# Supplementary material for: Mutagenesis and structural studies reveal the basis for the specific binding of SARS-CoV-2 SL3 RNA element with human TIA1 protein
Source: Nat Commun. 2023 Jun 22;14:3715. doi: 10.1038/s41467-023-39410-8 (PMC10287707; doi:10.1038/s41467-023-39410-8)
Supplement: Supplementary file 3 — Supplementary Data 1 [file 41467_2023_39410_MOESM3_ESM.zip]

Archive with 10 entries (9 files):
- 3D models/
- 3D models/SL2.pdb
- 3D models/SL3&TIA1 model #1.pdb
- 3D models/SL3&TIA1 model #2.pdb
- 3D models/SL3&TIA1 model #3.pdb
- 3D models/SL3&TIAR.pdb
- 3D models/SL3.pdb
- 3D models/SL3_A68U&TIA1.pdb
- 3D models/SL3_A69C&TIA1.pdb
- 3D models/SL3_allC&TIA1.pdb
