# Supplementary material for: Mutagenesis and structural studies reveal the basis for the specific binding of SARS-CoV-2 SL3 RNA element with human TIA1 protein
Source: Nat Commun. 2023 Jun 22;14:3715. doi: 10.1038/s41467-023-39410-8 (PMC10287707; doi:10.1038/s41467-023-39410-8)
Supplement: Supplementary file 3 — Supplementary Data 1 [file 41467_2023_39410_MOESM3_ESM.zip › 3D models/SL2.pdb]

ATOM     81  P     G A   5     229.392 164.717 181.650  1.00  0.00           P
ATOM     82  OP1   G A   5     230.481 163.749 181.922  1.00  0.00           O
ATOM     83  OP2   G A   5     229.023 165.638 182.751  1.00  0.00           O
ATOM     84  O5'   G A   5     229.884 165.607 180.445  1.00  0.00           O
ATOM     85  C5'   G A   5     229.011 166.534 179.763  1.00  0.00           C
ATOM     86  C4'   G A   5     229.072 166.428 178.222  1.00  0.00           C
ATOM     87  O4'   G A   5     229.311 165.072 177.765  1.00  0.00           O
ATOM     88  C3'   G A   5     227.804 166.878 177.519  1.00  0.00           C
ATOM     89  O3'   G A   5     227.850 168.318 177.369  1.00  0.00           O
ATOM     90  C2'   G A   5     227.803 166.079 176.204  1.00  0.00           C
ATOM     91  O2'   G A   5     228.416 166.796 175.153  1.00  0.00           O
ATOM     92  C1'   G A   5     228.641 164.843 176.542  1.00  0.00           C
ATOM     93  N9    G A   5     227.900 163.562 176.556  1.00  0.00           N
ATOM     94  C8    G A   5     228.031 162.587 177.524  1.00  0.00           C
ATOM     95  N7    G A   5     227.340 161.502 177.267  1.00  0.00           N
ATOM     96  C5    G A   5     226.694 161.789 176.078  1.00  0.00           C
ATOM     97  C6    G A   5     225.737 161.026 175.363  1.00  0.00           C
ATOM     98  O6    G A   5     225.321 159.899 175.645  1.00  0.00           O
ATOM     99  N1    G A   5     225.301 161.691 174.228  1.00  0.00           N
ATOM    100  C2    G A   5     225.716 162.932 173.823  1.00  0.00           C
ATOM    101  N2    G A   5     225.147 163.398 172.728  1.00  0.00           N
ATOM    102  N3    G A   5     226.652 163.641 174.462  1.00  0.00           N
ATOM    103  C4    G A   5     227.040 163.045 175.610  1.00  0.00           C
ATOM    104  P     A A   6     226.831 169.242 178.127  1.00  0.00           P
ATOM    105  OP1   A A   6     227.258 170.654 177.934  1.00  0.00           O
ATOM    106  OP2   A A   6     226.658 168.787 179.520  1.00  0.00           O
ATOM    107  O5'   A A   6     225.527 169.032 177.287  1.00  0.00           O
ATOM    108  C5'   A A   6     225.520 169.538 175.930  1.00  0.00           C
ATOM    109  C4'   A A   6     224.504 168.789 175.082  1.00  0.00           C
ATOM    110  O4'   A A   6     224.851 167.387 174.981  1.00  0.00           O
ATOM    111  C3'   A A   6     223.055 168.809 175.570  1.00  0.00           C
ATOM    112  O3'   A A   6     222.426 170.046 175.176  1.00  0.00           O
ATOM    113  C2'   A A   6     222.462 167.558 174.916  1.00  0.00           C
ATOM    114  O2'   A A   6     221.862 167.822 173.654  1.00  0.00           O
ATOM    115  C1'   A A   6     223.676 166.650 174.765  1.00  0.00           C
ATOM    116  N9    A A   6     223.604 165.464 175.604  1.00  0.00           N
ATOM    117  C8    A A   6     224.235 165.168 176.791  1.00  0.00           C
ATOM    118  N7    A A   6     223.960 163.962 177.237  1.00  0.00           N
ATOM    119  C5    A A   6     223.045 163.466 176.318  1.00  0.00           C
ATOM    120  C6    A A   6     222.316 162.260 176.245  1.00  0.00           C
ATOM    121  N6    A A   6     222.421 161.251 177.129  1.00  0.00           N
ATOM    122  N1    A A   6     221.459 162.122 175.205  1.00  0.00           N
ATOM    123  C2    A A   6     221.352 163.100 174.306  1.00  0.00           C
ATOM    124  N3    A A   6     222.025 164.251 174.232  1.00  0.00           N
ATOM    125  C4    A A   6     222.829 164.384 175.305  1.00  0.00           C
ATOM    126  P     U A   7     221.599 170.935 176.172  1.00  0.00           P
ATOM    127  OP1   U A   7     221.733 172.339 175.713  1.00  0.00           O
ATOM    128  OP2   U A   7     221.973 170.683 177.576  1.00  0.00           O
ATOM    129  O5'   U A   7     220.124 170.463 175.937  1.00  0.00           O
ATOM    130  C5'   U A   7     219.437 170.742 174.696  1.00  0.00           C
ATOM    131  C4'   U A   7     218.474 169.605 174.339  1.00  0.00           C
ATOM    132  O4'   U A   7     219.190 168.340 174.317  1.00  0.00           O
ATOM    133  C3'   U A   7     217.324 169.409 175.306  1.00  0.00           C
ATOM    134  O3'   U A   7     216.317 170.396 175.011  1.00  0.00           O
ATOM    135  C2'   U A   7     216.966 167.943 175.025  1.00  0.00           C
ATOM    136  O2'   U A   7     216.100 167.787 173.915  1.00  0.00           O
ATOM    137  C1'   U A   7     218.314 167.312 174.712  1.00  0.00           C
ATOM    138  N1    U A   7     218.853 166.522 175.848  1.00  0.00           N
ATOM    139  C2    U A   7     218.550 165.181 175.865  1.00  0.00           C
ATOM    140  O2    U A   7     217.850 164.651 175.007  1.00  0.00           O
ATOM    141  N3    U A   7     219.090 164.483 176.905  1.00  0.00           N
ATOM    142  C4    U A   7     219.848 164.963 177.947  1.00  0.00           C
ATOM    143  O4    U A   7     220.251 164.183 178.810  1.00  0.00           O
ATOM    144  C5    U A   7     220.084 166.379 177.891  1.00  0.00           C
ATOM    145  C6    U A   7     219.559 167.101 176.884  1.00  0.00           C
ATOM    146  P     C A   8     215.120 170.713 175.971  1.00  0.00           P
ATOM    147  OP1   C A   8     214.248 171.684 175.279  1.00  0.00           O
ATOM    148  OP2   C A   8     215.607 171.107 177.315  1.00  0.00           O
ATOM    149  O5'   C A   8     214.360 169.341 176.068  1.00  0.00           O
ATOM    150  C5'   C A   8     213.405 169.021 175.027  1.00  0.00           C
ATOM    151  C4'   C A   8     212.888 167.591 175.180  1.00  0.00           C
ATOM    152  O4'   C A   8     213.959 166.630 175.284  1.00  0.00           O
ATOM    153  C3'   C A   8     212.017 167.396 176.407  1.00  0.00           C
ATOM    154  O3'   C A   8     210.697 167.927 176.131  1.00  0.00           O
ATOM    155  C2'   C A   8     212.120 165.882 176.602  1.00  0.00           C
ATOM    156  O2'   C A   8     211.170 165.165 175.831  1.00  0.00           O
ATOM    157  C1'   C A   8     213.546 165.593 176.152  1.00  0.00           C
ATOM    158  N1    C A   8     214.476 165.415 177.296  1.00  0.00           N
ATOM    159  C2    C A   8     214.590 164.169 177.902  1.00  0.00           C
ATOM    160  O2    C A   8     213.893 163.231 177.490  1.00  0.00           O
ATOM    161  N3    C A   8     215.451 164.004 178.927  1.00  0.00           N
ATOM    162  C4    C A   8     216.168 165.039 179.387  1.00  0.00           C
ATOM    163  N4    C A   8     217.061 164.823 180.347  1.00  0.00           N
ATOM    164  C5    C A   8     215.993 166.352 178.856  1.00  0.00           C
ATOM    165  C6    C A   8     215.131 166.498 177.839  1.00  0.00           C
ATOM    166  P     U A   9     209.829 168.499 177.313  1.00  0.00           P
ATOM    167  OP1   U A   9     208.564 169.000 176.707  1.00  0.00           O
ATOM    168  OP2   U A   9     210.628 169.471 178.080  1.00  0.00           O
ATOM    169  O5'   U A   9     209.547 167.215 178.179  1.00  0.00           O
ATOM    170  C5'   U A   9     208.535 166.296 177.708  1.00  0.00           C
ATOM    171  C4'   U A   9     208.613 164.939 178.410  1.00  0.00           C
ATOM    172  O4'   U A   9     209.929 164.326 178.321  1.00  0.00           O
ATOM    173  C3'   U A   9     208.281 164.909 179.903  1.00  0.00           C
ATOM    174  O3'   U A   9     206.858 165.075 180.107  1.00  0.00           O
ATOM    175  C2'   U A   9     208.820 163.530 180.254  1.00  0.00           C
ATOM    176  O2'   U A   9     207.953 162.509 179.783  1.00  0.00           O
ATOM    177  C1'   U A   9     210.134 163.529 179.487  1.00  0.00           C
ATOM    178  N1    U A   9     211.281 164.022 180.318  1.00  0.00           N
ATOM    179  C2    U A   9     211.830 163.158 181.245  1.00  0.00           C
ATOM    180  O2    U A   9     211.381 162.037 181.442  1.00  0.00           O
ATOM    181  N3    U A   9     212.926 163.646 181.916  1.00  0.00           N
ATOM    182  C4    U A   9     213.539 164.868 181.739  1.00  0.00           C
ATOM    183  O4    U A   9     214.591 165.127 182.319  1.00  0.00           O
ATOM    184  C5    U A   9     212.842 165.751 180.852  1.00  0.00           C
ATOM    185  C6    U A   9     211.748 165.314 180.207  1.00  0.00           C
ATOM    186  P     C A  10     206.338 166.040 181.244  1.00  0.00           P
ATOM    187  OP1   C A  10     204.950 166.453 180.925  1.00  0.00           O
ATOM    188  OP2   C A  10     207.311 167.120 181.495  1.00  0.00           O
ATOM    189  O5'   C A  10     206.300 165.098 182.497  1.00  0.00           O
ATOM    190  C5'   C A  10     205.569 163.857 182.523  1.00  0.00           C
ATOM    191  C4'   C A  10     206.136 162.912 183.593  1.00  0.00           C
ATOM    192  O4'   C A  10     207.468 162.480 183.237  1.00  0.00           O
ATOM    193  C3'   C A  10     206.255 163.528 184.999  1.00  0.00           C
ATOM    194  O3'   C A  10     204.970 163.543 185.663  1.00  0.00           O
ATOM    195  C2'   C A  10     207.307 162.603 185.599  1.00  0.00           C
ATOM    196  O2'   C A  10     206.782 161.365 186.055  1.00  0.00           O
ATOM    197  C1'   C A  10     208.245 162.390 184.419  1.00  0.00           C
ATOM    198  N1    C A  10     209.367 163.358 184.438  1.00  0.00           N
ATOM    199  C2    C A  10     210.445 163.153 185.295  1.00  0.00           C
ATOM    200  O2    C A  10     210.461 162.153 186.029  1.00  0.00           O
ATOM    201  N3    C A  10     211.445 164.055 185.316  1.00  0.00           N
ATOM    202  C4    C A  10     211.398 165.142 184.533  1.00  0.00           C
ATOM    203  N4    C A  10     212.427 165.964 184.547  1.00  0.00           N
ATOM    204  C5    C A  10     210.286 165.411 183.695  1.00  0.00           C
ATOM    205  C6    C A  10     209.297 164.514 183.690  1.00  0.00           C
ATOM    206  P     U A  11     204.643 164.538 186.848  1.00  0.00           P
ATOM    207  OP1   U A  11     203.353 164.125 187.447  1.00  0.00           O
ATOM    208  OP2   U A  11     204.660 165.930 186.351  1.00  0.00           O
ATOM    209  O5'   U A  11     205.765 164.333 187.941  1.00  0.00           O
ATOM    210  C5'   U A  11     205.586 163.213 188.857  1.00  0.00           C
ATOM    211  C4'   U A  11     206.863 162.809 189.635  1.00  0.00           C
ATOM    212  O4'   U A  11     207.964 162.688 188.707  1.00  0.00           O
ATOM    213  C3'   U A  11     207.298 163.426 190.808  1.00  0.00           C
ATOM    214  O3'   U A  11     206.403 162.965 191.845  1.00  0.00           O
ATOM    215  C2'   U A  11     208.772 162.915 190.819  1.00  0.00           C
ATOM    216  O2'   U A  11     208.881 161.579 191.281  1.00  0.00           O
ATOM    217  C1'   U A  11     209.142 163.015 189.351  1.00  0.00           C
ATOM    218  N1    U A  11     209.641 164.371 188.900  1.00  0.00           N
ATOM    219  C2    U A  11     210.839 164.843 189.392  1.00  0.00           C
ATOM    220  O2    U A  11     211.480 164.239 190.232  1.00  0.00           O
ATOM    221  N3    U A  11     211.260 166.045 188.860  1.00  0.00           N
ATOM    222  C4    U A  11     210.640 166.783 187.873  1.00  0.00           C
ATOM    223  O4    U A  11     211.086 167.867 187.521  1.00  0.00           O
ATOM    224  C5    U A  11     209.440 166.202 187.366  1.00  0.00           C
ATOM    225  C6    U A  11     208.986 165.061 187.900  1.00  0.00           C
ATOM    226  P     U A  12     205.246 163.882 192.402  1.00  0.00           P
ATOM    227  OP1   U A  12     204.039 163.056 192.659  1.00  0.00           O
ATOM    228  OP2   U A  12     205.029 165.075 191.554  1.00  0.00           O
ATOM    229  O5'   U A  12     205.837 164.340 193.782  1.00  0.00           O
ATOM    230  C5'   U A  12     207.255 164.148 193.990  1.00  0.00           C
ATOM    231  C4'   U A  12     208.195 165.040 193.143  1.00  0.00           C
ATOM    232  O4'   U A  12     207.706 166.405 193.253  1.00  0.00           O
ATOM    233  C3'   U A  12     209.563 165.142 193.852  1.00  0.00           C
ATOM    234  O3'   U A  12     210.383 163.993 193.544  1.00  0.00           O
ATOM    235  C2'   U A  12     210.085 166.471 193.290  1.00  0.00           C
ATOM    236  O2'   U A  12     210.727 166.270 192.048  1.00  0.00           O
ATOM    237  C1'   U A  12     208.784 167.304 193.220  1.00  0.00           C
ATOM    238  N1    U A  12     208.636 168.240 192.065  1.00  0.00           N
ATOM    239  C2    U A  12     208.319 169.563 192.302  1.00  0.00           C
ATOM    240  O2    U A  12     208.142 170.022 193.431  1.00  0.00           O
ATOM    241  N3    U A  12     208.158 170.333 191.177  1.00  0.00           N
ATOM    242  C4    U A  12     208.159 169.902 189.863  1.00  0.00           C
ATOM    243  O4    U A  12     207.918 170.691 188.949  1.00  0.00           O
ATOM    244  C5    U A  12     208.408 168.505 189.702  1.00  0.00           C
ATOM    245  C6    U A  12     208.633 167.740 190.783  1.00  0.00           C
ATOM    246  P     G A  13     210.378 162.696 194.442  1.00  0.00           P
ATOM    247  OP1   G A  13     209.525 161.681 193.789  1.00  0.00           O
ATOM    248  OP2   G A  13     209.994 163.069 195.821  1.00  0.00           O
ATOM    249  O5'   G A  13     211.878 162.227 194.464  1.00  0.00           O
ATOM    250  C5'   G A  13     212.972 163.153 194.320  1.00  0.00           C
ATOM    251  C4'   G A  13     213.768 162.899 193.038  1.00  0.00           C
ATOM    252  O4'   G A  13     214.450 164.147 192.774  1.00  0.00           O
ATOM    253  C3'   G A  13     214.941 161.905 193.180  1.00  0.00           C
ATOM    254  O3'   G A  13     214.527 160.538 192.961  1.00  0.00           O
ATOM    255  C2'   G A  13     216.033 162.438 192.232  1.00  0.00           C
ATOM    256  O2'   G A  13     216.163 161.704 191.034  1.00  0.00           O
ATOM    257  C1'   G A  13     215.633 163.912 192.054  1.00  0.00           C
ATOM    258  N9    G A  13     215.499 164.417 190.676  1.00  0.00           N
ATOM    259  C8    G A  13     216.066 165.601 190.276  1.00  0.00           C
ATOM    260  N7    G A  13     215.771 165.925 189.054  1.00  0.00           N
ATOM    261  C5    G A  13     214.959 164.898 188.613  1.00  0.00           C
ATOM    262  C6    G A  13     214.244 164.782 187.405  1.00  0.00           C
ATOM    263  O6    G A  13     214.291 165.577 186.459  1.00  0.00           O
ATOM    264  N1    G A  13     213.425 163.657 187.403  1.00  0.00           N
ATOM    265  C2    G A  13     213.314 162.747 188.425  1.00  0.00           C
ATOM    266  N2    G A  13     212.437 161.773 188.239  1.00  0.00           N
ATOM    267  N3    G A  13     214.029 162.819 189.543  1.00  0.00           N
ATOM    268  C4    G A  13     214.783 163.942 189.595  1.00  0.00           C
ATOM    269  P     U A  14     214.960 159.386 193.947  1.00  0.00           P
ATOM    270  OP1   U A  14     213.963 158.287 193.912  1.00  0.00           O
ATOM    271  OP2   U A  14     215.219 159.942 195.302  1.00  0.00           O
ATOM    272  O5'   U A  14     216.317 158.805 193.401  1.00  0.00           O
ATOM    273  C5'   U A  14     217.548 159.551 193.333  1.00  0.00           C
ATOM    274  C4'   U A  14     218.800 158.701 193.648  1.00  0.00           C
ATOM    275  O4'   U A  14     218.592 157.852 194.829  1.00  0.00           O
ATOM    276  C3'   U A  14     219.296 157.722 192.589  1.00  0.00           C
ATOM    277  O3'   U A  14     220.016 158.400 191.559  1.00  0.00           O
ATOM    278  C2'   U A  14     220.110 156.733 193.407  1.00  0.00           C
ATOM    279  O2'   U A  14     221.381 157.226 193.801  1.00  0.00           O
ATOM    280  C1'   U A  14     219.212 156.583 194.627  1.00  0.00           C
ATOM    281  N1    U A  14     218.223 155.472 194.459  1.00  0.00           N
ATOM    282  C2    U A  14     218.699 154.180 194.470  1.00  0.00           C
ATOM    283  O2    U A  14     219.890 153.920 194.638  1.00  0.00           O
ATOM    284  N3    U A  14     217.757 153.202 194.272  1.00  0.00           N
ATOM    285  C4    U A  14     216.397 153.378 194.102  1.00  0.00           C
ATOM    286  O4    U A  14     215.657 152.402 193.974  1.00  0.00           O
ATOM    287  C5    U A  14     215.969 154.744 194.125  1.00  0.00           C
ATOM    288  C6    U A  14     216.872 155.719 194.310  1.00  0.00           C
ATOM    289  P     A A  15     219.627 158.546 190.041  1.00  0.00           P
ATOM    290  OP1   A A  15     220.238 157.397 189.331  1.00  0.00           O
ATOM    291  OP2   A A  15     220.174 159.868 189.652  1.00  0.00           O
ATOM    292  O5'   A A  15     218.065 158.527 189.889  1.00  0.00           O
ATOM    293  C5'   A A  15     217.181 157.441 190.248  1.00  0.00           C
ATOM    294  C4'   A A  15     215.933 157.337 189.379  1.00  0.00           C
ATOM    295  O4'   A A  15     215.248 158.617 189.311  1.00  0.00           O
ATOM    296  C3'   A A  15     216.232 156.972 187.934  1.00  0.00           C
ATOM    297  O3'   A A  15     216.431 155.538 187.832  1.00  0.00           O
ATOM    298  C2'   A A  15     214.985 157.521 187.244  1.00  0.00           C
ATOM    299  O2'   A A  15     213.908 156.611 187.336  1.00  0.00           O
ATOM    300  C1'   A A  15     214.694 158.785 188.027  1.00  0.00           C
ATOM    301  N9    A A  15     215.221 159.977 187.351  1.00  0.00           N
ATOM    302  C8    A A  15     216.309 160.751 187.690  1.00  0.00           C
ATOM    303  N7    A A  15     216.510 161.753 186.864  1.00  0.00           N
ATOM    304  C5    A A  15     215.492 161.632 185.925  1.00  0.00           C
ATOM    305  C6    A A  15     215.115 162.421 184.814  1.00  0.00           C
ATOM    306  N6    A A  15     215.783 163.509 184.401  1.00  0.00           N
ATOM    307  N1    A A  15     213.981 162.079 184.146  1.00  0.00           N
ATOM    308  C2    A A  15     213.300 161.011 184.568  1.00  0.00           C
ATOM    309  N3    A A  15     213.569 160.175 185.574  1.00  0.00           N
ATOM    310  C4    A A  15     214.686 160.551 186.223  1.00  0.00           C
ATOM    311  P     G A  16     217.254 154.952 186.636  1.00  0.00           P
ATOM    312  OP1   G A  16     217.182 153.477 186.728  1.00  0.00           O
ATOM    313  OP2   G A  16     218.613 155.527 186.657  1.00  0.00           O
ATOM    314  O5'   G A  16     216.482 155.452 185.351  1.00  0.00           O
ATOM    315  C5'   G A  16     215.289 154.722 184.963  1.00  0.00           C
ATOM    316  C4'   G A  16     214.460 155.454 183.895  1.00  0.00           C
ATOM    317  O4'   G A  16     214.088 156.801 184.259  1.00  0.00           O
ATOM    318  C3'   G A  16     215.170 155.617 182.547  1.00  0.00           C
ATOM    319  O3'   G A  16     215.269 154.352 181.847  1.00  0.00           O
ATOM    320  C2'   G A  16     214.252 156.634 181.906  1.00  0.00           C
ATOM    321  O2'   G A  16     213.041 156.036 181.483  1.00  0.00           O
ATOM    322  C1'   G A  16     214.046 157.581 183.066  1.00  0.00           C
ATOM    323  N9    G A  16     215.080 158.623 183.030  1.00  0.00           N
ATOM    324  C8    G A  16     216.236 158.752 183.768  1.00  0.00           C
ATOM    325  N7    G A  16     216.949 159.795 183.422  1.00  0.00           N
ATOM    326  C5    G A  16     216.231 160.366 182.377  1.00  0.00           C
ATOM    327  C6    G A  16     216.524 161.483 181.543  1.00  0.00           C
ATOM    328  O6    G A  16     217.488 162.256 181.578  1.00  0.00           O
ATOM    329  N1    G A  16     215.549 161.648 180.566  1.00  0.00           N
ATOM    330  C2    G A  16     214.425 160.883 180.417  1.00  0.00           C
ATOM    331  N2    G A  16     213.628 161.194 179.415  1.00  0.00           N
ATOM    332  N3    G A  16     214.136 159.855 181.194  1.00  0.00           N
ATOM    333  C4    G A  16     215.075 159.649 182.133  1.00  0.00           C
ATOM    334  P     A A  17     216.412 154.218 180.760  1.00  0.00           P
ATOM    335  OP1   A A  17     216.511 152.816 180.305  1.00  0.00           O
ATOM    336  OP2   A A  17     217.653 154.824 181.300  1.00  0.00           O
ATOM    337  O5'   A A  17     215.899 155.102 179.560  1.00  0.00           O
ATOM    338  C5'   A A  17     214.815 154.652 178.716  1.00  0.00           C
ATOM    339  C4'   A A  17     214.187 155.786 177.871  1.00  0.00           C
ATOM    340  O4'   A A  17     214.109 157.031 178.613  1.00  0.00           O
ATOM    341  C3'   A A  17     214.920 156.141 176.572  1.00  0.00           C
ATOM    342  O3'   A A  17     214.527 155.240 175.512  1.00  0.00           O
ATOM    343  C2'   A A  17     214.504 157.588 176.351  1.00  0.00           C
ATOM    344  O2'   A A  17     213.209 157.708 175.775  1.00  0.00           O
ATOM    345  C1'   A A  17     214.491 158.106 177.776  1.00  0.00           C
ATOM    346  N9    A A  17     215.788 158.661 178.192  1.00  0.00           N
ATOM    347  C8    A A  17     216.641 158.202 179.172  1.00  0.00           C
ATOM    348  N7    A A  17     217.703 158.946 179.333  1.00  0.00           N
ATOM    349  C5    A A  17     217.540 159.968 178.420  1.00  0.00           C
ATOM    350  C6    A A  17     218.305 161.116 178.143  1.00  0.00           C
ATOM    351  N6    A A  17     219.439 161.411 178.805  1.00  0.00           N
ATOM    352  N1    A A  17     217.843 161.952 177.180  1.00  0.00           N
ATOM    353  C2    A A  17     216.691 161.656 176.567  1.00  0.00           C
ATOM    354  N3    A A  17     215.890 160.602 176.745  1.00  0.00           N
ATOM    355  C4    A A  17     216.367 159.802 177.707  1.00  0.00           C
ATOM    356  P     U A  18     215.595 154.723 174.481  1.00  0.00           P
ATOM    357  OP1   U A  18     215.011 153.507 173.873  1.00  0.00           O
ATOM    358  OP2   U A  18     216.887 154.563 175.177  1.00  0.00           O
ATOM    359  O5'   U A  18     215.757 155.863 173.413  1.00  0.00           O
ATOM    360  C5'   U A  18     214.694 156.514 172.693  1.00  0.00           C
ATOM    361  C4'   U A  18     215.146 157.877 172.111  1.00  0.00           C
ATOM    362  O4'   U A  18     215.387 158.820 173.186  1.00  0.00           O
ATOM    363  C3'   U A  18     216.437 157.842 171.283  1.00  0.00           C
ATOM    364  O3'   U A  18     216.132 157.397 169.950  1.00  0.00           O
ATOM    365  C2'   U A  18     216.893 159.292 171.424  1.00  0.00           C
ATOM    366  O2'   U A  18     216.208 160.167 170.536  1.00  0.00           O
ATOM    367  C1'   U A  18     216.516 159.605 172.871  1.00  0.00           C
ATOM    368  N1    U A  18     217.631 159.373 173.833  1.00  0.00           N
ATOM    369  C2    U A  18     218.568 160.368 173.974  1.00  0.00           C
ATOM    370  O2    U A  18     218.546 161.398 173.309  1.00  0.00           O
ATOM    371  N3    U A  18     219.530 160.114 174.912  1.00  0.00           N
ATOM    372  C4    U A  18     219.635 159.033 175.753  1.00  0.00           C
ATOM    373  O4    U A  18     220.531 158.992 176.591  1.00  0.00           O
ATOM    374  C5    U A  18     218.645 158.024 175.531  1.00  0.00           C
ATOM    375  C6    U A  18     217.706 158.223 174.594  1.00  0.00           C
ATOM    376  P     C A  19     217.175 156.967 168.865  1.00  0.00           P
ATOM    377  OP1   C A  19     216.532 157.214 167.549  1.00  0.00           O
ATOM    378  OP2   C A  19     217.617 155.580 169.135  1.00  0.00           O
ATOM    379  O5'   C A  19     218.409 157.958 168.996  1.00  0.00           O
ATOM    380  C5'   C A  19     218.382 159.143 168.150  1.00  0.00           C
ATOM    381  C4'   C A  19     219.532 160.117 168.436  1.00  0.00           C
ATOM    382  O4'   C A  19     219.620 160.443 169.846  1.00  0.00           O
ATOM    383  C3'   C A  19     220.934 159.624 168.086  1.00  0.00           C
ATOM    384  O3'   C A  19     221.224 159.752 166.688  1.00  0.00           O
ATOM    385  C2'   C A  19     221.848 160.469 168.980  1.00  0.00           C
ATOM    386  O2'   C A  19     222.302 161.673 168.380  1.00  0.00           O
ATOM    387  C1'   C A  19     220.953 160.791 170.169  1.00  0.00           C
ATOM    388  N1    C A  19     221.462 160.154 171.398  1.00  0.00           N
ATOM    389  C2    C A  19     222.584 160.704 172.016  1.00  0.00           C
ATOM    390  O2    C A  19     223.102 161.729 171.534  1.00  0.00           O
ATOM    391  N3    C A  19     223.093 160.110 173.111  1.00  0.00           N
ATOM    392  C4    C A  19     222.541 158.981 173.590  1.00  0.00           C
ATOM    393  N4    C A  19     223.037 158.448 174.699  1.00  0.00           N
ATOM    394  C5    C A  19     221.435 158.358 172.931  1.00  0.00           C
ATOM    395  C6    C A  19     220.940 158.961 171.839  1.00  0.00           C
