# Supplementary material for: Mutagenesis and structural studies reveal the basis for the specific binding of SARS-CoV-2 SL3 RNA element with human TIA1 protein
Source: Nat Commun. 2023 Jun 22;14:3715. doi: 10.1038/s41467-023-39410-8 (PMC10287707; doi:10.1038/s41467-023-39410-8)
Supplement: Supplementary file 3 — Supplementary Data 1 [file 41467_2023_39410_MOESM3_ESM.zip › 3D models/SL3&TIA1 model #1.pdb]

ATOM      1  N   ASP A   1       7.715  12.007  11.235  1.00  0.00            
ATOM      2  H1  ASP A   1       8.346  12.376  10.534  1.00  0.00            
ATOM      3  H2  ASP A   1       7.964  12.479  12.096  1.00  0.00            
ATOM      4  H3  ASP A   1       6.773  12.205  10.919  1.00  0.00            
ATOM      5  CA  ASP A   1       7.805  10.579  11.557  1.00  0.00            
ATOM      6  HA  ASP A   1       7.323  10.030  10.747  1.00  0.00            
ATOM      7  CB  ASP A   1       9.264  10.049  11.732  1.00  0.00            
ATOM      8  HB2 ASP A   1       9.591  10.323  12.740  1.00  0.00            
ATOM      9  HB3 ASP A   1       9.264   8.965  11.822  1.00  0.00            
ATOM     10  CG  ASP A   1      10.276  10.503  10.672  1.00  0.00            
ATOM     11  OD1 ASP A   1       9.867  10.961   9.561  1.00  0.00            
ATOM     12  OD2 ASP A   1      11.444  10.108  10.777  1.00  0.00            
ATOM     13  C   ASP A   1       6.889  10.119  12.756  1.00  0.00            
ATOM     14  O   ASP A   1       7.299  10.031  13.918  1.00  0.00            
ATOM     15  N   HIE A   2       5.605   9.731  12.510  1.00  0.00            
ATOM     16  H   HIE A   2       5.217  10.015  11.624  1.00  0.00            
ATOM     17  CA  HIE A   2       4.677   8.931  13.212  1.00  0.00            
ATOM     18  HA  HIE A   2       4.607   9.315  14.225  1.00  0.00            
ATOM     19  CB  HIE A   2       3.261   9.064  12.681  1.00  0.00            
ATOM     20  HB2 HIE A   2       3.101   8.551  11.730  1.00  0.00            
ATOM     21  HB3 HIE A   2       2.576   8.483  13.301  1.00  0.00            
ATOM     22  CG  HIE A   2       2.677  10.426  12.652  1.00  0.00            
ATOM     23  ND1 HIE A   2       1.555  10.890  11.933  1.00  0.00            
ATOM     24  CE1 HIE A   2       1.509  12.200  11.971  1.00  0.00            
ATOM     25  HE1 HIE A   2       0.922  12.839  11.329  1.00  0.00            
ATOM     26  NE2 HIE A   2       2.428  12.598  12.827  1.00  0.00            
ATOM     27  HE2 HIE A   2       2.481  13.549  13.146  1.00  0.00            
ATOM     28  CD2 HIE A   2       3.121  11.532  13.284  1.00  0.00            
ATOM     29  HD2 HIE A   2       3.915  11.603  14.011  1.00  0.00            
ATOM     30  C   HIE A   2       5.109   7.442  13.273  1.00  0.00            
ATOM     31  O   HIE A   2       5.461   6.906  12.173  1.00  0.00            
ATOM     32  N   PHE A   3       4.956   6.732  14.378  1.00  0.00            
ATOM     33  H   PHE A   3       4.439   7.190  15.123  1.00  0.00            
ATOM     34  CA  PHE A   3       5.326   5.330  14.478  1.00  0.00            
ATOM     35  HA  PHE A   3       5.722   5.060  13.505  1.00  0.00            
ATOM     36  CB  PHE A   3       6.462   5.084  15.476  1.00  0.00            
ATOM     37  HB2 PHE A   3       6.328   5.515  16.470  1.00  0.00            
ATOM     38  HB3 PHE A   3       6.473   4.017  15.687  1.00  0.00            
ATOM     39  CG  PHE A   3       7.869   5.526  14.928  1.00  0.00            
ATOM     40  CD1 PHE A   3       8.613   4.630  14.168  1.00  0.00            
ATOM     41  HD1 PHE A   3       8.233   3.613  14.132  1.00  0.00            
ATOM     42  CE1 PHE A   3       9.778   5.052  13.475  1.00  0.00            
ATOM     43  HE1 PHE A   3      10.411   4.429  12.874  1.00  0.00            
ATOM     44  CZ  PHE A   3      10.186   6.444  13.517  1.00  0.00            
ATOM     45  HZ  PHE A   3      10.964   6.816  12.878  1.00  0.00            
ATOM     46  CE2 PHE A   3       9.435   7.298  14.368  1.00  0.00            
ATOM     47  HE2 PHE A   3       9.776   8.328  14.295  1.00  0.00            
ATOM     48  CD2 PHE A   3       8.327   6.832  15.075  1.00  0.00            
ATOM     49  HD2 PHE A   3       7.702   7.505  15.634  1.00  0.00            
ATOM     50  C   PHE A   3       4.124   4.550  14.926  1.00  0.00            
ATOM     51  O   PHE A   3       3.226   5.011  15.606  1.00  0.00            
ATOM     52  N   HIE A   4       4.160   3.247  14.611  1.00  0.00            
ATOM     53  H   HIE A   4       5.025   2.894  14.232  1.00  0.00            
ATOM     54  CA  HIE A   4       2.954   2.363  14.564  1.00  0.00            
ATOM     55  HA  HIE A   4       2.120   2.883  15.040  1.00  0.00            
ATOM     56  CB  HIE A   4       2.614   2.036  13.071  1.00  0.00            
ATOM     57  HB2 HIE A   4       2.571   2.952  12.480  1.00  0.00            
ATOM     58  HB3 HIE A   4       3.396   1.457  12.591  1.00  0.00            
ATOM     59  CG  HIE A   4       1.228   1.581  12.784  1.00  0.00            
ATOM     60  ND1 HIE A   4       0.092   2.165  13.295  1.00  0.00            
ATOM     61  CE1 HIE A   4      -0.897   1.711  12.523  1.00  0.00            
ATOM     62  HE1 HIE A   4      -1.897   2.135  12.543  1.00  0.00            
ATOM     63  NE2 HIE A   4      -0.448   0.924  11.530  1.00  0.00            
ATOM     64  HE2 HIE A   4      -1.060   0.581  10.799  1.00  0.00            
ATOM     65  CD2 HIE A   4       0.900   0.812  11.748  1.00  0.00            
ATOM     66  HD2 HIE A   4       1.567   0.389  11.024  1.00  0.00            
ATOM     67  C   HIE A   4       3.057   1.140  15.434  1.00  0.00            
ATOM     68  O   HIE A   4       4.075   0.463  15.473  1.00  0.00            
ATOM     69  N   VAL A   5       1.939   0.800  16.048  1.00  0.00            
ATOM     70  H   VAL A   5       1.106   1.319  15.861  1.00  0.00            
ATOM     71  CA  VAL A   5       1.823  -0.318  16.961  1.00  0.00            
ATOM     72  HA  VAL A   5       2.691  -0.966  16.967  1.00  0.00            
ATOM     73  CB  VAL A   5       1.595   0.172  18.394  1.00  0.00            
ATOM     74  HB  VAL A   5       0.655   0.713  18.491  1.00  0.00            
ATOM     75  CG1 VAL A   5       1.412  -0.910  19.402  1.00  0.00            
ATOM     76 1HG1 VAL A   5       2.248  -1.622  19.345  1.00  0.00            
ATOM     77 2HG1 VAL A   5       1.490  -0.439  20.374  1.00  0.00            
ATOM     78 3HG1 VAL A   5       0.460  -1.414  19.292  1.00  0.00            
ATOM     79  CG2 VAL A   5       2.715   1.103  18.852  1.00  0.00            
ATOM     80 1HG2 VAL A   5       3.669   0.577  18.840  1.00  0.00            
ATOM     81 2HG2 VAL A   5       2.823   1.971  18.207  1.00  0.00            
ATOM     82 3HG2 VAL A   5       2.542   1.523  19.842  1.00  0.00            
ATOM     83  C   VAL A   5       0.632  -1.231  16.547  1.00  0.00            
ATOM     84  O   VAL A   5      -0.468  -0.717  16.283  1.00  0.00            
ATOM     85  N   PHE A   6       0.793  -2.519  16.569  1.00  0.00            
ATOM     86  H   PHE A   6       1.705  -2.832  16.869  1.00  0.00            
ATOM     87  CA  PHE A   6      -0.345  -3.493  16.538  1.00  0.00            
ATOM     88  HA  PHE A   6      -1.128  -3.022  15.953  1.00  0.00            
ATOM     89  CB  PHE A   6       0.142  -4.768  15.827  1.00  0.00            
ATOM     90  HB2 PHE A   6       0.013  -4.597  14.766  1.00  0.00            
ATOM     91  HB3 PHE A   6       1.198  -5.013  16.022  1.00  0.00            
ATOM     92  CG  PHE A   6      -0.604  -6.080  16.032  1.00  0.00            
ATOM     93  CD1 PHE A   6      -1.855  -6.357  15.345  1.00  0.00            
ATOM     94  HD1 PHE A   6      -2.321  -5.603  14.737  1.00  0.00            
ATOM     95  CE1 PHE A   6      -2.396  -7.686  15.406  1.00  0.00            
ATOM     96  HE1 PHE A   6      -3.325  -7.953  14.927  1.00  0.00            
ATOM     97  CZ  PHE A   6      -1.804  -8.619  16.271  1.00  0.00            
ATOM     98  HZ  PHE A   6      -2.286  -9.582  16.312  1.00  0.00            
ATOM     99  CE2 PHE A   6      -0.644  -8.227  17.007  1.00  0.00            
ATOM    100  HE2 PHE A   6      -0.307  -8.940  17.738  1.00  0.00            
ATOM    101  CD2 PHE A   6      -0.108  -6.949  17.016  1.00  0.00            
ATOM    102  HD2 PHE A   6       0.584  -6.585  17.753  1.00  0.00            
ATOM    103  C   PHE A   6      -0.776  -3.849  17.966  1.00  0.00            
ATOM    104  O   PHE A   6       0.051  -3.883  18.878  1.00  0.00            
ATOM    105  N   VAL A   7      -2.072  -4.179  18.108  1.00  0.00            
ATOM    106  H   VAL A   7      -2.784  -3.992  17.411  1.00  0.00            
ATOM    107  CA  VAL A   7      -2.639  -4.890  19.315  1.00  0.00            
ATOM    108  HA  VAL A   7      -1.802  -5.261  19.899  1.00  0.00            
ATOM    109  CB  VAL A   7      -3.351  -3.818  20.157  1.00  0.00            
ATOM    110  HB  VAL A   7      -2.574  -3.076  20.345  1.00  0.00            
ATOM    111  CG1 VAL A   7      -4.579  -3.091  19.488  1.00  0.00            
ATOM    112 1HG1 VAL A   7      -4.205  -2.553  18.623  1.00  0.00            
ATOM    113 2HG1 VAL A   7      -5.363  -3.767  19.168  1.00  0.00            
ATOM    114 3HG1 VAL A   7      -4.967  -2.303  20.133  1.00  0.00            
ATOM    115  CG2 VAL A   7      -3.897  -4.454  21.443  1.00  0.00            
ATOM    116 1HG2 VAL A   7      -4.749  -5.094  21.217  1.00  0.00            
ATOM    117 2HG2 VAL A   7      -3.117  -5.056  21.909  1.00  0.00            
ATOM    118 3HG2 VAL A   7      -4.203  -3.708  22.184  1.00  0.00            
ATOM    119  C   VAL A   7      -3.554  -6.008  18.998  1.00  0.00            
ATOM    120  O   VAL A   7      -4.431  -5.881  18.145  1.00  0.00            
ATOM    121  N   GLY A   8      -3.426  -7.193  19.626  1.00  0.00            
ATOM    122  H   GLY A   8      -2.694  -7.292  20.310  1.00  0.00            
ATOM    123  CA  GLY A   8      -4.121  -8.375  19.261  1.00  0.00            
ATOM    124  HA2 GLY A   8      -4.852  -8.089  18.505  1.00  0.00            
ATOM    125  HA3 GLY A   8      -3.460  -9.078  18.760  1.00  0.00            
ATOM    126  C   GLY A   8      -4.983  -8.941  20.456  1.00  0.00            
ATOM    127  O   GLY A   8      -4.631  -8.798  21.634  1.00  0.00            
ATOM    128  N   ASP A   9      -6.045  -9.703  20.142  1.00  0.00            
ATOM    129  H   ASP A   9      -6.411  -9.660  19.201  1.00  0.00            
ATOM    130  CA  ASP A   9      -6.952 -10.438  21.000  1.00  0.00            
ATOM    131  HA  ASP A   9      -7.527 -11.079  20.339  1.00  0.00            
ATOM    132  CB  ASP A   9      -6.160 -11.471  21.846  1.00  0.00            
ATOM    133  HB2 ASP A   9      -5.638 -11.005  22.677  1.00  0.00            
ATOM    134  HB3 ASP A   9      -6.877 -12.105  22.375  1.00  0.00            
ATOM    135  CG  ASP A   9      -5.452 -12.585  21.110  1.00  0.00            
ATOM    136  OD1 ASP A   9      -5.562 -12.869  19.864  1.00  0.00            
ATOM    137  OD2 ASP A   9      -4.605 -13.176  21.754  1.00  0.00            
ATOM    138  C   ASP A   9      -7.936  -9.597  21.826  1.00  0.00            
ATOM    139  O   ASP A   9      -8.415  -9.907  22.941  1.00  0.00            
ATOM    140  N   LEU A  10      -8.276  -8.402  21.301  1.00  0.00            
ATOM    141  H   LEU A  10      -7.958  -8.230  20.355  1.00  0.00            
ATOM    142  CA  LEU A  10      -9.518  -7.730  21.792  1.00  0.00            
ATOM    143  HA  LEU A  10      -9.217  -7.303  22.753  1.00  0.00            
ATOM    144  CB  LEU A  10      -9.844  -6.461  20.920  1.00  0.00            
ATOM    145  HB2 LEU A  10     -10.376  -6.862  20.057  1.00  0.00            
ATOM    146  HB3 LEU A  10     -10.569  -5.793  21.390  1.00  0.00            
ATOM    147  CG  LEU A  10      -8.659  -5.676  20.382  1.00  0.00            
ATOM    148  HG  LEU A  10      -7.977  -6.343  19.852  1.00  0.00            
ATOM    149  CD1 LEU A  10      -9.036  -4.711  19.281  1.00  0.00            
ATOM    150 1HD1 LEU A  10      -9.961  -4.218  19.602  1.00  0.00            
ATOM    151 2HD1 LEU A  10      -8.224  -4.033  19.036  1.00  0.00            
ATOM    152 3HD1 LEU A  10      -9.328  -5.244  18.372  1.00  0.00            
ATOM    153  CD2 LEU A  10      -7.991  -4.808  21.534  1.00  0.00            
ATOM    154 1HD2 LEU A  10      -7.277  -4.123  21.071  1.00  0.00            
ATOM    155 2HD2 LEU A  10      -8.726  -4.147  21.998  1.00  0.00            
ATOM    156 3HD2 LEU A  10      -7.531  -5.509  22.230  1.00  0.00            
ATOM    157  C   LEU A  10     -10.805  -8.606  21.847  1.00  0.00            
ATOM    158  O   LEU A  10     -11.042  -9.535  21.051  1.00  0.00            
ATOM    159  N   SER A  11     -11.722  -8.319  22.785  1.00  0.00            
ATOM    160  H   SER A  11     -11.396  -7.595  23.406  1.00  0.00            
ATOM    161  CA  SER A  11     -13.165  -8.744  22.818  1.00  0.00            
ATOM    162  HA  SER A  11     -13.138  -9.833  22.776  1.00  0.00            
ATOM    163  CB  SER A  11     -13.629  -8.464  24.247  1.00  0.00            
ATOM    164  HB2 SER A  11     -12.948  -8.932  24.958  1.00  0.00            
ATOM    165  HB3 SER A  11     -13.571  -7.400  24.499  1.00  0.00            
ATOM    166  OG  SER A  11     -14.847  -9.071  24.447  1.00  0.00            
ATOM    167  HG  SER A  11     -15.481  -8.355  24.290  1.00  0.00            
ATOM    168  C   SER A  11     -14.053  -8.086  21.760  1.00  0.00            
ATOM    169  O   SER A  11     -13.661  -6.961  21.366  1.00  0.00            
ATOM    170  N   PRO A  12     -15.220  -8.553  21.363  1.00  0.00            
ATOM    171  CD  PRO A  12     -15.526 -10.038  21.747  1.00  0.00            
ATOM    172  HD2 PRO A  12     -16.195 -10.132  22.600  1.00  0.00            
ATOM    173  HD3 PRO A  12     -14.650 -10.680  21.874  1.00  0.00            
ATOM    174  CG  PRO A  12     -16.241 -10.553  20.508  1.00  0.00            
ATOM    175  HG2 PRO A  12     -16.976 -11.332  20.691  1.00  0.00            
ATOM    176  HG3 PRO A  12     -15.503 -10.902  19.801  1.00  0.00            
ATOM    177  CB  PRO A  12     -16.964  -9.375  19.882  1.00  0.00            
ATOM    178  HB2 PRO A  12     -17.872  -9.199  20.451  1.00  0.00            
ATOM    179  HB3 PRO A  12     -17.086  -9.494  18.801  1.00  0.00            
ATOM    180  CA  PRO A  12     -15.906  -8.230  20.113  1.00  0.00            
ATOM    181  HA  PRO A  12     -15.269  -8.169  19.241  1.00  0.00            
ATOM    182  C   PRO A  12     -16.509  -6.813  20.174  1.00  0.00            
ATOM    183  O   PRO A  12     -16.566  -6.135  19.155  1.00  0.00            
ATOM    184  N   GLU A  13     -16.967  -6.366  21.310  1.00  0.00            
ATOM    185  H   GLU A  13     -16.840  -6.935  22.134  1.00  0.00            
ATOM    186  CA  GLU A  13     -17.635  -5.058  21.481  1.00  0.00            
ATOM    187  HA  GLU A  13     -18.289  -4.914  20.618  1.00  0.00            
ATOM    188  CB  GLU A  13     -18.542  -4.975  22.744  1.00  0.00            
ATOM    189  HB2 GLU A  13     -19.037  -4.007  22.738  1.00  0.00            
ATOM    190  HB3 GLU A  13     -19.296  -5.754  22.644  1.00  0.00            
ATOM    191  CG  GLU A  13     -17.800  -5.189  24.120  1.00  0.00            
ATOM    192  HG2 GLU A  13     -16.798  -4.780  24.170  1.00  0.00            
ATOM    193  HG3 GLU A  13     -18.334  -4.687  24.933  1.00  0.00            
ATOM    194  CD  GLU A  13     -17.759  -6.659  24.553  1.00  0.00            
ATOM    195  OE1 GLU A  13     -16.615  -7.282  24.487  1.00  0.00            
ATOM    196  OE2 GLU A  13     -18.800  -7.219  24.907  1.00  0.00            
ATOM    197  C   GLU A  13     -16.626  -3.919  21.560  1.00  0.00            
ATOM    198  O   GLU A  13     -16.997  -2.723  21.508  1.00  0.00            
ATOM    199  N   ILE A  14     -15.330  -4.211  21.656  1.00  0.00            
ATOM    200  H   ILE A  14     -15.147  -5.193  21.538  1.00  0.00            
ATOM    201  CA  ILE A  14     -14.208  -3.143  21.848  1.00  0.00            
ATOM    202  HA  ILE A  14     -14.621  -2.370  22.502  1.00  0.00            
ATOM    203  CB  ILE A  14     -12.947  -3.651  22.465  1.00  0.00            
ATOM    204  HB  ILE A  14     -12.770  -4.595  21.965  1.00  0.00            
ATOM    205  CG2 ILE A  14     -11.710  -2.658  22.300  1.00  0.00            
ATOM    206 1HG2 ILE A  14     -10.848  -3.075  22.822  1.00  0.00            
ATOM    207 2HG2 ILE A  14     -11.421  -2.395  21.290  1.00  0.00            
ATOM    208 3HG2 ILE A  14     -11.968  -1.704  22.774  1.00  0.00            
ATOM    209  CG1 ILE A  14     -13.260  -3.995  23.866  1.00  0.00            
ATOM    210 2HG1 ILE A  14     -13.347  -3.086  24.455  1.00  0.00            
ATOM    211 3HG1 ILE A  14     -14.115  -4.650  23.961  1.00  0.00            
ATOM    212  CD1 ILE A  14     -12.051  -4.768  24.414  1.00  0.00            
ATOM    213 1HD1 ILE A  14     -11.697  -5.505  23.682  1.00  0.00            
ATOM    214 2HD1 ILE A  14     -11.313  -4.049  24.755  1.00  0.00            
ATOM    215 3HD1 ILE A  14     -12.377  -5.369  25.264  1.00  0.00            
ATOM    216  C   ILE A  14     -14.176  -2.431  20.522  1.00  0.00            
ATOM    217  O   ILE A  14     -14.126  -3.057  19.472  1.00  0.00            
ATOM    218  N   THR A  15     -14.273  -1.120  20.623  1.00  0.00            
ATOM    219  H   THR A  15     -14.314  -0.649  21.515  1.00  0.00            
ATOM    220  CA  THR A  15     -14.302  -0.241  19.488  1.00  0.00            
ATOM    221  HA  THR A  15     -14.363  -0.810  18.559  1.00  0.00            
ATOM    222  CB  THR A  15     -15.443   0.781  19.726  1.00  0.00            
ATOM    223  HB  THR A  15     -15.457   1.354  18.798  1.00  0.00            
ATOM    224  CG2 THR A  15     -16.804   0.364  19.936  1.00  0.00            
ATOM    225 1HG2 THR A  15     -17.571   1.131  19.973  1.00  0.00            
ATOM    226 2HG2 THR A  15     -17.071  -0.331  19.139  1.00  0.00            
ATOM    227 3HG2 THR A  15     -16.945  -0.181  20.868  1.00  0.00            
ATOM    228  OG1 THR A  15     -15.144   1.786  20.647  1.00  0.00            
ATOM    229  HG1 THR A  15     -15.517   1.505  21.480  1.00  0.00            
ATOM    230  C   THR A  15     -13.025   0.515  19.344  1.00  0.00            
ATOM    231  O   THR A  15     -12.180   0.426  20.216  1.00  0.00            
ATOM    232  N   THR A  16     -12.749   1.174  18.202  1.00  0.00            
ATOM    233  H   THR A  16     -13.379   1.085  17.413  1.00  0.00            
ATOM    234  CA  THR A  16     -11.619   2.009  18.021  1.00  0.00            
ATOM    235  HA  THR A  16     -10.676   1.495  18.139  1.00  0.00            
ATOM    236  CB  THR A  16     -11.763   2.662  16.697  1.00  0.00            
ATOM    237  HB  THR A  16     -12.645   3.275  16.520  1.00  0.00            
ATOM    238  CG2 THR A  16     -10.532   3.528  16.193  1.00  0.00            
ATOM    239 1HG2 THR A  16     -10.487   3.615  15.102  1.00  0.00            
ATOM    240 2HG2 THR A  16     -10.655   4.499  16.653  1.00  0.00            
ATOM    241 3HG2 THR A  16      -9.583   3.111  16.528  1.00  0.00            
ATOM    242  OG1 THR A  16     -11.806   1.637  15.634  1.00  0.00            
ATOM    243  HG1 THR A  16     -12.722   1.350  15.551  1.00  0.00            
ATOM    244  C   THR A  16     -11.469   3.184  19.001  1.00  0.00            
ATOM    245  O   THR A  16     -10.346   3.496  19.468  1.00  0.00            
ATOM    246  N   GLU A  17     -12.584   3.669  19.584  1.00  0.00            
ATOM    247  H   GLU A  17     -13.462   3.305  19.252  1.00  0.00            
ATOM    248  CA  GLU A  17     -12.557   4.657  20.655  1.00  0.00            
ATOM    249  HA  GLU A  17     -11.851   5.433  20.361  1.00  0.00            
ATOM    250  CB  GLU A  17     -13.929   5.158  20.961  1.00  0.00            
ATOM    251  HB2 GLU A  17     -14.458   5.200  20.009  1.00  0.00            
ATOM    252  HB3 GLU A  17     -14.422   4.426  21.603  1.00  0.00            
ATOM    253  CG  GLU A  17     -13.989   6.524  21.629  1.00  0.00            
ATOM    254  HG2 GLU A  17     -15.043   6.700  21.830  1.00  0.00            
ATOM    255  HG3 GLU A  17     -13.548   6.523  22.621  1.00  0.00            
ATOM    256  CD  GLU A  17     -13.381   7.703  20.843  1.00  0.00            
ATOM    257  OE1 GLU A  17     -12.873   7.562  19.742  1.00  0.00            
ATOM    258  OE2 GLU A  17     -13.536   8.889  21.330  1.00  0.00            
ATOM    259  C   GLU A  17     -11.978   4.061  21.948  1.00  0.00            
ATOM    260  O   GLU A  17     -11.212   4.674  22.673  1.00  0.00            
ATOM    261  N   ASP A  18     -12.313   2.761  22.136  1.00  0.00            
ATOM    262  H   ASP A  18     -12.884   2.305  21.432  1.00  0.00            
ATOM    263  CA  ASP A  18     -12.036   2.024  23.400  1.00  0.00            
ATOM    264  HA  ASP A  18     -12.240   2.785  24.166  1.00  0.00            
ATOM    265  CB  ASP A  18     -13.008   0.841  23.599  1.00  0.00            
ATOM    266  HB2 ASP A  18     -13.066   0.157  22.744  1.00  0.00            
ATOM    267  HB3 ASP A  18     -12.578   0.422  24.503  1.00  0.00            
ATOM    268  CG  ASP A  18     -14.416   1.299  23.936  1.00  0.00            
ATOM    269  OD1 ASP A  18     -15.282   1.053  23.094  1.00  0.00            
ATOM    270  OD2 ASP A  18     -14.720   1.875  24.990  1.00  0.00            
ATOM    271  C   ASP A  18     -10.621   1.466  23.442  1.00  0.00            
ATOM    272  O   ASP A  18     -10.044   1.337  24.549  1.00  0.00            
ATOM    273  N   ILE A  19      -9.917   1.122  22.312  1.00  0.00            
ATOM    274  H   ILE A  19     -10.267   1.171  21.370  1.00  0.00            
ATOM    275  CA  ILE A  19      -8.473   0.907  22.330  1.00  0.00            
ATOM    276  HA  ILE A  19      -8.234   0.207  23.136  1.00  0.00            
ATOM    277  CB  ILE A  19      -7.995   0.199  21.038  1.00  0.00            
ATOM    278  HB  ILE A  19      -6.974  -0.151  21.225  1.00  0.00            
ATOM    279  CG2 ILE A  19      -8.863  -1.046  20.832  1.00  0.00            
ATOM    280 1HG2 ILE A  19      -8.381  -1.722  20.124  1.00  0.00            
ATOM    281 2HG2 ILE A  19      -9.066  -1.555  21.773  1.00  0.00            
ATOM    282 3HG2 ILE A  19      -9.810  -0.742  20.378  1.00  0.00            
ATOM    283  CG1 ILE A  19      -8.001   1.022  19.777  1.00  0.00            
ATOM    284 2HG1 ILE A  19      -9.035   1.201  19.471  1.00  0.00            
ATOM    285 3HG1 ILE A  19      -7.552   2.012  19.898  1.00  0.00            
ATOM    286  CD1 ILE A  19      -7.291   0.286  18.594  1.00  0.00            
ATOM    287 1HD1 ILE A  19      -7.921  -0.500  18.196  1.00  0.00            
ATOM    288 2HD1 ILE A  19      -7.061   1.064  17.868  1.00  0.00            
ATOM    289 3HD1 ILE A  19      -6.362  -0.147  18.980  1.00  0.00            
ATOM    290  C   ILE A  19      -7.723   2.200  22.615  1.00  0.00            
ATOM    291  O   ILE A  19      -6.966   2.276  23.582  1.00  0.00            
ATOM    292  N   LYS A  20      -8.120   3.338  21.980  1.00  0.00            
ATOM    293  H   LYS A  20      -8.925   3.341  21.370  1.00  0.00            
ATOM    294  CA  LYS A  20      -7.493   4.662  22.280  1.00  0.00            
ATOM    295  HA  LYS A  20      -6.409   4.621  22.167  1.00  0.00            
ATOM    296  CB  LYS A  20      -8.200   5.656  21.302  1.00  0.00            
ATOM    297  HB2 LYS A  20      -8.138   5.305  20.277  1.00  0.00            
ATOM    298  HB3 LYS A  20      -9.257   5.698  21.576  1.00  0.00            
ATOM    299  CG  LYS A  20      -7.654   7.098  21.239  1.00  0.00            
ATOM    300  HG2 LYS A  20      -7.500   7.437  22.254  1.00  0.00            
ATOM    301  HG3 LYS A  20      -6.717   7.038  20.671  1.00  0.00            
ATOM    302  CD  LYS A  20      -8.635   8.074  20.525  1.00  0.00            
ATOM    303  HD2 LYS A  20      -8.008   8.911  20.235  1.00  0.00            
ATOM    304  HD3 LYS A  20      -8.912   7.579  19.595  1.00  0.00            
ATOM    305  CE  LYS A  20      -9.842   8.569  21.240  1.00  0.00            
ATOM    306  HE2 LYS A  20     -10.401   7.694  21.564  1.00  0.00            
ATOM    307  HE3 LYS A  20      -9.490   9.087  22.135  1.00  0.00            
ATOM    308  NZ  LYS A  20     -10.701   9.393  20.393  1.00  0.00            
ATOM    309  HZ1 LYS A  20     -10.910   8.859  19.561  1.00  0.00            
ATOM    310  HZ2 LYS A  20     -11.558   9.723  20.821  1.00  0.00            
ATOM    311  HZ3 LYS A  20     -10.227  10.208  20.041  1.00  0.00            
ATOM    312  C   LYS A  20      -7.760   5.058  23.764  1.00  0.00            
ATOM    313  O   LYS A  20      -6.807   5.482  24.361  1.00  0.00            
ATOM    314  N   ALA A  21      -8.859   4.775  24.420  1.00  0.00            
ATOM    315  H   ALA A  21      -9.689   4.484  23.908  1.00  0.00            
ATOM    316  CA  ALA A  21      -8.959   4.964  25.891  1.00  0.00            
ATOM    317  HA  ALA A  21      -8.672   5.992  26.109  1.00  0.00            
ATOM    318  CB  ALA A  21     -10.430   4.945  26.137  1.00  0.00            
ATOM    319  HB1 ALA A  21     -10.929   5.747  25.584  1.00  0.00            
ATOM    320  HB2 ALA A  21     -10.818   3.995  25.776  1.00  0.00            
ATOM    321  HB3 ALA A  21     -10.683   4.982  27.198  1.00  0.00            
ATOM    322  C   ALA A  21      -8.104   4.078  26.836  1.00  0.00            
ATOM    323  O   ALA A  21      -7.602   4.651  27.773  1.00  0.00            
ATOM    324  N   ALA A  22      -7.927   2.823  26.494  1.00  0.00            
ATOM    325  H   ALA A  22      -8.269   2.519  25.607  1.00  0.00            
ATOM    326  CA  ALA A  22      -6.970   1.906  27.127  1.00  0.00            
ATOM    327  HA  ALA A  22      -7.165   1.877  28.194  1.00  0.00            
ATOM    328  CB  ALA A  22      -7.276   0.504  26.732  1.00  0.00            
ATOM    329  HB1 ALA A  22      -6.369  -0.034  26.966  1.00  0.00            
ATOM    330  HB2 ALA A  22      -8.140   0.215  27.341  1.00  0.00            
ATOM    331  HB3 ALA A  22      -7.482   0.427  25.655  1.00  0.00            
ATOM    332  C   ALA A  22      -5.530   2.345  26.924  1.00  0.00            
ATOM    333  O   ALA A  22      -4.760   2.355  27.887  1.00  0.00            
ATOM    334  N   PHE A  23      -5.233   2.865  25.760  1.00  0.00            
ATOM    335  H   PHE A  23      -5.898   2.886  25.000  1.00  0.00            
ATOM    336  CA  PHE A  23      -3.915   3.224  25.310  1.00  0.00            
ATOM    337  HA  PHE A  23      -3.129   2.721  25.866  1.00  0.00            
ATOM    338  CB  PHE A  23      -3.751   2.884  23.890  1.00  0.00            
ATOM    339  HB2 PHE A  23      -4.702   3.066  23.404  1.00  0.00            
ATOM    340  HB3 PHE A  23      -3.061   3.635  23.511  1.00  0.00            
ATOM    341  CG  PHE A  23      -3.297   1.457  23.574  1.00  0.00            
ATOM    342  CD1 PHE A  23      -4.244   0.426  23.485  1.00  0.00            
ATOM    343  HD1 PHE A  23      -5.323   0.559  23.573  1.00  0.00            
ATOM    344  CE1 PHE A  23      -3.760  -0.929  23.347  1.00  0.00            
ATOM    345  HE1 PHE A  23      -4.454  -1.754  23.225  1.00  0.00            
ATOM    346  CZ  PHE A  23      -2.416  -1.157  23.163  1.00  0.00            
ATOM    347  HZ  PHE A  23      -2.048  -2.164  23.038  1.00  0.00            
ATOM    348  CE2 PHE A  23      -1.492  -0.091  23.291  1.00  0.00            
ATOM    349  HE2 PHE A  23      -0.444  -0.328  23.160  1.00  0.00            
ATOM    350  CD2 PHE A  23      -1.890   1.169  23.551  1.00  0.00            
ATOM    351  HD2 PHE A  23      -1.225   2.013  23.635  1.00  0.00            
ATOM    352  C   PHE A  23      -3.399   4.648  25.584  1.00  0.00            
ATOM    353  O   PHE A  23      -2.158   4.886  25.529  1.00  0.00            
ATOM    354  N   ALA A  24      -4.247   5.713  25.607  1.00  0.00            
ATOM    355  H   ALA A  24      -5.242   5.508  25.565  1.00  0.00            
ATOM    356  CA  ALA A  24      -3.911   7.121  25.821  1.00  0.00            
ATOM    357  HA  ALA A  24      -3.283   7.502  25.014  1.00  0.00            
ATOM    358  CB  ALA A  24      -5.202   7.946  25.890  1.00  0.00            
ATOM    359  HB1 ALA A  24      -5.959   7.721  26.647  1.00  0.00            
ATOM    360  HB2 ALA A  24      -5.022   9.023  26.029  1.00  0.00            
ATOM    361  HB3 ALA A  24      -5.715   7.819  24.930  1.00  0.00            
ATOM    362  C   ALA A  24      -2.958   7.361  27.037  1.00  0.00            
ATOM    363  O   ALA A  24      -1.991   8.072  26.790  1.00  0.00            
ATOM    364  N   PRO A  25      -3.083   6.736  28.263  1.00  0.00            
ATOM    365  CD  PRO A  25      -4.087   5.803  28.726  1.00  0.00            
ATOM    366  HD2 PRO A  25      -3.735   4.803  28.461  1.00  0.00            
ATOM    367  HD3 PRO A  25      -5.072   6.024  28.309  1.00  0.00            
ATOM    368  CG  PRO A  25      -4.098   5.878  30.197  1.00  0.00            
ATOM    369  HG2 PRO A  25      -4.337   4.920  30.667  1.00  0.00            
ATOM    370  HG3 PRO A  25      -4.813   6.628  30.520  1.00  0.00            
ATOM    371  CB  PRO A  25      -2.640   6.231  30.558  1.00  0.00            
ATOM    372  HB2 PRO A  25      -2.108   5.294  30.624  1.00  0.00            
ATOM    373  HB3 PRO A  25      -2.494   6.789  31.490  1.00  0.00            
ATOM    374  CA  PRO A  25      -2.148   7.065  29.335  1.00  0.00            
ATOM    375  HA  PRO A  25      -2.360   8.125  29.481  1.00  0.00            
ATOM    376  C   PRO A  25      -0.633   6.693  28.976  1.00  0.00            
ATOM    377  O   PRO A  25       0.247   7.112  29.773  1.00  0.00            
ATOM    378  N   PHE A  26      -0.325   5.974  27.824  1.00  0.00            
ATOM    379  H   PHE A  26      -1.098   5.680  27.241  1.00  0.00            
ATOM    380  CA  PHE A  26       1.032   5.446  27.447  1.00  0.00            
ATOM    381  HA  PHE A  26       1.702   5.680  28.280  1.00  0.00            
ATOM    382  CB  PHE A  26       0.988   3.873  27.258  1.00  0.00            
ATOM    383  HB2 PHE A  26       0.469   3.717  26.311  1.00  0.00            
ATOM    384  HB3 PHE A  26       2.000   3.468  27.180  1.00  0.00            
ATOM    385  CG  PHE A  26       0.271   3.169  28.360  1.00  0.00            
ATOM    386  CD1 PHE A  26      -0.823   2.322  28.074  1.00  0.00            
ATOM    387  HD1 PHE A  26      -1.155   2.120  27.063  1.00  0.00            
ATOM    388  CE1 PHE A  26      -1.540   1.783  29.198  1.00  0.00            
ATOM    389  HE1 PHE A  26      -2.472   1.276  29.015  1.00  0.00            
ATOM    390  CZ  PHE A  26      -1.243   2.175  30.506  1.00  0.00            
ATOM    391  HZ  PHE A  26      -1.740   1.729  31.375  1.00  0.00            
ATOM    392  CE2 PHE A  26      -0.085   2.946  30.690  1.00  0.00            
ATOM    393  HE2 PHE A  26       0.405   3.006  31.657  1.00  0.00            
ATOM    394  CD2 PHE A  26       0.573   3.529  29.652  1.00  0.00            
ATOM    395  HD2 PHE A  26       1.440   4.145  29.868  1.00  0.00            
ATOM    396  C   PHE A  26       1.794   6.282  26.394  1.00  0.00            
ATOM    397  O   PHE A  26       2.976   6.176  26.254  1.00  0.00            
ATOM    398  N   GLY A  27       1.060   7.205  25.766  1.00  0.00            
ATOM    399  H   GLY A  27       0.070   7.171  25.901  1.00  0.00            
ATOM    400  CA  GLY A  27       1.599   8.351  24.907  1.00  0.00            
ATOM    401  HA2 GLY A  27       2.079   9.036  25.603  1.00  0.00            
ATOM    402  HA3 GLY A  27       2.298   7.899  24.200  1.00  0.00            
ATOM    403  C   GLY A  27       0.474   9.034  24.083  1.00  0.00            
ATOM    404  O   GLY A  27      -0.698   8.737  24.213  1.00  0.00            
ATOM    405  N   ARG A  28       0.787  10.081  23.310  1.00  0.00            
ATOM    406  H   ARG A  28       1.771  10.251  23.160  1.00  0.00            
ATOM    407  CA  ARG A  28      -0.193  10.841  22.559  1.00  0.00            
ATOM    408  HA  ARG A  28      -1.101  10.913  23.159  1.00  0.00            
ATOM    409  CB  ARG A  28       0.358  12.252  22.351  1.00  0.00            
ATOM    410  HB2 ARG A  28       0.628  12.562  23.359  1.00  0.00            
ATOM    411  HB3 ARG A  28       1.215  12.193  21.671  1.00  0.00            
ATOM    412  CG  ARG A  28      -0.763  13.238  21.924  1.00  0.00            
ATOM    413  HG2 ARG A  28      -0.845  13.161  20.840  1.00  0.00            
ATOM    414  HG3 ARG A  28      -1.759  13.047  22.323  1.00  0.00            
ATOM    415  CD  ARG A  28      -0.212  14.568  22.367  1.00  0.00            
ATOM    416  HD2 ARG A  28      -0.966  15.345  22.247  1.00  0.00            
ATOM    417  HD3 ARG A  28       0.062  14.577  23.420  1.00  0.00            
ATOM    418  NE  ARG A  28       0.881  15.112  21.559  1.00  0.00            
ATOM    419  HE  ARG A  28       1.795  15.013  21.989  1.00  0.00            
ATOM    420  CZ  ARG A  28       0.904  15.690  20.377  1.00  0.00            
ATOM    421  NH1 ARG A  28      -0.117  16.089  19.658  1.00  0.00            
ATOM    422 1HH1 ARG A  28      -1.027  15.866  20.054  1.00  0.00            
ATOM    423 2HH1 ARG A  28       0.024  16.325  18.691  1.00  0.00            
ATOM    424  NH2 ARG A  28       2.028  15.749  19.780  1.00  0.00            
ATOM    425 1HH2 ARG A  28       2.862  15.361  20.199  1.00  0.00            
ATOM    426 2HH2 ARG A  28       2.035  16.009  18.807  1.00  0.00            
ATOM    427  C   ARG A  28      -0.583  10.205  21.222  1.00  0.00            
ATOM    428  O   ARG A  28       0.244  10.053  20.357  1.00  0.00            
ATOM    429  N   ILE A  29      -1.802   9.872  20.978  1.00  0.00            
ATOM    430  H   ILE A  29      -2.370   9.991  21.807  1.00  0.00            
ATOM    431  CA  ILE A  29      -2.204   9.093  19.772  1.00  0.00            
ATOM    432  HA  ILE A  29      -1.378   8.470  19.450  1.00  0.00            
ATOM    433  CB  ILE A  29      -3.329   8.038  20.150  1.00  0.00            
ATOM    434  HB  ILE A  29      -4.129   8.611  20.618  1.00  0.00            
ATOM    435  CG2 ILE A  29      -3.949   7.282  18.976  1.00  0.00            
ATOM    436 1HG2 ILE A  29      -4.279   7.922  18.149  1.00  0.00            
ATOM    437 2HG2 ILE A  29      -3.226   6.572  18.576  1.00  0.00            
ATOM    438 3HG2 ILE A  29      -4.793   6.663  19.263  1.00  0.00            
ATOM    439  CG1 ILE A  29      -2.732   7.153  21.202  1.00  0.00            
ATOM    440 2HG1 ILE A  29      -2.184   6.312  20.779  1.00  0.00            
ATOM    441 3HG1 ILE A  29      -2.069   7.658  21.905  1.00  0.00            
ATOM    442  CD1 ILE A  29      -3.795   6.579  22.141  1.00  0.00            
ATOM    443 1HD1 ILE A  29      -4.471   7.350  22.503  1.00  0.00            
ATOM    444 2HD1 ILE A  29      -4.437   5.860  21.633  1.00  0.00            
ATOM    445 3HD1 ILE A  29      -3.357   6.117  23.021  1.00  0.00            
ATOM    446  C   ILE A  29      -2.638   9.981  18.604  1.00  0.00            
ATOM    447  O   ILE A  29      -3.697  10.614  18.682  1.00  0.00            
ATOM    448  N   SER A  30      -1.909   9.888  17.474  1.00  0.00            
ATOM    449  H   SER A  30      -1.184   9.194  17.366  1.00  0.00            
ATOM    450  CA  SER A  30      -2.305  10.541  16.185  1.00  0.00            
ATOM    451  HA  SER A  30      -2.616  11.574  16.361  1.00  0.00            
ATOM    452  CB  SER A  30      -1.135  10.667  15.165  1.00  0.00            
ATOM    453  HB2 SER A  30      -1.449  11.395  14.411  1.00  0.00            
ATOM    454  HB3 SER A  30      -0.226  11.084  15.588  1.00  0.00            
ATOM    455  OG  SER A  30      -0.857   9.400  14.647  1.00  0.00            
ATOM    456  HG  SER A  30      -1.433   9.337  13.882  1.00  0.00            
ATOM    457  C   SER A  30      -3.564  10.008  15.524  1.00  0.00            
ATOM    458  O   SER A  30      -4.524  10.696  15.095  1.00  0.00            
ATOM    459  N   ASP A  31      -3.610   8.671  15.445  1.00  0.00            
ATOM    460  H   ASP A  31      -2.732   8.192  15.621  1.00  0.00            
ATOM    461  CA  ASP A  31      -4.659   7.891  14.722  1.00  0.00            
ATOM    462  HA  ASP A  31      -5.616   8.384  14.904  1.00  0.00            
ATOM    463  CB  ASP A  31      -4.636   8.021  13.173  1.00  0.00            
ATOM    464  HB2 ASP A  31      -5.095   7.163  12.703  1.00  0.00            
ATOM    465  HB3 ASP A  31      -5.199   8.887  12.815  1.00  0.00            
ATOM    466  CG  ASP A  31      -3.213   8.016  12.576  1.00  0.00            
ATOM    467  OD1 ASP A  31      -2.587   9.073  12.808  1.00  0.00            
ATOM    468  OD2 ASP A  31      -2.805   7.164  11.741  1.00  0.00            
ATOM    469  C   ASP A  31      -4.722   6.355  15.099  1.00  0.00            
ATOM    470  O   ASP A  31      -3.675   5.674  15.021  1.00  0.00            
ATOM    471  N   ALA A  32      -5.868   5.741  15.306  1.00  0.00            
ATOM    472  H   ALA A  32      -6.681   6.335  15.249  1.00  0.00            
ATOM    473  CA  ALA A  32      -5.995   4.333  15.738  1.00  0.00            
ATOM    474  HA  ALA A  32      -5.061   3.783  15.677  1.00  0.00            
ATOM    475  CB  ALA A  32      -6.393   4.462  17.232  1.00  0.00            
ATOM    476  HB1 ALA A  32      -5.446   4.756  17.682  1.00  0.00            
ATOM    477  HB2 ALA A  32      -7.318   5.020  17.363  1.00  0.00            
ATOM    478  HB3 ALA A  32      -6.518   3.486  17.718  1.00  0.00            
ATOM    479  C   ALA A  32      -7.063   3.591  14.905  1.00  0.00            
ATOM    480  O   ALA A  32      -7.757   4.238  14.140  1.00  0.00            
ATOM    481  N   ARG A  33      -7.041   2.214  14.924  1.00  0.00            
ATOM    482  H   ARG A  33      -6.236   1.822  15.410  1.00  0.00            
ATOM    483  CA  ARG A  33      -7.961   1.381  14.285  1.00  0.00            
ATOM    484  HA  ARG A  33      -8.947   1.833  14.184  1.00  0.00            
ATOM    485  CB  ARG A  33      -7.447   1.139  12.887  1.00  0.00            
ATOM    486  HB2 ARG A  33      -7.234   2.103  12.434  1.00  0.00            
ATOM    487  HB3 ARG A  33      -6.472   0.679  12.982  1.00  0.00            
ATOM    488  CG  ARG A  33      -8.263   0.284  11.937  1.00  0.00            
ATOM    489  HG2 ARG A  33      -8.121  -0.775  12.183  1.00  0.00            
ATOM    490  HG3 ARG A  33      -9.320   0.483  12.068  1.00  0.00            
ATOM    491  CD  ARG A  33      -8.067   0.669  10.451  1.00  0.00            
ATOM    492  HD2 ARG A  33      -8.256   1.738  10.345  1.00  0.00            
ATOM    493  HD3 ARG A  33      -7.021   0.506  10.152  1.00  0.00            
ATOM    494  NE  ARG A  33      -9.033  -0.046   9.551  1.00  0.00            
ATOM    495  HE  ARG A  33      -8.642  -0.858   9.104  1.00  0.00            
ATOM    496  CZ  ARG A  33     -10.236   0.342   9.115  1.00  0.00            
ATOM    497  NH1 ARG A  33     -10.910   1.463   9.442  1.00  0.00            
ATOM    498 1HH1 ARG A  33     -10.624   2.082  10.191  1.00  0.00            
ATOM    499 2HH1 ARG A  33     -11.744   1.699   8.909  1.00  0.00            
ATOM    500  NH2 ARG A  33     -10.872  -0.458   8.332  1.00  0.00            
ATOM    501 1HH2 ARG A  33     -10.438  -1.335   8.070  1.00  0.00            
ATOM    502 2HH2 ARG A  33     -11.786  -0.073   8.171  1.00  0.00            
ATOM    503  C   ARG A  33      -8.179   0.044  14.979  1.00  0.00            
ATOM    504  O   ARG A  33      -7.282  -0.758  15.061  1.00  0.00            
ATOM    505  N   VAL A  34      -9.474  -0.246  15.229  1.00  0.00            
ATOM    506  H   VAL A  34     -10.126   0.515  15.140  1.00  0.00            
ATOM    507  CA  VAL A  34      -9.983  -1.614  15.271  1.00  0.00            
ATOM    508  HA  VAL A  34      -9.207  -2.276  15.642  1.00  0.00            
ATOM    509  CB  VAL A  34     -11.110  -1.761  16.263  1.00  0.00            
ATOM    510  HB  VAL A  34     -11.883  -1.000  16.145  1.00  0.00            
ATOM    511  CG1 VAL A  34     -11.927  -3.029  16.100  1.00  0.00            
ATOM    512 1HG1 VAL A  34     -12.497  -3.111  15.177  1.00  0.00            
ATOM    513 2HG1 VAL A  34     -11.316  -3.906  16.332  1.00  0.00            
ATOM    514 3HG1 VAL A  34     -12.643  -2.976  16.928  1.00  0.00            
ATOM    515  CG2 VAL A  34     -10.572  -1.688  17.674  1.00  0.00            
ATOM    516 1HG2 VAL A  34     -11.374  -1.921  18.372  1.00  0.00            
ATOM    517 2HG2 VAL A  34      -9.802  -2.438  17.815  1.00  0.00            
ATOM    518 3HG2 VAL A  34     -10.331  -0.660  17.933  1.00  0.00            
ATOM    519  C   VAL A  34     -10.414  -2.095  13.888  1.00  0.00            
ATOM    520  O   VAL A  34     -10.960  -1.319  13.112  1.00  0.00            
ATOM    521  N   VAL A  35     -10.179  -3.365  13.567  1.00  0.00            
ATOM    522  H   VAL A  35      -9.796  -3.904  14.329  1.00  0.00            
ATOM    523  CA  VAL A  35     -10.419  -4.008  12.271  1.00  0.00            
ATOM    524  HA  VAL A  35     -10.459  -3.194  11.548  1.00  0.00            
ATOM    525  CB  VAL A  35      -9.237  -4.914  11.891  1.00  0.00            
ATOM    526  HB  VAL A  35      -9.059  -5.538  12.764  1.00  0.00            
ATOM    527  CG1 VAL A  35      -9.486  -5.656  10.477  1.00  0.00            
ATOM    528 1HG1 VAL A  35     -10.055  -6.559  10.708  1.00  0.00            
ATOM    529 2HG1 VAL A  35     -10.025  -4.967   9.825  1.00  0.00            
ATOM    530 3HG1 VAL A  35      -8.537  -5.958  10.026  1.00  0.00            
ATOM    531  CG2 VAL A  35      -7.943  -4.059  11.742  1.00  0.00            
ATOM    532 1HG2 VAL A  35      -7.738  -3.390  12.573  1.00  0.00            
ATOM    533 2HG2 VAL A  35      -7.111  -4.750  11.729  1.00  0.00            
ATOM    534 3HG2 VAL A  35      -8.021  -3.368  10.897  1.00  0.00            
ATOM    535  C   VAL A  35     -11.717  -4.786  12.160  1.00  0.00            
ATOM    536  O   VAL A  35     -11.942  -5.670  13.023  1.00  0.00            
ATOM    537  N   LYS A  36     -12.508  -4.482  11.177  1.00  0.00            
ATOM    538  H   LYS A  36     -12.412  -3.583  10.734  1.00  0.00            
ATOM    539  CA  LYS A  36     -13.703  -5.233  10.949  1.00  0.00            
ATOM    540  HA  LYS A  36     -13.931  -5.838  11.824  1.00  0.00            
ATOM    541  CB  LYS A  36     -14.869  -4.271  10.796  1.00  0.00            
ATOM    542  HB2 LYS A  36     -14.682  -3.483  10.061  1.00  0.00            
ATOM    543  HB3 LYS A  36     -15.730  -4.889  10.572  1.00  0.00            
ATOM    544  CG  LYS A  36     -15.464  -3.699  12.059  1.00  0.00            
ATOM    545  HG2 LYS A  36     -15.767  -4.559  12.655  1.00  0.00            
ATOM    546  HG3 LYS A  36     -14.679  -3.086  12.519  1.00  0.00            
ATOM    547  CD  LYS A  36     -16.646  -2.733  11.958  1.00  0.00            
ATOM    548  HD2 LYS A  36     -17.311  -3.082  11.162  1.00  0.00            
ATOM    549  HD3 LYS A  36     -17.269  -2.695  12.861  1.00  0.00            
ATOM    550  CE  LYS A  36     -16.142  -1.389  11.496  1.00  0.00            
ATOM    551  HE2 LYS A  36     -15.149  -1.261  11.934  1.00  0.00            
ATOM    552  HE3 LYS A  36     -15.862  -1.350  10.442  1.00  0.00            
ATOM    553  NZ  LYS A  36     -17.125  -0.389  12.002  1.00  0.00            
ATOM    554  HZ1 LYS A  36     -17.386   0.182  11.214  1.00  0.00            
ATOM    555  HZ2 LYS A  36     -17.980  -0.749  12.400  1.00  0.00            
ATOM    556  HZ3 LYS A  36     -16.829   0.248  12.729  1.00  0.00            
ATOM    557  C   LYS A  36     -13.675  -6.274   9.777  1.00  0.00            
ATOM    558  O   LYS A  36     -12.928  -6.054   8.822  1.00  0.00            
ATOM    559  N   ASP A  37     -14.510  -7.376   9.787  1.00  0.00            
ATOM    560  H   ASP A  37     -14.908  -7.609  10.682  1.00  0.00            
ATOM    561  CA  ASP A  37     -14.954  -8.072   8.610  1.00  0.00            
ATOM    562  HA  ASP A  37     -14.112  -8.303   7.975  1.00  0.00            
ATOM    563  CB  ASP A  37     -15.651  -9.370   9.145  1.00  0.00            
ATOM    564  HB2 ASP A  37     -14.996  -9.985   9.760  1.00  0.00            
ATOM    565  HB3 ASP A  37     -16.520  -8.956   9.663  1.00  0.00            
ATOM    566  CG  ASP A  37     -16.360 -10.147   8.072  1.00  0.00            
ATOM    567  OD1 ASP A  37     -16.007  -9.960   6.895  1.00  0.00            
ATOM    568  OD2 ASP A  37     -17.125 -11.044   8.432  1.00  0.00            
ATOM    569  C   ASP A  37     -15.912  -7.245   7.788  1.00  0.00            
ATOM    570  O   ASP A  37     -16.904  -6.708   8.318  1.00  0.00            
ATOM    571  N   MET A  38     -15.641  -7.067   6.499  1.00  0.00            
ATOM    572  H   MET A  38     -14.839  -7.550   6.171  1.00  0.00            
ATOM    573  CA  MET A  38     -16.550  -6.446   5.521  1.00  0.00            
ATOM    574  HA  MET A  38     -16.898  -5.489   5.912  1.00  0.00            
ATOM    575  CB  MET A  38     -15.861  -5.980   4.248  1.00  0.00            
ATOM    576  HB2 MET A  38     -15.357  -6.809   3.738  1.00  0.00            
ATOM    577  HB3 MET A  38     -16.630  -5.737   3.509  1.00  0.00            
ATOM    578  CG  MET A  38     -14.948  -4.757   4.455  1.00  0.00            
ATOM    579  HG2 MET A  38     -15.440  -4.234   5.271  1.00  0.00            
ATOM    580  HG3 MET A  38     -14.024  -5.198   4.813  1.00  0.00            
ATOM    581  SD  MET A  38     -14.674  -3.671   3.032  1.00  0.00            
ATOM    582  CE  MET A  38     -16.314  -2.840   2.997  1.00  0.00            
ATOM    583  HE1 MET A  38     -17.020  -3.655   3.069  1.00  0.00            
ATOM    584  HE2 MET A  38     -16.245  -2.127   3.817  1.00  0.00            
ATOM    585  HE3 MET A  38     -16.346  -2.375   2.009  1.00  0.00            
ATOM    586  C   MET A  38     -17.916  -7.113   5.286  1.00  0.00            
ATOM    587  O   MET A  38     -18.858  -6.430   4.948  1.00  0.00            
ATOM    588  N   ALA A  39     -17.986  -8.417   5.489  1.00  0.00            
ATOM    589  H   ALA A  39     -17.168  -8.863   5.893  1.00  0.00            
ATOM    590  CA  ALA A  39     -19.173  -9.263   5.284  1.00  0.00            
ATOM    591  HA  ALA A  39     -19.680  -9.051   4.345  1.00  0.00            
ATOM    592  CB  ALA A  39     -18.938 -10.783   5.174  1.00  0.00            
ATOM    593  HB1 ALA A  39     -19.848 -11.359   5.007  1.00  0.00            
ATOM    594  HB2 ALA A  39     -18.294 -10.827   4.276  1.00  0.00            
ATOM    595  HB3 ALA A  39     -18.492 -11.267   6.037  1.00  0.00            
ATOM    596  C   ALA A  39     -20.189  -9.048   6.465  1.00  0.00            
ATOM    597  O   ALA A  39     -21.079  -8.188   6.441  1.00  0.00            
ATOM    598  N   THR A  40     -19.918  -9.750   7.538  1.00  0.00            
ATOM    599  H   THR A  40     -19.092 -10.338   7.630  1.00  0.00            
ATOM    600  CA  THR A  40     -20.740  -9.728   8.775  1.00  0.00            
ATOM    601  HA  THR A  40     -21.768  -9.922   8.488  1.00  0.00            
ATOM    602  CB  THR A  40     -20.375 -10.874   9.720  1.00  0.00            
ATOM    603  HB  THR A  40     -21.184 -10.909  10.440  1.00  0.00            
ATOM    604  CG2 THR A  40     -20.291 -12.246   9.148  1.00  0.00            
ATOM    605 1HG2 THR A  40     -19.428 -12.317   8.474  1.00  0.00            
ATOM    606 2HG2 THR A  40     -19.908 -12.950   9.874  1.00  0.00            
ATOM    607 3HG2 THR A  40     -21.235 -12.520   8.684  1.00  0.00            
ATOM    608  OG1 THR A  40     -19.164 -10.533  10.249  1.00  0.00            
ATOM    609  HG1 THR A  40     -18.535 -10.669   9.534  1.00  0.00            
ATOM    610  C   THR A  40     -20.678  -8.416   9.585  1.00  0.00            
ATOM    611  O   THR A  40     -21.513  -8.242  10.466  1.00  0.00            
ATOM    612  N   GLY A  41     -19.758  -7.588   9.255  1.00  0.00            
ATOM    613  H   GLY A  41     -19.042  -7.870   8.596  1.00  0.00            
ATOM    614  CA  GLY A  41     -19.557  -6.266   9.865  1.00  0.00            
ATOM    615  HA2 GLY A  41     -18.913  -5.726   9.169  1.00  0.00            
ATOM    616  HA3 GLY A  41     -20.509  -5.731   9.877  1.00  0.00            
ATOM    617  C   GLY A  41     -18.947  -6.315  11.263  1.00  0.00            
ATOM    618  O   GLY A  41     -18.678  -5.256  11.819  1.00  0.00            
ATOM    619  N   LYS A  42     -18.681  -7.452  11.913  1.00  0.00            
ATOM    620  H   LYS A  42     -18.829  -8.293  11.374  1.00  0.00            
ATOM    621  CA  LYS A  42     -18.142  -7.585  13.258  1.00  0.00            
ATOM    622  HA  LYS A  42     -18.577  -6.847  13.927  1.00  0.00            
ATOM    623  CB  LYS A  42     -18.520  -8.901  13.864  1.00  0.00            
ATOM    624  HB2 LYS A  42     -17.909  -9.728  13.499  1.00  0.00            
ATOM    625  HB3 LYS A  42     -18.234  -8.905  14.914  1.00  0.00            
ATOM    626  CG  LYS A  42     -19.960  -9.346  13.775  1.00  0.00            
ATOM    627  HG2 LYS A  42     -20.593  -8.491  14.015  1.00  0.00            
ATOM    628  HG3 LYS A  42     -20.204  -9.600  12.751  1.00  0.00            
ATOM    629  CD  LYS A  42     -20.232 -10.497  14.675  1.00  0.00            
ATOM    630  HD2 LYS A  42     -19.588 -11.365  14.497  1.00  0.00            
ATOM    631  HD3 LYS A  42     -20.166 -10.168  15.713  1.00  0.00            
ATOM    632  CE  LYS A  42     -21.673 -10.875  14.318  1.00  0.00            
ATOM    633  HE2 LYS A  42     -22.339 -10.086  14.659  1.00  0.00            
ATOM    634  HE3 LYS A  42     -21.682 -10.888  13.229  1.00  0.00            
ATOM    635  NZ  LYS A  42     -22.009 -12.162  14.963  1.00  0.00            
ATOM    636  HZ1 LYS A  42     -23.015 -12.118  14.982  1.00  0.00            
ATOM    637  HZ2 LYS A  42     -21.737 -12.827  14.258  1.00  0.00            
ATOM    638  HZ3 LYS A  42     -21.483 -12.233  15.828  1.00  0.00            
ATOM    639  C   LYS A  42     -16.624  -7.375  13.257  1.00  0.00            
ATOM    640  O   LYS A  42     -15.947  -7.466  12.240  1.00  0.00            
ATOM    641  N   SER A  43     -16.002  -7.206  14.435  1.00  0.00            
ATOM    642  H   SER A  43     -16.603  -7.162  15.264  1.00  0.00            
ATOM    643  CA  SER A  43     -14.571  -7.267  14.696  1.00  0.00            
ATOM    644  HA  SER A  43     -14.094  -6.410  14.210  1.00  0.00            
ATOM    645  CB  SER A  43     -14.260  -6.974  16.198  1.00  0.00            
ATOM    646  HB2 SER A  43     -14.794  -6.073  16.493  1.00  0.00            
ATOM    647  HB3 SER A  43     -14.718  -7.756  16.799  1.00  0.00            
ATOM    648  OG  SER A  43     -12.872  -6.851  16.571  1.00  0.00            
ATOM    649  HG  SER A  43     -12.816  -6.330  17.377  1.00  0.00            
ATOM    650  C   SER A  43     -13.807  -8.482  14.327  1.00  0.00            
ATOM    651  O   SER A  43     -14.266  -9.616  14.430  1.00  0.00            
ATOM    652  N   LYS A  44     -12.520  -8.354  13.971  1.00  0.00            
ATOM    653  H   LYS A  44     -12.111  -7.434  13.908  1.00  0.00            
ATOM    654  CA  LYS A  44     -11.601  -9.486  13.759  1.00  0.00            
ATOM    655  HA  LYS A  44     -12.150 -10.408  13.589  1.00  0.00            
ATOM    656  CB  LYS A  44     -10.602  -9.161  12.610  1.00  0.00            
ATOM    657  HB2 LYS A  44     -10.173  -8.189  12.846  1.00  0.00            
ATOM    658  HB3 LYS A  44      -9.707  -9.785  12.558  1.00  0.00            
ATOM    659  CG  LYS A  44     -11.417  -9.063  11.301  1.00  0.00            
ATOM    660  HG2 LYS A  44     -12.244  -9.765  11.348  1.00  0.00            
ATOM    661  HG3 LYS A  44     -11.658  -8.012  11.157  1.00  0.00            
ATOM    662  CD  LYS A  44     -10.556  -9.652  10.143  1.00  0.00            
ATOM    663  HD2 LYS A  44      -9.516  -9.335  10.277  1.00  0.00            
ATOM    664  HD3 LYS A  44     -10.582 -10.729  10.250  1.00  0.00            
ATOM    665  CE  LYS A  44     -11.079  -9.090   8.785  1.00  0.00            
ATOM    666  HE2 LYS A  44     -12.076  -9.468   8.580  1.00  0.00            
ATOM    667  HE3 LYS A  44     -11.170  -8.006   8.791  1.00  0.00            
ATOM    668  NZ  LYS A  44     -10.259  -9.678   7.596  1.00  0.00            
ATOM    669  HZ1 LYS A  44     -10.686  -9.436   6.713  1.00  0.00            
ATOM    670  HZ2 LYS A  44      -9.328  -9.291   7.532  1.00  0.00            
ATOM    671  HZ3 LYS A  44     -10.094 -10.669   7.708  1.00  0.00            
ATOM    672  C   LYS A  44     -10.751  -9.737  15.073  1.00  0.00            
ATOM    673  O   LYS A  44      -9.869 -10.574  15.034  1.00  0.00            
ATOM    674  N   GLY A  45     -11.090  -9.060  16.170  1.00  0.00            
ATOM    675  H   GLY A  45     -11.965  -8.564  16.109  1.00  0.00            
ATOM    676  CA  GLY A  45     -10.428  -9.141  17.462  1.00  0.00            
ATOM    677  HA2 GLY A  45     -11.083  -8.669  18.186  1.00  0.00            
ATOM    678  HA3 GLY A  45     -10.266 -10.204  17.635  1.00  0.00            
ATOM    679  C   GLY A  45      -8.958  -8.621  17.522  1.00  0.00            
ATOM    680  O   GLY A  45      -8.240  -8.813  18.468  1.00  0.00            
ATOM    681  N   TYR A  46      -8.569  -7.725  16.591  1.00  0.00            
ATOM    682  H   TYR A  46      -9.223  -7.541  15.838  1.00  0.00            
ATOM    683  CA  TYR A  46      -7.314  -6.935  16.630  1.00  0.00            
ATOM    684  HA  TYR A  46      -6.987  -6.763  17.655  1.00  0.00            
ATOM    685  CB  TYR A  46      -6.112  -7.699  15.996  1.00  0.00            
ATOM    686  HB2 TYR A  46      -5.182  -7.138  16.118  1.00  0.00            
ATOM    687  HB3 TYR A  46      -6.066  -8.685  16.449  1.00  0.00            
ATOM    688  CG  TYR A  46      -6.314  -7.976  14.448  1.00  0.00            
ATOM    689  CD1 TYR A  46      -7.137  -9.012  13.996  1.00  0.00            
ATOM    690  HD1 TYR A  46      -7.689  -9.647  14.678  1.00  0.00            
ATOM    691  CE1 TYR A  46      -7.126  -9.428  12.675  1.00  0.00            
ATOM    692  HE1 TYR A  46      -7.719 -10.265  12.327  1.00  0.00            
ATOM    693  CZ  TYR A  46      -6.410  -8.594  11.791  1.00  0.00            
ATOM    694  OH  TYR A  46      -6.432  -8.848  10.480  1.00  0.00            
ATOM    695  HH  TYR A  46      -6.989  -9.626  10.430  1.00  0.00            
ATOM    696  CE2 TYR A  46      -5.649  -7.490  12.196  1.00  0.00            
ATOM    697  HE2 TYR A  46      -5.163  -6.859  11.464  1.00  0.00            
ATOM    698  CD2 TYR A  46      -5.582  -7.187  13.546  1.00  0.00            
ATOM    699  HD2 TYR A  46      -5.136  -6.336  14.046  1.00  0.00            
ATOM    700  C   TYR A  46      -7.350  -5.526  16.059  1.00  0.00            
ATOM    701  O   TYR A  46      -8.428  -5.056  15.577  1.00  0.00            
ATOM    702  N   GLY A  47      -6.259  -4.860  16.081  1.00  0.00            
ATOM    703  H   GLY A  47      -5.458  -5.242  16.576  1.00  0.00            
ATOM    704  CA  GLY A  47      -6.184  -3.381  15.800  1.00  0.00            
ATOM    705  HA2 GLY A  47      -6.587  -3.163  14.799  1.00  0.00            
ATOM    706  HA3 GLY A  47      -6.774  -2.780  16.488  1.00  0.00            
ATOM    707  C   GLY A  47      -4.745  -2.883  15.827  1.00  0.00            
ATOM    708  O   GLY A  47      -3.792  -3.628  16.019  1.00  0.00            
ATOM    709  N   PHE A  48      -4.691  -1.535  15.707  1.00  0.00            
ATOM    710  H   PHE A  48      -5.554  -1.001  15.724  1.00  0.00            
ATOM    711  CA  PHE A  48      -3.455  -0.768  15.568  1.00  0.00            
ATOM    712  HA  PHE A  48      -2.605  -1.244  16.053  1.00  0.00            
ATOM    713  CB  PHE A  48      -3.207  -0.560  14.026  1.00  0.00            
ATOM    714  HB2 PHE A  48      -4.069   0.030  13.689  1.00  0.00            
ATOM    715  HB3 PHE A  48      -2.320   0.056  13.912  1.00  0.00            
ATOM    716  CG  PHE A  48      -3.059  -1.790  13.197  1.00  0.00            
ATOM    717  CD1 PHE A  48      -1.704  -2.164  12.919  1.00  0.00            
ATOM    718  HD1 PHE A  48      -0.832  -1.602  13.225  1.00  0.00            
ATOM    719  CE1 PHE A  48      -1.460  -3.316  12.126  1.00  0.00            
ATOM    720  HE1 PHE A  48      -0.489  -3.656  11.813  1.00  0.00            
ATOM    721  CZ  PHE A  48      -2.637  -3.996  11.656  1.00  0.00            
ATOM    722  HZ  PHE A  48      -2.621  -4.877  11.034  1.00  0.00            
ATOM    723  CE2 PHE A  48      -3.934  -3.699  12.031  1.00  0.00            
ATOM    724  HE2 PHE A  48      -4.825  -4.194  11.673  1.00  0.00            
ATOM    725  CD2 PHE A  48      -4.182  -2.558  12.875  1.00  0.00            
ATOM    726  HD2 PHE A  48      -5.152  -2.166  13.154  1.00  0.00            
ATOM    727  C   PHE A  48      -3.613   0.622  16.220  1.00  0.00            
ATOM    728  O   PHE A  48      -4.715   1.102  16.254  1.00  0.00            
ATOM    729  N   VAL A  49      -2.487   1.254  16.607  1.00  0.00            
ATOM    730  H   VAL A  49      -1.580   0.845  16.449  1.00  0.00            
ATOM    731  CA  VAL A  49      -2.477   2.603  17.218  1.00  0.00            
ATOM    732  HA  VAL A  49      -3.355   3.216  17.005  1.00  0.00            
ATOM    733  CB  VAL A  49      -2.490   2.408  18.799  1.00  0.00            
ATOM    734  HB  VAL A  49      -1.614   1.845  19.128  1.00  0.00            
ATOM    735  CG1 VAL A  49      -2.487   3.830  19.441  1.00  0.00            
ATOM    736 1HG1 VAL A  49      -1.705   4.466  19.027  1.00  0.00            
ATOM    737 2HG1 VAL A  49      -3.439   4.317  19.245  1.00  0.00            
ATOM    738 3HG1 VAL A  49      -2.267   3.822  20.506  1.00  0.00            
ATOM    739  CG2 VAL A  49      -3.800   1.666  19.181  1.00  0.00            
ATOM    740 1HG2 VAL A  49      -4.680   2.017  18.644  1.00  0.00            
ATOM    741 2HG2 VAL A  49      -3.567   0.655  18.865  1.00  0.00            
ATOM    742 3HG2 VAL A  49      -3.997   1.689  20.250  1.00  0.00            
ATOM    743  C   VAL A  49      -1.263   3.390  16.726  1.00  0.00            
ATOM    744  O   VAL A  49      -0.106   2.965  16.981  1.00  0.00            
ATOM    745  N   SER A  50      -1.453   4.538  16.147  1.00  0.00            
ATOM    746  H   SER A  50      -2.386   4.926  16.059  1.00  0.00            
ATOM    747  CA  SER A  50      -0.306   5.353  15.650  1.00  0.00            
ATOM    748  HA  SER A  50       0.549   4.678  15.550  1.00  0.00            
ATOM    749  CB  SER A  50      -0.616   5.986  14.265  1.00  0.00            
ATOM    750  HB2 SER A  50      -0.797   5.196  13.526  1.00  0.00            
ATOM    751  HB3 SER A  50      -1.562   6.475  14.481  1.00  0.00            
ATOM    752  OG  SER A  50       0.361   6.935  13.792  1.00  0.00            
ATOM    753  HG  SER A  50       0.336   7.716  14.361  1.00  0.00            
ATOM    754  C   SER A  50       0.013   6.443  16.686  1.00  0.00            
ATOM    755  O   SER A  50      -0.900   7.012  17.258  1.00  0.00            
ATOM    756  N   PHE A  51       1.319   6.715  16.804  1.00  0.00            
ATOM    757  H   PHE A  51       1.913   6.184  16.183  1.00  0.00            
ATOM    758  CA  PHE A  51       1.932   7.641  17.751  1.00  0.00            
ATOM    759  HA  PHE A  51       1.205   8.173  18.358  1.00  0.00            
ATOM    760  CB  PHE A  51       2.871   6.921  18.629  1.00  0.00            
ATOM    761  HB2 PHE A  51       3.395   6.139  18.062  1.00  0.00            
ATOM    762  HB3 PHE A  51       3.546   7.685  19.014  1.00  0.00            
ATOM    763  CG  PHE A  51       2.162   6.122  19.741  1.00  0.00            
ATOM    764  CD1 PHE A  51       1.747   4.808  19.411  1.00  0.00            
ATOM    765  HD1 PHE A  51       2.077   4.369  18.481  1.00  0.00            
ATOM    766  CE1 PHE A  51       0.835   4.126  20.244  1.00  0.00            
ATOM    767  HE1 PHE A  51       0.498   3.153  19.927  1.00  0.00            
ATOM    768  CZ  PHE A  51       0.395   4.775  21.423  1.00  0.00            
ATOM    769  HZ  PHE A  51      -0.319   4.253  22.049  1.00  0.00            
ATOM    770  CE2 PHE A  51       0.841   6.030  21.761  1.00  0.00            
ATOM    771  HE2 PHE A  51       0.323   6.507  22.578  1.00  0.00            
ATOM    772  CD2 PHE A  51       1.712   6.763  20.913  1.00  0.00            
ATOM    773  HD2 PHE A  51       1.972   7.777  21.176  1.00  0.00            
ATOM    774  C   PHE A  51       2.715   8.745  17.049  1.00  0.00            
ATOM    775  O   PHE A  51       3.342   8.438  16.056  1.00  0.00            
ATOM    776  N   PHE A  52       2.698   9.968  17.572  1.00  0.00            
ATOM    777  H   PHE A  52       2.150  10.040  18.425  1.00  0.00            
ATOM    778  CA  PHE A  52       3.513  11.101  17.145  1.00  0.00            
ATOM    779  HA  PHE A  52       3.463  11.211  16.066  1.00  0.00            
ATOM    780  CB  PHE A  52       3.059  12.399  17.840  1.00  0.00            
ATOM    781  HB2 PHE A  52       3.158  12.163  18.916  1.00  0.00            
ATOM    782  HB3 PHE A  52       3.753  13.199  17.584  1.00  0.00            
ATOM    783  CG  PHE A  52       1.719  12.903  17.431  1.00  0.00            
ATOM    784  CD1 PHE A  52       1.514  13.498  16.147  1.00  0.00            
ATOM    785  HD1 PHE A  52       2.365  13.708  15.529  1.00  0.00            
ATOM    786  CE1 PHE A  52       0.208  13.921  15.752  1.00  0.00            
ATOM    787  HE1 PHE A  52       0.115  14.279  14.723  1.00  0.00            
ATOM    788  CZ  PHE A  52      -0.920  13.726  16.536  1.00  0.00            
ATOM    789  HZ  PHE A  52      -1.889  14.085  16.209  1.00  0.00            
ATOM    790  CE2 PHE A  52      -0.701  13.097  17.824  1.00  0.00            
ATOM    791  HE2 PHE A  52      -1.547  12.896  18.457  1.00  0.00            
ATOM    792  CD2 PHE A  52       0.609  12.672  18.247  1.00  0.00            
ATOM    793  HD2 PHE A  52       0.710  12.200  19.213  1.00  0.00            
ATOM    794  C   PHE A  52       5.050  10.889  17.439  1.00  0.00            
ATOM    795  O   PHE A  52       5.847  11.677  16.957  1.00  0.00            
ATOM    796  N   ASN A  53       5.406   9.801  18.187  1.00  0.00            
ATOM    797  H   ASN A  53       4.647   9.262  18.589  1.00  0.00            
ATOM    798  CA  ASN A  53       6.716   9.602  18.698  1.00  0.00            
ATOM    799  HA  ASN A  53       7.385  10.074  17.982  1.00  0.00            
ATOM    800  CB  ASN A  53       6.790  10.357  20.024  1.00  0.00            
ATOM    801  HB2 ASN A  53       6.283  11.309  19.948  1.00  0.00            
ATOM    802  HB3 ASN A  53       6.392   9.744  20.846  1.00  0.00            
ATOM    803  CG  ASN A  53       8.230  10.653  20.420  1.00  0.00            
ATOM    804  OD1 ASN A  53       8.982   9.793  20.694  1.00  0.00            
ATOM    805  ND2 ASN A  53       8.676  11.921  20.552  1.00  0.00            
ATOM    806 1HD2 ASN A  53       9.660  11.962  20.781  1.00  0.00            
ATOM    807 2HD2 ASN A  53       8.138  12.639  20.086  1.00  0.00            
ATOM    808  C   ASN A  53       7.123   8.119  18.727  1.00  0.00            
ATOM    809  O   ASN A  53       6.442   7.251  19.171  1.00  0.00            
ATOM    810  N   LYS A  54       8.327   7.785  18.261  1.00  0.00            
ATOM    811  H   LYS A  54       8.827   8.523  17.789  1.00  0.00            
ATOM    812  CA  LYS A  54       8.896   6.476  18.486  1.00  0.00            
ATOM    813  HA  LYS A  54       8.268   5.753  17.976  1.00  0.00            
ATOM    814  CB  LYS A  54      10.343   6.352  17.903  1.00  0.00            
ATOM    815  HB2 LYS A  54      10.444   6.958  17.006  1.00  0.00            
ATOM    816  HB3 LYS A  54      11.073   6.737  18.615  1.00  0.00            
ATOM    817  CG  LYS A  54      10.665   4.896  17.529  1.00  0.00            
ATOM    818  HG2 LYS A  54      10.557   4.271  18.412  1.00  0.00            
ATOM    819  HG3 LYS A  54       9.954   4.537  16.802  1.00  0.00            
ATOM    820  CD  LYS A  54      12.093   4.549  17.010  1.00  0.00            
ATOM    821  HD2 LYS A  54      12.851   4.876  17.702  1.00  0.00            
ATOM    822  HD3 LYS A  54      12.295   3.488  17.022  1.00  0.00            
ATOM    823  CE  LYS A  54      12.352   5.143  15.675  1.00  0.00            
ATOM    824  HE2 LYS A  54      12.048   4.529  14.835  1.00  0.00            
ATOM    825  HE3 LYS A  54      11.763   6.052  15.621  1.00  0.00            
ATOM    826  NZ  LYS A  54      13.760   5.445  15.484  1.00  0.00            
ATOM    827  HZ1 LYS A  54      13.909   5.864  14.581  1.00  0.00            
ATOM    828  HZ2 LYS A  54      14.008   6.157  16.149  1.00  0.00            
ATOM    829  HZ3 LYS A  54      14.232   4.564  15.545  1.00  0.00            
ATOM    830  C   LYS A  54       8.881   5.986  19.863  1.00  0.00            
ATOM    831  O   LYS A  54       8.668   4.737  20.111  1.00  0.00            
ATOM    832  N   TRP A  55       9.223   6.845  20.829  1.00  0.00            
ATOM    833  H   TRP A  55       9.373   7.761  20.438  1.00  0.00            
ATOM    834  CA  TRP A  55       9.447   6.542  22.280  1.00  0.00            
ATOM    835  HA  TRP A  55      10.201   5.755  22.364  1.00  0.00            
ATOM    836  CB  TRP A  55      10.039   7.817  22.945  1.00  0.00            
ATOM    837  HB2 TRP A  55      10.896   8.200  22.390  1.00  0.00            
ATOM    838  HB3 TRP A  55       9.367   8.674  22.976  1.00  0.00            
ATOM    839  CG  TRP A  55      10.496   7.519  24.321  1.00  0.00            
ATOM    840  CD1 TRP A  55      11.792   7.151  24.633  1.00  0.00            
ATOM    841  HD1 TRP A  55      12.622   7.047  23.940  1.00  0.00            
ATOM    842  NE1 TRP A  55      11.821   6.856  25.971  1.00  0.00            
ATOM    843  HE1 TRP A  55      12.619   6.639  26.536  1.00  0.00            
ATOM    844  CE2 TRP A  55      10.564   6.995  26.584  1.00  0.00            
ATOM    845  CZ2 TRP A  55      10.016   6.782  27.895  1.00  0.00            
ATOM    846  HZ2 TRP A  55      10.702   6.324  28.570  1.00  0.00            
ATOM    847  CH2 TRP A  55       8.655   6.993  28.159  1.00  0.00            
ATOM    848  HH2 TRP A  55       8.089   6.987  29.075  1.00  0.00            
ATOM    849  CZ3 TRP A  55       7.861   7.401  27.117  1.00  0.00            
ATOM    850  HZ3 TRP A  55       6.806   7.548  27.309  1.00  0.00            
ATOM    851  CE3 TRP A  55       8.352   7.700  25.822  1.00  0.00            
ATOM    852  HE3 TRP A  55       7.620   8.026  25.097  1.00  0.00            
ATOM    853  CD2 TRP A  55       9.694   7.413  25.493  1.00  0.00            
ATOM    854  C   TRP A  55       8.097   6.157  22.888  1.00  0.00            
ATOM    855  O   TRP A  55       8.031   5.214  23.668  1.00  0.00            
ATOM    856  N   ASP A  56       6.967   6.702  22.430  1.00  0.00            
ATOM    857  H   ASP A  56       7.086   7.465  21.786  1.00  0.00            
ATOM    858  CA  ASP A  56       5.584   6.391  22.845  1.00  0.00            
ATOM    859  HA  ASP A  56       5.449   6.306  23.917  1.00  0.00            
ATOM    860  CB  ASP A  56       4.709   7.440  22.380  1.00  0.00            
ATOM    861  HB2 ASP A  56       4.898   7.563  21.317  1.00  0.00            
ATOM    862  HB3 ASP A  56       3.684   7.176  22.630  1.00  0.00            
ATOM    863  CG  ASP A  56       4.748   8.854  22.975  1.00  0.00            
ATOM    864  OD1 ASP A  56       5.755   9.201  23.691  1.00  0.00            
ATOM    865  OD2 ASP A  56       3.803   9.678  22.814  1.00  0.00            
ATOM    866  C   ASP A  56       5.051   5.119  22.366  1.00  0.00            
ATOM    867  O   ASP A  56       4.343   4.367  23.089  1.00  0.00            
ATOM    868  N   ALA A  57       5.456   4.779  21.119  1.00  0.00            
ATOM    869  H   ALA A  57       6.093   5.430  20.692  1.00  0.00            
ATOM    870  CA  ALA A  57       5.167   3.529  20.543  1.00  0.00            
ATOM    871  HA  ALA A  57       4.099   3.299  20.615  1.00  0.00            
ATOM    872  CB  ALA A  57       5.577   3.624  19.057  1.00  0.00            
ATOM    873  HB1 ALA A  57       6.611   3.916  18.885  1.00  0.00            
ATOM    874  HB2 ALA A  57       5.436   2.645  18.612  1.00  0.00            
ATOM    875  HB3 ALA A  57       4.930   4.359  18.568  1.00  0.00            
ATOM    876  C   ALA A  57       5.905   2.469  21.301  1.00  0.00            
ATOM    877  O   ALA A  57       5.269   1.589  21.847  1.00  0.00            
ATOM    878  N   GLU A  58       7.235   2.608  21.589  1.00  0.00            
ATOM    879  H   GLU A  58       7.678   3.431  21.212  1.00  0.00            
ATOM    880  CA  GLU A  58       8.005   1.713  22.521  1.00  0.00            
ATOM    881  HA  GLU A  58       8.043   0.689  22.132  1.00  0.00            
ATOM    882  CB  GLU A  58       9.426   2.275  22.638  1.00  0.00            
ATOM    883  HB2 GLU A  58       9.793   2.651  21.681  1.00  0.00            
ATOM    884  HB3 GLU A  58       9.319   3.211  23.180  1.00  0.00            
ATOM    885  CG  GLU A  58      10.429   1.387  23.353  1.00  0.00            
ATOM    886  HG2 GLU A  58      11.287   1.983  23.654  1.00  0.00            
ATOM    887  HG3 GLU A  58      10.038   0.935  24.267  1.00  0.00            
ATOM    888  CD  GLU A  58      11.002   0.226  22.509  1.00  0.00            
ATOM    889  OE1 GLU A  58      11.839   0.412  21.642  1.00  0.00            
ATOM    890  OE2 GLU A  58      10.543  -0.971  22.673  1.00  0.00            
ATOM    891  C   GLU A  58       7.341   1.641  23.922  1.00  0.00            
ATOM    892  O   GLU A  58       7.383   0.602  24.522  1.00  0.00            
ATOM    893  N   ASN A  59       6.669   2.750  24.355  1.00  0.00            
ATOM    894  H   ASN A  59       6.720   3.601  23.822  1.00  0.00            
ATOM    895  CA  ASN A  59       5.987   2.776  25.712  1.00  0.00            
ATOM    896  HA  ASN A  59       6.622   2.247  26.411  1.00  0.00            
ATOM    897  CB  ASN A  59       6.062   4.234  26.213  1.00  0.00            
ATOM    898  HB2 ASN A  59       7.092   4.557  26.121  1.00  0.00            
ATOM    899  HB3 ASN A  59       5.330   4.867  25.714  1.00  0.00            
ATOM    900  CG  ASN A  59       5.739   4.242  27.658  1.00  0.00            
ATOM    901  OD1 ASN A  59       6.572   3.941  28.445  1.00  0.00            
ATOM    902  ND2 ASN A  59       4.574   4.763  28.007  1.00  0.00            
ATOM    903 1HD2 ASN A  59       4.409   4.986  28.988  1.00  0.00            
ATOM    904 2HD2 ASN A  59       3.858   5.177  27.419  1.00  0.00            
ATOM    905  C   ASN A  59       4.592   2.101  25.865  1.00  0.00            
ATOM    906  O   ASN A  59       4.331   1.246  26.733  1.00  0.00            
ATOM    907  N   ALA A  60       3.644   2.473  24.951  1.00  0.00            
ATOM    908  H   ALA A  60       3.685   3.286  24.354  1.00  0.00            
ATOM    909  CA  ALA A  60       2.535   1.620  24.617  1.00  0.00            
ATOM    910  HA  ALA A  60       1.861   1.744  25.465  1.00  0.00            
ATOM    911  CB  ALA A  60       1.883   2.212  23.396  1.00  0.00            
ATOM    912  HB1 ALA A  60       2.579   2.134  22.569  1.00  0.00            
ATOM    913  HB2 ALA A  60       1.067   1.533  23.129  1.00  0.00            
ATOM    914  HB3 ALA A  60       1.430   3.177  23.628  1.00  0.00            
ATOM    915  C   ALA A  60       2.841   0.112  24.585  1.00  0.00            
ATOM    916  O   ALA A  60       2.249  -0.679  25.314  1.00  0.00            
ATOM    917  N   ILE A  61       3.746  -0.223  23.646  1.00  0.00            
ATOM    918  H   ILE A  61       4.184   0.490  23.080  1.00  0.00            
ATOM    919  CA  ILE A  61       4.068  -1.630  23.481  1.00  0.00            
ATOM    920  HA  ILE A  61       3.144  -2.117  23.134  1.00  0.00            
ATOM    921  CB  ILE A  61       5.157  -1.719  22.347  1.00  0.00            
ATOM    922  HB  ILE A  61       6.008  -1.100  22.601  1.00  0.00            
ATOM    923  CG2 ILE A  61       5.822  -3.161  22.236  1.00  0.00            
ATOM    924 1HG2 ILE A  61       5.098  -3.882  21.844  1.00  0.00            
ATOM    925 2HG2 ILE A  61       6.662  -3.133  21.540  1.00  0.00            
ATOM    926 3HG2 ILE A  61       6.162  -3.527  23.202  1.00  0.00            
ATOM    927  CG1 ILE A  61       4.628  -1.289  20.957  1.00  0.00            
ATOM    928 2HG1 ILE A  61       3.931  -2.017  20.561  1.00  0.00            
ATOM    929 3HG1 ILE A  61       4.129  -0.333  21.129  1.00  0.00            
ATOM    930  CD1 ILE A  61       5.742  -1.109  19.974  1.00  0.00            
ATOM    931 1HD1 ILE A  61       6.099  -2.089  19.645  1.00  0.00            
ATOM    932 2HD1 ILE A  61       5.356  -0.496  19.159  1.00  0.00            
ATOM    933 3HD1 ILE A  61       6.510  -0.524  20.462  1.00  0.00            
ATOM    934  C   ILE A  61       4.495  -2.290  24.731  1.00  0.00            
ATOM    935  O   ILE A  61       4.027  -3.425  25.005  1.00  0.00            
ATOM    936  N   GLN A  62       5.291  -1.603  25.555  1.00  0.00            
ATOM    937  H   GLN A  62       5.508  -0.635  25.373  1.00  0.00            
ATOM    938  CA  GLN A  62       5.735  -2.145  26.837  1.00  0.00            
ATOM    939  HA  GLN A  62       6.066  -3.184  26.715  1.00  0.00            
ATOM    940  CB  GLN A  62       6.957  -1.302  27.401  1.00  0.00            
ATOM    941  HB2 GLN A  62       7.827  -1.324  26.749  1.00  0.00            
ATOM    942  HB3 GLN A  62       6.642  -0.256  27.457  1.00  0.00            
ATOM    943  CG  GLN A  62       7.268  -1.762  28.871  1.00  0.00            
ATOM    944  HG2 GLN A  62       6.439  -1.524  29.541  1.00  0.00            
ATOM    945  HG3 GLN A  62       7.470  -2.823  28.947  1.00  0.00            
ATOM    946  CD  GLN A  62       8.622  -1.147  29.361  1.00  0.00            
ATOM    947  OE1 GLN A  62       9.375  -0.602  28.582  1.00  0.00            
ATOM    948  NE2 GLN A  62       9.075  -1.216  30.590  1.00  0.00            
ATOM    949 1HE2 GLN A  62      10.036  -0.899  30.676  1.00  0.00            
ATOM    950 2HE2 GLN A  62       8.826  -1.947  31.242  1.00  0.00            
ATOM    951  C   GLN A  62       4.602  -2.260  27.896  1.00  0.00            
ATOM    952  O   GLN A  62       4.576  -3.253  28.626  1.00  0.00            
ATOM    953  N   GLN A  63       3.721  -1.270  28.048  1.00  0.00            
ATOM    954  H   GLN A  63       3.922  -0.406  27.578  1.00  0.00            
ATOM    955  CA  GLN A  63       2.700  -1.144  29.061  1.00  0.00            
ATOM    956  HA  GLN A  63       3.120  -1.448  30.014  1.00  0.00            
ATOM    957  CB  GLN A  63       2.337   0.367  29.164  1.00  0.00            
ATOM    958  HB2 GLN A  63       2.349   0.760  28.147  1.00  0.00            
ATOM    959  HB3 GLN A  63       1.389   0.461  29.692  1.00  0.00            
ATOM    960  CG  GLN A  63       3.312   1.235  30.005  1.00  0.00            
ATOM    961  HG2 GLN A  63       4.330   1.080  29.645  1.00  0.00            
ATOM    962  HG3 GLN A  63       3.121   2.295  29.835  1.00  0.00            
ATOM    963  CD  GLN A  63       3.377   0.960  31.546  1.00  0.00            
ATOM    964  OE1 GLN A  63       2.386   0.620  32.181  1.00  0.00            
ATOM    965  NE2 GLN A  63       4.548   1.040  32.218  1.00  0.00            
ATOM    966 1HE2 GLN A  63       4.547   0.799  33.205  1.00  0.00            
ATOM    967 2HE2 GLN A  63       5.335   1.327  31.653  1.00  0.00            
ATOM    968  C   GLN A  63       1.396  -1.948  28.708  1.00  0.00            
ATOM    969  O   GLN A  63       0.589  -2.112  29.657  1.00  0.00            
ATOM    970  N   MET A  64       1.189  -2.333  27.468  1.00  0.00            
ATOM    971  H   MET A  64       1.882  -2.052  26.792  1.00  0.00            
ATOM    972  CA  MET A  64      -0.050  -3.089  27.003  1.00  0.00            
ATOM    973  HA  MET A  64      -0.480  -3.491  27.916  1.00  0.00            
ATOM    974  CB  MET A  64      -0.935  -2.077  26.344  1.00  0.00            
ATOM    975  HB2 MET A  64      -0.374  -1.393  25.699  1.00  0.00            
ATOM    976  HB3 MET A  64      -1.520  -2.642  25.623  1.00  0.00            
ATOM    977  CG  MET A  64      -2.014  -1.305  27.135  1.00  0.00            
ATOM    978  HG2 MET A  64      -1.507  -0.773  27.942  1.00  0.00            
ATOM    979  HG3 MET A  64      -2.524  -0.592  26.487  1.00  0.00            
ATOM    980  SD  MET A  64      -3.379  -2.294  27.812  1.00  0.00            
ATOM    981  CE  MET A  64      -4.352  -2.422  26.319  1.00  0.00            
ATOM    982  HE1 MET A  64      -3.609  -2.627  25.538  1.00  0.00            
ATOM    983  HE2 MET A  64      -4.985  -3.305  26.280  1.00  0.00            
ATOM    984  HE3 MET A  64      -5.074  -1.613  26.218  1.00  0.00            
ATOM    985  C   MET A  64       0.226  -4.415  26.291  1.00  0.00            
ATOM    986  O   MET A  64      -0.671  -5.125  25.953  1.00  0.00            
ATOM    987  N   GLY A  65       1.474  -4.828  26.230  1.00  0.00            
ATOM    988  H   GLY A  65       2.244  -4.197  26.407  1.00  0.00            
ATOM    989  CA  GLY A  65       1.828  -6.263  26.081  1.00  0.00            
ATOM    990  HA2 GLY A  65       1.203  -6.611  25.252  1.00  0.00            
ATOM    991  HA3 GLY A  65       2.898  -6.363  25.981  1.00  0.00            
ATOM    992  C   GLY A  65       1.506  -6.945  27.434  1.00  0.00            
ATOM    993  O   GLY A  65       1.782  -6.390  28.480  1.00  0.00            
ATOM    994  N   GLY A  66       0.942  -8.165  27.444  1.00  0.00            
ATOM    995  H   GLY A  66       0.715  -8.560  26.548  1.00  0.00            
ATOM    996  CA  GLY A  66       0.705  -8.968  28.590  1.00  0.00            
ATOM    997  HA2 GLY A  66       0.665  -9.994  28.231  1.00  0.00            
ATOM    998  HA3 GLY A  66       1.461  -8.869  29.373  1.00  0.00            
ATOM    999  C   GLY A  66      -0.546  -8.576  29.405  1.00  0.00            
ATOM   1000  O   GLY A  66      -0.796  -9.363  30.347  1.00  0.00            
ATOM   1001  N   GLN A  67      -1.386  -7.620  29.046  1.00  0.00            
ATOM   1002  H   GLN A  67      -1.224  -7.276  28.102  1.00  0.00            
ATOM   1003  CA  GLN A  67      -2.472  -7.084  29.834  1.00  0.00            
ATOM   1004  HA  GLN A  67      -2.225  -7.294  30.867  1.00  0.00            
ATOM   1005  CB  GLN A  67      -2.538  -5.540  29.714  1.00  0.00            
ATOM   1006  HB2 GLN A  67      -2.864  -5.249  28.722  1.00  0.00            
ATOM   1007  HB3 GLN A  67      -3.290  -5.147  30.403  1.00  0.00            
ATOM   1008  CG  GLN A  67      -1.252  -4.835  30.122  1.00  0.00            
ATOM   1009  HG2 GLN A  67      -0.455  -5.064  29.413  1.00  0.00            
ATOM   1010  HG3 GLN A  67      -1.397  -3.759  30.126  1.00  0.00            
ATOM   1011  CD  GLN A  67      -0.648  -5.364  31.359  1.00  0.00            
ATOM   1012  OE1 GLN A  67      -1.346  -5.627  32.321  1.00  0.00            
ATOM   1013  NE2 GLN A  67       0.665  -5.457  31.560  1.00  0.00            
ATOM   1014 1HE2 GLN A  67       1.030  -5.930  32.397  1.00  0.00            
ATOM   1015 2HE2 GLN A  67       1.368  -5.199  30.896  1.00  0.00            
ATOM   1016  C   GLN A  67      -3.838  -7.658  29.597  1.00  0.00            
ATOM   1017  O   GLN A  67      -4.247  -7.859  28.487  1.00  0.00            
ATOM   1018  N   TRP A  68      -4.623  -7.746  30.690  1.00  0.00            
ATOM   1019  H   TRP A  68      -4.318  -7.423  31.595  1.00  0.00            
ATOM   1020  CA  TRP A  68      -6.007  -8.132  30.583  1.00  0.00            
ATOM   1021  HA  TRP A  68      -6.277  -8.847  29.799  1.00  0.00            
ATOM   1022  CB  TRP A  68      -6.254  -9.016  31.812  1.00  0.00            
ATOM   1023  HB2 TRP A  68      -5.930  -8.533  32.729  1.00  0.00            
ATOM   1024  HB3 TRP A  68      -7.333  -9.183  31.965  1.00  0.00            
ATOM   1025  CG  TRP A  68      -5.638 -10.394  31.715  1.00  0.00            
ATOM   1026  CD1 TRP A  68      -4.392 -10.730  32.099  1.00  0.00            
ATOM   1027  HD1 TRP A  68      -3.656 -10.043  32.482  1.00  0.00            
ATOM   1028  NE1 TRP A  68      -4.168 -12.072  31.962  1.00  0.00            
ATOM   1029  HE1 TRP A  68      -3.335 -12.522  32.315  1.00  0.00            
ATOM   1030  CE2 TRP A  68      -5.331 -12.705  31.571  1.00  0.00            
ATOM   1031  CZ2 TRP A  68      -5.695 -14.034  31.399  1.00  0.00            
ATOM   1032  HZ2 TRP A  68      -5.067 -14.903  31.515  1.00  0.00            
ATOM   1033  CH2 TRP A  68      -6.997 -14.386  31.107  1.00  0.00            
ATOM   1034  HH2 TRP A  68      -7.270 -15.431  31.043  1.00  0.00            
ATOM   1035  CZ3 TRP A  68      -7.850 -13.354  30.673  1.00  0.00            
ATOM   1036  HZ3 TRP A  68      -8.792 -13.628  30.224  1.00  0.00            
ATOM   1037  CE3 TRP A  68      -7.434 -11.996  30.791  1.00  0.00            
ATOM   1038  HE3 TRP A  68      -8.085 -11.230  30.396  1.00  0.00            
ATOM   1039  CD2 TRP A  68      -6.226 -11.645  31.343  1.00  0.00            
ATOM   1040  C   TRP A  68      -6.922  -6.934  30.391  1.00  0.00            
ATOM   1041  O   TRP A  68      -6.614  -5.821  30.852  1.00  0.00            
ATOM   1042  N   LEU A  69      -7.928  -7.155  29.488  1.00  0.00            
ATOM   1043  H   LEU A  69      -8.040  -8.112  29.176  1.00  0.00            
ATOM   1044  CA  LEU A  69      -8.845  -6.146  28.933  1.00  0.00            
ATOM   1045  HA  LEU A  69      -9.119  -5.440  29.718  1.00  0.00            
ATOM   1046  CB  LEU A  69      -8.056  -5.347  27.869  1.00  0.00            
ATOM   1047  HB2 LEU A  69      -7.169  -4.967  28.371  1.00  0.00            
ATOM   1048  HB3 LEU A  69      -7.742  -6.054  27.114  1.00  0.00            
ATOM   1049  CG  LEU A  69      -8.827  -4.219  27.252  1.00  0.00            
ATOM   1050  HG  LEU A  69      -9.814  -4.505  26.886  1.00  0.00            
ATOM   1051  CD1 LEU A  69      -9.113  -3.080  28.207  1.00  0.00            
ATOM   1052 1HD1 LEU A  69      -8.169  -2.660  28.555  1.00  0.00            
ATOM   1053 2HD1 LEU A  69      -9.652  -2.390  27.554  1.00  0.00            
ATOM   1054 3HD1 LEU A  69      -9.577  -3.585  29.048  1.00  0.00            
ATOM   1055  CD2 LEU A  69      -8.163  -3.614  25.974  1.00  0.00            
ATOM   1056 1HD2 LEU A  69      -8.862  -2.938  25.480  1.00  0.00            
ATOM   1057 2HD2 LEU A  69      -7.187  -3.148  26.185  1.00  0.00            
ATOM   1058 3HD2 LEU A  69      -8.007  -4.362  25.206  1.00  0.00            
ATOM   1059  C   LEU A  69     -10.082  -6.913  28.445  1.00  0.00            
ATOM   1060  O   LEU A  69      -9.899  -7.770  27.577  1.00  0.00            
ATOM   1061  N   GLY A  70     -11.303  -6.669  28.952  1.00  0.00            
ATOM   1062  H   GLY A  70     -11.482  -5.923  29.600  1.00  0.00            
ATOM   1063  CA  GLY A  70     -12.471  -7.327  28.269  1.00  0.00            
ATOM   1064  HA2 GLY A  70     -13.378  -6.839  28.630  1.00  0.00            
ATOM   1065  HA3 GLY A  70     -12.456  -7.191  27.198  1.00  0.00            
ATOM   1066  C   GLY A  70     -12.580  -8.818  28.539  1.00  0.00            
ATOM   1067  O   GLY A  70     -13.264  -9.586  27.841  1.00  0.00            
ATOM   1068  N   GLY A  71     -12.009  -9.348  29.686  1.00  0.00            
ATOM   1069  H   GLY A  71     -11.417  -8.772  30.257  1.00  0.00            
ATOM   1070  CA  GLY A  71     -11.893 -10.792  29.891  1.00  0.00            
ATOM   1071  HA2 GLY A  71     -11.332 -10.955  30.812  1.00  0.00            
ATOM   1072  HA3 GLY A  71     -12.897 -11.194  30.055  1.00  0.00            
ATOM   1073  C   GLY A  71     -11.049 -11.616  28.903  1.00  0.00            
ATOM   1074  O   GLY A  71     -11.093 -12.841  28.856  1.00  0.00            
ATOM   1075  N   ARG A  72     -10.101 -10.965  28.192  1.00  0.00            
ATOM   1076  H   ARG A  72      -9.971  -9.979  28.348  1.00  0.00            
ATOM   1077  CA  ARG A  72      -9.071 -11.695  27.459  1.00  0.00            
ATOM   1078  HA  ARG A  72      -8.937 -12.693  27.879  1.00  0.00            
ATOM   1079  CB  ARG A  72      -9.269 -11.664  25.922  1.00  0.00            
ATOM   1080  HB2 ARG A  72      -9.302 -10.631  25.599  1.00  0.00            
ATOM   1081  HB3 ARG A  72      -8.437 -12.225  25.452  1.00  0.00            
ATOM   1082  CG  ARG A  72     -10.575 -12.374  25.423  1.00  0.00            
ATOM   1083  HG2 ARG A  72     -10.647 -13.362  25.874  1.00  0.00            
ATOM   1084  HG3 ARG A  72     -11.471 -11.878  25.791  1.00  0.00            
ATOM   1085  CD  ARG A  72     -10.780 -12.372  23.887  1.00  0.00            
ATOM   1086  HD2 ARG A  72     -11.711 -12.922  23.738  1.00  0.00            
ATOM   1087  HD3 ARG A  72     -10.855 -11.309  23.640  1.00  0.00            
ATOM   1088  NE  ARG A  72      -9.749 -13.072  23.161  1.00  0.00            
ATOM   1089  HE  ARG A  72      -9.080 -13.535  23.759  1.00  0.00            
ATOM   1090  CZ  ARG A  72      -9.705 -13.311  21.872  1.00  0.00            
ATOM   1091  NH1 ARG A  72     -10.583 -12.905  20.995  1.00  0.00            
ATOM   1092 1HH1 ARG A  72     -11.470 -12.534  21.328  1.00  0.00            
ATOM   1093 2HH1 ARG A  72     -10.351 -12.886  20.009  1.00  0.00            
ATOM   1094  NH2 ARG A  72      -8.606 -13.804  21.418  1.00  0.00            
ATOM   1095 1HH2 ARG A  72      -7.886 -13.952  22.102  1.00  0.00            
ATOM   1096 2HH2 ARG A  72      -8.595 -14.061  20.438  1.00  0.00            
ATOM   1097  C   ARG A  72      -7.713 -11.078  27.735  1.00  0.00            
ATOM   1098  O   ARG A  72      -7.600  -9.872  27.901  1.00  0.00            
ATOM   1099  N   GLN A  73      -6.649 -11.887  27.627  1.00  0.00            
ATOM   1100  H   GLN A  73      -6.799 -12.813  27.242  1.00  0.00            
ATOM   1101  CA  GLN A  73      -5.303 -11.366  27.630  1.00  0.00            
ATOM   1102  HA  GLN A  73      -5.066 -10.674  28.430  1.00  0.00            
ATOM   1103  CB  GLN A  73      -4.303 -12.599  27.932  1.00  0.00            
ATOM   1104  HB2 GLN A  73      -4.657 -13.101  28.833  1.00  0.00            
ATOM   1105  HB3 GLN A  73      -4.530 -13.314  27.144  1.00  0.00            
ATOM   1106  CG  GLN A  73      -2.834 -12.205  28.180  1.00  0.00            
ATOM   1107  HG2 GLN A  73      -2.380 -12.087  27.195  1.00  0.00            
ATOM   1108  HG3 GLN A  73      -2.702 -11.287  28.745  1.00  0.00            
ATOM   1109  CD  GLN A  73      -1.989 -13.281  28.947  1.00  0.00            
ATOM   1110  OE1 GLN A  73      -1.042 -12.980  29.625  1.00  0.00            
ATOM   1111  NE2 GLN A  73      -2.265 -14.508  28.748  1.00  0.00            
ATOM   1112 1HE2 GLN A  73      -1.685 -15.155  29.284  1.00  0.00            
ATOM   1113 2HE2 GLN A  73      -2.874 -14.841  28.017  1.00  0.00            
ATOM   1114  C   GLN A  73      -4.884 -10.689  26.303  1.00  0.00            
ATOM   1115  O   GLN A  73      -5.169 -11.314  25.275  1.00  0.00            
ATOM   1116  N   ILE A  74      -4.123  -9.590  26.351  1.00  0.00            
ATOM   1117  H   ILE A  74      -4.098  -9.188  27.269  1.00  0.00            
ATOM   1118  CA  ILE A  74      -3.784  -8.772  25.230  1.00  0.00            
ATOM   1119  HA  ILE A  74      -4.387  -9.188  24.417  1.00  0.00            
ATOM   1120  CB  ILE A  74      -4.212  -7.277  25.375  1.00  0.00            
ATOM   1121  HB  ILE A  74      -3.713  -6.909  26.268  1.00  0.00            
ATOM   1122  CG2 ILE A  74      -3.532  -6.359  24.321  1.00  0.00            
ATOM   1123 1HG2 ILE A  74      -2.437  -6.332  24.345  1.00  0.00            
ATOM   1124 2HG2 ILE A  74      -3.770  -6.759  23.340  1.00  0.00            
ATOM   1125 3HG2 ILE A  74      -3.984  -5.371  24.383  1.00  0.00            
ATOM   1126  CG1 ILE A  74      -5.728  -7.056  25.479  1.00  0.00            
ATOM   1127 2HG1 ILE A  74      -6.170  -7.587  26.316  1.00  0.00            
ATOM   1128 3HG1 ILE A  74      -6.003  -5.999  25.538  1.00  0.00            
ATOM   1129  CD1 ILE A  74      -6.435  -7.759  24.266  1.00  0.00            
ATOM   1130 1HD1 ILE A  74      -7.497  -7.559  24.419  1.00  0.00            
ATOM   1131 2HD1 ILE A  74      -5.978  -7.344  23.372  1.00  0.00            
ATOM   1132 3HD1 ILE A  74      -6.306  -8.843  24.278  1.00  0.00            
ATOM   1133  C   ILE A  74      -2.318  -8.924  24.807  1.00  0.00            
ATOM   1134  O   ILE A  74      -1.421  -9.036  25.673  1.00  0.00            
ATOM   1135  N   ARG A  75      -1.953  -8.893  23.501  1.00  0.00            
ATOM   1136  H   ARG A  75      -2.689  -8.578  22.890  1.00  0.00            
ATOM   1137  CA  ARG A  75      -0.656  -8.939  22.916  1.00  0.00            
ATOM   1138  HA  ARG A  75       0.080  -8.804  23.703  1.00  0.00            
ATOM   1139  CB  ARG A  75      -0.420 -10.255  22.209  1.00  0.00            
ATOM   1140  HB2 ARG A  75       0.608 -10.320  21.866  1.00  0.00            
ATOM   1141  HB3 ARG A  75      -0.468 -11.007  22.995  1.00  0.00            
ATOM   1142  CG  ARG A  75      -1.350 -10.667  21.105  1.00  0.00            
ATOM   1143  HG2 ARG A  75      -2.329 -10.231  21.280  1.00  0.00            
ATOM   1144  HG3 ARG A  75      -0.883 -10.194  20.233  1.00  0.00            
ATOM   1145  CD  ARG A  75      -1.320 -12.197  20.902  1.00  0.00            
ATOM   1146  HD2 ARG A  75      -0.378 -12.497  20.445  1.00  0.00            
ATOM   1147  HD3 ARG A  75      -1.391 -12.668  21.887  1.00  0.00            
ATOM   1148  NE  ARG A  75      -2.413 -12.623  19.993  1.00  0.00            
ATOM   1149  HE  ARG A  75      -3.314 -12.766  20.420  1.00  0.00            
ATOM   1150  CZ  ARG A  75      -2.381 -12.550  18.640  1.00  0.00            
ATOM   1151  NH1 ARG A  75      -1.348 -12.239  17.928  1.00  0.00            
ATOM   1152 1HH1 ARG A  75      -0.547 -11.879  18.432  1.00  0.00            
ATOM   1153 2HH1 ARG A  75      -1.283 -12.448  16.944  1.00  0.00            
ATOM   1154  NH2 ARG A  75      -3.449 -12.986  18.034  1.00  0.00            
ATOM   1155 1HH2 ARG A  75      -4.254 -13.125  18.636  1.00  0.00            
ATOM   1156 2HH2 ARG A  75      -3.615 -12.828  17.048  1.00  0.00            
ATOM   1157  C   ARG A  75      -0.406  -7.742  22.042  1.00  0.00            
ATOM   1158  O   ARG A  75      -1.302  -7.190  21.380  1.00  0.00            
ATOM   1159  N   THR A  76       0.765  -7.147  22.088  1.00  0.00            
ATOM   1160  H   THR A  76       1.439  -7.571  22.709  1.00  0.00            
ATOM   1161  CA  THR A  76       1.010  -5.789  21.577  1.00  0.00            
ATOM   1162  HA  THR A  76       0.311  -5.665  20.747  1.00  0.00            
ATOM   1163  CB  THR A  76       0.738  -4.696  22.628  1.00  0.00            
ATOM   1164  HB  THR A  76       1.373  -4.886  23.483  1.00  0.00            
ATOM   1165  CG2 THR A  76       0.891  -3.272  22.008  1.00  0.00            
ATOM   1166 1HG2 THR A  76       0.056  -2.993  21.378  1.00  0.00            
ATOM   1167 2HG2 THR A  76       0.885  -2.477  22.768  1.00  0.00            
ATOM   1168 3HG2 THR A  76       1.839  -3.159  21.482  1.00  0.00            
ATOM   1169  OG1 THR A  76      -0.557  -4.761  23.030  1.00  0.00            
ATOM   1170  HG1 THR A  76      -0.687  -5.071  23.928  1.00  0.00            
ATOM   1171  C   THR A  76       2.453  -5.647  21.148  1.00  0.00            
ATOM   1172  O   THR A  76       3.330  -6.122  21.858  1.00  0.00            
ATOM   1173  N   ASN A  77       2.741  -5.051  19.938  1.00  0.00            
ATOM   1174  H   ASN A  77       1.944  -4.600  19.510  1.00  0.00            
ATOM   1175  CA  ASN A  77       4.019  -5.079  19.156  1.00  0.00            
ATOM   1176  HA  ASN A  77       4.860  -4.876  19.820  1.00  0.00            
ATOM   1177  CB  ASN A  77       4.119  -6.485  18.475  1.00  0.00            
ATOM   1178  HB2 ASN A  77       3.453  -7.142  19.047  1.00  0.00            
ATOM   1179  HB3 ASN A  77       3.554  -6.311  17.561  1.00  0.00            
ATOM   1180  CG  ASN A  77       5.524  -6.913  18.168  1.00  0.00            
ATOM   1181  OD1 ASN A  77       6.490  -6.377  18.704  1.00  0.00            
ATOM   1182  ND2 ASN A  77       5.770  -7.869  17.354  1.00  0.00            
ATOM   1183 1HD2 ASN A  77       6.728  -8.073  17.148  1.00  0.00            
ATOM   1184 2HD2 ASN A  77       5.032  -8.275  16.805  1.00  0.00            
ATOM   1185  C   ASN A  77       4.033  -4.036  18.038  1.00  0.00            
ATOM   1186  O   ASN A  77       3.062  -3.378  17.694  1.00  0.00            
ATOM   1187  N   TRP A  78       5.206  -3.896  17.439  1.00  0.00            
ATOM   1188  H   TRP A  78       6.018  -4.471  17.568  1.00  0.00            
ATOM   1189  CA  TRP A  78       5.294  -2.953  16.230  1.00  0.00            
ATOM   1190  HA  TRP A  78       4.815  -2.046  16.604  1.00  0.00            
ATOM   1191  CB  TRP A  78       6.734  -2.800  15.872  1.00  0.00            
ATOM   1192  HB2 TRP A  78       6.989  -3.807  15.546  1.00  0.00            
ATOM   1193  HB3 TRP A  78       6.881  -2.022  15.134  1.00  0.00            
ATOM   1194  CG  TRP A  78       7.622  -2.388  16.995  1.00  0.00            
ATOM   1195  CD1 TRP A  78       8.457  -3.112  17.743  1.00  0.00            
ATOM   1196  HD1 TRP A  78       8.468  -4.185  17.661  1.00  0.00            
ATOM   1197  NE1 TRP A  78       9.040  -2.332  18.680  1.00  0.00            
ATOM   1198  HE1 TRP A  78       9.722  -2.574  19.364  1.00  0.00            
ATOM   1199  CE2 TRP A  78       8.734  -1.028  18.518  1.00  0.00            
ATOM   1200  CZ2 TRP A  78       9.356   0.107  19.167  1.00  0.00            
ATOM   1201  HZ2 TRP A  78      10.137  -0.046  19.887  1.00  0.00            
ATOM   1202  CH2 TRP A  78       8.957   1.366  18.750  1.00  0.00            
ATOM   1203  HH2 TRP A  78       9.455   2.183  19.271  1.00  0.00            
ATOM   1204  CZ3 TRP A  78       8.121   1.477  17.600  1.00  0.00            
ATOM   1205  HZ3 TRP A  78       7.991   2.404  17.055  1.00  0.00            
ATOM   1206  CE3 TRP A  78       7.466   0.370  17.049  1.00  0.00            
ATOM   1207  HE3 TRP A  78       6.759   0.640  16.276  1.00  0.00            
ATOM   1208  CD2 TRP A  78       7.889  -0.966  17.396  1.00  0.00            
ATOM   1209  C   TRP A  78       4.419  -3.295  15.015  1.00  0.00            
ATOM   1210  O   TRP A  78       4.017  -4.448  14.769  1.00  0.00            
ATOM   1211  N   ALA A  79       4.249  -2.272  14.179  1.00  0.00            
ATOM   1212  H   ALA A  79       4.470  -1.331  14.451  1.00  0.00            
ATOM   1213  CA  ALA A  79       3.514  -2.349  12.911  1.00  0.00            
ATOM   1214  HA  ALA A  79       3.689  -3.366  12.550  1.00  0.00            
ATOM   1215  CB  ALA A  79       1.997  -1.995  13.106  1.00  0.00            
ATOM   1216  HB1 ALA A  79       1.565  -2.793  13.718  1.00  0.00            
ATOM   1217  HB2 ALA A  79       1.937  -1.050  13.657  1.00  0.00            
ATOM   1218  HB3 ALA A  79       1.504  -1.920  12.138  1.00  0.00            
ATOM   1219  C   ALA A  79       4.176  -1.447  11.858  1.00  0.00            
ATOM   1220  O   ALA A  79       4.819  -0.487  12.134  1.00  0.00            
ATOM   1221  N   THR A  80       3.934  -1.770  10.568  1.00  0.00            
ATOM   1222  H   THR A  80       3.485  -2.655  10.417  1.00  0.00            
ATOM   1223  CA  THR A  80       4.538  -1.161   9.396  1.00  0.00            
ATOM   1224  HA  THR A  80       5.616  -1.133   9.585  1.00  0.00            
ATOM   1225  CB  THR A  80       4.266  -1.992   8.159  1.00  0.00            
ATOM   1226  HB  THR A  80       3.198  -1.940   7.951  1.00  0.00            
ATOM   1227  CG2 THR A  80       5.024  -1.524   6.914  1.00  0.00            
ATOM   1228 1HG2 THR A  80       5.229  -2.244   6.128  1.00  0.00            
ATOM   1229 2HG2 THR A  80       4.479  -0.661   6.518  1.00  0.00            
ATOM   1230 3HG2 THR A  80       5.979  -1.117   7.247  1.00  0.00            
ATOM   1231  OG1 THR A  80       4.636  -3.374   8.282  1.00  0.00            
ATOM   1232  HG1 THR A  80       4.123  -3.864   8.930  1.00  0.00            
ATOM   1233  C   THR A  80       4.037   0.193   9.215  1.00  0.00            
ATOM   1234  O   THR A  80       2.884   0.544   9.028  1.00  0.00            
ATOM   1235  N   ARG A  81       5.003   1.108   9.148  1.00  0.00            
ATOM   1236  H   ARG A  81       5.932   0.731   9.294  1.00  0.00            
ATOM   1237  CA  ARG A  81       4.837   2.541   9.097  1.00  0.00            
ATOM   1238  HA  ARG A  81       4.347   2.876  10.012  1.00  0.00            
ATOM   1239  CB  ARG A  81       6.216   3.146   9.136  1.00  0.00            
ATOM   1240  HB2 ARG A  81       6.921   2.734   8.401  1.00  0.00            
ATOM   1241  HB3 ARG A  81       6.181   4.209   8.920  1.00  0.00            
ATOM   1242  CG  ARG A  81       6.743   3.076  10.563  1.00  0.00            
ATOM   1243  HG2 ARG A  81       6.359   3.895  11.180  1.00  0.00            
ATOM   1244  HG3 ARG A  81       6.424   2.119  10.971  1.00  0.00            
ATOM   1245  CD  ARG A  81       8.276   3.282  10.639  1.00  0.00            
ATOM   1246  HD2 ARG A  81       8.511   3.095  11.695  1.00  0.00            
ATOM   1247  HD3 ARG A  81       8.775   2.475  10.095  1.00  0.00            
ATOM   1248  NE  ARG A  81       8.743   4.584  10.194  1.00  0.00            
ATOM   1249  HE  ARG A  81       8.106   5.371  10.175  1.00  0.00            
ATOM   1250  CZ  ARG A  81      10.021   4.804  10.070  1.00  0.00            
ATOM   1251  NH1 ARG A  81      11.023   3.986  10.198  1.00  0.00            
ATOM   1252 1HH1 ARG A  81      10.817   2.996  10.214  1.00  0.00            
ATOM   1253 2HH1 ARG A  81      11.987   4.292  10.212  1.00  0.00            
ATOM   1254  NH2 ARG A  81      10.309   6.054   9.892  1.00  0.00            
ATOM   1255 1HH2 ARG A  81       9.578   6.741   9.844  1.00  0.00            
ATOM   1256 2HH2 ARG A  81      11.297   6.261   9.942  1.00  0.00            
ATOM   1257  C   ARG A  81       4.129   3.045   7.836  1.00  0.00            
ATOM   1258  O   ARG A  81       4.071   2.364   6.739  1.00  0.00            
ATOM   1259  N   LYS A  82       3.502   4.219   7.961  1.00  0.00            
ATOM   1260  H   LYS A  82       3.647   4.675   8.847  1.00  0.00            
ATOM   1261  CA  LYS A  82       2.718   4.954   6.931  1.00  0.00            
ATOM   1262  HA  LYS A  82       1.805   4.423   6.652  1.00  0.00            
ATOM   1263  CB  LYS A  82       2.424   6.379   7.549  1.00  0.00            
ATOM   1264  HB2 LYS A  82       3.276   6.934   7.942  1.00  0.00            
ATOM   1265  HB3 LYS A  82       1.896   6.974   6.806  1.00  0.00            
ATOM   1266  CG  LYS A  82       1.429   6.351   8.725  1.00  0.00            
ATOM   1267  HG2 LYS A  82       0.457   5.937   8.443  1.00  0.00            
ATOM   1268  HG3 LYS A  82       1.808   5.679   9.481  1.00  0.00            
ATOM   1269  CD  LYS A  82       1.137   7.787   9.265  1.00  0.00            
ATOM   1270  HD2 LYS A  82       2.124   8.134   9.570  1.00  0.00            
ATOM   1271  HD3 LYS A  82       0.729   8.415   8.481  1.00  0.00            
ATOM   1272  CE  LYS A  82       0.145   7.593  10.447  1.00  0.00            
ATOM   1273  HE2 LYS A  82      -0.639   6.970  10.016  1.00  0.00            
ATOM   1274  HE3 LYS A  82       0.637   7.058  11.254  1.00  0.00            
ATOM   1275  NZ  LYS A  82      -0.401   8.854  11.065  1.00  0.00            
ATOM   1276  HZ1 LYS A  82      -0.740   9.484  10.359  1.00  0.00            
ATOM   1277  HZ2 LYS A  82      -1.136   8.646  11.720  1.00  0.00            
ATOM   1278  HZ3 LYS A  82       0.337   9.354  11.546  1.00  0.00            
ATOM   1279  C   LYS A  82       3.496   5.130   5.600  1.00  0.00            
ATOM   1280  O   LYS A  82       4.707   5.262   5.644  1.00  0.00            
ATOM   1281  N   PRO A  83       2.833   5.271   4.425  1.00  0.00            
ATOM   1282  CD  PRO A  83       1.410   5.359   4.293  1.00  0.00            
ATOM   1283  HD2 PRO A  83       1.120   6.195   4.929  1.00  0.00            
ATOM   1284  HD3 PRO A  83       1.019   4.371   4.536  1.00  0.00            
ATOM   1285  CG  PRO A  83       1.114   5.721   2.852  1.00  0.00            
ATOM   1286  HG2 PRO A  83       0.874   6.781   2.823  1.00  0.00            
ATOM   1287  HG3 PRO A  83       0.233   5.162   2.526  1.00  0.00            
ATOM   1288  CB  PRO A  83       2.403   5.413   2.065  1.00  0.00            
ATOM   1289  HB2 PRO A  83       2.550   6.150   1.282  1.00  0.00            
ATOM   1290  HB3 PRO A  83       2.261   4.477   1.522  1.00  0.00            
ATOM   1291  CA  PRO A  83       3.557   5.317   3.088  1.00  0.00            
ATOM   1292  HA  PRO A  83       4.090   4.382   2.977  1.00  0.00            
ATOM   1293  C   PRO A  83       4.612   6.437   2.977  1.00  0.00            
ATOM   1294  O   PRO A  83       5.644   6.106   2.416  1.00  0.00            
ATOM   1295  N   PRO A  84       4.574   7.644   3.537  1.00  0.00            
ATOM   1296  CD  PRO A  84       3.497   8.366   4.197  1.00  0.00            
ATOM   1297  HD2 PRO A  84       3.582   8.247   5.279  1.00  0.00            
ATOM   1298  HD3 PRO A  84       2.504   8.009   3.928  1.00  0.00            
ATOM   1299  CG  PRO A  84       3.641   9.870   3.888  1.00  0.00            
ATOM   1300  HG2 PRO A  84       3.183  10.363   4.749  1.00  0.00            
ATOM   1301  HG3 PRO A  84       3.327  10.046   2.862  1.00  0.00            
ATOM   1302  CB  PRO A  84       5.210  10.018   3.773  1.00  0.00            
ATOM   1303  HB2 PRO A  84       5.497  10.272   4.791  1.00  0.00            
ATOM   1304  HB3 PRO A  84       5.492  10.884   3.173  1.00  0.00            
ATOM   1305  CA  PRO A  84       5.734   8.605   3.407  1.00  0.00            
ATOM   1306  HA  PRO A  84       6.042   8.667   2.358  1.00  0.00            
ATOM   1307  C   PRO A  84       6.986   8.282   4.176  1.00  0.00            
ATOM   1308  O   PRO A  84       8.020   8.915   3.918  1.00  0.00            
ATOM   1309  N   ALA A  85       6.952   7.268   5.070  1.00  0.00            
ATOM   1310  H   ALA A  85       6.114   6.792   5.362  1.00  0.00            
ATOM   1311  CA  ALA A  85       8.147   6.735   5.678  1.00  0.00            
ATOM   1312  HA  ALA A  85       8.589   7.576   6.228  1.00  0.00            
ATOM   1313  CB  ALA A  85       7.825   5.575   6.605  1.00  0.00            
ATOM   1314  HB1 ALA A  85       8.676   5.303   7.234  1.00  0.00            
ATOM   1315  HB2 ALA A  85       6.922   5.771   7.175  1.00  0.00            
ATOM   1316  HB3 ALA A  85       7.522   4.743   5.970  1.00  0.00            
ATOM   1317  C   ALA A  85       9.145   6.245   4.609  1.00  0.00            
ATOM   1318  O   ALA A  85       8.769   5.818   3.515  1.00  0.00            
ATOM   1319  N   PRO A  86      10.478   6.260   4.870  1.00  0.00            
ATOM   1320  CD  PRO A  86      11.087   6.678   6.095  1.00  0.00            
ATOM   1321  HD2 PRO A  86      10.660   6.143   6.945  1.00  0.00            
ATOM   1322  HD3 PRO A  86      11.049   7.769   6.166  1.00  0.00            
ATOM   1323  CG  PRO A  86      12.581   6.285   6.158  1.00  0.00            
ATOM   1324  HG2 PRO A  86      12.542   5.201   6.295  1.00  0.00            
ATOM   1325  HG3 PRO A  86      13.191   6.939   6.780  1.00  0.00            
ATOM   1326  CB  PRO A  86      12.904   6.361   4.659  1.00  0.00            
ATOM   1327  HB2 PRO A  86      13.821   5.838   4.388  1.00  0.00            
ATOM   1328  HB3 PRO A  86      13.164   7.401   4.496  1.00  0.00            
ATOM   1329  CA  PRO A  86      11.632   6.029   3.901  1.00  0.00            
ATOM   1330  HA  PRO A  86      11.475   6.698   3.049  1.00  0.00            
ATOM   1331  C   PRO A  86      11.517   4.508   3.445  1.00  0.00            
ATOM   1332  O   PRO A  86      11.422   3.643   4.316  1.00  0.00            
ATOM   1333  N   LYS A  87      11.709   4.335   2.092  1.00  0.00            
ATOM   1334  H   LYS A  87      11.883   5.166   1.531  1.00  0.00            
ATOM   1335  CA  LYS A  87      11.979   2.989   1.494  1.00  0.00            
ATOM   1336  HA  LYS A  87      12.334   2.322   2.282  1.00  0.00            
ATOM   1337  CB  LYS A  87      10.597   2.505   0.984  1.00  0.00            
ATOM   1338  HB2 LYS A  87      10.105   3.234   0.335  1.00  0.00            
ATOM   1339  HB3 LYS A  87      10.797   1.693   0.288  1.00  0.00            
ATOM   1340  CG  LYS A  87       9.714   2.037   2.172  1.00  0.00            
ATOM   1341  HG2 LYS A  87      10.320   1.434   2.849  1.00  0.00            
ATOM   1342  HG3 LYS A  87       9.286   2.930   2.640  1.00  0.00            
ATOM   1343  CD  LYS A  87       8.460   1.211   1.797  1.00  0.00            
ATOM   1344  HD2 LYS A  87       7.925   1.000   2.723  1.00  0.00            
ATOM   1345  HD3 LYS A  87       7.842   1.797   1.113  1.00  0.00            
ATOM   1346  CE  LYS A  87       8.892  -0.062   1.106  1.00  0.00            
ATOM   1347  HE2 LYS A  87       9.591   0.158   0.306  1.00  0.00            
ATOM   1348  HE3 LYS A  87       9.496  -0.614   1.836  1.00  0.00            
ATOM   1349  NZ  LYS A  87       7.710  -0.896   0.724  1.00  0.00            
ATOM   1350  HZ1 LYS A  87       7.276  -1.038   1.626  1.00  0.00            
ATOM   1351  HZ2 LYS A  87       7.042  -0.473   0.095  1.00  0.00            
ATOM   1352  HZ3 LYS A  87       8.100  -1.750   0.360  1.00  0.00            
ATOM   1353  C   LYS A  87      13.149   3.002   0.456  1.00  0.00            
ATOM   1354  O   LYS A  87      13.400   4.081  -0.104  1.00  0.00            
ATOM   1355  N   SER A  88      13.774   1.840   0.175  1.00  0.00            
ATOM   1356  H   SER A  88      13.743   1.015   0.756  1.00  0.00            
ATOM   1357  CA  SER A  88      14.757   1.663  -0.872  1.00  0.00            
ATOM   1358  HA  SER A  88      15.541   2.371  -0.622  1.00  0.00            
ATOM   1359  CB  SER A  88      15.420   0.251  -0.876  1.00  0.00            
ATOM   1360  HB2 SER A  88      16.248   0.179  -1.588  1.00  0.00            
ATOM   1361  HB3 SER A  88      15.893  -0.014   0.073  1.00  0.00            
ATOM   1362  OG  SER A  88      14.448  -0.615  -1.268  1.00  0.00            
ATOM   1363  HG  SER A  88      13.957  -0.844  -0.484  1.00  0.00            
ATOM   1364  C   SER A  88      14.261   1.858  -2.298  1.00  0.00            
ATOM   1365  O   SER A  88      15.090   1.892  -3.220  1.00  0.00            
ATOM   1366  N   THR A  89      12.931   2.067  -2.443  1.00  0.00            
ATOM   1367  H   THR A  89      12.338   2.059  -1.624  1.00  0.00            
ATOM   1368  CA  THR A  89      12.359   2.229  -3.755  1.00  0.00            
ATOM   1369  HA  THR A  89      12.283   1.223  -4.159  1.00  0.00            
ATOM   1370  CB  THR A  89      10.941   2.710  -3.430  1.00  0.00            
ATOM   1371  HB  THR A  89      10.878   3.774  -3.208  1.00  0.00            
ATOM   1372  CG2 THR A  89       9.948   2.417  -4.566  1.00  0.00            
ATOM   1373 1HG2 THR A  89      10.444   2.576  -5.525  1.00  0.00            
ATOM   1374 2HG2 THR A  89       9.427   1.463  -4.442  1.00  0.00            
ATOM   1375 3HG2 THR A  89       9.183   3.184  -4.514  1.00  0.00            
ATOM   1376  OG1 THR A  89      10.510   2.069  -2.271  1.00  0.00            
ATOM   1377  HG1 THR A  89       9.555   2.060  -2.331  1.00  0.00            
ATOM   1378  C   THR A  89      13.145   3.221  -4.625  1.00  0.00            
ATOM   1379  O   THR A  89      13.359   4.388  -4.208  1.00  0.00            
ATOM   1380  N   TYR A  90      13.308   2.858  -5.890  1.00  0.00            
ATOM   1381  H   TYR A  90      13.193   1.924  -6.272  1.00  0.00            
ATOM   1382  CA  TYR A  90      13.911   3.631  -6.977  1.00  0.00            
ATOM   1383  HA  TYR A  90      13.880   2.919  -7.794  1.00  0.00            
ATOM   1384  CB  TYR A  90      13.063   4.919  -7.350  1.00  0.00            
ATOM   1385  HB2 TYR A  90      13.237   5.616  -6.536  1.00  0.00            
ATOM   1386  HB3 TYR A  90      13.504   5.379  -8.227  1.00  0.00            
ATOM   1387  CG  TYR A  90      11.568   4.687  -7.659  1.00  0.00            
ATOM   1388  CD1 TYR A  90      10.645   5.129  -6.665  1.00  0.00            
ATOM   1389  HD1 TYR A  90      11.030   5.566  -5.756  1.00  0.00            
ATOM   1390  CE1 TYR A  90       9.324   4.915  -6.906  1.00  0.00            
ATOM   1391  HE1 TYR A  90       8.554   5.241  -6.232  1.00  0.00            
ATOM   1392  CZ  TYR A  90       8.937   4.401  -8.160  1.00  0.00            
ATOM   1393  OH  TYR A  90       7.585   4.080  -8.382  1.00  0.00            
ATOM   1394  HH  TYR A  90       7.359   3.654  -9.208  1.00  0.00            
ATOM   1395  CE2 TYR A  90       9.804   3.931  -9.143  1.00  0.00            
ATOM   1396  HE2 TYR A  90       9.426   3.336  -9.966  1.00  0.00            
ATOM   1397  CD2 TYR A  90      11.182   4.070  -8.882  1.00  0.00            
ATOM   1398  HD2 TYR A  90      11.927   3.584  -9.496  1.00  0.00            
ATOM   1399  C   TYR A  90      15.435   3.877  -6.699  1.00  0.00            
ATOM   1400  O   TYR A  90      16.026   4.779  -7.296  1.00  0.00            
ATOM   1401  N   GLU A  91      16.086   3.074  -5.850  1.00  0.00            
ATOM   1402  H   GLU A  91      15.525   2.473  -5.258  1.00  0.00            
ATOM   1403  CA  GLU A  91      17.544   3.122  -5.715  1.00  0.00            
ATOM   1404  HA  GLU A  91      17.833   4.128  -5.441  1.00  0.00            
ATOM   1405  CB  GLU A  91      17.946   2.119  -4.576  1.00  0.00            
ATOM   1406  HB2 GLU A  91      17.256   2.279  -3.747  1.00  0.00            
ATOM   1407  HB3 GLU A  91      17.792   1.080  -4.881  1.00  0.00            
ATOM   1408  CG  GLU A  91      19.354   2.286  -3.940  1.00  0.00            
ATOM   1409  HG2 GLU A  91      19.337   1.689  -3.031  1.00  0.00            
ATOM   1410  HG3 GLU A  91      20.055   1.760  -4.594  1.00  0.00            
ATOM   1411  CD  GLU A  91      19.786   3.742  -3.763  1.00  0.00            
ATOM   1412  OE1 GLU A  91      20.671   4.223  -4.466  1.00  0.00            
ATOM   1413  OE2 GLU A  91      19.287   4.419  -2.826  1.00  0.00            
ATOM   1414  C   GLU A  91      18.199   2.586  -6.977  1.00  0.00            
ATOM   1415  O   GLU A  91      17.853   1.567  -7.522  1.00  0.00            
ATOM   1416  N   SER A  92      19.228   3.337  -7.464  1.00  0.00            
ATOM   1417  H   SER A  92      19.735   3.912  -6.804  1.00  0.00            
ATOM   1418  CA  SER A  92      19.938   3.169  -8.787  1.00  0.00            
ATOM   1419  HA  SER A  92      19.193   3.407  -9.557  1.00  0.00            
ATOM   1420  CB  SER A  92      21.171   4.031  -9.021  1.00  0.00            
ATOM   1421  HB2 SER A  92      21.903   3.602  -8.329  1.00  0.00            
ATOM   1422  HB3 SER A  92      21.528   4.101 -10.047  1.00  0.00            
ATOM   1423  OG  SER A  92      21.035   5.355  -8.481  1.00  0.00            
ATOM   1424  HG  SER A  92      20.301   5.771  -8.917  1.00  0.00            
ATOM   1425  C   SER A  92      20.466   1.744  -9.096  1.00  0.00            
ATOM   1426  O   SER A  92      20.987   1.066  -8.242  1.00  0.00            
ATOM   1427  N   ASN A  93      20.359   1.346 -10.397  1.00  0.00            
ATOM   1428  H   ASN A  93      19.709   1.968 -10.855  1.00  0.00            
ATOM   1429  CA  ASN A  93      20.797   0.145 -11.121  1.00  0.00            
ATOM   1430  HA  ASN A  93      21.203  -0.533 -10.368  1.00  0.00            
ATOM   1431  CB  ASN A  93      19.564  -0.425 -11.793  1.00  0.00            
ATOM   1432  HB2 ASN A  93      18.740  -0.724 -11.139  1.00  0.00            
ATOM   1433  HB3 ASN A  93      19.208   0.283 -12.551  1.00  0.00            
ATOM   1434  CG  ASN A  93      19.870  -1.591 -12.651  1.00  0.00            
ATOM   1435  OD1 ASN A  93      20.889  -2.238 -12.541  1.00  0.00            
ATOM   1436  ND2 ASN A  93      19.026  -1.851 -13.652  1.00  0.00            
ATOM   1437 1HD2 ASN A  93      19.224  -2.623 -14.268  1.00  0.00            
ATOM   1438 2HD2 ASN A  93      18.251  -1.253 -13.884  1.00  0.00            
ATOM   1439  C   ASN A  93      21.815   0.496 -12.222  1.00  0.00            
ATOM   1440  O   ASN A  93      21.492   1.218 -13.160  1.00  0.00            
ATOM   1441  N   THR A  94      22.970  -0.091 -12.145  1.00  0.00            
ATOM   1442  H   THR A  94      23.135  -0.762 -11.400  1.00  0.00            
ATOM   1443  CA  THR A  94      24.040   0.038 -13.089  1.00  0.00            
ATOM   1444  HA  THR A  94      24.230   1.105 -13.208  1.00  0.00            
ATOM   1445  CB  THR A  94      25.295  -0.654 -12.508  1.00  0.00            
ATOM   1446  HB  THR A  94      25.982  -0.555 -13.347  1.00  0.00            
ATOM   1447  CG2 THR A  94      25.801  -0.025 -11.234  1.00  0.00            
ATOM   1448 1HG2 THR A  94      25.702   1.052 -11.335  1.00  0.00            
ATOM   1449 2HG2 THR A  94      25.107  -0.307 -10.444  1.00  0.00            
ATOM   1450 3HG2 THR A  94      26.829  -0.295 -10.966  1.00  0.00            
ATOM   1451  OG1 THR A  94      25.110  -1.972 -12.250  1.00  0.00            
ATOM   1452  HG1 THR A  94      25.938  -2.476 -12.262  1.00  0.00            
ATOM   1453  C   THR A  94      23.783  -0.589 -14.490  1.00  0.00            
ATOM   1454  O   THR A  94      24.602  -0.481 -15.408  1.00  0.00            
ATOM   1455  N   LYS A  95      22.637  -1.197 -14.731  1.00  0.00            
ATOM   1456  H   LYS A  95      21.920  -1.050 -14.035  1.00  0.00            
ATOM   1457  CA  LYS A  95      22.435  -2.162 -15.839  1.00  0.00            
ATOM   1458  HA  LYS A  95      23.231  -1.999 -16.567  1.00  0.00            
ATOM   1459  CB  LYS A  95      22.415  -3.619 -15.200  1.00  0.00            
ATOM   1460  HB2 LYS A  95      23.255  -3.930 -14.586  1.00  0.00            
ATOM   1461  HB3 LYS A  95      21.560  -3.674 -14.511  1.00  0.00            
ATOM   1462  CG  LYS A  95      22.119  -4.747 -16.211  1.00  0.00            
ATOM   1463  HG2 LYS A  95      22.003  -5.684 -15.675  1.00  0.00            
ATOM   1464  HG3 LYS A  95      21.211  -4.605 -16.797  1.00  0.00            
ATOM   1465  CD  LYS A  95      23.162  -4.898 -17.293  1.00  0.00            
ATOM   1466  HD2 LYS A  95      22.791  -5.328 -18.217  1.00  0.00            
ATOM   1467  HD3 LYS A  95      23.637  -3.960 -17.590  1.00  0.00            
ATOM   1468  CE  LYS A  95      24.264  -5.828 -16.825  1.00  0.00            
ATOM   1469  HE2 LYS A  95      24.744  -5.331 -15.981  1.00  0.00            
ATOM   1470  HE3 LYS A  95      23.848  -6.790 -16.542  1.00  0.00            
ATOM   1471  NZ  LYS A  95      25.261  -5.997 -17.952  1.00  0.00            
ATOM   1472  HZ1 LYS A  95      24.769  -6.316 -18.773  1.00  0.00            
ATOM   1473  HZ2 LYS A  95      25.786  -5.186 -18.239  1.00  0.00            
ATOM   1474  HZ3 LYS A  95      25.922  -6.741 -17.756  1.00  0.00            
ATOM   1475  C   LYS A  95      21.156  -1.801 -16.610  1.00  0.00            
ATOM   1476  O   LYS A  95      20.058  -2.375 -16.514  1.00  0.00            
ATOM   1477  N   GLN A  96      21.205  -0.772 -17.405  1.00  0.00            
ATOM   1478  H   GLN A  96      22.135  -0.383 -17.483  1.00  0.00            
ATOM   1479  CA  GLN A  96      20.059  -0.066 -18.019  1.00  0.00            
ATOM   1480  HA  GLN A  96      19.131  -0.275 -17.499  1.00  0.00            
ATOM   1481  CB  GLN A  96      20.343   1.416 -17.782  1.00  0.00            
ATOM   1482  HB2 GLN A  96      20.489   1.457 -16.707  1.00  0.00            
ATOM   1483  HB3 GLN A  96      21.243   1.706 -18.338  1.00  0.00            
ATOM   1484  CG  GLN A  96      19.148   2.305 -18.084  1.00  0.00            
ATOM   1485  HG2 GLN A  96      18.686   2.053 -19.034  1.00  0.00            
ATOM   1486  HG3 GLN A  96      18.434   2.224 -17.269  1.00  0.00            
ATOM   1487  CD  GLN A  96      19.533   3.849 -18.112  1.00  0.00            
ATOM   1488  OE1 GLN A  96      20.418   4.289 -18.859  1.00  0.00            
ATOM   1489  NE2 GLN A  96      18.813   4.688 -17.464  1.00  0.00            
ATOM   1490 1HE2 GLN A  96      19.139   5.648 -17.460  1.00  0.00            
ATOM   1491 2HE2 GLN A  96      17.983   4.393 -16.994  1.00  0.00            
ATOM   1492  C   GLN A  96      19.816  -0.375 -19.479  1.00  0.00            
ATOM   1493  O   GLN A  96      20.772  -0.468 -20.243  1.00  0.00            
ATOM   1494  N   LEU A  97      18.540  -0.445 -19.827  1.00  0.00            
ATOM   1495  H   LEU A  97      17.916  -0.291 -19.047  1.00  0.00            
ATOM   1496  CA  LEU A  97      18.003  -0.518 -21.223  1.00  0.00            
ATOM   1497  HA  LEU A  97      18.545  -1.304 -21.750  1.00  0.00            
ATOM   1498  CB  LEU A  97      16.531  -0.902 -21.335  1.00  0.00            
ATOM   1499  HB2 LEU A  97      15.918  -0.160 -20.817  1.00  0.00            
ATOM   1500  HB3 LEU A  97      16.286  -0.909 -22.391  1.00  0.00            
ATOM   1501  CG  LEU A  97      16.121  -2.244 -20.584  1.00  0.00            
ATOM   1502  HG  LEU A  97      16.414  -2.188 -19.539  1.00  0.00            
ATOM   1503  CD1 LEU A  97      14.551  -2.451 -20.649  1.00  0.00            
ATOM   1504 1HD1 LEU A  97      14.221  -2.425 -21.687  1.00  0.00            
ATOM   1505 2HD1 LEU A  97      14.294  -3.413 -20.206  1.00  0.00            
ATOM   1506 3HD1 LEU A  97      14.035  -1.660 -20.104  1.00  0.00            
ATOM   1507  CD2 LEU A  97      16.688  -3.478 -21.267  1.00  0.00            
ATOM   1508 1HD2 LEU A  97      16.045  -4.331 -21.076  1.00  0.00            
ATOM   1509 2HD2 LEU A  97      16.832  -3.354 -22.339  1.00  0.00            
ATOM   1510 3HD2 LEU A  97      17.587  -3.801 -20.745  1.00  0.00            
ATOM   1511  C   LEU A  97      18.219   0.791 -22.054  1.00  0.00            
ATOM   1512  O   LEU A  97      18.442   1.871 -21.499  1.00  0.00            
ATOM   1513  N   SER A  98      18.209   0.678 -23.382  1.00  0.00            
ATOM   1514  H   SER A  98      18.211  -0.276 -23.721  1.00  0.00            
ATOM   1515  CA  SER A  98      18.410   1.715 -24.393  1.00  0.00            
ATOM   1516  HA  SER A  98      19.104   2.443 -23.947  1.00  0.00            
ATOM   1517  CB  SER A  98      18.944   1.157 -25.642  1.00  0.00            
ATOM   1518  HB2 SER A  98      19.943   0.772 -25.440  1.00  0.00            
ATOM   1519  HB3 SER A  98      18.331   0.304 -25.938  1.00  0.00            
ATOM   1520  OG  SER A  98      18.930   2.145 -26.696  1.00  0.00            
ATOM   1521  HG  SER A  98      19.377   1.694 -27.418  1.00  0.00            
ATOM   1522  C   SER A  98      17.062   2.403 -24.573  1.00  0.00            
ATOM   1523  O   SER A  98      16.020   1.747 -24.700  1.00  0.00            
ATOM   1524  N   TYR A  99      17.040   3.728 -24.608  1.00  0.00            
ATOM   1525  H   TYR A  99      17.889   4.236 -24.451  1.00  0.00            
ATOM   1526  CA  TYR A  99      15.828   4.398 -25.152  1.00  0.00            
ATOM   1527  HA  TYR A  99      14.931   4.241 -24.541  1.00  0.00            
ATOM   1528  CB  TYR A  99      16.225   5.916 -25.089  1.00  0.00            
ATOM   1529  HB2 TYR A  99      16.554   6.129 -24.070  1.00  0.00            
ATOM   1530  HB3 TYR A  99      17.058   5.997 -25.775  1.00  0.00            
ATOM   1531  CG  TYR A  99      15.226   6.903 -25.551  1.00  0.00            
ATOM   1532  CD1 TYR A  99      15.209   7.277 -26.894  1.00  0.00            
ATOM   1533  HD1 TYR A  99      15.960   6.946 -27.595  1.00  0.00            
ATOM   1534  CE1 TYR A  99      14.266   8.220 -27.406  1.00  0.00            
ATOM   1535  HE1 TYR A  99      14.292   8.578 -28.419  1.00  0.00            
ATOM   1536  CZ  TYR A  99      13.478   8.897 -26.502  1.00  0.00            
ATOM   1537  OH  TYR A  99      12.718   9.959 -26.958  1.00  0.00            
ATOM   1538  HH  TYR A  99      12.718  10.014 -27.924  1.00  0.00            
ATOM   1539  CE2 TYR A  99      13.523   8.547 -25.154  1.00  0.00            
ATOM   1540  HE2 TYR A  99      12.966   9.035 -24.383  1.00  0.00            
ATOM   1541  CD2 TYR A  99      14.369   7.577 -24.661  1.00  0.00            
ATOM   1542  HD2 TYR A  99      14.475   7.319 -23.615  1.00  0.00            
ATOM   1543  C   TYR A  99      15.450   4.009 -26.651  1.00  0.00            
ATOM   1544  O   TYR A  99      14.259   4.030 -26.911  1.00  0.00            
ATOM   1545  N   ASP A 100      16.382   3.677 -27.556  1.00  0.00            
ATOM   1546  H   ASP A 100      17.359   3.575 -27.333  1.00  0.00            
ATOM   1547  CA  ASP A 100      15.982   3.313 -28.987  1.00  0.00            
ATOM   1548  HA  ASP A 100      15.408   4.122 -29.446  1.00  0.00            
ATOM   1549  CB  ASP A 100      17.280   3.146 -29.805  1.00  0.00            
ATOM   1550  HB2 ASP A 100      17.950   2.397 -29.397  1.00  0.00            
ATOM   1551  HB3 ASP A 100      17.046   2.807 -30.819  1.00  0.00            
ATOM   1552  CG  ASP A 100      18.115   4.403 -29.894  1.00  0.00            
ATOM   1553  OD1 ASP A 100      19.357   4.456 -29.914  1.00  0.00            
ATOM   1554  OD2 ASP A 100      17.431   5.432 -30.132  1.00  0.00            
ATOM   1555  C   ASP A 100      15.088   2.092 -28.976  1.00  0.00            
ATOM   1556  O   ASP A 100      14.111   1.965 -29.772  1.00  0.00            
ATOM   1557  N   GLU A 101      15.353   1.107 -28.099  1.00  0.00            
ATOM   1558  H   GLU A 101      16.069   1.300 -27.415  1.00  0.00            
ATOM   1559  CA  GLU A 101      14.597  -0.120 -27.904  1.00  0.00            
ATOM   1560  HA  GLU A 101      14.375  -0.504 -28.900  1.00  0.00            
ATOM   1561  CB  GLU A 101      15.385  -1.225 -27.061  1.00  0.00            
ATOM   1562  HB2 GLU A 101      15.628  -0.836 -26.075  1.00  0.00            
ATOM   1563  HB3 GLU A 101      14.737  -2.077 -26.862  1.00  0.00            
ATOM   1564  CG  GLU A 101      16.702  -1.574 -27.718  1.00  0.00            
ATOM   1565  HG2 GLU A 101      17.272  -0.671 -27.935  1.00  0.00            
ATOM   1566  HG3 GLU A 101      17.323  -2.170 -27.056  1.00  0.00            
ATOM   1567  CD  GLU A 101      16.392  -2.405 -29.021  1.00  0.00            
ATOM   1568  OE1 GLU A 101      16.669  -2.004 -30.167  1.00  0.00            
ATOM   1569  OE2 GLU A 101      15.851  -3.541 -28.803  1.00  0.00            
ATOM   1570  C   GLU A 101      13.310   0.209 -27.145  1.00  0.00            
ATOM   1571  O   GLU A 101      12.325  -0.521 -27.431  1.00  0.00            
ATOM   1572  N   VAL A 102      13.175   1.262 -26.338  1.00  0.00            
ATOM   1573  H   VAL A 102      13.945   1.892 -26.161  1.00  0.00            
ATOM   1574  CA  VAL A 102      11.856   1.601 -25.682  1.00  0.00            
ATOM   1575  HA  VAL A 102      11.326   0.688 -25.406  1.00  0.00            
ATOM   1576  CB  VAL A 102      12.236   2.229 -24.352  1.00  0.00            
ATOM   1577  HB  VAL A 102      13.048   2.937 -24.539  1.00  0.00            
ATOM   1578  CG1 VAL A 102      11.151   2.983 -23.639  1.00  0.00            
ATOM   1579 1HG1 VAL A 102      11.019   3.940 -24.140  1.00  0.00            
ATOM   1580 2HG1 VAL A 102      10.188   2.488 -23.491  1.00  0.00            
ATOM   1581 3HG1 VAL A 102      11.437   3.268 -22.626  1.00  0.00            
ATOM   1582  CG2 VAL A 102      12.758   1.116 -23.330  1.00  0.00            
ATOM   1583 1HG2 VAL A 102      12.116   0.244 -23.275  1.00  0.00            
ATOM   1584 2HG2 VAL A 102      13.676   0.708 -23.761  1.00  0.00            
ATOM   1585 3HG2 VAL A 102      12.973   1.542 -22.346  1.00  0.00            
ATOM   1586  C   VAL A 102      11.004   2.414 -26.637  1.00  0.00            
ATOM   1587  O   VAL A 102       9.829   2.130 -26.741  1.00  0.00            
ATOM   1588  N   VAL A 103      11.554   3.471 -27.280  1.00  0.00            
ATOM   1589  H   VAL A 103      12.538   3.585 -27.076  1.00  0.00            
ATOM   1590  CA  VAL A 103      10.785   4.580 -27.968  1.00  0.00            
ATOM   1591  HA  VAL A 103      10.207   5.145 -27.226  1.00  0.00            
ATOM   1592  CB  VAL A 103      11.712   5.667 -28.593  1.00  0.00            
ATOM   1593  HB  VAL A 103      12.371   5.986 -27.784  1.00  0.00            
ATOM   1594  CG1 VAL A 103      12.575   5.305 -29.764  1.00  0.00            
ATOM   1595 1HG1 VAL A 103      13.320   6.099 -29.776  1.00  0.00            
ATOM   1596 2HG1 VAL A 103      13.240   4.466 -29.522  1.00  0.00            
ATOM   1597 3HG1 VAL A 103      11.952   5.101 -30.630  1.00  0.00            
ATOM   1598  CG2 VAL A 103      10.967   6.971 -28.992  1.00  0.00            
ATOM   1599 1HG2 VAL A 103      10.323   7.295 -28.182  1.00  0.00            
ATOM   1600 2HG2 VAL A 103      11.753   7.686 -29.226  1.00  0.00            
ATOM   1601 3HG2 VAL A 103      10.414   6.844 -29.919  1.00  0.00            
ATOM   1602  C   VAL A 103       9.757   4.056 -28.988  1.00  0.00            
ATOM   1603  O   VAL A 103       8.700   4.600 -29.135  1.00  0.00            
ATOM   1604  N   ASN A 104      10.198   2.978 -29.694  1.00  0.00            
ATOM   1605  H   ASN A 104      11.092   2.587 -29.444  1.00  0.00            
ATOM   1606  CA  ASN A 104       9.470   2.548 -30.906  1.00  0.00            
ATOM   1607  HA  ASN A 104       9.238   3.418 -31.521  1.00  0.00            
ATOM   1608  CB  ASN A 104      10.519   1.732 -31.674  1.00  0.00            
ATOM   1609  HB2 ASN A 104      10.087   1.523 -32.647  1.00  0.00            
ATOM   1610  HB3 ASN A 104      11.340   2.407 -31.900  1.00  0.00            
ATOM   1611  CG  ASN A 104      10.777   0.351 -31.141  1.00  0.00            
ATOM   1612  OD1 ASN A 104       9.956  -0.556 -31.295  1.00  0.00            
ATOM   1613  ND2 ASN A 104      11.867   0.162 -30.406  1.00  0.00            
ATOM   1614 1HD2 ASN A 104      11.914  -0.732 -29.943  1.00  0.00            
ATOM   1615 2HD2 ASN A 104      12.600   0.844 -30.280  1.00  0.00            
ATOM   1616  C   ASN A 104       8.179   1.742 -30.663  1.00  0.00            
ATOM   1617  O   ASN A 104       7.372   1.647 -31.576  1.00  0.00            
ATOM   1618  N   GLN A 105       8.067   1.196 -29.428  1.00  0.00            
ATOM   1619  H   GLN A 105       8.766   1.403 -28.734  1.00  0.00            
ATOM   1620  CA  GLN A 105       7.148   0.120 -29.066  1.00  0.00            
ATOM   1621  HA  GLN A 105       7.037  -0.488 -29.963  1.00  0.00            
ATOM   1622  CB  GLN A 105       7.775  -0.691 -27.916  1.00  0.00            
ATOM   1623  HB2 GLN A 105       7.810  -0.053 -27.032  1.00  0.00            
ATOM   1624  HB3 GLN A 105       7.124  -1.532 -27.695  1.00  0.00            
ATOM   1625  CG  GLN A 105       9.183  -1.275 -28.115  1.00  0.00            
ATOM   1626  HG2 GLN A 105       9.804  -0.648 -28.755  1.00  0.00            
ATOM   1627  HG3 GLN A 105       9.707  -1.337 -27.164  1.00  0.00            
ATOM   1628  CD  GLN A 105       9.208  -2.612 -28.765  1.00  0.00            
ATOM   1629  OE1 GLN A 105       8.294  -3.244 -29.218  1.00  0.00            
ATOM   1630  NE2 GLN A 105      10.377  -3.233 -28.683  1.00  0.00            
ATOM   1631 1HE2 GLN A 105      10.557  -4.032 -29.270  1.00  0.00            
ATOM   1632 2HE2 GLN A 105      11.163  -2.797 -28.217  1.00  0.00            
ATOM   1633  C   GLN A 105       5.728   0.622 -28.670  1.00  0.00            
ATOM   1634  O   GLN A 105       5.054  -0.087 -27.942  1.00  0.00            
ATOM   1635  N   SER A 106       5.452   1.881 -29.043  1.00  0.00            
ATOM   1636  H   SER A 106       6.040   2.404 -29.676  1.00  0.00            
ATOM   1637  CA  SER A 106       4.075   2.613 -28.883  1.00  0.00            
ATOM   1638  HA  SER A 106       3.379   1.777 -28.991  1.00  0.00            
ATOM   1639  CB  SER A 106       4.003   3.135 -27.437  1.00  0.00            
ATOM   1640  HB2 SER A 106       3.004   3.296 -27.050  1.00  0.00            
ATOM   1641  HB3 SER A 106       4.255   2.371 -26.699  1.00  0.00            
ATOM   1642  OG  SER A 106       4.884   4.203 -27.367  1.00  0.00            
ATOM   1643  HG  SER A 106       5.117   4.379 -26.453  1.00  0.00            
ATOM   1644  C   SER A 106       3.940   3.693 -29.970  1.00  0.00            
ATOM   1645  O   SER A 106       4.985   4.102 -30.601  1.00  0.00            
ATOM   1646  N   SER A 107       2.652   3.996 -30.215  1.00  0.00            
ATOM   1647  H   SER A 107       1.964   3.703 -29.532  1.00  0.00            
ATOM   1648  CA  SER A 107       2.196   5.102 -31.158  1.00  0.00            
ATOM   1649  HA  SER A 107       2.467   4.823 -32.175  1.00  0.00            
ATOM   1650  CB  SER A 107       0.625   5.100 -31.108  1.00  0.00            
ATOM   1651  HB2 SER A 107       0.355   4.067 -31.299  1.00  0.00            
ATOM   1652  HB3 SER A 107       0.455   5.261 -30.043  1.00  0.00            
ATOM   1653  OG  SER A 107       0.034   5.993 -32.067  1.00  0.00            
ATOM   1654  HG  SER A 107      -0.919   5.950 -31.978  1.00  0.00            
ATOM   1655  C   SER A 107       2.818   6.457 -30.778  1.00  0.00            
ATOM   1656  O   SER A 107       2.940   6.666 -29.572  1.00  0.00            
ATOM   1657  N   PRO A 108       3.218   7.411 -31.672  1.00  0.00            
ATOM   1658  CD  PRO A 108       3.014   7.390 -33.089  1.00  0.00            
ATOM   1659  HD2 PRO A 108       2.049   7.058 -33.481  1.00  0.00            
ATOM   1660  HD3 PRO A 108       3.727   6.672 -33.495  1.00  0.00            
ATOM   1661  CG  PRO A 108       3.447   8.763 -33.584  1.00  0.00            
ATOM   1662  HG2 PRO A 108       2.598   9.447 -33.520  1.00  0.00            
ATOM   1663  HG3 PRO A 108       3.875   8.599 -34.577  1.00  0.00            
ATOM   1664  CB  PRO A 108       4.444   9.283 -32.575  1.00  0.00            
ATOM   1665  HB2 PRO A 108       4.422  10.370 -32.492  1.00  0.00            
ATOM   1666  HB3 PRO A 108       5.465   8.971 -32.778  1.00  0.00            
ATOM   1667  CA  PRO A 108       3.945   8.668 -31.307  1.00  0.00            
ATOM   1668  HA  PRO A 108       4.814   8.300 -30.763  1.00  0.00            
ATOM   1669  C   PRO A 108       3.262   9.670 -30.443  1.00  0.00            
ATOM   1670  O   PRO A 108       3.940  10.609 -30.087  1.00  0.00            
ATOM   1671  N   SER A 109       2.035   9.393 -30.079  1.00  0.00            
ATOM   1672  H   SER A 109       1.646   8.515 -30.415  1.00  0.00            
ATOM   1673  CA  SER A 109       1.275  10.114 -29.097  1.00  0.00            
ATOM   1674  HA  SER A 109       1.966  10.696 -28.501  1.00  0.00            
ATOM   1675  CB  SER A 109       0.342  11.180 -29.777  1.00  0.00            
ATOM   1676  HB2 SER A 109      -0.195  11.756 -29.018  1.00  0.00            
ATOM   1677  HB3 SER A 109       0.974  11.906 -30.285  1.00  0.00            
ATOM   1678  OG  SER A 109      -0.574  10.649 -30.759  1.00  0.00            
ATOM   1679  HG  SER A 109      -1.299  10.398 -30.178  1.00  0.00            
ATOM   1680  C   SER A 109       0.630   9.330 -27.963  1.00  0.00            
ATOM   1681  O   SER A 109      -0.069   9.821 -27.097  1.00  0.00            
ATOM   1682  N   ASN A 110       1.021   8.026 -27.889  1.00  0.00            
ATOM   1683  H   ASN A 110       1.669   7.689 -28.579  1.00  0.00            
ATOM   1684  CA  ASN A 110       0.821   7.326 -26.644  1.00  0.00            
ATOM   1685  HA  ASN A 110      -0.126   7.534 -26.161  1.00  0.00            
ATOM   1686  CB  ASN A 110       0.949   5.750 -26.738  1.00  0.00            
ATOM   1687  HB2 ASN A 110       0.185   5.393 -27.417  1.00  0.00            
ATOM   1688  HB3 ASN A 110       1.909   5.486 -27.174  1.00  0.00            
ATOM   1689  CG  ASN A 110       0.766   5.034 -25.438  1.00  0.00            
ATOM   1690  OD1 ASN A 110       0.728   5.543 -24.358  1.00  0.00            
ATOM   1691  ND2 ASN A 110       0.901   3.712 -25.443  1.00  0.00            
ATOM   1692 1HD2 ASN A 110       0.986   3.195 -24.584  1.00  0.00            
ATOM   1693 2HD2 ASN A 110       0.953   3.228 -26.338  1.00  0.00            
ATOM   1694  C   ASN A 110       1.841   7.934 -25.683  1.00  0.00            
ATOM   1695  O   ASN A 110       3.019   8.037 -25.979  1.00  0.00            
ATOM   1696  N   CYS A 111       1.451   8.323 -24.471  1.00  0.00            
ATOM   1697  H   CYS A 111       0.484   8.179 -24.236  1.00  0.00            
ATOM   1698  CA  CYS A 111       2.211   9.068 -23.519  1.00  0.00            
ATOM   1699  HA  CYS A 111       3.280   8.991 -23.739  1.00  0.00            
ATOM   1700  CB  CYS A 111       1.926  10.574 -23.739  1.00  0.00            
ATOM   1701  HB2 CYS A 111       1.001  10.776 -23.188  1.00  0.00            
ATOM   1702  HB3 CYS A 111       2.575  11.156 -23.073  1.00  0.00            
ATOM   1703  SG  CYS A 111       1.999  11.333 -25.374  1.00  0.00            
ATOM   1704  HG  CYS A 111       3.310  11.154 -25.567  1.00  0.00            
ATOM   1705  C   CYS A 111       2.023   8.650 -22.021  1.00  0.00            
ATOM   1706  O   CYS A 111       2.407   9.334 -21.081  1.00  0.00            
ATOM   1707  N   THR A 112       1.220   7.518 -21.867  1.00  0.00            
ATOM   1708  H   THR A 112       0.798   7.171 -22.718  1.00  0.00            
ATOM   1709  CA  THR A 112       1.130   6.820 -20.562  1.00  0.00            
ATOM   1710  HA  THR A 112       1.214   7.582 -19.777  1.00  0.00            
ATOM   1711  CB  THR A 112      -0.289   6.119 -20.372  1.00  0.00            
ATOM   1712  HB  THR A 112      -0.501   5.285 -21.038  1.00  0.00            
ATOM   1713  CG2 THR A 112      -0.513   5.649 -18.943  1.00  0.00            
ATOM   1714 1HG2 THR A 112      -1.529   5.264 -18.983  1.00  0.00            
ATOM   1715 2HG2 THR A 112       0.212   4.868 -18.692  1.00  0.00            
ATOM   1716 3HG2 THR A 112      -0.435   6.423 -18.179  1.00  0.00            
ATOM   1717  OG1 THR A 112      -1.332   7.040 -20.511  1.00  0.00            
ATOM   1718  HG1 THR A 112      -1.147   7.572 -21.292  1.00  0.00            
ATOM   1719  C   THR A 112       2.254   5.899 -20.360  1.00  0.00            
ATOM   1720  O   THR A 112       2.626   5.233 -21.268  1.00  0.00            
ATOM   1721  N   VAL A 113       2.637   5.775 -19.047  1.00  0.00            
ATOM   1722  H   VAL A 113       2.246   6.377 -18.346  1.00  0.00            
ATOM   1723  CA  VAL A 113       3.656   4.802 -18.508  1.00  0.00            
ATOM   1724  HA  VAL A 113       3.914   4.080 -19.279  1.00  0.00            
ATOM   1725  CB  VAL A 113       4.902   5.536 -17.945  1.00  0.00            
ATOM   1726  HB  VAL A 113       4.480   6.186 -17.174  1.00  0.00            
ATOM   1727  CG1 VAL A 113       5.889   4.580 -17.281  1.00  0.00            
ATOM   1728 1HG1 VAL A 113       5.516   4.113 -16.377  1.00  0.00            
ATOM   1729 2HG1 VAL A 113       6.313   3.877 -17.990  1.00  0.00            
ATOM   1730 3HG1 VAL A 113       6.722   5.203 -16.940  1.00  0.00            
ATOM   1731  CG2 VAL A 113       5.456   6.384 -19.173  1.00  0.00            
ATOM   1732 1HG2 VAL A 113       6.368   6.916 -18.895  1.00  0.00            
ATOM   1733 2HG2 VAL A 113       5.737   5.718 -19.986  1.00  0.00            
ATOM   1734 3HG2 VAL A 113       4.751   7.172 -19.462  1.00  0.00            
ATOM   1735  C   VAL A 113       2.905   4.086 -17.367  1.00  0.00            
ATOM   1736  O   VAL A 113       2.069   4.561 -16.565  1.00  0.00            
ATOM   1737  N   TYR A 114       3.317   2.827 -17.208  1.00  0.00            
ATOM   1738  H   TYR A 114       3.930   2.563 -17.977  1.00  0.00            
ATOM   1739  CA  TYR A 114       3.014   1.879 -16.254  1.00  0.00            
ATOM   1740  HA  TYR A 114       2.230   2.239 -15.583  1.00  0.00            
ATOM   1741  CB  TYR A 114       2.317   0.660 -16.869  1.00  0.00            
ATOM   1742  HB2 TYR A 114       1.234   0.805 -16.837  1.00  0.00            
ATOM   1743  HB3 TYR A 114       2.653   0.591 -17.898  1.00  0.00            
ATOM   1744  CG  TYR A 114       2.631  -0.655 -16.189  1.00  0.00            
ATOM   1745  CD1 TYR A 114       3.835  -1.371 -16.536  1.00  0.00            
ATOM   1746  HD1 TYR A 114       4.457  -1.143 -17.384  1.00  0.00            
ATOM   1747  CE1 TYR A 114       4.257  -2.416 -15.693  1.00  0.00            
ATOM   1748  HE1 TYR A 114       5.150  -2.953 -16.005  1.00  0.00            
ATOM   1749  CZ  TYR A 114       3.402  -2.909 -14.709  1.00  0.00            
ATOM   1750  OH  TYR A 114       3.695  -4.093 -14.107  1.00  0.00            
ATOM   1751  HH  TYR A 114       2.911  -4.612 -13.893  1.00  0.00            
ATOM   1752  CE2 TYR A 114       2.163  -2.295 -14.448  1.00  0.00            
ATOM   1753  HE2 TYR A 114       1.431  -2.751 -13.796  1.00  0.00            
ATOM   1754  CD2 TYR A 114       1.824  -1.169 -15.190  1.00  0.00            
ATOM   1755  HD2 TYR A 114       0.814  -0.805 -15.192  1.00  0.00            
ATOM   1756  C   TYR A 114       4.233   1.471 -15.393  1.00  0.00            
ATOM   1757  O   TYR A 114       5.372   1.493 -15.844  1.00  0.00            
ATOM   1758  N   CYS A 115       3.947   1.183 -14.121  1.00  0.00            
ATOM   1759  H   CYS A 115       3.030   1.396 -13.769  1.00  0.00            
ATOM   1760  CA  CYS A 115       4.958   0.619 -13.151  1.00  0.00            
ATOM   1761  HA  CYS A 115       5.673  -0.089 -13.558  1.00  0.00            
ATOM   1762  CB  CYS A 115       5.779   1.736 -12.575  1.00  0.00            
ATOM   1763  HB2 CYS A 115       6.356   2.334 -13.282  1.00  0.00            
ATOM   1764  HB3 CYS A 115       5.193   2.492 -12.052  1.00  0.00            
ATOM   1765  SG  CYS A 115       6.920   1.023 -11.377  1.00  0.00            
ATOM   1766  HG  CYS A 115       7.561   0.300 -12.310  1.00  0.00            
ATOM   1767  C   CYS A 115       4.122  -0.209 -12.119  1.00  0.00            
ATOM   1768  O   CYS A 115       3.121   0.135 -11.575  1.00  0.00            
ATOM   1769  N   GLY A 116       4.672  -1.350 -11.785  1.00  0.00            
ATOM   1770  H   GLY A 116       5.655  -1.509 -11.942  1.00  0.00            
ATOM   1771  CA  GLY A 116       4.151  -2.489 -11.028  1.00  0.00            
ATOM   1772  HA2 GLY A 116       3.258  -2.099 -10.537  1.00  0.00            
ATOM   1773  HA3 GLY A 116       3.955  -3.432 -11.523  1.00  0.00            
ATOM   1774  C   GLY A 116       5.082  -2.810  -9.819  1.00  0.00            
ATOM   1775  O   GLY A 116       6.258  -2.473  -9.877  1.00  0.00            
ATOM   1776  N   GLY A 117       4.609  -3.491  -8.749  1.00  0.00            
ATOM   1777  H   GLY A 117       3.657  -3.800  -8.779  1.00  0.00            
ATOM   1778  CA  GLY A 117       5.516  -4.174  -7.788  1.00  0.00            
ATOM   1779  HA2 GLY A 117       4.979  -4.914  -7.190  1.00  0.00            
ATOM   1780  HA3 GLY A 117       6.222  -4.784  -8.346  1.00  0.00            
ATOM   1781  C   GLY A 117       6.228  -3.293  -6.782  1.00  0.00            
ATOM   1782  O   GLY A 117       6.784  -3.858  -5.806  1.00  0.00            
ATOM   1783  N   VAL A 118       6.300  -1.977  -7.113  1.00  0.00            
ATOM   1784  H   VAL A 118       6.000  -1.683  -8.022  1.00  0.00            
ATOM   1785  CA  VAL A 118       6.863  -0.937  -6.084  1.00  0.00            
ATOM   1786  HA  VAL A 118       7.639  -1.345  -5.438  1.00  0.00            
ATOM   1787  CB  VAL A 118       7.467   0.255  -6.926  1.00  0.00            
ATOM   1788  HB  VAL A 118       7.906   0.876  -6.137  1.00  0.00            
ATOM   1789  CG1 VAL A 118       8.616  -0.202  -7.911  1.00  0.00            
ATOM   1790 1HG1 VAL A 118       9.254   0.613  -8.239  1.00  0.00            
ATOM   1791 2HG1 VAL A 118       9.239  -0.941  -7.426  1.00  0.00            
ATOM   1792 3HG1 VAL A 118       8.209  -0.634  -8.824  1.00  0.00            
ATOM   1793  CG2 VAL A 118       6.364   0.974  -7.765  1.00  0.00            
ATOM   1794 1HG2 VAL A 118       5.538   1.346  -7.168  1.00  0.00            
ATOM   1795 2HG2 VAL A 118       6.792   1.641  -8.510  1.00  0.00            
ATOM   1796 3HG2 VAL A 118       5.910   0.136  -8.299  1.00  0.00            
ATOM   1797  C   VAL A 118       5.821  -0.340  -5.184  1.00  0.00            
ATOM   1798  O   VAL A 118       6.050   0.665  -4.547  1.00  0.00            
ATOM   1799  N   THR A 119       4.575  -0.845  -5.175  1.00  0.00            
ATOM   1800  H   THR A 119       4.507  -1.717  -5.660  1.00  0.00            
ATOM   1801  CA  THR A 119       3.366  -0.025  -4.774  1.00  0.00            
ATOM   1802  HA  THR A 119       3.655   0.950  -5.171  1.00  0.00            
ATOM   1803  CB  THR A 119       2.053  -0.368  -5.485  1.00  0.00            
ATOM   1804  HB  THR A 119       1.414   0.414  -5.084  1.00  0.00            
ATOM   1805  CG2 THR A 119       2.225  -0.162  -6.983  1.00  0.00            
ATOM   1806 1HG2 THR A 119       3.011  -0.848  -7.276  1.00  0.00            
ATOM   1807 2HG2 THR A 119       1.298  -0.440  -7.484  1.00  0.00            
ATOM   1808 3HG2 THR A 119       2.517   0.851  -7.243  1.00  0.00            
ATOM   1809  OG1 THR A 119       1.471  -1.577  -5.223  1.00  0.00            
ATOM   1810  HG1 THR A 119       1.382  -1.682  -4.278  1.00  0.00            
ATOM   1811  C   THR A 119       3.191   0.059  -3.228  1.00  0.00            
ATOM   1812  O   THR A 119       2.632   1.046  -2.763  1.00  0.00            
ATOM   1813  N   SER A 120       3.802  -0.827  -2.420  1.00  0.00            
ATOM   1814  H   SER A 120       4.458  -1.468  -2.846  1.00  0.00            
ATOM   1815  CA  SER A 120       3.651  -0.883  -0.933  1.00  0.00            
ATOM   1816  HA  SER A 120       2.626  -0.705  -0.607  1.00  0.00            
ATOM   1817  CB  SER A 120       4.253  -2.195  -0.362  1.00  0.00            
ATOM   1818  HB2 SER A 120       3.601  -3.062  -0.470  1.00  0.00            
ATOM   1819  HB3 SER A 120       5.098  -2.478  -0.986  1.00  0.00            
ATOM   1820  OG  SER A 120       4.707  -2.090   0.952  1.00  0.00            
ATOM   1821  HG  SER A 120       3.867  -1.970   1.405  1.00  0.00            
ATOM   1822  C   SER A 120       4.459   0.351  -0.400  1.00  0.00            
ATOM   1823  O   SER A 120       5.679   0.400  -0.474  1.00  0.00            
ATOM   1824  N   GLY A 121       3.745   1.209   0.326  1.00  0.00            
ATOM   1825  H   GLY A 121       2.744   1.066   0.344  1.00  0.00            
ATOM   1826  CA  GLY A 121       4.297   2.433   0.943  1.00  0.00            
ATOM   1827  HA2 GLY A 121       3.466   2.817   1.534  1.00  0.00            
ATOM   1828  HA3 GLY A 121       5.202   2.149   1.488  1.00  0.00            
ATOM   1829  C   GLY A 121       4.620   3.492  -0.144  1.00  0.00            
ATOM   1830  O   GLY A 121       5.403   4.354   0.155  1.00  0.00            
ATOM   1831  N   LEU A 122       4.310   3.257  -1.387  1.00  0.00            
ATOM   1832  H   LEU A 122       3.585   2.563  -1.479  1.00  0.00            
ATOM   1833  CA  LEU A 122       4.422   4.307  -2.495  1.00  0.00            
ATOM   1834  HA  LEU A 122       5.352   4.856  -2.296  1.00  0.00            
ATOM   1835  CB  LEU A 122       4.561   3.695  -3.874  1.00  0.00            
ATOM   1836  HB2 LEU A 122       5.413   3.019  -3.874  1.00  0.00            
ATOM   1837  HB3 LEU A 122       3.725   3.051  -4.137  1.00  0.00            
ATOM   1838  CG  LEU A 122       4.743   4.677  -5.056  1.00  0.00            
ATOM   1839  HG  LEU A 122       3.843   5.293  -5.146  1.00  0.00            
ATOM   1840  CD1 LEU A 122       6.015   5.554  -4.931  1.00  0.00            
ATOM   1841 1HD1 LEU A 122       5.892   6.253  -4.091  1.00  0.00            
ATOM   1842 2HD1 LEU A 122       6.924   4.966  -4.827  1.00  0.00            
ATOM   1843 3HD1 LEU A 122       6.150   6.101  -5.855  1.00  0.00            
ATOM   1844  CD2 LEU A 122       4.933   3.771  -6.254  1.00  0.00            
ATOM   1845 1HD2 LEU A 122       4.210   2.963  -6.401  1.00  0.00            
ATOM   1846 2HD2 LEU A 122       4.969   4.363  -7.173  1.00  0.00            
ATOM   1847 3HD2 LEU A 122       5.914   3.301  -6.281  1.00  0.00            
ATOM   1848  C   LEU A 122       3.268   5.397  -2.444  1.00  0.00            
ATOM   1849  O   LEU A 122       2.185   5.096  -2.908  1.00  0.00            
ATOM   1850  N   THR A 123       3.423   6.545  -1.801  1.00  0.00            
ATOM   1851  H   THR A 123       4.277   6.665  -1.277  1.00  0.00            
ATOM   1852  CA  THR A 123       2.522   7.679  -2.047  1.00  0.00            
ATOM   1853  HA  THR A 123       1.501   7.404  -1.804  1.00  0.00            
ATOM   1854  CB  THR A 123       2.854   8.862  -1.222  1.00  0.00            
ATOM   1855  HB  THR A 123       2.241   9.710  -1.540  1.00  0.00            
ATOM   1856  CG2 THR A 123       2.574   8.755   0.278  1.00  0.00            
ATOM   1857 1HG2 THR A 123       1.652   8.199   0.455  1.00  0.00            
ATOM   1858 2HG2 THR A 123       3.296   8.105   0.784  1.00  0.00            
ATOM   1859 3HG2 THR A 123       2.607   9.740   0.728  1.00  0.00            
ATOM   1860  OG1 THR A 123       4.267   9.234  -1.333  1.00  0.00            
ATOM   1861  HG1 THR A 123       4.833   8.602  -0.873  1.00  0.00            
ATOM   1862  C   THR A 123       2.558   8.063  -3.580  1.00  0.00            
ATOM   1863  O   THR A 123       3.693   8.078  -4.173  1.00  0.00            
ATOM   1864  N   GLU A 124       1.416   8.479  -4.114  1.00  0.00            
ATOM   1865  H   GLU A 124       0.601   8.487  -3.533  1.00  0.00            
ATOM   1866  CA  GLU A 124       1.330   9.353  -5.357  1.00  0.00            
ATOM   1867  HA  GLU A 124       1.593   8.806  -6.255  1.00  0.00            
ATOM   1868  CB  GLU A 124      -0.101   9.804  -5.559  1.00  0.00            
ATOM   1869  HB2 GLU A 124      -0.721   8.931  -5.755  1.00  0.00            
ATOM   1870  HB3 GLU A 124      -0.353  10.369  -4.668  1.00  0.00            
ATOM   1871  CG  GLU A 124      -0.283  10.732  -6.732  1.00  0.00            
ATOM   1872  HG2 GLU A 124       0.490  11.497  -6.628  1.00  0.00            
ATOM   1873  HG3 GLU A 124      -0.031  10.167  -7.623  1.00  0.00            
ATOM   1874  CD  GLU A 124      -1.721  11.275  -6.751  1.00  0.00            
ATOM   1875  OE1 GLU A 124      -2.574  10.527  -7.316  1.00  0.00            
ATOM   1876  OE2 GLU A 124      -1.916  12.410  -6.313  1.00  0.00            
ATOM   1877  C   GLU A 124       2.357  10.458  -5.359  1.00  0.00            
ATOM   1878  O   GLU A 124       2.951  10.665  -6.404  1.00  0.00            
ATOM   1879  N   GLN A 125       2.573  11.192  -4.277  1.00  0.00            
ATOM   1880  H   GLN A 125       1.937  11.092  -3.499  1.00  0.00            
ATOM   1881  CA  GLN A 125       3.565  12.273  -4.162  1.00  0.00            
ATOM   1882  HA  GLN A 125       3.391  13.059  -4.908  1.00  0.00            
ATOM   1883  CB  GLN A 125       3.548  12.916  -2.745  1.00  0.00            
ATOM   1884  HB2 GLN A 125       2.583  13.424  -2.725  1.00  0.00            
ATOM   1885  HB3 GLN A 125       3.493  12.207  -1.921  1.00  0.00            
ATOM   1886  CG  GLN A 125       4.663  14.007  -2.537  1.00  0.00            
ATOM   1887  HG2 GLN A 125       5.460  13.676  -1.876  1.00  0.00            
ATOM   1888  HG3 GLN A 125       5.068  14.250  -3.518  1.00  0.00            
ATOM   1889  CD  GLN A 125       4.163  15.299  -2.029  1.00  0.00            
ATOM   1890  OE1 GLN A 125       3.141  15.389  -1.380  1.00  0.00            
ATOM   1891  NE2 GLN A 125       4.890  16.439  -2.168  1.00  0.00            
ATOM   1892 1HE2 GLN A 125       4.567  17.201  -1.596  1.00  0.00            
ATOM   1893 2HE2 GLN A 125       5.620  16.556  -2.862  1.00  0.00            
ATOM   1894  C   GLN A 125       4.981  11.802  -4.465  1.00  0.00            
ATOM   1895  O   GLN A 125       5.730  12.460  -5.138  1.00  0.00            
ATOM   1896  N   LEU A 126       5.284  10.607  -4.006  1.00  0.00            
ATOM   1897  H   LEU A 126       4.598  10.039  -3.542  1.00  0.00            
ATOM   1898  CA  LEU A 126       6.612   9.981  -4.235  1.00  0.00            
ATOM   1899  HA  LEU A 126       7.392  10.734  -4.110  1.00  0.00            
ATOM   1900  CB  LEU A 126       6.850   8.978  -3.057  1.00  0.00            
ATOM   1901  HB2 LEU A 126       6.997   9.546  -2.138  1.00  0.00            
ATOM   1902  HB3 LEU A 126       5.978   8.347  -2.916  1.00  0.00            
ATOM   1903  CG  LEU A 126       8.127   8.036  -3.371  1.00  0.00            
ATOM   1904  HG  LEU A 126       8.055   7.708  -4.402  1.00  0.00            
ATOM   1905  CD1 LEU A 126       9.493   8.768  -3.326  1.00  0.00            
ATOM   1906 1HD1 LEU A 126       9.513   9.486  -4.152  1.00  0.00            
ATOM   1907 2HD1 LEU A 126       9.590   9.369  -2.414  1.00  0.00            
ATOM   1908 3HD1 LEU A 126      10.300   8.031  -3.338  1.00  0.00            
ATOM   1909  CD2 LEU A 126       8.270   6.964  -2.228  1.00  0.00            
ATOM   1910 1HD2 LEU A 126       7.348   6.558  -1.809  1.00  0.00            
ATOM   1911 2HD2 LEU A 126       8.828   6.120  -2.630  1.00  0.00            
ATOM   1912 3HD2 LEU A 126       8.830   7.296  -1.357  1.00  0.00            
ATOM   1913  C   LEU A 126       6.667   9.473  -5.671  1.00  0.00            
ATOM   1914  O   LEU A 126       7.685   9.703  -6.278  1.00  0.00            
ATOM   1915  N   MET A 127       5.629   8.843  -6.246  1.00  0.00            
ATOM   1916  H   MET A 127       4.798   8.609  -5.724  1.00  0.00            
ATOM   1917  CA  MET A 127       5.511   8.574  -7.718  1.00  0.00            
ATOM   1918  HA  MET A 127       6.384   7.948  -7.890  1.00  0.00            
ATOM   1919  CB  MET A 127       4.316   7.692  -8.102  1.00  0.00            
ATOM   1920  HB2 MET A 127       4.146   6.991  -7.279  1.00  0.00            
ATOM   1921  HB3 MET A 127       3.454   8.361  -8.172  1.00  0.00            
ATOM   1922  CG  MET A 127       4.507   6.984  -9.462  1.00  0.00            
ATOM   1923  HG2 MET A 127       4.912   7.698 -10.181  1.00  0.00            
ATOM   1924  HG3 MET A 127       5.323   6.256  -9.468  1.00  0.00            
ATOM   1925  SD  MET A 127       2.998   6.131 -10.016  1.00  0.00            
ATOM   1926  CE  MET A 127       3.597   5.552 -11.658  1.00  0.00            
ATOM   1927  HE1 MET A 127       3.605   6.334 -12.416  1.00  0.00            
ATOM   1928  HE2 MET A 127       4.634   5.251 -11.506  1.00  0.00            
ATOM   1929  HE3 MET A 127       3.019   4.648 -11.867  1.00  0.00            
ATOM   1930  C   MET A 127       5.713   9.804  -8.572  1.00  0.00            
ATOM   1931  O   MET A 127       6.542   9.890  -9.478  1.00  0.00            
ATOM   1932  N   ARG A 128       5.033  10.947  -8.215  1.00  0.00            
ATOM   1933  H   ARG A 128       4.320  10.918  -7.498  1.00  0.00            
ATOM   1934  CA  ARG A 128       5.129  12.243  -8.983  1.00  0.00            
ATOM   1935  HA  ARG A 128       4.932  11.977 -10.019  1.00  0.00            
ATOM   1936  CB  ARG A 128       4.018  13.182  -8.502  1.00  0.00            
ATOM   1937  HB2 ARG A 128       3.097  12.625  -8.311  1.00  0.00            
ATOM   1938  HB3 ARG A 128       4.388  13.644  -7.584  1.00  0.00            
ATOM   1939  CG  ARG A 128       3.579  14.285  -9.483  1.00  0.00            
ATOM   1940  HG2 ARG A 128       4.528  14.713  -9.783  1.00  0.00            
ATOM   1941  HG3 ARG A 128       2.982  13.909 -10.324  1.00  0.00            
ATOM   1942  CD  ARG A 128       2.745  15.326  -8.729  1.00  0.00            
ATOM   1943  HD2 ARG A 128       3.070  15.457  -7.698  1.00  0.00            
ATOM   1944  HD3 ARG A 128       2.770  16.246  -9.320  1.00  0.00            
ATOM   1945  NE  ARG A 128       1.280  14.928  -8.757  1.00  0.00            
ATOM   1946  HE  ARG A 128       0.663  15.226  -9.503  1.00  0.00            
ATOM   1947  CZ  ARG A 128       0.530  14.420  -7.792  1.00  0.00            
ATOM   1948  NH1 ARG A 128       1.033  14.134  -6.613  1.00  0.00            
ATOM   1949 1HH1 ARG A 128       1.955  14.478  -6.357  1.00  0.00            
ATOM   1950 2HH1 ARG A 128       0.404  13.816  -5.881  1.00  0.00            
ATOM   1951  NH2 ARG A 128      -0.692  14.100  -8.091  1.00  0.00            
ATOM   1952 1HH2 ARG A 128      -1.062  14.298  -9.011  1.00  0.00            
ATOM   1953 2HH2 ARG A 128      -1.231  13.646  -7.368  1.00  0.00            
ATOM   1954  C   ARG A 128       6.540  12.848  -8.792  1.00  0.00            
ATOM   1955  O   ARG A 128       7.070  13.411  -9.759  1.00  0.00            
ATOM   1956  N   GLN A 129       7.085  12.911  -7.553  1.00  0.00            
ATOM   1957  H   GLN A 129       6.457  12.675  -6.796  1.00  0.00            
ATOM   1958  CA  GLN A 129       8.468  13.161  -7.295  1.00  0.00            
ATOM   1959  HA  GLN A 129       8.670  14.216  -7.479  1.00  0.00            
ATOM   1960  CB  GLN A 129       8.850  12.828  -5.806  1.00  0.00            
ATOM   1961  HB2 GLN A 129       8.098  13.107  -5.071  1.00  0.00            
ATOM   1962  HB3 GLN A 129       9.101  11.775  -5.706  1.00  0.00            
ATOM   1963  CG  GLN A 129      10.130  13.607  -5.415  1.00  0.00            
ATOM   1964  HG2 GLN A 129      10.904  13.549  -6.185  1.00  0.00            
ATOM   1965  HG3 GLN A 129       9.898  14.674  -5.388  1.00  0.00            
ATOM   1966  CD  GLN A 129      10.655  13.261  -4.055  1.00  0.00            
ATOM   1967  OE1 GLN A 129      10.199  12.334  -3.375  1.00  0.00            
ATOM   1968  NE2 GLN A 129      11.622  13.949  -3.456  1.00  0.00            
ATOM   1969 1HE2 GLN A 129      11.898  13.743  -2.505  1.00  0.00            
ATOM   1970 2HE2 GLN A 129      11.815  14.885  -3.780  1.00  0.00            
ATOM   1971  C   GLN A 129       9.488  12.458  -8.233  1.00  0.00            
ATOM   1972  O   GLN A 129      10.468  13.117  -8.690  1.00  0.00            
ATOM   1973  N   THR A 130       9.389  11.144  -8.370  1.00  0.00            
ATOM   1974  H   THR A 130       8.700  10.730  -7.756  1.00  0.00            
ATOM   1975  CA  THR A 130      10.272  10.266  -9.165  1.00  0.00            
ATOM   1976  HA  THR A 130      11.288  10.390  -8.772  1.00  0.00            
ATOM   1977  CB  THR A 130       9.874   8.826  -8.911  1.00  0.00            
ATOM   1978  HB  THR A 130       8.825   8.741  -9.170  1.00  0.00            
ATOM   1979  CG2 THR A 130      10.669   7.794  -9.632  1.00  0.00            
ATOM   1980 1HG2 THR A 130      10.845   7.951 -10.698  1.00  0.00            
ATOM   1981 2HG2 THR A 130      11.652   7.544  -9.237  1.00  0.00            
ATOM   1982 3HG2 THR A 130      10.148   6.840  -9.508  1.00  0.00            
ATOM   1983  OG1 THR A 130      10.103   8.482  -7.576  1.00  0.00            
ATOM   1984  HG1 THR A 130       9.388   8.827  -7.028  1.00  0.00            
ATOM   1985  C   THR A 130      10.212  10.540 -10.663  1.00  0.00            
ATOM   1986  O   THR A 130      11.319  10.615 -11.315  1.00  0.00            
ATOM   1987  N   PHE A 131       9.012  10.701 -11.159  1.00  0.00            
ATOM   1988  H   PHE A 131       8.181  10.570 -10.604  1.00  0.00            
ATOM   1989  CA  PHE A 131       8.735  10.781 -12.599  1.00  0.00            
ATOM   1990  HA  PHE A 131       9.550  10.308 -13.149  1.00  0.00            
ATOM   1991  CB  PHE A 131       7.493  10.022 -12.901  1.00  0.00            
ATOM   1992  HB2 PHE A 131       6.674  10.206 -12.213  1.00  0.00            
ATOM   1993  HB3 PHE A 131       7.126  10.272 -13.904  1.00  0.00            
ATOM   1994  CG  PHE A 131       7.591   8.535 -12.931  1.00  0.00            
ATOM   1995  CD1 PHE A 131       7.557   7.804 -11.705  1.00  0.00            
ATOM   1996  HD1 PHE A 131       7.611   8.375 -10.782  1.00  0.00            
ATOM   1997  CE1 PHE A 131       7.559   6.432 -11.612  1.00  0.00            
ATOM   1998  HE1 PHE A 131       7.605   5.994 -10.632  1.00  0.00            
ATOM   1999  CZ  PHE A 131       7.623   5.722 -12.802  1.00  0.00            
ATOM   2000  HZ  PHE A 131       7.711   4.649 -12.800  1.00  0.00            
ATOM   2001  CE2 PHE A 131       7.809   6.415 -14.032  1.00  0.00            
ATOM   2002  HE2 PHE A 131       7.935   5.893 -14.965  1.00  0.00            
ATOM   2003  CD2 PHE A 131       7.778   7.784 -14.107  1.00  0.00            
ATOM   2004  HD2 PHE A 131       7.679   8.286 -15.051  1.00  0.00            
ATOM   2005  C   PHE A 131       8.694  12.202 -13.240  1.00  0.00            
ATOM   2006  O   PHE A 131       8.777  12.446 -14.456  1.00  0.00            
ATOM   2007  N   SER A 132       8.673  13.267 -12.424  1.00  0.00            
ATOM   2008  H   SER A 132       8.630  13.088 -11.431  1.00  0.00            
ATOM   2009  CA  SER A 132       8.891  14.684 -12.916  1.00  0.00            
ATOM   2010  HA  SER A 132       8.067  14.837 -13.617  1.00  0.00            
ATOM   2011  CB  SER A 132       8.555  15.751 -11.859  1.00  0.00            
ATOM   2012  HB2 SER A 132       9.154  15.497 -10.982  1.00  0.00            
ATOM   2013  HB3 SER A 132       8.720  16.787 -12.183  1.00  0.00            
ATOM   2014  OG  SER A 132       7.201  15.669 -11.423  1.00  0.00            
ATOM   2015  HG  SER A 132       7.046  14.786 -11.080  1.00  0.00            
ATOM   2016  C   SER A 132      10.186  15.154 -13.543  1.00  0.00            
ATOM   2017  O   SER A 132      10.218  16.187 -14.237  1.00  0.00            
ATOM   2018  N   PRO A 133      11.324  14.457 -13.433  1.00  0.00            
ATOM   2019  CD  PRO A 133      11.741  13.403 -12.555  1.00  0.00            
ATOM   2020  HD2 PRO A 133      11.359  12.463 -12.951  1.00  0.00            
ATOM   2021  HD3 PRO A 133      11.438  13.711 -11.555  1.00  0.00            
ATOM   2022  CG  PRO A 133      13.232  13.321 -12.550  1.00  0.00            
ATOM   2023  HG2 PRO A 133      13.668  12.317 -12.597  1.00  0.00            
ATOM   2024  HG3 PRO A 133      13.612  13.686 -11.594  1.00  0.00            
ATOM   2025  CB  PRO A 133      13.747  14.230 -13.679  1.00  0.00            
ATOM   2026  HB2 PRO A 133      14.367  13.757 -14.443  1.00  0.00            
ATOM   2027  HB3 PRO A 133      14.322  15.028 -13.210  1.00  0.00            
ATOM   2028  CA  PRO A 133      12.486  14.880 -14.219  1.00  0.00            
ATOM   2029  HA  PRO A 133      12.643  15.941 -13.993  1.00  0.00            
ATOM   2030  C   PRO A 133      12.286  14.746 -15.741  1.00  0.00            
ATOM   2031  O   PRO A 133      12.998  15.323 -16.556  1.00  0.00            
ATOM   2032  N   PHE A 134      11.415  13.794 -16.155  1.00  0.00            
ATOM   2033  H   PHE A 134      10.944  13.241 -15.450  1.00  0.00            
ATOM   2034  CA  PHE A 134      11.296  13.287 -17.509  1.00  0.00            
ATOM   2035  HA  PHE A 134      12.309  13.247 -17.906  1.00  0.00            
ATOM   2036  CB  PHE A 134      10.915  11.750 -17.275  1.00  0.00            
ATOM   2037  HB2 PHE A 134       9.848  11.621 -17.107  1.00  0.00            
ATOM   2038  HB3 PHE A 134      11.261  11.234 -18.167  1.00  0.00            
ATOM   2039  CG  PHE A 134      11.686  10.955 -16.182  1.00  0.00            
ATOM   2040  CD1 PHE A 134      13.076  11.161 -15.834  1.00  0.00            
ATOM   2041  HD1 PHE A 134      13.641  11.904 -16.384  1.00  0.00            
ATOM   2042  CE1 PHE A 134      13.700  10.373 -14.817  1.00  0.00            
ATOM   2043  HE1 PHE A 134      14.745  10.522 -14.598  1.00  0.00            
ATOM   2044  CZ  PHE A 134      13.003   9.411 -13.998  1.00  0.00            
ATOM   2045  HZ  PHE A 134      13.398   8.898 -13.130  1.00  0.00            
ATOM   2046  CE2 PHE A 134      11.625   9.252 -14.281  1.00  0.00            
ATOM   2047  HE2 PHE A 134      11.033   8.526 -13.742  1.00  0.00            
ATOM   2048  CD2 PHE A 134      11.015   9.987 -15.380  1.00  0.00            
ATOM   2049  HD2 PHE A 134       9.968   9.806 -15.544  1.00  0.00            
ATOM   2050  C   PHE A 134      10.415  14.167 -18.358  1.00  0.00            
ATOM   2051  O   PHE A 134      10.704  14.319 -19.565  1.00  0.00            
ATOM   2052  N   GLY A 135       9.318  14.742 -17.865  1.00  0.00            
ATOM   2053  H   GLY A 135       9.088  14.620 -16.899  1.00  0.00            
ATOM   2054  CA  GLY A 135       8.360  15.599 -18.629  1.00  0.00            
ATOM   2055  HA2 GLY A 135       8.923  16.303 -19.238  1.00  0.00            
ATOM   2056  HA3 GLY A 135       7.817  14.951 -19.316  1.00  0.00            
ATOM   2057  C   GLY A 135       7.421  16.231 -17.667  1.00  0.00            
ATOM   2058  O   GLY A 135       7.468  15.975 -16.437  1.00  0.00            
ATOM   2059  N   GLN A 136       6.487  17.048 -18.215  1.00  0.00            
ATOM   2060  H   GLN A 136       6.536  17.195 -19.211  1.00  0.00            
ATOM   2061  CA  GLN A 136       5.250  17.386 -17.482  1.00  0.00            
ATOM   2062  HA  GLN A 136       5.527  17.798 -16.512  1.00  0.00            
ATOM   2063  CB  GLN A 136       4.469  18.449 -18.363  1.00  0.00            
ATOM   2064  HB2 GLN A 136       5.111  19.330 -18.368  1.00  0.00            
ATOM   2065  HB3 GLN A 136       4.365  18.150 -19.410  1.00  0.00            
ATOM   2066  CG  GLN A 136       3.159  18.984 -17.913  1.00  0.00            
ATOM   2067  HG2 GLN A 136       2.567  18.104 -18.162  1.00  0.00            
ATOM   2068  HG3 GLN A 136       3.242  19.226 -16.858  1.00  0.00            
ATOM   2069  CD  GLN A 136       2.632  20.239 -18.657  1.00  0.00            
ATOM   2070  OE1 GLN A 136       3.202  20.669 -19.684  1.00  0.00            
ATOM   2071  NE2 GLN A 136       1.630  20.945 -18.191  1.00  0.00            
ATOM   2072 1HE2 GLN A 136       1.216  21.724 -18.661  1.00  0.00            
ATOM   2073 2HE2 GLN A 136       1.202  20.586 -17.347  1.00  0.00            
ATOM   2074  C   GLN A 136       4.292  16.250 -17.204  1.00  0.00            
ATOM   2075  O   GLN A 136       3.798  15.655 -18.207  1.00  0.00            
ATOM   2076  N   ILE A 137       3.980  15.803 -15.885  1.00  0.00            
ATOM   2077  H   ILE A 137       4.541  16.127 -15.114  1.00  0.00            
ATOM   2078  CA  ILE A 137       2.998  14.815 -15.499  1.00  0.00            
ATOM   2079  HA  ILE A 137       3.129  13.926 -16.120  1.00  0.00            
ATOM   2080  CB  ILE A 137       3.236  14.313 -14.065  1.00  0.00            
ATOM   2081  HB  ILE A 137       3.195  15.137 -13.350  1.00  0.00            
ATOM   2082  CG2 ILE A 137       2.067  13.433 -13.625  1.00  0.00            
ATOM   2083 1HG2 ILE A 137       1.791  12.677 -14.367  1.00  0.00            
ATOM   2084 2HG2 ILE A 137       2.239  12.902 -12.683  1.00  0.00            
ATOM   2085 3HG2 ILE A 137       1.138  13.959 -13.402  1.00  0.00            
ATOM   2086  CG1 ILE A 137       4.603  13.570 -13.975  1.00  0.00            
ATOM   2087 2HG1 ILE A 137       4.520  12.651 -14.552  1.00  0.00            
ATOM   2088 3HG1 ILE A 137       5.435  14.122 -14.413  1.00  0.00            
ATOM   2089  CD1 ILE A 137       5.021  13.260 -12.538  1.00  0.00            
ATOM   2090 1HD1 ILE A 137       4.874  14.153 -11.930  1.00  0.00            
ATOM   2091 2HD1 ILE A 137       4.408  12.468 -12.106  1.00  0.00            
ATOM   2092 3HD1 ILE A 137       6.066  12.960 -12.622  1.00  0.00            
ATOM   2093  C   ILE A 137       1.636  15.476 -15.685  1.00  0.00            
ATOM   2094  O   ILE A 137       1.409  16.630 -15.299  1.00  0.00            
ATOM   2095  N   MET A 138       0.735  14.771 -16.307  1.00  0.00            
ATOM   2096  H   MET A 138       1.006  13.843 -16.596  1.00  0.00            
ATOM   2097  CA  MET A 138      -0.562  15.201 -16.631  1.00  0.00            
ATOM   2098  HA  MET A 138      -0.743  16.276 -16.567  1.00  0.00            
ATOM   2099  CB  MET A 138      -0.830  14.898 -18.124  1.00  0.00            
ATOM   2100  HB2 MET A 138      -0.596  13.854 -18.371  1.00  0.00            
ATOM   2101  HB3 MET A 138      -1.893  15.093 -18.277  1.00  0.00            
ATOM   2102  CG  MET A 138       0.014  15.754 -19.092  1.00  0.00            
ATOM   2103  HG2 MET A 138       1.064  15.705 -18.796  1.00  0.00            
ATOM   2104  HG3 MET A 138      -0.102  15.426 -20.118  1.00  0.00            
ATOM   2105  SD  MET A 138      -0.393  17.502 -18.989  1.00  0.00            
ATOM   2106  CE  MET A 138      -1.595  17.738 -20.328  1.00  0.00            
ATOM   2107  HE1 MET A 138      -1.659  16.793 -20.873  1.00  0.00            
ATOM   2108  HE2 MET A 138      -2.544  17.956 -19.824  1.00  0.00            
ATOM   2109  HE3 MET A 138      -1.411  18.689 -20.814  1.00  0.00            
ATOM   2110  C   MET A 138      -1.629  14.466 -15.819  1.00  0.00            
ATOM   2111  O   MET A 138      -2.474  15.048 -15.197  1.00  0.00            
ATOM   2112  N   GLU A 139      -1.461  13.145 -15.736  1.00  0.00            
ATOM   2113  H   GLU A 139      -0.771  12.683 -16.308  1.00  0.00            
ATOM   2114  CA  GLU A 139      -2.227  12.272 -14.884  1.00  0.00            
ATOM   2115  HA  GLU A 139      -2.708  12.854 -14.096  1.00  0.00            
ATOM   2116  CB  GLU A 139      -3.382  11.611 -15.633  1.00  0.00            
ATOM   2117  HB2 GLU A 139      -3.001  10.825 -16.284  1.00  0.00            
ATOM   2118  HB3 GLU A 139      -4.020  11.222 -14.832  1.00  0.00            
ATOM   2119  CG  GLU A 139      -4.287  12.448 -16.595  1.00  0.00            
ATOM   2120  HG2 GLU A 139      -4.704  13.286 -16.045  1.00  0.00            
ATOM   2121  HG3 GLU A 139      -3.656  12.931 -17.342  1.00  0.00            
ATOM   2122  CD  GLU A 139      -5.403  11.570 -17.186  1.00  0.00            
ATOM   2123  OE1 GLU A 139      -6.557  12.013 -17.327  1.00  0.00            
ATOM   2124  OE2 GLU A 139      -5.067  10.442 -17.683  1.00  0.00            
ATOM   2125  C   GLU A 139      -1.264  11.363 -14.209  1.00  0.00            
ATOM   2126  O   GLU A 139      -0.158  11.115 -14.625  1.00  0.00            
ATOM   2127  N   ILE A 140      -1.702  10.826 -13.023  1.00  0.00            
ATOM   2128  H   ILE A 140      -2.636  11.148 -12.794  1.00  0.00            
ATOM   2129  CA  ILE A 140      -0.965   9.868 -12.182  1.00  0.00            
ATOM   2130  HA  ILE A 140      -0.459   9.185 -12.857  1.00  0.00            
ATOM   2131  CB  ILE A 140       0.145  10.620 -11.318  1.00  0.00            
ATOM   2132  HB  ILE A 140       0.634  11.262 -12.050  1.00  0.00            
ATOM   2133  CG2 ILE A 140      -0.531  11.607 -10.242  1.00  0.00            
ATOM   2134 1HG2 ILE A 140      -1.059  11.119  -9.415  1.00  0.00            
ATOM   2135 2HG2 ILE A 140       0.281  12.130  -9.747  1.00  0.00            
ATOM   2136 3HG2 ILE A 140      -1.107  12.376 -10.759  1.00  0.00            
ATOM   2137  CG1 ILE A 140       1.151   9.559 -10.775  1.00  0.00            
ATOM   2138 2HG1 ILE A 140       0.647   8.921 -10.056  1.00  0.00            
ATOM   2139 3HG1 ILE A 140       1.504   8.905 -11.560  1.00  0.00            
ATOM   2140  CD1 ILE A 140       2.244  10.234 -10.012  1.00  0.00            
ATOM   2141 1HD1 ILE A 140       3.121   9.621  -9.813  1.00  0.00            
ATOM   2142 2HD1 ILE A 140       2.636  11.083 -10.574  1.00  0.00            
ATOM   2143 3HD1 ILE A 140       1.850  10.617  -9.070  1.00  0.00            
ATOM   2144  C   ILE A 140      -1.881   8.981 -11.329  1.00  0.00            
ATOM   2145  O   ILE A 140      -2.860   9.577 -10.813  1.00  0.00            
ATOM   2146  N   ARG A 141      -1.669   7.609 -11.317  1.00  0.00            
ATOM   2147  H   ARG A 141      -0.797   7.336 -11.744  1.00  0.00            
ATOM   2148  CA  ARG A 141      -2.447   6.706 -10.380  1.00  0.00            
ATOM   2149  HA  ARG A 141      -2.833   7.389  -9.625  1.00  0.00            
ATOM   2150  CB  ARG A 141      -3.654   6.028 -11.166  1.00  0.00            
ATOM   2151  HB2 ARG A 141      -3.292   5.560 -12.079  1.00  0.00            
ATOM   2152  HB3 ARG A 141      -4.126   5.251 -10.563  1.00  0.00            
ATOM   2153  CG  ARG A 141      -4.704   7.118 -11.468  1.00  0.00            
ATOM   2154  HG2 ARG A 141      -4.918   7.819 -10.661  1.00  0.00            
ATOM   2155  HG3 ARG A 141      -4.492   7.697 -12.364  1.00  0.00            
ATOM   2156  CD  ARG A 141      -6.091   6.331 -11.570  1.00  0.00            
ATOM   2157  HD2 ARG A 141      -6.294   6.170 -12.630  1.00  0.00            
ATOM   2158  HD3 ARG A 141      -6.258   5.426 -10.978  1.00  0.00            
ATOM   2159  NE  ARG A 141      -7.213   7.201 -11.098  1.00  0.00            
ATOM   2160  HE  ARG A 141      -7.313   8.007 -11.701  1.00  0.00            
ATOM   2161  CZ  ARG A 141      -8.185   7.027 -10.159  1.00  0.00            
ATOM   2162  NH1 ARG A 141      -8.077   6.141  -9.204  1.00  0.00            
ATOM   2163 1HH1 ARG A 141      -7.268   5.576  -9.003  1.00  0.00            
ATOM   2164 2HH1 ARG A 141      -8.737   6.222  -8.452  1.00  0.00            
ATOM   2165  NH2 ARG A 141      -9.106   7.956 -10.091  1.00  0.00            
ATOM   2166 1HH2 ARG A 141      -9.164   8.701 -10.765  1.00  0.00            
ATOM   2167 2HH2 ARG A 141      -9.817   7.741  -9.403  1.00  0.00            
ATOM   2168  C   ARG A 141      -1.573   5.675  -9.649  1.00  0.00            
ATOM   2169  O   ARG A 141      -0.667   5.098 -10.264  1.00  0.00            
ATOM   2170  N   VAL A 142      -1.821   5.337  -8.391  1.00  0.00            
ATOM   2171  H   VAL A 142      -2.505   5.881  -7.880  1.00  0.00            
ATOM   2172  CA  VAL A 142      -1.225   4.148  -7.694  1.00  0.00            
ATOM   2173  HA  VAL A 142      -0.729   3.447  -8.361  1.00  0.00            
ATOM   2174  CB  VAL A 142      -0.159   4.703  -6.676  1.00  0.00            
ATOM   2175  HB  VAL A 142      -0.771   5.278  -5.988  1.00  0.00            
ATOM   2176  CG1 VAL A 142       0.429   3.605  -5.747  1.00  0.00            
ATOM   2177 1HG1 VAL A 142       0.985   4.074  -4.941  1.00  0.00            
ATOM   2178 2HG1 VAL A 142      -0.346   2.967  -5.326  1.00  0.00            
ATOM   2179 3HG1 VAL A 142       1.067   2.929  -6.308  1.00  0.00            
ATOM   2180  CG2 VAL A 142       0.965   5.584  -7.126  1.00  0.00            
ATOM   2181 1HG2 VAL A 142       1.654   5.020  -7.744  1.00  0.00            
ATOM   2182 2HG2 VAL A 142       0.530   6.391  -7.706  1.00  0.00            
ATOM   2183 3HG2 VAL A 142       1.530   6.092  -6.333  1.00  0.00            
ATOM   2184  C   VAL A 142      -2.275   3.409  -6.983  1.00  0.00            
ATOM   2185  O   VAL A 142      -3.055   3.973  -6.205  1.00  0.00            
ATOM   2186  N   PHE A 143      -2.421   2.090  -7.321  1.00  0.00            
ATOM   2187  H   PHE A 143      -1.687   1.689  -7.895  1.00  0.00            
ATOM   2188  CA  PHE A 143      -3.397   1.119  -6.792  1.00  0.00            
ATOM   2189  HA  PHE A 143      -4.075   1.691  -6.168  1.00  0.00            
ATOM   2190  CB  PHE A 143      -4.102   0.508  -7.994  1.00  0.00            
ATOM   2191  HB2 PHE A 143      -3.373  -0.004  -8.629  1.00  0.00            
ATOM   2192  HB3 PHE A 143      -4.810  -0.268  -7.714  1.00  0.00            
ATOM   2193  CG  PHE A 143      -4.925   1.416  -8.841  1.00  0.00            
ATOM   2194  CD1 PHE A 143      -6.305   1.551  -8.706  1.00  0.00            
ATOM   2195  HD1 PHE A 143      -6.747   1.071  -7.852  1.00  0.00            
ATOM   2196  CE1 PHE A 143      -7.069   2.291  -9.695  1.00  0.00            
ATOM   2197  HE1 PHE A 143      -8.143   2.432  -9.579  1.00  0.00            
ATOM   2198  CZ  PHE A 143      -6.403   2.924 -10.760  1.00  0.00            
ATOM   2199  HZ  PHE A 143      -6.963   3.455 -11.517  1.00  0.00            
ATOM   2200  CE2 PHE A 143      -5.031   2.802 -10.929  1.00  0.00            
ATOM   2201  HE2 PHE A 143      -4.529   3.225 -11.778  1.00  0.00            
ATOM   2202  CD2 PHE A 143      -4.337   1.916 -10.045  1.00  0.00            
ATOM   2203  HD2 PHE A 143      -3.273   1.755 -10.076  1.00  0.00            
ATOM   2204  C   PHE A 143      -2.770  -0.007  -5.968  1.00  0.00            
ATOM   2205  O   PHE A 143      -2.610  -1.174  -6.390  1.00  0.00            
ATOM   2206  N   PRO A 144      -2.267   0.314  -4.757  1.00  0.00            
ATOM   2207  CD  PRO A 144      -2.602   1.468  -3.932  1.00  0.00            
ATOM   2208  HD2 PRO A 144      -3.656   1.731  -4.026  1.00  0.00            
ATOM   2209  HD3 PRO A 144      -1.947   2.308  -4.175  1.00  0.00            
ATOM   2210  CG  PRO A 144      -2.331   1.059  -2.412  1.00  0.00            
ATOM   2211  HG2 PRO A 144      -3.307   0.709  -2.071  1.00  0.00            
ATOM   2212  HG3 PRO A 144      -2.015   1.867  -1.751  1.00  0.00            
ATOM   2213  CB  PRO A 144      -1.268  -0.049  -2.517  1.00  0.00            
ATOM   2214  HB2 PRO A 144      -1.325  -0.789  -1.716  1.00  0.00            
ATOM   2215  HB3 PRO A 144      -0.287   0.407  -2.492  1.00  0.00            
ATOM   2216  CA  PRO A 144      -1.606  -0.697  -3.889  1.00  0.00            
ATOM   2217  HA  PRO A 144      -0.689  -1.032  -4.359  1.00  0.00            
ATOM   2218  C   PRO A 144      -2.370  -1.996  -3.610  1.00  0.00            
ATOM   2219  O   PRO A 144      -1.777  -3.051  -3.527  1.00  0.00            
ATOM   2220  N   ASP A 145      -3.719  -1.858  -3.464  1.00  0.00            
ATOM   2221  H   ASP A 145      -4.175  -0.970  -3.591  1.00  0.00            
ATOM   2222  CA  ASP A 145      -4.668  -2.992  -3.536  1.00  0.00            
ATOM   2223  HA  ASP A 145      -4.433  -3.640  -2.692  1.00  0.00            
ATOM   2224  CB  ASP A 145      -6.089  -2.486  -3.409  1.00  0.00            
ATOM   2225  HB2 ASP A 145      -6.793  -3.319  -3.524  1.00  0.00            
ATOM   2226  HB3 ASP A 145      -6.283  -2.050  -2.437  1.00  0.00            
ATOM   2227  CG  ASP A 145      -6.519  -1.436  -4.451  1.00  0.00            
ATOM   2228  OD1 ASP A 145      -7.673  -1.473  -4.888  1.00  0.00            
ATOM   2229  OD2 ASP A 145      -5.791  -0.469  -4.774  1.00  0.00            
ATOM   2230  C   ASP A 145      -4.527  -4.021  -4.648  1.00  0.00            
ATOM   2231  O   ASP A 145      -4.932  -5.190  -4.460  1.00  0.00            
ATOM   2232  N   LYS A 146      -4.121  -3.558  -5.833  1.00  0.00            
ATOM   2233  H   LYS A 146      -3.872  -2.578  -5.891  1.00  0.00            
ATOM   2234  CA  LYS A 146      -3.920  -4.373  -7.128  1.00  0.00            
ATOM   2235  HA  LYS A 146      -4.268  -5.401  -6.998  1.00  0.00            
ATOM   2236  CB  LYS A 146      -4.739  -3.720  -8.207  1.00  0.00            
ATOM   2237  HB2 LYS A 146      -4.240  -2.789  -8.472  1.00  0.00            
ATOM   2238  HB3 LYS A 146      -4.811  -4.401  -9.061  1.00  0.00            
ATOM   2239  CG  LYS A 146      -6.213  -3.514  -7.838  1.00  0.00            
ATOM   2240  HG2 LYS A 146      -6.352  -3.102  -6.845  1.00  0.00            
ATOM   2241  HG3 LYS A 146      -6.642  -2.759  -8.508  1.00  0.00            
ATOM   2242  CD  LYS A 146      -7.006  -4.818  -8.041  1.00  0.00            
ATOM   2243  HD2 LYS A 146      -6.743  -5.241  -9.013  1.00  0.00            
ATOM   2244  HD3 LYS A 146      -6.732  -5.689  -7.445  1.00  0.00            
ATOM   2245  CE  LYS A 146      -8.479  -4.755  -7.799  1.00  0.00            
ATOM   2246  HE2 LYS A 146      -8.796  -5.732  -7.449  1.00  0.00            
ATOM   2247  HE3 LYS A 146      -8.668  -3.976  -7.063  1.00  0.00            
ATOM   2248  NZ  LYS A 146      -9.190  -4.447  -9.040  1.00  0.00            
ATOM   2249  HZ1 LYS A 146     -10.198  -4.445  -8.951  1.00  0.00            
ATOM   2250  HZ2 LYS A 146      -8.915  -3.571  -9.468  1.00  0.00            
ATOM   2251  HZ3 LYS A 146      -9.140  -5.087  -9.820  1.00  0.00            
ATOM   2252  C   LYS A 146      -2.488  -4.432  -7.657  1.00  0.00            
ATOM   2253  O   LYS A 146      -2.149  -5.048  -8.702  1.00  0.00            
ATOM   2254  N   GLY A 147      -1.578  -3.772  -6.932  1.00  0.00            
ATOM   2255  H   GLY A 147      -1.919  -3.256  -6.125  1.00  0.00            
ATOM   2256  CA  GLY A 147      -0.141  -3.829  -7.063  1.00  0.00            
ATOM   2257  HA2 GLY A 147       0.418  -3.351  -6.257  1.00  0.00            
ATOM   2258  HA3 GLY A 147       0.231  -4.848  -7.117  1.00  0.00            
ATOM   2259  C   GLY A 147       0.267  -3.119  -8.302  1.00  0.00            
ATOM   2260  O   GLY A 147       1.345  -3.390  -8.787  1.00  0.00            
ATOM   2261  N   TYR A 148      -0.444  -2.130  -8.874  1.00  0.00            
ATOM   2262  H   TYR A 148      -1.242  -1.722  -8.414  1.00  0.00            
ATOM   2263  CA  TYR A 148      -0.027  -1.412 -10.121  1.00  0.00            
ATOM   2264  HA  TYR A 148       1.047  -1.574 -10.245  1.00  0.00            
ATOM   2265  CB  TYR A 148      -0.661  -2.070 -11.425  1.00  0.00            
ATOM   2266  HB2 TYR A 148      -0.297  -1.448 -12.236  1.00  0.00            
ATOM   2267  HB3 TYR A 148      -0.244  -3.080 -11.434  1.00  0.00            
ATOM   2268  CG  TYR A 148      -2.151  -2.121 -11.456  1.00  0.00            
ATOM   2269  CD1 TYR A 148      -2.919  -0.960 -11.566  1.00  0.00            
ATOM   2270  HD1 TYR A 148      -2.447  -0.003 -11.741  1.00  0.00            
ATOM   2271  CE1 TYR A 148      -4.325  -0.991 -11.613  1.00  0.00            
ATOM   2272  HE1 TYR A 148      -4.972  -0.129 -11.691  1.00  0.00            
ATOM   2273  CZ  TYR A 148      -4.907  -2.261 -11.467  1.00  0.00            
ATOM   2274  OH  TYR A 148      -6.256  -2.380 -11.403  1.00  0.00            
ATOM   2275  HH  TYR A 148      -6.625  -3.269 -11.300  1.00  0.00            
ATOM   2276  CE2 TYR A 148      -4.142  -3.441 -11.393  1.00  0.00            
ATOM   2277  HE2 TYR A 148      -4.652  -4.396 -11.427  1.00  0.00            
ATOM   2278  CD2 TYR A 148      -2.771  -3.362 -11.255  1.00  0.00            
ATOM   2279  HD2 TYR A 148      -2.218  -4.275 -11.062  1.00  0.00            
ATOM   2280  C   TYR A 148      -0.178   0.118  -9.998  1.00  0.00            
ATOM   2281  O   TYR A 148      -0.697   0.646  -9.051  1.00  0.00            
ATOM   2282  N   SER A 149       0.383   0.787 -10.985  1.00  0.00            
ATOM   2283  H   SER A 149       0.830   0.243 -11.705  1.00  0.00            
ATOM   2284  CA  SER A 149       0.340   2.291 -10.954  1.00  0.00            
ATOM   2285  HA  SER A 149      -0.677   2.550 -10.675  1.00  0.00            
ATOM   2286  CB  SER A 149       1.455   2.856 -10.027  1.00  0.00            
ATOM   2287  HB2 SER A 149       1.385   3.945  -9.981  1.00  0.00            
ATOM   2288  HB3 SER A 149       1.313   2.495  -9.001  1.00  0.00            
ATOM   2289  OG  SER A 149       2.722   2.444 -10.417  1.00  0.00            
ATOM   2290  HG  SER A 149       2.702   1.536 -10.731  1.00  0.00            
ATOM   2291  C   SER A 149       0.780   2.841 -12.331  1.00  0.00            
ATOM   2292  O   SER A 149       1.511   2.269 -13.133  1.00  0.00            
ATOM   2293  N   PHE A 150       0.244   4.039 -12.600  1.00  0.00            
ATOM   2294  H   PHE A 150      -0.221   4.567 -11.879  1.00  0.00            
ATOM   2295  CA  PHE A 150       0.230   4.681 -13.925  1.00  0.00            
ATOM   2296  HA  PHE A 150       1.076   4.230 -14.442  1.00  0.00            
ATOM   2297  CB  PHE A 150      -1.120   4.419 -14.678  1.00  0.00            
ATOM   2298  HB2 PHE A 150      -1.926   5.015 -14.245  1.00  0.00            
ATOM   2299  HB3 PHE A 150      -1.159   4.815 -15.697  1.00  0.00            
ATOM   2300  CG  PHE A 150      -1.511   2.995 -14.944  1.00  0.00            
ATOM   2301  CD1 PHE A 150      -1.184   2.385 -16.165  1.00  0.00            
ATOM   2302  HD1 PHE A 150      -0.540   2.874 -16.877  1.00  0.00            
ATOM   2303  CE1 PHE A 150      -1.407   0.999 -16.270  1.00  0.00            
ATOM   2304  HE1 PHE A 150      -0.892   0.419 -17.020  1.00  0.00            
ATOM   2305  CZ  PHE A 150      -2.268   0.313 -15.307  1.00  0.00            
ATOM   2306  HZ  PHE A 150      -2.541  -0.720 -15.399  1.00  0.00            
ATOM   2307  CE2 PHE A 150      -2.845   1.101 -14.286  1.00  0.00            
ATOM   2308  HE2 PHE A 150      -3.522   0.549 -13.651  1.00  0.00            
ATOM   2309  CD2 PHE A 150      -2.452   2.433 -14.053  1.00  0.00            
ATOM   2310  HD2 PHE A 150      -2.775   2.954 -13.170  1.00  0.00            
ATOM   2311  C   PHE A 150       0.678   6.186 -13.832  1.00  0.00            
ATOM   2312  O   PHE A 150       0.625   6.834 -12.853  1.00  0.00            
ATOM   2313  N   VAL A 151       1.171   6.738 -14.903  1.00  0.00            
ATOM   2314  H   VAL A 151       1.416   6.049 -15.599  1.00  0.00            
ATOM   2315  CA  VAL A 151       1.516   8.221 -15.014  1.00  0.00            
ATOM   2316  HA  VAL A 151       0.785   8.838 -14.488  1.00  0.00            
ATOM   2317  CB  VAL A 151       2.921   8.511 -14.351  1.00  0.00            
ATOM   2318  HB  VAL A 151       2.821   8.386 -13.270  1.00  0.00            
ATOM   2319  CG1 VAL A 151       3.952   7.562 -14.930  1.00  0.00            
ATOM   2320 1HG1 VAL A 151       3.576   6.551 -14.760  1.00  0.00            
ATOM   2321 2HG1 VAL A 151       4.031   7.857 -15.980  1.00  0.00            
ATOM   2322 3HG1 VAL A 151       4.915   7.543 -14.438  1.00  0.00            
ATOM   2323  CG2 VAL A 151       3.324   9.990 -14.518  1.00  0.00            
ATOM   2324 1HG2 VAL A 151       4.082  10.234 -13.772  1.00  0.00            
ATOM   2325 2HG2 VAL A 151       3.563  10.162 -15.577  1.00  0.00            
ATOM   2326 3HG2 VAL A 151       2.472  10.642 -14.348  1.00  0.00            
ATOM   2327  C   VAL A 151       1.413   8.629 -16.530  1.00  0.00            
ATOM   2328  O   VAL A 151       1.779   7.840 -17.422  1.00  0.00            
ATOM   2329  N   ARG A 152       1.039   9.850 -16.844  1.00  0.00            
ATOM   2330  H   ARG A 152       0.845  10.516 -16.105  1.00  0.00            
ATOM   2331  CA  ARG A 152       0.732  10.440 -18.182  1.00  0.00            
ATOM   2332  HA  ARG A 152       1.099   9.731 -18.921  1.00  0.00            
ATOM   2333  CB  ARG A 152      -0.831  10.504 -18.507  1.00  0.00            
ATOM   2334  HB2 ARG A 152      -1.220   9.515 -18.249  1.00  0.00            
ATOM   2335  HB3 ARG A 152      -1.240  11.255 -17.833  1.00  0.00            
ATOM   2336  CG  ARG A 152      -1.273  10.748 -19.950  1.00  0.00            
ATOM   2337  HG2 ARG A 152      -1.015  11.779 -20.163  1.00  0.00            
ATOM   2338  HG3 ARG A 152      -0.856  10.005 -20.632  1.00  0.00            
ATOM   2339  CD  ARG A 152      -2.781  10.504 -19.910  1.00  0.00            
ATOM   2340  HD2 ARG A 152      -3.169   9.496 -19.788  1.00  0.00            
ATOM   2341  HD3 ARG A 152      -3.186  11.275 -19.249  1.00  0.00            
ATOM   2342  NE  ARG A 152      -3.350  10.758 -21.275  1.00  0.00            
ATOM   2343  HE  ARG A 152      -2.629  10.898 -21.967  1.00  0.00            
ATOM   2344  CZ  ARG A 152      -4.615  10.954 -21.648  1.00  0.00            
ATOM   2345  NH1 ARG A 152      -5.537  11.067 -20.760  1.00  0.00            
ATOM   2346 1HH1 ARG A 152      -5.333  10.807 -19.803  1.00  0.00            
ATOM   2347 2HH1 ARG A 152      -6.400  11.523 -21.009  1.00  0.00            
ATOM   2348  NH2 ARG A 152      -4.843  11.163 -22.882  1.00  0.00            
ATOM   2349 1HH2 ARG A 152      -4.077  10.982 -23.521  1.00  0.00            
ATOM   2350 2HH2 ARG A 152      -5.788  11.340 -23.184  1.00  0.00            
ATOM   2351  C   ARG A 152       1.619  11.655 -18.363  1.00  0.00            
ATOM   2352  O   ARG A 152       1.691  12.437 -17.413  1.00  0.00            
ATOM   2353  N   PHE A 153       2.234  11.745 -19.473  1.00  0.00            
ATOM   2354  H   PHE A 153       2.238  10.907 -20.035  1.00  0.00            
ATOM   2355  CA  PHE A 153       3.162  12.797 -19.837  1.00  0.00            
ATOM   2356  HA  PHE A 153       3.357  13.437 -18.970  1.00  0.00            
ATOM   2357  CB  PHE A 153       4.459  12.286 -20.313  1.00  0.00            
ATOM   2358  HB2 PHE A 153       4.256  11.470 -21.001  1.00  0.00            
ATOM   2359  HB3 PHE A 153       4.991  13.119 -20.778  1.00  0.00            
ATOM   2360  CG  PHE A 153       5.353  11.851 -19.176  1.00  0.00            
ATOM   2361  CD1 PHE A 153       5.403  10.485 -18.882  1.00  0.00            
ATOM   2362  HD1 PHE A 153       4.804   9.849 -19.513  1.00  0.00            
ATOM   2363  CE1 PHE A 153       6.242  10.024 -17.847  1.00  0.00            
ATOM   2364  HE1 PHE A 153       6.257   8.956 -17.658  1.00  0.00            
ATOM   2365  CZ  PHE A 153       6.809  10.973 -16.965  1.00  0.00            
ATOM   2366  HZ  PHE A 153       7.418  10.542 -16.188  1.00  0.00            
ATOM   2367  CE2 PHE A 153       6.721  12.349 -17.226  1.00  0.00            
ATOM   2368  HE2 PHE A 153       7.227  13.038 -16.562  1.00  0.00            
ATOM   2369  CD2 PHE A 153       6.001  12.791 -18.332  1.00  0.00            
ATOM   2370  HD2 PHE A 153       5.933  13.842 -18.558  1.00  0.00            
ATOM   2371  C   PHE A 153       2.488  13.702 -20.900  1.00  0.00            
ATOM   2372  O   PHE A 153       1.479  13.281 -21.477  1.00  0.00            
ATOM   2373  N   ASN A 154       3.095  14.875 -21.252  1.00  0.00            
ATOM   2374  H   ASN A 154       3.825  15.272 -20.682  1.00  0.00            
ATOM   2375  CA  ASN A 154       2.723  15.643 -22.390  1.00  0.00            
ATOM   2376  HA  ASN A 154       1.671  15.836 -22.573  1.00  0.00            
ATOM   2377  CB  ASN A 154       3.353  16.987 -22.103  1.00  0.00            
ATOM   2378  HB2 ASN A 154       3.200  17.666 -22.941  1.00  0.00            
ATOM   2379  HB3 ASN A 154       2.957  17.475 -21.207  1.00  0.00            
ATOM   2380  CG  ASN A 154       4.881  17.058 -21.919  1.00  0.00            
ATOM   2381  OD1 ASN A 154       5.439  16.310 -21.100  1.00  0.00            
ATOM   2382  ND2 ASN A 154       5.558  17.870 -22.713  1.00  0.00            
ATOM   2383 1HD2 ASN A 154       6.542  17.655 -22.631  1.00  0.00            
ATOM   2384 2HD2 ASN A 154       5.163  18.279 -23.550  1.00  0.00            
ATOM   2385  C   ASN A 154       3.348  15.033 -23.687  1.00  0.00            
ATOM   2386  O   ASN A 154       2.993  15.498 -24.796  1.00  0.00            
ATOM   2387  N   SER A 155       4.425  14.196 -23.562  1.00  0.00            
ATOM   2388  H   SER A 155       4.678  13.689 -22.728  1.00  0.00            
ATOM   2389  CA  SER A 155       5.390  13.911 -24.654  1.00  0.00            
ATOM   2390  HA  SER A 155       5.084  14.197 -25.655  1.00  0.00            
ATOM   2391  CB  SER A 155       6.695  14.768 -24.398  1.00  0.00            
ATOM   2392  HB2 SER A 155       6.560  15.746 -24.855  1.00  0.00            
ATOM   2393  HB3 SER A 155       6.871  14.935 -23.335  1.00  0.00            
ATOM   2394  OG  SER A 155       7.772  14.107 -25.006  1.00  0.00            
ATOM   2395  HG  SER A 155       7.679  14.010 -25.954  1.00  0.00            
ATOM   2396  C   SER A 155       5.638  12.345 -24.683  1.00  0.00            
ATOM   2397  O   SER A 155       5.833  11.838 -23.600  1.00  0.00            
ATOM   2398  N   HIE A 156       5.621  11.706 -25.832  1.00  0.00            
ATOM   2399  H   HIE A 156       5.449  12.266 -26.651  1.00  0.00            
ATOM   2400  CA  HIE A 156       5.945  10.278 -26.005  1.00  0.00            
ATOM   2401  HA  HIE A 156       5.498   9.626 -25.265  1.00  0.00            
ATOM   2402  CB  HIE A 156       5.490   9.876 -27.446  1.00  0.00            
ATOM   2403  HB2 HIE A 156       4.417   9.795 -27.610  1.00  0.00            
ATOM   2404  HB3 HIE A 156       5.814  10.732 -28.037  1.00  0.00            
ATOM   2405  CG  HIE A 156       6.111   8.711 -28.061  1.00  0.00            
ATOM   2406  ND1 HIE A 156       7.176   8.624 -28.971  1.00  0.00            
ATOM   2407  CE1 HIE A 156       7.458   7.371 -29.118  1.00  0.00            
ATOM   2408  HE1 HIE A 156       8.233   6.992 -29.767  1.00  0.00            
ATOM   2409  NE2 HIE A 156       6.650   6.553 -28.487  1.00  0.00            
ATOM   2410  HE2 HIE A 156       6.637   5.555 -28.371  1.00  0.00            
ATOM   2411  CD2 HIE A 156       5.793   7.436 -27.787  1.00  0.00            
ATOM   2412  HD2 HIE A 156       5.068   7.141 -27.044  1.00  0.00            
ATOM   2413  C   HIE A 156       7.409  10.118 -25.816  1.00  0.00            
ATOM   2414  O   HIE A 156       7.878   9.137 -25.203  1.00  0.00            
ATOM   2415  N   GLU A 157       8.186  11.147 -26.228  1.00  0.00            
ATOM   2416  H   GLU A 157       7.712  11.960 -26.598  1.00  0.00            
ATOM   2417  CA  GLU A 157       9.587  11.320 -25.968  1.00  0.00            
ATOM   2418  HA  GLU A 157      10.047  10.397 -26.342  1.00  0.00            
ATOM   2419  CB  GLU A 157      10.312  12.499 -26.625  1.00  0.00            
ATOM   2420  HB2 GLU A 157       9.989  13.449 -26.201  1.00  0.00            
ATOM   2421  HB3 GLU A 157      11.368  12.480 -26.342  1.00  0.00            
ATOM   2422  CG  GLU A 157      10.064  12.449 -28.109  1.00  0.00            
ATOM   2423  HG2 GLU A 157      10.742  13.092 -28.669  1.00  0.00            
ATOM   2424  HG3 GLU A 157      10.233  11.422 -28.434  1.00  0.00            
ATOM   2425  CD  GLU A 157       8.621  12.927 -28.530  1.00  0.00            
ATOM   2426  OE1 GLU A 157       8.032  13.805 -27.852  1.00  0.00            
ATOM   2427  OE2 GLU A 157       8.109  12.492 -29.588  1.00  0.00            
ATOM   2428  C   GLU A 157       9.950  11.229 -24.460  1.00  0.00            
ATOM   2429  O   GLU A 157      10.787  10.427 -24.079  1.00  0.00            
ATOM   2430  N   SER A 158       9.147  11.859 -23.584  1.00  0.00            
ATOM   2431  H   SER A 158       8.492  12.552 -23.932  1.00  0.00            
ATOM   2432  CA  SER A 158       9.184  11.777 -22.125  1.00  0.00            
ATOM   2433  HA  SER A 158      10.186  11.851 -21.683  1.00  0.00            
ATOM   2434  CB  SER A 158       8.338  12.874 -21.467  1.00  0.00            
ATOM   2435  HB2 SER A 158       7.339  12.891 -21.884  1.00  0.00            
ATOM   2436  HB3 SER A 158       8.224  12.588 -20.420  1.00  0.00            
ATOM   2437  OG  SER A 158       8.941  14.139 -21.672  1.00  0.00            
ATOM   2438  HG  SER A 158       9.598  14.202 -20.973  1.00  0.00            
ATOM   2439  C   SER A 158       8.766  10.470 -21.514  1.00  0.00            
ATOM   2440  O   SER A 158       9.468  10.014 -20.585  1.00  0.00            
ATOM   2441  N   ALA A 159       7.629   9.914 -21.962  1.00  0.00            
ATOM   2442  H   ALA A 159       6.975  10.405 -22.553  1.00  0.00            
ATOM   2443  CA  ALA A 159       7.173   8.597 -21.404  1.00  0.00            
ATOM   2444  HA  ALA A 159       7.058   8.652 -20.329  1.00  0.00            
ATOM   2445  CB  ALA A 159       5.860   8.296 -22.135  1.00  0.00            
ATOM   2446  HB1 ALA A 159       5.950   8.113 -23.206  1.00  0.00            
ATOM   2447  HB2 ALA A 159       5.339   7.500 -21.591  1.00  0.00            
ATOM   2448  HB3 ALA A 159       5.149   9.121 -22.115  1.00  0.00            
ATOM   2449  C   ALA A 159       8.236   7.535 -21.785  1.00  0.00            
ATOM   2450  O   ALA A 159       8.684   6.752 -20.956  1.00  0.00            
ATOM   2451  N   ALA A 160       8.955   7.693 -22.968  1.00  0.00            
ATOM   2452  H   ALA A 160       8.520   8.112 -23.786  1.00  0.00            
ATOM   2453  CA  ALA A 160      10.146   6.845 -23.276  1.00  0.00            
ATOM   2454  HA  ALA A 160       9.823   5.830 -23.076  1.00  0.00            
ATOM   2455  CB  ALA A 160      10.545   6.870 -24.771  1.00  0.00            
ATOM   2456  HB1 ALA A 160       9.641   6.702 -25.362  1.00  0.00            
ATOM   2457  HB2 ALA A 160      10.823   7.867 -25.115  1.00  0.00            
ATOM   2458  HB3 ALA A 160      11.223   6.067 -25.049  1.00  0.00            
ATOM   2459  C   ALA A 160      11.268   7.087 -22.299  1.00  0.00            
ATOM   2460  O   ALA A 160      11.669   6.144 -21.656  1.00  0.00            
ATOM   2461  N   HIE A 161      11.707   8.325 -22.103  1.00  0.00            
ATOM   2462  H   HIE A 161      11.252   9.075 -22.613  1.00  0.00            
ATOM   2463  CA  HIE A 161      12.855   8.614 -21.191  1.00  0.00            
ATOM   2464  HA  HIE A 161      13.726   8.031 -21.475  1.00  0.00            
ATOM   2465  CB  HIE A 161      13.134  10.112 -21.216  1.00  0.00            
ATOM   2466  HB2 HIE A 161      13.453  10.459 -22.205  1.00  0.00            
ATOM   2467  HB3 HIE A 161      12.285  10.699 -20.879  1.00  0.00            
ATOM   2468  CG  HIE A 161      14.362  10.514 -20.302  1.00  0.00            
ATOM   2469  ND1 HIE A 161      14.245  11.071 -18.998  1.00  0.00            
ATOM   2470  CE1 HIE A 161      15.520  11.346 -18.649  1.00  0.00            
ATOM   2471  HE1 HIE A 161      15.769  11.890 -17.750  1.00  0.00            
ATOM   2472  NE2 HIE A 161      16.389  11.042 -19.647  1.00  0.00            
ATOM   2473  HE2 HIE A 161      17.346  11.341 -19.739  1.00  0.00            
ATOM   2474  CD2 HIE A 161      15.649  10.540 -20.690  1.00  0.00            
ATOM   2475  HD2 HIE A 161      16.008  10.166 -21.635  1.00  0.00            
ATOM   2476  C   HIE A 161      12.535   8.157 -19.737  1.00  0.00            
ATOM   2477  O   HIE A 161      13.434   7.758 -18.998  1.00  0.00            
ATOM   2478  N   ALA A 162      11.279   8.184 -19.257  1.00  0.00            
ATOM   2479  H   ALA A 162      10.619   8.717 -19.811  1.00  0.00            
ATOM   2480  CA  ALA A 162      10.948   7.763 -17.907  1.00  0.00            
ATOM   2481  HA  ALA A 162      11.505   8.356 -17.175  1.00  0.00            
ATOM   2482  CB  ALA A 162       9.430   8.107 -17.763  1.00  0.00            
ATOM   2483  HB1 ALA A 162       9.098   7.722 -16.803  1.00  0.00            
ATOM   2484  HB2 ALA A 162       9.205   9.174 -17.858  1.00  0.00            
ATOM   2485  HB3 ALA A 162       8.831   7.628 -18.536  1.00  0.00            
ATOM   2486  C   ALA A 162      11.053   6.290 -17.667  1.00  0.00            
ATOM   2487  O   ALA A 162      11.470   5.769 -16.602  1.00  0.00            
ATOM   2488  N   ILE A 163      10.819   5.488 -18.764  1.00  0.00            
ATOM   2489  H   ILE A 163      10.677   5.867 -19.694  1.00  0.00            
ATOM   2490  CA  ILE A 163      10.874   3.990 -18.712  1.00  0.00            
ATOM   2491  HA  ILE A 163      10.426   3.676 -17.764  1.00  0.00            
ATOM   2492  CB  ILE A 163      10.187   3.365 -19.973  1.00  0.00            
ATOM   2493  HB  ILE A 163      10.615   3.951 -20.792  1.00  0.00            
ATOM   2494  CG2 ILE A 163      10.401   1.852 -20.216  1.00  0.00            
ATOM   2495 1HG2 ILE A 163      11.456   1.655 -20.425  1.00  0.00            
ATOM   2496 2HG2 ILE A 163      10.107   1.192 -19.407  1.00  0.00            
ATOM   2497 3HG2 ILE A 163       9.761   1.601 -21.060  1.00  0.00            
ATOM   2498  CG1 ILE A 163       8.709   3.668 -19.777  1.00  0.00            
ATOM   2499 2HG1 ILE A 163       8.309   2.872 -19.154  1.00  0.00            
ATOM   2500 3HG1 ILE A 163       8.649   4.644 -19.295  1.00  0.00            
ATOM   2501  CD1 ILE A 163       7.927   3.696 -21.100  1.00  0.00            
ATOM   2502 1HD1 ILE A 163       8.541   4.305 -21.768  1.00  0.00            
ATOM   2503 2HD1 ILE A 163       7.774   2.656 -21.404  1.00  0.00            
ATOM   2504 3HD1 ILE A 163       6.901   4.063 -21.001  1.00  0.00            
ATOM   2505  C   ILE A 163      12.326   3.595 -18.502  1.00  0.00            
ATOM   2506  O   ILE A 163      12.641   2.732 -17.647  1.00  0.00            
ATOM   2507  N   VAL A 164      13.218   4.138 -19.339  1.00  0.00            
ATOM   2508  H   VAL A 164      12.995   4.802 -20.063  1.00  0.00            
ATOM   2509  CA  VAL A 164      14.691   3.852 -19.184  1.00  0.00            
ATOM   2510  HA  VAL A 164      14.764   2.799 -18.916  1.00  0.00            
ATOM   2511  CB  VAL A 164      15.465   4.173 -20.494  1.00  0.00            
ATOM   2512  HB  VAL A 164      16.479   3.815 -20.285  1.00  0.00            
ATOM   2513  CG1 VAL A 164      14.938   3.300 -21.626  1.00  0.00            
ATOM   2514 1HG1 VAL A 164      15.756   3.314 -22.349  1.00  0.00            
ATOM   2515 2HG1 VAL A 164      14.666   2.311 -21.239  1.00  0.00            
ATOM   2516 3HG1 VAL A 164      13.983   3.657 -22.006  1.00  0.00            
ATOM   2517  CG2 VAL A 164      15.520   5.628 -20.824  1.00  0.00            
ATOM   2518 1HG2 VAL A 164      14.522   6.071 -20.768  1.00  0.00            
ATOM   2519 2HG2 VAL A 164      16.162   6.117 -20.084  1.00  0.00            
ATOM   2520 3HG2 VAL A 164      15.924   5.892 -21.797  1.00  0.00            
ATOM   2521  C   VAL A 164      15.331   4.488 -17.911  1.00  0.00            
ATOM   2522  O   VAL A 164      16.177   3.837 -17.333  1.00  0.00            
ATOM   2523  N   SER A 165      14.778   5.576 -17.356  1.00  0.00            
ATOM   2524  H   SER A 165      14.045   6.074 -17.832  1.00  0.00            
ATOM   2525  CA  SER A 165      15.324   6.257 -16.099  1.00  0.00            
ATOM   2526  HA  SER A 165      16.402   6.214 -16.012  1.00  0.00            
ATOM   2527  CB  SER A 165      15.060   7.737 -16.272  1.00  0.00            
ATOM   2528  HB2 SER A 165      13.980   7.860 -16.234  1.00  0.00            
ATOM   2529  HB3 SER A 165      15.444   8.195 -15.355  1.00  0.00            
ATOM   2530  OG  SER A 165      15.778   8.193 -17.406  1.00  0.00            
ATOM   2531  HG  SER A 165      15.156   8.471 -18.089  1.00  0.00            
ATOM   2532  C   SER A 165      14.669   5.618 -14.858  1.00  0.00            
ATOM   2533  O   SER A 165      15.229   5.741 -13.747  1.00  0.00            
ATOM   2534  N   VAL A 166      13.566   4.883 -14.903  1.00  0.00            
ATOM   2535  H   VAL A 166      13.064   4.939 -15.786  1.00  0.00            
ATOM   2536  CA  VAL A 166      12.994   3.958 -13.790  1.00  0.00            
ATOM   2537  HA  VAL A 166      13.275   4.473 -12.874  1.00  0.00            
ATOM   2538  CB  VAL A 166      11.474   4.015 -13.686  1.00  0.00            
ATOM   2539  HB  VAL A 166      11.063   3.812 -14.682  1.00  0.00            
ATOM   2540  CG1 VAL A 166      10.769   3.063 -12.709  1.00  0.00            
ATOM   2541 1HG1 VAL A 166      10.975   2.070 -13.100  1.00  0.00            
ATOM   2542 2HG1 VAL A 166      11.259   3.185 -11.739  1.00  0.00            
ATOM   2543 3HG1 VAL A 166       9.760   3.383 -12.486  1.00  0.00            
ATOM   2544  CG2 VAL A 166      11.055   5.456 -13.473  1.00  0.00            
ATOM   2545 1HG2 VAL A 166      11.456   5.858 -12.546  1.00  0.00            
ATOM   2546 2HG2 VAL A 166      11.269   6.105 -14.317  1.00  0.00            
ATOM   2547 3HG2 VAL A 166       9.982   5.483 -13.312  1.00  0.00            
ATOM   2548  C   VAL A 166      13.593   2.501 -13.810  1.00  0.00            
ATOM   2549  O   VAL A 166      13.838   1.920 -12.764  1.00  0.00            
ATOM   2550  N   ASN A 167      13.894   1.990 -15.017  1.00  0.00            
ATOM   2551  H   ASN A 167      13.558   2.436 -15.866  1.00  0.00            
ATOM   2552  CA  ASN A 167      14.663   0.751 -15.224  1.00  0.00            
ATOM   2553  HA  ASN A 167      14.211  -0.052 -14.653  1.00  0.00            
ATOM   2554  CB  ASN A 167      14.484   0.344 -16.745  1.00  0.00            
ATOM   2555  HB2 ASN A 167      13.503  -0.123 -16.807  1.00  0.00            
ATOM   2556  HB3 ASN A 167      14.545   1.244 -17.355  1.00  0.00            
ATOM   2557  CG  ASN A 167      15.470  -0.626 -17.228  1.00  0.00            
ATOM   2558  OD1 ASN A 167      16.516  -0.322 -17.750  1.00  0.00            
ATOM   2559  ND2 ASN A 167      15.192  -1.889 -17.065  1.00  0.00            
ATOM   2560 1HD2 ASN A 167      15.844  -2.582 -17.421  1.00  0.00            
ATOM   2561 2HD2 ASN A 167      14.328  -2.226 -16.664  1.00  0.00            
ATOM   2562  C   ASN A 167      16.144   0.860 -14.776  1.00  0.00            
ATOM   2563  O   ASN A 167      16.783  -0.088 -14.345  1.00  0.00            
ATOM   2564  N   GLY A 168      16.654   2.084 -14.817  1.00  0.00            
ATOM   2565  H   GLY A 168      16.163   2.730 -15.412  1.00  0.00            
ATOM   2566  CA  GLY A 168      17.812   2.517 -14.064  1.00  0.00            
ATOM   2567  HA2 GLY A 168      18.644   1.871 -14.352  1.00  0.00            
ATOM   2568  HA3 GLY A 168      18.069   3.549 -14.291  1.00  0.00            
ATOM   2569  C   GLY A 168      17.668   2.510 -12.553  1.00  0.00            
ATOM   2570  O   GLY A 168      18.507   3.106 -11.858  1.00  0.00            
ATOM   2571  N   THR A 169      16.640   1.861 -11.955  1.00  0.00            
ATOM   2572  H   THR A 169      16.066   1.270 -12.537  1.00  0.00            
ATOM   2573  CA  THR A 169      16.540   1.762 -10.510  1.00  0.00            
ATOM   2574  HA  THR A 169      17.517   1.800 -10.018  1.00  0.00            
ATOM   2575  CB  THR A 169      15.694   2.880  -9.894  1.00  0.00            
ATOM   2576  HB  THR A 169      15.731   2.690  -8.824  1.00  0.00            
ATOM   2577  CG2 THR A 169      16.122   4.345 -10.257  1.00  0.00            
ATOM   2578 1HG2 THR A 169      16.192   4.498 -11.341  1.00  0.00            
ATOM   2579 2HG2 THR A 169      15.418   5.103  -9.928  1.00  0.00            
ATOM   2580 3HG2 THR A 169      17.098   4.415  -9.784  1.00  0.00            
ATOM   2581  OG1 THR A 169      14.365   2.751 -10.196  1.00  0.00            
ATOM   2582  HG1 THR A 169      14.339   2.431 -11.103  1.00  0.00            
ATOM   2583  C   THR A 169      16.037   0.415  -9.971  1.00  0.00            
ATOM   2584  O   THR A 169      15.825  -0.499 -10.776  1.00  0.00            
ATOM   2585  N   THR A 170      15.824   0.264  -8.679  1.00  0.00            
ATOM   2586  H   THR A 170      16.052   0.981  -8.005  1.00  0.00            
ATOM   2587  CA  THR A 170      15.500  -1.015  -8.014  1.00  0.00            
ATOM   2588  HA  THR A 170      15.031  -1.619  -8.792  1.00  0.00            
ATOM   2589  CB  THR A 170      16.836  -1.703  -7.626  1.00  0.00            
ATOM   2590  HB  THR A 170      16.635  -2.630  -7.080  1.00  0.00            
ATOM   2591  CG2 THR A 170      17.868  -1.976  -8.668  1.00  0.00            
ATOM   2592 1HG2 THR A 170      18.756  -2.338  -8.161  1.00  0.00            
ATOM   2593 2HG2 THR A 170      17.491  -2.780  -9.302  1.00  0.00            
ATOM   2594 3HG2 THR A 170      18.177  -1.066  -9.191  1.00  0.00            
ATOM   2595  OG1 THR A 170      17.551  -0.957  -6.683  1.00  0.00            
ATOM   2596  HG1 THR A 170      17.919  -0.177  -7.111  1.00  0.00            
ATOM   2597  C   THR A 170      14.587  -0.785  -6.808  1.00  0.00            
ATOM   2598  O   THR A 170      14.476   0.306  -6.245  1.00  0.00            
ATOM   2599  N   ILE A 171      13.897  -1.867  -6.358  1.00  0.00            
ATOM   2600  H   ILE A 171      13.829  -2.697  -6.926  1.00  0.00            
ATOM   2601  CA  ILE A 171      13.063  -1.975  -5.196  1.00  0.00            
ATOM   2602  HA  ILE A 171      13.146  -1.078  -4.577  1.00  0.00            
ATOM   2603  CB  ILE A 171      11.571  -1.969  -5.609  1.00  0.00            
ATOM   2604  HB  ILE A 171      11.243  -0.986  -5.960  1.00  0.00            
ATOM   2605  CG2 ILE A 171      11.164  -2.934  -6.709  1.00  0.00            
ATOM   2606 1HG2 ILE A 171      10.249  -2.668  -7.245  1.00  0.00            
ATOM   2607 2HG2 ILE A 171      11.944  -3.066  -7.461  1.00  0.00            
ATOM   2608 3HG2 ILE A 171      11.149  -3.956  -6.322  1.00  0.00            
ATOM   2609  CG1 ILE A 171      10.649  -2.293  -4.490  1.00  0.00            
ATOM   2610 2HG1 ILE A 171       9.626  -2.280  -4.862  1.00  0.00            
ATOM   2611 3HG1 ILE A 171      10.724  -3.296  -4.063  1.00  0.00            
ATOM   2612  CD1 ILE A 171      10.613  -1.384  -3.302  1.00  0.00            
ATOM   2613 1HD1 ILE A 171      11.525  -1.454  -2.700  1.00  0.00            
ATOM   2614 2HD1 ILE A 171      10.354  -0.416  -3.724  1.00  0.00            
ATOM   2615 3HD1 ILE A 171       9.761  -1.552  -2.653  1.00  0.00            
ATOM   2616  C   ILE A 171      13.450  -3.177  -4.327  1.00  0.00            
ATOM   2617  O   ILE A 171      13.280  -4.282  -4.810  1.00  0.00            
ATOM   2618  N   GLU A 172      14.050  -3.024  -3.112  1.00  0.00            
ATOM   2619  H   GLU A 172      14.158  -2.120  -2.666  1.00  0.00            
ATOM   2620  CA  GLU A 172      14.768  -4.099  -2.431  1.00  0.00            
ATOM   2621  HA  GLU A 172      15.106  -3.588  -1.521  1.00  0.00            
ATOM   2622  CB  GLU A 172      13.804  -5.236  -2.017  1.00  0.00            
ATOM   2623  HB2 GLU A 172      13.425  -5.747  -2.908  1.00  0.00            
ATOM   2624  HB3 GLU A 172      14.394  -5.998  -1.515  1.00  0.00            
ATOM   2625  CG  GLU A 172      12.568  -4.889  -1.170  1.00  0.00            
ATOM   2626  HG2 GLU A 172      11.916  -4.265  -1.784  1.00  0.00            
ATOM   2627  HG3 GLU A 172      12.053  -5.816  -0.932  1.00  0.00            
ATOM   2628  CD  GLU A 172      12.858  -4.125   0.105  1.00  0.00            
ATOM   2629  OE1 GLU A 172      13.998  -4.198   0.589  1.00  0.00            
ATOM   2630  OE2 GLU A 172      11.928  -3.489   0.639  1.00  0.00            
ATOM   2631  C   GLU A 172      15.923  -4.693  -3.258  1.00  0.00            
ATOM   2632  O   GLU A 172      16.327  -5.858  -3.059  1.00  0.00            
ATOM   2633  N   GLY A 173      16.438  -3.931  -4.208  1.00  0.00            
ATOM   2634  H   GLY A 173      16.179  -2.951  -4.161  1.00  0.00            
ATOM   2635  CA  GLY A 173      17.659  -4.265  -4.954  1.00  0.00            
ATOM   2636  HA2 GLY A 173      18.177  -3.379  -5.336  1.00  0.00            
ATOM   2637  HA3 GLY A 173      18.370  -4.720  -4.260  1.00  0.00            
ATOM   2638  C   GLY A 173      17.533  -5.050  -6.226  1.00  0.00            
ATOM   2639  O   GLY A 173      18.349  -4.858  -7.161  1.00  0.00            
ATOM   2640  N   HIE A 174      16.403  -5.756  -6.438  1.00  0.00            
ATOM   2641  H   HIE A 174      15.797  -5.864  -5.636  1.00  0.00            
ATOM   2642  CA  HIE A 174      15.855  -6.074  -7.786  1.00  0.00            
ATOM   2643  HA  HIE A 174      16.737  -6.430  -8.318  1.00  0.00            
ATOM   2644  CB  HIE A 174      14.911  -7.262  -7.768  1.00  0.00            
ATOM   2645  HB2 HIE A 174      14.027  -7.030  -7.178  1.00  0.00            
ATOM   2646  HB3 HIE A 174      14.646  -7.448  -8.808  1.00  0.00            
ATOM   2647  CG  HIE A 174      15.482  -8.525  -7.193  1.00  0.00            
ATOM   2648  ND1 HIE A 174      16.210  -9.469  -7.867  1.00  0.00            
ATOM   2649  CE1 HIE A 174      16.587 -10.391  -6.915  1.00  0.00            
ATOM   2650  HE1 HIE A 174      17.126 -11.327  -7.034  1.00  0.00            
ATOM   2651  NE2 HIE A 174      16.182 -10.040  -5.695  1.00  0.00            
ATOM   2652  HE2 HIE A 174      16.199 -10.633  -4.875  1.00  0.00            
ATOM   2653  CD2 HIE A 174      15.413  -8.929  -5.835  1.00  0.00            
ATOM   2654  HD2 HIE A 174      14.906  -8.434  -5.026  1.00  0.00            
ATOM   2655  C   HIE A 174      15.289  -4.902  -8.559  1.00  0.00            
ATOM   2656  O   HIE A 174      14.698  -4.011  -7.987  1.00  0.00            
ATOM   2657  N   VAL A 175      15.415  -4.965  -9.892  1.00  0.00            
ATOM   2658  H   VAL A 175      15.765  -5.841 -10.244  1.00  0.00            
ATOM   2659  CA  VAL A 175      15.087  -3.831 -10.741  1.00  0.00            
ATOM   2660  HA  VAL A 175      15.614  -2.903 -10.525  1.00  0.00            
ATOM   2661  CB  VAL A 175      15.349  -4.121 -12.249  1.00  0.00            
ATOM   2662  HB  VAL A 175      14.914  -5.080 -12.554  1.00  0.00            
ATOM   2663  CG1 VAL A 175      14.840  -3.155 -13.285  1.00  0.00            
ATOM   2664 1HG1 VAL A 175      15.214  -2.170 -12.993  1.00  0.00            
ATOM   2665 2HG1 VAL A 175      15.320  -3.239 -14.252  1.00  0.00            
ATOM   2666 3HG1 VAL A 175      13.752  -3.234 -13.333  1.00  0.00            
ATOM   2667  CG2 VAL A 175      16.852  -4.244 -12.482  1.00  0.00            
ATOM   2668 1HG2 VAL A 175      17.399  -3.386 -12.072  1.00  0.00            
ATOM   2669 2HG2 VAL A 175      17.240  -5.171 -12.044  1.00  0.00            
ATOM   2670 3HG2 VAL A 175      17.117  -4.356 -13.534  1.00  0.00            
ATOM   2671  C   VAL A 175      13.577  -3.497 -10.691  1.00  0.00            
ATOM   2672  O   VAL A 175      12.765  -4.348 -10.580  1.00  0.00            
ATOM   2673  N   VAL A 176      13.268  -2.254 -10.819  1.00  0.00            
ATOM   2674  H   VAL A 176      14.082  -1.661 -10.933  1.00  0.00            
ATOM   2675  CA  VAL A 176      11.874  -1.750 -11.001  1.00  0.00            
ATOM   2676  HA  VAL A 176      11.382  -2.176 -10.132  1.00  0.00            
ATOM   2677  CB  VAL A 176      11.674  -0.228 -10.916  1.00  0.00            
ATOM   2678  HB  VAL A 176      12.391   0.263 -11.572  1.00  0.00            
ATOM   2679  CG1 VAL A 176      10.247   0.233 -11.168  1.00  0.00            
ATOM   2680 1HG1 VAL A 176      10.177   1.277 -10.846  1.00  0.00            
ATOM   2681 2HG1 VAL A 176      10.009   0.195 -12.226  1.00  0.00            
ATOM   2682 3HG1 VAL A 176       9.511  -0.364 -10.635  1.00  0.00            
ATOM   2683  CG2 VAL A 176      12.049   0.214  -9.429  1.00  0.00            
ATOM   2684 1HG2 VAL A 176      11.298   0.008  -8.658  1.00  0.00            
ATOM   2685 2HG2 VAL A 176      12.944  -0.353  -9.173  1.00  0.00            
ATOM   2686 3HG2 VAL A 176      12.205   1.287  -9.359  1.00  0.00            
ATOM   2687  C   VAL A 176      11.171  -2.310 -12.236  1.00  0.00            
ATOM   2688  O   VAL A 176      11.585  -1.902 -13.354  1.00  0.00            
ATOM   2689  N   LYS A 177      10.016  -2.962 -12.145  1.00  0.00            
ATOM   2690  H   LYS A 177       9.729  -3.315 -11.245  1.00  0.00            
ATOM   2691  CA  LYS A 177       9.260  -3.344 -13.324  1.00  0.00            
ATOM   2692  HA  LYS A 177       9.893  -3.800 -14.081  1.00  0.00            
ATOM   2693  CB  LYS A 177       8.343  -4.502 -12.959  1.00  0.00            
ATOM   2694  HB2 LYS A 177       8.969  -5.323 -12.598  1.00  0.00            
ATOM   2695  HB3 LYS A 177       7.747  -4.181 -12.111  1.00  0.00            
ATOM   2696  CG  LYS A 177       7.415  -5.029 -14.054  1.00  0.00            
ATOM   2697  HG2 LYS A 177       6.581  -4.335 -14.183  1.00  0.00            
ATOM   2698  HG3 LYS A 177       7.916  -5.118 -15.016  1.00  0.00            
ATOM   2699  CD  LYS A 177       6.779  -6.431 -13.722  1.00  0.00            
ATOM   2700  HD2 LYS A 177       7.570  -7.107 -13.374  1.00  0.00            
ATOM   2701  HD3 LYS A 177       6.054  -6.283 -12.918  1.00  0.00            
ATOM   2702  CE  LYS A 177       6.105  -7.059 -14.999  1.00  0.00            
ATOM   2703  HE2 LYS A 177       5.288  -6.408 -15.324  1.00  0.00            
ATOM   2704  HE3 LYS A 177       6.918  -7.189 -15.713  1.00  0.00            
ATOM   2705  NZ  LYS A 177       5.540  -8.398 -14.623  1.00  0.00            
ATOM   2706  HZ1 LYS A 177       5.624  -9.057 -15.386  1.00  0.00            
ATOM   2707  HZ2 LYS A 177       5.919  -8.814 -13.785  1.00  0.00            
ATOM   2708  HZ3 LYS A 177       4.545  -8.411 -14.458  1.00  0.00            
ATOM   2709  C   LYS A 177       8.482  -2.153 -13.894  1.00  0.00            
ATOM   2710  O   LYS A 177       7.500  -1.753 -13.243  1.00  0.00            
ATOM   2711  N   CYS A 178       8.840  -1.555 -15.076  1.00  0.00            
ATOM   2712  H   CYS A 178       9.605  -1.975 -15.597  1.00  0.00            
ATOM   2713  CA  CYS A 178       8.207  -0.297 -15.609  1.00  0.00            
ATOM   2714  HA  CYS A 178       7.134  -0.292 -15.392  1.00  0.00            
ATOM   2715  CB  CYS A 178       8.817   0.953 -14.926  1.00  0.00            
ATOM   2716  HB2 CYS A 178       8.526   0.814 -13.889  1.00  0.00            
ATOM   2717  HB3 CYS A 178       9.904   0.880 -15.005  1.00  0.00            
ATOM   2718  SG  CYS A 178       8.344   2.585 -15.632  1.00  0.00            
ATOM   2719  HG  CYS A 178       7.032   2.344 -15.620  1.00  0.00            
ATOM   2720  C   CYS A 178       8.231  -0.157 -17.172  1.00  0.00            
ATOM   2721  O   CYS A 178       9.252  -0.516 -17.761  1.00  0.00            
ATOM   2722  N   TYR A 179       7.119   0.355 -17.777  1.00  0.00            
ATOM   2723  H   TYR A 179       6.360   0.690 -17.210  1.00  0.00            
ATOM   2724  CA  TYR A 179       6.813   0.184 -19.245  1.00  0.00            
ATOM   2725  HA  TYR A 179       7.766   0.459 -19.694  1.00  0.00            
ATOM   2726  CB  TYR A 179       6.686  -1.376 -19.603  1.00  0.00            
ATOM   2727  HB2 TYR A 179       7.236  -1.967 -18.869  1.00  0.00            
ATOM   2728  HB3 TYR A 179       5.650  -1.667 -19.445  1.00  0.00            
ATOM   2729  CG  TYR A 179       7.236  -1.782 -20.968  1.00  0.00            
ATOM   2730  CD1 TYR A 179       8.616  -1.935 -21.254  1.00  0.00            
ATOM   2731  HD1 TYR A 179       9.347  -1.974 -20.452  1.00  0.00            
ATOM   2732  CE1 TYR A 179       9.075  -2.205 -22.561  1.00  0.00            
ATOM   2733  HE1 TYR A 179      10.145  -2.294 -22.689  1.00  0.00            
ATOM   2734  CZ  TYR A 179       8.143  -2.412 -23.614  1.00  0.00            
ATOM   2735  OH  TYR A 179       8.628  -2.565 -24.883  1.00  0.00            
ATOM   2736  HH  TYR A 179       9.583  -2.483 -24.913  1.00  0.00            
ATOM   2737  CE2 TYR A 179       6.772  -2.332 -23.347  1.00  0.00            
ATOM   2738  HE2 TYR A 179       6.083  -2.376 -24.177  1.00  0.00            
ATOM   2739  CD2 TYR A 179       6.366  -1.931 -22.047  1.00  0.00            
ATOM   2740  HD2 TYR A 179       5.296  -1.811 -21.925  1.00  0.00            
ATOM   2741  C   TYR A 179       5.737   1.119 -19.808  1.00  0.00            
ATOM   2742  O   TYR A 179       5.142   1.844 -19.043  1.00  0.00            
ATOM   2743  N   TRP A 180       5.475   1.080 -21.126  1.00  0.00            
ATOM   2744  H   TRP A 180       5.959   0.412 -21.705  1.00  0.00            
ATOM   2745  CA  TRP A 180       4.360   1.737 -21.746  1.00  0.00            
ATOM   2746  HA  TRP A 180       4.442   2.807 -21.554  1.00  0.00            
ATOM   2747  CB  TRP A 180       4.315   1.326 -23.175  1.00  0.00            
ATOM   2748  HB2 TRP A 180       4.285   0.232 -23.260  1.00  0.00            
ATOM   2749  HB3 TRP A 180       3.418   1.701 -23.666  1.00  0.00            
ATOM   2750  CG  TRP A 180       5.508   1.835 -24.003  1.00  0.00            
ATOM   2751  CD1 TRP A 180       6.560   1.138 -24.496  1.00  0.00            
ATOM   2752  HD1 TRP A 180       6.708   0.079 -24.385  1.00  0.00            
ATOM   2753  NE1 TRP A 180       7.515   1.969 -25.028  1.00  0.00            
ATOM   2754  HE1 TRP A 180       8.338   1.690 -25.543  1.00  0.00            
ATOM   2755  CE2 TRP A 180       7.055   3.258 -24.974  1.00  0.00            
ATOM   2756  CZ2 TRP A 180       7.529   4.456 -25.446  1.00  0.00            
ATOM   2757  HZ2 TRP A 180       8.496   4.501 -25.920  1.00  0.00            
ATOM   2758  CH2 TRP A 180       6.809   5.654 -25.360  1.00  0.00            
ATOM   2759  HH2 TRP A 180       7.251   6.609 -25.596  1.00  0.00            
ATOM   2760  CZ3 TRP A 180       5.530   5.583 -24.867  1.00  0.00            
ATOM   2761  HZ3 TRP A 180       4.885   6.443 -24.804  1.00  0.00            
ATOM   2762  CE3 TRP A 180       4.943   4.392 -24.319  1.00  0.00            
ATOM   2763  HE3 TRP A 180       3.971   4.359 -23.851  1.00  0.00            
ATOM   2764  CD2 TRP A 180       5.702   3.225 -24.393  1.00  0.00            
ATOM   2765  C   TRP A 180       3.049   1.209 -21.134  1.00  0.00            
ATOM   2766  O   TRP A 180       2.740   0.006 -20.993  1.00  0.00            
ATOM   2767  N   GLY A 181       2.161   2.240 -20.880  1.00  0.00            
ATOM   2768  H   GLY A 181       2.484   3.202 -20.903  1.00  0.00            
ATOM   2769  CA  GLY A 181       0.748   2.093 -20.617  1.00  0.00            
ATOM   2770  HA2 GLY A 181       0.662   1.260 -19.924  1.00  0.00            
ATOM   2771  HA3 GLY A 181       0.350   2.968 -20.110  1.00  0.00            
ATOM   2772  C   GLY A 181      -0.011   1.765 -21.936  1.00  0.00            
ATOM   2773  O   GLY A 181       0.390   2.145 -23.047  1.00  0.00            
ATOM   2774  N   LYS A 182      -0.985   0.892 -21.781  1.00  0.00            
ATOM   2775  H   LYS A 182      -1.100   0.464 -20.875  1.00  0.00            
ATOM   2776  CA  LYS A 182      -1.755   0.140 -22.803  1.00  0.00            
ATOM   2777  HA  LYS A 182      -1.239  -0.703 -23.251  1.00  0.00            
ATOM   2778  CB  LYS A 182      -2.930  -0.558 -22.056  1.00  0.00            
ATOM   2779  HB2 LYS A 182      -2.508  -1.077 -21.191  1.00  0.00            
ATOM   2780  HB3 LYS A 182      -3.584   0.207 -21.625  1.00  0.00            
ATOM   2781  CG  LYS A 182      -3.863  -1.500 -22.826  1.00  0.00            
ATOM   2782  HG2 LYS A 182      -4.330  -0.918 -23.634  1.00  0.00            
ATOM   2783  HG3 LYS A 182      -3.273  -2.320 -23.245  1.00  0.00            
ATOM   2784  CD  LYS A 182      -4.992  -2.077 -21.937  1.00  0.00            
ATOM   2785  HD2 LYS A 182      -5.615  -2.727 -22.558  1.00  0.00            
ATOM   2786  HD3 LYS A 182      -4.612  -2.709 -21.136  1.00  0.00            
ATOM   2787  CE  LYS A 182      -5.918  -1.084 -21.246  1.00  0.00            
ATOM   2788  HE2 LYS A 182      -5.249  -0.308 -20.867  1.00  0.00            
ATOM   2789  HE3 LYS A 182      -6.454  -0.558 -22.034  1.00  0.00            
ATOM   2790  NZ  LYS A 182      -6.809  -1.568 -20.215  1.00  0.00            
ATOM   2791  HZ1 LYS A 182      -7.376  -2.361 -20.499  1.00  0.00            
ATOM   2792  HZ2 LYS A 182      -6.262  -1.798 -19.394  1.00  0.00            
ATOM   2793  HZ3 LYS A 182      -7.449  -0.825 -19.986  1.00  0.00            
ATOM   2794  C   LYS A 182      -2.330   0.948 -23.888  1.00  0.00            
ATOM   2795  O   LYS A 182      -2.910   1.995 -23.603  1.00  0.00            
ATOM   2796  OXT LYS A 182      -2.172   0.503 -25.078  1.00  0.00 
TER              
ATOM   2797 HO5'  U5 B   1      -7.887   3.553   6.800  1.00  0.00            
ATOM   2798  O5'  U5 B   1      -6.974   3.840   6.854  1.00  0.00            
ATOM   2799  C5'  U5 B   1      -6.222   2.870   7.543  1.00  0.00            
ATOM   2800  H5'  U5 B   1      -6.515   2.784   8.582  1.00  0.00            
ATOM   2801 H5''  U5 B   1      -5.186   3.177   7.727  1.00  0.00            
ATOM   2802  C4'  U5 B   1      -6.313   1.458   6.996  1.00  0.00            
ATOM   2803  H4'  U5 B   1      -5.685   0.819   7.620  1.00  0.00            
ATOM   2804  O4'  U5 B   1      -7.636   0.995   6.886  1.00  0.00            
ATOM   2805  C1'  U5 B   1      -7.545  -0.138   5.996  1.00  0.00            
ATOM   2806  H1'  U5 B   1      -7.450  -1.066   6.566  1.00  0.00            
ATOM   2807  N1   U5 B   1      -8.807  -0.245   5.168  1.00  0.00            
ATOM   2808  C6   U5 B   1      -9.644  -1.337   5.328  1.00  0.00            
ATOM   2809  H6   U5 B   1      -9.219  -2.243   5.728  1.00  0.00            
ATOM   2810  C5   U5 B   1     -10.938  -1.359   4.856  1.00  0.00            
ATOM   2811  H5   U5 B   1     -11.486  -2.285   4.878  1.00  0.00            
ATOM   2812  C4   U5 B   1     -11.540  -0.131   4.340  1.00  0.00            
ATOM   2813  O4   U5 B   1     -12.681   0.046   3.938  1.00  0.00            
ATOM   2814  N3   U5 B   1     -10.740   0.970   4.277  1.00  0.00            
ATOM   2815  H3   U5 B   1     -11.091   1.806   3.845  1.00  0.00            
ATOM   2816  C2   U5 B   1      -9.377   0.925   4.610  1.00  0.00            
ATOM   2817  O2   U5 B   1      -8.746   1.966   4.428  1.00  0.00            
ATOM   2818  C3'  U5 B   1      -5.711   1.392   5.546  1.00  0.00            
ATOM   2819  H3'  U5 B   1      -6.218   2.053   4.846  1.00  0.00            
ATOM   2820  C2'  U5 B   1      -6.226  -0.021   5.195  1.00  0.00            
ATOM   2821  H2'  U5 B   1      -6.342  -0.245   4.137  1.00  0.00            
ATOM   2822  O2'  U5 B   1      -5.313  -0.937   5.769  1.00  0.00            
ATOM   2823 HO2'  U5 B   1      -4.445  -0.543   5.655  1.00  0.00            
ATOM   2824  O3'  U5 B   1      -4.305   1.547   5.520  1.00  0.00            
ATOM   2825  P     G B   2      -3.580   1.553   4.088  1.00  0.00            
ATOM   2826  OP1   G B   2      -2.634   2.698   4.118  1.00  0.00            
ATOM   2827  OP2   G B   2      -4.526   1.453   3.006  1.00  0.00            
ATOM   2828  O5'   G B   2      -2.764   0.206   4.064  1.00  0.00            
ATOM   2829  C5'   G B   2      -1.586   0.036   4.825  1.00  0.00            
ATOM   2830  H5'   G B   2      -1.634   0.384   5.849  1.00  0.00            
ATOM   2831 H5''   G B   2      -0.823   0.637   4.326  1.00  0.00            
ATOM   2832  C4'   G B   2      -1.160  -1.482   4.900  1.00  0.00            
ATOM   2833  H4'   G B   2      -0.298  -1.737   5.522  1.00  0.00            
ATOM   2834  O4'   G B   2      -2.299  -2.155   5.467  1.00  0.00            
ATOM   2835  C1'   G B   2      -2.419  -3.490   5.011  1.00  0.00            
ATOM   2836  H1'   G B   2      -2.436  -4.086   5.921  1.00  0.00            
ATOM   2837  N9    G B   2      -3.609  -3.811   4.188  1.00  0.00            
ATOM   2838  C8    G B   2      -4.382  -3.019   3.387  1.00  0.00            
ATOM   2839  H8    G B   2      -4.116  -1.981   3.280  1.00  0.00            
ATOM   2840  N7    G B   2      -5.355  -3.634   2.770  1.00  0.00            
ATOM   2841  C5    G B   2      -5.250  -4.924   3.246  1.00  0.00            
ATOM   2842  C6    G B   2      -5.977  -6.119   2.884  1.00  0.00            
ATOM   2843  O6    G B   2      -6.989  -6.187   2.166  1.00  0.00            
ATOM   2844  N1    G B   2      -5.340  -7.293   3.278  1.00  0.00            
ATOM   2845  H1    G B   2      -5.625  -8.080   2.700  1.00  0.00            
ATOM   2846  C2    G B   2      -4.293  -7.288   4.175  1.00  0.00            
ATOM   2847  N2    G B   2      -3.852  -8.425   4.627  1.00  0.00            
ATOM   2848  H21   G B   2      -4.326  -9.293   4.415  1.00  0.00            
ATOM   2849  H22   G B   2      -3.143  -8.364   5.343  1.00  0.00            
ATOM   2850  N3    G B   2      -3.650  -6.218   4.583  1.00  0.00            
ATOM   2851  C4    G B   2      -4.176  -5.059   4.049  1.00  0.00            
ATOM   2852  C3'   G B   2      -0.874  -2.215   3.593  1.00  0.00            
ATOM   2853  H3'   G B   2      -1.585  -1.883   2.844  1.00  0.00            
ATOM   2854  C2'   G B   2      -1.122  -3.697   4.149  1.00  0.00            
ATOM   2855  H2'   G B   2      -1.343  -4.361   3.305  1.00  0.00            
ATOM   2856  O2'   G B   2      -0.067  -4.228   4.930  1.00  0.00            
ATOM   2857 HO2'   G B   2      -0.458  -4.952   5.420  1.00  0.00            
ATOM   2858  O3'   G B   2       0.498  -2.003   3.160  1.00  0.00            
ATOM   2859  P     U B   3       0.831  -2.198   1.627  1.00  0.00            
ATOM   2860  OP1   U B   3       2.272  -1.937   1.609  1.00  0.00            
ATOM   2861  OP2   U B   3      -0.165  -1.361   0.824  1.00  0.00            
ATOM   2862  O5'   U B   3       0.609  -3.664   1.384  1.00  0.00            
ATOM   2863  C5'   U B   3       1.330  -4.687   1.982  1.00  0.00            
ATOM   2864  H5'   U B   3       1.348  -4.666   3.077  1.00  0.00            
ATOM   2865 H5''   U B   3       2.344  -4.389   1.755  1.00  0.00            
ATOM   2866  C4'   U B   3       1.008  -6.062   1.454  1.00  0.00            
ATOM   2867  H4'   U B   3       1.723  -6.762   1.888  1.00  0.00            
ATOM   2868  O4'   U B   3      -0.238  -6.482   2.021  1.00  0.00            
ATOM   2869  C1'   U B   3      -0.912  -7.166   1.048  1.00  0.00            
ATOM   2870  H1'   U B   3      -1.100  -8.176   1.440  1.00  0.00            
ATOM   2871  N1    U B   3      -2.270  -6.558   0.823  1.00  0.00            
ATOM   2872  C6    U B   3      -2.409  -5.233   0.723  1.00  0.00            
ATOM   2873  H6    U B   3      -1.647  -4.552   1.088  1.00  0.00            
ATOM   2874  C5    U B   3      -3.556  -4.683   0.238  1.00  0.00            
ATOM   2875  H5    U B   3      -3.682  -3.622   0.246  1.00  0.00            
ATOM   2876  C4    U B   3      -4.668  -5.555  -0.211  1.00  0.00            
ATOM   2877  O4    U B   3      -5.795  -5.207  -0.608  1.00  0.00            
ATOM   2878  N3    U B   3      -4.470  -6.884  -0.039  1.00  0.00            
ATOM   2879  H3    U B   3      -5.252  -7.525  -0.045  1.00  0.00            
ATOM   2880  C2    U B   3      -3.263  -7.439   0.468  1.00  0.00            
ATOM   2881  O2    U B   3      -3.156  -8.694   0.582  1.00  0.00            
ATOM   2882  C3'   U B   3       0.900  -6.199  -0.085  1.00  0.00            
ATOM   2883  H3'   U B   3       0.306  -5.405  -0.556  1.00  0.00            
ATOM   2884  C2'   U B   3       0.006  -7.377  -0.157  1.00  0.00            
ATOM   2885  H2'   U B   3      -0.591  -7.514  -1.066  1.00  0.00            
ATOM   2886  O2'   U B   3       0.718  -8.517   0.173  1.00  0.00            
ATOM   2887 HO2'   U B   3       0.707  -9.122  -0.570  1.00  0.00            
ATOM   2888  O3'   U B   3       2.214  -6.321  -0.682  1.00  0.00            
ATOM   2889  P     U B   4       2.438  -6.261  -2.242  1.00  0.00            
ATOM   2890  OP1   U B   4       3.902  -6.229  -2.571  1.00  0.00            
ATOM   2891  OP2   U B   4       1.614  -5.163  -2.754  1.00  0.00            
ATOM   2892  O5'   U B   4       1.753  -7.692  -2.682  1.00  0.00            
ATOM   2893  C5'   U B   4       2.483  -8.895  -2.620  1.00  0.00            
ATOM   2894  H5'   U B   4       2.762  -9.092  -1.591  1.00  0.00            
ATOM   2895 H5''   U B   4       3.333  -8.808  -3.293  1.00  0.00            
ATOM   2896  C4'   U B   4       1.563 -10.082  -3.017  1.00  0.00            
ATOM   2897  H4'   U B   4       2.106 -11.032  -2.953  1.00  0.00            
ATOM   2898  O4'   U B   4       0.422 -10.192  -2.157  1.00  0.00            
ATOM   2899  C1'   U B   4      -0.611 -10.842  -2.890  1.00  0.00            
ATOM   2900  H1'   U B   4      -0.922 -11.721  -2.323  1.00  0.00            
ATOM   2901  N1    U B   4      -1.869 -10.025  -2.832  1.00  0.00            
ATOM   2902  C6    U B   4      -1.870  -8.705  -2.927  1.00  0.00            
ATOM   2903  H6    U B   4      -0.948  -8.179  -3.112  1.00  0.00            
ATOM   2904  C5    U B   4      -3.016  -8.008  -2.915  1.00  0.00            
ATOM   2905  H5    U B   4      -2.957  -6.929  -2.997  1.00  0.00            
ATOM   2906  C4    U B   4      -4.306  -8.668  -2.773  1.00  0.00            
ATOM   2907  O4    U B   4      -5.385  -8.093  -2.624  1.00  0.00            
ATOM   2908  N3    U B   4      -4.200 -10.053  -2.892  1.00  0.00            
ATOM   2909  H3    U B   4      -5.085 -10.532  -2.993  1.00  0.00            
ATOM   2910  C2    U B   4      -3.050 -10.780  -2.998  1.00  0.00            
ATOM   2911  O2    U B   4      -3.137 -11.938  -3.421  1.00  0.00            
ATOM   2912  C3'   U B   4       0.915  -9.891  -4.355  1.00  0.00            
ATOM   2913  H3'   U B   4       0.451  -8.918  -4.542  1.00  0.00            
ATOM   2914  C2'   U B   4      -0.189 -11.018  -4.396  1.00  0.00            
ATOM   2915  H2'   U B   4      -1.005 -10.836  -5.096  1.00  0.00            
ATOM   2916  O2'   U B   4       0.236 -12.379  -4.527  1.00  0.00            
ATOM   2917 HO2'   U B   4      -0.486 -12.927  -4.834  1.00  0.00            
ATOM   2918  O3'   U B   4       1.887 -10.077  -5.409  1.00  0.00            
ATOM   2919  P     C B   5       1.579  -9.526  -6.855  1.00  0.00            
ATOM   2920  OP1   C B   5       2.636 -10.013  -7.738  1.00  0.00            
ATOM   2921  OP2   C B   5       1.433  -8.099  -6.786  1.00  0.00            
ATOM   2922  O5'   C B   5       0.203 -10.197  -7.287  1.00  0.00            
ATOM   2923  C5'   C B   5       0.187 -11.566  -7.848  1.00  0.00            
ATOM   2924  H5'   C B   5       0.611 -12.331  -7.193  1.00  0.00            
ATOM   2925 H5''   C B   5       0.791 -11.590  -8.755  1.00  0.00            
ATOM   2926  C4'   C B   5      -1.256 -11.894  -8.139  1.00  0.00            
ATOM   2927  H4'   C B   5      -1.295 -12.953  -8.364  1.00  0.00            
ATOM   2928  O4'   C B   5      -2.027 -11.709  -6.993  1.00  0.00            
ATOM   2929  C1'   C B   5      -3.351 -11.736  -7.284  1.00  0.00            
ATOM   2930  H1'   C B   5      -3.885 -12.638  -7.000  1.00  0.00            
ATOM   2931  N1    C B   5      -4.016 -10.569  -6.728  1.00  0.00            
ATOM   2932  C6    C B   5      -3.402  -9.364  -6.531  1.00  0.00            
ATOM   2933  H6    C B   5      -2.329  -9.330  -6.640  1.00  0.00            
ATOM   2934  C5    C B   5      -4.104  -8.298  -6.140  1.00  0.00            
ATOM   2935  H5    C B   5      -3.657  -7.362  -5.872  1.00  0.00            
ATOM   2936  C4    C B   5      -5.476  -8.475  -5.969  1.00  0.00            
ATOM   2937  N4    C B   5      -6.224  -7.470  -5.589  1.00  0.00            
ATOM   2938  H41   C B   5      -7.227  -7.550  -5.660  1.00  0.00            
ATOM   2939  H42   C B   5      -5.739  -6.669  -5.217  1.00  0.00            
ATOM   2940  N3    C B   5      -6.131  -9.554  -6.334  1.00  0.00            
ATOM   2941  C2    C B   5      -5.432 -10.661  -6.670  1.00  0.00            
ATOM   2942  O2    C B   5      -6.067 -11.695  -6.900  1.00  0.00            
ATOM   2943  C3'   C B   5      -2.023 -11.091  -9.153  1.00  0.00            
ATOM   2944  H3'   C B   5      -1.804 -10.035  -8.955  1.00  0.00            
ATOM   2945  C2'   C B   5      -3.432 -11.590  -8.814  1.00  0.00            
ATOM   2946  H2'   C B   5      -4.158 -10.859  -9.159  1.00  0.00            
ATOM   2947  O2'   C B   5      -3.744 -12.813  -9.386  1.00  0.00            
ATOM   2948 HO2'   C B   5      -4.598 -12.739  -9.816  1.00  0.00            
ATOM   2949  O3'   C B   5      -1.726 -11.393 -10.465  1.00  0.00            
ATOM   2950  P     U B   6      -2.406 -10.536 -11.665  1.00  0.00            
ATOM   2951  OP1   U B   6      -1.780 -10.859 -12.936  1.00  0.00            
ATOM   2952  OP2   U B   6      -2.428  -9.126 -11.206  1.00  0.00            
ATOM   2953  O5'   U B   6      -3.883 -11.115 -11.849  1.00  0.00            
ATOM   2954  C5'   U B   6      -4.013 -12.362 -12.442  1.00  0.00            
ATOM   2955  H5'   U B   6      -3.424 -13.073 -11.874  1.00  0.00            
ATOM   2956 H5''   U B   6      -3.657 -12.353 -13.470  1.00  0.00            
ATOM   2957  C4'   U B   6      -5.460 -12.631 -12.402  1.00  0.00            
ATOM   2958  H4'   U B   6      -5.633 -13.656 -12.710  1.00  0.00            
ATOM   2959  O4'   U B   6      -6.006 -12.525 -11.056  1.00  0.00            
ATOM   2960  C1'   U B   6      -7.365 -12.259 -11.131  1.00  0.00            
ATOM   2961  H1'   U B   6      -7.812 -13.154 -10.693  1.00  0.00            
ATOM   2962  N1    U B   6      -7.893 -11.067 -10.348  1.00  0.00            
ATOM   2963  C6    U B   6      -7.067  -9.934 -10.255  1.00  0.00            
ATOM   2964  H6    U B   6      -6.045 -10.081 -10.537  1.00  0.00            
ATOM   2965  C5    U B   6      -7.399  -8.714  -9.784  1.00  0.00            
ATOM   2966  H5    U B   6      -6.704  -7.898  -9.762  1.00  0.00            
ATOM   2967  C4    U B   6      -8.768  -8.524  -9.420  1.00  0.00            
ATOM   2968  O4    U B   6      -9.377  -7.565  -8.950  1.00  0.00            
ATOM   2969  N3    U B   6      -9.580  -9.608  -9.561  1.00  0.00            
ATOM   2970  H3    U B   6     -10.565  -9.437  -9.447  1.00  0.00            
ATOM   2971  C2    U B   6      -9.186 -10.916  -9.944  1.00  0.00            
ATOM   2972  O2    U B   6      -9.974 -11.814  -9.895  1.00  0.00            
ATOM   2973  C3'   U B   6      -6.404 -11.725 -13.215  1.00  0.00            
ATOM   2974  H3'   U B   6      -6.191 -10.679 -12.981  1.00  0.00            
ATOM   2975  C2'   U B   6      -7.724 -12.147 -12.654  1.00  0.00            
ATOM   2976  H2'   U B   6      -8.406 -11.306 -12.793  1.00  0.00            
ATOM   2977  O2'   U B   6      -8.160 -13.394 -13.050  1.00  0.00            
ATOM   2978 HO2'   U B   6      -8.332 -13.368 -13.991  1.00  0.00            
ATOM   2979  O3'   U B   6      -6.375 -11.980 -14.652  1.00  0.00            
ATOM   2980  P     C B   7      -6.753 -10.901 -15.748  1.00  0.00            
ATOM   2981  OP1   C B   7      -8.137 -10.519 -15.545  1.00  0.00            
ATOM   2982  OP2   C B   7      -6.246 -11.503 -17.010  1.00  0.00            
ATOM   2983  O5'   C B   7      -5.798  -9.694 -15.161  1.00  0.00            
ATOM   2984  C5'   C B   7      -5.242  -8.707 -15.978  1.00  0.00            
ATOM   2985  H5'   C B   7      -5.957  -8.313 -16.702  1.00  0.00            
ATOM   2986 H5''   C B   7      -4.461  -9.088 -16.634  1.00  0.00            
ATOM   2987  C4'   C B   7      -4.689  -7.568 -15.179  1.00  0.00            
ATOM   2988  H4'   C B   7      -4.041  -6.917 -15.764  1.00  0.00            
ATOM   2989  O4'   C B   7      -5.817  -6.768 -14.802  1.00  0.00            
ATOM   2990  C1'   C B   7      -5.849  -6.758 -13.488  1.00  0.00            
ATOM   2991  H1'   C B   7      -5.398  -5.835 -13.100  1.00  0.00            
ATOM   2992  N1    C B   7      -7.302  -6.775 -13.038  1.00  0.00            
ATOM   2993  C6    C B   7      -8.173  -7.706 -13.494  1.00  0.00            
ATOM   2994  H6    C B   7      -7.804  -8.363 -14.267  1.00  0.00            
ATOM   2995  C5    C B   7      -9.540  -7.585 -13.283  1.00  0.00            
ATOM   2996  H5    C B   7     -10.261  -8.202 -13.807  1.00  0.00            
ATOM   2997  C4    C B   7      -9.972  -6.690 -12.180  1.00  0.00            
ATOM   2998  N4    C B   7     -11.225  -6.715 -11.753  1.00  0.00            
ATOM   2999  H41   C B   7     -11.414  -6.237 -10.886  1.00  0.00            
ATOM   3000  H42   C B   7     -11.834  -7.455 -12.066  1.00  0.00            
ATOM   3001  N3    C B   7      -9.076  -5.860 -11.610  1.00  0.00            
ATOM   3002  C2    C B   7      -7.818  -5.794 -12.143  1.00  0.00            
ATOM   3003  O2    C B   7      -7.227  -4.844 -11.741  1.00  0.00            
ATOM   3004  C3'   C B   7      -3.890  -8.032 -13.919  1.00  0.00            
ATOM   3005  H3'   C B   7      -3.622  -9.089 -13.907  1.00  0.00            
ATOM   3006  C2'   C B   7      -4.981  -7.889 -12.911  1.00  0.00            
ATOM   3007  H2'   C B   7      -5.587  -8.800 -12.911  1.00  0.00            
ATOM   3008  O2'   C B   7      -4.650  -7.693 -11.529  1.00  0.00            
ATOM   3009 HO2'   C B   7      -3.759  -8.040 -11.392  1.00  0.00            
ATOM   3010  O3'   C B   7      -2.751  -7.155 -13.679  1.00  0.00            
ATOM   3011  P     U B   8      -1.381  -7.268 -14.439  1.00  0.00            
ATOM   3012  OP1   U B   8      -1.450  -8.202 -15.602  1.00  0.00            
ATOM   3013  OP2   U B   8      -0.366  -7.381 -13.380  1.00  0.00            
ATOM   3014  O5'   U B   8      -1.253  -5.848 -15.013  1.00  0.00            
ATOM   3015  C5'   U B   8      -1.475  -4.639 -14.276  1.00  0.00            
ATOM   3016  H5'   U B   8      -0.601  -4.267 -13.744  1.00  0.00            
ATOM   3017 H5''   U B   8      -2.254  -4.899 -13.569  1.00  0.00            
ATOM   3018  C4'   U B   8      -2.088  -3.445 -15.064  1.00  0.00            
ATOM   3019  H4'   U B   8      -2.690  -2.810 -14.416  1.00  0.00            
ATOM   3020  O4'   U B   8      -0.989  -2.649 -15.606  1.00  0.00            
ATOM   3021  C1'   U B   8      -1.066  -2.568 -17.033  1.00  0.00            
ATOM   3022  H1'   U B   8      -1.673  -1.702 -17.272  1.00  0.00            
ATOM   3023  N1    U B   8       0.231  -2.633 -17.704  1.00  0.00            
ATOM   3024  C6    U B   8       1.143  -3.606 -17.388  1.00  0.00            
ATOM   3025  H6    U B   8       0.955  -4.181 -16.488  1.00  0.00            
ATOM   3026  C5    U B   8       2.317  -3.765 -18.036  1.00  0.00            
ATOM   3027  H5    U B   8       3.093  -4.447 -17.736  1.00  0.00            
ATOM   3028  C4    U B   8       2.577  -2.907 -19.161  1.00  0.00            
ATOM   3029  O4    U B   8       3.633  -2.986 -19.735  1.00  0.00            
ATOM   3030  N3    U B   8       1.606  -1.991 -19.486  1.00  0.00            
ATOM   3031  H3    U B   8       1.827  -1.314 -20.201  1.00  0.00            
ATOM   3032  C2    U B   8       0.440  -1.814 -18.810  1.00  0.00            
ATOM   3033  O2    U B   8      -0.328  -0.917 -19.116  1.00  0.00            
ATOM   3034  C3'   U B   8      -3.013  -3.734 -16.249  1.00  0.00            
ATOM   3035  H3'   U B   8      -3.474  -4.713 -16.126  1.00  0.00            
ATOM   3036  C2'   U B   8      -1.999  -3.658 -17.496  1.00  0.00            
ATOM   3037  H2'   U B   8      -1.362  -4.537 -17.588  1.00  0.00            
ATOM   3038  O2'   U B   8      -2.716  -3.463 -18.684  1.00  0.00            
ATOM   3039 HO2'   U B   8      -3.192  -2.645 -18.583  1.00  0.00            
ATOM   3040  O3'   U B   8      -3.968  -2.705 -16.123  1.00  0.00            
ATOM   3041  P     A B   9      -5.228  -2.491 -17.044  1.00  0.00            
ATOM   3042  OP1   A B   9      -5.831  -3.834 -17.170  1.00  0.00            
ATOM   3043  OP2   A B   9      -4.669  -1.778 -18.258  1.00  0.00            
ATOM   3044  O5'   A B   9      -6.110  -1.502 -16.166  1.00  0.00            
ATOM   3045  C5'   A B   9      -6.695  -2.003 -14.934  1.00  0.00            
ATOM   3046  H5'   A B   9      -5.863  -2.342 -14.321  1.00  0.00            
ATOM   3047 H5''   A B   9      -7.440  -2.741 -15.226  1.00  0.00            
ATOM   3048  C4'   A B   9      -7.423  -0.873 -14.281  1.00  0.00            
ATOM   3049  H4'   A B   9      -7.867  -1.271 -13.366  1.00  0.00            
ATOM   3050  O4'   A B   9      -6.594   0.257 -14.033  1.00  0.00            
ATOM   3051  C1'   A B   9      -7.192   1.473 -14.429  1.00  0.00            
ATOM   3052  H1'   A B   9      -7.270   2.139 -13.574  1.00  0.00            
ATOM   3053  N9    A B   9      -6.457   2.060 -15.624  1.00  0.00            
ATOM   3054  C8    A B   9      -6.232   1.538 -16.902  1.00  0.00            
ATOM   3055  H8    A B   9      -6.716   0.643 -17.257  1.00  0.00            
ATOM   3056  N7    A B   9      -5.500   2.325 -17.611  1.00  0.00            
ATOM   3057  C5    A B   9      -5.150   3.432 -16.785  1.00  0.00            
ATOM   3058  C6    A B   9      -4.329   4.569 -16.927  1.00  0.00            
ATOM   3059  N6    A B   9      -3.685   4.878 -18.002  1.00  0.00            
ATOM   3060  H61   A B   9      -3.190   5.754 -17.941  1.00  0.00            
ATOM   3061  H62   A B   9      -3.564   4.220 -18.762  1.00  0.00            
ATOM   3062  N1    A B   9      -4.143   5.332 -15.847  1.00  0.00            
ATOM   3063  C2    A B   9      -4.743   5.031 -14.662  1.00  0.00            
ATOM   3064  H2    A B   9      -4.509   5.766 -13.910  1.00  0.00            
ATOM   3065  N3    A B   9      -5.479   3.974 -14.405  1.00  0.00            
ATOM   3066  C4    A B   9      -5.684   3.206 -15.511  1.00  0.00            
ATOM   3067  C3'   A B   9      -8.596  -0.301 -15.147  1.00  0.00            
ATOM   3068  H3'   A B   9      -8.274  -0.489 -16.180  1.00  0.00            
ATOM   3069  C2'   A B   9      -8.666   1.186 -14.878  1.00  0.00            
ATOM   3070  H2'   A B   9      -8.929   1.718 -15.788  1.00  0.00            
ATOM   3071  O2'   A B   9      -9.482   1.548 -13.749  1.00  0.00            
ATOM   3072 HO2'   A B   9     -10.397   1.604 -14.031  1.00  0.00            
ATOM   3073  O3'   A B   9      -9.675  -1.088 -14.820  1.00  0.00            
ATOM   3074  P     A B  10     -10.892  -1.153 -15.786  1.00  0.00            
ATOM   3075  OP1   A B  10     -11.713  -2.354 -15.519  1.00  0.00            
ATOM   3076  OP2   A B  10     -10.315  -0.896 -17.134  1.00  0.00            
ATOM   3077  O5'   A B  10     -11.609   0.205 -15.395  1.00  0.00            
ATOM   3078  C5'   A B  10     -12.511   0.186 -14.314  1.00  0.00            
ATOM   3079  H5'   A B  10     -12.028  -0.040 -13.366  1.00  0.00            
ATOM   3080 H5''   A B  10     -13.230  -0.622 -14.483  1.00  0.00            
ATOM   3081  C4'   A B  10     -13.242   1.541 -14.150  1.00  0.00            
ATOM   3082  H4'   A B  10     -13.839   1.562 -13.236  1.00  0.00            
ATOM   3083  O4'   A B  10     -12.292   2.614 -14.244  1.00  0.00            
ATOM   3084  C1'   A B  10     -12.439   3.327 -15.352  1.00  0.00            
ATOM   3085  H1'   A B  10     -12.996   4.160 -14.922  1.00  0.00            
ATOM   3086  N9    A B  10     -11.197   3.820 -15.972  1.00  0.00            
ATOM   3087  C8    A B  10     -10.601   3.431 -17.115  1.00  0.00            
ATOM   3088  H8    A B  10     -11.071   2.765 -17.831  1.00  0.00            
ATOM   3089  N7    A B  10      -9.394   4.030 -17.271  1.00  0.00            
ATOM   3090  C5    A B  10      -9.260   4.961 -16.236  1.00  0.00            
ATOM   3091  C6    A B  10      -8.333   5.898 -15.750  1.00  0.00            
ATOM   3092  N6    A B  10      -7.252   6.330 -16.434  1.00  0.00            
ATOM   3093  H61   A B  10      -6.721   7.056 -15.949  1.00  0.00            
ATOM   3094  H62   A B  10      -6.862   5.769 -17.169  1.00  0.00            
ATOM   3095  N1    A B  10      -8.608   6.589 -14.631  1.00  0.00            
ATOM   3096  C2    A B  10      -9.728   6.394 -13.968  1.00  0.00            
ATOM   3097  H2    A B  10      -9.772   6.917 -13.023  1.00  0.00            
ATOM   3098  N3    A B  10     -10.648   5.441 -14.178  1.00  0.00            
ATOM   3099  C4    A B  10     -10.348   4.754 -15.343  1.00  0.00            
ATOM   3100  C3'   A B  10     -14.207   1.808 -15.350  1.00  0.00            
ATOM   3101  H3'   A B  10     -14.569   0.884 -15.798  1.00  0.00            
ATOM   3102  C2'   A B  10     -13.387   2.628 -16.317  1.00  0.00            
ATOM   3103  H2'   A B  10     -12.913   1.902 -16.983  1.00  0.00            
ATOM   3104  O2'   A B  10     -14.237   3.510 -17.091  1.00  0.00            
ATOM   3105 HO2'   A B  10     -15.009   2.994 -17.327  1.00  0.00            
ATOM   3106  O3'   A B  10     -15.346   2.681 -14.840  1.00  0.00            
ATOM   3107  P     A B  11     -16.675   1.863 -14.459  1.00  0.00            
ATOM   3108  OP1   A B  11     -17.076   1.031 -15.603  1.00  0.00            
ATOM   3109  OP2   A B  11     -17.731   2.797 -13.934  1.00  0.00            
ATOM   3110  O5'   A B  11     -16.242   0.925 -13.371  1.00  0.00            
ATOM   3111  C5'   A B  11     -16.699  -0.427 -13.242  1.00  0.00            
ATOM   3112  H5'   A B  11     -16.206  -0.939 -14.072  1.00  0.00            
ATOM   3113 H5''   A B  11     -17.762  -0.587 -13.090  1.00  0.00            
ATOM   3114  C4'   A B  11     -16.036  -0.940 -11.976  1.00  0.00            
ATOM   3115  H4'   A B  11     -16.274  -1.966 -11.722  1.00  0.00            
ATOM   3116  O4'   A B  11     -14.600  -0.840 -12.185  1.00  0.00            
ATOM   3117  C1'   A B  11     -14.111  -0.465 -10.892  1.00  0.00            
ATOM   3118  H1'   A B  11     -14.297  -1.325 -10.245  1.00  0.00            
ATOM   3119  N9    A B  11     -12.734  -0.015 -10.853  1.00  0.00            
ATOM   3120  C8    A B  11     -12.135   1.202 -10.504  1.00  0.00            
ATOM   3121  H8    A B  11     -12.721   2.076 -10.283  1.00  0.00            
ATOM   3122  N7    A B  11     -10.840   1.147 -10.413  1.00  0.00            
ATOM   3123  C5    A B  11     -10.557  -0.176 -10.777  1.00  0.00            
ATOM   3124  C6    A B  11      -9.310  -0.895 -11.000  1.00  0.00            
ATOM   3125  N6    A B  11      -8.157  -0.307 -10.852  1.00  0.00            
ATOM   3126  H61   A B  11      -7.335  -0.806 -11.162  1.00  0.00            
ATOM   3127  H62   A B  11      -8.102   0.708 -10.773  1.00  0.00            
ATOM   3128  N1    A B  11      -9.400  -2.229 -11.267  1.00  0.00            
ATOM   3129  C2    A B  11     -10.584  -2.786 -11.495  1.00  0.00            
ATOM   3130  H2    A B  11     -10.624  -3.845 -11.734  1.00  0.00            
ATOM   3131  N3    A B  11     -11.797  -2.198 -11.388  1.00  0.00            
ATOM   3132  C4    A B  11     -11.671  -0.883 -11.091  1.00  0.00            
ATOM   3133  C3'   A B  11     -16.392  -0.138 -10.722  1.00  0.00            
ATOM   3134  H3'   A B  11     -17.286   0.477 -10.819  1.00  0.00            
ATOM   3135  C2'   A B  11     -15.088   0.659 -10.532  1.00  0.00            
ATOM   3136  H2'   A B  11     -14.977   1.537 -11.177  1.00  0.00            
ATOM   3137  O2'   A B  11     -14.917   1.029  -9.190  1.00  0.00            
ATOM   3138 HO2'   A B  11     -15.605   0.606  -8.676  1.00  0.00            
ATOM   3139  O3'   A B  11     -16.636  -1.082  -9.645  1.00  0.00            
ATOM   3140  P     C B  12     -18.106  -1.555  -9.433  1.00  0.00            
ATOM   3141  OP1   C B  12     -18.784  -1.666 -10.702  1.00  0.00            
ATOM   3142  OP2   C B  12     -18.708  -0.865  -8.285  1.00  0.00            
ATOM   3143  O5'   C B  12     -17.925  -3.010  -8.844  1.00  0.00            
ATOM   3144  C5'   C B  12     -18.100  -4.149  -9.734  1.00  0.00            
ATOM   3145  H5'   C B  12     -18.077  -3.922 -10.802  1.00  0.00            
ATOM   3146 H5''   C B  12     -19.009  -4.659  -9.414  1.00  0.00            
ATOM   3147  C4'   C B  12     -16.871  -5.064  -9.579  1.00  0.00            
ATOM   3148  H4'   C B  12     -17.054  -5.990 -10.117  1.00  0.00            
ATOM   3149  O4'   C B  12     -15.608  -4.527 -10.001  1.00  0.00            
ATOM   3150  C1'   C B  12     -14.550  -5.171  -9.325  1.00  0.00            
ATOM   3151  H1'   C B  12     -14.087  -5.759 -10.126  1.00  0.00            
ATOM   3152  N1    C B  12     -13.811  -4.097  -8.677  1.00  0.00            
ATOM   3153  C6    C B  12     -14.435  -3.033  -8.059  1.00  0.00            
ATOM   3154  H6    C B  12     -15.502  -3.048  -7.936  1.00  0.00            
ATOM   3155  C5    C B  12     -13.680  -2.044  -7.524  1.00  0.00            
ATOM   3156  H5    C B  12     -14.103  -1.141  -7.105  1.00  0.00            
ATOM   3157  C4    C B  12     -12.306  -2.166  -7.743  1.00  0.00            
ATOM   3158  N4    C B  12     -11.494  -1.195  -7.556  1.00  0.00            
ATOM   3159  H41   C B  12     -10.492  -1.321  -7.564  1.00  0.00            
ATOM   3160  H42   C B  12     -11.909  -0.345  -7.198  1.00  0.00            
ATOM   3161  N3    C B  12     -11.620  -3.215  -8.239  1.00  0.00            
ATOM   3162  C2    C B  12     -12.408  -4.187  -8.713  1.00  0.00            
ATOM   3163  O2    C B  12     -11.828  -5.201  -9.132  1.00  0.00            
ATOM   3164  C3'   C B  12     -16.634  -5.495  -8.121  1.00  0.00            
ATOM   3165  H3'   C B  12     -16.688  -4.657  -7.418  1.00  0.00            
ATOM   3166  C2'   C B  12     -15.201  -6.065  -8.265  1.00  0.00            
ATOM   3167  H2'   C B  12     -14.570  -6.050  -7.373  1.00  0.00            
ATOM   3168  O2'   C B  12     -15.047  -7.301  -8.846  1.00  0.00            
ATOM   3169 HO2'   C B  12     -15.511  -7.966  -8.346  1.00  0.00            
ATOM   3170  O3'   C B  12     -17.460  -6.564  -7.612  1.00  0.00            
ATOM   3171  P     G B  13     -17.405  -7.012  -6.099  1.00  0.00            
ATOM   3172  OP1   G B  13     -18.788  -7.281  -5.767  1.00  0.00            
ATOM   3173  OP2   G B  13     -16.620  -6.107  -5.271  1.00  0.00            
ATOM   3174  O5'   G B  13     -16.616  -8.411  -6.301  1.00  0.00            
ATOM   3175  C5'   G B  13     -17.183  -9.560  -6.892  1.00  0.00            
ATOM   3176  H5'   G B  13     -17.482  -9.275  -7.901  1.00  0.00            
ATOM   3177 H5''   G B  13     -18.107  -9.904  -6.435  1.00  0.00            
ATOM   3178  C4'   G B  13     -16.172 -10.664  -7.077  1.00  0.00            
ATOM   3179  H4'   G B  13     -16.755 -11.471  -7.524  1.00  0.00            
ATOM   3180  O4'   G B  13     -15.137 -10.086  -7.835  1.00  0.00            
ATOM   3181  C1'   G B  13     -13.923 -10.589  -7.433  1.00  0.00            
ATOM   3182  H1'   G B  13     -13.425 -11.000  -8.302  1.00  0.00            
ATOM   3183  N9    G B  13     -12.980  -9.660  -6.679  1.00  0.00            
ATOM   3184  C8    G B  13     -13.185  -8.370  -6.147  1.00  0.00            
ATOM   3185  H8    G B  13     -14.150  -7.883  -6.149  1.00  0.00            
ATOM   3186  N7    G B  13     -12.082  -7.783  -5.859  1.00  0.00            
ATOM   3187  C5    G B  13     -11.046  -8.686  -6.123  1.00  0.00            
ATOM   3188  C6    G B  13      -9.608  -8.583  -5.899  1.00  0.00            
ATOM   3189  O6    G B  13      -8.974  -7.707  -5.348  1.00  0.00            
ATOM   3190  N1    G B  13      -8.953  -9.708  -6.316  1.00  0.00            
ATOM   3191  H1    G B  13      -7.953  -9.722  -6.142  1.00  0.00            
ATOM   3192  C2    G B  13      -9.561 -10.838  -6.803  1.00  0.00            
ATOM   3193  N2    G B  13      -8.772 -11.866  -7.031  1.00  0.00            
ATOM   3194  H21   G B  13      -7.768 -11.785  -7.024  1.00  0.00            
ATOM   3195  H22   G B  13      -9.218 -12.634  -7.520  1.00  0.00            
ATOM   3196  N3    G B  13     -10.857 -10.947  -6.929  1.00  0.00            
ATOM   3197  C4    G B  13     -11.606  -9.818  -6.572  1.00  0.00            
ATOM   3198  C3'   G B  13     -15.506 -11.158  -5.761  1.00  0.00            
ATOM   3199  H3'   G B  13     -15.259 -10.333  -5.091  1.00  0.00            
ATOM   3200  C2'   G B  13     -14.267 -11.734  -6.475  1.00  0.00            
ATOM   3201  H2'   G B  13     -13.551 -11.893  -5.677  1.00  0.00            
ATOM   3202  O2'   G B  13     -14.522 -12.917  -7.202  1.00  0.00            
ATOM   3203 HO2'   G B  13     -13.662 -13.261  -7.459  1.00  0.00            
ATOM   3204  O3'   G B  13     -16.258 -12.003  -4.966  1.00  0.00            
ATOM   3205  P     A B  14     -15.801 -12.354  -3.493  1.00  0.00            
ATOM   3206  OP1   A B  14     -16.864 -13.213  -2.822  1.00  0.00            
ATOM   3207  OP2   A B  14     -15.475 -11.085  -2.828  1.00  0.00            
ATOM   3208  O5'   A B  14     -14.485 -13.247  -3.581  1.00  0.00            
ATOM   3209  C5'   A B  14     -14.480 -14.485  -4.289  1.00  0.00            
ATOM   3210  H5'   A B  14     -14.947 -14.416  -5.274  1.00  0.00            
ATOM   3211 H5''   A B  14     -15.020 -15.215  -3.683  1.00  0.00            
ATOM   3212  C4'   A B  14     -13.065 -15.092  -4.454  1.00  0.00            
ATOM   3213  H4'   A B  14     -13.223 -16.045  -4.968  1.00  0.00            
ATOM   3214  O4'   A B  14     -12.151 -14.248  -5.110  1.00  0.00            
ATOM   3215  C1'   A B  14     -10.817 -14.330  -4.576  1.00  0.00            
ATOM   3216  H1'   A B  14     -10.194 -14.637  -5.418  1.00  0.00            
ATOM   3217  N9    A B  14     -10.471 -12.980  -4.101  1.00  0.00            
ATOM   3218  C8    A B  14     -11.201 -11.802  -3.930  1.00  0.00            
ATOM   3219  H8    A B  14     -12.273 -11.667  -4.042  1.00  0.00            
ATOM   3220  N7    A B  14     -10.520 -10.803  -3.429  1.00  0.00            
ATOM   3221  C5    A B  14      -9.198 -11.297  -3.430  1.00  0.00            
ATOM   3222  C6    A B  14      -7.959 -10.734  -3.058  1.00  0.00            
ATOM   3223  N6    A B  14      -7.809  -9.456  -2.786  1.00  0.00            
ATOM   3224  H61   A B  14      -6.886  -9.091  -2.572  1.00  0.00            
ATOM   3225  H62   A B  14      -8.643  -8.888  -2.778  1.00  0.00            
ATOM   3226  N1    A B  14      -6.829 -11.476  -3.241  1.00  0.00            
ATOM   3227  C2    A B  14      -6.946 -12.688  -3.677  1.00  0.00            
ATOM   3228  H2    A B  14      -6.066 -13.297  -3.770  1.00  0.00            
ATOM   3229  N3    A B  14      -8.086 -13.360  -3.851  1.00  0.00            
ATOM   3230  C4    A B  14      -9.200 -12.621  -3.720  1.00  0.00            
ATOM   3231  C3'   A B  14     -12.422 -15.302  -3.116  1.00  0.00            
ATOM   3232  H3'   A B  14     -12.581 -14.385  -2.534  1.00  0.00            
ATOM   3233  C2'   A B  14     -10.975 -15.388  -3.527  1.00  0.00            
ATOM   3234  H2'   A B  14     -10.403 -15.203  -2.621  1.00  0.00            
ATOM   3235  O2'   A B  14     -10.608 -16.592  -4.230  1.00  0.00            
ATOM   3236 HO2'   A B  14     -11.108 -17.248  -3.747  1.00  0.00            
ATOM   3237  O3'   A B  14     -12.905 -16.499  -2.537  1.00  0.00            
ATOM   3238  P     A B  15     -13.280 -16.480  -0.993  1.00  0.00            
ATOM   3239  OP1   A B  15     -13.524 -17.859  -0.490  1.00  0.00            
ATOM   3240  OP2   A B  15     -14.238 -15.441  -0.781  1.00  0.00            
ATOM   3241  O5'   A B  15     -11.854 -16.122  -0.351  1.00  0.00            
ATOM   3242  C5'   A B  15     -10.711 -16.932  -0.346  1.00  0.00            
ATOM   3243  H5'   A B  15     -10.441 -17.398  -1.292  1.00  0.00            
ATOM   3244 H5''   A B  15     -10.900 -17.852   0.220  1.00  0.00            
ATOM   3245  C4'   A B  15      -9.466 -16.301   0.185  1.00  0.00            
ATOM   3246  H4'   A B  15      -8.604 -16.959   0.227  1.00  0.00            
ATOM   3247  O4'   A B  15      -9.204 -15.009  -0.352  1.00  0.00            
ATOM   3248  C1'   A B  15      -8.309 -14.316   0.483  1.00  0.00            
ATOM   3249  H1'   A B  15      -7.273 -14.445   0.158  1.00  0.00            
ATOM   3250  N9    A B  15      -8.579 -12.844   0.282  1.00  0.00            
ATOM   3251  C8    A B  15      -9.771 -12.315  -0.171  1.00  0.00            
ATOM   3252  H8    A B  15     -10.646 -12.887  -0.426  1.00  0.00            
ATOM   3253  N7    A B  15      -9.712 -11.010  -0.165  1.00  0.00            
ATOM   3254  C5    A B  15      -8.429 -10.624   0.259  1.00  0.00            
ATOM   3255  C6    A B  15      -7.746  -9.429   0.626  1.00  0.00            
ATOM   3256  N6    A B  15      -8.349  -8.227   0.585  1.00  0.00            
ATOM   3257  H61   A B  15      -7.794  -7.453   0.927  1.00  0.00            
ATOM   3258  H62   A B  15      -9.323  -8.270   0.312  1.00  0.00            
ATOM   3259  N1    A B  15      -6.453  -9.395   1.005  1.00  0.00            
ATOM   3260  C2    A B  15      -5.853 -10.618   1.124  1.00  0.00            
ATOM   3261  H2    A B  15      -4.821 -10.601   1.446  1.00  0.00            
ATOM   3262  N3    A B  15      -6.404 -11.847   0.841  1.00  0.00            
ATOM   3263  C4    A B  15      -7.732 -11.780   0.505  1.00  0.00            
ATOM   3264  C3'   A B  15      -9.688 -15.937   1.620  1.00  0.00            
ATOM   3265  H3'   A B  15     -10.706 -15.562   1.711  1.00  0.00            
ATOM   3266  C2'   A B  15      -8.652 -14.818   1.902  1.00  0.00            
ATOM   3267  H2'   A B  15      -9.147 -14.117   2.570  1.00  0.00            
ATOM   3268  O2'   A B  15      -7.473 -15.284   2.487  1.00  0.00            
ATOM   3269 HO2'   A B  15      -7.721 -15.308   3.410  1.00  0.00            
ATOM   3270  O3'   A B  15      -9.375 -17.038   2.529  1.00  0.00            
ATOM   3271  P     C B  16      -9.720 -17.027   4.098  1.00  0.00            
ATOM   3272  OP1   C B  16      -9.654 -18.430   4.538  1.00  0.00            
ATOM   3273  OP2   C B  16     -10.927 -16.236   4.391  1.00  0.00            
ATOM   3274  O5'   C B  16      -8.524 -16.253   4.833  1.00  0.00            
ATOM   3275  C5'   C B  16      -7.405 -16.880   5.489  1.00  0.00            
ATOM   3276  H5'   C B  16      -6.915 -17.548   4.774  1.00  0.00            
ATOM   3277 H5''   C B  16      -7.853 -17.359   6.351  1.00  0.00            
ATOM   3278  C4'   C B  16      -6.367 -15.909   5.978  1.00  0.00            
ATOM   3279  H4'   C B  16      -5.462 -16.376   6.351  1.00  0.00            
ATOM   3280  O4'   C B  16      -5.983 -15.062   4.925  1.00  0.00            
ATOM   3281  C1'   C B  16      -5.589 -13.786   5.462  1.00  0.00            
ATOM   3282  H1'   C B  16      -4.506 -13.861   5.533  1.00  0.00            
ATOM   3283  N1    C B  16      -6.231 -12.607   4.770  1.00  0.00            
ATOM   3284  C6    C B  16      -7.612 -12.663   4.620  1.00  0.00            
ATOM   3285  H6    C B  16      -8.139 -13.596   4.774  1.00  0.00            
ATOM   3286  C5    C B  16      -8.283 -11.524   4.384  1.00  0.00            
ATOM   3287  H5    C B  16      -9.364 -11.503   4.375  1.00  0.00            
ATOM   3288  C4    C B  16      -7.473 -10.352   4.138  1.00  0.00            
ATOM   3289  N4    C B  16      -8.020  -9.163   4.041  1.00  0.00            
ATOM   3290  H41   C B  16      -7.454  -8.349   4.270  1.00  0.00            
ATOM   3291  H42   C B  16      -9.027  -9.160   4.016  1.00  0.00            
ATOM   3292  N3    C B  16      -6.173 -10.316   4.268  1.00  0.00            
ATOM   3293  C2    C B  16      -5.501 -11.446   4.554  1.00  0.00            
ATOM   3294  O2    C B  16      -4.294 -11.479   4.662  1.00  0.00            
ATOM   3295  C3'   C B  16      -6.896 -15.000   7.092  1.00  0.00            
ATOM   3296  H3'   C B  16      -7.952 -14.807   6.881  1.00  0.00            
ATOM   3297  C2'   C B  16      -6.088 -13.694   6.923  1.00  0.00            
ATOM   3298  H2'   C B  16      -6.732 -12.836   7.129  1.00  0.00            
ATOM   3299  O2'   C B  16      -4.840 -13.685   7.656  1.00  0.00            
ATOM   3300 HO2'   C B  16      -4.749 -14.539   8.094  1.00  0.00            
ATOM   3301  O3'   C B  16      -6.728 -15.535   8.376  1.00  0.00            
ATOM   3302  P     U B  17      -7.513 -15.008   9.679  1.00  0.00            
ATOM   3303  OP1   U B  17      -7.398 -16.133  10.631  1.00  0.00            
ATOM   3304  OP2   U B  17      -8.848 -14.597   9.188  1.00  0.00            
ATOM   3305  O5'   U B  17      -6.750 -13.712  10.255  1.00  0.00            
ATOM   3306  C5'   U B  17      -5.664 -13.932  11.081  1.00  0.00            
ATOM   3307  H5'   U B  17      -4.823 -14.152  10.418  1.00  0.00            
ATOM   3308 H5''   U B  17      -5.828 -14.696  11.843  1.00  0.00            
ATOM   3309  C4'   U B  17      -5.303 -12.747  11.967  1.00  0.00            
ATOM   3310  H4'   U B  17      -5.192 -11.888  11.300  1.00  0.00            
ATOM   3311  O4'   U B  17      -6.421 -12.440  12.835  1.00  0.00            
ATOM   3312  C1'   U B  17      -5.879 -12.254  14.165  1.00  0.00            
ATOM   3313  H1'   U B  17      -5.593 -11.203  14.263  1.00  0.00            
ATOM   3314  N1    U B  17      -6.761 -12.494  15.312  1.00  0.00            
ATOM   3315  C6    U B  17      -7.871 -13.258  15.216  1.00  0.00            
ATOM   3316  H6    U B  17      -8.017 -13.713  14.252  1.00  0.00            
ATOM   3317  C5    U B  17      -8.675 -13.455  16.314  1.00  0.00            
ATOM   3318  H5    U B  17      -9.508 -14.123  16.249  1.00  0.00            
ATOM   3319  C4    U B  17      -8.239 -12.924  17.641  1.00  0.00            
ATOM   3320  O4    U B  17      -8.910 -12.978  18.702  1.00  0.00            
ATOM   3321  N3    U B  17      -7.086 -12.231  17.630  1.00  0.00            
ATOM   3322  H3    U B  17      -6.608 -12.084  18.509  1.00  0.00            
ATOM   3323  C2    U B  17      -6.388 -11.873  16.536  1.00  0.00            
ATOM   3324  O2    U B  17      -5.394 -11.113  16.723  1.00  0.00            
ATOM   3325  C3'   U B  17      -4.057 -12.964  12.712  1.00  0.00            
ATOM   3326  H3'   U B  17      -3.596 -13.920  12.472  1.00  0.00            
ATOM   3327  C2'   U B  17      -4.698 -13.248  14.130  1.00  0.00            
ATOM   3328  H2'   U B  17      -4.999 -14.296  14.147  1.00  0.00            
ATOM   3329  O2'   U B  17      -3.672 -13.147  15.147  1.00  0.00            
ATOM   3330 HO2'   U B  17      -2.980 -12.552  14.861  1.00  0.00            
ATOM   3331  O3'   U B  17      -3.077 -11.940  12.726  1.00  0.00            
ATOM   3332  P     U B  18      -1.883 -12.016  11.709  1.00  0.00            
ATOM   3333  OP1   U B  18      -2.324 -12.599  10.452  1.00  0.00            
ATOM   3334  OP2   U B  18      -0.740 -12.619  12.392  1.00  0.00            
ATOM   3335  O5'   U B  18      -1.591 -10.437  11.501  1.00  0.00            
ATOM   3336  C5'   U B  18      -2.602  -9.510  11.131  1.00  0.00            
ATOM   3337  H5'   U B  18      -3.414  -9.381  11.858  1.00  0.00            
ATOM   3338 H5''   U B  18      -3.086  -9.871  10.222  1.00  0.00            
ATOM   3339  C4'   U B  18      -2.061  -8.126  10.894  1.00  0.00            
ATOM   3340  H4'   U B  18      -2.885  -7.435  10.735  1.00  0.00            
ATOM   3341  O4'   U B  18      -1.422  -7.456  11.970  1.00  0.00            
ATOM   3342  C1'   U B  18      -0.093  -7.245  11.620  1.00  0.00            
ATOM   3343  H1'   U B  18       0.107  -6.278  11.169  1.00  0.00            
ATOM   3344  N1    U B  18       0.780  -7.552  12.808  1.00  0.00            
ATOM   3345  C6    U B  18       0.530  -8.595  13.667  1.00  0.00            
ATOM   3346  H6    U B  18      -0.454  -9.020  13.671  1.00  0.00            
ATOM   3347  C5    U B  18       1.476  -8.916  14.633  1.00  0.00            
ATOM   3348  H5    U B  18       1.292  -9.745  15.301  1.00  0.00            
ATOM   3349  C4    U B  18       2.676  -8.156  14.889  1.00  0.00            
ATOM   3350  O4    U B  18       3.500  -8.497  15.739  1.00  0.00            
ATOM   3351  N3    U B  18       2.753  -7.071  14.029  1.00  0.00            
ATOM   3352  H3    U B  18       3.596  -6.519  14.109  1.00  0.00            
ATOM   3353  C2    U B  18       1.964  -6.736  12.990  1.00  0.00            
ATOM   3354  O2    U B  18       2.222  -5.768  12.226  1.00  0.00            
ATOM   3355  C3'   U B  18      -1.073  -8.200   9.680  1.00  0.00            
ATOM   3356  H3'   U B  18      -1.156  -9.108   9.088  1.00  0.00            
ATOM   3357  C2'   U B  18       0.324  -8.093  10.357  1.00  0.00            
ATOM   3358  H2'   U B  18       0.647  -9.095  10.643  1.00  0.00            
ATOM   3359  O2'   U B  18       1.316  -7.391   9.595  1.00  0.00            
ATOM   3360 HO2'   U B  18       0.834  -6.597   9.325  1.00  0.00            
ATOM   3361  O3'   U B  18      -1.380  -7.040   8.893  1.00  0.00            
ATOM   3362  P     U B  19      -1.864  -7.053   7.386  1.00  0.00            
ATOM   3363  OP1   U B  19      -2.020  -8.450   6.939  1.00  0.00            
ATOM   3364  OP2   U B  19      -1.111  -6.033   6.613  1.00  0.00            
ATOM   3365  O5'   U B  19      -3.275  -6.500   7.692  1.00  0.00            
ATOM   3366  C5'   U B  19      -4.368  -7.346   8.018  1.00  0.00            
ATOM   3367  H5'   U B  19      -4.209  -7.914   8.931  1.00  0.00            
ATOM   3368 H5''   U B  19      -4.578  -7.993   7.167  1.00  0.00            
ATOM   3369  C4'   U B  19      -5.616  -6.493   8.268  1.00  0.00            
ATOM   3370  H4'   U B  19      -6.350  -7.142   8.748  1.00  0.00            
ATOM   3371  O4'   U B  19      -5.251  -5.392   9.171  1.00  0.00            
ATOM   3372  C1'   U B  19      -5.563  -4.181   8.537  1.00  0.00            
ATOM   3373  H1'   U B  19      -6.507  -3.850   8.974  1.00  0.00            
ATOM   3374  N1    U B  19      -4.552  -3.129   8.876  1.00  0.00            
ATOM   3375  C6    U B  19      -3.203  -3.307   8.686  1.00  0.00            
ATOM   3376  H6    U B  19      -2.869  -4.314   8.472  1.00  0.00            
ATOM   3377  C5    U B  19      -2.305  -2.286   8.879  1.00  0.00            
ATOM   3378  H5    U B  19      -1.238  -2.426   8.771  1.00  0.00            
ATOM   3379  C4    U B  19      -2.723  -0.981   9.193  1.00  0.00            
ATOM   3380  O4    U B  19      -2.041   0.021   9.388  1.00  0.00            
ATOM   3381  N3    U B  19      -4.072  -0.907   9.464  1.00  0.00            
ATOM   3382  H3    U B  19      -4.457  -0.054   9.820  1.00  0.00            
ATOM   3383  C2    U B  19      -5.023  -1.895   9.314  1.00  0.00            
ATOM   3384  O2    U B  19      -6.196  -1.616   9.482  1.00  0.00            
ATOM   3385  C3'   U B  19      -6.299  -5.873   7.044  1.00  0.00            
ATOM   3386  H3'   U B  19      -6.113  -6.390   6.106  1.00  0.00            
ATOM   3387  C2'   U B  19      -5.708  -4.474   7.010  1.00  0.00            
ATOM   3388  H2'   U B  19      -4.705  -4.614   6.610  1.00  0.00            
ATOM   3389  O2'   U B  19      -6.504  -3.472   6.320  1.00  0.00            
ATOM   3390 HO2'   U B  19      -5.924  -2.847   5.891  1.00  0.00            
ATOM   3391  O3'   U B  19      -7.676  -5.783   7.355  1.00  0.00            
ATOM   3392  P     A B  20      -8.635  -6.749   6.608  1.00  0.00            
ATOM   3393  OP1   A B  20     -10.007  -6.351   6.946  1.00  0.00            
ATOM   3394  OP2   A B  20      -8.225  -8.153   6.804  1.00  0.00            
ATOM   3395  O5'   A B  20      -8.500  -6.492   5.059  1.00  0.00            
ATOM   3396  C5'   A B  20      -9.256  -5.399   4.447  1.00  0.00            
ATOM   3397  H5'   A B  20      -8.600  -4.984   3.681  1.00  0.00            
ATOM   3398 H5''   A B  20      -9.341  -4.553   5.125  1.00  0.00            
ATOM   3399  C4'   A B  20     -10.607  -5.775   3.803  1.00  0.00            
ATOM   3400  H4'   A B  20     -11.111  -6.393   4.544  1.00  0.00            
ATOM   3401  O4'   A B  20     -11.315  -4.544   3.497  1.00  0.00            
ATOM   3402  C1'   A B  20     -11.471  -4.444   2.109  1.00  0.00            
ATOM   3403  H1'   A B  20     -12.462  -4.801   1.854  1.00  0.00            
ATOM   3404  N9    A B  20     -11.267  -3.065   1.639  1.00  0.00            
ATOM   3405  C8    A B  20     -12.258  -2.174   1.201  1.00  0.00            
ATOM   3406  H8    A B  20     -13.244  -2.554   0.979  1.00  0.00            
ATOM   3407  N7    A B  20     -11.763  -0.993   0.875  1.00  0.00            
ATOM   3408  C5    A B  20     -10.478  -1.011   1.361  1.00  0.00            
ATOM   3409  C6    A B  20      -9.385  -0.077   1.401  1.00  0.00            
ATOM   3410  N6    A B  20      -9.558   1.157   0.959  1.00  0.00            
ATOM   3411  H61   A B  20      -8.822   1.817   1.155  1.00  0.00            
ATOM   3412  H62   A B  20     -10.387   1.381   0.432  1.00  0.00            
ATOM   3413  N1    A B  20      -8.170  -0.388   2.024  1.00  0.00            
ATOM   3414  C2    A B  20      -8.054  -1.619   2.473  1.00  0.00            
ATOM   3415  H2    A B  20      -7.160  -1.952   2.966  1.00  0.00            
ATOM   3416  N3    A B  20      -8.911  -2.620   2.333  1.00  0.00            
ATOM   3417  C4    A B  20     -10.136  -2.266   1.784  1.00  0.00            
ATOM   3418  C3'   A B  20     -10.537  -6.588   2.509  1.00  0.00            
ATOM   3419  H3'   A B  20      -9.641  -7.212   2.456  1.00  0.00            
ATOM   3420  C2'   A B  20     -10.539  -5.501   1.472  1.00  0.00            
ATOM   3421  H2'   A B  20      -9.557  -5.034   1.484  1.00  0.00            
ATOM   3422  O2'   A B  20     -11.038  -5.946   0.248  1.00  0.00            
ATOM   3423 HO2'   A B  20     -11.173  -6.883   0.373  1.00  0.00            
ATOM   3424  O3'   A B  20     -11.732  -7.331   2.444  1.00  0.00            
ATOM   3425  P    A3 B  21     -11.678  -8.831   1.949  1.00  0.00            
ATOM   3426  OP1  A3 B  21     -10.950  -9.645   2.974  1.00  0.00            
ATOM   3427  OP2  A3 B  21     -11.132  -8.690   0.585  1.00  0.00            
ATOM   3428  O5'  A3 B  21     -13.218  -9.262   1.921  1.00  0.00            
ATOM   3429  C5'  A3 B  21     -13.922  -9.537   3.097  1.00  0.00            
ATOM   3430  H5'  A3 B  21     -13.977  -8.604   3.655  1.00  0.00            
ATOM   3431 H5''  A3 B  21     -13.359 -10.323   3.608  1.00  0.00            
ATOM   3432  C4'  A3 B  21     -15.349 -10.054   2.776  1.00  0.00            
ATOM   3433  H4'  A3 B  21     -15.730 -10.549   3.680  1.00  0.00            
ATOM   3434  O4'  A3 B  21     -16.065  -8.881   2.398  1.00  0.00            
ATOM   3435  C1'  A3 B  21     -16.318  -8.808   0.990  1.00  0.00            
ATOM   3436  H1'  A3 B  21     -17.401  -8.816   0.909  1.00  0.00            
ATOM   3437  N9   A3 B  21     -15.903  -7.563   0.427  1.00  0.00            
ATOM   3438  C8   A3 B  21     -14.702  -7.215  -0.124  1.00  0.00            
ATOM   3439  H8   A3 B  21     -13.877  -7.881  -0.313  1.00  0.00            
ATOM   3440  N7   A3 B  21     -14.739  -6.013  -0.646  1.00  0.00            
ATOM   3441  C5   A3 B  21     -15.964  -5.520  -0.136  1.00  0.00            
ATOM   3442  C6   A3 B  21     -16.562  -4.216  -0.166  1.00  0.00            
ATOM   3443  N6   A3 B  21     -16.101  -3.086  -0.724  1.00  0.00            
ATOM   3444  H61  A3 B  21     -16.676  -2.254  -0.691  1.00  0.00            
ATOM   3445  H62  A3 B  21     -15.146  -3.195  -1.040  1.00  0.00            
ATOM   3446  N1   A3 B  21     -17.855  -4.099   0.372  1.00  0.00            
ATOM   3447  C2   A3 B  21     -18.471  -5.140   0.987  1.00  0.00            
ATOM   3448  H2   A3 B  21     -19.422  -4.941   1.455  1.00  0.00            
ATOM   3449  N3   A3 B  21     -17.967  -6.368   0.994  1.00  0.00            
ATOM   3450  C4   A3 B  21     -16.741  -6.458   0.451  1.00  0.00            
ATOM   3451  C3'  A3 B  21     -15.387 -11.016   1.565  1.00  0.00            
ATOM   3452  H3'  A3 B  21     -14.491 -11.575   1.323  1.00  0.00            
ATOM   3453  C2'  A3 B  21     -15.856 -10.119   0.330  1.00  0.00            
ATOM   3454  H2'  A3 B  21     -14.977  -9.865  -0.261  1.00  0.00            
ATOM   3455  O2'  A3 B  21     -16.737 -10.732  -0.561  1.00  0.00            
ATOM   3456 HO2'  A3 B  21     -16.340 -10.880  -1.415  1.00  0.00            
ATOM   3457  O3'  A3 B  21     -16.333 -12.012   1.905  1.00  0.00            
ATOM   3458 HO3'  A3 B  21     -16.328 -12.652   1.180  1.00  0.00            
TER
END
