# Supplementary material for: Mutagenesis and structural studies reveal the basis for the specific binding of SARS-CoV-2 SL3 RNA element with human TIA1 protein
Source: Nat Commun. 2023 Jun 22;14:3715. doi: 10.1038/s41467-023-39410-8 (PMC10287707; doi:10.1038/s41467-023-39410-8)
Supplement: Supplementary file 3 — Supplementary Data 1 [file 41467_2023_39410_MOESM3_ESM.zip › 3D models/SL3&TIA1 model #2.pdb]

ATOM      1  N   ASP A   1     -20.201   4.026  -4.933  1.00  0.00            
ATOM      2  H1  ASP A   1     -20.522   4.370  -4.038  1.00  0.00            
ATOM      3  H2  ASP A   1     -20.680   3.140  -4.979  1.00  0.00            
ATOM      4  H3  ASP A   1     -20.471   4.606  -5.717  1.00  0.00            
ATOM      5  CA  ASP A   1     -18.837   3.609  -5.042  1.00  0.00            
ATOM      6  HA  ASP A   1     -18.654   2.722  -4.437  1.00  0.00            
ATOM      7  CB  ASP A   1     -18.571   3.073  -6.435  1.00  0.00            
ATOM      8  HB2 ASP A   1     -18.666   3.864  -7.178  1.00  0.00            
ATOM      9  HB3 ASP A   1     -17.589   2.608  -6.364  1.00  0.00            
ATOM     10  CG  ASP A   1     -19.469   1.946  -6.882  1.00  0.00            
ATOM     11  OD1 ASP A   1     -20.548   1.795  -6.224  1.00  0.00            
ATOM     12  OD2 ASP A   1     -19.195   1.231  -7.859  1.00  0.00            
ATOM     13  C   ASP A   1     -17.803   4.668  -4.759  1.00  0.00            
ATOM     14  O   ASP A   1     -18.096   5.861  -4.851  1.00  0.00            
ATOM     15  N   HIE A   2     -16.568   4.260  -4.408  1.00  0.00            
ATOM     16  H   HIE A   2     -16.428   3.256  -4.382  1.00  0.00            
ATOM     17  CA  HIE A   2     -15.581   5.205  -3.916  1.00  0.00            
ATOM     18  HA  HIE A   2     -15.857   6.230  -4.149  1.00  0.00            
ATOM     19  CB  HIE A   2     -15.298   5.079  -2.406  1.00  0.00            
ATOM     20  HB2 HIE A   2     -16.171   5.518  -1.936  1.00  0.00            
ATOM     21  HB3 HIE A   2     -15.216   4.007  -2.223  1.00  0.00            
ATOM     22  CG  HIE A   2     -14.071   5.762  -1.933  1.00  0.00            
ATOM     23  ND1 HIE A   2     -13.723   7.093  -1.954  1.00  0.00            
ATOM     24  CE1 HIE A   2     -12.438   7.205  -1.410  1.00  0.00            
ATOM     25  HE1 HIE A   2     -11.871   8.122  -1.350  1.00  0.00            
ATOM     26  NE2 HIE A   2     -12.039   5.992  -1.021  1.00  0.00            
ATOM     27  HE2 HIE A   2     -11.198   5.795  -0.518  1.00  0.00            
ATOM     28  CD2 HIE A   2     -13.072   5.100  -1.247  1.00  0.00            
ATOM     29  HD2 HIE A   2     -13.097   4.051  -1.002  1.00  0.00            
ATOM     30  C   HIE A   2     -14.237   5.099  -4.676  1.00  0.00            
ATOM     31  O   HIE A   2     -13.617   4.046  -4.765  1.00  0.00            
ATOM     32  N   PHE A   3     -13.785   6.218  -5.207  1.00  0.00            
ATOM     33  H   PHE A   3     -14.379   7.044  -5.158  1.00  0.00            
ATOM     34  CA  PHE A   3     -12.485   6.361  -5.927  1.00  0.00            
ATOM     35  HA  PHE A   3     -11.831   5.510  -5.750  1.00  0.00            
ATOM     36  CB  PHE A   3     -12.660   6.447  -7.501  1.00  0.00            
ATOM     37  HB2 PHE A   3     -13.108   7.405  -7.769  1.00  0.00            
ATOM     38  HB3 PHE A   3     -11.664   6.377  -7.946  1.00  0.00            
ATOM     39  CG  PHE A   3     -13.473   5.343  -8.015  1.00  0.00            
ATOM     40  CD1 PHE A   3     -12.897   4.144  -8.457  1.00  0.00            
ATOM     41  HD1 PHE A   3     -11.833   4.115  -8.645  1.00  0.00            
ATOM     42  CE1 PHE A   3     -13.757   3.071  -8.858  1.00  0.00            
ATOM     43  HE1 PHE A   3     -13.353   2.178  -9.332  1.00  0.00            
ATOM     44  CZ  PHE A   3     -15.145   3.268  -8.816  1.00  0.00            
ATOM     45  HZ  PHE A   3     -15.774   2.465  -9.162  1.00  0.00            
ATOM     46  CE2 PHE A   3     -15.722   4.518  -8.367  1.00  0.00            
ATOM     47  HE2 PHE A   3     -16.802   4.655  -8.303  1.00  0.00            
ATOM     48  CD2 PHE A   3     -14.887   5.514  -8.057  1.00  0.00            
ATOM     49  HD2 PHE A   3     -15.287   6.460  -7.727  1.00  0.00            
ATOM     50  C   PHE A   3     -11.770   7.586  -5.381  1.00  0.00            
ATOM     51  O   PHE A   3     -12.360   8.533  -4.936  1.00  0.00            
ATOM     52  N   HIE A   4     -10.437   7.565  -5.551  1.00  0.00            
ATOM     53  H   HIE A   4      -9.946   6.856  -6.071  1.00  0.00            
ATOM     54  CA  HIE A   4      -9.614   8.409  -4.760  1.00  0.00            
ATOM     55  HA  HIE A   4     -10.187   9.296  -4.485  1.00  0.00            
ATOM     56  CB  HIE A   4      -9.377   7.600  -3.486  1.00  0.00            
ATOM     57  HB2 HIE A   4     -10.354   7.436  -3.025  1.00  0.00            
ATOM     58  HB3 HIE A   4      -8.955   6.604  -3.684  1.00  0.00            
ATOM     59  CG  HIE A   4      -8.576   8.272  -2.346  1.00  0.00            
ATOM     60  ND1 HIE A   4      -7.303   7.951  -1.886  1.00  0.00            
ATOM     61  CE1 HIE A   4      -7.023   8.985  -1.063  1.00  0.00            
ATOM     62  HE1 HIE A   4      -6.105   9.058  -0.502  1.00  0.00            
ATOM     63  NE2 HIE A   4      -7.943   9.952  -1.171  1.00  0.00            
ATOM     64  HE2 HIE A   4      -7.879  10.788  -0.606  1.00  0.00            
ATOM     65  CD2 HIE A   4      -8.976   9.460  -1.855  1.00  0.00            
ATOM     66  HD2 HIE A   4      -9.839   9.999  -2.211  1.00  0.00            
ATOM     67  C   HIE A   4      -8.260   8.787  -5.430  1.00  0.00            
ATOM     68  O   HIE A   4      -7.646   8.114  -6.304  1.00  0.00            
ATOM     69  N   VAL A   5      -7.816   9.971  -5.020  1.00  0.00            
ATOM     70  H   VAL A   5      -8.391  10.441  -4.332  1.00  0.00            
ATOM     71  CA  VAL A   5      -6.674  10.643  -5.728  1.00  0.00            
ATOM     72  HA  VAL A   5      -6.005   9.887  -6.147  1.00  0.00            
ATOM     73  CB  VAL A   5      -7.183  11.666  -6.835  1.00  0.00            
ATOM     74  HB  VAL A   5      -8.054  12.188  -6.433  1.00  0.00            
ATOM     75  CG1 VAL A   5      -6.287  12.885  -7.244  1.00  0.00            
ATOM     76 1HG1 VAL A   5      -5.385  12.376  -7.605  1.00  0.00            
ATOM     77 2HG1 VAL A   5      -6.733  13.552  -7.987  1.00  0.00            
ATOM     78 3HG1 VAL A   5      -6.120  13.494  -6.359  1.00  0.00            
ATOM     79  CG2 VAL A   5      -7.614  10.950  -8.073  1.00  0.00            
ATOM     80 1HG2 VAL A   5      -6.688  10.585  -8.514  1.00  0.00            
ATOM     81 2HG2 VAL A   5      -8.190  10.066  -7.786  1.00  0.00            
ATOM     82 3HG2 VAL A   5      -8.113  11.610  -8.780  1.00  0.00            
ATOM     83  C   VAL A   5      -5.901  11.425  -4.779  1.00  0.00            
ATOM     84  O   VAL A   5      -6.382  12.165  -3.938  1.00  0.00            
ATOM     85  N   PHE A   6      -4.558  11.244  -4.975  1.00  0.00            
ATOM     86  H   PHE A   6      -4.263  10.644  -5.734  1.00  0.00            
ATOM     87  CA  PHE A   6      -3.544  12.053  -4.360  1.00  0.00            
ATOM     88  HA  PHE A   6      -3.942  12.435  -3.418  1.00  0.00            
ATOM     89  CB  PHE A   6      -2.279  11.218  -4.081  1.00  0.00            
ATOM     90  HB2 PHE A   6      -2.467  10.529  -3.257  1.00  0.00            
ATOM     91  HB3 PHE A   6      -2.190  10.591  -4.968  1.00  0.00            
ATOM     92  CG  PHE A   6      -1.056  12.086  -3.886  1.00  0.00            
ATOM     93  CD1 PHE A   6      -0.693  12.428  -2.560  1.00  0.00            
ATOM     94  HD1 PHE A   6      -1.298  12.106  -1.731  1.00  0.00            
ATOM     95  CE1 PHE A   6       0.504  13.120  -2.462  1.00  0.00            
ATOM     96  HE1 PHE A   6       0.862  13.328  -1.468  1.00  0.00            
ATOM     97  CZ  PHE A   6       1.249  13.541  -3.577  1.00  0.00            
ATOM     98  HZ  PHE A   6       2.104  14.164  -3.356  1.00  0.00            
ATOM     99  CE2 PHE A   6       0.894  13.152  -4.895  1.00  0.00            
ATOM    100  HE2 PHE A   6       1.389  13.490  -5.799  1.00  0.00            
ATOM    101  CD2 PHE A   6      -0.293  12.397  -4.999  1.00  0.00            
ATOM    102  HD2 PHE A   6      -0.667  12.212  -5.992  1.00  0.00            
ATOM    103  C   PHE A   6      -3.340  13.340  -5.164  1.00  0.00            
ATOM    104  O   PHE A   6      -3.326  13.307  -6.372  1.00  0.00            
ATOM    105  N   VAL A   7      -3.190  14.485  -4.478  1.00  0.00            
ATOM    106  H   VAL A   7      -3.276  14.435  -3.476  1.00  0.00            
ATOM    107  CA  VAL A   7      -2.755  15.831  -5.019  1.00  0.00            
ATOM    108  HA  VAL A   7      -2.464  15.772  -6.068  1.00  0.00            
ATOM    109  CB  VAL A   7      -3.911  16.868  -4.922  1.00  0.00            
ATOM    110  HB  VAL A   7      -3.761  17.246  -3.910  1.00  0.00            
ATOM    111  CG1 VAL A   7      -3.645  17.919  -6.014  1.00  0.00            
ATOM    112 1HG1 VAL A   7      -3.658  17.376  -6.960  1.00  0.00            
ATOM    113 2HG1 VAL A   7      -4.530  18.560  -5.965  1.00  0.00            
ATOM    114 3HG1 VAL A   7      -2.693  18.435  -5.931  1.00  0.00            
ATOM    115  CG2 VAL A   7      -5.274  16.373  -5.115  1.00  0.00            
ATOM    116 1HG2 VAL A   7      -5.545  15.641  -4.349  1.00  0.00            
ATOM    117 2HG2 VAL A   7      -5.885  17.273  -5.001  1.00  0.00            
ATOM    118 3HG2 VAL A   7      -5.327  16.025  -6.148  1.00  0.00            
ATOM    119  C   VAL A   7      -1.484  16.191  -4.272  1.00  0.00            
ATOM    120  O   VAL A   7      -1.351  16.157  -3.041  1.00  0.00            
ATOM    121  N   GLY A   8      -0.427  16.577  -5.004  1.00  0.00            
ATOM    122  H   GLY A   8      -0.624  16.695  -5.988  1.00  0.00            
ATOM    123  CA  GLY A   8       0.903  16.939  -4.538  1.00  0.00            
ATOM    124  HA2 GLY A   8       0.893  17.104  -3.457  1.00  0.00            
ATOM    125  HA3 GLY A   8       1.595  16.100  -4.649  1.00  0.00            
ATOM    126  C   GLY A   8       1.357  18.233  -5.226  1.00  0.00            
ATOM    127  O   GLY A   8       0.586  18.805  -6.012  1.00  0.00            
ATOM    128  N   ASP A   9       2.635  18.572  -4.977  1.00  0.00            
ATOM    129  H   ASP A   9       3.111  17.959  -4.331  1.00  0.00            
ATOM    130  CA  ASP A   9       3.255  19.789  -5.454  1.00  0.00            
ATOM    131  HA  ASP A   9       4.136  20.055  -4.866  1.00  0.00            
ATOM    132  CB  ASP A   9       3.845  19.528  -6.896  1.00  0.00            
ATOM    133  HB2 ASP A   9       3.025  19.067  -7.437  1.00  0.00            
ATOM    134  HB3 ASP A   9       4.098  20.483  -7.349  1.00  0.00            
ATOM    135  CG  ASP A   9       5.029  18.497  -6.852  1.00  0.00            
ATOM    136  OD1 ASP A   9       5.520  18.117  -5.723  1.00  0.00            
ATOM    137  OD2 ASP A   9       5.428  17.961  -7.913  1.00  0.00            
ATOM    138  C   ASP A   9       2.418  21.067  -5.319  1.00  0.00            
ATOM    139  O   ASP A   9       2.369  21.925  -6.214  1.00  0.00            
ATOM    140  N   LEU A  10       1.679  21.175  -4.186  1.00  0.00            
ATOM    141  H   LEU A  10       1.658  20.422  -3.509  1.00  0.00            
ATOM    142  CA  LEU A  10       0.848  22.341  -4.043  1.00  0.00            
ATOM    143  HA  LEU A  10       0.408  22.576  -5.012  1.00  0.00            
ATOM    144  CB  LEU A  10      -0.197  22.024  -3.014  1.00  0.00            
ATOM    145  HB2 LEU A  10       0.304  21.880  -2.048  1.00  0.00            
ATOM    146  HB3 LEU A  10      -0.738  22.958  -2.873  1.00  0.00            
ATOM    147  CG  LEU A  10      -1.120  20.806  -3.196  1.00  0.00            
ATOM    148  HG  LEU A  10      -0.569  19.870  -3.078  1.00  0.00            
ATOM    149  CD1 LEU A  10      -2.119  20.758  -2.020  1.00  0.00            
ATOM    150 1HD1 LEU A  10      -2.687  21.686  -2.034  1.00  0.00            
ATOM    151 2HD1 LEU A  10      -2.692  19.830  -2.132  1.00  0.00            
ATOM    152 3HD1 LEU A  10      -1.635  20.734  -1.048  1.00  0.00            
ATOM    153  CD2 LEU A  10      -1.844  20.813  -4.535  1.00  0.00            
ATOM    154 1HD2 LEU A  10      -2.074  21.877  -4.650  1.00  0.00            
ATOM    155 2HD2 LEU A  10      -1.111  20.447  -5.264  1.00  0.00            
ATOM    156 3HD2 LEU A  10      -2.669  20.119  -4.410  1.00  0.00            
ATOM    157  C   LEU A  10       1.646  23.637  -3.722  1.00  0.00            
ATOM    158  O   LEU A  10       2.743  23.613  -3.123  1.00  0.00            
ATOM    159  N   SER A  11       1.099  24.747  -4.119  1.00  0.00            
ATOM    160  H   SER A  11       0.232  24.747  -4.636  1.00  0.00            
ATOM    161  CA  SER A  11       1.345  25.990  -3.403  1.00  0.00            
ATOM    162  HA  SER A  11       2.424  26.164  -3.478  1.00  0.00            
ATOM    163  CB  SER A  11       0.645  27.129  -4.137  1.00  0.00            
ATOM    164  HB2 SER A  11       1.122  27.306  -5.100  1.00  0.00            
ATOM    165  HB3 SER A  11      -0.424  26.933  -4.208  1.00  0.00            
ATOM    166  OG  SER A  11       0.795  28.323  -3.331  1.00  0.00            
ATOM    167  HG  SER A  11       0.606  29.046  -3.929  1.00  0.00            
ATOM    168  C   SER A  11       0.739  25.905  -2.035  1.00  0.00            
ATOM    169  O   SER A  11      -0.464  25.488  -1.998  1.00  0.00            
ATOM    170  N   PRO A  12       1.393  26.209  -0.923  1.00  0.00            
ATOM    171  CD  PRO A  12       2.875  26.411  -0.911  1.00  0.00            
ATOM    172  HD2 PRO A  12       3.168  27.235  -1.569  1.00  0.00            
ATOM    173  HD3 PRO A  12       3.454  25.517  -1.136  1.00  0.00            
ATOM    174  CG  PRO A  12       3.274  26.757   0.535  1.00  0.00            
ATOM    175  HG2 PRO A  12       3.337  27.827   0.749  1.00  0.00            
ATOM    176  HG3 PRO A  12       4.137  26.200   0.888  1.00  0.00            
ATOM    177  CB  PRO A  12       2.023  26.372   1.338  1.00  0.00            
ATOM    178  HB2 PRO A  12       1.759  27.195   1.999  1.00  0.00            
ATOM    179  HB3 PRO A  12       2.200  25.481   1.928  1.00  0.00            
ATOM    180  CA  PRO A  12       0.778  26.109   0.420  1.00  0.00            
ATOM    181  HA  PRO A  12       0.347  25.126   0.612  1.00  0.00            
ATOM    182  C   PRO A  12      -0.299  27.167   0.615  1.00  0.00            
ATOM    183  O   PRO A  12      -0.963  27.291   1.636  1.00  0.00            
ATOM    184  N   GLU A  13      -0.533  28.049  -0.399  1.00  0.00            
ATOM    185  H   GLU A  13      -0.020  28.054  -1.279  1.00  0.00            
ATOM    186  CA  GLU A  13      -1.553  29.077  -0.367  1.00  0.00            
ATOM    187  HA  GLU A  13      -1.580  29.489   0.636  1.00  0.00            
ATOM    188  CB  GLU A  13      -1.229  30.290  -1.288  1.00  0.00            
ATOM    189  HB2 GLU A  13      -1.226  29.877  -2.294  1.00  0.00            
ATOM    190  HB3 GLU A  13      -2.105  30.935  -1.417  1.00  0.00            
ATOM    191  CG  GLU A  13      -0.021  31.096  -0.924  1.00  0.00            
ATOM    192  HG2 GLU A  13       0.818  30.429  -0.724  1.00  0.00            
ATOM    193  HG3 GLU A  13       0.197  31.694  -1.806  1.00  0.00            
ATOM    194  CD  GLU A  13      -0.318  32.162   0.166  1.00  0.00            
ATOM    195  OE1 GLU A  13       0.055  31.985   1.314  1.00  0.00            
ATOM    196  OE2 GLU A  13      -1.014  33.146  -0.157  1.00  0.00            
ATOM    197  C   GLU A  13      -2.877  28.452  -0.823  1.00  0.00            
ATOM    198  O   GLU A  13      -3.900  29.080  -0.612  1.00  0.00            
ATOM    199  N   ILE A  14      -2.883  27.347  -1.544  1.00  0.00            
ATOM    200  H   ILE A  14      -2.049  26.776  -1.662  1.00  0.00            
ATOM    201  CA  ILE A  14      -4.071  26.628  -1.953  1.00  0.00            
ATOM    202  HA  ILE A  14      -4.823  27.349  -2.279  1.00  0.00            
ATOM    203  CB  ILE A  14      -3.724  25.637  -3.070  1.00  0.00            
ATOM    204  HB  ILE A  14      -2.775  25.126  -2.923  1.00  0.00            
ATOM    205  CG2 ILE A  14      -4.709  24.469  -3.261  1.00  0.00            
ATOM    206 1HG2 ILE A  14      -4.890  23.881  -2.358  1.00  0.00            
ATOM    207 2HG2 ILE A  14      -5.632  24.712  -3.782  1.00  0.00            
ATOM    208 3HG2 ILE A  14      -4.312  23.731  -3.953  1.00  0.00            
ATOM    209  CG1 ILE A  14      -3.613  26.358  -4.416  1.00  0.00            
ATOM    210 2HG1 ILE A  14      -2.652  26.861  -4.513  1.00  0.00            
ATOM    211 3HG1 ILE A  14      -3.578  25.670  -5.259  1.00  0.00            
ATOM    212  CD1 ILE A  14      -4.776  27.344  -4.764  1.00  0.00            
ATOM    213 1HD1 ILE A  14      -5.724  26.922  -4.419  1.00  0.00            
ATOM    214 2HD1 ILE A  14      -4.677  28.346  -4.354  1.00  0.00            
ATOM    215 3HD1 ILE A  14      -4.974  27.518  -5.827  1.00  0.00            
ATOM    216  C   ILE A  14      -4.692  25.967  -0.688  1.00  0.00            
ATOM    217  O   ILE A  14      -3.987  25.587   0.272  1.00  0.00            
ATOM    218  N   THR A  15      -6.023  25.967  -0.628  1.00  0.00            
ATOM    219  H   THR A  15      -6.557  26.380  -1.377  1.00  0.00            
ATOM    220  CA  THR A  15      -6.801  25.467   0.503  1.00  0.00            
ATOM    221  HA  THR A  15      -6.177  24.860   1.152  1.00  0.00            
ATOM    222  CB  THR A  15      -7.454  26.521   1.349  1.00  0.00            
ATOM    223  HB  THR A  15      -7.942  26.186   2.268  1.00  0.00            
ATOM    224  CG2 THR A  15      -6.528  27.642   1.806  1.00  0.00            
ATOM    225 1HG2 THR A  15      -5.783  27.292   2.523  1.00  0.00            
ATOM    226 2HG2 THR A  15      -5.999  28.101   0.971  1.00  0.00            
ATOM    227 3HG2 THR A  15      -7.137  28.395   2.311  1.00  0.00            
ATOM    228  OG1 THR A  15      -8.497  27.081   0.573  1.00  0.00            
ATOM    229  HG1 THR A  15      -8.222  27.428  -0.284  1.00  0.00            
ATOM    230  C   THR A  15      -7.796  24.444   0.028  1.00  0.00            
ATOM    231  O   THR A  15      -8.020  24.248  -1.156  1.00  0.00            
ATOM    232  N   THR A  16      -8.501  23.724   0.938  1.00  0.00            
ATOM    233  H   THR A  16      -8.259  23.890   1.906  1.00  0.00            
ATOM    234  CA  THR A  16      -9.477  22.743   0.464  1.00  0.00            
ATOM    235  HA  THR A  16      -9.020  22.134  -0.313  1.00  0.00            
ATOM    236  CB  THR A  16      -9.892  21.801   1.574  1.00  0.00            
ATOM    237  HB  THR A  16     -10.483  22.346   2.313  1.00  0.00            
ATOM    238  CG2 THR A  16     -10.643  20.593   1.018  1.00  0.00            
ATOM    239 1HG2 THR A  16     -11.413  20.800   0.266  1.00  0.00            
ATOM    240 2HG2 THR A  16      -9.933  19.915   0.549  1.00  0.00            
ATOM    241 3HG2 THR A  16     -11.134  20.248   1.929  1.00  0.00            
ATOM    242  OG1 THR A  16      -8.750  21.331   2.164  1.00  0.00            
ATOM    243  HG1 THR A  16      -8.204  22.082   2.431  1.00  0.00            
ATOM    244  C   THR A  16     -10.670  23.422  -0.329  1.00  0.00            
ATOM    245  O   THR A  16     -11.214  22.783  -1.183  1.00  0.00            
ATOM    246  N   GLU A  17     -10.945  24.718  -0.212  1.00  0.00            
ATOM    247  H   GLU A  17     -10.411  25.323   0.393  1.00  0.00            
ATOM    248  CA  GLU A  17     -11.944  25.378  -1.077  1.00  0.00            
ATOM    249  HA  GLU A  17     -12.804  24.711  -1.176  1.00  0.00            
ATOM    250  CB  GLU A  17     -12.422  26.699  -0.507  1.00  0.00            
ATOM    251  HB2 GLU A  17     -11.555  27.356  -0.467  1.00  0.00            
ATOM    252  HB3 GLU A  17     -13.110  27.084  -1.264  1.00  0.00            
ATOM    253  CG  GLU A  17     -13.212  26.536   0.865  1.00  0.00            
ATOM    254  HG2 GLU A  17     -12.680  25.858   1.538  1.00  0.00            
ATOM    255  HG3 GLU A  17     -13.314  27.487   1.389  1.00  0.00            
ATOM    256  CD  GLU A  17     -14.538  25.887   0.564  1.00  0.00            
ATOM    257  OE1 GLU A  17     -14.799  24.737   1.085  1.00  0.00            
ATOM    258  OE2 GLU A  17     -15.361  26.444  -0.165  1.00  0.00            
ATOM    259  C   GLU A  17     -11.360  25.590  -2.489  1.00  0.00            
ATOM    260  O   GLU A  17     -12.132  25.662  -3.474  1.00  0.00            
ATOM    261  N   ASP A  18     -10.073  25.817  -2.604  1.00  0.00            
ATOM    262  H   ASP A  18      -9.425  25.684  -1.835  1.00  0.00            
ATOM    263  CA  ASP A  18      -9.490  25.992  -4.007  1.00  0.00            
ATOM    264  HA  ASP A  18     -10.154  26.621  -4.600  1.00  0.00            
ATOM    265  CB  ASP A  18      -8.202  26.793  -3.763  1.00  0.00            
ATOM    266  HB2 ASP A  18      -7.439  26.115  -3.400  1.00  0.00            
ATOM    267  HB3 ASP A  18      -7.920  27.028  -4.791  1.00  0.00            
ATOM    268  CG  ASP A  18      -8.390  28.060  -2.993  1.00  0.00            
ATOM    269  OD1 ASP A  18      -8.740  29.088  -3.615  1.00  0.00            
ATOM    270  OD2 ASP A  18      -8.046  28.081  -1.817  1.00  0.00            
ATOM    271  C   ASP A  18      -9.271  24.645  -4.632  1.00  0.00            
ATOM    272  O   ASP A  18      -9.353  24.522  -5.848  1.00  0.00            
ATOM    273  N   ILE A  19      -8.969  23.559  -3.880  1.00  0.00            
ATOM    274  H   ILE A  19      -8.667  23.645  -2.915  1.00  0.00            
ATOM    275  CA  ILE A  19      -8.920  22.177  -4.421  1.00  0.00            
ATOM    276  HA  ILE A  19      -8.315  22.235  -5.326  1.00  0.00            
ATOM    277  CB  ILE A  19      -8.371  21.143  -3.404  1.00  0.00            
ATOM    278  HB  ILE A  19      -9.005  21.179  -2.512  1.00  0.00            
ATOM    279  CG2 ILE A  19      -8.553  19.712  -3.993  1.00  0.00            
ATOM    280 1HG2 ILE A  19      -8.267  18.918  -3.306  1.00  0.00            
ATOM    281 2HG2 ILE A  19      -9.585  19.423  -4.143  1.00  0.00            
ATOM    282 3HG2 ILE A  19      -7.975  19.537  -4.902  1.00  0.00            
ATOM    283  CG1 ILE A  19      -6.984  21.548  -2.940  1.00  0.00            
ATOM    284 2HG1 ILE A  19      -6.957  22.557  -2.516  1.00  0.00            
ATOM    285 3HG1 ILE A  19      -6.755  21.004  -2.028  1.00  0.00            
ATOM    286  CD1 ILE A  19      -5.799  21.285  -3.890  1.00  0.00            
ATOM    287 1HD1 ILE A  19      -5.837  21.894  -4.793  1.00  0.00            
ATOM    288 2HD1 ILE A  19      -4.899  21.529  -3.316  1.00  0.00            
ATOM    289 3HD1 ILE A  19      -5.687  20.224  -4.125  1.00  0.00            
ATOM    290  C   ILE A  19     -10.371  21.810  -4.830  1.00  0.00            
ATOM    291  O   ILE A  19     -10.632  21.340  -5.889  1.00  0.00            
ATOM    292  N   LYS A  20     -11.389  22.105  -3.950  1.00  0.00            
ATOM    293  H   LYS A  20     -11.247  22.318  -2.974  1.00  0.00            
ATOM    294  CA  LYS A  20     -12.782  21.823  -4.278  1.00  0.00            
ATOM    295  HA  LYS A  20     -12.834  20.762  -4.518  1.00  0.00            
ATOM    296  CB  LYS A  20     -13.662  22.152  -3.141  1.00  0.00            
ATOM    297  HB2 LYS A  20     -13.429  23.180  -2.862  1.00  0.00            
ATOM    298  HB3 LYS A  20     -14.719  22.229  -3.398  1.00  0.00            
ATOM    299  CG  LYS A  20     -13.731  21.070  -1.972  1.00  0.00            
ATOM    300  HG2 LYS A  20     -14.220  20.150  -2.267  1.00  0.00            
ATOM    301  HG3 LYS A  20     -12.702  20.829  -1.725  1.00  0.00            
ATOM    302  CD  LYS A  20     -14.221  21.715  -0.685  1.00  0.00            
ATOM    303  HD2 LYS A  20     -14.044  21.053   0.170  1.00  0.00            
ATOM    304  HD3 LYS A  20     -13.625  22.625  -0.559  1.00  0.00            
ATOM    305  CE  LYS A  20     -15.761  22.093  -0.746  1.00  0.00            
ATOM    306  HE2 LYS A  20     -16.048  22.947  -1.346  1.00  0.00            
ATOM    307  HE3 LYS A  20     -16.463  21.324  -1.054  1.00  0.00            
ATOM    308  NZ  LYS A  20     -16.256  22.514   0.520  1.00  0.00            
ATOM    309  HZ1 LYS A  20     -15.798  23.367   0.781  1.00  0.00            
ATOM    310  HZ2 LYS A  20     -17.232  22.778   0.475  1.00  0.00            
ATOM    311  HZ3 LYS A  20     -16.039  21.878   1.275  1.00  0.00            
ATOM    312  C   LYS A  20     -13.160  22.545  -5.594  1.00  0.00            
ATOM    313  O   LYS A  20     -13.828  21.955  -6.457  1.00  0.00            
ATOM    314  N   ALA A  21     -12.772  23.796  -5.757  1.00  0.00            
ATOM    315  H   ALA A  21     -12.321  24.343  -5.033  1.00  0.00            
ATOM    316  CA  ALA A  21     -13.133  24.605  -6.924  1.00  0.00            
ATOM    317  HA  ALA A  21     -14.194  24.445  -7.097  1.00  0.00            
ATOM    318  CB  ALA A  21     -13.033  25.986  -6.430  1.00  0.00            
ATOM    319  HB1 ALA A  21     -13.168  26.713  -7.229  1.00  0.00            
ATOM    320  HB2 ALA A  21     -13.697  26.269  -5.611  1.00  0.00            
ATOM    321  HB3 ALA A  21     -12.057  26.177  -5.962  1.00  0.00            
ATOM    322  C   ALA A  21     -12.431  24.256  -8.285  1.00  0.00            
ATOM    323  O   ALA A  21     -12.912  24.624  -9.357  1.00  0.00            
ATOM    324  N   ALA A  22     -11.288  23.485  -8.371  1.00  0.00            
ATOM    325  H   ALA A  22     -10.838  23.173  -7.526  1.00  0.00            
ATOM    326  CA  ALA A  22     -10.494  23.181  -9.543  1.00  0.00            
ATOM    327  HA  ALA A  22     -10.833  23.712 -10.427  1.00  0.00            
ATOM    328  CB  ALA A  22      -9.103  23.770  -9.156  1.00  0.00            
ATOM    329  HB1 ALA A  22      -8.357  23.512  -9.905  1.00  0.00            
ATOM    330  HB2 ALA A  22      -9.234  24.836  -8.965  1.00  0.00            
ATOM    331  HB3 ALA A  22      -8.830  23.416  -8.172  1.00  0.00            
ATOM    332  C   ALA A  22     -10.558  21.729 -10.021  1.00  0.00            
ATOM    333  O   ALA A  22     -10.229  21.480 -11.169  1.00  0.00            
ATOM    334  N   PHE A  23     -10.997  20.822  -9.161  1.00  0.00            
ATOM    335  H   PHE A  23     -11.058  21.139  -8.202  1.00  0.00            
ATOM    336  CA  PHE A  23     -11.108  19.424  -9.429  1.00  0.00            
ATOM    337  HA  PHE A  23     -10.501  19.090 -10.268  1.00  0.00            
ATOM    338  CB  PHE A  23     -10.757  18.596  -8.201  1.00  0.00            
ATOM    339  HB2 PHE A  23     -11.054  19.046  -7.260  1.00  0.00            
ATOM    340  HB3 PHE A  23     -11.259  17.621  -8.246  1.00  0.00            
ATOM    341  CG  PHE A  23      -9.310  18.230  -8.229  1.00  0.00            
ATOM    342  CD1 PHE A  23      -8.929  16.945  -8.640  1.00  0.00            
ATOM    343  HD1 PHE A  23      -9.689  16.187  -8.774  1.00  0.00            
ATOM    344  CE1 PHE A  23      -7.567  16.606  -8.718  1.00  0.00            
ATOM    345  HE1 PHE A  23      -7.268  15.648  -9.127  1.00  0.00            
ATOM    346  CZ  PHE A  23      -6.556  17.560  -8.494  1.00  0.00            
ATOM    347  HZ  PHE A  23      -5.500  17.344  -8.577  1.00  0.00            
ATOM    348  CE2 PHE A  23      -6.968  18.835  -8.195  1.00  0.00            
ATOM    349  HE2 PHE A  23      -6.149  19.535  -8.133  1.00  0.00            
ATOM    350  CD2 PHE A  23      -8.319  19.154  -8.040  1.00  0.00            
ATOM    351  HD2 PHE A  23      -8.543  20.132  -7.634  1.00  0.00            
ATOM    352  C   PHE A  23     -12.534  19.086  -9.882  1.00  0.00            
ATOM    353  O   PHE A  23     -12.690  18.146 -10.721  1.00  0.00            
ATOM    354  N   ALA A  24     -13.546  19.912  -9.530  1.00  0.00            
ATOM    355  H   ALA A  24     -13.344  20.663  -8.895  1.00  0.00            
ATOM    356  CA  ALA A  24     -14.937  19.743  -9.735  1.00  0.00            
ATOM    357  HA  ALA A  24     -15.244  18.742  -9.402  1.00  0.00            
ATOM    358  CB  ALA A  24     -15.747  20.730  -8.872  1.00  0.00            
ATOM    359  HB1 ALA A  24     -15.706  20.464  -7.818  1.00  0.00            
ATOM    360  HB2 ALA A  24     -15.430  21.736  -9.146  1.00  0.00            
ATOM    361  HB3 ALA A  24     -16.780  20.670  -9.230  1.00  0.00            
ATOM    362  C   ALA A  24     -15.343  19.775 -11.227  1.00  0.00            
ATOM    363  O   ALA A  24     -16.312  19.085 -11.513  1.00  0.00            
ATOM    364  N   PRO A  25     -14.652  20.521 -12.165  1.00  0.00            
ATOM    365  CD  PRO A  25     -13.611  21.501 -11.992  1.00  0.00            
ATOM    366  HD2 PRO A  25     -12.635  21.021 -11.902  1.00  0.00            
ATOM    367  HD3 PRO A  25     -13.852  22.138 -11.136  1.00  0.00            
ATOM    368  CG  PRO A  25     -13.750  22.434 -13.153  1.00  0.00            
ATOM    369  HG2 PRO A  25     -12.796  22.941 -13.286  1.00  0.00            
ATOM    370  HG3 PRO A  25     -14.576  23.123 -12.954  1.00  0.00            
ATOM    371  CB  PRO A  25     -14.200  21.451 -14.312  1.00  0.00            
ATOM    372  HB2 PRO A  25     -13.323  20.960 -14.731  1.00  0.00            
ATOM    373  HB3 PRO A  25     -14.758  22.015 -15.052  1.00  0.00            
ATOM    374  CA  PRO A  25     -15.080  20.427 -13.590  1.00  0.00            
ATOM    375  HA  PRO A  25     -16.090  20.796 -13.783  1.00  0.00            
ATOM    376  C   PRO A  25     -14.886  19.010 -14.269  1.00  0.00            
ATOM    377  O   PRO A  25     -15.742  18.522 -15.026  1.00  0.00            
ATOM    378  N   PHE A  26     -13.866  18.309 -13.780  1.00  0.00            
ATOM    379  H   PHE A  26     -13.372  18.637 -12.963  1.00  0.00            
ATOM    380  CA  PHE A  26     -13.545  16.947 -14.294  1.00  0.00            
ATOM    381  HA  PHE A  26     -13.687  16.826 -15.359  1.00  0.00            
ATOM    382  CB  PHE A  26     -12.062  16.760 -14.109  1.00  0.00            
ATOM    383  HB2 PHE A  26     -11.842  16.933 -13.064  1.00  0.00            
ATOM    384  HB3 PHE A  26     -11.810  15.715 -14.283  1.00  0.00            
ATOM    385  CG  PHE A  26     -11.206  17.733 -14.898  1.00  0.00            
ATOM    386  CD1 PHE A  26     -11.386  17.880 -16.307  1.00  0.00            
ATOM    387  HD1 PHE A  26     -12.025  17.211 -16.846  1.00  0.00            
ATOM    388  CE1 PHE A  26     -10.595  18.888 -16.970  1.00  0.00            
ATOM    389  HE1 PHE A  26     -10.782  18.946 -18.032  1.00  0.00            
ATOM    390  CZ  PHE A  26      -9.766  19.795 -16.314  1.00  0.00            
ATOM    391  HZ  PHE A  26      -9.312  20.596 -16.870  1.00  0.00            
ATOM    392  CE2 PHE A  26      -9.730  19.680 -14.875  1.00  0.00            
ATOM    393  HE2 PHE A  26      -9.007  20.271 -14.336  1.00  0.00            
ATOM    394  CD2 PHE A  26     -10.358  18.584 -14.247  1.00  0.00            
ATOM    395  HD2 PHE A  26     -10.297  18.537 -13.170  1.00  0.00            
ATOM    396  C   PHE A  26     -14.317  15.809 -13.559  1.00  0.00            
ATOM    397  O   PHE A  26     -14.471  14.718 -14.117  1.00  0.00            
ATOM    398  N   GLY A  27     -14.894  16.047 -12.398  1.00  0.00            
ATOM    399  H   GLY A  27     -14.697  16.888 -11.882  1.00  0.00            
ATOM    400  CA  GLY A  27     -15.857  15.069 -11.751  1.00  0.00            
ATOM    401  HA2 GLY A  27     -16.746  14.977 -12.376  1.00  0.00            
ATOM    402  HA3 GLY A  27     -15.395  14.078 -11.729  1.00  0.00            
ATOM    403  C   GLY A  27     -16.305  15.530 -10.368  1.00  0.00            
ATOM    404  O   GLY A  27     -15.697  16.440  -9.759  1.00  0.00            
ATOM    405  N   ARG A  28     -17.384  14.995  -9.901  1.00  0.00            
ATOM    406  H   ARG A  28     -17.661  14.230 -10.496  1.00  0.00            
ATOM    407  CA  ARG A  28     -18.121  15.349  -8.694  1.00  0.00            
ATOM    408  HA  ARG A  28     -18.103  16.438  -8.691  1.00  0.00            
ATOM    409  CB  ARG A  28     -19.625  14.836  -8.640  1.00  0.00            
ATOM    410  HB2 ARG A  28     -19.749  13.772  -8.832  1.00  0.00            
ATOM    411  HB3 ARG A  28     -19.989  15.091  -7.646  1.00  0.00            
ATOM    412  CG  ARG A  28     -20.599  15.576  -9.486  1.00  0.00            
ATOM    413  HG2 ARG A  28     -20.815  16.511  -8.963  1.00  0.00            
ATOM    414  HG3 ARG A  28     -20.223  15.827 -10.472  1.00  0.00            
ATOM    415  CD  ARG A  28     -21.987  14.913  -9.502  1.00  0.00            
ATOM    416  HD2 ARG A  28     -22.579  15.295 -10.341  1.00  0.00            
ATOM    417  HD3 ARG A  28     -21.799  13.844  -9.650  1.00  0.00            
ATOM    418  NE  ARG A  28     -22.793  15.116  -8.272  1.00  0.00            
ATOM    419  HE  ARG A  28     -23.211  16.028  -8.098  1.00  0.00            
ATOM    420  CZ  ARG A  28     -22.904  14.232  -7.305  1.00  0.00            
ATOM    421  NH1 ARG A  28     -22.457  13.015  -7.256  1.00  0.00            
ATOM    422 1HH1 ARG A  28     -22.022  12.711  -8.112  1.00  0.00            
ATOM    423 2HH1 ARG A  28     -22.636  12.449  -6.437  1.00  0.00            
ATOM    424  NH2 ARG A  28     -23.572  14.492  -6.210  1.00  0.00            
ATOM    425 1HH2 ARG A  28     -23.745  15.474  -6.063  1.00  0.00            
ATOM    426 2HH2 ARG A  28     -23.865  13.783  -5.544  1.00  0.00            
ATOM    427  C   ARG A  28     -17.356  14.863  -7.468  1.00  0.00            
ATOM    428  O   ARG A  28     -17.188  13.708  -7.157  1.00  0.00            
ATOM    429  N   ILE A  29     -16.820  15.782  -6.666  1.00  0.00            
ATOM    430  H   ILE A  29     -17.046  16.722  -6.961  1.00  0.00            
ATOM    431  CA  ILE A  29     -16.039  15.532  -5.515  1.00  0.00            
ATOM    432  HA  ILE A  29     -15.351  14.743  -5.843  1.00  0.00            
ATOM    433  CB  ILE A  29     -15.258  16.802  -5.078  1.00  0.00            
ATOM    434  HB  ILE A  29     -16.003  17.590  -4.958  1.00  0.00            
ATOM    435  CG2 ILE A  29     -14.562  16.612  -3.679  1.00  0.00            
ATOM    436 1HG2 ILE A  29     -14.101  15.621  -3.714  1.00  0.00            
ATOM    437 2HG2 ILE A  29     -13.885  17.447  -3.487  1.00  0.00            
ATOM    438 3HG2 ILE A  29     -15.326  16.517  -2.905  1.00  0.00            
ATOM    439  CG1 ILE A  29     -14.346  17.298  -6.236  1.00  0.00            
ATOM    440 2HG1 ILE A  29     -13.470  16.652  -6.344  1.00  0.00            
ATOM    441 3HG1 ILE A  29     -14.943  17.234  -7.146  1.00  0.00            
ATOM    442  CD1 ILE A  29     -13.868  18.748  -6.091  1.00  0.00            
ATOM    443 1HD1 ILE A  29     -13.676  19.083  -7.110  1.00  0.00            
ATOM    444 2HD1 ILE A  29     -14.709  19.388  -5.828  1.00  0.00            
ATOM    445 3HD1 ILE A  29     -13.023  18.902  -5.413  1.00  0.00            
ATOM    446  C   ILE A  29     -16.861  14.849  -4.420  1.00  0.00            
ATOM    447  O   ILE A  29     -17.735  15.514  -3.850  1.00  0.00            
ATOM    448  N   SER A  30     -16.468  13.645  -3.917  1.00  0.00            
ATOM    449  H   SER A  30     -15.681  13.194  -4.355  1.00  0.00            
ATOM    450  CA  SER A  30     -17.208  13.058  -2.771  1.00  0.00            
ATOM    451  HA  SER A  30     -18.211  13.474  -2.685  1.00  0.00            
ATOM    452  CB  SER A  30     -17.440  11.545  -2.896  1.00  0.00            
ATOM    453  HB2 SER A  30     -17.977  11.054  -2.088  1.00  0.00            
ATOM    454  HB3 SER A  30     -18.036  11.375  -3.790  1.00  0.00            
ATOM    455  OG  SER A  30     -16.208  10.897  -3.056  1.00  0.00            
ATOM    456  HG  SER A  30     -16.063  10.227  -2.385  1.00  0.00            
ATOM    457  C   SER A  30     -16.545  13.360  -1.400  1.00  0.00            
ATOM    458  O   SER A  30     -17.205  13.218  -0.354  1.00  0.00            
ATOM    459  N   ASP A  31     -15.305  13.801  -1.329  1.00  0.00            
ATOM    460  H   ASP A  31     -14.866  13.840  -2.227  1.00  0.00            
ATOM    461  CA  ASP A  31     -14.528  14.258  -0.148  1.00  0.00            
ATOM    462  HA  ASP A  31     -14.981  15.140   0.298  1.00  0.00            
ATOM    463  CB  ASP A  31     -14.270  13.093   0.848  1.00  0.00            
ATOM    464  HB2 ASP A  31     -15.129  12.429   0.915  1.00  0.00            
ATOM    465  HB3 ASP A  31     -13.456  12.462   0.504  1.00  0.00            
ATOM    466  CG  ASP A  31     -14.000  13.592   2.241  1.00  0.00            
ATOM    467  OD1 ASP A  31     -13.768  12.750   3.116  1.00  0.00            
ATOM    468  OD2 ASP A  31     -13.682  14.801   2.502  1.00  0.00            
ATOM    469  C   ASP A  31     -13.115  14.751  -0.545  1.00  0.00            
ATOM    470  O   ASP A  31     -12.471  14.242  -1.423  1.00  0.00            
ATOM    471  N   ALA A  32     -12.577  15.846   0.101  1.00  0.00            
ATOM    472  H   ALA A  32     -13.117  16.134   0.907  1.00  0.00            
ATOM    473  CA  ALA A  32     -11.227  16.411  -0.194  1.00  0.00            
ATOM    474  HA  ALA A  32     -10.479  15.656  -0.446  1.00  0.00            
ATOM    475  CB  ALA A  32     -11.356  17.421  -1.316  1.00  0.00            
ATOM    476  HB1 ALA A  32     -11.795  17.088  -2.256  1.00  0.00            
ATOM    477  HB2 ALA A  32     -11.907  18.296  -0.976  1.00  0.00            
ATOM    478  HB3 ALA A  32     -10.379  17.844  -1.558  1.00  0.00            
ATOM    479  C   ALA A  32     -10.575  17.084   0.993  1.00  0.00            
ATOM    480  O   ALA A  32     -11.274  17.613   1.875  1.00  0.00            
ATOM    481  N   ARG A  33      -9.236  17.200   1.085  1.00  0.00            
ATOM    482  H   ARG A  33      -8.716  16.960   0.261  1.00  0.00            
ATOM    483  CA  ARG A  33      -8.472  17.966   2.067  1.00  0.00            
ATOM    484  HA  ARG A  33      -9.097  18.833   2.304  1.00  0.00            
ATOM    485  CB  ARG A  33      -8.392  17.238   3.441  1.00  0.00            
ATOM    486  HB2 ARG A  33      -7.847  18.024   3.948  1.00  0.00            
ATOM    487  HB3 ARG A  33      -9.400  17.096   3.851  1.00  0.00            
ATOM    488  CG  ARG A  33      -7.590  15.916   3.504  1.00  0.00            
ATOM    489  HG2 ARG A  33      -8.230  15.238   2.942  1.00  0.00            
ATOM    490  HG3 ARG A  33      -6.617  16.033   3.044  1.00  0.00            
ATOM    491  CD  ARG A  33      -7.417  15.522   4.988  1.00  0.00            
ATOM    492  HD2 ARG A  33      -6.722  16.257   5.385  1.00  0.00            
ATOM    493  HD3 ARG A  33      -8.315  15.563   5.606  1.00  0.00            
ATOM    494  NE  ARG A  33      -6.696  14.269   5.130  1.00  0.00            
ATOM    495  HE  ARG A  33      -7.018  13.514   4.538  1.00  0.00            
ATOM    496  CZ  ARG A  33      -5.700  13.896   5.888  1.00  0.00            
ATOM    497  NH1 ARG A  33      -5.231  14.714   6.820  1.00  0.00            
ATOM    498 1HH1 ARG A  33      -5.623  15.638   6.949  1.00  0.00            
ATOM    499 2HH1 ARG A  33      -4.510  14.360   7.427  1.00  0.00            
ATOM    500  NH2 ARG A  33      -5.138  12.757   5.716  1.00  0.00            
ATOM    501 1HH2 ARG A  33      -5.460  12.002   5.124  1.00  0.00            
ATOM    502 2HH2 ARG A  33      -4.325  12.563   6.282  1.00  0.00            
ATOM    503  C   ARG A  33      -7.085  18.292   1.552  1.00  0.00            
ATOM    504  O   ARG A  33      -6.502  17.378   1.024  1.00  0.00            
ATOM    505  N   VAL A  34      -6.625  19.516   1.681  1.00  0.00            
ATOM    506  H   VAL A  34      -7.266  20.245   1.942  1.00  0.00            
ATOM    507  CA  VAL A  34      -5.200  19.852   1.911  1.00  0.00            
ATOM    508  HA  VAL A  34      -4.532  19.464   1.151  1.00  0.00            
ATOM    509  CB  VAL A  34      -4.888  21.357   1.987  1.00  0.00            
ATOM    510  HB  VAL A  34      -5.552  21.811   2.734  1.00  0.00            
ATOM    511  CG1 VAL A  34      -3.439  21.617   2.368  1.00  0.00            
ATOM    512 1HG1 VAL A  34      -3.345  21.576   3.450  1.00  0.00            
ATOM    513 2HG1 VAL A  34      -2.763  20.905   1.884  1.00  0.00            
ATOM    514 3HG1 VAL A  34      -3.169  22.600   1.978  1.00  0.00            
ATOM    515  CG2 VAL A  34      -5.244  21.964   0.609  1.00  0.00            
ATOM    516 1HG2 VAL A  34      -4.599  21.523  -0.147  1.00  0.00            
ATOM    517 2HG2 VAL A  34      -6.215  21.740   0.180  1.00  0.00            
ATOM    518 3HG2 VAL A  34      -5.170  23.049   0.668  1.00  0.00            
ATOM    519  C   VAL A  34      -4.819  19.300   3.271  1.00  0.00            
ATOM    520  O   VAL A  34      -5.511  19.376   4.291  1.00  0.00            
ATOM    521  N   VAL A  35      -3.689  18.575   3.326  1.00  0.00            
ATOM    522  H   VAL A  35      -3.188  18.348   2.480  1.00  0.00            
ATOM    523  CA  VAL A  35      -3.181  18.007   4.619  1.00  0.00            
ATOM    524  HA  VAL A  35      -4.038  17.802   5.261  1.00  0.00            
ATOM    525  CB  VAL A  35      -2.434  16.673   4.388  1.00  0.00            
ATOM    526  HB  VAL A  35      -1.576  16.781   3.726  1.00  0.00            
ATOM    527  CG1 VAL A  35      -1.882  16.204   5.785  1.00  0.00            
ATOM    528 1HG1 VAL A  35      -1.232  16.919   6.288  1.00  0.00            
ATOM    529 2HG1 VAL A  35      -2.746  15.996   6.411  1.00  0.00            
ATOM    530 3HG1 VAL A  35      -1.366  15.251   5.653  1.00  0.00            
ATOM    531  CG2 VAL A  35      -3.274  15.582   3.901  1.00  0.00            
ATOM    532 1HG2 VAL A  35      -3.786  15.912   2.986  1.00  0.00            
ATOM    533 2HG2 VAL A  35      -2.760  14.709   3.492  1.00  0.00            
ATOM    534 3HG2 VAL A  35      -3.998  15.253   4.650  1.00  0.00            
ATOM    535  C   VAL A  35      -2.317  19.064   5.298  1.00  0.00            
ATOM    536  O   VAL A  35      -1.708  19.829   4.555  1.00  0.00            
ATOM    537  N   LYS A  36      -2.325  19.195   6.612  1.00  0.00            
ATOM    538  H   LYS A  36      -2.882  18.505   7.077  1.00  0.00            
ATOM    539  CA  LYS A  36      -1.706  20.349   7.318  1.00  0.00            
ATOM    540  HA  LYS A  36      -1.057  20.920   6.662  1.00  0.00            
ATOM    541  CB  LYS A  36      -2.806  21.244   7.841  1.00  0.00            
ATOM    542  HB2 LYS A  36      -3.463  20.615   8.445  1.00  0.00            
ATOM    543  HB3 LYS A  36      -2.263  21.999   8.408  1.00  0.00            
ATOM    544  CG  LYS A  36      -3.698  22.000   6.792  1.00  0.00            
ATOM    545  HG2 LYS A  36      -3.104  22.532   6.053  1.00  0.00            
ATOM    546  HG3 LYS A  36      -4.337  21.295   6.262  1.00  0.00            
ATOM    547  CD  LYS A  36      -4.653  23.003   7.388  1.00  0.00            
ATOM    548  HD2 LYS A  36      -4.284  23.886   7.901  1.00  0.00            
ATOM    549  HD3 LYS A  36      -5.292  23.233   6.531  1.00  0.00            
ATOM    550  CE  LYS A  36      -5.598  22.188   8.330  1.00  0.00            
ATOM    551  HE2 LYS A  36      -5.871  21.318   7.736  1.00  0.00            
ATOM    552  HE3 LYS A  36      -4.981  21.800   9.135  1.00  0.00            
ATOM    553  NZ  LYS A  36      -6.688  23.067   8.744  1.00  0.00            
ATOM    554  HZ1 LYS A  36      -6.318  23.949   9.078  1.00  0.00            
ATOM    555  HZ2 LYS A  36      -7.375  23.239   8.018  1.00  0.00            
ATOM    556  HZ3 LYS A  36      -7.189  22.597   9.480  1.00  0.00            
ATOM    557  C   LYS A  36      -0.775  19.892   8.503  1.00  0.00            
ATOM    558  O   LYS A  36      -0.778  18.720   8.900  1.00  0.00            
ATOM    559  N   ASP A  37       0.172  20.758   8.866  1.00  0.00            
ATOM    560  H   ASP A  37       0.232  21.664   8.420  1.00  0.00            
ATOM    561  CA  ASP A  37       1.392  20.418   9.704  1.00  0.00            
ATOM    562  HA  ASP A  37       1.883  19.487   9.429  1.00  0.00            
ATOM    563  CB  ASP A  37       2.389  21.653   9.539  1.00  0.00            
ATOM    564  HB2 ASP A  37       2.500  21.821   8.475  1.00  0.00            
ATOM    565  HB3 ASP A  37       1.800  22.506   9.893  1.00  0.00            
ATOM    566  CG  ASP A  37       3.623  21.555  10.352  1.00  0.00            
ATOM    567  OD1 ASP A  37       3.872  22.416  11.156  1.00  0.00            
ATOM    568  OD2 ASP A  37       4.340  20.534  10.170  1.00  0.00            
ATOM    569  C   ASP A  37       0.955  20.405  11.158  1.00  0.00            
ATOM    570  O   ASP A  37       0.235  21.307  11.597  1.00  0.00            
ATOM    571  N   MET A  38       1.493  19.480  11.901  1.00  0.00            
ATOM    572  H   MET A  38       2.136  18.791  11.545  1.00  0.00            
ATOM    573  CA  MET A  38       1.242  19.403  13.361  1.00  0.00            
ATOM    574  HA  MET A  38       0.170  19.390  13.557  1.00  0.00            
ATOM    575  CB  MET A  38       1.736  18.145  14.057  1.00  0.00            
ATOM    576  HB2 MET A  38       1.612  17.275  13.416  1.00  0.00            
ATOM    577  HB3 MET A  38       2.825  18.235  14.044  1.00  0.00            
ATOM    578  CG  MET A  38       1.363  17.807  15.520  1.00  0.00            
ATOM    579  HG2 MET A  38       1.807  16.832  15.686  1.00  0.00            
ATOM    580  HG3 MET A  38       1.841  18.471  16.241  1.00  0.00            
ATOM    581  SD  MET A  38      -0.349  17.864  16.038  1.00  0.00            
ATOM    582  CE  MET A  38      -0.993  16.535  14.985  1.00  0.00            
ATOM    583  HE1 MET A  38      -0.392  16.394  14.083  1.00  0.00            
ATOM    584  HE2 MET A  38      -0.968  15.566  15.490  1.00  0.00            
ATOM    585  HE3 MET A  38      -2.019  16.683  14.632  1.00  0.00            
ATOM    586  C   MET A  38       1.654  20.618  14.172  1.00  0.00            
ATOM    587  O   MET A  38       0.945  21.049  15.098  1.00  0.00            
ATOM    588  N   ALA A  39       2.816  21.181  13.941  1.00  0.00            
ATOM    589  H   ALA A  39       3.365  20.836  13.165  1.00  0.00            
ATOM    590  CA  ALA A  39       3.420  22.181  14.905  1.00  0.00            
ATOM    591  HA  ALA A  39       3.028  21.953  15.893  1.00  0.00            
ATOM    592  CB  ALA A  39       4.949  21.985  14.851  1.00  0.00            
ATOM    593  HB1 ALA A  39       5.336  22.524  13.988  1.00  0.00            
ATOM    594  HB2 ALA A  39       5.495  22.404  15.699  1.00  0.00            
ATOM    595  HB3 ALA A  39       5.228  20.932  14.937  1.00  0.00            
ATOM    596  C   ALA A  39       2.871  23.644  14.524  1.00  0.00            
ATOM    597  O   ALA A  39       2.674  24.436  15.461  1.00  0.00            
ATOM    598  N   THR A  40       2.799  23.965  13.243  1.00  0.00            
ATOM    599  H   THR A  40       3.124  23.231  12.636  1.00  0.00            
ATOM    600  CA  THR A  40       2.436  25.241  12.644  1.00  0.00            
ATOM    601  HA  THR A  40       2.436  26.002  13.421  1.00  0.00            
ATOM    602  CB  THR A  40       3.410  25.604  11.548  1.00  0.00            
ATOM    603  HB  THR A  40       3.047  26.543  11.129  1.00  0.00            
ATOM    604  CG2 THR A  40       4.864  25.754  11.880  1.00  0.00            
ATOM    605 1HG2 THR A  40       5.341  24.891  12.329  1.00  0.00            
ATOM    606 2HG2 THR A  40       5.397  25.980  10.952  1.00  0.00            
ATOM    607 3HG2 THR A  40       4.895  26.680  12.459  1.00  0.00            
ATOM    608  OG1 THR A  40       3.343  24.852  10.340  1.00  0.00            
ATOM    609  HG1 THR A  40       3.664  23.985  10.584  1.00  0.00            
ATOM    610  C   THR A  40       1.126  25.383  11.913  1.00  0.00            
ATOM    611  O   THR A  40       0.703  26.541  11.780  1.00  0.00            
ATOM    612  N   GLY A  41       0.509  24.264  11.492  1.00  0.00            
ATOM    613  H   GLY A  41       0.918  23.351  11.662  1.00  0.00            
ATOM    614  CA  GLY A  41      -0.755  24.254  10.784  1.00  0.00            
ATOM    615  HA2 GLY A  41      -1.011  23.204  10.629  1.00  0.00            
ATOM    616  HA3 GLY A  41      -1.452  24.712  11.492  1.00  0.00            
ATOM    617  C   GLY A  41      -0.781  24.847   9.399  1.00  0.00            
ATOM    618  O   GLY A  41      -1.921  24.855   8.822  1.00  0.00            
ATOM    619  N   LYS A  42       0.367  25.092   8.796  1.00  0.00            
ATOM    620  H   LYS A  42       1.191  24.968   9.365  1.00  0.00            
ATOM    621  CA  LYS A  42       0.522  25.272   7.366  1.00  0.00            
ATOM    622  HA  LYS A  42      -0.209  25.967   6.974  1.00  0.00            
ATOM    623  CB  LYS A  42       1.923  25.896   7.042  1.00  0.00            
ATOM    624  HB2 LYS A  42       2.699  25.179   7.300  1.00  0.00            
ATOM    625  HB3 LYS A  42       2.105  25.906   5.966  1.00  0.00            
ATOM    626  CG  LYS A  42       2.117  27.270   7.718  1.00  0.00            
ATOM    627  HG2 LYS A  42       1.513  28.096   7.343  1.00  0.00            
ATOM    628  HG3 LYS A  42       2.038  27.205   8.806  1.00  0.00            
ATOM    629  CD  LYS A  42       3.535  27.786   7.518  1.00  0.00            
ATOM    630  HD2 LYS A  42       4.240  27.013   7.833  1.00  0.00            
ATOM    631  HD3 LYS A  42       3.677  27.916   6.446  1.00  0.00            
ATOM    632  CE  LYS A  42       3.749  29.001   8.371  1.00  0.00            
ATOM    633  HE2 LYS A  42       2.947  29.689   8.098  1.00  0.00            
ATOM    634  HE3 LYS A  42       3.663  28.736   9.418  1.00  0.00            
ATOM    635  NZ  LYS A  42       5.084  29.706   8.070  1.00  0.00            
ATOM    636  HZ1 LYS A  42       5.776  29.250   8.639  1.00  0.00            
ATOM    637  HZ2 LYS A  42       5.308  29.584   7.084  1.00  0.00            
ATOM    638  HZ3 LYS A  42       5.062  30.694   8.264  1.00  0.00            
ATOM    639  C   LYS A  42       0.169  24.029   6.616  1.00  0.00            
ATOM    640  O   LYS A  42       0.398  22.940   7.122  1.00  0.00            
ATOM    641  N   SER A  43      -0.219  24.154   5.367  1.00  0.00            
ATOM    642  H   SER A  43      -0.228  25.094   5.004  1.00  0.00            
ATOM    643  CA  SER A  43      -0.191  23.039   4.397  1.00  0.00            
ATOM    644  HA  SER A  43      -1.078  22.430   4.576  1.00  0.00            
ATOM    645  CB  SER A  43      -0.340  23.619   2.975  1.00  0.00            
ATOM    646  HB2 SER A  43      -1.258  24.208   3.007  1.00  0.00            
ATOM    647  HB3 SER A  43       0.493  24.295   2.756  1.00  0.00            
ATOM    648  OG  SER A  43      -0.381  22.718   1.996  1.00  0.00            
ATOM    649  HG  SER A  43      -0.833  23.166   1.282  1.00  0.00            
ATOM    650  C   SER A  43       1.055  22.209   4.395  1.00  0.00            
ATOM    651  O   SER A  43       2.150  22.812   4.326  1.00  0.00            
ATOM    652  N   LYS A  44       1.013  20.870   4.429  1.00  0.00            
ATOM    653  H   LYS A  44       0.130  20.393   4.481  1.00  0.00            
ATOM    654  CA  LYS A  44       2.172  19.987   4.303  1.00  0.00            
ATOM    655  HA  LYS A  44       2.938  20.430   4.928  1.00  0.00            
ATOM    656  CB  LYS A  44       1.779  18.584   4.854  1.00  0.00            
ATOM    657  HB2 LYS A  44       0.775  18.422   4.473  1.00  0.00            
ATOM    658  HB3 LYS A  44       2.406  17.807   4.406  1.00  0.00            
ATOM    659  CG  LYS A  44       1.664  18.367   6.407  1.00  0.00            
ATOM    660  HG2 LYS A  44       0.999  19.145   6.786  1.00  0.00            
ATOM    661  HG3 LYS A  44       1.098  17.444   6.547  1.00  0.00            
ATOM    662  CD  LYS A  44       2.951  18.315   7.103  1.00  0.00            
ATOM    663  HD2 LYS A  44       3.296  19.326   7.278  1.00  0.00            
ATOM    664  HD3 LYS A  44       2.848  17.871   8.089  1.00  0.00            
ATOM    665  CE  LYS A  44       4.000  17.424   6.388  1.00  0.00            
ATOM    666  HE2 LYS A  44       3.774  16.414   6.729  1.00  0.00            
ATOM    667  HE3 LYS A  44       3.910  17.512   5.305  1.00  0.00            
ATOM    668  NZ  LYS A  44       5.320  17.775   6.938  1.00  0.00            
ATOM    669  HZ1 LYS A  44       6.094  17.191   6.675  1.00  0.00            
ATOM    670  HZ2 LYS A  44       5.597  18.666   6.544  1.00  0.00            
ATOM    671  HZ3 LYS A  44       5.375  17.877   7.940  1.00  0.00            
ATOM    672  C   LYS A  44       2.764  19.940   2.873  1.00  0.00            
ATOM    673  O   LYS A  44       3.711  19.194   2.603  1.00  0.00            
ATOM    674  N   GLY A  45       2.212  20.745   1.963  1.00  0.00            
ATOM    675  H   GLY A  45       1.564  21.421   2.324  1.00  0.00            
ATOM    676  CA  GLY A  45       2.638  20.705   0.508  1.00  0.00            
ATOM    677  HA2 GLY A  45       2.581  21.667  -0.001  1.00  0.00            
ATOM    678  HA3 GLY A  45       3.650  20.314   0.412  1.00  0.00            
ATOM    679  C   GLY A  45       1.746  19.743  -0.434  1.00  0.00            
ATOM    680  O   GLY A  45       2.021  19.633  -1.643  1.00  0.00            
ATOM    681  N   TYR A  46       0.666  19.225   0.034  1.00  0.00            
ATOM    682  H   TYR A  46       0.392  19.516   0.957  1.00  0.00            
ATOM    683  CA  TYR A  46      -0.124  18.100  -0.630  1.00  0.00            
ATOM    684  HA  TYR A  46      -0.195  18.325  -1.693  1.00  0.00            
ATOM    685  CB  TYR A  46       0.684  16.790  -0.514  1.00  0.00            
ATOM    686  HB2 TYR A  46       0.269  16.167  -1.316  1.00  0.00            
ATOM    687  HB3 TYR A  46       1.733  17.050  -0.639  1.00  0.00            
ATOM    688  CG  TYR A  46       0.504  15.941   0.714  1.00  0.00            
ATOM    689  CD1 TYR A  46       1.188  16.283   1.905  1.00  0.00            
ATOM    690  HD1 TYR A  46       1.826  17.150   1.867  1.00  0.00            
ATOM    691  CE1 TYR A  46       1.112  15.436   3.053  1.00  0.00            
ATOM    692  HE1 TYR A  46       1.806  15.658   3.843  1.00  0.00            
ATOM    693  CZ  TYR A  46       0.312  14.273   2.934  1.00  0.00            
ATOM    694  OH  TYR A  46       0.202  13.354   3.896  1.00  0.00            
ATOM    695  HH  TYR A  46       0.500  13.682   4.740  1.00  0.00            
ATOM    696  CE2 TYR A  46      -0.490  14.035   1.814  1.00  0.00            
ATOM    697  HE2 TYR A  46      -1.250  13.261   1.857  1.00  0.00            
ATOM    698  CD2 TYR A  46      -0.469  14.912   0.635  1.00  0.00            
ATOM    699  HD2 TYR A  46      -0.852  14.685  -0.349  1.00  0.00            
ATOM    700  C   TYR A  46      -1.590  18.051  -0.119  1.00  0.00            
ATOM    701  O   TYR A  46      -1.978  18.597   0.917  1.00  0.00            
ATOM    702  N   GLY A  47      -2.424  17.221  -0.787  1.00  0.00            
ATOM    703  H   GLY A  47      -2.100  16.633  -1.548  1.00  0.00            
ATOM    704  CA  GLY A  47      -3.791  16.907  -0.225  1.00  0.00            
ATOM    705  HA2 GLY A  47      -3.708  16.541   0.800  1.00  0.00            
ATOM    706  HA3 GLY A  47      -4.506  17.703  -0.395  1.00  0.00            
ATOM    707  C   GLY A  47      -4.477  15.712  -0.951  1.00  0.00            
ATOM    708  O   GLY A  47      -3.756  14.987  -1.604  1.00  0.00            
ATOM    709  N   PHE A  48      -5.775  15.504  -0.856  1.00  0.00            
ATOM    710  H   PHE A  48      -6.304  16.203  -0.356  1.00  0.00            
ATOM    711  CA  PHE A  48      -6.539  14.381  -1.532  1.00  0.00            
ATOM    712  HA  PHE A  48      -5.882  14.129  -2.362  1.00  0.00            
ATOM    713  CB  PHE A  48      -6.720  13.211  -0.538  1.00  0.00            
ATOM    714  HB2 PHE A  48      -7.415  13.399   0.280  1.00  0.00            
ATOM    715  HB3 PHE A  48      -7.116  12.382  -1.119  1.00  0.00            
ATOM    716  CG  PHE A  48      -5.464  12.718   0.135  1.00  0.00            
ATOM    717  CD1 PHE A  48      -4.726  11.706  -0.538  1.00  0.00            
ATOM    718  HD1 PHE A  48      -4.893  11.332  -1.538  1.00  0.00            
ATOM    719  CE1 PHE A  48      -3.679  11.096   0.217  1.00  0.00            
ATOM    720  HE1 PHE A  48      -3.188  10.261  -0.276  1.00  0.00            
ATOM    721  CZ  PHE A  48      -3.350  11.589   1.530  1.00  0.00            
ATOM    722  HZ  PHE A  48      -2.575  11.039   2.039  1.00  0.00            
ATOM    723  CE2 PHE A  48      -4.072  12.636   2.123  1.00  0.00            
ATOM    724  HE2 PHE A  48      -3.968  12.844   3.173  1.00  0.00            
ATOM    725  CD2 PHE A  48      -5.065  13.249   1.403  1.00  0.00            
ATOM    726  HD2 PHE A  48      -5.617  14.028   1.903  1.00  0.00            
ATOM    727  C   PHE A  48      -7.854  14.969  -2.142  1.00  0.00            
ATOM    728  O   PHE A  48      -8.228  16.069  -1.882  1.00  0.00            
ATOM    729  N   VAL A  49      -8.510  14.146  -2.954  1.00  0.00            
ATOM    730  H   VAL A  49      -8.134  13.220  -3.120  1.00  0.00            
ATOM    731  CA  VAL A  49      -9.819  14.338  -3.563  1.00  0.00            
ATOM    732  HA  VAL A  49     -10.480  14.831  -2.853  1.00  0.00            
ATOM    733  CB  VAL A  49      -9.664  15.126  -4.880  1.00  0.00            
ATOM    734  HB  VAL A  49      -9.050  14.599  -5.614  1.00  0.00            
ATOM    735  CG1 VAL A  49     -11.086  15.234  -5.499  1.00  0.00            
ATOM    736 1HG1 VAL A  49     -11.581  14.266  -5.600  1.00  0.00            
ATOM    737 2HG1 VAL A  49     -11.741  15.759  -4.806  1.00  0.00            
ATOM    738 3HG1 VAL A  49     -11.139  15.684  -6.489  1.00  0.00            
ATOM    739  CG2 VAL A  49      -9.079  16.497  -4.718  1.00  0.00            
ATOM    740 1HG2 VAL A  49      -9.034  16.995  -5.683  1.00  0.00            
ATOM    741 2HG2 VAL A  49      -9.725  17.020  -4.003  1.00  0.00            
ATOM    742 3HG2 VAL A  49      -8.101  16.414  -4.249  1.00  0.00            
ATOM    743  C   VAL A  49     -10.373  12.888  -3.832  1.00  0.00            
ATOM    744  O   VAL A  49      -9.750  12.137  -4.593  1.00  0.00            
ATOM    745  N   SER A  50     -11.545  12.558  -3.357  1.00  0.00            
ATOM    746  H   SER A  50     -11.901  13.258  -2.722  1.00  0.00            
ATOM    747  CA  SER A  50     -12.394  11.439  -3.526  1.00  0.00            
ATOM    748  HA  SER A  50     -11.885  10.542  -3.881  1.00  0.00            
ATOM    749  CB  SER A  50     -13.075  11.076  -2.194  1.00  0.00            
ATOM    750  HB2 SER A  50     -13.841  11.789  -1.885  1.00  0.00            
ATOM    751  HB3 SER A  50     -13.623  10.162  -2.410  1.00  0.00            
ATOM    752  OG  SER A  50     -12.250  10.667  -1.102  1.00  0.00            
ATOM    753  HG  SER A  50     -12.821  10.306  -0.418  1.00  0.00            
ATOM    754  C   SER A  50     -13.558  11.724  -4.609  1.00  0.00            
ATOM    755  O   SER A  50     -13.957  12.862  -4.669  1.00  0.00            
ATOM    756  N   PHE A  51     -14.020  10.716  -5.327  1.00  0.00            
ATOM    757  H   PHE A  51     -13.525   9.867  -5.126  1.00  0.00            
ATOM    758  CA  PHE A  51     -15.017  10.707  -6.335  1.00  0.00            
ATOM    759  HA  PHE A  51     -15.599  11.631  -6.272  1.00  0.00            
ATOM    760  CB  PHE A  51     -14.363  10.588  -7.687  1.00  0.00            
ATOM    761  HB2 PHE A  51     -13.783   9.675  -7.605  1.00  0.00            
ATOM    762  HB3 PHE A  51     -15.138  10.517  -8.453  1.00  0.00            
ATOM    763  CG  PHE A  51     -13.487  11.706  -8.125  1.00  0.00            
ATOM    764  CD1 PHE A  51     -13.970  12.888  -8.721  1.00  0.00            
ATOM    765  HD1 PHE A  51     -15.026  12.939  -8.946  1.00  0.00            
ATOM    766  CE1 PHE A  51     -13.038  13.871  -9.184  1.00  0.00            
ATOM    767  HE1 PHE A  51     -13.389  14.719  -9.757  1.00  0.00            
ATOM    768  CZ  PHE A  51     -11.727  13.804  -8.782  1.00  0.00            
ATOM    769  HZ  PHE A  51     -11.168  14.700  -9.034  1.00  0.00            
ATOM    770  CE2 PHE A  51     -11.211  12.687  -8.095  1.00  0.00            
ATOM    771  HE2 PHE A  51     -10.155  12.654  -7.868  1.00  0.00            
ATOM    772  CD2 PHE A  51     -12.099  11.603  -7.840  1.00  0.00            
ATOM    773  HD2 PHE A  51     -11.676  10.700  -7.416  1.00  0.00            
ATOM    774  C   PHE A  51     -16.106   9.696  -6.173  1.00  0.00            
ATOM    775  O   PHE A  51     -15.794   8.613  -5.778  1.00  0.00            
ATOM    776  N   PHE A  52     -17.333   9.980  -6.603  1.00  0.00            
ATOM    777  H   PHE A  52     -17.605  10.912  -6.883  1.00  0.00            
ATOM    778  CA  PHE A  52     -18.326   8.976  -6.795  1.00  0.00            
ATOM    779  HA  PHE A  52     -18.309   8.463  -5.832  1.00  0.00            
ATOM    780  CB  PHE A  52     -19.700   9.689  -6.973  1.00  0.00            
ATOM    781  HB2 PHE A  52     -19.674  10.198  -7.946  1.00  0.00            
ATOM    782  HB3 PHE A  52     -20.481   8.932  -6.887  1.00  0.00            
ATOM    783  CG  PHE A  52     -20.001  10.714  -5.832  1.00  0.00            
ATOM    784  CD1 PHE A  52     -20.606  10.323  -4.581  1.00  0.00            
ATOM    785  HD1 PHE A  52     -20.679   9.280  -4.305  1.00  0.00            
ATOM    786  CE1 PHE A  52     -20.898  11.336  -3.620  1.00  0.00            
ATOM    787  HE1 PHE A  52     -21.378  11.087  -2.681  1.00  0.00            
ATOM    788  CZ  PHE A  52     -20.685  12.700  -3.954  1.00  0.00            
ATOM    789  HZ  PHE A  52     -21.069  13.440  -3.267  1.00  0.00            
ATOM    790  CE2 PHE A  52     -20.073  13.032  -5.146  1.00  0.00            
ATOM    791  HE2 PHE A  52     -19.987  14.084  -5.391  1.00  0.00            
ATOM    792  CD2 PHE A  52     -19.770  12.062  -6.073  1.00  0.00            
ATOM    793  HD2 PHE A  52     -19.432  12.391  -7.039  1.00  0.00            
ATOM    794  C   PHE A  52     -18.068   8.008  -7.992  1.00  0.00            
ATOM    795  O   PHE A  52     -18.822   7.013  -8.091  1.00  0.00            
ATOM    796  N   ASN A  53     -17.138   8.253  -8.943  1.00  0.00            
ATOM    797  H   ASN A  53     -16.466   8.999  -8.835  1.00  0.00            
ATOM    798  CA  ASN A  53     -17.126   7.555 -10.242  1.00  0.00            
ATOM    799  HA  ASN A  53     -17.636   6.603 -10.085  1.00  0.00            
ATOM    800  CB  ASN A  53     -17.990   8.260 -11.237  1.00  0.00            
ATOM    801  HB2 ASN A  53     -18.984   8.512 -10.855  1.00  0.00            
ATOM    802  HB3 ASN A  53     -17.466   9.189 -11.439  1.00  0.00            
ATOM    803  CG  ASN A  53     -18.150   7.521 -12.533  1.00  0.00            
ATOM    804  OD1 ASN A  53     -17.203   7.400 -13.342  1.00  0.00            
ATOM    805  ND2 ASN A  53     -19.324   7.031 -12.804  1.00  0.00            
ATOM    806 1HD2 ASN A  53     -19.384   6.511 -13.672  1.00  0.00            
ATOM    807 2HD2 ASN A  53     -19.979   6.993 -12.031  1.00  0.00            
ATOM    808  C   ASN A  53     -15.703   7.268 -10.730  1.00  0.00            
ATOM    809  O   ASN A  53     -14.867   8.176 -10.654  1.00  0.00            
ATOM    810  N   LYS A  54     -15.412   6.053 -11.265  1.00  0.00            
ATOM    811  H   LYS A  54     -16.241   5.498 -11.374  1.00  0.00            
ATOM    812  CA  LYS A  54     -14.111   5.620 -11.742  1.00  0.00            
ATOM    813  HA  LYS A  54     -13.408   5.652 -10.917  1.00  0.00            
ATOM    814  CB  LYS A  54     -14.127   4.150 -12.202  1.00  0.00            
ATOM    815  HB2 LYS A  54     -13.140   3.693 -12.245  1.00  0.00            
ATOM    816  HB3 LYS A  54     -14.744   3.619 -11.480  1.00  0.00            
ATOM    817  CG  LYS A  54     -14.803   3.804 -13.594  1.00  0.00            
ATOM    818  HG2 LYS A  54     -15.848   4.112 -13.591  1.00  0.00            
ATOM    819  HG3 LYS A  54     -14.166   4.150 -14.416  1.00  0.00            
ATOM    820  CD  LYS A  54     -14.998   2.250 -13.748  1.00  0.00            
ATOM    821  HD2 LYS A  54     -14.102   1.703 -13.462  1.00  0.00            
ATOM    822  HD3 LYS A  54     -15.729   1.872 -13.027  1.00  0.00            
ATOM    823  CE  LYS A  54     -15.343   2.026 -15.223  1.00  0.00            
ATOM    824  HE2 LYS A  54     -16.157   2.696 -15.492  1.00  0.00            
ATOM    825  HE3 LYS A  54     -14.516   2.322 -15.864  1.00  0.00            
ATOM    826  NZ  LYS A  54     -15.597   0.570 -15.443  1.00  0.00            
ATOM    827  HZ1 LYS A  54     -15.718   0.292 -16.404  1.00  0.00            
ATOM    828  HZ2 LYS A  54     -14.803   0.041 -15.102  1.00  0.00            
ATOM    829  HZ3 LYS A  54     -16.393   0.248 -14.917  1.00  0.00            
ATOM    830  C   LYS A  54     -13.589   6.591 -12.864  1.00  0.00            
ATOM    831  O   LYS A  54     -12.390   6.831 -12.967  1.00  0.00            
ATOM    832  N   TRP A  55     -14.437   7.055 -13.744  1.00  0.00            
ATOM    833  H   TRP A  55     -15.395   6.834 -13.525  1.00  0.00            
ATOM    834  CA  TRP A  55     -14.100   7.861 -14.902  1.00  0.00            
ATOM    835  HA  TRP A  55     -13.162   7.469 -15.301  1.00  0.00            
ATOM    836  CB  TRP A  55     -15.306   7.890 -15.957  1.00  0.00            
ATOM    837  HB2 TRP A  55     -16.201   8.332 -15.518  1.00  0.00            
ATOM    838  HB3 TRP A  55     -15.096   8.569 -16.787  1.00  0.00            
ATOM    839  CG  TRP A  55     -15.653   6.535 -16.463  1.00  0.00            
ATOM    840  CD1 TRP A  55     -16.821   5.890 -16.264  1.00  0.00            
ATOM    841  HD1 TRP A  55     -17.644   6.318 -15.696  1.00  0.00            
ATOM    842  NE1 TRP A  55     -16.908   4.766 -16.961  1.00  0.00            
ATOM    843  HE1 TRP A  55     -17.778   4.257 -16.976  1.00  0.00            
ATOM    844  CE2 TRP A  55     -15.740   4.507 -17.661  1.00  0.00            
ATOM    845  CZ2 TRP A  55     -15.341   3.584 -18.606  1.00  0.00            
ATOM    846  HZ2 TRP A  55     -16.021   2.804 -18.920  1.00  0.00            
ATOM    847  CH2 TRP A  55     -14.061   3.752 -19.203  1.00  0.00            
ATOM    848  HH2 TRP A  55     -13.721   2.932 -19.813  1.00  0.00            
ATOM    849  CZ3 TRP A  55     -13.249   4.781 -18.836  1.00  0.00            
ATOM    850  HZ3 TRP A  55     -12.294   4.832 -19.335  1.00  0.00            
ATOM    851  CE3 TRP A  55     -13.702   5.800 -17.978  1.00  0.00            
ATOM    852  HE3 TRP A  55     -13.083   6.662 -17.790  1.00  0.00            
ATOM    853  CD2 TRP A  55     -14.895   5.623 -17.286  1.00  0.00            
ATOM    854  C   TRP A  55     -13.873   9.324 -14.512  1.00  0.00            
ATOM    855  O   TRP A  55     -13.138   9.980 -15.218  1.00  0.00            
ATOM    856  N   ASP A  56     -14.542   9.869 -13.466  1.00  0.00            
ATOM    857  H   ASP A  56     -15.258   9.334 -12.979  1.00  0.00            
ATOM    858  CA  ASP A  56     -14.267  11.175 -12.868  1.00  0.00            
ATOM    859  HA  ASP A  56     -14.290  11.985 -13.600  1.00  0.00            
ATOM    860  CB  ASP A  56     -15.345  11.336 -11.761  1.00  0.00            
ATOM    861  HB2 ASP A  56     -15.615  10.427 -11.211  1.00  0.00            
ATOM    862  HB3 ASP A  56     -14.990  12.012 -10.981  1.00  0.00            
ATOM    863  CG  ASP A  56     -16.675  11.921 -12.351  1.00  0.00            
ATOM    864  OD1 ASP A  56     -16.897  11.958 -13.592  1.00  0.00            
ATOM    865  OD2 ASP A  56     -17.446  12.477 -11.525  1.00  0.00            
ATOM    866  C   ASP A  56     -12.867  11.247 -12.243  1.00  0.00            
ATOM    867  O   ASP A  56     -12.104  12.168 -12.591  1.00  0.00            
ATOM    868  N   ALA A  57     -12.396  10.314 -11.459  1.00  0.00            
ATOM    869  H   ALA A  57     -12.994   9.580 -11.119  1.00  0.00            
ATOM    870  CA  ALA A  57     -11.016  10.262 -11.018  1.00  0.00            
ATOM    871  HA  ALA A  57     -10.831  11.210 -10.525  1.00  0.00            
ATOM    872  CB  ALA A  57     -10.853   9.060 -10.038  1.00  0.00            
ATOM    873  HB1 ALA A  57     -11.535   9.071  -9.191  1.00  0.00            
ATOM    874  HB2 ALA A  57     -11.066   8.128 -10.575  1.00  0.00            
ATOM    875  HB3 ALA A  57      -9.847   9.196  -9.638  1.00  0.00            
ATOM    876  C   ALA A  57      -9.972  10.209 -12.166  1.00  0.00            
ATOM    877  O   ALA A  57      -8.994  10.952 -12.173  1.00  0.00            
ATOM    878  N   GLU A  58     -10.158   9.322 -13.117  1.00  0.00            
ATOM    879  H   GLU A  58     -10.886   8.622 -13.003  1.00  0.00            
ATOM    880  CA  GLU A  58      -9.319   9.154 -14.389  1.00  0.00            
ATOM    881  HA  GLU A  58      -8.300   9.017 -14.036  1.00  0.00            
ATOM    882  CB  GLU A  58      -9.890   7.921 -15.106  1.00  0.00            
ATOM    883  HB2 GLU A  58      -9.923   7.080 -14.420  1.00  0.00            
ATOM    884  HB3 GLU A  58     -10.778   8.165 -15.674  1.00  0.00            
ATOM    885  CG  GLU A  58      -8.911   7.425 -16.174  1.00  0.00            
ATOM    886  HG2 GLU A  58      -8.623   8.255 -16.825  1.00  0.00            
ATOM    887  HG3 GLU A  58      -8.024   7.024 -15.698  1.00  0.00            
ATOM    888  CD  GLU A  58      -9.567   6.357 -17.074  1.00  0.00            
ATOM    889  OE1 GLU A  58      -9.992   5.270 -16.600  1.00  0.00            
ATOM    890  OE2 GLU A  58      -9.667   6.664 -18.295  1.00  0.00            
ATOM    891  C   GLU A  58      -9.343  10.376 -15.257  1.00  0.00            
ATOM    892  O   GLU A  58      -8.360  10.669 -15.966  1.00  0.00            
ATOM    893  N   ASN A  59     -10.401  11.227 -15.316  1.00  0.00            
ATOM    894  H   ASN A  59     -11.187  11.051 -14.698  1.00  0.00            
ATOM    895  CA  ASN A  59     -10.390  12.513 -15.978  1.00  0.00            
ATOM    896  HA  ASN A  59     -10.007  12.425 -16.999  1.00  0.00            
ATOM    897  CB  ASN A  59     -11.890  12.949 -16.076  1.00  0.00            
ATOM    898  HB2 ASN A  59     -12.484  12.093 -16.404  1.00  0.00            
ATOM    899  HB3 ASN A  59     -12.285  13.217 -15.098  1.00  0.00            
ATOM    900  CG  ASN A  59     -12.190  14.056 -17.091  1.00  0.00            
ATOM    901  OD1 ASN A  59     -11.581  14.168 -18.153  1.00  0.00            
ATOM    902  ND2 ASN A  59     -13.232  14.856 -16.867  1.00  0.00            
ATOM    903 1HD2 ASN A  59     -13.506  15.466 -17.619  1.00  0.00            
ATOM    904 2HD2 ASN A  59     -13.854  14.754 -16.085  1.00  0.00            
ATOM    905  C   ASN A  59      -9.498  13.536 -15.257  1.00  0.00            
ATOM    906  O   ASN A  59      -8.627  14.159 -15.887  1.00  0.00            
ATOM    907  N   ALA A  60      -9.726  13.712 -13.905  1.00  0.00            
ATOM    908  H   ALA A  60     -10.334  13.055 -13.427  1.00  0.00            
ATOM    909  CA  ALA A  60      -9.049  14.721 -13.132  1.00  0.00            
ATOM    910  HA  ALA A  60      -8.991  15.649 -13.704  1.00  0.00            
ATOM    911  CB  ALA A  60      -9.863  14.916 -11.832  1.00  0.00            
ATOM    912  HB1 ALA A  60     -10.929  14.790 -12.044  1.00  0.00            
ATOM    913  HB2 ALA A  60      -9.697  14.324 -10.933  1.00  0.00            
ATOM    914  HB3 ALA A  60      -9.744  15.965 -11.564  1.00  0.00            
ATOM    915  C   ALA A  60      -7.546  14.444 -12.956  1.00  0.00            
ATOM    916  O   ALA A  60      -6.731  15.402 -13.012  1.00  0.00            
ATOM    917  N   ILE A  61      -7.185  13.126 -12.915  1.00  0.00            
ATOM    918  H   ILE A  61      -7.890  12.394 -12.860  1.00  0.00            
ATOM    919  CA  ILE A  61      -5.793  12.789 -12.902  1.00  0.00            
ATOM    920  HA  ILE A  61      -5.328  13.161 -11.983  1.00  0.00            
ATOM    921  CB  ILE A  61      -5.717  11.242 -12.744  1.00  0.00            
ATOM    922  HB  ILE A  61      -6.414  10.819 -13.460  1.00  0.00            
ATOM    923  CG2 ILE A  61      -4.269  10.743 -13.018  1.00  0.00            
ATOM    924 1HG2 ILE A  61      -3.562  11.376 -12.490  1.00  0.00            
ATOM    925 2HG2 ILE A  61      -4.209   9.759 -12.562  1.00  0.00            
ATOM    926 3HG2 ILE A  61      -4.119  10.747 -14.098  1.00  0.00            
ATOM    927  CG1 ILE A  61      -6.051  10.799 -11.268  1.00  0.00            
ATOM    928 2HG1 ILE A  61      -5.326  11.127 -10.525  1.00  0.00            
ATOM    929 3HG1 ILE A  61      -6.941  11.365 -10.992  1.00  0.00            
ATOM    930  CD1 ILE A  61      -6.382   9.349 -11.030  1.00  0.00            
ATOM    931 1HD1 ILE A  61      -6.865   8.998 -11.934  1.00  0.00            
ATOM    932 2HD1 ILE A  61      -5.452   8.813 -10.824  1.00  0.00            
ATOM    933 3HD1 ILE A  61      -7.066   9.295 -10.184  1.00  0.00            
ATOM    934  C   ILE A  61      -5.104  13.331 -14.124  1.00  0.00            
ATOM    935  O   ILE A  61      -3.997  13.868 -14.071  1.00  0.00            
ATOM    936  N   GLN A  62      -5.629  13.145 -15.306  1.00  0.00            
ATOM    937  H   GLN A  62      -6.555  12.755 -15.356  1.00  0.00            
ATOM    938  CA  GLN A  62      -4.991  13.453 -16.535  1.00  0.00            
ATOM    939  HA  GLN A  62      -3.931  13.216 -16.448  1.00  0.00            
ATOM    940  CB  GLN A  62      -5.563  12.545 -17.620  1.00  0.00            
ATOM    941  HB2 GLN A  62      -5.185  11.545 -17.415  1.00  0.00            
ATOM    942  HB3 GLN A  62      -6.638  12.451 -17.485  1.00  0.00            
ATOM    943  CG  GLN A  62      -5.237  12.909 -19.079  1.00  0.00            
ATOM    944  HG2 GLN A  62      -5.848  12.237 -19.680  1.00  0.00            
ATOM    945  HG3 GLN A  62      -5.593  13.854 -19.496  1.00  0.00            
ATOM    946  CD  GLN A  62      -3.727  12.680 -19.347  1.00  0.00            
ATOM    947  OE1 GLN A  62      -3.162  11.573 -19.105  1.00  0.00            
ATOM    948  NE2 GLN A  62      -3.059  13.568 -20.019  1.00  0.00            
ATOM    949 1HE2 GLN A  62      -2.089  13.443 -20.266  1.00  0.00            
ATOM    950 2HE2 GLN A  62      -3.359  14.511 -20.215  1.00  0.00            
ATOM    951  C   GLN A  62      -5.048  14.991 -16.756  1.00  0.00            
ATOM    952  O   GLN A  62      -3.959  15.472 -17.014  1.00  0.00            
ATOM    953  N   GLN A  63      -6.117  15.715 -16.489  1.00  0.00            
ATOM    954  H   GLN A  63      -6.981  15.271 -16.222  1.00  0.00            
ATOM    955  CA  GLN A  63      -6.231  17.127 -16.891  1.00  0.00            
ATOM    956  HA  GLN A  63      -5.717  17.269 -17.846  1.00  0.00            
ATOM    957  CB  GLN A  63      -7.770  17.404 -17.078  1.00  0.00            
ATOM    958  HB2 GLN A  63      -8.277  17.065 -16.169  1.00  0.00            
ATOM    959  HB3 GLN A  63      -7.893  18.479 -17.194  1.00  0.00            
ATOM    960  CG  GLN A  63      -8.440  16.617 -18.189  1.00  0.00            
ATOM    961  HG2 GLN A  63      -8.335  15.546 -18.060  1.00  0.00            
ATOM    962  HG3 GLN A  63      -9.520  16.746 -18.162  1.00  0.00            
ATOM    963  CD  GLN A  63      -7.858  16.889 -19.571  1.00  0.00            
ATOM    964  OE1 GLN A  63      -7.488  18.001 -19.933  1.00  0.00            
ATOM    965  NE2 GLN A  63      -7.795  15.911 -20.412  1.00  0.00            
ATOM    966 1HE2 GLN A  63      -7.582  16.197 -21.356  1.00  0.00            
ATOM    967 2HE2 GLN A  63      -8.291  15.042 -20.314  1.00  0.00            
ATOM    968  C   GLN A  63      -5.562  18.051 -15.900  1.00  0.00            
ATOM    969  O   GLN A  63      -5.242  19.213 -16.261  1.00  0.00            
ATOM    970  N   MET A  64      -5.517  17.646 -14.611  1.00  0.00            
ATOM    971  H   MET A  64      -5.936  16.758 -14.334  1.00  0.00            
ATOM    972  CA  MET A  64      -4.820  18.390 -13.468  1.00  0.00            
ATOM    973  HA  MET A  64      -4.858  19.454 -13.711  1.00  0.00            
ATOM    974  CB  MET A  64      -5.463  18.196 -12.082  1.00  0.00            
ATOM    975  HB2 MET A  64      -5.401  17.140 -11.799  1.00  0.00            
ATOM    976  HB3 MET A  64      -4.865  18.666 -11.300  1.00  0.00            
ATOM    977  CG  MET A  64      -6.938  18.591 -11.967  1.00  0.00            
ATOM    978  HG2 MET A  64      -7.470  17.983 -12.694  1.00  0.00            
ATOM    979  HG3 MET A  64      -7.270  18.522 -10.931  1.00  0.00            
ATOM    980  SD  MET A  64      -7.156  20.335 -12.454  1.00  0.00            
ATOM    981  CE  MET A  64      -6.757  21.140 -10.907  1.00  0.00            
ATOM    982  HE1 MET A  64      -5.767  20.738 -10.678  1.00  0.00            
ATOM    983  HE2 MET A  64      -6.799  22.222 -11.013  1.00  0.00            
ATOM    984  HE3 MET A  64      -7.425  20.694 -10.181  1.00  0.00            
ATOM    985  C   MET A  64      -3.295  18.008 -13.388  1.00  0.00            
ATOM    986  O   MET A  64      -2.519  18.633 -12.680  1.00  0.00            
ATOM    987  N   GLY A  65      -2.889  17.006 -14.206  1.00  0.00            
ATOM    988  H   GLY A  65      -3.573  16.561 -14.787  1.00  0.00            
ATOM    989  CA  GLY A  65      -1.494  16.561 -14.358  1.00  0.00            
ATOM    990  HA2 GLY A  65      -1.064  16.230 -13.416  1.00  0.00            
ATOM    991  HA3 GLY A  65      -1.439  15.815 -15.148  1.00  0.00            
ATOM    992  C   GLY A  65      -0.592  17.698 -14.805  1.00  0.00            
ATOM    993  O   GLY A  65      -0.739  18.126 -15.930  1.00  0.00            
ATOM    994  N   GLY A  66       0.319  18.151 -13.888  1.00  0.00            
ATOM    995  H   GLY A  66       0.459  17.639 -13.032  1.00  0.00            
ATOM    996  CA  GLY A  66       1.135  19.316 -14.206  1.00  0.00            
ATOM    997  HA2 GLY A  66       2.015  19.364 -13.559  1.00  0.00            
ATOM    998  HA3 GLY A  66       1.567  19.157 -15.201  1.00  0.00            
ATOM    999  C   GLY A  66       0.469  20.686 -14.247  1.00  0.00            
ATOM   1000  O   GLY A  66       1.107  21.648 -14.683  1.00  0.00            
ATOM   1001  N   GLN A  67      -0.801  20.851 -13.807  1.00  0.00            
ATOM   1002  H   GLN A  67      -1.273  20.043 -13.441  1.00  0.00            
ATOM   1003  CA  GLN A  67      -1.559  22.055 -14.139  1.00  0.00            
ATOM   1004  HA  GLN A  67      -1.415  22.354 -15.168  1.00  0.00            
ATOM   1005  CB  GLN A  67      -3.078  21.643 -14.009  1.00  0.00            
ATOM   1006  HB2 GLN A  67      -3.399  21.021 -14.843  1.00  0.00            
ATOM   1007  HB3 GLN A  67      -3.134  21.068 -13.084  1.00  0.00            
ATOM   1008  CG  GLN A  67      -3.960  22.939 -13.848  1.00  0.00            
ATOM   1009  HG2 GLN A  67      -3.745  23.295 -12.831  1.00  0.00            
ATOM   1010  HG3 GLN A  67      -3.694  23.727 -14.543  1.00  0.00            
ATOM   1011  CD  GLN A  67      -5.465  22.808 -14.062  1.00  0.00            
ATOM   1012  OE1 GLN A  67      -6.291  23.520 -13.530  1.00  0.00            
ATOM   1013  NE2 GLN A  67      -5.935  21.967 -14.912  1.00  0.00            
ATOM   1014 1HE2 GLN A  67      -6.929  21.901 -15.014  1.00  0.00            
ATOM   1015 2HE2 GLN A  67      -5.319  21.436 -15.516  1.00  0.00            
ATOM   1016  C   GLN A  67      -1.107  23.160 -13.129  1.00  0.00            
ATOM   1017  O   GLN A  67      -1.014  22.962 -11.902  1.00  0.00            
ATOM   1018  N   TRP A  68      -0.961  24.391 -13.631  1.00  0.00            
ATOM   1019  H   TRP A  68      -1.089  24.553 -14.623  1.00  0.00            
ATOM   1020  CA  TRP A  68      -0.812  25.592 -12.788  1.00  0.00            
ATOM   1021  HA  TRP A  68       0.018  25.380 -12.115  1.00  0.00            
ATOM   1022  CB  TRP A  68      -0.327  26.835 -13.615  1.00  0.00            
ATOM   1023  HB2 TRP A  68      -1.101  27.092 -14.347  1.00  0.00            
ATOM   1024  HB3 TRP A  68      -0.244  27.710 -12.978  1.00  0.00            
ATOM   1025  CG  TRP A  68       1.021  26.650 -14.292  1.00  0.00            
ATOM   1026  CD1 TRP A  68       1.266  26.405 -15.600  1.00  0.00            
ATOM   1027  HD1 TRP A  68       0.476  26.259 -16.327  1.00  0.00            
ATOM   1028  NE1 TRP A  68       2.559  26.662 -15.911  1.00  0.00            
ATOM   1029  HE1 TRP A  68       2.955  26.579 -16.830  1.00  0.00            
ATOM   1030  CE2 TRP A  68       3.295  26.885 -14.786  1.00  0.00            
ATOM   1031  CZ2 TRP A  68       4.682  27.050 -14.553  1.00  0.00            
ATOM   1032  HZ2 TRP A  68       5.390  26.764 -15.324  1.00  0.00            
ATOM   1033  CH2 TRP A  68       5.132  27.659 -13.383  1.00  0.00            
ATOM   1034  HH2 TRP A  68       6.168  27.823 -13.106  1.00  0.00            
ATOM   1035  CZ3 TRP A  68       4.141  27.947 -12.480  1.00  0.00            
ATOM   1036  HZ3 TRP A  68       4.379  28.331 -11.492  1.00  0.00            
ATOM   1037  CE3 TRP A  68       2.779  27.765 -12.712  1.00  0.00            
ATOM   1038  HE3 TRP A  68       2.054  28.203 -12.038  1.00  0.00            
ATOM   1039  CD2 TRP A  68       2.297  27.147 -13.815  1.00  0.00            
ATOM   1040  C   TRP A  68      -2.047  25.812 -11.928  1.00  0.00            
ATOM   1041  O   TRP A  68      -3.113  26.212 -12.447  1.00  0.00            
ATOM   1042  N   LEU A  69      -1.847  25.727 -10.588  1.00  0.00            
ATOM   1043  H   LEU A  69      -0.934  25.492 -10.232  1.00  0.00            
ATOM   1044  CA  LEU A  69      -2.802  26.180  -9.545  1.00  0.00            
ATOM   1045  HA  LEU A  69      -3.556  26.747 -10.092  1.00  0.00            
ATOM   1046  CB  LEU A  69      -3.662  24.942  -9.113  1.00  0.00            
ATOM   1047  HB2 LEU A  69      -4.057  24.408  -9.972  1.00  0.00            
ATOM   1048  HB3 LEU A  69      -3.039  24.172  -8.664  1.00  0.00            
ATOM   1049  CG  LEU A  69      -4.832  25.260  -8.133  1.00  0.00            
ATOM   1050  HG  LEU A  69      -4.509  26.012  -7.412  1.00  0.00            
ATOM   1051  CD1 LEU A  69      -5.946  25.998  -8.909  1.00  0.00            
ATOM   1052 1HD1 LEU A  69      -6.440  25.310  -9.584  1.00  0.00            
ATOM   1053 2HD1 LEU A  69      -6.688  26.422  -8.224  1.00  0.00            
ATOM   1054 3HD1 LEU A  69      -5.520  26.823  -9.473  1.00  0.00            
ATOM   1055  CD2 LEU A  69      -5.363  24.047  -7.372  1.00  0.00            
ATOM   1056 1HD2 LEU A  69      -4.537  23.460  -6.969  1.00  0.00            
ATOM   1057 2HD2 LEU A  69      -6.112  24.365  -6.637  1.00  0.00            
ATOM   1058 3HD2 LEU A  69      -5.948  23.433  -8.063  1.00  0.00            
ATOM   1059  C   LEU A  69      -2.166  27.037  -8.394  1.00  0.00            
ATOM   1060  O   LEU A  69      -1.122  26.621  -7.894  1.00  0.00            
ATOM   1061  N   GLY A  70      -2.734  28.191  -8.014  1.00  0.00            
ATOM   1062  H   GLY A  70      -3.429  28.627  -8.614  1.00  0.00            
ATOM   1063  CA  GLY A  70      -2.275  28.911  -6.800  1.00  0.00            
ATOM   1064  HA2 GLY A  70      -2.825  29.859  -6.731  1.00  0.00            
ATOM   1065  HA3 GLY A  70      -2.353  28.321  -5.894  1.00  0.00            
ATOM   1066  C   GLY A  70      -0.804  29.335  -6.805  1.00  0.00            
ATOM   1067  O   GLY A  70      -0.095  29.500  -5.826  1.00  0.00            
ATOM   1068  N   GLY A  71      -0.322  29.582  -8.102  1.00  0.00            
ATOM   1069  H   GLY A  71      -1.032  29.442  -8.805  1.00  0.00            
ATOM   1070  CA  GLY A  71       0.994  30.003  -8.563  1.00  0.00            
ATOM   1071  HA2 GLY A  71       0.988  30.618  -9.462  1.00  0.00            
ATOM   1072  HA3 GLY A  71       1.412  30.647  -7.787  1.00  0.00            
ATOM   1073  C   GLY A  71       2.042  28.909  -8.851  1.00  0.00            
ATOM   1074  O   GLY A  71       3.195  29.204  -8.995  1.00  0.00            
ATOM   1075  N   ARG A  72       1.646  27.618  -8.751  1.00  0.00            
ATOM   1076  H   ARG A  72       0.669  27.534  -8.510  1.00  0.00            
ATOM   1077  CA  ARG A  72       2.448  26.436  -8.821  1.00  0.00            
ATOM   1078  HA  ARG A  72       3.366  26.700  -9.362  1.00  0.00            
ATOM   1079  CB  ARG A  72       2.869  26.098  -7.394  1.00  0.00            
ATOM   1080  HB2 ARG A  72       3.135  26.979  -6.800  1.00  0.00            
ATOM   1081  HB3 ARG A  72       2.080  25.576  -6.842  1.00  0.00            
ATOM   1082  CG  ARG A  72       4.040  25.146  -7.327  1.00  0.00            
ATOM   1083  HG2 ARG A  72       3.882  24.370  -8.082  1.00  0.00            
ATOM   1084  HG3 ARG A  72       4.956  25.682  -7.562  1.00  0.00            
ATOM   1085  CD  ARG A  72       4.268  24.432  -5.927  1.00  0.00            
ATOM   1086  HD2 ARG A  72       4.568  25.202  -5.221  1.00  0.00            
ATOM   1087  HD3 ARG A  72       3.254  24.090  -5.737  1.00  0.00            
ATOM   1088  NE  ARG A  72       5.314  23.453  -6.015  1.00  0.00            
ATOM   1089  HE  ARG A  72       5.758  23.389  -6.925  1.00  0.00            
ATOM   1090  CZ  ARG A  72       5.814  22.747  -5.027  1.00  0.00            
ATOM   1091  NH1 ARG A  72       5.451  22.939  -3.753  1.00  0.00            
ATOM   1092 1HH1 ARG A  72       4.576  23.424  -3.622  1.00  0.00            
ATOM   1093 2HH1 ARG A  72       5.804  22.388  -2.985  1.00  0.00            
ATOM   1094  NH2 ARG A  72       6.654  21.823  -5.296  1.00  0.00            
ATOM   1095 1HH2 ARG A  72       6.840  21.663  -6.270  1.00  0.00            
ATOM   1096 2HH2 ARG A  72       6.957  21.226  -4.547  1.00  0.00            
ATOM   1097  C   ARG A  72       1.911  25.260  -9.664  1.00  0.00            
ATOM   1098  O   ARG A  72       0.727  24.973  -9.644  1.00  0.00            
ATOM   1099  N   GLN A  73       2.828  24.651 -10.394  1.00  0.00            
ATOM   1100  H   GLN A  73       3.813  24.845 -10.283  1.00  0.00            
ATOM   1101  CA  GLN A  73       2.525  23.361 -11.037  1.00  0.00            
ATOM   1102  HA  GLN A  73       1.649  23.475 -11.677  1.00  0.00            
ATOM   1103  CB  GLN A  73       3.574  22.919 -12.089  1.00  0.00            
ATOM   1104  HB2 GLN A  73       4.495  22.631 -11.580  1.00  0.00            
ATOM   1105  HB3 GLN A  73       3.225  22.024 -12.594  1.00  0.00            
ATOM   1106  CG  GLN A  73       3.798  23.999 -13.147  1.00  0.00            
ATOM   1107  HG2 GLN A  73       2.833  24.431 -13.420  1.00  0.00            
ATOM   1108  HG3 GLN A  73       4.374  24.754 -12.611  1.00  0.00            
ATOM   1109  CD  GLN A  73       4.411  23.555 -14.466  1.00  0.00            
ATOM   1110  OE1 GLN A  73       5.565  23.938 -14.806  1.00  0.00            
ATOM   1111  NE2 GLN A  73       3.719  22.792 -15.260  1.00  0.00            
ATOM   1112 1HE2 GLN A  73       4.212  22.523 -16.097  1.00  0.00            
ATOM   1113 2HE2 GLN A  73       2.858  22.324 -14.989  1.00  0.00            
ATOM   1114  C   GLN A  73       2.359  22.280  -9.951  1.00  0.00            
ATOM   1115  O   GLN A  73       3.384  21.753  -9.503  1.00  0.00            
ATOM   1116  N   ILE A  74       1.125  21.875  -9.694  1.00  0.00            
ATOM   1117  H   ILE A  74       0.461  22.514 -10.086  1.00  0.00            
ATOM   1118  CA  ILE A  74       0.673  20.685  -8.907  1.00  0.00            
ATOM   1119  HA  ILE A  74       1.097  20.632  -7.903  1.00  0.00            
ATOM   1120  CB  ILE A  74      -0.821  20.737  -8.565  1.00  0.00            
ATOM   1121  HB  ILE A  74      -1.026  19.933  -7.858  1.00  0.00            
ATOM   1122  CG2 ILE A  74      -1.057  22.081  -7.964  1.00  0.00            
ATOM   1123 1HG2 ILE A  74      -0.177  22.327  -7.364  1.00  0.00            
ATOM   1124 2HG2 ILE A  74      -1.385  22.784  -8.732  1.00  0.00            
ATOM   1125 3HG2 ILE A  74      -1.905  22.007  -7.290  1.00  0.00            
ATOM   1126  CG1 ILE A  74      -1.742  20.572  -9.805  1.00  0.00            
ATOM   1127 2HG1 ILE A  74      -1.487  21.310 -10.572  1.00  0.00            
ATOM   1128 3HG1 ILE A  74      -1.541  19.616 -10.297  1.00  0.00            
ATOM   1129  CD1 ILE A  74      -3.264  20.686  -9.553  1.00  0.00            
ATOM   1130 1HD1 ILE A  74      -3.645  21.674  -9.279  1.00  0.00            
ATOM   1131 2HD1 ILE A  74      -3.582  20.340 -10.537  1.00  0.00            
ATOM   1132 3HD1 ILE A  74      -3.533  19.939  -8.803  1.00  0.00            
ATOM   1133  C   ILE A  74       1.006  19.338  -9.590  1.00  0.00            
ATOM   1134  O   ILE A  74       1.503  19.206 -10.697  1.00  0.00            
ATOM   1135  N   ARG A  75       0.677  18.288  -8.864  1.00  0.00            
ATOM   1136  H   ARG A  75       0.455  18.537  -7.919  1.00  0.00            
ATOM   1137  CA  ARG A  75       0.774  16.851  -9.321  1.00  0.00            
ATOM   1138  HA  ARG A  75       0.927  16.733 -10.401  1.00  0.00            
ATOM   1139  CB  ARG A  75       2.070  16.304  -8.765  1.00  0.00            
ATOM   1140  HB2 ARG A  75       2.842  17.017  -9.066  1.00  0.00            
ATOM   1141  HB3 ARG A  75       1.993  16.303  -7.677  1.00  0.00            
ATOM   1142  CG  ARG A  75       2.618  14.904  -9.136  1.00  0.00            
ATOM   1143  HG2 ARG A  75       1.919  14.140  -8.819  1.00  0.00            
ATOM   1144  HG3 ARG A  75       2.485  14.826 -10.209  1.00  0.00            
ATOM   1145  CD  ARG A  75       4.123  14.645  -8.914  1.00  0.00            
ATOM   1146  HD2 ARG A  75       4.256  13.567  -9.013  1.00  0.00            
ATOM   1147  HD3 ARG A  75       4.730  14.968  -9.757  1.00  0.00            
ATOM   1148  NE  ARG A  75       4.624  15.252  -7.624  1.00  0.00            
ATOM   1149  HE  ARG A  75       5.021  16.175  -7.619  1.00  0.00            
ATOM   1150  CZ  ARG A  75       4.576  14.665  -6.448  1.00  0.00            
ATOM   1151  NH1 ARG A  75       4.086  13.442  -6.265  1.00  0.00            
ATOM   1152 1HH1 ARG A  75       4.012  12.839  -7.074  1.00  0.00            
ATOM   1153 2HH1 ARG A  75       4.270  13.042  -5.354  1.00  0.00            
ATOM   1154  NH2 ARG A  75       4.978  15.268  -5.393  1.00  0.00            
ATOM   1155 1HH2 ARG A  75       5.391  16.189  -5.458  1.00  0.00            
ATOM   1156 2HH2 ARG A  75       4.791  14.888  -4.479  1.00  0.00            
ATOM   1157  C   ARG A  75      -0.504  16.184  -8.880  1.00  0.00            
ATOM   1158  O   ARG A  75      -1.090  16.427  -7.813  1.00  0.00            
ATOM   1159  N   THR A  76      -0.912  15.262  -9.854  1.00  0.00            
ATOM   1160  H   THR A  76      -0.346  15.127 -10.674  1.00  0.00            
ATOM   1161  CA  THR A  76      -2.119  14.447  -9.711  1.00  0.00            
ATOM   1162  HA  THR A  76      -2.262  14.484  -8.625  1.00  0.00            
ATOM   1163  CB  THR A  76      -3.385  15.043 -10.278  1.00  0.00            
ATOM   1164  HB  THR A  76      -3.433  15.074 -11.363  1.00  0.00            
ATOM   1165  CG2 THR A  76      -4.584  14.261  -9.692  1.00  0.00            
ATOM   1166 1HG2 THR A  76      -5.489  14.475 -10.251  1.00  0.00            
ATOM   1167 2HG2 THR A  76      -4.440  13.187  -9.616  1.00  0.00            
ATOM   1168 3HG2 THR A  76      -4.686  14.670  -8.683  1.00  0.00            
ATOM   1169  OG1 THR A  76      -3.565  16.409  -9.847  1.00  0.00            
ATOM   1170  HG1 THR A  76      -2.944  17.003 -10.274  1.00  0.00            
ATOM   1171  C   THR A  76      -2.020  12.970 -10.029  1.00  0.00            
ATOM   1172  O   THR A  76      -1.784  12.631 -11.142  1.00  0.00            
ATOM   1173  N   ASN A  77      -2.262  12.075  -9.065  1.00  0.00            
ATOM   1174  H   ASN A  77      -2.665  12.475  -8.222  1.00  0.00            
ATOM   1175  CA  ASN A  77      -2.101  10.647  -9.190  1.00  0.00            
ATOM   1176  HA  ASN A  77      -2.018  10.359 -10.236  1.00  0.00            
ATOM   1177  CB  ASN A  77      -0.871  10.079  -8.430  1.00  0.00            
ATOM   1178  HB2 ASN A  77      -1.015  10.223  -7.359  1.00  0.00            
ATOM   1179  HB3 ASN A  77      -0.830   9.018  -8.688  1.00  0.00            
ATOM   1180  CG  ASN A  77       0.455  10.621  -8.824  1.00  0.00            
ATOM   1181  OD1 ASN A  77       0.692  10.853  -9.994  1.00  0.00            
ATOM   1182  ND2 ASN A  77       1.375  10.725  -7.907  1.00  0.00            
ATOM   1183 1HD2 ASN A  77       2.364  10.852  -8.055  1.00  0.00            
ATOM   1184 2HD2 ASN A  77       1.163  10.405  -6.967  1.00  0.00            
ATOM   1185  C   ASN A  77      -3.311   9.900  -8.550  1.00  0.00            
ATOM   1186  O   ASN A  77      -4.004  10.351  -7.599  1.00  0.00            
ATOM   1187  N   TRP A  78      -3.565   8.655  -8.924  1.00  0.00            
ATOM   1188  H   TRP A  78      -3.018   8.445  -9.747  1.00  0.00            
ATOM   1189  CA  TRP A  78      -4.419   7.662  -8.259  1.00  0.00            
ATOM   1190  HA  TRP A  78      -5.455   8.020  -8.227  1.00  0.00            
ATOM   1191  CB  TRP A  78      -4.383   6.356  -8.943  1.00  0.00            
ATOM   1192  HB2 TRP A  78      -3.404   5.896  -9.059  1.00  0.00            
ATOM   1193  HB3 TRP A  78      -4.923   5.647  -8.313  1.00  0.00            
ATOM   1194  CG  TRP A  78      -5.248   6.198 -10.176  1.00  0.00            
ATOM   1195  CD1 TRP A  78      -4.781   6.095 -11.476  1.00  0.00            
ATOM   1196  HD1 TRP A  78      -3.740   6.123 -11.760  1.00  0.00            
ATOM   1197  NE1 TRP A  78      -5.838   5.873 -12.287  1.00  0.00            
ATOM   1198  HE1 TRP A  78      -5.785   5.711 -13.284  1.00  0.00            
ATOM   1199  CE2 TRP A  78      -7.007   5.815 -11.656  1.00  0.00            
ATOM   1200  CZ2 TRP A  78      -8.328   5.440 -12.051  1.00  0.00            
ATOM   1201  HZ2 TRP A  78      -8.510   5.162 -13.083  1.00  0.00            
ATOM   1202  CH2 TRP A  78      -9.395   5.464 -11.111  1.00  0.00            
ATOM   1203  HH2 TRP A  78     -10.420   5.293 -11.417  1.00  0.00            
ATOM   1204  CZ3 TRP A  78      -9.086   5.810  -9.783  1.00  0.00            
ATOM   1205  HZ3 TRP A  78      -9.850   5.903  -9.021  1.00  0.00            
ATOM   1206  CE3 TRP A  78      -7.764   6.132  -9.380  1.00  0.00            
ATOM   1207  HE3 TRP A  78      -7.586   6.344  -8.335  1.00  0.00            
ATOM   1208  CD2 TRP A  78      -6.691   6.129 -10.303  1.00  0.00            
ATOM   1209  C   TRP A  78      -3.961   7.566  -6.840  1.00  0.00            
ATOM   1210  O   TRP A  78      -2.778   7.626  -6.529  1.00  0.00            
ATOM   1211  N   ALA A  79      -4.889   7.219  -5.959  1.00  0.00            
ATOM   1212  H   ALA A  79      -5.838   7.185  -6.274  1.00  0.00            
ATOM   1213  CA  ALA A  79      -4.670   6.695  -4.593  1.00  0.00            
ATOM   1214  HA  ALA A  79      -3.695   6.212  -4.669  1.00  0.00            
ATOM   1215  CB  ALA A  79      -4.482   7.814  -3.641  1.00  0.00            
ATOM   1216  HB1 ALA A  79      -5.439   8.336  -3.550  1.00  0.00            
ATOM   1217  HB2 ALA A  79      -4.221   7.442  -2.653  1.00  0.00            
ATOM   1218  HB3 ALA A  79      -3.792   8.549  -4.056  1.00  0.00            
ATOM   1219  C   ALA A  79      -5.700   5.683  -4.166  1.00  0.00            
ATOM   1220  O   ALA A  79      -6.668   5.409  -4.852  1.00  0.00            
ATOM   1221  N   THR A  80      -5.373   4.863  -3.155  1.00  0.00            
ATOM   1222  H   THR A  80      -4.508   5.103  -2.701  1.00  0.00            
ATOM   1223  CA  THR A  80      -6.150   3.769  -2.494  1.00  0.00            
ATOM   1224  HA  THR A  80      -5.628   3.509  -1.577  1.00  0.00            
ATOM   1225  CB  THR A  80      -7.534   4.253  -1.985  1.00  0.00            
ATOM   1226  HB  THR A  80      -8.099   4.619  -2.837  1.00  0.00            
ATOM   1227  CG2 THR A  80      -8.325   3.172  -1.245  1.00  0.00            
ATOM   1228 1HG2 THR A  80      -7.942   2.892  -0.260  1.00  0.00            
ATOM   1229 2HG2 THR A  80      -9.299   3.644  -1.134  1.00  0.00            
ATOM   1230 3HG2 THR A  80      -8.438   2.311  -1.912  1.00  0.00            
ATOM   1231  OG1 THR A  80      -7.362   5.274  -1.090  1.00  0.00            
ATOM   1232  HG1 THR A  80      -7.293   6.149  -1.467  1.00  0.00            
ATOM   1233  C   THR A  80      -6.415   2.460  -3.307  1.00  0.00            
ATOM   1234  O   THR A  80      -6.367   1.348  -2.760  1.00  0.00            
ATOM   1235  N   ARG A  81      -6.460   2.584  -4.674  1.00  0.00            
ATOM   1236  H   ARG A  81      -6.390   3.514  -5.073  1.00  0.00            
ATOM   1237  CA  ARG A  81      -6.711   1.496  -5.623  1.00  0.00            
ATOM   1238  HA  ARG A  81      -6.024   0.686  -5.394  1.00  0.00            
ATOM   1239  CB  ARG A  81      -8.160   1.042  -5.555  1.00  0.00            
ATOM   1240  HB2 ARG A  81      -8.460   1.148  -4.515  1.00  0.00            
ATOM   1241  HB3 ARG A  81      -8.862   1.650  -6.134  1.00  0.00            
ATOM   1242  CG  ARG A  81      -8.414  -0.369  -5.999  1.00  0.00            
ATOM   1243  HG2 ARG A  81      -9.480  -0.389  -6.227  1.00  0.00            
ATOM   1244  HG3 ARG A  81      -7.769  -0.441  -6.873  1.00  0.00            
ATOM   1245  CD  ARG A  81      -8.179  -1.275  -4.788  1.00  0.00            
ATOM   1246  HD2 ARG A  81      -7.351  -0.990  -4.138  1.00  0.00            
ATOM   1247  HD3 ARG A  81      -9.111  -1.258  -4.220  1.00  0.00            
ATOM   1248  NE  ARG A  81      -8.113  -2.699  -5.261  1.00  0.00            
ATOM   1249  HE  ARG A  81      -8.679  -2.994  -6.038  1.00  0.00            
ATOM   1250  CZ  ARG A  81      -7.618  -3.733  -4.645  1.00  0.00            
ATOM   1251  NH1 ARG A  81      -7.250  -3.598  -3.386  1.00  0.00            
ATOM   1252 1HH1 ARG A  81      -7.258  -2.745  -2.842  1.00  0.00            
ATOM   1253 2HH1 ARG A  81      -6.966  -4.423  -2.876  1.00  0.00            
ATOM   1254  NH2 ARG A  81      -7.499  -4.945  -5.221  1.00  0.00            
ATOM   1255 1HH2 ARG A  81      -7.953  -5.069  -6.115  1.00  0.00            
ATOM   1256 2HH2 ARG A  81      -7.024  -5.686  -4.714  1.00  0.00            
ATOM   1257  C   ARG A  81      -6.413   2.156  -6.976  1.00  0.00            
ATOM   1258  O   ARG A  81      -7.058   3.078  -7.444  1.00  0.00            
ATOM   1259  N   LYS A  82      -5.331   1.661  -7.636  1.00  0.00            
ATOM   1260  H   LYS A  82      -4.763   0.939  -7.216  1.00  0.00            
ATOM   1261  CA  LYS A  82      -4.842   2.037  -8.945  1.00  0.00            
ATOM   1262  HA  LYS A  82      -5.580   2.752  -9.315  1.00  0.00            
ATOM   1263  CB  LYS A  82      -3.505   2.844  -8.838  1.00  0.00            
ATOM   1264  HB2 LYS A  82      -3.373   3.344  -9.800  1.00  0.00            
ATOM   1265  HB3 LYS A  82      -3.626   3.575  -8.043  1.00  0.00            
ATOM   1266  CG  LYS A  82      -2.282   1.994  -8.537  1.00  0.00            
ATOM   1267  HG2 LYS A  82      -2.496   1.433  -7.636  1.00  0.00            
ATOM   1268  HG3 LYS A  82      -2.300   1.246  -9.337  1.00  0.00            
ATOM   1269  CD  LYS A  82      -0.849   2.692  -8.555  1.00  0.00            
ATOM   1270  HD2 LYS A  82      -0.057   1.979  -8.330  1.00  0.00            
ATOM   1271  HD3 LYS A  82      -0.617   2.960  -9.585  1.00  0.00            
ATOM   1272  CE  LYS A  82      -0.777   3.909  -7.582  1.00  0.00            
ATOM   1273  HE2 LYS A  82      -1.700   4.481  -7.654  1.00  0.00            
ATOM   1274  HE3 LYS A  82      -0.792   3.479  -6.584  1.00  0.00            
ATOM   1275  NZ  LYS A  82       0.365   4.777  -7.849  1.00  0.00            
ATOM   1276  HZ1 LYS A  82       0.365   5.159  -8.784  1.00  0.00            
ATOM   1277  HZ2 LYS A  82       0.427   5.565  -7.226  1.00  0.00            
ATOM   1278  HZ3 LYS A  82       1.237   4.305  -7.656  1.00  0.00            
ATOM   1279  C   LYS A  82      -4.813   0.928 -10.058  1.00  0.00            
ATOM   1280  O   LYS A  82      -4.680  -0.288  -9.786  1.00  0.00            
ATOM   1281  N   PRO A  83      -5.104   1.244 -11.365  1.00  0.00            
ATOM   1282  CD  PRO A  83      -5.168   2.590 -11.827  1.00  0.00            
ATOM   1283  HD2 PRO A  83      -4.222   3.079 -11.619  1.00  0.00            
ATOM   1284  HD3 PRO A  83      -5.985   3.142 -11.365  1.00  0.00            
ATOM   1285  CG  PRO A  83      -5.479   2.500 -13.338  1.00  0.00            
ATOM   1286  HG2 PRO A  83      -5.055   3.339 -13.886  1.00  0.00            
ATOM   1287  HG3 PRO A  83      -6.569   2.536 -13.410  1.00  0.00            
ATOM   1288  CB  PRO A  83      -4.841   1.197 -13.765  1.00  0.00            
ATOM   1289  HB2 PRO A  83      -3.796   1.229 -14.077  1.00  0.00            
ATOM   1290  HB3 PRO A  83      -5.375   0.661 -14.555  1.00  0.00            
ATOM   1291  CA  PRO A  83      -4.934   0.324 -12.501  1.00  0.00            
ATOM   1292  HA  PRO A  83      -5.827  -0.293 -12.504  1.00  0.00            
ATOM   1293  C   PRO A  83      -3.631  -0.592 -12.407  1.00  0.00            
ATOM   1294  O   PRO A  83      -2.575  -0.063 -12.203  1.00  0.00            
ATOM   1295  N   PRO A  84      -3.799  -1.930 -12.560  1.00  0.00            
ATOM   1296  CD  PRO A  84      -5.057  -2.606 -12.906  1.00  0.00            
ATOM   1297  HD2 PRO A  84      -5.714  -2.137 -13.627  1.00  0.00            
ATOM   1298  HD3 PRO A  84      -5.624  -2.636 -11.979  1.00  0.00            
ATOM   1299  CG  PRO A  84      -4.601  -4.008 -13.439  1.00  0.00            
ATOM   1300  HG2 PRO A  84      -4.377  -3.905 -14.505  1.00  0.00            
ATOM   1301  HG3 PRO A  84      -5.444  -4.695 -13.373  1.00  0.00            
ATOM   1302  CB  PRO A  84      -3.411  -4.313 -12.463  1.00  0.00            
ATOM   1303  HB2 PRO A  84      -2.856  -5.155 -12.878  1.00  0.00            
ATOM   1304  HB3 PRO A  84      -3.791  -4.364 -11.445  1.00  0.00            
ATOM   1305  CA  PRO A  84      -2.738  -2.893 -12.536  1.00  0.00            
ATOM   1306  HA  PRO A  84      -2.097  -2.724 -11.665  1.00  0.00            
ATOM   1307  C   PRO A  84      -1.703  -2.917 -13.681  1.00  0.00            
ATOM   1308  O   PRO A  84      -0.650  -3.515 -13.597  1.00  0.00            
ATOM   1309  N   ALA A  85      -2.046  -2.291 -14.826  1.00  0.00            
ATOM   1310  H   ALA A  85      -2.880  -1.728 -14.744  1.00  0.00            
ATOM   1311  CA  ALA A  85      -1.376  -2.275 -16.130  1.00  0.00            
ATOM   1312  HA  ALA A  85      -1.680  -3.226 -16.594  1.00  0.00            
ATOM   1313  CB  ALA A  85      -2.093  -1.197 -16.989  1.00  0.00            
ATOM   1314  HB1 ALA A  85      -1.878  -0.214 -16.582  1.00  0.00            
ATOM   1315  HB2 ALA A  85      -1.862  -1.293 -18.043  1.00  0.00            
ATOM   1316  HB3 ALA A  85      -3.179  -1.304 -16.936  1.00  0.00            
ATOM   1317  C   ALA A  85       0.162  -2.287 -16.160  1.00  0.00            
ATOM   1318  O   ALA A  85       0.748  -3.093 -16.911  1.00  0.00            
ATOM   1319  N   PRO A  86       0.849  -1.394 -15.386  1.00  0.00            
ATOM   1320  CD  PRO A  86       0.333  -0.309 -14.521  1.00  0.00            
ATOM   1321  HD2 PRO A  86      -0.255  -0.584 -13.641  1.00  0.00            
ATOM   1322  HD3 PRO A  86      -0.310   0.250 -15.207  1.00  0.00            
ATOM   1323  CG  PRO A  86       1.553   0.377 -14.026  1.00  0.00            
ATOM   1324  HG2 PRO A  86       1.729   0.116 -12.977  1.00  0.00            
ATOM   1325  HG3 PRO A  86       1.362   1.445 -13.921  1.00  0.00            
ATOM   1326  CB  PRO A  86       2.704  -0.070 -14.824  1.00  0.00            
ATOM   1327  HB2 PRO A  86       3.617  -0.135 -14.230  1.00  0.00            
ATOM   1328  HB3 PRO A  86       2.844   0.506 -15.732  1.00  0.00            
ATOM   1329  CA  PRO A  86       2.335  -1.484 -15.375  1.00  0.00            
ATOM   1330  HA  PRO A  86       2.802  -1.679 -16.350  1.00  0.00            
ATOM   1331  C   PRO A  86       2.778  -2.707 -14.502  1.00  0.00            
ATOM   1332  O   PRO A  86       3.404  -2.475 -13.488  1.00  0.00            
ATOM   1333  N   LYS A  87       2.424  -3.942 -14.799  1.00  0.00            
ATOM   1334  H   LYS A  87       1.975  -4.126 -15.679  1.00  0.00            
ATOM   1335  CA  LYS A  87       2.921  -5.239 -14.216  1.00  0.00            
ATOM   1336  HA  LYS A  87       2.618  -5.366 -13.177  1.00  0.00            
ATOM   1337  CB  LYS A  87       2.305  -6.375 -15.127  1.00  0.00            
ATOM   1338  HB2 LYS A  87       1.228  -6.222 -15.198  1.00  0.00            
ATOM   1339  HB3 LYS A  87       2.722  -6.411 -16.131  1.00  0.00            
ATOM   1340  CG  LYS A  87       2.524  -7.725 -14.483  1.00  0.00            
ATOM   1341  HG2 LYS A  87       3.581  -7.983 -14.607  1.00  0.00            
ATOM   1342  HG3 LYS A  87       2.377  -7.682 -13.404  1.00  0.00            
ATOM   1343  CD  LYS A  87       1.658  -8.661 -15.340  1.00  0.00            
ATOM   1344  HD2 LYS A  87       0.668  -8.245 -15.439  1.00  0.00            
ATOM   1345  HD3 LYS A  87       1.909  -8.680 -16.404  1.00  0.00            
ATOM   1346  CE  LYS A  87       1.582 -10.096 -14.863  1.00  0.00            
ATOM   1347  HE2 LYS A  87       1.792 -10.119 -13.794  1.00  0.00            
ATOM   1348  HE3 LYS A  87       0.551 -10.420 -15.017  1.00  0.00            
ATOM   1349  NZ  LYS A  87       2.592 -10.921 -15.509  1.00  0.00            
ATOM   1350  HZ1 LYS A  87       2.614 -10.885 -16.521  1.00  0.00            
ATOM   1351  HZ2 LYS A  87       3.510 -10.542 -15.318  1.00  0.00            
ATOM   1352  HZ3 LYS A  87       2.506 -11.917 -15.343  1.00  0.00            
ATOM   1353  C   LYS A  87       4.490  -5.195 -14.178  1.00  0.00            
ATOM   1354  O   LYS A  87       5.191  -5.034 -15.181  1.00  0.00            
ATOM   1355  N   SER A  88       5.030  -5.504 -12.992  1.00  0.00            
ATOM   1356  H   SER A  88       4.399  -5.736 -12.241  1.00  0.00            
ATOM   1357  CA  SER A  88       6.483  -5.777 -12.771  1.00  0.00            
ATOM   1358  HA  SER A  88       6.996  -4.951 -13.274  1.00  0.00            
ATOM   1359  CB  SER A  88       6.790  -5.734 -11.259  1.00  0.00            
ATOM   1360  HB2 SER A  88       6.343  -4.837 -10.832  1.00  0.00            
ATOM   1361  HB3 SER A  88       6.220  -6.573 -10.857  1.00  0.00            
ATOM   1362  OG  SER A  88       8.192  -5.794 -10.894  1.00  0.00            
ATOM   1363  HG  SER A  88       8.273  -5.714  -9.942  1.00  0.00            
ATOM   1364  C   SER A  88       6.923  -7.089 -13.430  1.00  0.00            
ATOM   1365  O   SER A  88       6.188  -7.874 -14.002  1.00  0.00            
ATOM   1366  N   THR A  89       8.226  -7.287 -13.489  1.00  0.00            
ATOM   1367  H   THR A  89       8.785  -6.530 -13.121  1.00  0.00            
ATOM   1368  CA  THR A  89       9.031  -8.384 -14.115  1.00  0.00            
ATOM   1369  HA  THR A  89       8.520  -8.515 -15.074  1.00  0.00            
ATOM   1370  CB  THR A  89      10.479  -7.887 -14.393  1.00  0.00            
ATOM   1371  HB  THR A  89      11.031  -8.771 -14.698  1.00  0.00            
ATOM   1372  CG2 THR A  89      10.655  -6.928 -15.572  1.00  0.00            
ATOM   1373 1HG2 THR A  89      10.451  -7.420 -16.518  1.00  0.00            
ATOM   1374 2HG2 THR A  89      10.022  -6.054 -15.442  1.00  0.00            
ATOM   1375 3HG2 THR A  89      11.728  -6.707 -15.612  1.00  0.00            
ATOM   1376  OG1 THR A  89      11.073  -7.382 -13.234  1.00  0.00            
ATOM   1377  HG1 THR A  89      10.786  -6.476 -13.117  1.00  0.00            
ATOM   1378  C   THR A  89       9.024  -9.687 -13.412  1.00  0.00            
ATOM   1379  O   THR A  89       9.076 -10.717 -14.016  1.00  0.00            
ATOM   1380  N   TYR A  90       8.898  -9.689 -12.092  1.00  0.00            
ATOM   1381  H   TYR A  90       8.792  -8.801 -11.627  1.00  0.00            
ATOM   1382  CA  TYR A  90       8.792 -10.885 -11.237  1.00  0.00            
ATOM   1383  HA  TYR A  90       9.621 -11.554 -11.461  1.00  0.00            
ATOM   1384  CB  TYR A  90       9.026 -10.346  -9.757  1.00  0.00            
ATOM   1385  HB2 TYR A  90       8.246  -9.710  -9.351  1.00  0.00            
ATOM   1386  HB3 TYR A  90       8.943 -11.138  -9.013  1.00  0.00            
ATOM   1387  CG  TYR A  90      10.396  -9.739  -9.578  1.00  0.00            
ATOM   1388  CD1 TYR A  90      10.760  -8.406  -9.798  1.00  0.00            
ATOM   1389  HD1 TYR A  90      10.069  -7.648 -10.120  1.00  0.00            
ATOM   1390  CE1 TYR A  90      12.090  -7.982  -9.553  1.00  0.00            
ATOM   1391  HE1 TYR A  90      12.316  -6.941  -9.762  1.00  0.00            
ATOM   1392  CZ  TYR A  90      13.064  -8.969  -9.213  1.00  0.00            
ATOM   1393  OH  TYR A  90      14.328  -8.607  -9.156  1.00  0.00            
ATOM   1394  HH  TYR A  90      14.510  -7.674  -9.254  1.00  0.00            
ATOM   1395  CE2 TYR A  90      12.721 -10.321  -9.021  1.00  0.00            
ATOM   1396  HE2 TYR A  90      13.505 -11.040  -8.798  1.00  0.00            
ATOM   1397  CD2 TYR A  90      11.440 -10.681  -9.245  1.00  0.00            
ATOM   1398  HD2 TYR A  90      11.296 -11.739  -9.065  1.00  0.00            
ATOM   1399  C   TYR A  90       7.491 -11.656 -11.342  1.00  0.00            
ATOM   1400  O   TYR A  90       6.574 -11.011 -11.820  1.00  0.00            
ATOM   1401  N   GLU A  91       7.480 -12.807 -10.742  1.00  0.00            
ATOM   1402  H   GLU A  91       8.283 -13.071 -10.180  1.00  0.00            
ATOM   1403  CA  GLU A  91       6.481 -13.892 -10.802  1.00  0.00            
ATOM   1404  HA  GLU A  91       5.539 -13.337 -10.778  1.00  0.00            
ATOM   1405  CB  GLU A  91       6.674 -14.609 -12.169  1.00  0.00            
ATOM   1406  HB2 GLU A  91       6.668 -13.804 -12.900  1.00  0.00            
ATOM   1407  HB3 GLU A  91       7.685 -15.025 -12.110  1.00  0.00            
ATOM   1408  CG  GLU A  91       5.698 -15.669 -12.660  1.00  0.00            
ATOM   1409  HG2 GLU A  91       6.048 -16.087 -13.612  1.00  0.00            
ATOM   1410  HG3 GLU A  91       5.704 -16.474 -11.929  1.00  0.00            
ATOM   1411  CD  GLU A  91       4.257 -15.059 -12.873  1.00  0.00            
ATOM   1412  OE1 GLU A  91       3.588 -14.779 -11.847  1.00  0.00            
ATOM   1413  OE2 GLU A  91       3.706 -15.034 -14.018  1.00  0.00            
ATOM   1414  C   GLU A  91       6.420 -14.914  -9.640  1.00  0.00            
ATOM   1415  O   GLU A  91       7.374 -15.026  -8.890  1.00  0.00            
ATOM   1416  N   SER A  92       5.333 -15.698  -9.571  1.00  0.00            
ATOM   1417  H   SER A  92       4.595 -15.558 -10.242  1.00  0.00            
ATOM   1418  CA  SER A  92       5.170 -16.935  -8.785  1.00  0.00            
ATOM   1419  HA  SER A  92       5.607 -16.656  -7.823  1.00  0.00            
ATOM   1420  CB  SER A  92       3.704 -17.456  -8.698  1.00  0.00            
ATOM   1421  HB2 SER A  92       3.022 -16.610  -8.600  1.00  0.00            
ATOM   1422  HB3 SER A  92       3.435 -17.927  -9.650  1.00  0.00            
ATOM   1423  OG  SER A  92       3.467 -18.352  -7.634  1.00  0.00            
ATOM   1424  HG  SER A  92       3.066 -17.811  -6.938  1.00  0.00            
ATOM   1425  C   SER A  92       6.038 -18.061  -9.249  1.00  0.00            
ATOM   1426  O   SER A  92       6.138 -18.393 -10.463  1.00  0.00            
ATOM   1427  N   ASN A  93       6.762 -18.754  -8.347  1.00  0.00            
ATOM   1428  H   ASN A  93       6.611 -18.630  -7.352  1.00  0.00            
ATOM   1429  CA  ASN A  93       7.752 -19.811  -8.674  1.00  0.00            
ATOM   1430  HA  ASN A  93       8.120 -19.742  -9.698  1.00  0.00            
ATOM   1431  CB  ASN A  93       8.958 -19.677  -7.713  1.00  0.00            
ATOM   1432  HB2 ASN A  93       8.462 -19.521  -6.761  1.00  0.00            
ATOM   1433  HB3 ASN A  93       9.602 -20.554  -7.762  1.00  0.00            
ATOM   1434  CG  ASN A  93       9.861 -18.584  -8.130  1.00  0.00            
ATOM   1435  OD1 ASN A  93      10.696 -18.598  -9.089  1.00  0.00            
ATOM   1436  ND2 ASN A  93       9.754 -17.393  -7.475  1.00  0.00            
ATOM   1437 1HD2 ASN A  93      10.176 -16.561  -7.866  1.00  0.00            
ATOM   1438 2HD2 ASN A  93       9.012 -17.440  -6.800  1.00  0.00            
ATOM   1439  C   ASN A  93       7.136 -21.192  -8.712  1.00  0.00            
ATOM   1440  O   ASN A  93       6.064 -21.459  -8.153  1.00  0.00            
ATOM   1441  N   THR A  94       7.850 -22.119  -9.334  1.00  0.00            
ATOM   1442  H   THR A  94       8.820 -21.978  -9.561  1.00  0.00            
ATOM   1443  CA  THR A  94       7.483 -23.567  -9.415  1.00  0.00            
ATOM   1444  HA  THR A  94       6.461 -23.707  -9.782  1.00  0.00            
ATOM   1445  CB  THR A  94       8.297 -24.332 -10.421  1.00  0.00            
ATOM   1446  HB  THR A  94       8.073 -25.402 -10.360  1.00  0.00            
ATOM   1447  CG2 THR A  94       8.099 -23.938 -11.909  1.00  0.00            
ATOM   1448 1HG2 THR A  94       7.035 -23.790 -12.079  1.00  0.00            
ATOM   1449 2HG2 THR A  94       8.501 -22.941 -12.131  1.00  0.00            
ATOM   1450 3HG2 THR A  94       8.481 -24.688 -12.604  1.00  0.00            
ATOM   1451  OG1 THR A  94       9.630 -24.034 -10.106  1.00  0.00            
ATOM   1452  HG1 THR A  94      10.058 -24.843 -10.395  1.00  0.00            
ATOM   1453  C   THR A  94       7.457 -24.329  -8.080  1.00  0.00            
ATOM   1454  O   THR A  94       7.994 -23.842  -7.130  1.00  0.00            
ATOM   1455  N   LYS A  95       6.578 -25.330  -7.986  1.00  0.00            
ATOM   1456  H   LYS A  95       6.171 -25.695  -8.840  1.00  0.00            
ATOM   1457  CA  LYS A  95       6.164 -26.011  -6.728  1.00  0.00            
ATOM   1458  HA  LYS A  95       5.750 -25.240  -6.069  1.00  0.00            
ATOM   1459  CB  LYS A  95       4.977 -26.925  -7.104  1.00  0.00            
ATOM   1460  HB2 LYS A  95       4.242 -26.283  -7.589  1.00  0.00            
ATOM   1461  HB3 LYS A  95       5.360 -27.730  -7.734  1.00  0.00            
ATOM   1462  CG  LYS A  95       4.305 -27.502  -5.777  1.00  0.00            
ATOM   1463  HG2 LYS A  95       5.004 -28.053  -5.140  1.00  0.00            
ATOM   1464  HG3 LYS A  95       3.883 -26.625  -5.278  1.00  0.00            
ATOM   1465  CD  LYS A  95       3.139 -28.353  -6.235  1.00  0.00            
ATOM   1466  HD2 LYS A  95       2.304 -27.774  -6.626  1.00  0.00            
ATOM   1467  HD3 LYS A  95       3.435 -28.985  -7.070  1.00  0.00            
ATOM   1468  CE  LYS A  95       2.708 -29.393  -5.240  1.00  0.00            
ATOM   1469  HE2 LYS A  95       1.960 -30.024  -5.701  1.00  0.00            
ATOM   1470  HE3 LYS A  95       3.582 -29.999  -4.999  1.00  0.00            
ATOM   1471  NZ  LYS A  95       2.143 -28.746  -4.091  1.00  0.00            
ATOM   1472  HZ1 LYS A  95       1.441 -28.061  -4.345  1.00  0.00            
ATOM   1473  HZ2 LYS A  95       1.678 -29.397  -3.474  1.00  0.00            
ATOM   1474  HZ3 LYS A  95       2.847 -28.239  -3.579  1.00  0.00            
ATOM   1475  C   LYS A  95       7.362 -26.688  -6.085  1.00  0.00            
ATOM   1476  O   LYS A  95       7.990 -27.400  -6.826  1.00  0.00            
ATOM   1477  N   GLN A  96       7.627 -26.447  -4.775  1.00  0.00            
ATOM   1478  H   GLN A  96       6.959 -25.806  -4.378  1.00  0.00            
ATOM   1479  CA  GLN A  96       8.586 -27.250  -3.997  1.00  0.00            
ATOM   1480  HA  GLN A  96       9.338 -27.593  -4.713  1.00  0.00            
ATOM   1481  CB  GLN A  96       9.345 -26.247  -3.050  1.00  0.00            
ATOM   1482  HB2 GLN A  96       8.680 -25.829  -2.293  1.00  0.00            
ATOM   1483  HB3 GLN A  96       9.977 -26.866  -2.402  1.00  0.00            
ATOM   1484  CG  GLN A  96      10.151 -25.108  -3.831  1.00  0.00            
ATOM   1485  HG2 GLN A  96       9.430 -24.489  -4.361  1.00  0.00            
ATOM   1486  HG3 GLN A  96      10.609 -24.413  -3.131  1.00  0.00            
ATOM   1487  CD  GLN A  96      11.188 -25.733  -4.772  1.00  0.00            
ATOM   1488  OE1 GLN A  96      11.866 -26.697  -4.434  1.00  0.00            
ATOM   1489  NE2 GLN A  96      11.274 -25.231  -6.005  1.00  0.00            
ATOM   1490 1HE2 GLN A  96      12.085 -25.500  -6.547  1.00  0.00            
ATOM   1491 2HE2 GLN A  96      10.704 -24.511  -6.411  1.00  0.00            
ATOM   1492  C   GLN A  96       7.917 -28.364  -3.233  1.00  0.00            
ATOM   1493  O   GLN A  96       6.759 -28.410  -3.173  1.00  0.00            
ATOM   1494  N   LEU A  97       8.715 -29.134  -2.533  1.00  0.00            
ATOM   1495  H   LEU A  97       9.697 -29.143  -2.764  1.00  0.00            
ATOM   1496  CA  LEU A  97       8.273 -30.014  -1.512  1.00  0.00            
ATOM   1497  HA  LEU A  97       7.294 -30.410  -1.777  1.00  0.00            
ATOM   1498  CB  LEU A  97       9.265 -31.190  -1.243  1.00  0.00            
ATOM   1499  HB2 LEU A  97      10.242 -30.842  -0.921  1.00  0.00            
ATOM   1500  HB3 LEU A  97       8.942 -31.778  -0.387  1.00  0.00            
ATOM   1501  CG  LEU A  97       9.451 -31.986  -2.535  1.00  0.00            
ATOM   1502  HG  LEU A  97       9.847 -31.294  -3.269  1.00  0.00            
ATOM   1503  CD1 LEU A  97      10.409 -33.183  -2.150  1.00  0.00            
ATOM   1504 1HD1 LEU A  97       9.942 -33.926  -1.502  1.00  0.00            
ATOM   1505 2HD1 LEU A  97      10.716 -33.634  -3.083  1.00  0.00            
ATOM   1506 3HD1 LEU A  97      11.322 -32.855  -1.637  1.00  0.00            
ATOM   1507  CD2 LEU A  97       8.173 -32.720  -2.941  1.00  0.00            
ATOM   1508 1HD2 LEU A  97       7.674 -33.218  -2.115  1.00  0.00            
ATOM   1509 2HD2 LEU A  97       7.568 -31.927  -3.378  1.00  0.00            
ATOM   1510 3HD2 LEU A  97       8.515 -33.371  -3.744  1.00  0.00            
ATOM   1511  C   LEU A  97       8.138 -29.170  -0.216  1.00  0.00            
ATOM   1512  O   LEU A  97       8.895 -28.223   0.042  1.00  0.00            
ATOM   1513  N   SER A  98       7.212 -29.571   0.730  1.00  0.00            
ATOM   1514  H   SER A  98       6.590 -30.289   0.402  1.00  0.00            
ATOM   1515  CA  SER A  98       7.068 -29.065   2.076  1.00  0.00            
ATOM   1516  HA  SER A  98       7.024 -27.985   1.984  1.00  0.00            
ATOM   1517  CB  SER A  98       5.758 -29.521   2.633  1.00  0.00            
ATOM   1518  HB2 SER A  98       5.544 -30.585   2.503  1.00  0.00            
ATOM   1519  HB3 SER A  98       5.668 -29.166   3.657  1.00  0.00            
ATOM   1520  OG  SER A  98       4.772 -28.779   1.959  1.00  0.00            
ATOM   1521  HG  SER A  98       3.888 -28.904   2.321  1.00  0.00            
ATOM   1522  C   SER A  98       8.140 -29.347   3.105  1.00  0.00            
ATOM   1523  O   SER A  98       9.104 -30.058   2.755  1.00  0.00            
ATOM   1524  N   TYR A  99       8.050 -28.802   4.297  1.00  0.00            
ATOM   1525  H   TYR A  99       7.279 -28.159   4.453  1.00  0.00            
ATOM   1526  CA  TYR A  99       9.032 -29.073   5.353  1.00  0.00            
ATOM   1527  HA  TYR A  99       9.397 -30.098   5.231  1.00  0.00            
ATOM   1528  CB  TYR A  99      10.248 -28.128   5.241  1.00  0.00            
ATOM   1529  HB2 TYR A  99      10.977 -28.226   6.045  1.00  0.00            
ATOM   1530  HB3 TYR A  99      10.753 -28.331   4.299  1.00  0.00            
ATOM   1531  CG  TYR A  99       9.969 -26.613   5.141  1.00  0.00            
ATOM   1532  CD1 TYR A  99       9.981 -25.938   6.347  1.00  0.00            
ATOM   1533  HD1 TYR A  99      10.161 -26.458   7.278  1.00  0.00            
ATOM   1534  CE1 TYR A  99       9.633 -24.543   6.389  1.00  0.00            
ATOM   1535  HE1 TYR A  99       9.398 -24.037   7.322  1.00  0.00            
ATOM   1536  CZ  TYR A  99       9.464 -23.783   5.209  1.00  0.00            
ATOM   1537  OH  TYR A  99       9.238 -22.421   5.276  1.00  0.00            
ATOM   1538  HH  TYR A  99       9.293 -22.201   6.214  1.00  0.00            
ATOM   1539  CE2 TYR A  99       9.656 -24.442   3.943  1.00  0.00            
ATOM   1540  HE2 TYR A  99       9.668 -23.953   2.988  1.00  0.00            
ATOM   1541  CD2 TYR A  99       9.816 -25.859   3.963  1.00  0.00            
ATOM   1542  HD2 TYR A  99      10.047 -26.404   3.067  1.00  0.00            
ATOM   1543  C   TYR A  99       8.333 -28.962   6.706  1.00  0.00            
ATOM   1544  O   TYR A  99       7.309 -28.417   6.971  1.00  0.00            
ATOM   1545  N   ASP A 100       9.090 -29.544   7.711  1.00  0.00            
ATOM   1546  H   ASP A 100       9.925 -30.065   7.477  1.00  0.00            
ATOM   1547  CA  ASP A 100       8.552 -29.947   8.989  1.00  0.00            
ATOM   1548  HA  ASP A 100       7.702 -30.604   8.807  1.00  0.00            
ATOM   1549  CB  ASP A 100       9.528 -30.861   9.784  1.00  0.00            
ATOM   1550  HB2 ASP A 100      10.372 -30.278  10.136  1.00  0.00            
ATOM   1551  HB3 ASP A 100       9.086 -31.179  10.726  1.00  0.00            
ATOM   1552  CG  ASP A 100      10.024 -32.046   9.011  1.00  0.00            
ATOM   1553  OD1 ASP A 100      11.068 -32.605   9.299  1.00  0.00            
ATOM   1554  OD2 ASP A 100       9.293 -32.558   8.108  1.00  0.00            
ATOM   1555  C   ASP A 100       7.977 -28.820   9.925  1.00  0.00            
ATOM   1556  O   ASP A 100       6.988 -28.982  10.557  1.00  0.00            
ATOM   1557  N   GLU A 101       8.516 -27.603   9.948  1.00  0.00            
ATOM   1558  H   GLU A 101       9.381 -27.452   9.458  1.00  0.00            
ATOM   1559  CA  GLU A 101       7.884 -26.437  10.595  1.00  0.00            
ATOM   1560  HA  GLU A 101       7.636 -26.717  11.622  1.00  0.00            
ATOM   1561  CB  GLU A 101       8.843 -25.239  10.385  1.00  0.00            
ATOM   1562  HB2 GLU A 101       8.917 -25.054   9.312  1.00  0.00            
ATOM   1563  HB3 GLU A 101       8.426 -24.377  10.911  1.00  0.00            
ATOM   1564  CG  GLU A 101      10.250 -25.316  11.084  1.00  0.00            
ATOM   1565  HG2 GLU A 101      10.880 -26.016  10.531  1.00  0.00            
ATOM   1566  HG3 GLU A 101      10.690 -24.326  11.117  1.00  0.00            
ATOM   1567  CD  GLU A 101      10.258 -25.763  12.514  1.00  0.00            
ATOM   1568  OE1 GLU A 101      11.089 -26.731  12.740  1.00  0.00            
ATOM   1569  OE2 GLU A 101       9.623 -25.141  13.365  1.00  0.00            
ATOM   1570  C   GLU A 101       6.601 -25.969  10.017  1.00  0.00            
ATOM   1571  O   GLU A 101       5.900 -25.348  10.767  1.00  0.00            
ATOM   1572  N   VAL A 102       6.197 -26.328   8.827  1.00  0.00            
ATOM   1573  H   VAL A 102       6.892 -26.857   8.317  1.00  0.00            
ATOM   1574  CA  VAL A 102       4.872 -26.026   8.258  1.00  0.00            
ATOM   1575  HA  VAL A 102       4.381 -25.105   8.568  1.00  0.00            
ATOM   1576  CB  VAL A 102       5.115 -25.855   6.744  1.00  0.00            
ATOM   1577  HB  VAL A 102       5.346 -26.770   6.203  1.00  0.00            
ATOM   1578  CG1 VAL A 102       3.770 -25.389   6.165  1.00  0.00            
ATOM   1579 1HG1 VAL A 102       3.786 -25.407   5.074  1.00  0.00            
ATOM   1580 2HG1 VAL A 102       2.967 -26.006   6.575  1.00  0.00            
ATOM   1581 3HG1 VAL A 102       3.569 -24.412   6.588  1.00  0.00            
ATOM   1582  CG2 VAL A 102       6.173 -24.793   6.485  1.00  0.00            
ATOM   1583 1HG2 VAL A 102       6.114 -23.995   7.224  1.00  0.00            
ATOM   1584 2HG2 VAL A 102       7.106 -25.349   6.566  1.00  0.00            
ATOM   1585 3HG2 VAL A 102       6.091 -24.383   5.472  1.00  0.00            
ATOM   1586  C   VAL A 102       3.944 -27.193   8.512  1.00  0.00            
ATOM   1587  O   VAL A 102       2.878 -27.074   9.113  1.00  0.00            
ATOM   1588  N   VAL A 103       4.426 -28.390   8.267  1.00  0.00            
ATOM   1589  H   VAL A 103       5.332 -28.458   7.826  1.00  0.00            
ATOM   1590  CA  VAL A 103       3.550 -29.598   8.306  1.00  0.00            
ATOM   1591  HA  VAL A 103       2.601 -29.333   7.834  1.00  0.00            
ATOM   1592  CB  VAL A 103       4.184 -30.647   7.416  1.00  0.00            
ATOM   1593  HB  VAL A 103       5.211 -30.872   7.679  1.00  0.00            
ATOM   1594  CG1 VAL A 103       3.368 -31.909   7.240  1.00  0.00            
ATOM   1595 1HG1 VAL A 103       2.452 -31.582   6.751  1.00  0.00            
ATOM   1596 2HG1 VAL A 103       3.898 -32.573   6.551  1.00  0.00            
ATOM   1597 3HG1 VAL A 103       3.347 -32.449   8.181  1.00  0.00            
ATOM   1598  CG2 VAL A 103       4.260 -30.020   5.968  1.00  0.00            
ATOM   1599 1HG2 VAL A 103       4.895 -30.735   5.443  1.00  0.00            
ATOM   1600 2HG2 VAL A 103       3.344 -30.054   5.384  1.00  0.00            
ATOM   1601 3HG2 VAL A 103       4.700 -29.032   5.836  1.00  0.00            
ATOM   1602  C   VAL A 103       3.276 -30.170   9.716  1.00  0.00            
ATOM   1603  O   VAL A 103       2.130 -30.506   9.906  1.00  0.00            
ATOM   1604  N   ASN A 104       4.249 -29.999  10.626  1.00  0.00            
ATOM   1605  H   ASN A 104       5.075 -29.486  10.357  1.00  0.00            
ATOM   1606  CA  ASN A 104       4.019 -30.290  12.091  1.00  0.00            
ATOM   1607  HA  ASN A 104       3.566 -31.284  12.121  1.00  0.00            
ATOM   1608  CB  ASN A 104       5.350 -30.263  12.960  1.00  0.00            
ATOM   1609  HB2 ASN A 104       5.970 -29.400  12.718  1.00  0.00            
ATOM   1610  HB3 ASN A 104       5.158 -30.191  14.030  1.00  0.00            
ATOM   1611  CG  ASN A 104       6.138 -31.593  12.755  1.00  0.00            
ATOM   1612  OD1 ASN A 104       5.589 -32.626  12.367  1.00  0.00            
ATOM   1613  ND2 ASN A 104       7.424 -31.559  12.794  1.00  0.00            
ATOM   1614 1HD2 ASN A 104       7.900 -32.451  12.816  1.00  0.00            
ATOM   1615 2HD2 ASN A 104       7.897 -30.703  13.036  1.00  0.00            
ATOM   1616  C   ASN A 104       2.994 -29.306  12.719  1.00  0.00            
ATOM   1617  O   ASN A 104       2.624 -29.568  13.841  1.00  0.00            
ATOM   1618  N   GLN A 105       2.612 -28.212  12.016  1.00  0.00            
ATOM   1619  H   GLN A 105       2.971 -27.975  11.098  1.00  0.00            
ATOM   1620  CA  GLN A 105       1.727 -27.133  12.487  1.00  0.00            
ATOM   1621  HA  GLN A 105       1.394 -27.380  13.500  1.00  0.00            
ATOM   1622  CB  GLN A 105       2.648 -25.882  12.687  1.00  0.00            
ATOM   1623  HB2 GLN A 105       3.396 -25.808  11.887  1.00  0.00            
ATOM   1624  HB3 GLN A 105       1.999 -25.010  12.779  1.00  0.00            
ATOM   1625  CG  GLN A 105       3.436 -26.114  13.984  1.00  0.00            
ATOM   1626  HG2 GLN A 105       2.790 -26.272  14.843  1.00  0.00            
ATOM   1627  HG3 GLN A 105       4.097 -26.944  13.749  1.00  0.00            
ATOM   1628  CD  GLN A 105       4.321 -24.896  14.349  1.00  0.00            
ATOM   1629  OE1 GLN A 105       5.303 -24.985  15.062  1.00  0.00            
ATOM   1630  NE2 GLN A 105       3.979 -23.602  14.127  1.00  0.00            
ATOM   1631 1HE2 GLN A 105       4.596 -22.827  14.276  1.00  0.00            
ATOM   1632 2HE2 GLN A 105       3.142 -23.461  13.567  1.00  0.00            
ATOM   1633  C   GLN A 105       0.527 -26.882  11.568  1.00  0.00            
ATOM   1634  O   GLN A 105      -0.356 -26.158  12.037  1.00  0.00            
ATOM   1635  N   SER A 106       0.456 -27.405  10.346  1.00  0.00            
ATOM   1636  H   SER A 106       1.173 -28.069  10.094  1.00  0.00            
ATOM   1637  CA  SER A 106      -0.622 -27.174   9.345  1.00  0.00            
ATOM   1638  HA  SER A 106      -0.826 -26.108   9.219  1.00  0.00            
ATOM   1639  CB  SER A 106      -0.163 -27.661   7.945  1.00  0.00            
ATOM   1640  HB2 SER A 106       0.800 -27.290   7.588  1.00  0.00            
ATOM   1641  HB3 SER A 106      -0.208 -28.745   7.990  1.00  0.00            
ATOM   1642  OG  SER A 106      -1.254 -27.336   7.027  1.00  0.00            
ATOM   1643  HG  SER A 106      -1.138 -27.794   6.186  1.00  0.00            
ATOM   1644  C   SER A 106      -1.976 -27.785   9.820  1.00  0.00            
ATOM   1645  O   SER A 106      -2.003 -28.998  10.116  1.00  0.00            
ATOM   1646  N   SER A 107      -2.995 -26.974   9.954  1.00  0.00            
ATOM   1647  H   SER A 107      -2.765 -26.033   9.662  1.00  0.00            
ATOM   1648  CA  SER A 107      -4.311 -27.143  10.540  1.00  0.00            
ATOM   1649  HA  SER A 107      -4.551 -28.198  10.386  1.00  0.00            
ATOM   1650  CB  SER A 107      -4.150 -26.808  12.007  1.00  0.00            
ATOM   1651  HB2 SER A 107      -3.483 -27.536  12.460  1.00  0.00            
ATOM   1652  HB3 SER A 107      -3.772 -25.785  12.044  1.00  0.00            
ATOM   1653  OG  SER A 107      -5.361 -26.823  12.746  1.00  0.00            
ATOM   1654  HG  SER A 107      -5.154 -27.082  13.649  1.00  0.00            
ATOM   1655  C   SER A 107      -5.360 -26.273   9.946  1.00  0.00            
ATOM   1656  O   SER A 107      -4.923 -25.133   9.710  1.00  0.00            
ATOM   1657  N   PRO A 108      -6.676 -26.623   9.913  1.00  0.00            
ATOM   1658  CD  PRO A 108      -7.196 -27.896  10.123  1.00  0.00            
ATOM   1659  HD2 PRO A 108      -6.899 -28.355  11.068  1.00  0.00            
ATOM   1660  HD3 PRO A 108      -6.736 -28.531   9.364  1.00  0.00            
ATOM   1661  CG  PRO A 108      -8.704 -27.777  10.048  1.00  0.00            
ATOM   1662  HG2 PRO A 108      -9.176 -27.746  11.030  1.00  0.00            
ATOM   1663  HG3 PRO A 108      -9.009 -28.673   9.519  1.00  0.00            
ATOM   1664  CB  PRO A 108      -8.925 -26.468   9.262  1.00  0.00            
ATOM   1665  HB2 PRO A 108      -9.810 -26.001   9.691  1.00  0.00            
ATOM   1666  HB3 PRO A 108      -9.157 -26.765   8.236  1.00  0.00            
ATOM   1667  CA  PRO A 108      -7.683 -25.701   9.482  1.00  0.00            
ATOM   1668  HA  PRO A 108      -7.263 -25.216   8.594  1.00  0.00            
ATOM   1669  C   PRO A 108      -7.949 -24.593  10.523  1.00  0.00            
ATOM   1670  O   PRO A 108      -8.933 -23.858  10.343  1.00  0.00            
ATOM   1671  N   SER A 109      -7.190 -24.517  11.583  1.00  0.00            
ATOM   1672  H   SER A 109      -6.401 -25.131  11.712  1.00  0.00            
ATOM   1673  CA  SER A 109      -7.278 -23.459  12.617  1.00  0.00            
ATOM   1674  HA  SER A 109      -8.343 -23.343  12.801  1.00  0.00            
ATOM   1675  CB  SER A 109      -6.586 -23.933  13.908  1.00  0.00            
ATOM   1676  HB2 SER A 109      -6.903 -23.262  14.702  1.00  0.00            
ATOM   1677  HB3 SER A 109      -7.061 -24.881  14.185  1.00  0.00            
ATOM   1678  OG  SER A 109      -5.193 -23.986  13.691  1.00  0.00            
ATOM   1679  HG  SER A 109      -4.933 -24.673  14.302  1.00  0.00            
ATOM   1680  C   SER A 109      -6.785 -22.131  12.045  1.00  0.00            
ATOM   1681  O   SER A 109      -7.062 -21.074  12.598  1.00  0.00            
ATOM   1682  N   ASN A 110      -6.057 -22.122  10.912  1.00  0.00            
ATOM   1683  H   ASN A 110      -5.759 -23.029  10.567  1.00  0.00            
ATOM   1684  CA  ASN A 110      -5.532 -20.943  10.239  1.00  0.00            
ATOM   1685  HA  ASN A 110      -6.177 -20.059  10.326  1.00  0.00            
ATOM   1686  CB  ASN A 110      -4.235 -20.617  10.984  1.00  0.00            
ATOM   1687  HB2 ASN A 110      -4.533 -20.357  12.008  1.00  0.00            
ATOM   1688  HB3 ASN A 110      -3.614 -21.501  11.132  1.00  0.00            
ATOM   1689  CG  ASN A 110      -3.356 -19.502  10.424  1.00  0.00            
ATOM   1690  OD1 ASN A 110      -3.587 -18.952   9.325  1.00  0.00            
ATOM   1691  ND2 ASN A 110      -2.342 -19.035  11.168  1.00  0.00            
ATOM   1692 1HD2 ASN A 110      -1.934 -18.213  10.759  1.00  0.00            
ATOM   1693 2HD2 ASN A 110      -2.115 -19.525  12.015  1.00  0.00            
ATOM   1694  C   ASN A 110      -5.311 -21.200   8.783  1.00  0.00            
ATOM   1695  O   ASN A 110      -4.816 -22.250   8.436  1.00  0.00            
ATOM   1696  N   CYS A 111      -5.584 -20.292   7.933  1.00  0.00            
ATOM   1697  H   CYS A 111      -6.069 -19.484   8.309  1.00  0.00            
ATOM   1698  CA  CYS A 111      -5.299 -20.403   6.496  1.00  0.00            
ATOM   1699  HA  CYS A 111      -4.537 -21.171   6.402  1.00  0.00            
ATOM   1700  CB  CYS A 111      -6.495 -20.847   5.691  1.00  0.00            
ATOM   1701  HB2 CYS A 111      -7.111 -19.967   5.536  1.00  0.00            
ATOM   1702  HB3 CYS A 111      -6.160 -21.168   4.706  1.00  0.00            
ATOM   1703  SG  CYS A 111      -7.756 -22.027   6.428  1.00  0.00            
ATOM   1704  HG  CYS A 111      -7.968 -21.095   7.360  1.00  0.00            
ATOM   1705  C   CYS A 111      -4.570 -19.162   5.898  1.00  0.00            
ATOM   1706  O   CYS A 111      -4.435 -18.934   4.687  1.00  0.00            
ATOM   1707  N   THR A 112      -4.109 -18.264   6.704  1.00  0.00            
ATOM   1708  H   THR A 112      -4.189 -18.371   7.707  1.00  0.00            
ATOM   1709  CA  THR A 112      -3.300 -17.120   6.311  1.00  0.00            
ATOM   1710  HA  THR A 112      -3.581 -16.772   5.325  1.00  0.00            
ATOM   1711  CB  THR A 112      -3.509 -15.890   7.188  1.00  0.00            
ATOM   1712  HB  THR A 112      -3.405 -16.311   8.194  1.00  0.00            
ATOM   1713  CG2 THR A 112      -2.537 -14.704   7.078  1.00  0.00            
ATOM   1714 1HG2 THR A 112      -1.532 -14.895   7.443  1.00  0.00            
ATOM   1715 2HG2 THR A 112      -2.412 -14.472   6.024  1.00  0.00            
ATOM   1716 3HG2 THR A 112      -2.997 -13.798   7.475  1.00  0.00            
ATOM   1717  OG1 THR A 112      -4.769 -15.345   6.952  1.00  0.00            
ATOM   1718  HG1 THR A 112      -5.351 -15.819   7.549  1.00  0.00            
ATOM   1719  C   THR A 112      -1.792 -17.425   6.384  1.00  0.00            
ATOM   1720  O   THR A 112      -1.192 -18.016   7.269  1.00  0.00            
ATOM   1721  N   VAL A 113      -1.199 -17.022   5.270  1.00  0.00            
ATOM   1722  H   VAL A 113      -1.875 -16.562   4.668  1.00  0.00            
ATOM   1723  CA  VAL A 113       0.235 -16.880   4.939  1.00  0.00            
ATOM   1724  HA  VAL A 113       0.732 -17.644   5.546  1.00  0.00            
ATOM   1725  CB  VAL A 113       0.423 -17.214   3.440  1.00  0.00            
ATOM   1726  HB  VAL A 113      -0.145 -16.572   2.766  1.00  0.00            
ATOM   1727  CG1 VAL A 113       1.873 -17.040   3.043  1.00  0.00            
ATOM   1728 1HG1 VAL A 113       2.028 -17.184   1.981  1.00  0.00            
ATOM   1729 2HG1 VAL A 113       2.233 -16.059   3.374  1.00  0.00            
ATOM   1730 3HG1 VAL A 113       2.496 -17.717   3.640  1.00  0.00            
ATOM   1731  CG2 VAL A 113       0.030 -18.615   3.017  1.00  0.00            
ATOM   1732 1HG2 VAL A 113       0.207 -18.806   1.959  1.00  0.00            
ATOM   1733 2HG2 VAL A 113       0.511 -19.341   3.685  1.00  0.00            
ATOM   1734 3HG2 VAL A 113      -1.026 -18.829   3.190  1.00  0.00            
ATOM   1735  C   VAL A 113       0.786 -15.446   5.341  1.00  0.00            
ATOM   1736  O   VAL A 113       0.226 -14.434   4.930  1.00  0.00            
ATOM   1737  N   TYR A 114       1.883 -15.457   6.071  1.00  0.00            
ATOM   1738  H   TYR A 114       2.222 -16.300   6.506  1.00  0.00            
ATOM   1739  CA  TYR A 114       2.744 -14.280   6.334  1.00  0.00            
ATOM   1740  HA  TYR A 114       2.214 -13.324   6.342  1.00  0.00            
ATOM   1741  CB  TYR A 114       3.524 -14.475   7.656  1.00  0.00            
ATOM   1742  HB2 TYR A 114       2.829 -14.170   8.424  1.00  0.00            
ATOM   1743  HB3 TYR A 114       3.717 -15.534   7.810  1.00  0.00            
ATOM   1744  CG  TYR A 114       4.882 -13.650   7.725  1.00  0.00            
ATOM   1745  CD1 TYR A 114       6.109 -14.317   7.475  1.00  0.00            
ATOM   1746  HD1 TYR A 114       6.117 -15.391   7.592  1.00  0.00            
ATOM   1747  CE1 TYR A 114       7.294 -13.592   7.389  1.00  0.00            
ATOM   1748  HE1 TYR A 114       8.229 -14.143   7.386  1.00  0.00            
ATOM   1749  CZ  TYR A 114       7.344 -12.208   7.512  1.00  0.00            
ATOM   1750  OH  TYR A 114       8.441 -11.412   7.539  1.00  0.00            
ATOM   1751  HH  TYR A 114       8.228 -10.633   8.058  1.00  0.00            
ATOM   1752  CE2 TYR A 114       6.100 -11.578   7.676  1.00  0.00            
ATOM   1753  HE2 TYR A 114       6.074 -10.497   7.680  1.00  0.00            
ATOM   1754  CD2 TYR A 114       4.853 -12.242   7.719  1.00  0.00            
ATOM   1755  HD2 TYR A 114       3.984 -11.630   7.910  1.00  0.00            
ATOM   1756  C   TYR A 114       3.741 -14.210   5.211  1.00  0.00            
ATOM   1757  O   TYR A 114       4.409 -15.153   4.804  1.00  0.00            
ATOM   1758  N   CYS A 115       3.955 -12.980   4.688  1.00  0.00            
ATOM   1759  H   CYS A 115       3.394 -12.210   5.021  1.00  0.00            
ATOM   1760  CA  CYS A 115       4.955 -12.760   3.677  1.00  0.00            
ATOM   1761  HA  CYS A 115       5.659 -13.580   3.799  1.00  0.00            
ATOM   1762  CB  CYS A 115       4.330 -12.800   2.272  1.00  0.00            
ATOM   1763  HB2 CYS A 115       3.883 -13.797   2.294  1.00  0.00            
ATOM   1764  HB3 CYS A 115       3.589 -12.006   2.113  1.00  0.00            
ATOM   1765  SG  CYS A 115       5.585 -12.791   0.927  1.00  0.00            
ATOM   1766  HG  CYS A 115       5.987 -14.062   1.022  1.00  0.00            
ATOM   1767  C   CYS A 115       5.785 -11.521   4.045  1.00  0.00            
ATOM   1768  O   CYS A 115       5.171 -10.617   4.697  1.00  0.00            
ATOM   1769  N   GLY A 116       7.075 -11.366   3.755  1.00  0.00            
ATOM   1770  H   GLY A 116       7.623 -12.013   3.221  1.00  0.00            
ATOM   1771  CA  GLY A 116       7.683 -10.093   3.915  1.00  0.00            
ATOM   1772  HA2 GLY A 116       7.229  -9.338   3.261  1.00  0.00            
ATOM   1773  HA3 GLY A 116       7.500  -9.745   4.921  1.00  0.00            
ATOM   1774  C   GLY A 116       9.146 -10.116   3.617  1.00  0.00            
ATOM   1775  O   GLY A 116       9.684 -11.064   3.065  1.00  0.00            
ATOM   1776  N   GLY A 117       9.898  -9.125   4.037  1.00  0.00            
ATOM   1777  H   GLY A 117       9.449  -8.487   4.675  1.00  0.00            
ATOM   1778  CA  GLY A 117      11.300  -8.852   3.819  1.00  0.00            
ATOM   1779  HA2 GLY A 117      11.588  -8.111   4.563  1.00  0.00            
ATOM   1780  HA3 GLY A 117      11.899  -9.757   3.840  1.00  0.00            
ATOM   1781  C   GLY A 117      11.558  -8.170   2.450  1.00  0.00            
ATOM   1782  O   GLY A 117      12.658  -8.011   2.025  1.00  0.00            
ATOM   1783  N   VAL A 118      10.501  -7.732   1.815  1.00  0.00            
ATOM   1784  H   VAL A 118       9.602  -7.889   2.243  1.00  0.00            
ATOM   1785  CA  VAL A 118      10.402  -7.180   0.503  1.00  0.00            
ATOM   1786  HA  VAL A 118      11.355  -7.326  -0.007  1.00  0.00            
ATOM   1787  CB  VAL A 118       9.360  -7.969  -0.285  1.00  0.00            
ATOM   1788  HB  VAL A 118       8.447  -7.696   0.239  1.00  0.00            
ATOM   1789  CG1 VAL A 118       9.207  -7.488  -1.756  1.00  0.00            
ATOM   1790 1HG1 VAL A 118       9.242  -6.404  -1.751  1.00  0.00            
ATOM   1791 2HG1 VAL A 118      10.078  -7.809  -2.333  1.00  0.00            
ATOM   1792 3HG1 VAL A 118       8.284  -7.852  -2.211  1.00  0.00            
ATOM   1793  CG2 VAL A 118       9.422  -9.451  -0.235  1.00  0.00            
ATOM   1794 1HG2 VAL A 118      10.443  -9.741  -0.490  1.00  0.00            
ATOM   1795 2HG2 VAL A 118       9.217  -9.936   0.720  1.00  0.00            
ATOM   1796 3HG2 VAL A 118       8.670  -9.946  -0.859  1.00  0.00            
ATOM   1797  C   VAL A 118      10.212  -5.623   0.605  1.00  0.00            
ATOM   1798  O   VAL A 118       9.059  -5.217   0.536  1.00  0.00            
ATOM   1799  N   THR A 119      11.212  -4.790   0.777  1.00  0.00            
ATOM   1800  H   THR A 119      12.174  -5.092   0.837  1.00  0.00            
ATOM   1801  CA  THR A 119      11.145  -3.382   1.190  1.00  0.00            
ATOM   1802  HA  THR A 119      10.194  -3.351   1.736  1.00  0.00            
ATOM   1803  CB  THR A 119      12.233  -2.947   2.176  1.00  0.00            
ATOM   1804  HB  THR A 119      12.075  -1.916   2.496  1.00  0.00            
ATOM   1805  CG2 THR A 119      12.213  -3.696   3.492  1.00  0.00            
ATOM   1806 1HG2 THR A 119      11.314  -3.395   4.035  1.00  0.00            
ATOM   1807 2HG2 THR A 119      12.094  -4.765   3.294  1.00  0.00            
ATOM   1808 3HG2 THR A 119      13.097  -3.374   4.045  1.00  0.00            
ATOM   1809  OG1 THR A 119      13.581  -2.960   1.607  1.00  0.00            
ATOM   1810  HG1 THR A 119      13.925  -2.058   1.574  1.00  0.00            
ATOM   1811  C   THR A 119      10.948  -2.368   0.018  1.00  0.00            
ATOM   1812  O   THR A 119      11.125  -1.165   0.183  1.00  0.00            
ATOM   1813  N   SER A 120      10.838  -2.877  -1.199  1.00  0.00            
ATOM   1814  H   SER A 120      10.602  -3.852  -1.293  1.00  0.00            
ATOM   1815  CA  SER A 120      10.425  -2.019  -2.352  1.00  0.00            
ATOM   1816  HA  SER A 120       9.909  -1.118  -2.033  1.00  0.00            
ATOM   1817  CB  SER A 120      11.617  -1.463  -3.004  1.00  0.00            
ATOM   1818  HB2 SER A 120      11.301  -0.605  -3.600  1.00  0.00            
ATOM   1819  HB3 SER A 120      12.349  -1.184  -2.238  1.00  0.00            
ATOM   1820  OG  SER A 120      12.343  -2.346  -3.841  1.00  0.00            
ATOM   1821  HG  SER A 120      11.923  -2.206  -4.690  1.00  0.00            
ATOM   1822  C   SER A 120       9.489  -2.719  -3.360  1.00  0.00            
ATOM   1823  O   SER A 120       9.574  -3.921  -3.688  1.00  0.00            
ATOM   1824  N   GLY A 121       8.607  -2.003  -4.069  1.00  0.00            
ATOM   1825  H   GLY A 121       8.510  -1.049  -3.766  1.00  0.00            
ATOM   1826  CA  GLY A 121       7.734  -2.569  -5.010  1.00  0.00            
ATOM   1827  HA2 GLY A 121       7.165  -1.677  -5.251  1.00  0.00            
ATOM   1828  HA3 GLY A 121       8.188  -2.818  -5.971  1.00  0.00            
ATOM   1829  C   GLY A 121       6.685  -3.537  -4.709  1.00  0.00            
ATOM   1830  O   GLY A 121       6.198  -4.246  -5.587  1.00  0.00            
ATOM   1831  N   LEU A 122       6.339  -3.546  -3.401  1.00  0.00            
ATOM   1832  H   LEU A 122       6.852  -2.977  -2.746  1.00  0.00            
ATOM   1833  CA  LEU A 122       5.390  -4.560  -2.930  1.00  0.00            
ATOM   1834  HA  LEU A 122       5.699  -5.470  -3.432  1.00  0.00            
ATOM   1835  CB  LEU A 122       5.559  -4.639  -1.406  1.00  0.00            
ATOM   1836  HB2 LEU A 122       6.629  -4.775  -1.241  1.00  0.00            
ATOM   1837  HB3 LEU A 122       5.218  -3.698  -0.976  1.00  0.00            
ATOM   1838  CG  LEU A 122       4.853  -5.779  -0.735  1.00  0.00            
ATOM   1839  HG  LEU A 122       3.771  -5.651  -0.695  1.00  0.00            
ATOM   1840  CD1 LEU A 122       5.209  -7.118  -1.379  1.00  0.00            
ATOM   1841 1HD1 LEU A 122       4.834  -7.160  -2.397  1.00  0.00            
ATOM   1842 2HD1 LEU A 122       6.260  -7.373  -1.246  1.00  0.00            
ATOM   1843 3HD1 LEU A 122       4.607  -7.912  -0.933  1.00  0.00            
ATOM   1844  CD2 LEU A 122       5.433  -5.827   0.711  1.00  0.00            
ATOM   1845 1HD2 LEU A 122       5.302  -4.862   1.205  1.00  0.00            
ATOM   1846 2HD2 LEU A 122       4.831  -6.537   1.283  1.00  0.00            
ATOM   1847 3HD2 LEU A 122       6.430  -6.266   0.621  1.00  0.00            
ATOM   1848  C   LEU A 122       3.939  -4.136  -3.333  1.00  0.00            
ATOM   1849  O   LEU A 122       3.638  -2.942  -3.153  1.00  0.00            
ATOM   1850  N   THR A 123       3.150  -4.988  -3.955  1.00  0.00            
ATOM   1851  H   THR A 123       3.393  -5.952  -4.135  1.00  0.00            
ATOM   1852  CA  THR A 123       1.745  -4.613  -4.280  1.00  0.00            
ATOM   1853  HA  THR A 123       1.483  -3.686  -3.756  1.00  0.00            
ATOM   1854  CB  THR A 123       1.663  -4.140  -5.751  1.00  0.00            
ATOM   1855  HB  THR A 123       0.618  -3.879  -5.940  1.00  0.00            
ATOM   1856  CG2 THR A 123       2.515  -2.987  -6.202  1.00  0.00            
ATOM   1857 1HG2 THR A 123       3.556  -3.325  -6.202  1.00  0.00            
ATOM   1858 2HG2 THR A 123       2.263  -2.627  -7.191  1.00  0.00            
ATOM   1859 3HG2 THR A 123       2.419  -2.088  -5.584  1.00  0.00            
ATOM   1860  OG1 THR A 123       1.870  -5.164  -6.695  1.00  0.00            
ATOM   1861  HG1 THR A 123       2.621  -4.867  -7.223  1.00  0.00            
ATOM   1862  C   THR A 123       0.784  -5.828  -4.115  1.00  0.00            
ATOM   1863  O   THR A 123       1.202  -7.015  -4.273  1.00  0.00            
ATOM   1864  N   GLU A 124      -0.512  -5.545  -4.037  1.00  0.00            
ATOM   1865  H   GLU A 124      -0.781  -4.595  -3.798  1.00  0.00            
ATOM   1866  CA  GLU A 124      -1.507  -6.550  -4.036  1.00  0.00            
ATOM   1867  HA  GLU A 124      -1.320  -7.341  -3.310  1.00  0.00            
ATOM   1868  CB  GLU A 124      -2.843  -5.900  -3.629  1.00  0.00            
ATOM   1869  HB2 GLU A 124      -2.742  -5.114  -2.879  1.00  0.00            
ATOM   1870  HB3 GLU A 124      -3.366  -5.483  -4.498  1.00  0.00            
ATOM   1871  CG  GLU A 124      -3.789  -6.906  -3.077  1.00  0.00            
ATOM   1872  HG2 GLU A 124      -3.879  -7.739  -3.773  1.00  0.00            
ATOM   1873  HG3 GLU A 124      -3.469  -7.224  -2.082  1.00  0.00            
ATOM   1874  CD  GLU A 124      -5.206  -6.304  -2.836  1.00  0.00            
ATOM   1875  OE1 GLU A 124      -5.369  -5.329  -2.051  1.00  0.00            
ATOM   1876  OE2 GLU A 124      -6.115  -6.736  -3.542  1.00  0.00            
ATOM   1877  C   GLU A 124      -1.600  -7.335  -5.365  1.00  0.00            
ATOM   1878  O   GLU A 124      -1.890  -8.539  -5.414  1.00  0.00            
ATOM   1879  N   GLN A 125      -1.339  -6.720  -6.506  1.00  0.00            
ATOM   1880  H   GLN A 125      -1.347  -5.706  -6.472  1.00  0.00            
ATOM   1881  CA  GLN A 125      -1.453  -7.300  -7.804  1.00  0.00            
ATOM   1882  HA  GLN A 125      -2.406  -7.822  -7.745  1.00  0.00            
ATOM   1883  CB  GLN A 125      -1.630  -6.308  -8.934  1.00  0.00            
ATOM   1884  HB2 GLN A 125      -1.692  -6.853  -9.885  1.00  0.00            
ATOM   1885  HB3 GLN A 125      -2.565  -5.750  -8.894  1.00  0.00            
ATOM   1886  CG  GLN A 125      -0.541  -5.288  -9.130  1.00  0.00            
ATOM   1887  HG2 GLN A 125       0.406  -5.800  -8.970  1.00  0.00            
ATOM   1888  HG3 GLN A 125      -0.550  -5.015 -10.180  1.00  0.00            
ATOM   1889  CD  GLN A 125      -0.732  -4.059  -8.338  1.00  0.00            
ATOM   1890  OE1 GLN A 125      -1.543  -4.024  -7.445  1.00  0.00            
ATOM   1891  NE2 GLN A 125      -0.233  -2.911  -8.716  1.00  0.00            
ATOM   1892 1HE2 GLN A 125      -0.462  -2.045  -8.253  1.00  0.00            
ATOM   1893 2HE2 GLN A 125       0.410  -2.908  -9.487  1.00  0.00            
ATOM   1894  C   GLN A 125      -0.361  -8.299  -7.860  1.00  0.00            
ATOM   1895  O   GLN A 125      -0.542  -9.439  -8.111  1.00  0.00            
ATOM   1896  N   LEU A 126       0.889  -7.828  -7.648  1.00  0.00            
ATOM   1897  H   LEU A 126       1.080  -6.856  -7.446  1.00  0.00            
ATOM   1898  CA  LEU A 126       1.953  -8.875  -7.455  1.00  0.00            
ATOM   1899  HA  LEU A 126       2.044  -9.446  -8.377  1.00  0.00            
ATOM   1900  CB  LEU A 126       3.302  -8.086  -7.342  1.00  0.00            
ATOM   1901  HB2 LEU A 126       3.507  -7.601  -8.297  1.00  0.00            
ATOM   1902  HB3 LEU A 126       3.037  -7.310  -6.622  1.00  0.00            
ATOM   1903  CG  LEU A 126       4.572  -8.755  -6.890  1.00  0.00            
ATOM   1904  HG  LEU A 126       4.437  -9.100  -5.866  1.00  0.00            
ATOM   1905  CD1 LEU A 126       5.177  -9.912  -7.619  1.00  0.00            
ATOM   1906 1HD1 LEU A 126       5.877 -10.478  -6.998  1.00  0.00            
ATOM   1907 2HD1 LEU A 126       4.323 -10.572  -7.773  1.00  0.00            
ATOM   1908 3HD1 LEU A 126       5.659  -9.617  -8.544  1.00  0.00            
ATOM   1909  CD2 LEU A 126       5.672  -7.674  -6.812  1.00  0.00            
ATOM   1910 1HD2 LEU A 126       6.597  -8.146  -6.513  1.00  0.00            
ATOM   1911 2HD2 LEU A 126       5.770  -7.120  -7.750  1.00  0.00            
ATOM   1912 3HD2 LEU A 126       5.345  -6.918  -6.095  1.00  0.00            
ATOM   1913  C   LEU A 126       1.815  -9.830  -6.350  1.00  0.00            
ATOM   1914  O   LEU A 126       2.129 -11.059  -6.526  1.00  0.00            
ATOM   1915  N   MET A 127       1.243  -9.543  -5.204  1.00  0.00            
ATOM   1916  H   MET A 127       0.875  -8.599  -5.142  1.00  0.00            
ATOM   1917  CA  MET A 127       0.882 -10.505  -4.155  1.00  0.00            
ATOM   1918  HA  MET A 127       1.762 -11.138  -4.032  1.00  0.00            
ATOM   1919  CB  MET A 127       0.502  -9.930  -2.785  1.00  0.00            
ATOM   1920  HB2 MET A 127      -0.349  -9.322  -3.080  1.00  0.00            
ATOM   1921  HB3 MET A 127       0.089 -10.669  -2.102  1.00  0.00            
ATOM   1922  CG  MET A 127       1.485  -9.069  -2.031  1.00  0.00            
ATOM   1923  HG2 MET A 127       2.104  -8.485  -2.717  1.00  0.00            
ATOM   1924  HG3 MET A 127       1.009  -8.327  -1.398  1.00  0.00            
ATOM   1925  SD  MET A 127       2.601 -10.073  -0.980  1.00  0.00            
ATOM   1926  CE  MET A 127       3.690 -10.900  -2.112  1.00  0.00            
ATOM   1927  HE1 MET A 127       3.843 -10.211  -2.947  1.00  0.00            
ATOM   1928  HE2 MET A 127       4.684 -11.058  -1.693  1.00  0.00            
ATOM   1929  HE3 MET A 127       3.261 -11.873  -2.386  1.00  0.00            
ATOM   1930  C   MET A 127      -0.180 -11.509  -4.563  1.00  0.00            
ATOM   1931  O   MET A 127      -0.130 -12.634  -4.104  1.00  0.00            
ATOM   1932  N   ARG A 128      -1.172 -11.121  -5.398  1.00  0.00            
ATOM   1933  H   ARG A 128      -1.172 -10.167  -5.723  1.00  0.00            
ATOM   1934  CA  ARG A 128      -2.087 -12.079  -5.941  1.00  0.00            
ATOM   1935  HA  ARG A 128      -2.493 -12.763  -5.192  1.00  0.00            
ATOM   1936  CB  ARG A 128      -3.238 -11.246  -6.458  1.00  0.00            
ATOM   1937  HB2 ARG A 128      -2.795 -10.428  -7.021  1.00  0.00            
ATOM   1938  HB3 ARG A 128      -3.803 -11.763  -7.228  1.00  0.00            
ATOM   1939  CG  ARG A 128      -4.134 -10.805  -5.352  1.00  0.00            
ATOM   1940  HG2 ARG A 128      -4.658 -11.670  -4.955  1.00  0.00            
ATOM   1941  HG3 ARG A 128      -3.483 -10.301  -4.639  1.00  0.00            
ATOM   1942  CD  ARG A 128      -5.193  -9.798  -5.779  1.00  0.00            
ATOM   1943  HD2 ARG A 128      -4.693  -8.956  -6.275  1.00  0.00            
ATOM   1944  HD3 ARG A 128      -5.852 -10.290  -6.492  1.00  0.00            
ATOM   1945  NE  ARG A 128      -6.006  -9.347  -4.676  1.00  0.00            
ATOM   1946  HE  ARG A 128      -5.805  -8.397  -4.383  1.00  0.00            
ATOM   1947  CZ  ARG A 128      -7.109  -9.824  -4.126  1.00  0.00            
ATOM   1948  NH1 ARG A 128      -7.698 -10.940  -4.515  1.00  0.00            
ATOM   1949 1HH1 ARG A 128      -7.212 -11.578  -5.141  1.00  0.00            
ATOM   1950 2HH1 ARG A 128      -8.560 -11.290  -4.114  1.00  0.00            
ATOM   1951  NH2 ARG A 128      -7.612  -9.204  -3.109  1.00  0.00            
ATOM   1952 1HH2 ARG A 128      -7.390  -8.244  -2.891  1.00  0.00            
ATOM   1953 2HH2 ARG A 128      -8.530  -9.486  -2.807  1.00  0.00            
ATOM   1954  C   ARG A 128      -1.506 -13.003  -6.966  1.00  0.00            
ATOM   1955  O   ARG A 128      -1.799 -14.208  -7.058  1.00  0.00            
ATOM   1956  N   GLN A 129      -0.742 -12.365  -7.808  1.00  0.00            
ATOM   1957  H   GLN A 129      -0.712 -11.372  -7.636  1.00  0.00            
ATOM   1958  CA  GLN A 129       0.039 -13.031  -8.834  1.00  0.00            
ATOM   1959  HA  GLN A 129      -0.660 -13.509  -9.528  1.00  0.00            
ATOM   1960  CB  GLN A 129       0.925 -11.992  -9.575  1.00  0.00            
ATOM   1961  HB2 GLN A 129       0.246 -11.367 -10.149  1.00  0.00            
ATOM   1962  HB3 GLN A 129       1.503 -11.494  -8.799  1.00  0.00            
ATOM   1963  CG  GLN A 129       1.946 -12.603 -10.494  1.00  0.00            
ATOM   1964  HG2 GLN A 129       2.773 -13.062  -9.953  1.00  0.00            
ATOM   1965  HG3 GLN A 129       1.508 -13.459 -11.019  1.00  0.00            
ATOM   1966  CD  GLN A 129       2.615 -11.618 -11.397  1.00  0.00            
ATOM   1967  OE1 GLN A 129       2.481 -10.391 -11.287  1.00  0.00            
ATOM   1968  NE2 GLN A 129       3.375 -12.099 -12.323  1.00  0.00            
ATOM   1969 1HE2 GLN A 129       3.816 -11.567 -13.058  1.00  0.00            
ATOM   1970 2HE2 GLN A 129       3.642 -13.072 -12.228  1.00  0.00            
ATOM   1971  C   GLN A 129       0.923 -14.112  -8.271  1.00  0.00            
ATOM   1972  O   GLN A 129       0.911 -15.212  -8.806  1.00  0.00            
ATOM   1973  N   THR A 130       1.553 -13.857  -7.061  1.00  0.00            
ATOM   1974  H   THR A 130       1.504 -12.913  -6.703  1.00  0.00            
ATOM   1975  CA  THR A 130       2.385 -14.727  -6.341  1.00  0.00            
ATOM   1976  HA  THR A 130       3.055 -15.176  -7.073  1.00  0.00            
ATOM   1977  CB  THR A 130       3.172 -13.939  -5.246  1.00  0.00            
ATOM   1978  HB  THR A 130       2.380 -13.515  -4.625  1.00  0.00            
ATOM   1979  CG2 THR A 130       4.131 -14.687  -4.239  1.00  0.00            
ATOM   1980 1HG2 THR A 130       4.823 -15.398  -4.685  1.00  0.00            
ATOM   1981 2HG2 THR A 130       4.678 -14.012  -3.587  1.00  0.00            
ATOM   1982 3HG2 THR A 130       3.383 -15.112  -3.569  1.00  0.00            
ATOM   1983  OG1 THR A 130       4.027 -12.957  -5.819  1.00  0.00            
ATOM   1984  HG1 THR A 130       3.587 -12.218  -6.244  1.00  0.00            
ATOM   1985  C   THR A 130       1.590 -15.887  -5.720  1.00  0.00            
ATOM   1986  O   THR A 130       2.084 -17.004  -5.702  1.00  0.00            
ATOM   1987  N   PHE A 131       0.290 -15.697  -5.345  1.00  0.00            
ATOM   1988  H   PHE A 131      -0.170 -14.807  -5.495  1.00  0.00            
ATOM   1989  CA  PHE A 131      -0.449 -16.580  -4.352  1.00  0.00            
ATOM   1990  HA  PHE A 131       0.164 -17.440  -4.073  1.00  0.00            
ATOM   1991  CB  PHE A 131      -0.566 -15.795  -3.047  1.00  0.00            
ATOM   1992  HB2 PHE A 131      -1.009 -14.811  -3.189  1.00  0.00            
ATOM   1993  HB3 PHE A 131      -1.338 -16.288  -2.445  1.00  0.00            
ATOM   1994  CG  PHE A 131       0.683 -15.711  -2.230  1.00  0.00            
ATOM   1995  CD1 PHE A 131       1.285 -14.486  -1.876  1.00  0.00            
ATOM   1996  HD1 PHE A 131       0.768 -13.572  -2.137  1.00  0.00            
ATOM   1997  CE1 PHE A 131       2.504 -14.404  -1.150  1.00  0.00            
ATOM   1998  HE1 PHE A 131       2.850 -13.434  -0.836  1.00  0.00            
ATOM   1999  CZ  PHE A 131       3.113 -15.591  -0.769  1.00  0.00            
ATOM   2000  HZ  PHE A 131       4.023 -15.542  -0.212  1.00  0.00            
ATOM   2001  CE2 PHE A 131       2.558 -16.842  -1.142  1.00  0.00            
ATOM   2002  HE2 PHE A 131       3.035 -17.754  -0.814  1.00  0.00            
ATOM   2003  CD2 PHE A 131       1.363 -16.898  -1.827  1.00  0.00            
ATOM   2004  HD2 PHE A 131       1.004 -17.880  -2.100  1.00  0.00            
ATOM   2005  C   PHE A 131      -1.786 -17.285  -4.819  1.00  0.00            
ATOM   2006  O   PHE A 131      -2.095 -18.431  -4.447  1.00  0.00            
ATOM   2007  N   SER A 132      -2.426 -16.720  -5.841  1.00  0.00            
ATOM   2008  H   SER A 132      -2.134 -15.794  -6.135  1.00  0.00            
ATOM   2009  CA  SER A 132      -3.579 -17.296  -6.500  1.00  0.00            
ATOM   2010  HA  SER A 132      -4.266 -17.616  -5.717  1.00  0.00            
ATOM   2011  CB  SER A 132      -4.201 -16.248  -7.467  1.00  0.00            
ATOM   2012  HB2 SER A 132      -5.135 -16.586  -7.905  1.00  0.00            
ATOM   2013  HB3 SER A 132      -4.379 -15.293  -6.958  1.00  0.00            
ATOM   2014  OG  SER A 132      -3.250 -16.020  -8.518  1.00  0.00            
ATOM   2015  HG  SER A 132      -2.706 -15.299  -8.191  1.00  0.00            
ATOM   2016  C   SER A 132      -3.267 -18.566  -7.306  1.00  0.00            
ATOM   2017  O   SER A 132      -4.135 -19.435  -7.373  1.00  0.00            
ATOM   2018  N   PRO A 133      -1.973 -18.866  -7.680  1.00  0.00            
ATOM   2019  CD  PRO A 133      -0.834 -17.965  -7.929  1.00  0.00            
ATOM   2020  HD2 PRO A 133      -0.174 -18.055  -7.067  1.00  0.00            
ATOM   2021  HD3 PRO A 133      -1.112 -16.926  -8.089  1.00  0.00            
ATOM   2022  CG  PRO A 133      -0.133 -18.478  -9.182  1.00  0.00            
ATOM   2023  HG2 PRO A 133       0.883 -18.101  -9.324  1.00  0.00            
ATOM   2024  HG3 PRO A 133      -0.781 -18.193 -10.011  1.00  0.00            
ATOM   2025  CB  PRO A 133      -0.176 -19.940  -8.941  1.00  0.00            
ATOM   2026  HB2 PRO A 133       0.597 -20.312  -8.273  1.00  0.00            
ATOM   2027  HB3 PRO A 133      -0.045 -20.436  -9.899  1.00  0.00            
ATOM   2028  CA  PRO A 133      -1.553 -20.211  -8.303  1.00  0.00            
ATOM   2029  HA  PRO A 133      -2.271 -20.397  -9.106  1.00  0.00            
ATOM   2030  C   PRO A 133      -1.683 -21.402  -7.356  1.00  0.00            
ATOM   2031  O   PRO A 133      -1.629 -22.490  -7.824  1.00  0.00            
ATOM   2032  N   PHE A 134      -1.800 -21.194  -6.045  1.00  0.00            
ATOM   2033  H   PHE A 134      -1.786 -20.245  -5.702  1.00  0.00            
ATOM   2034  CA  PHE A 134      -2.031 -22.251  -5.036  1.00  0.00            
ATOM   2035  HA  PHE A 134      -1.911 -23.188  -5.571  1.00  0.00            
ATOM   2036  CB  PHE A 134      -1.036 -22.135  -3.851  1.00  0.00            
ATOM   2037  HB2 PHE A 134      -1.332 -21.206  -3.352  1.00  0.00            
ATOM   2038  HB3 PHE A 134      -1.252 -22.938  -3.152  1.00  0.00            
ATOM   2039  CG  PHE A 134       0.433 -22.022  -4.361  1.00  0.00            
ATOM   2040  CD1 PHE A 134       1.241 -23.200  -4.415  1.00  0.00            
ATOM   2041  HD1 PHE A 134       0.762 -24.118  -4.106  1.00  0.00            
ATOM   2042  CE1 PHE A 134       2.603 -23.067  -4.792  1.00  0.00            
ATOM   2043  HE1 PHE A 134       3.206 -23.942  -5.011  1.00  0.00            
ATOM   2044  CZ  PHE A 134       3.080 -21.766  -5.189  1.00  0.00            
ATOM   2045  HZ  PHE A 134       4.093 -21.632  -5.535  1.00  0.00            
ATOM   2046  CE2 PHE A 134       2.293 -20.608  -5.106  1.00  0.00            
ATOM   2047  HE2 PHE A 134       2.793 -19.709  -5.444  1.00  0.00            
ATOM   2048  CD2 PHE A 134       0.987 -20.727  -4.685  1.00  0.00            
ATOM   2049  HD2 PHE A 134       0.469 -19.814  -4.459  1.00  0.00            
ATOM   2050  C   PHE A 134      -3.510 -22.414  -4.598  1.00  0.00            
ATOM   2051  O   PHE A 134      -3.797 -23.464  -3.953  1.00  0.00            
ATOM   2052  N   GLY A 135      -4.494 -21.570  -4.864  1.00  0.00            
ATOM   2053  H   GLY A 135      -4.195 -20.680  -5.241  1.00  0.00            
ATOM   2054  CA  GLY A 135      -5.846 -21.659  -4.273  1.00  0.00            
ATOM   2055  HA2 GLY A 135      -6.485 -22.309  -4.881  1.00  0.00            
ATOM   2056  HA3 GLY A 135      -5.752 -22.052  -3.264  1.00  0.00            
ATOM   2057  C   GLY A 135      -6.599 -20.294  -4.303  1.00  0.00            
ATOM   2058  O   GLY A 135      -6.098 -19.331  -4.877  1.00  0.00            
ATOM   2059  N   GLN A 136      -7.822 -20.239  -3.757  1.00  0.00            
ATOM   2060  H   GLN A 136      -8.146 -21.012  -3.197  1.00  0.00            
ATOM   2061  CA  GLN A 136      -8.653 -19.059  -3.720  1.00  0.00            
ATOM   2062  HA  GLN A 136      -8.627 -18.550  -4.693  1.00  0.00            
ATOM   2063  CB  GLN A 136     -10.097 -19.371  -3.340  1.00  0.00            
ATOM   2064  HB2 GLN A 136     -10.501 -19.994  -4.133  1.00  0.00            
ATOM   2065  HB3 GLN A 136     -10.083 -19.911  -2.387  1.00  0.00            
ATOM   2066  CG  GLN A 136     -11.030 -18.140  -3.186  1.00  0.00            
ATOM   2067  HG2 GLN A 136     -10.589 -17.633  -2.331  1.00  0.00            
ATOM   2068  HG3 GLN A 136     -10.971 -17.554  -4.102  1.00  0.00            
ATOM   2069  CD  GLN A 136     -12.505 -18.546  -3.043  1.00  0.00            
ATOM   2070  OE1 GLN A 136     -12.828 -19.719  -2.690  1.00  0.00            
ATOM   2071  NE2 GLN A 136     -13.447 -17.636  -3.268  1.00  0.00            
ATOM   2072 1HE2 GLN A 136     -14.389 -17.916  -3.513  1.00  0.00            
ATOM   2073 2HE2 GLN A 136     -13.161 -16.707  -3.540  1.00  0.00            
ATOM   2074  C   GLN A 136      -8.110 -18.084  -2.615  1.00  0.00            
ATOM   2075  O   GLN A 136      -7.878 -18.518  -1.509  1.00  0.00            
ATOM   2076  N   ILE A 137      -7.918 -16.816  -2.928  1.00  0.00            
ATOM   2077  H   ILE A 137      -8.038 -16.569  -3.901  1.00  0.00            
ATOM   2078  CA  ILE A 137      -7.578 -15.732  -1.970  1.00  0.00            
ATOM   2079  HA  ILE A 137      -6.943 -16.141  -1.180  1.00  0.00            
ATOM   2080  CB  ILE A 137      -6.572 -14.695  -2.611  1.00  0.00            
ATOM   2081  HB  ILE A 137      -7.166 -14.483  -3.493  1.00  0.00            
ATOM   2082  CG2 ILE A 137      -6.469 -13.391  -1.674  1.00  0.00            
ATOM   2083 1HG2 ILE A 137      -5.717 -12.667  -1.983  1.00  0.00            
ATOM   2084 2HG2 ILE A 137      -7.370 -12.783  -1.796  1.00  0.00            
ATOM   2085 3HG2 ILE A 137      -6.252 -13.682  -0.646  1.00  0.00            
ATOM   2086  CG1 ILE A 137      -5.251 -15.302  -3.043  1.00  0.00            
ATOM   2087 2HG1 ILE A 137      -4.724 -15.663  -2.152  1.00  0.00            
ATOM   2088 3HG1 ILE A 137      -5.453 -16.122  -3.730  1.00  0.00            
ATOM   2089  CD1 ILE A 137      -4.312 -14.442  -3.880  1.00  0.00            
ATOM   2090 1HD1 ILE A 137      -3.362 -14.938  -4.090  1.00  0.00            
ATOM   2091 2HD1 ILE A 137      -4.769 -14.335  -4.860  1.00  0.00            
ATOM   2092 3HD1 ILE A 137      -3.892 -13.573  -3.377  1.00  0.00            
ATOM   2093  C   ILE A 137      -8.819 -15.097  -1.417  1.00  0.00            
ATOM   2094  O   ILE A 137      -9.638 -14.632  -2.194  1.00  0.00            
ATOM   2095  N   MET A 138      -8.985 -15.210  -0.109  1.00  0.00            
ATOM   2096  H   MET A 138      -8.247 -15.620   0.434  1.00  0.00            
ATOM   2097  CA  MET A 138     -10.139 -14.817   0.652  1.00  0.00            
ATOM   2098  HA  MET A 138     -10.981 -14.871  -0.034  1.00  0.00            
ATOM   2099  CB  MET A 138     -10.357 -15.730   1.867  1.00  0.00            
ATOM   2100  HB2 MET A 138      -9.545 -15.648   2.597  1.00  0.00            
ATOM   2101  HB3 MET A 138     -11.312 -15.441   2.295  1.00  0.00            
ATOM   2102  CG  MET A 138     -10.539 -17.184   1.419  1.00  0.00            
ATOM   2103  HG2 MET A 138      -9.674 -17.537   0.858  1.00  0.00            
ATOM   2104  HG3 MET A 138     -10.657 -17.744   2.346  1.00  0.00            
ATOM   2105  SD  MET A 138     -11.828 -17.596   0.277  1.00  0.00            
ATOM   2106  CE  MET A 138     -13.251 -17.668   1.321  1.00  0.00            
ATOM   2107  HE1 MET A 138     -14.056 -18.014   0.660  1.00  0.00            
ATOM   2108  HE2 MET A 138     -13.074 -18.449   2.061  1.00  0.00            
ATOM   2109  HE3 MET A 138     -13.557 -16.765   1.844  1.00  0.00            
ATOM   2110  C   MET A 138      -9.920 -13.331   0.994  1.00  0.00            
ATOM   2111  O   MET A 138     -10.834 -12.592   0.651  1.00  0.00            
ATOM   2112  N   GLU A 139      -8.802 -12.921   1.571  1.00  0.00            
ATOM   2113  H   GLU A 139      -8.088 -13.611   1.725  1.00  0.00            
ATOM   2114  CA  GLU A 139      -8.422 -11.469   1.813  1.00  0.00            
ATOM   2115  HA  GLU A 139      -8.590 -10.862   0.930  1.00  0.00            
ATOM   2116  CB  GLU A 139      -9.256 -11.012   3.050  1.00  0.00            
ATOM   2117  HB2 GLU A 139      -9.192  -9.928   3.158  1.00  0.00            
ATOM   2118  HB3 GLU A 139     -10.314 -11.115   2.842  1.00  0.00            
ATOM   2119  CG  GLU A 139      -8.913 -11.797   4.397  1.00  0.00            
ATOM   2120  HG2 GLU A 139      -9.133 -12.857   4.288  1.00  0.00            
ATOM   2121  HG3 GLU A 139      -7.845 -11.686   4.593  1.00  0.00            
ATOM   2122  CD  GLU A 139      -9.562 -11.246   5.690  1.00  0.00            
ATOM   2123  OE1 GLU A 139      -9.742 -10.018   5.780  1.00  0.00            
ATOM   2124  OE2 GLU A 139      -9.950 -12.078   6.522  1.00  0.00            
ATOM   2125  C   GLU A 139      -6.905 -11.329   2.000  1.00  0.00            
ATOM   2126  O   GLU A 139      -6.170 -12.243   2.430  1.00  0.00            
ATOM   2127  N   ILE A 140      -6.440 -10.132   1.789  1.00  0.00            
ATOM   2128  H   ILE A 140      -7.024  -9.356   1.489  1.00  0.00            
ATOM   2129  CA  ILE A 140      -5.028  -9.850   1.545  1.00  0.00            
ATOM   2130  HA  ILE A 140      -4.454 -10.471   2.236  1.00  0.00            
ATOM   2131  CB  ILE A 140      -4.575 -10.252   0.112  1.00  0.00            
ATOM   2132  HB  ILE A 140      -4.790 -11.320   0.067  1.00  0.00            
ATOM   2133  CG2 ILE A 140      -5.394  -9.527  -0.990  1.00  0.00            
ATOM   2134 1HG2 ILE A 140      -6.461  -9.678  -0.811  1.00  0.00            
ATOM   2135 2HG2 ILE A 140      -5.217  -8.466  -0.800  1.00  0.00            
ATOM   2136 3HG2 ILE A 140      -5.024  -9.903  -1.942  1.00  0.00            
ATOM   2137  CG1 ILE A 140      -3.110 -10.059  -0.245  1.00  0.00            
ATOM   2138 2HG1 ILE A 140      -2.923  -9.011  -0.472  1.00  0.00            
ATOM   2139 3HG1 ILE A 140      -2.494 -10.386   0.589  1.00  0.00            
ATOM   2140  CD1 ILE A 140      -2.653 -10.884  -1.451  1.00  0.00            
ATOM   2141 1HD1 ILE A 140      -2.584 -10.256  -2.333  1.00  0.00            
ATOM   2142 2HD1 ILE A 140      -1.743 -11.444  -1.244  1.00  0.00            
ATOM   2143 3HD1 ILE A 140      -3.316 -11.676  -1.801  1.00  0.00            
ATOM   2144  C   ILE A 140      -4.759  -8.337   1.917  1.00  0.00            
ATOM   2145  O   ILE A 140      -5.364  -7.435   1.394  1.00  0.00            
ATOM   2146  N   ARG A 141      -3.773  -8.217   2.829  1.00  0.00            
ATOM   2147  H   ARG A 141      -3.306  -9.095   3.017  1.00  0.00            
ATOM   2148  CA  ARG A 141      -3.346  -6.990   3.407  1.00  0.00            
ATOM   2149  HA  ARG A 141      -3.904  -6.172   2.957  1.00  0.00            
ATOM   2150  CB  ARG A 141      -3.560  -6.889   4.901  1.00  0.00            
ATOM   2151  HB2 ARG A 141      -2.873  -7.526   5.475  1.00  0.00            
ATOM   2152  HB3 ARG A 141      -3.280  -5.976   5.430  1.00  0.00            
ATOM   2153  CG  ARG A 141      -4.958  -7.307   5.496  1.00  0.00            
ATOM   2154  HG2 ARG A 141      -5.376  -8.043   4.810  1.00  0.00            
ATOM   2155  HG3 ARG A 141      -4.826  -7.715   6.501  1.00  0.00            
ATOM   2156  CD  ARG A 141      -5.853  -6.061   5.542  1.00  0.00            
ATOM   2157  HD2 ARG A 141      -5.738  -5.512   4.606  1.00  0.00            
ATOM   2158  HD3 ARG A 141      -6.874  -6.390   5.719  1.00  0.00            
ATOM   2159  NE  ARG A 141      -5.414  -5.172   6.602  1.00  0.00            
ATOM   2160  HE  ARG A 141      -4.921  -5.677   7.328  1.00  0.00            
ATOM   2161  CZ  ARG A 141      -5.456  -3.861   6.583  1.00  0.00            
ATOM   2162  NH1 ARG A 141      -6.143  -3.169   5.693  1.00  0.00            
ATOM   2163 1HH1 ARG A 141      -6.823  -3.711   5.194  1.00  0.00            
ATOM   2164 2HH1 ARG A 141      -6.163  -2.154   5.719  1.00  0.00            
ATOM   2165  NH2 ARG A 141      -4.797  -3.252   7.483  1.00  0.00            
ATOM   2166 1HH2 ARG A 141      -4.423  -3.693   8.303  1.00  0.00            
ATOM   2167 2HH2 ARG A 141      -4.818  -2.240   7.522  1.00  0.00            
ATOM   2168  C   ARG A 141      -1.893  -6.772   3.080  1.00  0.00            
ATOM   2169  O   ARG A 141      -1.095  -7.693   3.057  1.00  0.00            
ATOM   2170  N   VAL A 142      -1.558  -5.495   2.836  1.00  0.00            
ATOM   2171  H   VAL A 142      -2.299  -4.813   2.778  1.00  0.00            
ATOM   2172  CA  VAL A 142      -0.312  -5.119   2.146  1.00  0.00            
ATOM   2173  HA  VAL A 142       0.397  -5.936   2.298  1.00  0.00            
ATOM   2174  CB  VAL A 142      -0.553  -4.889   0.611  1.00  0.00            
ATOM   2175  HB  VAL A 142      -1.148  -3.992   0.418  1.00  0.00            
ATOM   2176  CG1 VAL A 142       0.792  -4.658  -0.092  1.00  0.00            
ATOM   2177 1HG1 VAL A 142       1.454  -5.495   0.109  1.00  0.00            
ATOM   2178 2HG1 VAL A 142       0.637  -4.487  -1.165  1.00  0.00            
ATOM   2179 3HG1 VAL A 142       1.355  -3.830   0.358  1.00  0.00            
ATOM   2180  CG2 VAL A 142      -1.239  -6.085  -0.114  1.00  0.00            
ATOM   2181 1HG2 VAL A 142      -0.594  -6.935   0.098  1.00  0.00            
ATOM   2182 2HG2 VAL A 142      -2.197  -6.279   0.366  1.00  0.00            
ATOM   2183 3HG2 VAL A 142      -1.393  -5.869  -1.174  1.00  0.00            
ATOM   2184  C   VAL A 142       0.356  -3.907   2.778  1.00  0.00            
ATOM   2185  O   VAL A 142      -0.351  -2.878   2.948  1.00  0.00            
ATOM   2186  N   PHE A 143       1.593  -3.923   3.165  1.00  0.00            
ATOM   2187  H   PHE A 143       2.133  -4.772   3.092  1.00  0.00            
ATOM   2188  CA  PHE A 143       2.337  -2.702   3.649  1.00  0.00            
ATOM   2189  HA  PHE A 143       1.715  -1.833   3.442  1.00  0.00            
ATOM   2190  CB  PHE A 143       2.555  -2.887   5.194  1.00  0.00            
ATOM   2191  HB2 PHE A 143       3.202  -3.719   5.452  1.00  0.00            
ATOM   2192  HB3 PHE A 143       2.910  -1.940   5.613  1.00  0.00            
ATOM   2193  CG  PHE A 143       1.284  -3.299   6.070  1.00  0.00            
ATOM   2194  CD1 PHE A 143       0.339  -2.316   6.449  1.00  0.00            
ATOM   2195  HD1 PHE A 143       0.604  -1.269   6.390  1.00  0.00            
ATOM   2196  CE1 PHE A 143      -0.827  -2.699   7.019  1.00  0.00            
ATOM   2197  HE1 PHE A 143      -1.624  -2.007   7.250  1.00  0.00            
ATOM   2198  CZ  PHE A 143      -1.064  -4.020   7.377  1.00  0.00            
ATOM   2199  HZ  PHE A 143      -1.993  -4.317   7.848  1.00  0.00            
ATOM   2200  CE2 PHE A 143      -0.174  -5.011   7.047  1.00  0.00            
ATOM   2201  HE2 PHE A 143      -0.394  -6.056   7.248  1.00  0.00            
ATOM   2202  CD2 PHE A 143       1.021  -4.656   6.378  1.00  0.00            
ATOM   2203  HD2 PHE A 143       1.720  -5.409   6.049  1.00  0.00            
ATOM   2204  C   PHE A 143       3.644  -2.665   2.852  1.00  0.00            
ATOM   2205  O   PHE A 143       4.627  -3.292   3.254  1.00  0.00            
ATOM   2206  N   PRO A 144       3.702  -1.851   1.728  1.00  0.00            
ATOM   2207  CD  PRO A 144       2.542  -1.249   1.051  1.00  0.00            
ATOM   2208  HD2 PRO A 144       2.337  -0.265   1.467  1.00  0.00            
ATOM   2209  HD3 PRO A 144       1.577  -1.722   1.238  1.00  0.00            
ATOM   2210  CG  PRO A 144       3.002  -1.217  -0.455  1.00  0.00            
ATOM   2211  HG2 PRO A 144       2.523  -0.396  -0.989  1.00  0.00            
ATOM   2212  HG3 PRO A 144       2.800  -2.160  -0.949  1.00  0.00            
ATOM   2213  CB  PRO A 144       4.469  -0.865  -0.247  1.00  0.00            
ATOM   2214  HB2 PRO A 144       4.689   0.200  -0.266  1.00  0.00            
ATOM   2215  HB3 PRO A 144       5.008  -1.394  -1.033  1.00  0.00            
ATOM   2216  CA  PRO A 144       4.913  -1.634   1.050  1.00  0.00            
ATOM   2217  HA  PRO A 144       5.286  -2.618   0.740  1.00  0.00            
ATOM   2218  C   PRO A 144       5.995  -0.767   1.730  1.00  0.00            
ATOM   2219  O   PRO A 144       7.185  -1.015   1.665  1.00  0.00            
ATOM   2220  N   ASP A 145       5.497   0.185   2.502  1.00  0.00            
ATOM   2221  H   ASP A 145       4.544   0.378   2.243  1.00  0.00            
ATOM   2222  CA  ASP A 145       6.245   1.075   3.419  1.00  0.00            
ATOM   2223  HA  ASP A 145       6.957   1.603   2.794  1.00  0.00            
ATOM   2224  CB  ASP A 145       5.181   2.072   4.067  1.00  0.00            
ATOM   2225  HB2 ASP A 145       4.586   1.393   4.679  1.00  0.00            
ATOM   2226  HB3 ASP A 145       5.696   2.749   4.750  1.00  0.00            
ATOM   2227  CG  ASP A 145       4.299   2.824   3.111  1.00  0.00            
ATOM   2228  OD1 ASP A 145       4.240   2.513   1.910  1.00  0.00            
ATOM   2229  OD2 ASP A 145       3.528   3.726   3.487  1.00  0.00            
ATOM   2230  C   ASP A 145       7.004   0.321   4.553  1.00  0.00            
ATOM   2231  O   ASP A 145       7.901   0.810   5.172  1.00  0.00            
ATOM   2232  N   LYS A 146       6.580  -0.944   4.811  1.00  0.00            
ATOM   2233  H   LYS A 146       5.754  -1.260   4.323  1.00  0.00            
ATOM   2234  CA  LYS A 146       7.218  -1.785   5.805  1.00  0.00            
ATOM   2235  HA  LYS A 146       7.980  -1.207   6.326  1.00  0.00            
ATOM   2236  CB  LYS A 146       6.186  -2.257   6.723  1.00  0.00            
ATOM   2237  HB2 LYS A 146       5.497  -2.790   6.059  1.00  0.00            
ATOM   2238  HB3 LYS A 146       6.670  -2.876   7.476  1.00  0.00            
ATOM   2239  CG  LYS A 146       5.411  -1.104   7.431  1.00  0.00            
ATOM   2240  HG2 LYS A 146       6.096  -0.415   7.921  1.00  0.00            
ATOM   2241  HG3 LYS A 146       4.908  -0.550   6.639  1.00  0.00            
ATOM   2242  CD  LYS A 146       4.312  -1.626   8.363  1.00  0.00            
ATOM   2243  HD2 LYS A 146       3.475  -2.082   7.821  1.00  0.00            
ATOM   2244  HD3 LYS A 146       4.858  -2.337   8.969  1.00  0.00            
ATOM   2245  CE  LYS A 146       3.705  -0.549   9.268  1.00  0.00            
ATOM   2246  HE2 LYS A 146       3.561   0.408   8.769  1.00  0.00            
ATOM   2247  HE3 LYS A 146       2.746  -0.858   9.684  1.00  0.00            
ATOM   2248  NZ  LYS A 146       4.478  -0.284  10.489  1.00  0.00            
ATOM   2249  HZ1 LYS A 146       3.863  -0.051  11.250  1.00  0.00            
ATOM   2250  HZ2 LYS A 146       4.990  -1.080  10.836  1.00  0.00            
ATOM   2251  HZ3 LYS A 146       5.091   0.514  10.396  1.00  0.00            
ATOM   2252  C   LYS A 146       7.921  -2.930   5.111  1.00  0.00            
ATOM   2253  O   LYS A 146       9.031  -3.312   5.537  1.00  0.00            
ATOM   2254  N   GLY A 147       7.343  -3.462   4.037  1.00  0.00            
ATOM   2255  H   GLY A 147       6.548  -2.960   3.670  1.00  0.00            
ATOM   2256  CA  GLY A 147       7.935  -4.604   3.374  1.00  0.00            
ATOM   2257  HA2 GLY A 147       7.748  -4.493   2.304  1.00  0.00            
ATOM   2258  HA3 GLY A 147       9.019  -4.532   3.509  1.00  0.00            
ATOM   2259  C   GLY A 147       7.327  -5.932   3.710  1.00  0.00            
ATOM   2260  O   GLY A 147       8.022  -6.946   3.605  1.00  0.00            
ATOM   2261  N   TYR A 148       6.076  -5.976   4.204  1.00  0.00            
ATOM   2262  H   TYR A 148       5.605  -5.092   4.246  1.00  0.00            
ATOM   2263  CA  TYR A 148       5.372  -7.278   4.539  1.00  0.00            
ATOM   2264  HA  TYR A 148       5.744  -8.036   3.855  1.00  0.00            
ATOM   2265  CB  TYR A 148       5.838  -7.670   5.950  1.00  0.00            
ATOM   2266  HB2 TYR A 148       5.661  -8.720   6.198  1.00  0.00            
ATOM   2267  HB3 TYR A 148       6.919  -7.678   6.025  1.00  0.00            
ATOM   2268  CG  TYR A 148       5.234  -6.884   7.090  1.00  0.00            
ATOM   2269  CD1 TYR A 148       6.070  -5.937   7.752  1.00  0.00            
ATOM   2270  HD1 TYR A 148       7.074  -5.799   7.370  1.00  0.00            
ATOM   2271  CE1 TYR A 148       5.539  -5.209   8.873  1.00  0.00            
ATOM   2272  HE1 TYR A 148       6.145  -4.465   9.367  1.00  0.00            
ATOM   2273  CZ  TYR A 148       4.249  -5.478   9.334  1.00  0.00            
ATOM   2274  OH  TYR A 148       3.652  -4.870  10.417  1.00  0.00            
ATOM   2275  HH  TYR A 148       4.278  -4.342  10.916  1.00  0.00            
ATOM   2276  CE2 TYR A 148       3.437  -6.424   8.675  1.00  0.00            
ATOM   2277  HE2 TYR A 148       2.393  -6.569   8.908  1.00  0.00            
ATOM   2278  CD2 TYR A 148       3.963  -7.122   7.587  1.00  0.00            
ATOM   2279  HD2 TYR A 148       3.320  -7.926   7.245  1.00  0.00            
ATOM   2280  C   TYR A 148       3.848  -7.213   4.376  1.00  0.00            
ATOM   2281  O   TYR A 148       3.238  -6.146   4.310  1.00  0.00            
ATOM   2282  N   SER A 149       3.365  -8.441   4.122  1.00  0.00            
ATOM   2283  H   SER A 149       3.935  -9.267   4.307  1.00  0.00            
ATOM   2284  CA  SER A 149       1.973  -8.619   3.657  1.00  0.00            
ATOM   2285  HA  SER A 149       1.352  -7.769   3.936  1.00  0.00            
ATOM   2286  CB  SER A 149       1.925  -8.641   2.106  1.00  0.00            
ATOM   2287  HB2 SER A 149       2.564  -9.478   1.817  1.00  0.00            
ATOM   2288  HB3 SER A 149       0.895  -8.926   1.871  1.00  0.00            
ATOM   2289  OG  SER A 149       2.343  -7.542   1.382  1.00  0.00            
ATOM   2290  HG  SER A 149       3.302  -7.586   1.381  1.00  0.00            
ATOM   2291  C   SER A 149       1.379  -9.918   4.249  1.00  0.00            
ATOM   2292  O   SER A 149       2.124 -10.789   4.657  1.00  0.00            
ATOM   2293  N   PHE A 150       0.030 -10.012   4.302  1.00  0.00            
ATOM   2294  H   PHE A 150      -0.561  -9.219   4.097  1.00  0.00            
ATOM   2295  CA  PHE A 150      -0.651 -11.239   4.743  1.00  0.00            
ATOM   2296  HA  PHE A 150       0.068 -12.056   4.846  1.00  0.00            
ATOM   2297  CB  PHE A 150      -1.358 -11.117   6.154  1.00  0.00            
ATOM   2298  HB2 PHE A 150      -2.158 -10.364   6.119  1.00  0.00            
ATOM   2299  HB3 PHE A 150      -1.915 -11.973   6.548  1.00  0.00            
ATOM   2300  CG  PHE A 150      -0.413 -10.707   7.248  1.00  0.00            
ATOM   2301  CD1 PHE A 150       0.162 -11.749   8.052  1.00  0.00            
ATOM   2302  HD1 PHE A 150      -0.095 -12.789   7.862  1.00  0.00            
ATOM   2303  CE1 PHE A 150       1.112 -11.417   8.980  1.00  0.00            
ATOM   2304  HE1 PHE A 150       1.583 -12.192   9.561  1.00  0.00            
ATOM   2305  CZ  PHE A 150       1.336 -10.052   9.307  1.00  0.00            
ATOM   2306  HZ  PHE A 150       2.141  -9.812   9.984  1.00  0.00            
ATOM   2307  CE2 PHE A 150       0.624  -9.058   8.661  1.00  0.00            
ATOM   2308  HE2 PHE A 150       0.766  -8.017   8.909  1.00  0.00            
ATOM   2309  CD2 PHE A 150      -0.196  -9.382   7.570  1.00  0.00            
ATOM   2310  HD2 PHE A 150      -0.689  -8.557   7.092  1.00  0.00            
ATOM   2311  C   PHE A 150      -1.644 -11.634   3.702  1.00  0.00            
ATOM   2312  O   PHE A 150      -2.166 -10.753   3.042  1.00  0.00            
ATOM   2313  N   VAL A 151      -1.946 -12.910   3.664  1.00  0.00            
ATOM   2314  H   VAL A 151      -1.487 -13.519   4.322  1.00  0.00            
ATOM   2315  CA  VAL A 151      -2.974 -13.450   2.708  1.00  0.00            
ATOM   2316  HA  VAL A 151      -3.795 -12.741   2.687  1.00  0.00            
ATOM   2317  CB  VAL A 151      -2.450 -13.548   1.236  1.00  0.00            
ATOM   2318  HB  VAL A 151      -2.187 -12.528   0.928  1.00  0.00            
ATOM   2319  CG1 VAL A 151      -1.217 -14.518   1.135  1.00  0.00            
ATOM   2320 1HG1 VAL A 151      -1.562 -15.552   1.101  1.00  0.00            
ATOM   2321 2HG1 VAL A 151      -0.531 -14.198   0.352  1.00  0.00            
ATOM   2322 3HG1 VAL A 151      -0.568 -14.431   2.011  1.00  0.00            
ATOM   2323  CG2 VAL A 151      -3.400 -13.989   0.158  1.00  0.00            
ATOM   2324 1HG2 VAL A 151      -4.323 -13.416   0.266  1.00  0.00            
ATOM   2325 2HG2 VAL A 151      -2.948 -13.700  -0.786  1.00  0.00            
ATOM   2326 3HG2 VAL A 151      -3.670 -15.037   0.116  1.00  0.00            
ATOM   2327  C   VAL A 151      -3.658 -14.767   3.122  1.00  0.00            
ATOM   2328  O   VAL A 151      -2.907 -15.709   3.399  1.00  0.00            
ATOM   2329  N   ARG A 152      -4.994 -14.717   3.145  1.00  0.00            
ATOM   2330  H   ARG A 152      -5.427 -13.802   3.138  1.00  0.00            
ATOM   2331  CA  ARG A 152      -5.863 -15.802   3.610  1.00  0.00            
ATOM   2332  HA  ARG A 152      -5.329 -16.581   4.155  1.00  0.00            
ATOM   2333  CB  ARG A 152      -6.984 -15.258   4.516  1.00  0.00            
ATOM   2334  HB2 ARG A 152      -6.513 -14.736   5.354  1.00  0.00            
ATOM   2335  HB3 ARG A 152      -7.646 -14.568   3.995  1.00  0.00            
ATOM   2336  CG  ARG A 152      -7.768 -16.480   5.131  1.00  0.00            
ATOM   2337  HG2 ARG A 152      -8.439 -16.836   4.348  1.00  0.00            
ATOM   2338  HG3 ARG A 152      -7.160 -17.319   5.477  1.00  0.00            
ATOM   2339  CD  ARG A 152      -8.658 -16.063   6.300  1.00  0.00            
ATOM   2340  HD2 ARG A 152      -9.237 -16.962   6.470  1.00  0.00            
ATOM   2341  HD3 ARG A 152      -8.102 -15.862   7.215  1.00  0.00            
ATOM   2342  NE  ARG A 152      -9.536 -14.898   6.007  1.00  0.00            
ATOM   2343  HE  ARG A 152      -9.232 -13.975   6.267  1.00  0.00            
ATOM   2344  CZ  ARG A 152     -10.814 -15.032   5.748  1.00  0.00            
ATOM   2345  NH1 ARG A 152     -11.433 -16.146   5.377  1.00  0.00            
ATOM   2346 1HH1 ARG A 152     -10.904 -16.970   5.141  1.00  0.00            
ATOM   2347 2HH1 ARG A 152     -12.440 -16.171   5.307  1.00  0.00            
ATOM   2348  NH2 ARG A 152     -11.624 -14.048   5.720  1.00  0.00            
ATOM   2349 1HH2 ARG A 152     -11.355 -13.127   6.040  1.00  0.00            
ATOM   2350 2HH2 ARG A 152     -12.597 -14.174   5.490  1.00  0.00            
ATOM   2351  C   ARG A 152      -6.351 -16.634   2.393  1.00  0.00            
ATOM   2352  O   ARG A 152      -7.251 -16.157   1.774  1.00  0.00            
ATOM   2353  N   PHE A 153      -5.892 -17.879   2.247  1.00  0.00            
ATOM   2354  H   PHE A 153      -5.183 -18.147   2.912  1.00  0.00            
ATOM   2355  CA  PHE A 153      -6.465 -18.904   1.405  1.00  0.00            
ATOM   2356  HA  PHE A 153      -6.608 -18.487   0.415  1.00  0.00            
ATOM   2357  CB  PHE A 153      -5.526 -20.059   1.247  1.00  0.00            
ATOM   2358  HB2 PHE A 153      -5.159 -20.351   2.229  1.00  0.00            
ATOM   2359  HB3 PHE A 153      -6.009 -20.896   0.748  1.00  0.00            
ATOM   2360  CG  PHE A 153      -4.305 -19.756   0.337  1.00  0.00            
ATOM   2361  CD1 PHE A 153      -4.344 -20.106  -1.061  1.00  0.00            
ATOM   2362  HD1 PHE A 153      -5.260 -20.510  -1.470  1.00  0.00            
ATOM   2363  CE1 PHE A 153      -3.198 -19.908  -1.842  1.00  0.00            
ATOM   2364  HE1 PHE A 153      -3.149 -20.116  -2.895  1.00  0.00            
ATOM   2365  CZ  PHE A 153      -2.136 -19.168  -1.273  1.00  0.00            
ATOM   2366  HZ  PHE A 153      -1.214 -18.980  -1.802  1.00  0.00            
ATOM   2367  CE2 PHE A 153      -2.120 -18.718   0.113  1.00  0.00            
ATOM   2368  HE2 PHE A 153      -1.281 -18.232   0.595  1.00  0.00            
ATOM   2369  CD2 PHE A 153      -3.227 -18.985   0.897  1.00  0.00            
ATOM   2370  HD2 PHE A 153      -3.203 -18.739   1.950  1.00  0.00            
ATOM   2371  C   PHE A 153      -7.792 -19.394   2.042  1.00  0.00            
ATOM   2372  O   PHE A 153      -8.105 -19.143   3.228  1.00  0.00            
ATOM   2373  N   ASN A 154      -8.658 -20.049   1.263  1.00  0.00            
ATOM   2374  H   ASN A 154      -8.516 -20.108   0.260  1.00  0.00            
ATOM   2375  CA  ASN A 154      -9.781 -20.921   1.754  1.00  0.00            
ATOM   2376  HA  ASN A 154     -10.352 -20.351   2.491  1.00  0.00            
ATOM   2377  CB  ASN A 154     -10.667 -21.254   0.525  1.00  0.00            
ATOM   2378  HB2 ASN A 154     -10.577 -20.482  -0.242  1.00  0.00            
ATOM   2379  HB3 ASN A 154     -10.394 -22.221   0.091  1.00  0.00            
ATOM   2380  CG  ASN A 154     -12.120 -21.412   0.881  1.00  0.00            
ATOM   2381  OD1 ASN A 154     -12.557 -21.379   2.054  1.00  0.00            
ATOM   2382  ND2 ASN A 154     -12.964 -21.501  -0.090  1.00  0.00            
ATOM   2383 1HD2 ASN A 154     -13.942 -21.638   0.102  1.00  0.00            
ATOM   2384 2HD2 ASN A 154     -12.564 -21.323  -0.996  1.00  0.00            
ATOM   2385  C   ASN A 154      -9.356 -22.274   2.393  1.00  0.00            
ATOM   2386  O   ASN A 154      -9.992 -22.783   3.310  1.00  0.00            
ATOM   2387  N   SER A 155      -8.208 -22.762   1.942  1.00  0.00            
ATOM   2388  H   SER A 155      -7.595 -22.255   1.317  1.00  0.00            
ATOM   2389  CA  SER A 155      -7.713 -24.012   2.423  1.00  0.00            
ATOM   2390  HA  SER A 155      -8.460 -24.453   3.077  1.00  0.00            
ATOM   2391  CB  SER A 155      -7.466 -25.044   1.318  1.00  0.00            
ATOM   2392  HB2 SER A 155      -8.366 -25.199   0.727  1.00  0.00            
ATOM   2393  HB3 SER A 155      -6.618 -24.751   0.707  1.00  0.00            
ATOM   2394  OG  SER A 155      -7.020 -26.357   1.778  1.00  0.00            
ATOM   2395  HG  SER A 155      -7.168 -27.040   1.122  1.00  0.00            
ATOM   2396  C   SER A 155      -6.367 -23.788   3.118  1.00  0.00            
ATOM   2397  O   SER A 155      -5.404 -23.205   2.550  1.00  0.00            
ATOM   2398  N   HIE A 156      -6.297 -24.392   4.277  1.00  0.00            
ATOM   2399  H   HIE A 156      -7.129 -24.747   4.730  1.00  0.00            
ATOM   2400  CA  HIE A 156      -4.976 -24.569   4.954  1.00  0.00            
ATOM   2401  HA  HIE A 156      -4.560 -23.607   5.267  1.00  0.00            
ATOM   2402  CB  HIE A 156      -5.115 -25.233   6.353  1.00  0.00            
ATOM   2403  HB2 HIE A 156      -4.116 -25.299   6.784  1.00  0.00            
ATOM   2404  HB3 HIE A 156      -5.681 -24.632   7.073  1.00  0.00            
ATOM   2405  CG  HIE A 156      -5.763 -26.624   6.382  1.00  0.00            
ATOM   2406  ND1 HIE A 156      -7.097 -26.898   6.106  1.00  0.00            
ATOM   2407  CE1 HIE A 156      -7.173 -28.245   6.150  1.00  0.00            
ATOM   2408  HE1 HIE A 156      -8.061 -28.853   6.034  1.00  0.00            
ATOM   2409  NE2 HIE A 156      -6.018 -28.774   6.469  1.00  0.00            
ATOM   2410  HE2 HIE A 156      -5.900 -29.778   6.478  1.00  0.00            
ATOM   2411  CD2 HIE A 156      -5.073 -27.794   6.559  1.00  0.00            
ATOM   2412  HD2 HIE A 156      -4.037 -27.846   6.882  1.00  0.00            
ATOM   2413  C   HIE A 156      -3.930 -25.318   4.171  1.00  0.00            
ATOM   2414  O   HIE A 156      -2.797 -24.878   4.028  1.00  0.00            
ATOM   2415  N   GLU A 157      -4.424 -26.378   3.492  1.00  0.00            
ATOM   2416  H   GLU A 157      -5.400 -26.635   3.625  1.00  0.00            
ATOM   2417  CA  GLU A 157      -3.567 -27.094   2.526  1.00  0.00            
ATOM   2418  HA  GLU A 157      -2.678 -27.442   3.037  1.00  0.00            
ATOM   2419  CB  GLU A 157      -4.274 -28.227   1.855  1.00  0.00            
ATOM   2420  HB2 GLU A 157      -4.896 -27.817   1.060  1.00  0.00            
ATOM   2421  HB3 GLU A 157      -3.454 -28.713   1.323  1.00  0.00            
ATOM   2422  CG  GLU A 157      -5.021 -29.305   2.680  1.00  0.00            
ATOM   2423  HG2 GLU A 157      -5.803 -28.838   3.279  1.00  0.00            
ATOM   2424  HG3 GLU A 157      -5.545 -29.989   2.009  1.00  0.00            
ATOM   2425  CD  GLU A 157      -4.104 -30.291   3.466  1.00  0.00            
ATOM   2426  OE1 GLU A 157      -2.890 -30.287   3.293  1.00  0.00            
ATOM   2427  OE2 GLU A 157      -4.528 -31.208   4.176  1.00  0.00            
ATOM   2428  C   GLU A 157      -2.920 -26.242   1.417  1.00  0.00            
ATOM   2429  O   GLU A 157      -1.745 -26.460   1.197  1.00  0.00            
ATOM   2430  N   SER A 158      -3.677 -25.309   0.779  1.00  0.00            
ATOM   2431  H   SER A 158      -4.651 -25.161   1.021  1.00  0.00            
ATOM   2432  CA  SER A 158      -3.165 -24.430  -0.205  1.00  0.00            
ATOM   2433  HA  SER A 158      -2.587 -25.012  -0.929  1.00  0.00            
ATOM   2434  CB  SER A 158      -4.345 -23.693  -0.903  1.00  0.00            
ATOM   2435  HB2 SER A 158      -4.932 -23.317  -0.063  1.00  0.00            
ATOM   2436  HB3 SER A 158      -3.872 -22.945  -1.536  1.00  0.00            
ATOM   2437  OG  SER A 158      -5.204 -24.427  -1.792  1.00  0.00            
ATOM   2438  HG  SER A 158      -4.636 -24.652  -2.536  1.00  0.00            
ATOM   2439  C   SER A 158      -2.133 -23.384   0.377  1.00  0.00            
ATOM   2440  O   SER A 158      -1.061 -23.197  -0.199  1.00  0.00            
ATOM   2441  N   ALA A 159      -2.390 -22.853   1.626  1.00  0.00            
ATOM   2442  H   ALA A 159      -3.316 -23.081   1.956  1.00  0.00            
ATOM   2443  CA  ALA A 159      -1.532 -21.910   2.376  1.00  0.00            
ATOM   2444  HA  ALA A 159      -1.285 -20.966   1.871  1.00  0.00            
ATOM   2445  CB  ALA A 159      -2.279 -21.520   3.623  1.00  0.00            
ATOM   2446  HB1 ALA A 159      -1.724 -20.885   4.320  1.00  0.00            
ATOM   2447  HB2 ALA A 159      -3.029 -20.857   3.195  1.00  0.00            
ATOM   2448  HB3 ALA A 159      -2.680 -22.427   4.064  1.00  0.00            
ATOM   2449  C   ALA A 159      -0.210 -22.581   2.769  1.00  0.00            
ATOM   2450  O   ALA A 159       0.809 -22.002   2.494  1.00  0.00            
ATOM   2451  N   ALA A 160      -0.277 -23.789   3.297  1.00  0.00            
ATOM   2452  H   ALA A 160      -1.183 -24.191   3.493  1.00  0.00            
ATOM   2453  CA  ALA A 160       0.918 -24.731   3.332  1.00  0.00            
ATOM   2454  HA  ALA A 160       1.609 -24.341   4.079  1.00  0.00            
ATOM   2455  CB  ALA A 160       0.445 -26.074   3.983  1.00  0.00            
ATOM   2456  HB1 ALA A 160       1.289 -26.475   4.540  1.00  0.00            
ATOM   2457  HB2 ALA A 160      -0.407 -25.955   4.652  1.00  0.00            
ATOM   2458  HB3 ALA A 160       0.182 -26.722   3.153  1.00  0.00            
ATOM   2459  C   ALA A 160       1.769 -24.978   2.052  1.00  0.00            
ATOM   2460  O   ALA A 160       2.935 -24.662   2.070  1.00  0.00            
ATOM   2461  N   HIE A 161       1.164 -25.440   0.911  1.00  0.00            
ATOM   2462  H   HIE A 161       0.190 -25.700   0.923  1.00  0.00            
ATOM   2463  CA  HIE A 161       1.884 -25.520  -0.349  1.00  0.00            
ATOM   2464  HA  HIE A 161       2.839 -26.010  -0.185  1.00  0.00            
ATOM   2465  CB  HIE A 161       1.142 -26.168  -1.436  1.00  0.00            
ATOM   2466  HB2 HIE A 161       0.369 -25.447  -1.722  1.00  0.00            
ATOM   2467  HB3 HIE A 161       1.708 -26.067  -2.369  1.00  0.00            
ATOM   2468  CG  HIE A 161       0.665 -27.604  -1.214  1.00  0.00            
ATOM   2469  ND1 HIE A 161       1.472 -28.746  -1.335  1.00  0.00            
ATOM   2470  CE1 HIE A 161       0.681 -29.822  -1.211  1.00  0.00            
ATOM   2471  HE1 HIE A 161       1.010 -30.846  -1.108  1.00  0.00            
ATOM   2472  NE2 HIE A 161      -0.614 -29.420  -1.197  1.00  0.00            
ATOM   2473  HE2 HIE A 161      -1.418 -30.002  -1.020  1.00  0.00            
ATOM   2474  CD2 HIE A 161      -0.618 -28.015  -1.071  1.00  0.00            
ATOM   2475  HD2 HIE A 161      -1.513 -27.424  -1.093  1.00  0.00            
ATOM   2476  C   HIE A 161       2.415 -24.131  -0.837  1.00  0.00            
ATOM   2477  O   HIE A 161       3.533 -24.016  -1.374  1.00  0.00            
ATOM   2478  N   ALA A 162       1.706 -23.004  -0.469  1.00  0.00            
ATOM   2479  H   ALA A 162       0.717 -23.068  -0.305  1.00  0.00            
ATOM   2480  CA  ALA A 162       2.221 -21.719  -0.871  1.00  0.00            
ATOM   2481  HA  ALA A 162       2.473 -21.807  -1.929  1.00  0.00            
ATOM   2482  CB  ALA A 162       1.132 -20.686  -0.710  1.00  0.00            
ATOM   2483  HB1 ALA A 162       0.382 -20.925  -1.474  1.00  0.00            
ATOM   2484  HB2 ALA A 162       0.592 -20.590   0.236  1.00  0.00            
ATOM   2485  HB3 ALA A 162       1.567 -19.724  -0.969  1.00  0.00            
ATOM   2486  C   ALA A 162       3.494 -21.287  -0.087  1.00  0.00            
ATOM   2487  O   ALA A 162       4.405 -20.698  -0.667  1.00  0.00            
ATOM   2488  N   ILE A 163       3.507 -21.451   1.214  1.00  0.00            
ATOM   2489  H   ILE A 163       2.654 -21.760   1.664  1.00  0.00            
ATOM   2490  CA  ILE A 163       4.638 -21.060   2.091  1.00  0.00            
ATOM   2491  HA  ILE A 163       4.640 -19.966   2.093  1.00  0.00            
ATOM   2492  CB  ILE A 163       4.376 -21.517   3.517  1.00  0.00            
ATOM   2493  HB  ILE A 163       3.986 -22.532   3.508  1.00  0.00            
ATOM   2494  CG2 ILE A 163       5.685 -21.456   4.251  1.00  0.00            
ATOM   2495 1HG2 ILE A 163       6.035 -20.430   4.350  1.00  0.00            
ATOM   2496 2HG2 ILE A 163       5.533 -21.901   5.232  1.00  0.00            
ATOM   2497 3HG2 ILE A 163       6.457 -22.042   3.765  1.00  0.00            
ATOM   2498  CG1 ILE A 163       3.306 -20.597   4.226  1.00  0.00            
ATOM   2499 2HG1 ILE A 163       3.789 -19.683   4.576  1.00  0.00            
ATOM   2500 3HG1 ILE A 163       2.535 -20.286   3.529  1.00  0.00            
ATOM   2501  CD1 ILE A 163       2.686 -21.318   5.461  1.00  0.00            
ATOM   2502 1HD1 ILE A 163       2.285 -22.277   5.129  1.00  0.00            
ATOM   2503 2HD1 ILE A 163       3.456 -21.491   6.218  1.00  0.00            
ATOM   2504 3HD1 ILE A 163       1.842 -20.711   5.798  1.00  0.00            
ATOM   2505  C   ILE A 163       5.900 -21.605   1.424  1.00  0.00            
ATOM   2506  O   ILE A 163       6.902 -20.884   1.323  1.00  0.00            
ATOM   2507  N   VAL A 164       5.991 -22.905   1.234  1.00  0.00            
ATOM   2508  H   VAL A 164       5.093 -23.368   1.308  1.00  0.00            
ATOM   2509  CA  VAL A 164       7.187 -23.707   0.885  1.00  0.00            
ATOM   2510  HA  VAL A 164       7.990 -23.289   1.484  1.00  0.00            
ATOM   2511  CB  VAL A 164       7.020 -25.196   1.209  1.00  0.00            
ATOM   2512  HB  VAL A 164       8.037 -25.588   1.214  1.00  0.00            
ATOM   2513  CG1 VAL A 164       6.498 -25.249   2.727  1.00  0.00            
ATOM   2514 1HG1 VAL A 164       5.454 -24.941   2.730  1.00  0.00            
ATOM   2515 2HG1 VAL A 164       6.585 -26.223   3.196  1.00  0.00            
ATOM   2516 3HG1 VAL A 164       7.077 -24.604   3.393  1.00  0.00            
ATOM   2517  CG2 VAL A 164       6.051 -25.914   0.245  1.00  0.00            
ATOM   2518 1HG2 VAL A 164       5.829 -26.945   0.520  1.00  0.00            
ATOM   2519 2HG2 VAL A 164       5.075 -25.442   0.119  1.00  0.00            
ATOM   2520 3HG2 VAL A 164       6.581 -25.946  -0.709  1.00  0.00            
ATOM   2521  C   VAL A 164       7.677 -23.521  -0.533  1.00  0.00            
ATOM   2522  O   VAL A 164       8.841 -23.647  -0.851  1.00  0.00            
ATOM   2523  N   SER A 165       6.787 -23.134  -1.421  1.00  0.00            
ATOM   2524  H   SER A 165       5.818 -23.090  -1.134  1.00  0.00            
ATOM   2525  CA  SER A 165       7.083 -22.787  -2.792  1.00  0.00            
ATOM   2526  HA  SER A 165       8.014 -23.278  -3.047  1.00  0.00            
ATOM   2527  CB  SER A 165       5.844 -23.171  -3.666  1.00  0.00            
ATOM   2528  HB2 SER A 165       5.019 -22.529  -3.366  1.00  0.00            
ATOM   2529  HB3 SER A 165       6.087 -23.195  -4.732  1.00  0.00            
ATOM   2530  OG  SER A 165       5.397 -24.523  -3.408  1.00  0.00            
ATOM   2531  HG  SER A 165       4.686 -24.466  -2.767  1.00  0.00            
ATOM   2532  C   SER A 165       7.464 -21.284  -2.917  1.00  0.00            
ATOM   2533  O   SER A 165       7.724 -20.850  -4.008  1.00  0.00            
ATOM   2534  N   VAL A 166       7.485 -20.528  -1.800  1.00  0.00            
ATOM   2535  H   VAL A 166       7.139 -20.903  -0.933  1.00  0.00            
ATOM   2536  CA  VAL A 166       7.680 -19.127  -1.823  1.00  0.00            
ATOM   2537  HA  VAL A 166       8.161 -18.816  -2.746  1.00  0.00            
ATOM   2538  CB  VAL A 166       6.336 -18.418  -1.768  1.00  0.00            
ATOM   2539  HB  VAL A 166       5.754 -18.732  -0.900  1.00  0.00            
ATOM   2540  CG1 VAL A 166       6.426 -16.881  -1.593  1.00  0.00            
ATOM   2541 1HG1 VAL A 166       5.451 -16.409  -1.719  1.00  0.00            
ATOM   2542 2HG1 VAL A 166       6.816 -16.721  -0.587  1.00  0.00            
ATOM   2543 3HG1 VAL A 166       7.172 -16.633  -2.343  1.00  0.00            
ATOM   2544  CG2 VAL A 166       5.460 -18.726  -3.007  1.00  0.00            
ATOM   2545 1HG2 VAL A 166       4.492 -18.217  -2.999  1.00  0.00            
ATOM   2546 2HG2 VAL A 166       5.947 -18.454  -3.942  1.00  0.00            
ATOM   2547 3HG2 VAL A 166       5.231 -19.785  -3.081  1.00  0.00            
ATOM   2548  C   VAL A 166       8.775 -18.609  -0.805  1.00  0.00            
ATOM   2549  O   VAL A 166       9.573 -17.773  -1.252  1.00  0.00            
ATOM   2550  N   ASN A 167       8.917 -19.081   0.444  1.00  0.00            
ATOM   2551  H   ASN A 167       8.228 -19.774   0.706  1.00  0.00            
ATOM   2552  CA  ASN A 167      10.051 -18.771   1.418  1.00  0.00            
ATOM   2553  HA  ASN A 167       9.932 -17.706   1.618  1.00  0.00            
ATOM   2554  CB  ASN A 167       9.914 -19.669   2.681  1.00  0.00            
ATOM   2555  HB2 ASN A 167       8.861 -19.554   2.932  1.00  0.00            
ATOM   2556  HB3 ASN A 167      10.129 -20.724   2.473  1.00  0.00            
ATOM   2557  CG  ASN A 167      10.782 -19.178   3.849  1.00  0.00            
ATOM   2558  OD1 ASN A 167      11.168 -17.990   3.922  1.00  0.00            
ATOM   2559  ND2 ASN A 167      11.080 -19.942   4.914  1.00  0.00            
ATOM   2560 1HD2 ASN A 167      11.607 -19.562   5.690  1.00  0.00            
ATOM   2561 2HD2 ASN A 167      10.665 -20.854   4.958  1.00  0.00            
ATOM   2562  C   ASN A 167      11.356 -18.980   0.727  1.00  0.00            
ATOM   2563  O   ASN A 167      11.731 -20.106   0.442  1.00  0.00            
ATOM   2564  N   GLY A 168      12.136 -17.957   0.602  1.00  0.00            
ATOM   2565  H   GLY A 168      11.848 -17.032   0.900  1.00  0.00            
ATOM   2566  CA  GLY A 168      13.490 -18.068  -0.065  1.00  0.00            
ATOM   2567  HA2 GLY A 168      14.176 -17.462   0.537  1.00  0.00            
ATOM   2568  HA3 GLY A 168      13.870 -19.093  -0.078  1.00  0.00            
ATOM   2569  C   GLY A 168      13.520 -17.660  -1.538  1.00  0.00            
ATOM   2570  O   GLY A 168      14.655 -17.597  -2.029  1.00  0.00            
ATOM   2571  N   THR A 169      12.391 -17.348  -2.168  1.00  0.00            
ATOM   2572  H   THR A 169      11.525 -17.270  -1.650  1.00  0.00            
ATOM   2573  CA  THR A 169      12.372 -16.921  -3.537  1.00  0.00            
ATOM   2574  HA  THR A 169      13.035 -17.522  -4.174  1.00  0.00            
ATOM   2575  CB  THR A 169      10.969 -16.913  -4.188  1.00  0.00            
ATOM   2576  HB  THR A 169      10.971 -16.335  -5.112  1.00  0.00            
ATOM   2577  CG2 THR A 169      10.532 -18.445  -4.418  1.00  0.00            
ATOM   2578 1HG2 THR A 169       9.493 -18.440  -4.739  1.00  0.00            
ATOM   2579 2HG2 THR A 169      11.208 -18.899  -5.157  1.00  0.00            
ATOM   2580 3HG2 THR A 169      10.584 -18.817  -3.397  1.00  0.00            
ATOM   2581  OG1 THR A 169       9.990 -16.375  -3.330  1.00  0.00            
ATOM   2582  HG1 THR A 169       9.857 -16.991  -2.613  1.00  0.00            
ATOM   2583  C   THR A 169      12.836 -15.412  -3.594  1.00  0.00            
ATOM   2584  O   THR A 169      12.683 -14.638  -2.682  1.00  0.00            
ATOM   2585  N   THR A 170      13.373 -14.864  -4.718  1.00  0.00            
ATOM   2586  H   THR A 170      13.527 -15.427  -5.546  1.00  0.00            
ATOM   2587  CA  THR A 170      13.809 -13.426  -4.873  1.00  0.00            
ATOM   2588  HA  THR A 170      14.047 -13.024  -3.884  1.00  0.00            
ATOM   2589  CB  THR A 170      15.075 -13.331  -5.682  1.00  0.00            
ATOM   2590  HB  THR A 170      14.923 -13.702  -6.701  1.00  0.00            
ATOM   2591  CG2 THR A 170      15.506 -11.870  -5.828  1.00  0.00            
ATOM   2592 1HG2 THR A 170      16.120 -11.442  -5.035  1.00  0.00            
ATOM   2593 2HG2 THR A 170      16.207 -11.892  -6.667  1.00  0.00            
ATOM   2594 3HG2 THR A 170      14.698 -11.203  -6.118  1.00  0.00            
ATOM   2595  OG1 THR A 170      16.151 -14.020  -5.077  1.00  0.00            
ATOM   2596  HG1 THR A 170      15.987 -14.964  -5.028  1.00  0.00            
ATOM   2597  C   THR A 170      12.660 -12.559  -5.522  1.00  0.00            
ATOM   2598  O   THR A 170      12.294 -12.884  -6.654  1.00  0.00            
ATOM   2599  N   ILE A 171      12.202 -11.446  -4.912  1.00  0.00            
ATOM   2600  H   ILE A 171      12.614 -11.193  -4.035  1.00  0.00            
ATOM   2601  CA  ILE A 171      11.165 -10.527  -5.433  1.00  0.00            
ATOM   2602  HA  ILE A 171      11.075 -10.608  -6.516  1.00  0.00            
ATOM   2603  CB  ILE A 171       9.813 -10.811  -4.630  1.00  0.00            
ATOM   2604  HB  ILE A 171       9.924 -10.526  -3.584  1.00  0.00            
ATOM   2605  CG2 ILE A 171       8.717  -9.980  -5.162  1.00  0.00            
ATOM   2606 1HG2 ILE A 171       8.807  -8.927  -4.890  1.00  0.00            
ATOM   2607 2HG2 ILE A 171       8.697 -10.034  -6.255  1.00  0.00            
ATOM   2608 3HG2 ILE A 171       7.729 -10.282  -4.813  1.00  0.00            
ATOM   2609  CG1 ILE A 171       9.338 -12.270  -4.697  1.00  0.00            
ATOM   2610 2HG1 ILE A 171      10.163 -12.900  -4.379  1.00  0.00            
ATOM   2611 3HG1 ILE A 171       8.497 -12.357  -4.010  1.00  0.00            
ATOM   2612  CD1 ILE A 171       8.942 -12.757  -6.132  1.00  0.00            
ATOM   2613 1HD1 ILE A 171       7.878 -12.634  -6.341  1.00  0.00            
ATOM   2614 2HD1 ILE A 171       9.465 -12.233  -6.930  1.00  0.00            
ATOM   2615 3HD1 ILE A 171       9.105 -13.817  -6.318  1.00  0.00            
ATOM   2616  C   ILE A 171      11.701  -9.104  -5.285  1.00  0.00            
ATOM   2617  O   ILE A 171      12.235  -8.683  -4.265  1.00  0.00            
ATOM   2618  N   GLU A 172      11.551  -8.272  -6.331  1.00  0.00            
ATOM   2619  H   GLU A 172      11.017  -8.586  -7.129  1.00  0.00            
ATOM   2620  CA  GLU A 172      12.023  -6.864  -6.371  1.00  0.00            
ATOM   2621  HA  GLU A 172      12.011  -6.585  -7.428  1.00  0.00            
ATOM   2622  CB  GLU A 172      11.096  -5.990  -5.573  1.00  0.00            
ATOM   2623  HB2 GLU A 172      11.020  -6.466  -4.601  1.00  0.00            
ATOM   2624  HB3 GLU A 172      11.419  -4.952  -5.626  1.00  0.00            
ATOM   2625  CG  GLU A 172       9.708  -5.937  -6.216  1.00  0.00            
ATOM   2626  HG2 GLU A 172       9.353  -6.965  -6.344  1.00  0.00            
ATOM   2627  HG3 GLU A 172       9.069  -5.546  -5.423  1.00  0.00            
ATOM   2628  CD  GLU A 172       9.637  -5.186  -7.528  1.00  0.00            
ATOM   2629  OE1 GLU A 172      10.495  -4.279  -7.730  1.00  0.00            
ATOM   2630  OE2 GLU A 172       8.806  -5.589  -8.408  1.00  0.00            
ATOM   2631  C   GLU A 172      13.569  -6.654  -6.028  1.00  0.00            
ATOM   2632  O   GLU A 172      14.003  -5.527  -5.727  1.00  0.00            
ATOM   2633  N   GLY A 173      14.297  -7.801  -6.174  1.00  0.00            
ATOM   2634  H   GLY A 173      13.918  -8.632  -6.588  1.00  0.00            
ATOM   2635  CA  GLY A 173      15.708  -7.945  -5.733  1.00  0.00            
ATOM   2636  HA2 GLY A 173      16.191  -8.757  -6.274  1.00  0.00            
ATOM   2637  HA3 GLY A 173      16.300  -7.100  -6.081  1.00  0.00            
ATOM   2638  C   GLY A 173      15.856  -8.280  -4.223  1.00  0.00            
ATOM   2639  O   GLY A 173      17.013  -8.235  -3.795  1.00  0.00            
ATOM   2640  N   HIE A 174      14.844  -8.493  -3.420  1.00  0.00            
ATOM   2641  H   HIE A 174      13.897  -8.312  -3.723  1.00  0.00            
ATOM   2642  CA  HIE A 174      14.942  -8.950  -2.017  1.00  0.00            
ATOM   2643  HA  HIE A 174      15.973  -8.792  -1.698  1.00  0.00            
ATOM   2644  CB  HIE A 174      13.950  -8.162  -1.209  1.00  0.00            
ATOM   2645  HB2 HIE A 174      12.950  -8.521  -1.442  1.00  0.00            
ATOM   2646  HB3 HIE A 174      14.041  -8.283  -0.130  1.00  0.00            
ATOM   2647  CG  HIE A 174      14.006  -6.682  -1.396  1.00  0.00            
ATOM   2648  ND1 HIE A 174      14.700  -5.751  -0.545  1.00  0.00            
ATOM   2649  CE1 HIE A 174      14.343  -4.537  -1.072  1.00  0.00            
ATOM   2650  HE1 HIE A 174      14.513  -3.561  -0.663  1.00  0.00            
ATOM   2651  NE2 HIE A 174      13.523  -4.649  -2.136  1.00  0.00            
ATOM   2652  HE2 HIE A 174      13.252  -3.882  -2.738  1.00  0.00            
ATOM   2653  CD2 HIE A 174      13.344  -6.010  -2.393  1.00  0.00            
ATOM   2654  HD2 HIE A 174      12.717  -6.350  -3.197  1.00  0.00            
ATOM   2655  C   HIE A 174      14.544 -10.455  -1.931  1.00  0.00            
ATOM   2656  O   HIE A 174      13.664 -10.946  -2.619  1.00  0.00            
ATOM   2657  N   VAL A 175      15.191 -11.258  -1.052  1.00  0.00            
ATOM   2658  H   VAL A 175      15.888 -10.812  -0.477  1.00  0.00            
ATOM   2659  CA  VAL A 175      14.808 -12.696  -0.791  1.00  0.00            
ATOM   2660  HA  VAL A 175      14.475 -13.081  -1.746  1.00  0.00            
ATOM   2661  CB  VAL A 175      16.079 -13.486  -0.397  1.00  0.00            
ATOM   2662  HB  VAL A 175      16.530 -13.170   0.549  1.00  0.00            
ATOM   2663  CG1 VAL A 175      15.731 -14.999  -0.270  1.00  0.00            
ATOM   2664 1HG1 VAL A 175      15.248 -15.295  -1.196  1.00  0.00            
ATOM   2665 2HG1 VAL A 175      16.569 -15.682  -0.129  1.00  0.00            
ATOM   2666 3HG1 VAL A 175      15.064 -15.208   0.566  1.00  0.00            
ATOM   2667  CG2 VAL A 175      17.144 -13.370  -1.586  1.00  0.00            
ATOM   2668 1HG2 VAL A 175      17.411 -12.334  -1.790  1.00  0.00            
ATOM   2669 2HG2 VAL A 175      18.139 -13.727  -1.300  1.00  0.00            
ATOM   2670 3HG2 VAL A 175      16.734 -13.763  -2.508  1.00  0.00            
ATOM   2671  C   VAL A 175      13.637 -12.741   0.165  1.00  0.00            
ATOM   2672  O   VAL A 175      13.798 -12.377   1.291  1.00  0.00            
ATOM   2673  N   VAL A 176      12.403 -13.135  -0.337  1.00  0.00            
ATOM   2674  H   VAL A 176      12.316 -13.369  -1.317  1.00  0.00            
ATOM   2675  CA  VAL A 176      11.185 -13.431   0.416  1.00  0.00            
ATOM   2676  HA  VAL A 176      10.781 -12.501   0.823  1.00  0.00            
ATOM   2677  CB  VAL A 176      10.118 -14.029  -0.516  1.00  0.00            
ATOM   2678  HB  VAL A 176      10.598 -14.919  -0.938  1.00  0.00            
ATOM   2679  CG1 VAL A 176       8.793 -14.457   0.194  1.00  0.00            
ATOM   2680 1HG1 VAL A 176       8.025 -14.676  -0.554  1.00  0.00            
ATOM   2681 2HG1 VAL A 176       9.057 -15.379   0.726  1.00  0.00            
ATOM   2682 3HG1 VAL A 176       8.520 -13.586   0.789  1.00  0.00            
ATOM   2683  CG2 VAL A 176       9.736 -13.061  -1.608  1.00  0.00            
ATOM   2684 1HG2 VAL A 176       9.142 -12.220  -1.248  1.00  0.00            
ATOM   2685 2HG2 VAL A 176      10.592 -12.503  -1.997  1.00  0.00            
ATOM   2686 3HG2 VAL A 176       9.269 -13.653  -2.397  1.00  0.00            
ATOM   2687  C   VAL A 176      11.358 -14.256   1.753  1.00  0.00            
ATOM   2688  O   VAL A 176      11.669 -15.450   1.761  1.00  0.00            
ATOM   2689  N   LYS A 177      10.961 -13.623   2.877  1.00  0.00            
ATOM   2690  H   LYS A 177      10.795 -12.627   2.825  1.00  0.00            
ATOM   2691  CA  LYS A 177      10.496 -14.349   4.058  1.00  0.00            
ATOM   2692  HA  LYS A 177      11.111 -15.198   4.346  1.00  0.00            
ATOM   2693  CB  LYS A 177      10.528 -13.409   5.243  1.00  0.00            
ATOM   2694  HB2 LYS A 177       9.886 -12.525   5.136  1.00  0.00            
ATOM   2695  HB3 LYS A 177      10.217 -13.998   6.108  1.00  0.00            
ATOM   2696  CG  LYS A 177      11.989 -12.888   5.543  1.00  0.00            
ATOM   2697  HG2 LYS A 177      12.671 -13.734   5.444  1.00  0.00            
ATOM   2698  HG3 LYS A 177      12.346 -12.189   4.790  1.00  0.00            
ATOM   2699  CD  LYS A 177      12.045 -12.251   6.972  1.00  0.00            
ATOM   2700  HD2 LYS A 177      11.202 -12.680   7.508  1.00  0.00            
ATOM   2701  HD3 LYS A 177      13.038 -12.331   7.422  1.00  0.00            
ATOM   2702  CE  LYS A 177      11.722 -10.732   6.824  1.00  0.00            
ATOM   2703  HE2 LYS A 177      12.510 -10.211   6.286  1.00  0.00            
ATOM   2704  HE3 LYS A 177      10.803 -10.661   6.238  1.00  0.00            
ATOM   2705  NZ  LYS A 177      11.486  -9.953   8.050  1.00  0.00            
ATOM   2706  HZ1 LYS A 177      12.268 -10.058   8.688  1.00  0.00            
ATOM   2707  HZ2 LYS A 177      11.494  -8.955   7.883  1.00  0.00            
ATOM   2708  HZ3 LYS A 177      10.579 -10.142   8.451  1.00  0.00            
ATOM   2709  C   LYS A 177       9.072 -14.858   3.720  1.00  0.00            
ATOM   2710  O   LYS A 177       8.164 -14.152   3.223  1.00  0.00            
ATOM   2711  N   CYS A 178       8.708 -16.024   4.248  1.00  0.00            
ATOM   2712  H   CYS A 178       9.444 -16.591   4.643  1.00  0.00            
ATOM   2713  CA  CYS A 178       7.299 -16.490   4.226  1.00  0.00            
ATOM   2714  HA  CYS A 178       6.676 -15.641   4.519  1.00  0.00            
ATOM   2715  CB  CYS A 178       6.969 -16.979   2.784  1.00  0.00            
ATOM   2716  HB2 CYS A 178       7.203 -16.155   2.112  1.00  0.00            
ATOM   2717  HB3 CYS A 178       7.583 -17.835   2.504  1.00  0.00            
ATOM   2718  SG  CYS A 178       5.232 -17.365   2.533  1.00  0.00            
ATOM   2719  HG  CYS A 178       4.624 -16.480   3.341  1.00  0.00            
ATOM   2720  C   CYS A 178       7.030 -17.541   5.275  1.00  0.00            
ATOM   2721  O   CYS A 178       7.897 -18.455   5.505  1.00  0.00            
ATOM   2722  N   TYR A 179       5.867 -17.492   5.978  1.00  0.00            
ATOM   2723  H   TYR A 179       5.168 -16.822   5.708  1.00  0.00            
ATOM   2724  CA  TYR A 179       5.478 -18.520   7.037  1.00  0.00            
ATOM   2725  HA  TYR A 179       5.654 -19.516   6.623  1.00  0.00            
ATOM   2726  CB  TYR A 179       6.205 -18.268   8.402  1.00  0.00            
ATOM   2727  HB2 TYR A 179       7.219 -17.976   8.148  1.00  0.00            
ATOM   2728  HB3 TYR A 179       5.747 -17.446   8.968  1.00  0.00            
ATOM   2729  CG  TYR A 179       6.286 -19.536   9.284  1.00  0.00            
ATOM   2730  CD1 TYR A 179       6.795 -20.768   8.858  1.00  0.00            
ATOM   2731  HD1 TYR A 179       7.227 -20.812   7.870  1.00  0.00            
ATOM   2732  CE1 TYR A 179       6.724 -21.911   9.717  1.00  0.00            
ATOM   2733  HE1 TYR A 179       7.222 -22.799   9.377  1.00  0.00            
ATOM   2734  CZ  TYR A 179       6.164 -21.788  10.966  1.00  0.00            
ATOM   2735  OH  TYR A 179       5.926 -22.886  11.733  1.00  0.00            
ATOM   2736  HH  TYR A 179       5.924 -23.703  11.228  1.00  0.00            
ATOM   2737  CE2 TYR A 179       5.755 -20.559  11.353  1.00  0.00            
ATOM   2738  HE2 TYR A 179       5.230 -20.549  12.298  1.00  0.00            
ATOM   2739  CD2 TYR A 179       5.757 -19.454  10.596  1.00  0.00            
ATOM   2740  HD2 TYR A 179       5.361 -18.545  11.038  1.00  0.00            
ATOM   2741  C   TYR A 179       3.974 -18.430   7.346  1.00  0.00            
ATOM   2742  O   TYR A 179       3.176 -17.759   6.699  1.00  0.00            
ATOM   2743  N   TRP A 180       3.492 -19.154   8.361  1.00  0.00            
ATOM   2744  H   TRP A 180       4.160 -19.637   8.959  1.00  0.00            
ATOM   2745  CA  TRP A 180       2.150 -19.028   8.859  1.00  0.00            
ATOM   2746  HA  TRP A 180       1.429 -19.075   8.058  1.00  0.00            
ATOM   2747  CB  TRP A 180       1.908 -20.171   9.806  1.00  0.00            
ATOM   2748  HB2 TRP A 180       2.727 -20.374  10.493  1.00  0.00            
ATOM   2749  HB3 TRP A 180       0.967 -20.026  10.324  1.00  0.00            
ATOM   2750  CG  TRP A 180       1.754 -21.572   9.216  1.00  0.00            
ATOM   2751  CD1 TRP A 180       2.624 -22.612   9.337  1.00  0.00            
ATOM   2752  HD1 TRP A 180       3.593 -22.587   9.827  1.00  0.00            
ATOM   2753  NE1 TRP A 180       2.169 -23.702   8.580  1.00  0.00            
ATOM   2754  HE1 TRP A 180       2.577 -24.614   8.455  1.00  0.00            
ATOM   2755  CE2 TRP A 180       0.911 -23.385   8.064  1.00  0.00            
ATOM   2756  CZ2 TRP A 180      -0.013 -24.118   7.240  1.00  0.00            
ATOM   2757  HZ2 TRP A 180       0.330 -25.080   6.879  1.00  0.00            
ATOM   2758  CH2 TRP A 180      -1.233 -23.568   6.916  1.00  0.00            
ATOM   2759  HH2 TRP A 180      -1.974 -23.981   6.246  1.00  0.00            
ATOM   2760  CZ3 TRP A 180      -1.484 -22.280   7.307  1.00  0.00            
ATOM   2761  HZ3 TRP A 180      -2.488 -21.908   7.129  1.00  0.00            
ATOM   2762  CE3 TRP A 180      -0.609 -21.429   8.004  1.00  0.00            
ATOM   2763  HE3 TRP A 180      -0.878 -20.427   8.293  1.00  0.00            
ATOM   2764  CD2 TRP A 180       0.634 -21.984   8.417  1.00  0.00            
ATOM   2765  C   TRP A 180       1.937 -17.656   9.430  1.00  0.00            
ATOM   2766  O   TRP A 180       2.923 -17.223  10.009  1.00  0.00            
ATOM   2767  N   GLY A 181       0.741 -17.005   9.294  1.00  0.00            
ATOM   2768  H   GLY A 181       0.031 -17.480   8.756  1.00  0.00            
ATOM   2769  CA  GLY A 181       0.403 -15.676   9.888  1.00  0.00            
ATOM   2770  HA2 GLY A 181       1.289 -15.030   9.879  1.00  0.00            
ATOM   2771  HA3 GLY A 181      -0.520 -15.303   9.447  1.00  0.00            
ATOM   2772  C   GLY A 181      -0.045 -15.824  11.396  1.00  0.00            
ATOM   2773  O   GLY A 181      -1.051 -16.528  11.692  1.00  0.00            
ATOM   2774  N   LYS A 182       0.666 -15.142  12.325  1.00  0.00            
ATOM   2775  H   LYS A 182       1.396 -14.489  12.076  1.00  0.00            
ATOM   2776  CA  LYS A 182       0.456 -15.141  13.736  1.00  0.00            
ATOM   2777  HA  LYS A 182       0.590 -16.155  14.126  1.00  0.00            
ATOM   2778  CB  LYS A 182       1.552 -14.399  14.495  1.00  0.00            
ATOM   2779  HB2 LYS A 182       2.512 -14.903  14.450  1.00  0.00            
ATOM   2780  HB3 LYS A 182       1.649 -13.428  14.005  1.00  0.00            
ATOM   2781  CG  LYS A 182       1.365 -14.075  16.028  1.00  0.00            
ATOM   2782  HG2 LYS A 182       0.662 -13.253  16.129  1.00  0.00            
ATOM   2783  HG3 LYS A 182       1.142 -15.051  16.474  1.00  0.00            
ATOM   2784  CD  LYS A 182       2.766 -13.654  16.603  1.00  0.00            
ATOM   2785  HD2 LYS A 182       3.455 -14.414  16.229  1.00  0.00            
ATOM   2786  HD3 LYS A 182       3.121 -12.753  16.105  1.00  0.00            
ATOM   2787  CE  LYS A 182       2.943 -13.541  18.130  1.00  0.00            
ATOM   2788  HE2 LYS A 182       2.295 -14.206  18.696  1.00  0.00            
ATOM   2789  HE3 LYS A 182       3.961 -13.868  18.316  1.00  0.00            
ATOM   2790  NZ  LYS A 182       2.825 -12.192  18.631  1.00  0.00            
ATOM   2791  HZ1 LYS A 182       2.909 -12.131  19.639  1.00  0.00            
ATOM   2792  HZ2 LYS A 182       3.498 -11.594  18.182  1.00  0.00            
ATOM   2793  HZ3 LYS A 182       1.872 -11.873  18.524  1.00  0.00            
ATOM   2794  C   LYS A 182      -0.918 -14.581  14.105  1.00  0.00            
ATOM   2795  O   LYS A 182      -1.480 -15.159  15.036  1.00  0.00            
ATOM   2796  OXT LYS A 182      -1.391 -13.637  13.466  1.00  0.00 
TER               
ATOM   2797 HO5'  U5 B   1       5.122   0.129  -5.247  1.00  0.00            
ATOM   2798  O5'  U5 B   1       5.645   0.638  -5.868  1.00  0.00            
ATOM   2799  C5'  U5 B   1       5.203   0.657  -7.266  1.00  0.00            
ATOM   2800  H5'  U5 B   1       5.301  -0.365  -7.635  1.00  0.00            
ATOM   2801 H5''  U5 B   1       5.836   1.328  -7.846  1.00  0.00            
ATOM   2802  C4'  U5 B   1       3.766   1.151  -7.386  1.00  0.00            
ATOM   2803  H4'  U5 B   1       3.544   1.102  -8.444  1.00  0.00            
ATOM   2804  O4'  U5 B   1       2.820   0.287  -6.801  1.00  0.00            
ATOM   2805  C1'  U5 B   1       1.849   1.069  -6.127  1.00  0.00            
ATOM   2806  H1'  U5 B   1       1.160   1.654  -6.751  1.00  0.00            
ATOM   2807  N1   U5 B   1       0.983   0.105  -5.266  1.00  0.00            
ATOM   2808  C6   U5 B   1       1.291  -0.260  -3.985  1.00  0.00            
ATOM   2809  H6   U5 B   1       2.154   0.154  -3.481  1.00  0.00            
ATOM   2810  C5   U5 B   1       0.582  -1.231  -3.358  1.00  0.00            
ATOM   2811  H5   U5 B   1       0.816  -1.430  -2.323  1.00  0.00            
ATOM   2812  C4   U5 B   1      -0.508  -1.902  -3.979  1.00  0.00            
ATOM   2813  O4   U5 B   1      -1.170  -2.736  -3.465  1.00  0.00            
ATOM   2814  N3   U5 B   1      -0.856  -1.470  -5.249  1.00  0.00            
ATOM   2815  H3   U5 B   1      -1.777  -1.705  -5.580  1.00  0.00            
ATOM   2816  C2   U5 B   1      -0.103  -0.553  -5.950  1.00  0.00            
ATOM   2817  O2   U5 B   1      -0.192  -0.474  -7.249  1.00  0.00            
ATOM   2818  C3'  U5 B   1       3.554   2.493  -6.710  1.00  0.00            
ATOM   2819  H3'  U5 B   1       4.470   2.888  -6.267  1.00  0.00            
ATOM   2820  C2'  U5 B   1       2.675   2.217  -5.535  1.00  0.00            
ATOM   2821  H2'  U5 B   1       3.225   1.864  -4.661  1.00  0.00            
ATOM   2822  O2'  U5 B   1       1.767   3.237  -5.168  1.00  0.00            
ATOM   2823 HO2'  U5 B   1       2.163   3.742  -4.455  1.00  0.00            
ATOM   2824  O3'  U5 B   1       2.903   3.442  -7.549  1.00  0.00            
ATOM   2825  P     G B   2       3.650   4.149  -8.671  1.00  0.00            
ATOM   2826  OP1   G B   2       2.648   4.729  -9.598  1.00  0.00            
ATOM   2827  OP2   G B   2       4.803   3.434  -9.122  1.00  0.00            
ATOM   2828  O5'   G B   2       4.094   5.368  -7.784  1.00  0.00            
ATOM   2829  C5'   G B   2       4.518   6.564  -8.344  1.00  0.00            
ATOM   2830  H5'   G B   2       3.716   7.034  -8.917  1.00  0.00            
ATOM   2831 H5''   G B   2       5.367   6.363  -9.003  1.00  0.00            
ATOM   2832  C4'   G B   2       4.992   7.403  -7.143  1.00  0.00            
ATOM   2833  H4'   G B   2       5.375   8.340  -7.547  1.00  0.00            
ATOM   2834  O4'   G B   2       4.000   7.724  -6.178  1.00  0.00            
ATOM   2835  C1'   G B   2       4.535   7.805  -4.850  1.00  0.00            
ATOM   2836  H1'   G B   2       4.487   8.830  -4.489  1.00  0.00            
ATOM   2837  N9    G B   2       3.892   6.812  -3.924  1.00  0.00            
ATOM   2838  C8    G B   2       2.991   5.801  -4.228  1.00  0.00            
ATOM   2839  H8    G B   2       2.660   5.685  -5.250  1.00  0.00            
ATOM   2840  N7    G B   2       2.693   5.005  -3.230  1.00  0.00            
ATOM   2841  C5    G B   2       3.245   5.677  -2.169  1.00  0.00            
ATOM   2842  C6    G B   2       3.024   5.474  -0.757  1.00  0.00            
ATOM   2843  O6    G B   2       2.279   4.631  -0.240  1.00  0.00            
ATOM   2844  N1    G B   2       3.662   6.362   0.082  1.00  0.00            
ATOM   2845  H1    G B   2       3.368   6.298   1.044  1.00  0.00            
ATOM   2846  C2    G B   2       4.337   7.462  -0.418  1.00  0.00            
ATOM   2847  N2    G B   2       5.087   8.112   0.505  1.00  0.00            
ATOM   2848  H21   G B   2       5.246   7.537   1.319  1.00  0.00            
ATOM   2849  H22   G B   2       5.652   8.907   0.226  1.00  0.00            
ATOM   2850  N3    G B   2       4.450   7.784  -1.734  1.00  0.00            
ATOM   2851  C4    G B   2       3.864   6.836  -2.554  1.00  0.00            
ATOM   2852  C3'   G B   2       6.141   6.754  -6.373  1.00  0.00            
ATOM   2853  H3'   G B   2       5.931   5.685  -6.260  1.00  0.00            
ATOM   2854  C2'   G B   2       6.077   7.534  -4.998  1.00  0.00            
ATOM   2855  H2'   G B   2       6.419   6.996  -4.108  1.00  0.00            
ATOM   2856  O2'   G B   2       6.751   8.773  -5.215  1.00  0.00            
ATOM   2857 HO2'   G B   2       7.328   8.761  -5.982  1.00  0.00            
ATOM   2858  O3'   G B   2       7.435   6.825  -6.924  1.00  0.00            
ATOM   2859  P     U B   3       8.456   5.702  -6.501  1.00  0.00            
ATOM   2860  OP1   U B   3       9.812   6.172  -6.966  1.00  0.00            
ATOM   2861  OP2   U B   3       8.009   4.418  -6.902  1.00  0.00            
ATOM   2862  O5'   U B   3       8.521   5.719  -4.949  1.00  0.00            
ATOM   2863  C5'   U B   3       9.425   6.556  -4.222  1.00  0.00            
ATOM   2864  H5'   U B   3       8.983   7.553  -4.234  1.00  0.00            
ATOM   2865 H5''   U B   3      10.443   6.473  -4.601  1.00  0.00            
ATOM   2866  C4'   U B   3       9.404   6.147  -2.726  1.00  0.00            
ATOM   2867  H4'   U B   3       9.969   6.865  -2.132  1.00  0.00            
ATOM   2868  O4'   U B   3       8.113   6.384  -2.265  1.00  0.00            
ATOM   2869  C1'   U B   3       7.959   5.578  -1.187  1.00  0.00            
ATOM   2870  H1'   U B   3       7.695   6.153  -0.306  1.00  0.00            
ATOM   2871  N1    U B   3       6.806   4.678  -1.478  1.00  0.00            
ATOM   2872  C6    U B   3       6.298   4.401  -2.713  1.00  0.00            
ATOM   2873  H6    U B   3       6.744   4.921  -3.549  1.00  0.00            
ATOM   2874  C5    U B   3       5.329   3.440  -2.875  1.00  0.00            
ATOM   2875  H5    U B   3       5.033   3.226  -3.891  1.00  0.00            
ATOM   2876  C4    U B   3       4.731   2.775  -1.759  1.00  0.00            
ATOM   2877  O4    U B   3       3.752   1.952  -1.769  1.00  0.00            
ATOM   2878  N3    U B   3       5.222   3.219  -0.562  1.00  0.00            
ATOM   2879  H3    U B   3       4.866   2.827   0.294  1.00  0.00            
ATOM   2880  C2    U B   3       6.314   3.996  -0.387  1.00  0.00            
ATOM   2881  O2    U B   3       6.621   4.168   0.789  1.00  0.00            
ATOM   2882  C3'   U B   3       9.742   4.695  -2.403  1.00  0.00            
ATOM   2883  H3'   U B   3       9.148   4.046  -3.049  1.00  0.00            
ATOM   2884  C2'   U B   3       9.297   4.791  -0.943  1.00  0.00            
ATOM   2885  H2'   U B   3       9.228   3.764  -0.564  1.00  0.00            
ATOM   2886  O2'   U B   3      10.143   5.570  -0.094  1.00  0.00            
ATOM   2887 HO2'   U B   3      11.037   5.217  -0.063  1.00  0.00            
ATOM   2888  O3'   U B   3      11.151   4.372  -2.459  1.00  0.00            
ATOM   2889  P     U B   4      11.585   2.820  -2.238  1.00  0.00            
ATOM   2890  OP1   U B   4      12.524   2.418  -3.327  1.00  0.00            
ATOM   2891  OP2   U B   4      10.334   2.115  -2.157  1.00  0.00            
ATOM   2892  O5'   U B   4      12.326   2.805  -0.826  1.00  0.00            
ATOM   2893  C5'   U B   4      13.465   3.548  -0.635  1.00  0.00            
ATOM   2894  H5'   U B   4      13.317   4.511  -1.141  1.00  0.00            
ATOM   2895 H5''   U B   4      14.345   3.050  -1.048  1.00  0.00            
ATOM   2896  C4'   U B   4      13.729   3.853   0.811  1.00  0.00            
ATOM   2897  H4'   U B   4      14.657   4.402   0.953  1.00  0.00            
ATOM   2898  O4'   U B   4      12.705   4.657   1.296  1.00  0.00            
ATOM   2899  C1'   U B   4      12.641   4.625   2.733  1.00  0.00            
ATOM   2900  H1'   U B   4      13.265   5.450   3.089  1.00  0.00            
ATOM   2901  N1    U B   4      11.297   4.701   3.361  1.00  0.00            
ATOM   2902  C6    U B   4      10.181   4.070   2.778  1.00  0.00            
ATOM   2903  H6    U B   4      10.207   3.521   1.851  1.00  0.00            
ATOM   2904  C5    U B   4       9.068   3.889   3.529  1.00  0.00            
ATOM   2905  H5    U B   4       8.241   3.302   3.165  1.00  0.00            
ATOM   2906  C4    U B   4       9.034   4.292   4.896  1.00  0.00            
ATOM   2907  O4    U B   4       8.100   4.113   5.690  1.00  0.00            
ATOM   2908  N3    U B   4      10.178   4.830   5.435  1.00  0.00            
ATOM   2909  H3    U B   4      10.126   4.921   6.438  1.00  0.00            
ATOM   2910  C2    U B   4      11.305   5.135   4.722  1.00  0.00            
ATOM   2911  O2    U B   4      12.313   5.610   5.345  1.00  0.00            
ATOM   2912  C3'   U B   4      13.848   2.682   1.768  1.00  0.00            
ATOM   2913  H3'   U B   4      13.157   1.913   1.411  1.00  0.00            
ATOM   2914  C2'   U B   4      13.344   3.298   3.107  1.00  0.00            
ATOM   2915  H2'   U B   4      12.645   2.581   3.559  1.00  0.00            
ATOM   2916  O2'   U B   4      14.340   3.663   4.059  1.00  0.00            
ATOM   2917 HO2'   U B   4      14.795   2.823   4.171  1.00  0.00            
ATOM   2918  O3'   U B   4      15.202   2.173   1.797  1.00  0.00            
ATOM   2919  P     C B   5      15.617   0.793   2.461  1.00  0.00            
ATOM   2920  OP1   C B   5      16.966   0.414   1.982  1.00  0.00            
ATOM   2921  OP2   C B   5      14.491  -0.096   2.182  1.00  0.00            
ATOM   2922  O5'   C B   5      15.674   1.314   3.940  1.00  0.00            
ATOM   2923  C5'   C B   5      16.811   1.266   4.791  1.00  0.00            
ATOM   2924  H5'   C B   5      17.310   2.212   4.588  1.00  0.00            
ATOM   2925 H5''   C B   5      17.468   0.472   4.445  1.00  0.00            
ATOM   2926  C4'   C B   5      16.482   1.057   6.312  1.00  0.00            
ATOM   2927  H4'   C B   5      17.356   1.200   6.948  1.00  0.00            
ATOM   2928  O4'   C B   5      15.514   2.030   6.709  1.00  0.00            
ATOM   2929  C1'   C B   5      14.858   1.534   7.854  1.00  0.00            
ATOM   2930  H1'   C B   5      15.208   2.050   8.749  1.00  0.00            
ATOM   2931  N1    C B   5      13.417   1.926   7.757  1.00  0.00            
ATOM   2932  C6    C B   5      12.755   1.928   6.618  1.00  0.00            
ATOM   2933  H6    C B   5      13.320   1.841   5.697  1.00  0.00            
ATOM   2934  C5    C B   5      11.399   2.026   6.623  1.00  0.00            
ATOM   2935  H5    C B   5      10.806   1.867   5.737  1.00  0.00            
ATOM   2936  C4    C B   5      10.724   2.115   7.883  1.00  0.00            
ATOM   2937  N4    C B   5       9.418   1.958   7.897  1.00  0.00            
ATOM   2938  H41   C B   5       8.913   2.029   8.773  1.00  0.00            
ATOM   2939  H42   C B   5       8.962   1.955   7.004  1.00  0.00            
ATOM   2940  N3    C B   5      11.422   2.088   8.994  1.00  0.00            
ATOM   2941  C2    C B   5      12.713   2.101   8.967  1.00  0.00            
ATOM   2942  O2    C B   5      13.170   2.245  10.129  1.00  0.00            
ATOM   2943  C3'   C B   5      15.736  -0.222   6.587  1.00  0.00            
ATOM   2944  H3'   C B   5      14.983  -0.410   5.830  1.00  0.00            
ATOM   2945  C2'   C B   5      15.049   0.023   7.944  1.00  0.00            
ATOM   2946  H2'   C B   5      14.097  -0.513   7.930  1.00  0.00            
ATOM   2947  O2'   C B   5      15.881  -0.389   9.015  1.00  0.00            
ATOM   2948 HO2'   C B   5      16.111  -1.300   8.820  1.00  0.00            
ATOM   2949  O3'   C B   5      16.646  -1.339   6.732  1.00  0.00            
ATOM   2950  P     U B   6      16.116  -2.797   6.680  1.00  0.00            
ATOM   2951  OP1   U B   6      17.300  -3.571   6.527  1.00  0.00            
ATOM   2952  OP2   U B   6      15.032  -2.932   5.625  1.00  0.00            
ATOM   2953  O5'   U B   6      15.540  -3.088   8.219  1.00  0.00            
ATOM   2954  C5'   U B   6      16.463  -3.430   9.267  1.00  0.00            
ATOM   2955  H5'   U B   6      17.210  -2.654   9.394  1.00  0.00            
ATOM   2956 H5''   U B   6      16.979  -4.373   9.100  1.00  0.00            
ATOM   2957  C4'   U B   6      15.943  -3.479  10.699  1.00  0.00            
ATOM   2958  H4'   U B   6      16.869  -3.649  11.245  1.00  0.00            
ATOM   2959  O4'   U B   6      15.370  -2.269  11.151  1.00  0.00            
ATOM   2960  C1'   U B   6      14.662  -2.577  12.357  1.00  0.00            
ATOM   2961  H1'   U B   6      15.174  -2.249  13.268  1.00  0.00            
ATOM   2962  N1    U B   6      13.327  -1.893  12.337  1.00  0.00            
ATOM   2963  C6    U B   6      12.833  -1.023  11.342  1.00  0.00            
ATOM   2964  H6    U B   6      13.443  -0.768  10.491  1.00  0.00            
ATOM   2965  C5    U B   6      11.532  -0.602  11.437  1.00  0.00            
ATOM   2966  H5    U B   6      11.158   0.031  10.655  1.00  0.00            
ATOM   2967  C4    U B   6      10.638  -0.949  12.523  1.00  0.00            
ATOM   2968  O4    U B   6       9.541  -0.476  12.727  1.00  0.00            
ATOM   2969  N3    U B   6      11.217  -1.753  13.479  1.00  0.00            
ATOM   2970  H3    U B   6      10.631  -2.110  14.220  1.00  0.00            
ATOM   2971  C2    U B   6      12.524  -2.101  13.452  1.00  0.00            
ATOM   2972  O2    U B   6      13.054  -2.511  14.502  1.00  0.00            
ATOM   2973  C3'   U B   6      14.912  -4.529  10.970  1.00  0.00            
ATOM   2974  H3'   U B   6      14.015  -4.336  10.388  1.00  0.00            
ATOM   2975  C2'   U B   6      14.514  -4.025  12.444  1.00  0.00            
ATOM   2976  H2'   U B   6      13.486  -4.308  12.668  1.00  0.00            
ATOM   2977  O2'   U B   6      15.383  -4.472  13.522  1.00  0.00            
ATOM   2978 HO2'   U B   6      14.944  -5.195  13.968  1.00  0.00            
ATOM   2979  O3'   U B   6      15.385  -5.849  10.967  1.00  0.00            
ATOM   2980  P     C B   7      14.700  -6.938  10.032  1.00  0.00            
ATOM   2981  OP1   C B   7      15.100  -8.334  10.347  1.00  0.00            
ATOM   2982  OP2   C B   7      14.693  -6.429   8.617  1.00  0.00            
ATOM   2983  O5'   C B   7      13.151  -6.774  10.539  1.00  0.00            
ATOM   2984  C5'   C B   7      12.777  -7.214  11.832  1.00  0.00            
ATOM   2985  H5'   C B   7      13.477  -6.816  12.566  1.00  0.00            
ATOM   2986 H5''   C B   7      12.953  -8.285  11.983  1.00  0.00            
ATOM   2987  C4'   C B   7      11.308  -6.772  12.226  1.00  0.00            
ATOM   2988  H4'   C B   7      11.077  -7.074  13.251  1.00  0.00            
ATOM   2989  O4'   C B   7      11.207  -5.407  12.171  1.00  0.00            
ATOM   2990  C1'   C B   7       9.859  -5.039  11.780  1.00  0.00            
ATOM   2991  H1'   C B   7       9.504  -4.471  12.642  1.00  0.00            
ATOM   2992  N1    C B   7      10.012  -4.166  10.531  1.00  0.00            
ATOM   2993  C6    C B   7      11.087  -4.300   9.584  1.00  0.00            
ATOM   2994  H6    C B   7      11.641  -5.218   9.512  1.00  0.00            
ATOM   2995  C5    C B   7      11.349  -3.235   8.759  1.00  0.00            
ATOM   2996  H5    C B   7      12.152  -3.417   8.069  1.00  0.00            
ATOM   2997  C4    C B   7      10.566  -2.099   8.789  1.00  0.00            
ATOM   2998  N4    C B   7      10.810  -1.030   7.977  1.00  0.00            
ATOM   2999  H41   C B   7      10.063  -0.350   7.889  1.00  0.00            
ATOM   3000  H42   C B   7      11.516  -0.911   7.271  1.00  0.00            
ATOM   3001  N3    C B   7       9.503  -2.003   9.574  1.00  0.00            
ATOM   3002  C2    C B   7       9.158  -3.067  10.368  1.00  0.00            
ATOM   3003  O2    C B   7       8.070  -3.011  10.995  1.00  0.00            
ATOM   3004  C3'   C B   7      10.224  -7.327  11.226  1.00  0.00            
ATOM   3005  H3'   C B   7      10.554  -7.206  10.196  1.00  0.00            
ATOM   3006  C2'   C B   7       9.017  -6.337  11.554  1.00  0.00            
ATOM   3007  H2'   C B   7       8.435  -6.265  10.634  1.00  0.00            
ATOM   3008  O2'   C B   7       8.288  -6.695  12.737  1.00  0.00            
ATOM   3009 HO2'   C B   7       7.646  -6.018  12.948  1.00  0.00            
ATOM   3010  O3'   C B   7       9.966  -8.678  11.491  1.00  0.00            
ATOM   3011  P     U B   8       9.037  -9.616  10.576  1.00  0.00            
ATOM   3012  OP1   U B   8       9.530 -10.991  10.790  1.00  0.00            
ATOM   3013  OP2   U B   8       9.106  -9.078   9.239  1.00  0.00            
ATOM   3014  O5'   U B   8       7.504  -9.578  10.969  1.00  0.00            
ATOM   3015  C5'   U B   8       6.636  -8.584  10.462  1.00  0.00            
ATOM   3016  H5'   U B   8       6.768  -8.425   9.393  1.00  0.00            
ATOM   3017 H5''   U B   8       6.804  -7.659  11.000  1.00  0.00            
ATOM   3018  C4'   U B   8       5.178  -8.999  10.735  1.00  0.00            
ATOM   3019  H4'   U B   8       4.636  -8.143  10.313  1.00  0.00            
ATOM   3020  O4'   U B   8       4.791 -10.211  10.092  1.00  0.00            
ATOM   3021  C1'   U B   8       4.505 -11.174  11.028  1.00  0.00            
ATOM   3022  H1'   U B   8       3.418 -11.256  11.120  1.00  0.00            
ATOM   3023  N1    U B   8       4.979 -12.566  10.850  1.00  0.00            
ATOM   3024  C6    U B   8       6.356 -12.783  10.632  1.00  0.00            
ATOM   3025  H6    U B   8       7.007 -11.975  10.322  1.00  0.00            
ATOM   3026  C5    U B   8       6.874 -14.015  10.881  1.00  0.00            
ATOM   3027  H5    U B   8       7.938 -14.163  10.815  1.00  0.00            
ATOM   3028  C4    U B   8       6.031 -15.147  11.214  1.00  0.00            
ATOM   3029  O4    U B   8       6.465 -16.263  11.382  1.00  0.00            
ATOM   3030  N3    U B   8       4.676 -14.948  11.153  1.00  0.00            
ATOM   3031  H3    U B   8       4.065 -15.715  10.949  1.00  0.00            
ATOM   3032  C2    U B   8       4.154 -13.689  11.064  1.00  0.00            
ATOM   3033  O2    U B   8       2.934 -13.505  11.081  1.00  0.00            
ATOM   3034  C3'   U B   8       4.868  -9.167  12.256  1.00  0.00            
ATOM   3035  H3'   U B   8       5.597  -8.591  12.822  1.00  0.00            
ATOM   3036  C2'   U B   8       5.058 -10.671  12.382  1.00  0.00            
ATOM   3037  H2'   U B   8       6.126 -10.882  12.402  1.00  0.00            
ATOM   3038  O2'   U B   8       4.565 -11.302  13.537  1.00  0.00            
ATOM   3039 HO2'   U B   8       3.973 -10.740  14.041  1.00  0.00            
ATOM   3040  O3'   U B   8       3.536  -8.849  12.564  1.00  0.00            
ATOM   3041  P     A B   9       3.147  -8.499  14.062  1.00  0.00            
ATOM   3042  OP1   A B   9       4.081  -7.538  14.687  1.00  0.00            
ATOM   3043  OP2   A B   9       2.839  -9.747  14.794  1.00  0.00            
ATOM   3044  O5'   A B   9       1.824  -7.747  13.866  1.00  0.00            
ATOM   3045  C5'   A B   9       1.912  -6.513  13.085  1.00  0.00            
ATOM   3046  H5'   A B   9       2.470  -6.677  12.168  1.00  0.00            
ATOM   3047 H5''   A B   9       2.304  -5.706  13.706  1.00  0.00            
ATOM   3048  C4'   A B   9       0.526  -6.097  12.524  1.00  0.00            
ATOM   3049  H4'   A B   9       0.643  -5.055  12.224  1.00  0.00            
ATOM   3050  O4'   A B   9       0.122  -6.759  11.324  1.00  0.00            
ATOM   3051  C1'   A B   9      -1.256  -7.070  11.389  1.00  0.00            
ATOM   3052  H1'   A B   9      -1.766  -6.792  10.468  1.00  0.00            
ATOM   3053  N9    A B   9      -1.385  -8.583  11.435  1.00  0.00            
ATOM   3054  C8    A B   9      -0.690  -9.435  12.255  1.00  0.00            
ATOM   3055  H8    A B   9       0.015  -9.078  12.992  1.00  0.00            
ATOM   3056  N7    A B   9      -0.844 -10.716  12.018  1.00  0.00            
ATOM   3057  C5    A B   9      -1.787 -10.700  10.963  1.00  0.00            
ATOM   3058  C6    A B   9      -2.559 -11.648  10.180  1.00  0.00            
ATOM   3059  N6    A B   9      -2.629 -12.963  10.443  1.00  0.00            
ATOM   3060  H61   A B   9      -3.374 -13.543  10.090  1.00  0.00            
ATOM   3061  H62   A B   9      -2.177 -13.247  11.300  1.00  0.00            
ATOM   3062  N1    A B   9      -3.520 -11.237   9.366  1.00  0.00            
ATOM   3063  C2    A B   9      -3.676  -9.924   9.097  1.00  0.00            
ATOM   3064  H2    A B   9      -4.404  -9.640   8.352  1.00  0.00            
ATOM   3065  N3    A B   9      -2.990  -9.017   9.708  1.00  0.00            
ATOM   3066  C4    A B   9      -2.115  -9.410  10.686  1.00  0.00            
ATOM   3067  C3'   A B   9      -0.615  -6.193  13.519  1.00  0.00            
ATOM   3068  H3'   A B   9      -0.517  -7.100  14.119  1.00  0.00            
ATOM   3069  C2'   A B   9      -1.854  -6.408  12.644  1.00  0.00            
ATOM   3070  H2'   A B   9      -2.535  -7.069  13.170  1.00  0.00            
ATOM   3071  O2'   A B   9      -2.516  -5.258  12.404  1.00  0.00            
ATOM   3072 HO2'   A B   9      -2.422  -4.810  13.246  1.00  0.00            
ATOM   3073  O3'   A B   9      -0.681  -5.047  14.316  1.00  0.00            
ATOM   3074  P     A B  10      -1.320  -5.078  15.708  1.00  0.00            
ATOM   3075  OP1   A B  10      -0.463  -4.302  16.638  1.00  0.00            
ATOM   3076  OP2   A B  10      -1.693  -6.487  16.126  1.00  0.00            
ATOM   3077  O5'   A B  10      -2.656  -4.260  15.404  1.00  0.00            
ATOM   3078  C5'   A B  10      -2.649  -2.828  15.019  1.00  0.00            
ATOM   3079  H5'   A B  10      -1.981  -2.574  14.196  1.00  0.00            
ATOM   3080 H5''   A B  10      -2.376  -2.136  15.827  1.00  0.00            
ATOM   3081  C4'   A B  10      -4.009  -2.414  14.575  1.00  0.00            
ATOM   3082  H4'   A B  10      -3.939  -1.349  14.366  1.00  0.00            
ATOM   3083  O4'   A B  10      -4.364  -3.064  13.347  1.00  0.00            
ATOM   3084  C1'   A B  10      -5.719  -3.371  13.287  1.00  0.00            
ATOM   3085  H1'   A B  10      -6.332  -2.511  13.008  1.00  0.00            
ATOM   3086  N9    A B  10      -5.940  -4.434  12.287  1.00  0.00            
ATOM   3087  C8    A B  10      -5.438  -5.671  12.333  1.00  0.00            
ATOM   3088  H8    A B  10      -4.928  -6.053  13.199  1.00  0.00            
ATOM   3089  N7    A B  10      -5.815  -6.427  11.340  1.00  0.00            
ATOM   3090  C5    A B  10      -6.515  -5.586  10.525  1.00  0.00            
ATOM   3091  C6    A B  10      -7.224  -5.689   9.325  1.00  0.00            
ATOM   3092  N6    A B  10      -7.432  -6.800   8.673  1.00  0.00            
ATOM   3093  H61   A B  10      -8.025  -6.793   7.858  1.00  0.00            
ATOM   3094  H62   A B  10      -6.901  -7.573   9.032  1.00  0.00            
ATOM   3095  N1    A B  10      -7.808  -4.635   8.701  1.00  0.00            
ATOM   3096  C2    A B  10      -7.676  -3.409   9.237  1.00  0.00            
ATOM   3097  H2    A B  10      -7.918  -2.523   8.674  1.00  0.00            
ATOM   3098  N3    A B  10      -7.084  -3.217  10.435  1.00  0.00            
ATOM   3099  C4    A B  10      -6.564  -4.320  11.059  1.00  0.00            
ATOM   3100  C3'   A B  10      -5.148  -2.758  15.612  1.00  0.00            
ATOM   3101  H3'   A B  10      -4.649  -3.237  16.449  1.00  0.00            
ATOM   3102  C2'   A B  10      -6.047  -3.694  14.786  1.00  0.00            
ATOM   3103  H2'   A B  10      -5.808  -4.743  14.926  1.00  0.00            
ATOM   3104  O2'   A B  10      -7.402  -3.480  15.035  1.00  0.00            
ATOM   3105 HO2'   A B  10      -7.483  -2.544  15.208  1.00  0.00            
ATOM   3106  O3'   A B  10      -5.902  -1.531  15.951  1.00  0.00            
ATOM   3107  P     A B  11      -5.371  -0.485  17.042  1.00  0.00            
ATOM   3108  OP1   A B  11      -4.845  -1.185  18.184  1.00  0.00            
ATOM   3109  OP2   A B  11      -6.553   0.350  17.267  1.00  0.00            
ATOM   3110  O5'   A B  11      -4.224   0.325  16.302  1.00  0.00            
ATOM   3111  C5'   A B  11      -4.547   1.254  15.305  1.00  0.00            
ATOM   3112  H5'   A B  11      -5.102   2.125  15.673  1.00  0.00            
ATOM   3113 H5''   A B  11      -5.168   0.694  14.595  1.00  0.00            
ATOM   3114  C4'   A B  11      -3.370   1.721  14.619  1.00  0.00            
ATOM   3115  H4'   A B  11      -2.939   2.366  15.389  1.00  0.00            
ATOM   3116  O4'   A B  11      -2.689   0.485  14.234  1.00  0.00            
ATOM   3117  C1'   A B  11      -2.092   0.750  12.866  1.00  0.00            
ATOM   3118  H1'   A B  11      -1.126   1.239  12.976  1.00  0.00            
ATOM   3119  N9    A B  11      -1.736  -0.427  12.128  1.00  0.00            
ATOM   3120  C8    A B  11      -2.258  -0.850  10.938  1.00  0.00            
ATOM   3121  H8    A B  11      -3.155  -0.432  10.513  1.00  0.00            
ATOM   3122  N7    A B  11      -1.547  -1.751  10.297  1.00  0.00            
ATOM   3123  C5    A B  11      -0.435  -1.934  11.150  1.00  0.00            
ATOM   3124  C6    A B  11       0.838  -2.644  11.073  1.00  0.00            
ATOM   3125  N6    A B  11       1.155  -3.339  10.003  1.00  0.00            
ATOM   3126  H61   A B  11       1.977  -3.918  10.091  1.00  0.00            
ATOM   3127  H62   A B  11       0.560  -3.414   9.185  1.00  0.00            
ATOM   3128  N1    A B  11       1.761  -2.584  12.077  1.00  0.00            
ATOM   3129  C2    A B  11       1.474  -1.716  12.986  1.00  0.00            
ATOM   3130  H2    A B  11       2.162  -1.598  13.813  1.00  0.00            
ATOM   3131  N3    A B  11       0.343  -1.075  13.236  1.00  0.00            
ATOM   3132  C4    A B  11      -0.587  -1.213  12.306  1.00  0.00            
ATOM   3133  C3'   A B  11      -3.525   2.537  13.412  1.00  0.00            
ATOM   3134  H3'   A B  11      -4.519   2.984  13.345  1.00  0.00            
ATOM   3135  C2'   A B  11      -3.241   1.551  12.274  1.00  0.00            
ATOM   3136  H2'   A B  11      -4.143   0.926  12.341  1.00  0.00            
ATOM   3137  O2'   A B  11      -3.223   2.024  10.929  1.00  0.00            
ATOM   3138 HO2'   A B  11      -2.644   2.793  10.914  1.00  0.00            
ATOM   3139  O3'   A B  11      -2.545   3.553  13.267  1.00  0.00            
ATOM   3140  P     C B  12      -2.632   4.865  14.176  1.00  0.00            
ATOM   3141  OP1   C B  12      -3.774   4.810  15.033  1.00  0.00            
ATOM   3142  OP2   C B  12      -2.557   5.954  13.188  1.00  0.00            
ATOM   3143  O5'   C B  12      -1.300   4.971  15.119  1.00  0.00            
ATOM   3144  C5'   C B  12      -1.057   4.249  16.298  1.00  0.00            
ATOM   3145  H5'   C B  12      -1.798   3.491  16.554  1.00  0.00            
ATOM   3146 H5''   C B  12      -0.968   4.989  17.083  1.00  0.00            
ATOM   3147  C4'   C B  12       0.322   3.603  16.212  1.00  0.00            
ATOM   3148  H4'   C B  12       0.682   3.149  17.144  1.00  0.00            
ATOM   3149  O4'   C B  12       0.194   2.602  15.210  1.00  0.00            
ATOM   3150  C1'   C B  12       1.520   2.206  14.727  1.00  0.00            
ATOM   3151  H1'   C B  12       1.700   1.192  15.079  1.00  0.00            
ATOM   3152  N1    C B  12       1.529   2.313  13.227  1.00  0.00            
ATOM   3153  C6    C B  12       0.725   3.210  12.579  1.00  0.00            
ATOM   3154  H6    C B  12       0.132   3.958  13.085  1.00  0.00            
ATOM   3155  C5    C B  12       0.575   3.057  11.251  1.00  0.00            
ATOM   3156  H5    C B  12      -0.070   3.708  10.670  1.00  0.00            
ATOM   3157  C4    C B  12       1.118   1.922  10.619  1.00  0.00            
ATOM   3158  N4    C B  12       0.821   1.618   9.384  1.00  0.00            
ATOM   3159  H41   C B  12       1.164   0.706   9.144  1.00  0.00            
ATOM   3160  H42   C B  12       0.069   2.120   8.936  1.00  0.00            
ATOM   3161  N3    C B  12       2.023   1.212  11.144  1.00  0.00            
ATOM   3162  C2    C B  12       2.292   1.455  12.484  1.00  0.00            
ATOM   3163  O2    C B  12       3.308   0.904  12.942  1.00  0.00            
ATOM   3164  C3'   C B  12       1.537   4.359  15.696  1.00  0.00            
ATOM   3165  H3'   C B  12       1.280   4.847  14.759  1.00  0.00            
ATOM   3166  C2'   C B  12       2.494   3.217  15.291  1.00  0.00            
ATOM   3167  H2'   C B  12       3.199   3.480  14.502  1.00  0.00            
ATOM   3168  O2'   C B  12       3.282   2.630  16.349  1.00  0.00            
ATOM   3169 HO2'   C B  12       3.468   3.390  16.911  1.00  0.00            
ATOM   3170  O3'   C B  12       2.237   5.178  16.555  1.00  0.00            
ATOM   3171  P     G B  13       3.423   6.147  16.142  1.00  0.00            
ATOM   3172  OP1   G B  13       3.334   7.315  17.089  1.00  0.00            
ATOM   3173  OP2   G B  13       3.468   6.306  14.703  1.00  0.00            
ATOM   3174  O5'   G B  13       4.645   5.255  16.595  1.00  0.00            
ATOM   3175  C5'   G B  13       5.294   5.337  17.851  1.00  0.00            
ATOM   3176  H5'   G B  13       4.899   4.671  18.610  1.00  0.00            
ATOM   3177 H5''   G B  13       5.186   6.382  18.128  1.00  0.00            
ATOM   3178  C4'   G B  13       6.734   4.953  17.690  1.00  0.00            
ATOM   3179  H4'   G B  13       7.191   5.014  18.670  1.00  0.00            
ATOM   3180  O4'   G B  13       6.970   3.622  17.220  1.00  0.00            
ATOM   3181  C1'   G B  13       8.204   3.599  16.507  1.00  0.00            
ATOM   3182  H1'   G B  13       8.832   2.851  16.974  1.00  0.00            
ATOM   3183  N9    G B  13       7.933   3.297  15.082  1.00  0.00            
ATOM   3184  C8    G B  13       6.852   2.852  14.512  1.00  0.00            
ATOM   3185  H8    G B  13       5.957   2.746  15.104  1.00  0.00            
ATOM   3186  N7    G B  13       6.819   2.538  13.206  1.00  0.00            
ATOM   3187  C5    G B  13       8.158   2.892  12.876  1.00  0.00            
ATOM   3188  C6    G B  13       8.834   2.634  11.674  1.00  0.00            
ATOM   3189  O6    G B  13       8.445   2.103  10.607  1.00  0.00            
ATOM   3190  N1    G B  13      10.200   2.832  11.772  1.00  0.00            
ATOM   3191  H1    G B  13      10.744   2.646  10.944  1.00  0.00            
ATOM   3192  C2    G B  13      10.846   3.156  12.907  1.00  0.00            
ATOM   3193  N2    G B  13      12.122   3.026  12.853  1.00  0.00            
ATOM   3194  H21   G B  13      12.584   2.697  12.019  1.00  0.00            
ATOM   3195  H22   G B  13      12.621   3.115  13.719  1.00  0.00            
ATOM   3196  N3    G B  13      10.242   3.472  14.039  1.00  0.00            
ATOM   3197  C4    G B  13       8.855   3.238  13.991  1.00  0.00            
ATOM   3198  C3'   G B  13       7.462   5.859  16.785  1.00  0.00            
ATOM   3199  H3'   G B  13       6.822   6.010  15.911  1.00  0.00            
ATOM   3200  C2'   G B  13       8.696   5.012  16.535  1.00  0.00            
ATOM   3201  H2'   G B  13       9.260   5.181  15.610  1.00  0.00            
ATOM   3202  O2'   G B  13       9.599   5.187  17.588  1.00  0.00            
ATOM   3203 HO2'   G B  13       9.446   6.081  17.891  1.00  0.00            
ATOM   3204  O3'   G B  13       7.723   7.128  17.398  1.00  0.00            
ATOM   3205  P     A B  14       8.057   8.338  16.499  1.00  0.00            
ATOM   3206  OP1   A B  14       8.368   9.492  17.406  1.00  0.00            
ATOM   3207  OP2   A B  14       6.981   8.411  15.508  1.00  0.00            
ATOM   3208  O5'   A B  14       9.341   8.049  15.651  1.00  0.00            
ATOM   3209  C5'   A B  14      10.614   8.188  16.155  1.00  0.00            
ATOM   3210  H5'   A B  14      10.643   7.323  16.816  1.00  0.00            
ATOM   3211 H5''   A B  14      10.765   9.090  16.738  1.00  0.00            
ATOM   3212  C4'   A B  14      11.696   8.180  15.089  1.00  0.00            
ATOM   3213  H4'   A B  14      12.621   8.517  15.576  1.00  0.00            
ATOM   3214  O4'   A B  14      11.749   6.755  14.564  1.00  0.00            
ATOM   3215  C1'   A B  14      11.958   6.887  13.163  1.00  0.00            
ATOM   3216  H1'   A B  14      12.765   6.262  12.769  1.00  0.00            
ATOM   3217  N9    A B  14      10.726   6.444  12.346  1.00  0.00            
ATOM   3218  C8    A B  14       9.432   6.360  12.766  1.00  0.00            
ATOM   3219  H8    A B  14       9.135   6.811  13.706  1.00  0.00            
ATOM   3220  N7    A B  14       8.595   5.953  11.870  1.00  0.00            
ATOM   3221  C5    A B  14       9.481   5.663  10.811  1.00  0.00            
ATOM   3222  C6    A B  14       9.319   5.154   9.487  1.00  0.00            
ATOM   3223  N6    A B  14       8.232   4.805   8.849  1.00  0.00            
ATOM   3224  H61   A B  14       8.373   4.495   7.901  1.00  0.00            
ATOM   3225  H62   A B  14       7.338   4.935   9.314  1.00  0.00            
ATOM   3226  N1    A B  14      10.363   5.178   8.664  1.00  0.00            
ATOM   3227  C2    A B  14      11.530   5.631   9.094  1.00  0.00            
ATOM   3228  H2    A B  14      12.326   5.703   8.371  1.00  0.00            
ATOM   3229  N3    A B  14      11.817   6.026  10.290  1.00  0.00            
ATOM   3230  C4    A B  14      10.765   5.987  11.088  1.00  0.00            
ATOM   3231  C3'   A B  14      11.426   9.093  13.902  1.00  0.00            
ATOM   3232  H3'   A B  14      10.409   8.902  13.573  1.00  0.00            
ATOM   3233  C2'   A B  14      12.328   8.351  12.874  1.00  0.00            
ATOM   3234  H2'   A B  14      11.973   8.599  11.873  1.00  0.00            
ATOM   3235  O2'   A B  14      13.705   8.595  13.173  1.00  0.00            
ATOM   3236 HO2'   A B  14      13.763   9.374  13.730  1.00  0.00            
ATOM   3237  O3'   A B  14      11.733  10.473  13.904  1.00  0.00            
ATOM   3238  P     A B  15      10.896  11.426  12.973  1.00  0.00            
ATOM   3239  OP1   A B  15      11.509  12.761  13.248  1.00  0.00            
ATOM   3240  OP2   A B  15       9.452  11.144  13.307  1.00  0.00            
ATOM   3241  O5'   A B  15      11.105  11.013  11.416  1.00  0.00            
ATOM   3242  C5'   A B  15      12.387  11.101  10.860  1.00  0.00            
ATOM   3243  H5'   A B  15      13.140  10.525  11.384  1.00  0.00            
ATOM   3244 H5''   A B  15      12.701  12.147  10.878  1.00  0.00            
ATOM   3245  C4'   A B  15      12.471  10.561   9.438  1.00  0.00            
ATOM   3246  H4'   A B  15      13.483  10.809   9.114  1.00  0.00            
ATOM   3247  O4'   A B  15      12.209   9.133   9.278  1.00  0.00            
ATOM   3248  C1'   A B  15      11.420   8.896   8.151  1.00  0.00            
ATOM   3249  H1'   A B  15      11.814   8.034   7.608  1.00  0.00            
ATOM   3250  N9    A B  15      10.024   8.549   8.547  1.00  0.00            
ATOM   3251  C8    A B  15       9.366   8.759   9.767  1.00  0.00            
ATOM   3252  H8    A B  15       9.862   8.967  10.705  1.00  0.00            
ATOM   3253  N7    A B  15       8.103   8.556   9.745  1.00  0.00            
ATOM   3254  C5    A B  15       7.864   8.202   8.417  1.00  0.00            
ATOM   3255  C6    A B  15       6.691   7.981   7.606  1.00  0.00            
ATOM   3256  N6    A B  15       5.491   7.942   8.021  1.00  0.00            
ATOM   3257  H61   A B  15       4.863   7.904   7.226  1.00  0.00            
ATOM   3258  H62   A B  15       5.253   8.305   8.936  1.00  0.00            
ATOM   3259  N1    A B  15       6.770   7.645   6.325  1.00  0.00            
ATOM   3260  C2    A B  15       8.003   7.607   5.790  1.00  0.00            
ATOM   3261  H2    A B  15       8.090   7.384   4.731  1.00  0.00            
ATOM   3262  N3    A B  15       9.135   7.921   6.341  1.00  0.00            
ATOM   3263  C4    A B  15       9.048   8.142   7.708  1.00  0.00            
ATOM   3264  C3'   A B  15      11.640  11.291   8.436  1.00  0.00            
ATOM   3265  H3'   A B  15      10.710  11.561   8.936  1.00  0.00            
ATOM   3266  C2'   A B  15      11.412  10.172   7.372  1.00  0.00            
ATOM   3267  H2'   A B  15      10.445  10.281   6.878  1.00  0.00            
ATOM   3268  O2'   A B  15      12.445   9.944   6.416  1.00  0.00            
ATOM   3269 HO2'   A B  15      13.273  10.331   6.705  1.00  0.00            
ATOM   3270  O3'   A B  15      12.363  12.452   7.971  1.00  0.00            
ATOM   3271  P     C B  16      11.763  13.850   8.056  1.00  0.00            
ATOM   3272  OP1   C B  16      12.741  14.731   7.441  1.00  0.00            
ATOM   3273  OP2   C B  16      11.190  14.156   9.383  1.00  0.00            
ATOM   3274  O5'   C B  16      10.567  13.763   7.001  1.00  0.00            
ATOM   3275  C5'   C B  16      10.845  13.436   5.715  1.00  0.00            
ATOM   3276  H5'   C B  16      11.553  12.621   5.559  1.00  0.00            
ATOM   3277 H5''   C B  16      11.166  14.314   5.153  1.00  0.00            
ATOM   3278  C4'   C B  16       9.534  12.860   4.959  1.00  0.00            
ATOM   3279  H4'   C B  16       9.688  12.839   3.884  1.00  0.00            
ATOM   3280  O4'   C B  16       9.041  11.601   5.345  1.00  0.00            
ATOM   3281  C1'   C B  16       7.628  11.624   5.470  1.00  0.00            
ATOM   3282  H1'   C B  16       7.174  10.755   4.999  1.00  0.00            
ATOM   3283  N1    C B  16       7.213  11.609   6.941  1.00  0.00            
ATOM   3284  C6    C B  16       8.051  11.860   7.967  1.00  0.00            
ATOM   3285  H6    C B  16       9.073  12.188   7.848  1.00  0.00            
ATOM   3286  C5    C B  16       7.579  11.756   9.248  1.00  0.00            
ATOM   3287  H5    C B  16       8.217  11.808  10.125  1.00  0.00            
ATOM   3288  C4    C B  16       6.211  11.475   9.397  1.00  0.00            
ATOM   3289  N4    C B  16       5.645  11.508  10.577  1.00  0.00            
ATOM   3290  H41   C B  16       4.654  11.321  10.652  1.00  0.00            
ATOM   3291  H42   C B  16       6.198  12.000  11.255  1.00  0.00            
ATOM   3292  N3    C B  16       5.387  11.321   8.442  1.00  0.00            
ATOM   3293  C2    C B  16       5.830  11.419   7.200  1.00  0.00            
ATOM   3294  O2    C B  16       5.017  11.136   6.352  1.00  0.00            
ATOM   3295  C3'   C B  16       8.346  13.842   5.166  1.00  0.00            
ATOM   3296  H3'   C B  16       8.180  14.238   6.165  1.00  0.00            
ATOM   3297  C2'   C B  16       7.147  12.909   4.794  1.00  0.00            
ATOM   3298  H2'   C B  16       6.241  13.362   5.190  1.00  0.00            
ATOM   3299  O2'   C B  16       7.165  12.541   3.379  1.00  0.00            
ATOM   3300 HO2'   C B  16       6.265  12.320   3.139  1.00  0.00            
ATOM   3301  O3'   C B  16       8.456  14.869   4.175  1.00  0.00            
ATOM   3302  P     U B  17       7.633  16.274   4.278  1.00  0.00            
ATOM   3303  OP1   U B  17       8.526  17.340   3.885  1.00  0.00            
ATOM   3304  OP2   U B  17       7.047  16.428   5.599  1.00  0.00            
ATOM   3305  O5'   U B  17       6.676  16.160   3.090  1.00  0.00            
ATOM   3306  C5'   U B  17       5.328  15.558   3.201  1.00  0.00            
ATOM   3307  H5'   U B  17       4.662  16.222   3.752  1.00  0.00            
ATOM   3308 H5''   U B  17       5.389  14.709   3.890  1.00  0.00            
ATOM   3309  C4'   U B  17       4.674  15.129   1.880  1.00  0.00            
ATOM   3310  H4'   U B  17       3.848  14.507   2.236  1.00  0.00            
ATOM   3311  O4'   U B  17       4.165  16.193   1.108  1.00  0.00            
ATOM   3312  C1'   U B  17       4.697  16.015  -0.180  1.00  0.00            
ATOM   3313  H1'   U B  17       3.989  15.519  -0.827  1.00  0.00            
ATOM   3314  N1    U B  17       5.033  17.333  -0.814  1.00  0.00            
ATOM   3315  C6    U B  17       5.648  18.324  -0.101  1.00  0.00            
ATOM   3316  H6    U B  17       5.587  18.255   0.974  1.00  0.00            
ATOM   3317  C5    U B  17       6.165  19.443  -0.767  1.00  0.00            
ATOM   3318  H5    U B  17       6.637  20.196  -0.151  1.00  0.00            
ATOM   3319  C4    U B  17       6.137  19.511  -2.197  1.00  0.00            
ATOM   3320  O4    U B  17       6.566  20.379  -2.927  1.00  0.00            
ATOM   3321  N3    U B  17       5.501  18.518  -2.798  1.00  0.00            
ATOM   3322  H3    U B  17       5.486  18.535  -3.809  1.00  0.00            
ATOM   3323  C2    U B  17       4.855  17.515  -2.175  1.00  0.00            
ATOM   3324  O2    U B  17       4.127  16.855  -2.867  1.00  0.00            
ATOM   3325  C3'   U B  17       5.435  14.151   0.977  1.00  0.00            
ATOM   3326  H3'   U B  17       6.286  13.798   1.563  1.00  0.00            
ATOM   3327  C2'   U B  17       6.005  15.164  -0.041  1.00  0.00            
ATOM   3328  H2'   U B  17       6.798  15.776   0.394  1.00  0.00            
ATOM   3329  O2'   U B  17       6.403  14.569  -1.247  1.00  0.00            
ATOM   3330 HO2'   U B  17       7.220  14.075  -1.135  1.00  0.00            
ATOM   3331  O3'   U B  17       4.711  13.037   0.379  1.00  0.00            
ATOM   3332  P     U B  18       4.724  11.680   1.063  1.00  0.00            
ATOM   3333  OP1   U B  18       4.852  12.081   2.449  1.00  0.00            
ATOM   3334  OP2   U B  18       5.668  10.863   0.281  1.00  0.00            
ATOM   3335  O5'   U B  18       3.278  11.109   0.751  1.00  0.00            
ATOM   3336  C5'   U B  18       2.115  11.846   1.110  1.00  0.00            
ATOM   3337  H5'   U B  18       2.039  12.566   0.288  1.00  0.00            
ATOM   3338 H5''   U B  18       2.440  12.262   2.054  1.00  0.00            
ATOM   3339  C4'   U B  18       0.912  10.913   1.419  1.00  0.00            
ATOM   3340  H4'   U B  18       0.290  11.453   2.139  1.00  0.00            
ATOM   3341  O4'   U B  18       0.186  10.789   0.192  1.00  0.00            
ATOM   3342  C1'   U B  18       0.255   9.452  -0.184  1.00  0.00            
ATOM   3343  H1'   U B  18      -0.685   8.929  -0.058  1.00  0.00            
ATOM   3344  N1    U B  18       0.574   9.303  -1.586  1.00  0.00            
ATOM   3345  C6    U B  18       1.554  10.112  -2.137  1.00  0.00            
ATOM   3346  H6    U B  18       2.072  10.792  -1.482  1.00  0.00            
ATOM   3347  C5    U B  18       1.861   9.986  -3.438  1.00  0.00            
ATOM   3348  H5    U B  18       2.691  10.508  -3.878  1.00  0.00            
ATOM   3349  C4    U B  18       1.016   9.189  -4.290  1.00  0.00            
ATOM   3350  O4    U B  18       1.047   9.134  -5.498  1.00  0.00            
ATOM   3351  N3    U B  18       0.055   8.436  -3.664  1.00  0.00            
ATOM   3352  H3    U B  18      -0.497   7.788  -4.212  1.00  0.00            
ATOM   3353  C2    U B  18      -0.147   8.392  -2.316  1.00  0.00            
ATOM   3354  O2    U B  18      -0.841   7.476  -1.895  1.00  0.00            
ATOM   3355  C3'   U B  18       1.102   9.496   2.073  1.00  0.00            
ATOM   3356  H3'   U B  18       2.080   9.413   2.542  1.00  0.00            
ATOM   3357  C2'   U B  18       1.245   8.704   0.734  1.00  0.00            
ATOM   3358  H2'   U B  18       2.264   8.895   0.396  1.00  0.00            
ATOM   3359  O2'   U B  18       0.969   7.335   0.845  1.00  0.00            
ATOM   3360 HO2'   U B  18       0.533   7.124   1.679  1.00  0.00            
ATOM   3361  O3'   U B  18      -0.046   9.191   2.826  1.00  0.00            
ATOM   3362  P     U B  19       0.064   8.189   4.069  1.00  0.00            
ATOM   3363  OP1   U B  19       0.762   8.772   5.235  1.00  0.00            
ATOM   3364  OP2   U B  19       0.427   6.884   3.573  1.00  0.00            
ATOM   3365  O5'   U B  19      -1.467   8.215   4.317  1.00  0.00            
ATOM   3366  C5'   U B  19      -2.047   9.115   5.302  1.00  0.00            
ATOM   3367  H5'   U B  19      -1.790  10.146   5.039  1.00  0.00            
ATOM   3368 H5''   U B  19      -1.585   9.082   6.292  1.00  0.00            
ATOM   3369  C4'   U B  19      -3.523   8.967   5.190  1.00  0.00            
ATOM   3370  H4'   U B  19      -3.942   9.587   5.987  1.00  0.00            
ATOM   3371  O4'   U B  19      -3.996   9.499   3.918  1.00  0.00            
ATOM   3372  C1'   U B  19      -5.072   8.735   3.438  1.00  0.00            
ATOM   3373  H1'   U B  19      -5.951   9.363   3.264  1.00  0.00            
ATOM   3374  N1    U B  19      -4.672   7.975   2.205  1.00  0.00            
ATOM   3375  C6    U B  19      -3.356   8.079   1.675  1.00  0.00            
ATOM   3376  H6    U B  19      -2.584   8.628   2.193  1.00  0.00            
ATOM   3377  C5    U B  19      -3.055   7.243   0.701  1.00  0.00            
ATOM   3378  H5    U B  19      -2.045   7.243   0.302  1.00  0.00            
ATOM   3379  C4    U B  19      -4.055   6.392   0.054  1.00  0.00            
ATOM   3380  O4    U B  19      -3.872   5.743  -0.961  1.00  0.00            
ATOM   3381  N3    U B  19      -5.324   6.431   0.578  1.00  0.00            
ATOM   3382  H3    U B  19      -6.015   5.999  -0.016  1.00  0.00            
ATOM   3383  C2    U B  19      -5.634   7.249   1.599  1.00  0.00            
ATOM   3384  O2    U B  19      -6.810   7.303   1.928  1.00  0.00            
ATOM   3385  C3'   U B  19      -4.192   7.585   5.282  1.00  0.00            
ATOM   3386  H3'   U B  19      -3.504   6.786   4.989  1.00  0.00            
ATOM   3387  C2'   U B  19      -5.451   7.680   4.480  1.00  0.00            
ATOM   3388  H2'   U B  19      -5.666   6.697   4.073  1.00  0.00            
ATOM   3389  O2'   U B  19      -6.576   8.165   5.257  1.00  0.00            
ATOM   3390 HO2'   U B  19      -6.557   7.686   6.088  1.00  0.00            
ATOM   3391  O3'   U B  19      -4.564   7.429   6.640  1.00  0.00            
ATOM   3392  P     A B  20      -4.089   6.185   7.493  1.00  0.00            
ATOM   3393  OP1   A B  20      -4.549   6.309   8.868  1.00  0.00            
ATOM   3394  OP2   A B  20      -2.673   5.858   7.236  1.00  0.00            
ATOM   3395  O5'   A B  20      -4.793   4.957   6.789  1.00  0.00            
ATOM   3396  C5'   A B  20      -6.159   4.776   6.693  1.00  0.00            
ATOM   3397  H5'   A B  20      -6.521   5.684   6.199  1.00  0.00            
ATOM   3398 H5''   A B  20      -6.572   4.656   7.692  1.00  0.00            
ATOM   3399  C4'   A B  20      -6.587   3.641   5.790  1.00  0.00            
ATOM   3400  H4'   A B  20      -7.635   3.340   5.874  1.00  0.00            
ATOM   3401  O4'   A B  20      -6.305   3.971   4.365  1.00  0.00            
ATOM   3402  C1'   A B  20      -5.812   2.861   3.694  1.00  0.00            
ATOM   3403  H1'   A B  20      -6.552   2.494   2.980  1.00  0.00            
ATOM   3404  N9    A B  20      -4.606   3.261   2.989  1.00  0.00            
ATOM   3405  C8    A B  20      -3.613   4.029   3.546  1.00  0.00            
ATOM   3406  H8    A B  20      -3.728   4.331   4.575  1.00  0.00            
ATOM   3407  N7    A B  20      -2.616   4.229   2.797  1.00  0.00            
ATOM   3408  C5    A B  20      -2.975   3.602   1.564  1.00  0.00            
ATOM   3409  C6    A B  20      -2.448   3.383   0.328  1.00  0.00            
ATOM   3410  N6    A B  20      -1.242   3.831  -0.005  1.00  0.00            
ATOM   3411  H61   A B  20      -0.933   3.756  -0.962  1.00  0.00            
ATOM   3412  H62   A B  20      -0.714   4.376   0.663  1.00  0.00            
ATOM   3413  N1    A B  20      -3.002   2.588  -0.583  1.00  0.00            
ATOM   3414  C2    A B  20      -4.081   1.943  -0.266  1.00  0.00            
ATOM   3415  H2    A B  20      -4.520   1.345  -1.046  1.00  0.00            
ATOM   3416  N3    A B  20      -4.851   2.162   0.798  1.00  0.00            
ATOM   3417  C4    A B  20      -4.184   2.981   1.689  1.00  0.00            
ATOM   3418  C3'   A B  20      -5.655   2.458   6.008  1.00  0.00            
ATOM   3419  H3'   A B  20      -4.639   2.776   6.252  1.00  0.00            
ATOM   3420  C2'   A B  20      -5.549   1.805   4.704  1.00  0.00            
ATOM   3421  H2'   A B  20      -4.521   1.472   4.567  1.00  0.00            
ATOM   3422  O2'   A B  20      -6.277   0.585   4.508  1.00  0.00            
ATOM   3423 HO2'   A B  20      -6.099   0.017   5.261  1.00  0.00            
ATOM   3424  O3'   A B  20      -6.313   1.751   7.011  1.00  0.00            
ATOM   3425  P    A3 B  21      -5.716   0.466   7.672  1.00  0.00            
ATOM   3426  OP1  A3 B  21      -5.756  -0.602   6.679  1.00  0.00            
ATOM   3427  OP2  A3 B  21      -6.534   0.237   8.818  1.00  0.00            
ATOM   3428  O5'  A3 B  21      -4.231   0.806   8.082  1.00  0.00            
ATOM   3429  C5'  A3 B  21      -3.188   0.529   7.193  1.00  0.00            
ATOM   3430  H5'  A3 B  21      -3.404   0.803   6.162  1.00  0.00            
ATOM   3431 H5''  A3 B  21      -3.114  -0.562   7.244  1.00  0.00            
ATOM   3432  C4'  A3 B  21      -1.892   1.230   7.634  1.00  0.00            
ATOM   3433  H4'  A3 B  21      -1.641   0.947   8.653  1.00  0.00            
ATOM   3434  O4'  A3 B  21      -0.856   0.834   6.722  1.00  0.00            
ATOM   3435  C1'  A3 B  21      -0.497   1.971   5.960  1.00  0.00            
ATOM   3436  H1'  A3 B  21       0.302   2.618   6.307  1.00  0.00            
ATOM   3437  N9   A3 B  21      -0.095   1.581   4.609  1.00  0.00            
ATOM   3438  C8   A3 B  21       1.086   1.905   3.991  1.00  0.00            
ATOM   3439  H8   A3 B  21       1.838   2.456   4.536  1.00  0.00            
ATOM   3440  N7   A3 B  21       1.178   1.325   2.853  1.00  0.00            
ATOM   3441  C5   A3 B  21      -0.089   0.798   2.624  1.00  0.00            
ATOM   3442  C6   A3 B  21      -0.754   0.203   1.460  1.00  0.00            
ATOM   3443  N6   A3 B  21      -0.290  -0.039   0.249  1.00  0.00            
ATOM   3444  H61  A3 B  21      -0.815  -0.444  -0.509  1.00  0.00            
ATOM   3445  H62  A3 B  21       0.593   0.434   0.089  1.00  0.00            
ATOM   3446  N1   A3 B  21      -2.042  -0.076   1.525  1.00  0.00            
ATOM   3447  C2   A3 B  21      -2.720   0.230   2.625  1.00  0.00            
ATOM   3448  H2   A3 B  21      -3.777   0.023   2.598  1.00  0.00            
ATOM   3449  N3   A3 B  21      -2.295   0.768   3.740  1.00  0.00            
ATOM   3450  C4   A3 B  21      -0.925   0.985   3.691  1.00  0.00            
ATOM   3451  C3'  A3 B  21      -2.043   2.761   7.587  1.00  0.00            
ATOM   3452  H3'  A3 B  21      -3.072   3.122   7.691  1.00  0.00            
ATOM   3453  C2'  A3 B  21      -1.644   2.879   6.120  1.00  0.00            
ATOM   3454  H2'  A3 B  21      -2.507   2.557   5.527  1.00  0.00            
ATOM   3455  O2'  A3 B  21      -1.318   4.207   5.737  1.00  0.00            
ATOM   3456 HO2'  A3 B  21      -1.809   4.854   6.242  1.00  0.00            
ATOM   3457  O3'  A3 B  21      -1.104   3.480   8.390  1.00  0.00            
ATOM   3458 HO3'  A3 B  21      -1.321   4.404   8.473  1.00  0.00            
TER
END
