# Supplementary material for: Mutagenesis and structural studies reveal the basis for the specific binding of SARS-CoV-2 SL3 RNA element with human TIA1 protein
Source: Nat Commun. 2023 Jun 22;14:3715. doi: 10.1038/s41467-023-39410-8 (PMC10287707; doi:10.1038/s41467-023-39410-8)
Supplement: Supplementary file 3 — Supplementary Data 1 [file 41467_2023_39410_MOESM3_ESM.zip › 3D models/SL3&TIA1 model #3.pdb]

ATOM      1  N   ASP A   1     -15.204  11.653  -3.615  1.00  0.00            
ATOM      2  H1  ASP A   1     -15.747  11.378  -4.421  1.00  0.00            
ATOM      3  H2  ASP A   1     -14.792  12.557  -3.828  1.00  0.00            
ATOM      4  H3  ASP A   1     -15.806  11.829  -2.822  1.00  0.00            
ATOM      5  CA  ASP A   1     -14.258  10.607  -3.336  1.00  0.00            
ATOM      6  HA  ASP A   1     -13.874  10.808  -2.345  1.00  0.00            
ATOM      7  CB  ASP A   1     -14.863   9.216  -3.444  1.00  0.00            
ATOM      8  HB2 ASP A   1     -15.320   9.101  -4.429  1.00  0.00            
ATOM      9  HB3 ASP A   1     -14.115   8.421  -3.390  1.00  0.00            
ATOM     10  CG  ASP A   1     -15.803   8.846  -2.303  1.00  0.00            
ATOM     11  OD1 ASP A   1     -15.898   7.639  -2.014  1.00  0.00            
ATOM     12  OD2 ASP A   1     -16.427   9.831  -1.794  1.00  0.00            
ATOM     13  C   ASP A   1     -13.196  10.732  -4.437  1.00  0.00            
ATOM     14  O   ASP A   1     -13.473  11.283  -5.502  1.00  0.00            
ATOM     15  N   HIE A   2     -11.969  10.214  -4.157  1.00  0.00            
ATOM     16  H   HIE A   2     -11.951   9.653  -3.311  1.00  0.00            
ATOM     17  CA  HIE A   2     -10.772  10.279  -5.025  1.00  0.00            
ATOM     18  HA  HIE A   2     -10.986  10.655  -6.021  1.00  0.00            
ATOM     19  CB  HIE A   2      -9.921  11.488  -4.508  1.00  0.00            
ATOM     20  HB2 HIE A   2     -10.387  12.436  -4.773  1.00  0.00            
ATOM     21  HB3 HIE A   2      -9.841  11.449  -3.430  1.00  0.00            
ATOM     22  CG  HIE A   2      -8.490  11.430  -5.046  1.00  0.00            
ATOM     23  ND1 HIE A   2      -8.113  11.531  -6.361  1.00  0.00            
ATOM     24  CE1 HIE A   2      -6.790  11.357  -6.439  1.00  0.00            
ATOM     25  HE1 HIE A   2      -6.148  11.481  -7.308  1.00  0.00            
ATOM     26  NE2 HIE A   2      -6.269  11.289  -5.229  1.00  0.00            
ATOM     27  HE2 HIE A   2      -5.300  11.074  -5.043  1.00  0.00            
ATOM     28  CD2 HIE A   2      -7.359  11.250  -4.322  1.00  0.00            
ATOM     29  HD2 HIE A   2      -7.291  11.011  -3.270  1.00  0.00            
ATOM     30  C   HIE A   2      -9.914   8.962  -5.055  1.00  0.00            
ATOM     31  O   HIE A   2      -9.789   8.362  -3.994  1.00  0.00            
ATOM     32  N   PHE A   3      -9.196   8.628  -6.175  1.00  0.00            
ATOM     33  H   PHE A   3      -9.355   9.209  -6.979  1.00  0.00            
ATOM     34  CA  PHE A   3      -8.375   7.477  -6.290  1.00  0.00            
ATOM     35  HA  PHE A   3      -7.973   7.176  -5.331  1.00  0.00            
ATOM     36  CB  PHE A   3      -9.241   6.336  -6.878  1.00  0.00            
ATOM     37  HB2 PHE A   3      -9.666   6.847  -7.749  1.00  0.00            
ATOM     38  HB3 PHE A   3      -8.685   5.467  -7.240  1.00  0.00            
ATOM     39  CG  PHE A   3     -10.383   5.875  -6.021  1.00  0.00            
ATOM     40  CD1 PHE A   3     -10.128   4.778  -5.215  1.00  0.00            
ATOM     41  HD1 PHE A   3      -9.151   4.334  -5.258  1.00  0.00            
ATOM     42  CE1 PHE A   3     -11.124   4.413  -4.252  1.00  0.00            
ATOM     43  HE1 PHE A   3     -10.913   3.556  -3.625  1.00  0.00            
ATOM     44  CZ  PHE A   3     -12.365   5.083  -4.146  1.00  0.00            
ATOM     45  HZ  PHE A   3     -13.176   4.690  -3.559  1.00  0.00            
ATOM     46  CE2 PHE A   3     -12.639   6.107  -5.057  1.00  0.00            
ATOM     47  HE2 PHE A   3     -13.595   6.609  -5.002  1.00  0.00            
ATOM     48  CD2 PHE A   3     -11.638   6.536  -5.986  1.00  0.00            
ATOM     49  HD2 PHE A   3     -11.779   7.435  -6.570  1.00  0.00            
ATOM     50  C   PHE A   3      -7.184   7.817  -7.244  1.00  0.00            
ATOM     51  O   PHE A   3      -7.291   8.604  -8.163  1.00  0.00            
ATOM     52  N   HIE A   4      -6.068   7.053  -7.036  1.00  0.00            
ATOM     53  H   HIE A   4      -6.162   6.289  -6.381  1.00  0.00            
ATOM     54  CA  HIE A   4      -4.747   7.249  -7.606  1.00  0.00            
ATOM     55  HA  HIE A   4      -4.953   7.979  -8.381  1.00  0.00            
ATOM     56  CB  HIE A   4      -3.916   7.791  -6.492  1.00  0.00            
ATOM     57  HB2 HIE A   4      -4.500   8.613  -6.078  1.00  0.00            
ATOM     58  HB3 HIE A   4      -3.778   7.037  -5.719  1.00  0.00            
ATOM     59  CG  HIE A   4      -2.631   8.431  -6.913  1.00  0.00            
ATOM     60  ND1 HIE A   4      -1.579   8.611  -6.026  1.00  0.00            
ATOM     61  CE1 HIE A   4      -0.599   9.216  -6.678  1.00  0.00            
ATOM     62  HE1 HIE A   4       0.359   9.445  -6.242  1.00  0.00            
ATOM     63  NE2 HIE A   4      -0.943   9.326  -7.999  1.00  0.00            
ATOM     64  HE2 HIE A   4      -0.390   9.725  -8.745  1.00  0.00            
ATOM     65  CD2 HIE A   4      -2.229   8.943  -8.106  1.00  0.00            
ATOM     66  HD2 HIE A   4      -2.865   8.934  -8.971  1.00  0.00            
ATOM     67  C   HIE A   4      -4.105   5.971  -8.134  1.00  0.00            
ATOM     68  O   HIE A   4      -4.218   4.887  -7.537  1.00  0.00            
ATOM     69  N   VAL A   5      -3.498   6.029  -9.346  1.00  0.00            
ATOM     70  H   VAL A   5      -3.405   6.888  -9.861  1.00  0.00            
ATOM     71  CA  VAL A   5      -2.940   4.867 -10.035  1.00  0.00            
ATOM     72  HA  VAL A   5      -2.804   4.050  -9.330  1.00  0.00            
ATOM     73  CB  VAL A   5      -3.901   4.326 -11.131  1.00  0.00            
ATOM     74  HB  VAL A   5      -4.098   5.193 -11.768  1.00  0.00            
ATOM     75  CG1 VAL A   5      -3.194   3.397 -12.158  1.00  0.00            
ATOM     76 1HG1 VAL A   5      -2.852   2.513 -11.614  1.00  0.00            
ATOM     77 2HG1 VAL A   5      -3.887   3.109 -12.947  1.00  0.00            
ATOM     78 3HG1 VAL A   5      -2.324   3.902 -12.581  1.00  0.00            
ATOM     79  CG2 VAL A   5      -5.324   3.909 -10.775  1.00  0.00            
ATOM     80 1HG2 VAL A   5      -5.914   3.689 -11.674  1.00  0.00            
ATOM     81 2HG2 VAL A   5      -5.258   3.008 -10.157  1.00  0.00            
ATOM     82 3HG2 VAL A   5      -5.790   4.746 -10.258  1.00  0.00            
ATOM     83  C   VAL A   5      -1.564   5.128 -10.643  1.00  0.00            
ATOM     84  O   VAL A   5      -1.467   6.192 -11.283  1.00  0.00            
ATOM     85  N   PHE A   6      -0.574   4.186 -10.498  1.00  0.00            
ATOM     86  H   PHE A   6      -0.856   3.279 -10.141  1.00  0.00            
ATOM     87  CA  PHE A   6       0.662   4.269 -11.187  1.00  0.00            
ATOM     88  HA  PHE A   6       0.920   5.322 -11.281  1.00  0.00            
ATOM     89  CB  PHE A   6       1.783   3.703 -10.292  1.00  0.00            
ATOM     90  HB2 PHE A   6       1.989   4.397  -9.468  1.00  0.00            
ATOM     91  HB3 PHE A   6       1.438   2.750  -9.891  1.00  0.00            
ATOM     92  CG  PHE A   6       3.219   3.406 -10.933  1.00  0.00            
ATOM     93  CD1 PHE A   6       4.177   4.435 -10.942  1.00  0.00            
ATOM     94  HD1 PHE A   6       3.884   5.417 -10.615  1.00  0.00            
ATOM     95  CE1 PHE A   6       5.543   4.189 -11.260  1.00  0.00            
ATOM     96  HE1 PHE A   6       6.280   4.969 -11.135  1.00  0.00            
ATOM     97  CZ  PHE A   6       5.872   2.903 -11.795  1.00  0.00            
ATOM     98  HZ  PHE A   6       6.858   2.608 -12.118  1.00  0.00            
ATOM     99  CE2 PHE A   6       4.854   1.954 -11.931  1.00  0.00            
ATOM    100  HE2 PHE A   6       5.025   0.945 -12.298  1.00  0.00            
ATOM    101  CD2 PHE A   6       3.559   2.154 -11.477  1.00  0.00            
ATOM    102  HD2 PHE A   6       2.865   1.326 -11.467  1.00  0.00            
ATOM    103  C   PHE A   6       0.787   3.654 -12.617  1.00  0.00            
ATOM    104  O   PHE A   6       0.056   2.689 -12.992  1.00  0.00            
ATOM    105  N   VAL A   7       1.731   4.094 -13.475  1.00  0.00            
ATOM    106  H   VAL A   7       2.257   4.911 -13.185  1.00  0.00            
ATOM    107  CA  VAL A   7       2.095   3.512 -14.814  1.00  0.00            
ATOM    108  HA  VAL A   7       1.706   2.496 -14.809  1.00  0.00            
ATOM    109  CB  VAL A   7       1.352   4.241 -15.975  1.00  0.00            
ATOM    110  HB  VAL A   7       1.935   5.105 -16.310  1.00  0.00            
ATOM    111  CG1 VAL A   7       1.167   3.260 -17.194  1.00  0.00            
ATOM    112 1HG1 VAL A   7       2.117   2.878 -17.560  1.00  0.00            
ATOM    113 2HG1 VAL A   7       0.604   2.376 -16.893  1.00  0.00            
ATOM    114 3HG1 VAL A   7       0.750   3.890 -17.969  1.00  0.00            
ATOM    115  CG2 VAL A   7      -0.095   4.603 -15.609  1.00  0.00            
ATOM    116 1HG2 VAL A   7      -0.589   5.168 -16.401  1.00  0.00            
ATOM    117 2HG2 VAL A   7      -0.674   3.716 -15.374  1.00  0.00            
ATOM    118 3HG2 VAL A   7      -0.034   5.331 -14.795  1.00  0.00            
ATOM    119  C   VAL A   7       3.588   3.402 -15.031  1.00  0.00            
ATOM    120  O   VAL A   7       4.236   4.413 -14.811  1.00  0.00            
ATOM    121  N   GLY A   8       4.146   2.254 -15.335  1.00  0.00            
ATOM    122  H   GLY A   8       3.637   1.405 -15.533  1.00  0.00            
ATOM    123  CA  GLY A   8       5.597   2.149 -15.648  1.00  0.00            
ATOM    124  HA2 GLY A   8       6.152   3.048 -15.374  1.00  0.00            
ATOM    125  HA3 GLY A   8       5.997   1.342 -15.043  1.00  0.00            
ATOM    126  C   GLY A   8       5.925   1.831 -17.129  1.00  0.00            
ATOM    127  O   GLY A   8       5.090   1.273 -17.775  1.00  0.00            
ATOM    128  N   ASP A   9       7.115   2.079 -17.567  1.00  0.00            
ATOM    129  H   ASP A   9       7.697   2.628 -16.949  1.00  0.00            
ATOM    130  CA  ASP A   9       7.720   1.751 -18.864  1.00  0.00            
ATOM    131  HA  ASP A   9       8.712   2.210 -18.833  1.00  0.00            
ATOM    132  CB  ASP A   9       7.907   0.237 -19.148  1.00  0.00            
ATOM    133  HB2 ASP A   9       6.915  -0.194 -19.292  1.00  0.00            
ATOM    134  HB3 ASP A   9       8.306   0.063 -20.149  1.00  0.00            
ATOM    135  CG  ASP A   9       8.613  -0.509 -18.037  1.00  0.00            
ATOM    136  OD1 ASP A   9       9.650  -0.064 -17.610  1.00  0.00            
ATOM    137  OD2 ASP A   9       8.157  -1.604 -17.661  1.00  0.00            
ATOM    138  C   ASP A   9       7.047   2.434 -20.033  1.00  0.00            
ATOM    139  O   ASP A   9       6.828   1.891 -21.127  1.00  0.00            
ATOM    140  N   LEU A  10       6.714   3.729 -19.863  1.00  0.00            
ATOM    141  H   LEU A  10       6.787   4.089 -18.927  1.00  0.00            
ATOM    142  CA  LEU A  10       6.156   4.617 -20.876  1.00  0.00            
ATOM    143  HA  LEU A  10       5.414   4.100 -21.488  1.00  0.00            
ATOM    144  CB  LEU A  10       5.678   5.882 -20.249  1.00  0.00            
ATOM    145  HB2 LEU A  10       6.437   6.552 -19.841  1.00  0.00            
ATOM    146  HB3 LEU A  10       5.322   6.512 -21.060  1.00  0.00            
ATOM    147  CG  LEU A  10       4.696   5.718 -19.115  1.00  0.00            
ATOM    148  HG  LEU A  10       5.212   5.457 -18.197  1.00  0.00            
ATOM    149  CD1 LEU A  10       3.907   7.092 -18.884  1.00  0.00            
ATOM    150 1HD1 LEU A  10       4.637   7.893 -18.788  1.00  0.00            
ATOM    151 2HD1 LEU A  10       3.245   7.308 -19.713  1.00  0.00            
ATOM    152 3HD1 LEU A  10       3.344   7.042 -17.946  1.00  0.00            
ATOM    153  CD2 LEU A  10       3.698   4.699 -19.561  1.00  0.00            
ATOM    154 1HD2 LEU A  10       4.096   3.686 -19.585  1.00  0.00            
ATOM    155 2HD2 LEU A  10       2.809   4.747 -18.928  1.00  0.00            
ATOM    156 3HD2 LEU A  10       3.297   4.992 -20.526  1.00  0.00            
ATOM    157  C   LEU A  10       7.239   4.940 -21.881  1.00  0.00            
ATOM    158  O   LEU A  10       8.422   5.220 -21.540  1.00  0.00            
ATOM    159  N   SER A  11       6.869   4.979 -23.151  1.00  0.00            
ATOM    160  H   SER A  11       5.904   4.778 -23.382  1.00  0.00            
ATOM    161  CA  SER A  11       7.736   5.304 -24.301  1.00  0.00            
ATOM    162  HA  SER A  11       8.643   4.704 -24.180  1.00  0.00            
ATOM    163  CB  SER A  11       7.031   4.890 -25.611  1.00  0.00            
ATOM    164  HB2 SER A  11       6.711   3.852 -25.550  1.00  0.00            
ATOM    165  HB3 SER A  11       6.154   5.538 -25.720  1.00  0.00            
ATOM    166  OG  SER A  11       7.704   5.118 -26.876  1.00  0.00            
ATOM    167  HG  SER A  11       7.499   5.978 -27.247  1.00  0.00            
ATOM    168  C   SER A  11       8.238   6.761 -24.313  1.00  0.00            
ATOM    169  O   SER A  11       7.357   7.562 -24.081  1.00  0.00            
ATOM    170  N   PRO A  12       9.453   7.132 -24.688  1.00  0.00            
ATOM    171  CD  PRO A  12      10.434   6.243 -25.481  1.00  0.00            
ATOM    172  HD2 PRO A  12      10.151   6.072 -26.520  1.00  0.00            
ATOM    173  HD3 PRO A  12      10.556   5.270 -25.003  1.00  0.00            
ATOM    174  CG  PRO A  12      11.797   6.981 -25.524  1.00  0.00            
ATOM    175  HG2 PRO A  12      12.346   6.889 -26.466  1.00  0.00            
ATOM    176  HG3 PRO A  12      12.408   6.631 -24.685  1.00  0.00            
ATOM    177  CB  PRO A  12      11.394   8.460 -25.259  1.00  0.00            
ATOM    178  HB2 PRO A  12      11.421   9.004 -26.202  1.00  0.00            
ATOM    179  HB3 PRO A  12      12.211   8.936 -24.725  1.00  0.00            
ATOM    180  CA  PRO A  12      10.001   8.482 -24.541  1.00  0.00            
ATOM    181  HA  PRO A  12      10.210   8.669 -23.490  1.00  0.00            
ATOM    182  C   PRO A  12       9.130   9.681 -25.123  1.00  0.00            
ATOM    183  O   PRO A  12       8.948  10.662 -24.434  1.00  0.00            
ATOM    184  N   GLU A  13       8.414   9.449 -26.196  1.00  0.00            
ATOM    185  H   GLU A  13       8.467   8.538 -26.630  1.00  0.00            
ATOM    186  CA  GLU A  13       7.527  10.462 -26.856  1.00  0.00            
ATOM    187  HA  GLU A  13       7.879  11.477 -26.689  1.00  0.00            
ATOM    188  CB  GLU A  13       7.428  10.306 -28.309  1.00  0.00            
ATOM    189  HB2 GLU A  13       7.178  11.264 -28.764  1.00  0.00            
ATOM    190  HB3 GLU A  13       8.393   9.996 -28.698  1.00  0.00            
ATOM    191  CG  GLU A  13       6.425   9.354 -28.936  1.00  0.00            
ATOM    192  HG2 GLU A  13       5.417   9.510 -28.526  1.00  0.00            
ATOM    193  HG3 GLU A  13       6.552   9.647 -29.980  1.00  0.00            
ATOM    194  CD  GLU A  13       6.742   7.931 -28.774  1.00  0.00            
ATOM    195  OE1 GLU A  13       6.317   7.122 -29.647  1.00  0.00            
ATOM    196  OE2 GLU A  13       7.359   7.489 -27.819  1.00  0.00            
ATOM    197  C   GLU A  13       6.082  10.630 -26.283  1.00  0.00            
ATOM    198  O   GLU A  13       5.347  11.611 -26.532  1.00  0.00            
ATOM    199  N   ILE A  14       5.710   9.732 -25.393  1.00  0.00            
ATOM    200  H   ILE A  14       6.368   9.011 -25.144  1.00  0.00            
ATOM    201  CA  ILE A  14       4.372   9.629 -24.829  1.00  0.00            
ATOM    202  HA  ILE A  14       3.763   9.727 -25.726  1.00  0.00            
ATOM    203  CB  ILE A  14       4.204   8.149 -24.443  1.00  0.00            
ATOM    204  HB  ILE A  14       5.028   7.842 -23.805  1.00  0.00            
ATOM    205  CG2 ILE A  14       2.901   7.843 -23.716  1.00  0.00            
ATOM    206 1HG2 ILE A  14       2.078   8.281 -24.276  1.00  0.00            
ATOM    207 2HG2 ILE A  14       2.773   6.778 -23.532  1.00  0.00            
ATOM    208 3HG2 ILE A  14       2.862   8.393 -22.783  1.00  0.00            
ATOM    209  CG1 ILE A  14       4.158   7.322 -25.791  1.00  0.00            
ATOM    210 2HG1 ILE A  14       5.133   7.414 -26.275  1.00  0.00            
ATOM    211 3HG1 ILE A  14       4.081   6.276 -25.491  1.00  0.00            
ATOM    212  CD1 ILE A  14       3.059   7.678 -26.855  1.00  0.00            
ATOM    213 1HD1 ILE A  14       2.869   6.846 -27.537  1.00  0.00            
ATOM    214 2HD1 ILE A  14       2.140   7.722 -26.271  1.00  0.00            
ATOM    215 3HD1 ILE A  14       3.439   8.509 -27.436  1.00  0.00            
ATOM    216  C   ILE A  14       3.983  10.693 -23.756  1.00  0.00            
ATOM    217  O   ILE A  14       4.399  10.653 -22.604  1.00  0.00            
ATOM    218  N   THR A  15       3.195  11.680 -24.218  1.00  0.00            
ATOM    219  H   THR A  15       2.981  11.620 -25.203  1.00  0.00            
ATOM    220  CA  THR A  15       2.809  12.835 -23.370  1.00  0.00            
ATOM    221  HA  THR A  15       3.560  12.989 -22.596  1.00  0.00            
ATOM    222  CB  THR A  15       2.578  14.124 -24.185  1.00  0.00            
ATOM    223  HB  THR A  15       2.495  14.959 -23.485  1.00  0.00            
ATOM    224  CG2 THR A  15       3.776  14.487 -25.085  1.00  0.00            
ATOM    225 1HG2 THR A  15       3.838  13.637 -25.770  1.00  0.00            
ATOM    226 2HG2 THR A  15       3.494  15.371 -25.663  1.00  0.00            
ATOM    227 3HG2 THR A  15       4.694  14.581 -24.522  1.00  0.00            
ATOM    228  OG1 THR A  15       1.384  14.059 -25.053  1.00  0.00            
ATOM    229  HG1 THR A  15       1.495  13.217 -25.495  1.00  0.00            
ATOM    230  C   THR A  15       1.548  12.567 -22.521  1.00  0.00            
ATOM    231  O   THR A  15       0.779  11.590 -22.696  1.00  0.00            
ATOM    232  N   THR A  16       1.161  13.510 -21.572  1.00  0.00            
ATOM    233  H   THR A  16       1.707  14.352 -21.454  1.00  0.00            
ATOM    234  CA  THR A  16       0.006  13.275 -20.660  1.00  0.00            
ATOM    235  HA  THR A  16       0.078  12.249 -20.288  1.00  0.00            
ATOM    236  CB  THR A  16       0.032  14.290 -19.469  1.00  0.00            
ATOM    237  HB  THR A  16      -0.145  15.318 -19.786  1.00  0.00            
ATOM    238  CG2 THR A  16      -0.962  13.891 -18.416  1.00  0.00            
ATOM    239 1HG2 THR A  16      -0.950  14.601 -17.589  1.00  0.00            
ATOM    240 2HG2 THR A  16      -1.966  13.820 -18.833  1.00  0.00            
ATOM    241 3HG2 THR A  16      -0.646  12.920 -18.043  1.00  0.00            
ATOM    242  OG1 THR A  16       1.280  14.213 -18.879  1.00  0.00            
ATOM    243  HG1 THR A  16       1.828  14.774 -19.441  1.00  0.00            
ATOM    244  C   THR A  16      -1.323  13.146 -21.462  1.00  0.00            
ATOM    245  O   THR A  16      -2.125  12.290 -21.086  1.00  0.00            
ATOM    246  N   GLU A  17      -1.417  13.970 -22.488  1.00  0.00            
ATOM    247  H   GLU A  17      -0.590  14.434 -22.854  1.00  0.00            
ATOM    248  CA  GLU A  17      -2.505  13.790 -23.448  1.00  0.00            
ATOM    249  HA  GLU A  17      -3.452  13.857 -22.900  1.00  0.00            
ATOM    250  CB  GLU A  17      -2.590  14.882 -24.485  1.00  0.00            
ATOM    251  HB2 GLU A  17      -1.764  14.814 -25.188  1.00  0.00            
ATOM    252  HB3 GLU A  17      -3.511  14.846 -25.073  1.00  0.00            
ATOM    253  CG  GLU A  17      -2.459  16.301 -23.966  1.00  0.00            
ATOM    254  HG2 GLU A  17      -1.501  16.311 -23.435  1.00  0.00            
ATOM    255  HG3 GLU A  17      -2.374  16.965 -24.820  1.00  0.00            
ATOM    256  CD  GLU A  17      -3.577  16.845 -23.097  1.00  0.00            
ATOM    257  OE1 GLU A  17      -4.788  16.464 -23.239  1.00  0.00            
ATOM    258  OE2 GLU A  17      -3.213  17.495 -22.072  1.00  0.00            
ATOM    259  C   GLU A  17      -2.525  12.444 -24.243  1.00  0.00            
ATOM    260  O   GLU A  17      -3.519  11.749 -24.382  1.00  0.00            
ATOM    261  N   ASP A  18      -1.411  11.919 -24.542  1.00  0.00            
ATOM    262  H   ASP A  18      -0.591  12.328 -24.117  1.00  0.00            
ATOM    263  CA  ASP A  18      -1.313  10.500 -25.059  1.00  0.00            
ATOM    264  HA  ASP A  18      -2.027  10.520 -25.882  1.00  0.00            
ATOM    265  CB  ASP A  18       0.008  10.161 -25.561  1.00  0.00            
ATOM    266  HB2 ASP A  18       0.787  10.126 -24.803  1.00  0.00            
ATOM    267  HB3 ASP A  18       0.020   9.159 -25.987  1.00  0.00            
ATOM    268  CG  ASP A  18       0.310  11.133 -26.638  1.00  0.00            
ATOM    269  OD1 ASP A  18      -0.443  11.004 -27.654  1.00  0.00            
ATOM    270  OD2 ASP A  18       1.331  11.839 -26.571  1.00  0.00            
ATOM    271  C   ASP A  18      -1.816   9.426 -24.092  1.00  0.00            
ATOM    272  O   ASP A  18      -2.634   8.555 -24.409  1.00  0.00            
ATOM    273  N   ILE A  19      -1.533   9.561 -22.847  1.00  0.00            
ATOM    274  H   ILE A  19      -0.791  10.221 -22.638  1.00  0.00            
ATOM    275  CA  ILE A  19      -2.012   8.714 -21.770  1.00  0.00            
ATOM    276  HA  ILE A  19      -2.121   7.685 -22.092  1.00  0.00            
ATOM    277  CB  ILE A  19      -1.124   8.895 -20.484  1.00  0.00            
ATOM    278  HB  ILE A  19      -1.032   9.947 -20.243  1.00  0.00            
ATOM    279  CG2 ILE A  19      -1.632   8.322 -19.159  1.00  0.00            
ATOM    280 1HG2 ILE A  19      -0.873   8.256 -18.382  1.00  0.00            
ATOM    281 2HG2 ILE A  19      -2.317   9.000 -18.652  1.00  0.00            
ATOM    282 3HG2 ILE A  19      -2.159   7.372 -19.283  1.00  0.00            
ATOM    283  CG1 ILE A  19       0.277   8.394 -20.816  1.00  0.00            
ATOM    284 2HG1 ILE A  19       0.679   8.816 -21.736  1.00  0.00            
ATOM    285 3HG1 ILE A  19       0.932   8.917 -20.118  1.00  0.00            
ATOM    286  CD1 ILE A  19       0.620   6.904 -20.871  1.00  0.00            
ATOM    287 1HD1 ILE A  19      -0.125   6.438 -21.514  1.00  0.00            
ATOM    288 2HD1 ILE A  19       1.675   6.861 -21.136  1.00  0.00            
ATOM    289 3HD1 ILE A  19       0.515   6.314 -19.967  1.00  0.00            
ATOM    290  C   ILE A  19      -3.486   8.978 -21.466  1.00  0.00            
ATOM    291  O   ILE A  19      -4.142   7.984 -21.290  1.00  0.00            
ATOM    292  N   LYS A  20      -3.946  10.192 -21.544  1.00  0.00            
ATOM    293  H   LYS A  20      -3.282  10.944 -21.450  1.00  0.00            
ATOM    294  CA  LYS A  20      -5.354  10.486 -21.296  1.00  0.00            
ATOM    295  HA  LYS A  20      -5.738  10.034 -20.382  1.00  0.00            
ATOM    296  CB  LYS A  20      -5.568  11.974 -21.323  1.00  0.00            
ATOM    297  HB2 LYS A  20      -4.984  12.405 -22.135  1.00  0.00            
ATOM    298  HB3 LYS A  20      -6.622  12.154 -21.548  1.00  0.00            
ATOM    299  CG  LYS A  20      -5.297  12.720 -20.003  1.00  0.00            
ATOM    300  HG2 LYS A  20      -6.116  12.574 -19.290  1.00  0.00            
ATOM    301  HG3 LYS A  20      -4.382  12.367 -19.528  1.00  0.00            
ATOM    302  CD  LYS A  20      -5.215  14.292 -20.088  1.00  0.00            
ATOM    303  HD2 LYS A  20      -5.008  14.592 -19.064  1.00  0.00            
ATOM    304  HD3 LYS A  20      -4.399  14.516 -20.784  1.00  0.00            
ATOM    305  CE  LYS A  20      -6.483  14.949 -20.629  1.00  0.00            
ATOM    306  HE2 LYS A  20      -6.767  14.505 -21.587  1.00  0.00            
ATOM    307  HE3 LYS A  20      -7.295  14.755 -19.936  1.00  0.00            
ATOM    308  NZ  LYS A  20      -6.280  16.410 -20.903  1.00  0.00            
ATOM    309  HZ1 LYS A  20      -7.027  16.798 -21.466  1.00  0.00            
ATOM    310  HZ2 LYS A  20      -6.160  16.927 -20.039  1.00  0.00            
ATOM    311  HZ3 LYS A  20      -5.476  16.640 -21.466  1.00  0.00            
ATOM    312  C   LYS A  20      -6.221   9.882 -22.406  1.00  0.00            
ATOM    313  O   LYS A  20      -7.218   9.225 -22.078  1.00  0.00            
ATOM    314  N   ALA A  21      -5.816   9.907 -23.637  1.00  0.00            
ATOM    315  H   ALA A  21      -4.967  10.421 -23.817  1.00  0.00            
ATOM    316  CA  ALA A  21      -6.560   9.349 -24.745  1.00  0.00            
ATOM    317  HA  ALA A  21      -7.581   9.727 -24.855  1.00  0.00            
ATOM    318  CB  ALA A  21      -5.761   9.695 -25.951  1.00  0.00            
ATOM    319  HB1 ALA A  21      -4.723   9.374 -25.859  1.00  0.00            
ATOM    320  HB2 ALA A  21      -6.171   9.265 -26.873  1.00  0.00            
ATOM    321  HB3 ALA A  21      -5.814  10.768 -26.104  1.00  0.00            
ATOM    322  C   ALA A  21      -6.695   7.800 -24.732  1.00  0.00            
ATOM    323  O   ALA A  21      -7.676   7.265 -25.197  1.00  0.00            
ATOM    324  N   ALA A  22      -5.791   7.096 -23.969  1.00  0.00            
ATOM    325  H   ALA A  22      -5.057   7.625 -23.520  1.00  0.00            
ATOM    326  CA  ALA A  22      -5.618   5.673 -23.871  1.00  0.00            
ATOM    327  HA  ALA A  22      -6.127   5.258 -24.736  1.00  0.00            
ATOM    328  CB  ALA A  22      -4.056   5.419 -23.894  1.00  0.00            
ATOM    329  HB1 ALA A  22      -3.571   6.001 -23.113  1.00  0.00            
ATOM    330  HB2 ALA A  22      -3.771   4.375 -23.808  1.00  0.00            
ATOM    331  HB3 ALA A  22      -3.620   5.691 -24.862  1.00  0.00            
ATOM    332  C   ALA A  22      -6.198   5.066 -22.583  1.00  0.00            
ATOM    333  O   ALA A  22      -6.747   3.995 -22.642  1.00  0.00            
ATOM    334  N   PHE A  23      -6.149   5.757 -21.435  1.00  0.00            
ATOM    335  H   PHE A  23      -5.659   6.637 -21.377  1.00  0.00            
ATOM    336  CA  PHE A  23      -6.796   5.259 -20.151  1.00  0.00            
ATOM    337  HA  PHE A  23      -6.746   4.176 -20.116  1.00  0.00            
ATOM    338  CB  PHE A  23      -5.980   5.754 -18.902  1.00  0.00            
ATOM    339  HB2 PHE A  23      -5.704   6.795 -19.024  1.00  0.00            
ATOM    340  HB3 PHE A  23      -6.605   5.738 -18.019  1.00  0.00            
ATOM    341  CG  PHE A  23      -4.715   5.036 -18.574  1.00  0.00            
ATOM    342  CD1 PHE A  23      -4.811   4.301 -17.360  1.00  0.00            
ATOM    343  HD1 PHE A  23      -5.736   4.297 -16.815  1.00  0.00            
ATOM    344  CE1 PHE A  23      -3.728   3.442 -16.993  1.00  0.00            
ATOM    345  HE1 PHE A  23      -3.773   2.790 -16.129  1.00  0.00            
ATOM    346  CZ  PHE A  23      -2.541   3.410 -17.712  1.00  0.00            
ATOM    347  HZ  PHE A  23      -1.635   2.886 -17.429  1.00  0.00            
ATOM    348  CE2 PHE A  23      -2.476   4.149 -18.905  1.00  0.00            
ATOM    349  HE2 PHE A  23      -1.584   4.182 -19.509  1.00  0.00            
ATOM    350  CD2 PHE A  23      -3.506   5.012 -19.314  1.00  0.00            
ATOM    351  HD2 PHE A  23      -3.454   5.582 -20.235  1.00  0.00            
ATOM    352  C   PHE A  23      -8.266   5.694 -20.172  1.00  0.00            
ATOM    353  O   PHE A  23      -9.154   5.096 -19.524  1.00  0.00            
ATOM    354  N   ALA A  24      -8.618   6.826 -20.896  1.00  0.00            
ATOM    355  H   ALA A  24      -7.927   7.306 -21.441  1.00  0.00            
ATOM    356  CA  ALA A  24      -9.976   7.385 -20.871  1.00  0.00            
ATOM    357  HA  ALA A  24     -10.169   7.682 -19.833  1.00  0.00            
ATOM    358  CB  ALA A  24     -10.054   8.690 -21.654  1.00  0.00            
ATOM    359  HB1 ALA A  24      -9.504   9.435 -21.077  1.00  0.00            
ATOM    360  HB2 ALA A  24      -9.759   8.510 -22.687  1.00  0.00            
ATOM    361  HB3 ALA A  24     -11.100   8.988 -21.719  1.00  0.00            
ATOM    362  C   ALA A  24     -11.078   6.465 -21.220  1.00  0.00            
ATOM    363  O   ALA A  24     -12.151   6.598 -20.619  1.00  0.00            
ATOM    364  N   PRO A  25     -11.015   5.610 -22.236  1.00  0.00            
ATOM    365  CD  PRO A  25      -9.876   5.334 -23.096  1.00  0.00            
ATOM    366  HD2 PRO A  25      -9.282   4.651 -22.490  1.00  0.00            
ATOM    367  HD3 PRO A  25      -9.486   6.243 -23.561  1.00  0.00            
ATOM    368  CG  PRO A  25     -10.461   4.605 -24.279  1.00  0.00            
ATOM    369  HG2 PRO A  25      -9.788   3.926 -24.804  1.00  0.00            
ATOM    370  HG3 PRO A  25     -10.915   5.312 -24.965  1.00  0.00            
ATOM    371  CB  PRO A  25     -11.546   3.758 -23.687  1.00  0.00            
ATOM    372  HB2 PRO A  25     -11.059   2.859 -23.319  1.00  0.00            
ATOM    373  HB3 PRO A  25     -12.380   3.551 -24.349  1.00  0.00            
ATOM    374  CA  PRO A  25     -12.058   4.618 -22.533  1.00  0.00            
ATOM    375  HA  PRO A  25     -12.853   5.224 -22.957  1.00  0.00            
ATOM    376  C   PRO A  25     -12.520   3.757 -21.386  1.00  0.00            
ATOM    377  O   PRO A  25     -13.649   3.330 -21.437  1.00  0.00            
ATOM    378  N   PHE A  26     -11.644   3.581 -20.432  1.00  0.00            
ATOM    379  H   PHE A  26     -10.737   4.006 -20.539  1.00  0.00            
ATOM    380  CA  PHE A  26     -11.802   2.627 -19.314  1.00  0.00            
ATOM    381  HA  PHE A  26     -12.563   1.911 -19.650  1.00  0.00            
ATOM    382  CB  PHE A  26     -10.518   1.732 -19.165  1.00  0.00            
ATOM    383  HB2 PHE A  26      -9.800   2.443 -18.751  1.00  0.00            
ATOM    384  HB3 PHE A  26     -10.632   0.944 -18.420  1.00  0.00            
ATOM    385  CG  PHE A  26     -10.024   1.175 -20.474  1.00  0.00            
ATOM    386  CD1 PHE A  26     -10.849   0.302 -21.192  1.00  0.00            
ATOM    387  HD1 PHE A  26     -11.777  -0.053 -20.775  1.00  0.00            
ATOM    388  CE1 PHE A  26     -10.460  -0.157 -22.405  1.00  0.00            
ATOM    389  HE1 PHE A  26     -11.074  -0.844 -22.971  1.00  0.00            
ATOM    390  CZ  PHE A  26      -9.239   0.228 -22.941  1.00  0.00            
ATOM    391  HZ  PHE A  26      -8.964  -0.273 -23.853  1.00  0.00            
ATOM    392  CE2 PHE A  26      -8.386   1.069 -22.258  1.00  0.00            
ATOM    393  HE2 PHE A  26      -7.374   1.178 -22.610  1.00  0.00            
ATOM    394  CD2 PHE A  26      -8.839   1.640 -21.101  1.00  0.00            
ATOM    395  HD2 PHE A  26      -8.161   2.242 -20.512  1.00  0.00            
ATOM    396  C   PHE A  26     -12.172   3.257 -18.036  1.00  0.00            
ATOM    397  O   PHE A  26     -12.582   2.567 -17.123  1.00  0.00            
ATOM    398  N   GLY A  27     -11.954   4.542 -17.879  1.00  0.00            
ATOM    399  H   GLY A  27     -11.478   5.095 -18.575  1.00  0.00            
ATOM    400  CA  GLY A  27     -12.693   5.255 -16.800  1.00  0.00            
ATOM    401  HA2 GLY A  27     -13.776   5.167 -16.876  1.00  0.00            
ATOM    402  HA3 GLY A  27     -12.376   4.874 -15.824  1.00  0.00            
ATOM    403  C   GLY A  27     -12.394   6.757 -16.831  1.00  0.00            
ATOM    404  O   GLY A  27     -11.497   7.197 -17.570  1.00  0.00            
ATOM    405  N   ARG A  28     -13.134   7.436 -15.870  1.00  0.00            
ATOM    406  H   ARG A  28     -13.725   6.853 -15.290  1.00  0.00            
ATOM    407  CA  ARG A  28     -13.265   8.843 -15.780  1.00  0.00            
ATOM    408  HA  ARG A  28     -13.354   9.311 -16.766  1.00  0.00            
ATOM    409  CB  ARG A  28     -14.570   9.270 -15.062  1.00  0.00            
ATOM    410  HB2 ARG A  28     -14.761   8.826 -14.086  1.00  0.00            
ATOM    411  HB3 ARG A  28     -14.502  10.350 -14.990  1.00  0.00            
ATOM    412  CG  ARG A  28     -15.825   8.994 -15.810  1.00  0.00            
ATOM    413  HG2 ARG A  28     -15.999   9.886 -16.409  1.00  0.00            
ATOM    414  HG3 ARG A  28     -15.871   8.108 -16.442  1.00  0.00            
ATOM    415  CD  ARG A  28     -17.073   8.988 -14.913  1.00  0.00            
ATOM    416  HD2 ARG A  28     -16.996   9.931 -14.379  1.00  0.00            
ATOM    417  HD3 ARG A  28     -17.927   9.063 -15.593  1.00  0.00            
ATOM    418  NE  ARG A  28     -17.147   7.748 -14.179  1.00  0.00            
ATOM    419  HE  ARG A  28     -16.310   7.185 -14.201  1.00  0.00            
ATOM    420  CZ  ARG A  28     -18.153   7.256 -13.446  1.00  0.00            
ATOM    421  NH1 ARG A  28     -19.101   7.971 -13.074  1.00  0.00            
ATOM    422 1HH1 ARG A  28     -19.215   8.828 -13.583  1.00  0.00            
ATOM    423 2HH1 ARG A  28     -19.803   7.508 -12.507  1.00  0.00            
ATOM    424  NH2 ARG A  28     -18.099   6.042 -13.053  1.00  0.00            
ATOM    425 1HH2 ARG A  28     -17.384   5.419 -13.397  1.00  0.00            
ATOM    426 2HH2 ARG A  28     -18.902   5.707 -12.537  1.00  0.00            
ATOM    427  C   ARG A  28     -12.019   9.437 -15.058  1.00  0.00            
ATOM    428  O   ARG A  28     -11.906   9.343 -13.807  1.00  0.00            
ATOM    429  N   ILE A  29     -11.150  10.084 -15.867  1.00  0.00            
ATOM    430  H   ILE A  29     -11.307  10.232 -16.857  1.00  0.00            
ATOM    431  CA  ILE A  29      -9.941  10.669 -15.288  1.00  0.00            
ATOM    432  HA  ILE A  29      -9.647   9.898 -14.573  1.00  0.00            
ATOM    433  CB  ILE A  29      -8.865  10.657 -16.473  1.00  0.00            
ATOM    434  HB  ILE A  29      -9.087  11.359 -17.280  1.00  0.00            
ATOM    435  CG2 ILE A  29      -7.563  11.187 -15.838  1.00  0.00            
ATOM    436 1HG2 ILE A  29      -6.617  11.048 -16.362  1.00  0.00            
ATOM    437 2HG2 ILE A  29      -7.711  12.249 -15.627  1.00  0.00            
ATOM    438 3HG2 ILE A  29      -7.298  10.621 -14.948  1.00  0.00            
ATOM    439  CG1 ILE A  29      -8.650   9.279 -17.065  1.00  0.00            
ATOM    440 2HG1 ILE A  29      -8.088   8.642 -16.394  1.00  0.00            
ATOM    441 3HG1 ILE A  29      -9.591   8.799 -17.330  1.00  0.00            
ATOM    442  CD1 ILE A  29      -7.800   9.279 -18.377  1.00  0.00            
ATOM    443 1HD1 ILE A  29      -8.490   9.536 -19.182  1.00  0.00            
ATOM    444 2HD1 ILE A  29      -7.025  10.052 -18.349  1.00  0.00            
ATOM    445 3HD1 ILE A  29      -7.396   8.289 -18.574  1.00  0.00            
ATOM    446  C   ILE A  29     -10.296  12.006 -14.675  1.00  0.00            
ATOM    447  O   ILE A  29     -10.903  12.795 -15.432  1.00  0.00            
ATOM    448  N   SER A  30      -9.917  12.245 -13.427  1.00  0.00            
ATOM    449  H   SER A  30      -9.551  11.476 -12.891  1.00  0.00            
ATOM    450  CA  SER A  30      -9.887  13.608 -12.845  1.00  0.00            
ATOM    451  HA  SER A  30     -10.774  14.112 -13.243  1.00  0.00            
ATOM    452  CB  SER A  30      -9.889  13.472 -11.292  1.00  0.00            
ATOM    453  HB2 SER A  30      -8.847  13.318 -11.038  1.00  0.00            
ATOM    454  HB3 SER A  30     -10.198  14.460 -10.961  1.00  0.00            
ATOM    455  OG  SER A  30     -10.823  12.518 -10.759  1.00  0.00            
ATOM    456  HG  SER A  30     -11.679  12.537 -11.193  1.00  0.00            
ATOM    457  C   SER A  30      -8.590  14.370 -13.222  1.00  0.00            
ATOM    458  O   SER A  30      -8.620  15.600 -13.339  1.00  0.00            
ATOM    459  N   ASP A  31      -7.415  13.739 -13.279  1.00  0.00            
ATOM    460  H   ASP A  31      -7.519  12.738 -13.361  1.00  0.00            
ATOM    461  CA  ASP A  31      -6.117  14.438 -13.272  1.00  0.00            
ATOM    462  HA  ASP A  31      -6.151  15.215 -14.035  1.00  0.00            
ATOM    463  CB  ASP A  31      -5.852  15.153 -11.930  1.00  0.00            
ATOM    464  HB2 ASP A  31      -6.707  15.780 -11.702  1.00  0.00            
ATOM    465  HB3 ASP A  31      -5.919  14.381 -11.164  1.00  0.00            
ATOM    466  CG  ASP A  31      -4.637  16.018 -11.826  1.00  0.00            
ATOM    467  OD1 ASP A  31      -4.091  16.405 -12.881  1.00  0.00            
ATOM    468  OD2 ASP A  31      -4.238  16.464 -10.718  1.00  0.00            
ATOM    469  C   ASP A  31      -5.032  13.359 -13.645  1.00  0.00            
ATOM    470  O   ASP A  31      -5.328  12.181 -13.452  1.00  0.00            
ATOM    471  N   ALA A  32      -3.865  13.748 -14.215  1.00  0.00            
ATOM    472  H   ALA A  32      -3.698  14.736 -14.344  1.00  0.00            
ATOM    473  CA  ALA A  32      -2.891  12.781 -14.671  1.00  0.00            
ATOM    474  HA  ALA A  32      -2.792  12.034 -13.883  1.00  0.00            
ATOM    475  CB  ALA A  32      -3.372  12.120 -15.979  1.00  0.00            
ATOM    476  HB1 ALA A  32      -4.222  11.482 -15.708  1.00  0.00            
ATOM    477  HB2 ALA A  32      -3.653  12.779 -16.794  1.00  0.00            
ATOM    478  HB3 ALA A  32      -2.627  11.414 -16.326  1.00  0.00            
ATOM    479  C   ALA A  32      -1.552  13.565 -14.985  1.00  0.00            
ATOM    480  O   ALA A  32      -1.638  14.781 -15.259  1.00  0.00            
ATOM    481  N   ARG A  33      -0.330  12.940 -14.846  1.00  0.00            
ATOM    482  H   ARG A  33      -0.322  11.973 -14.545  1.00  0.00            
ATOM    483  CA  ARG A  33       1.005  13.503 -15.275  1.00  0.00            
ATOM    484  HA  ARG A  33       0.845  14.224 -16.075  1.00  0.00            
ATOM    485  CB  ARG A  33       1.571  14.184 -14.068  1.00  0.00            
ATOM    486  HB2 ARG A  33       0.984  15.049 -13.756  1.00  0.00            
ATOM    487  HB3 ARG A  33       1.562  13.524 -13.202  1.00  0.00            
ATOM    488  CG  ARG A  33       2.979  14.771 -14.123  1.00  0.00            
ATOM    489  HG2 ARG A  33       3.684  13.953 -13.970  1.00  0.00            
ATOM    490  HG3 ARG A  33       3.266  15.406 -14.962  1.00  0.00            
ATOM    491  CD  ARG A  33       3.242  15.590 -12.879  1.00  0.00            
ATOM    492  HD2 ARG A  33       2.509  16.395 -12.943  1.00  0.00            
ATOM    493  HD3 ARG A  33       3.190  14.977 -11.984  1.00  0.00            
ATOM    494  NE  ARG A  33       4.572  16.330 -12.884  1.00  0.00            
ATOM    495  HE  ARG A  33       4.621  17.035 -13.605  1.00  0.00            
ATOM    496  CZ  ARG A  33       5.681  16.020 -12.309  1.00  0.00            
ATOM    497  NH1 ARG A  33       5.763  14.972 -11.537  1.00  0.00            
ATOM    498 1HH1 ARG A  33       4.938  14.389 -11.458  1.00  0.00            
ATOM    499 2HH1 ARG A  33       6.566  14.843 -10.947  1.00  0.00            
ATOM    500  NH2 ARG A  33       6.699  16.787 -12.367  1.00  0.00            
ATOM    501 1HH2 ARG A  33       6.773  17.701 -12.810  1.00  0.00            
ATOM    502 2HH2 ARG A  33       7.485  16.602 -11.758  1.00  0.00            
ATOM    503  C   ARG A  33       1.919  12.485 -15.873  1.00  0.00            
ATOM    504  O   ARG A  33       2.059  11.384 -15.297  1.00  0.00            
ATOM    505  N   VAL A  34       2.634  12.708 -16.960  1.00  0.00            
ATOM    506  H   VAL A  34       2.587  13.681 -17.230  1.00  0.00            
ATOM    507  CA  VAL A  34       3.899  11.987 -17.353  1.00  0.00            
ATOM    508  HA  VAL A  34       3.952  10.930 -17.060  1.00  0.00            
ATOM    509  CB  VAL A  34       4.189  11.957 -18.911  1.00  0.00            
ATOM    510  HB  VAL A  34       4.162  12.998 -19.243  1.00  0.00            
ATOM    511  CG1 VAL A  34       5.624  11.402 -19.168  1.00  0.00            
ATOM    512 1HG1 VAL A  34       6.390  12.025 -18.698  1.00  0.00            
ATOM    513 2HG1 VAL A  34       5.768  10.351 -18.925  1.00  0.00            
ATOM    514 3HG1 VAL A  34       5.911  11.453 -20.215  1.00  0.00            
ATOM    515  CG2 VAL A  34       3.193  11.160 -19.713  1.00  0.00            
ATOM    516 1HG2 VAL A  34       3.215  11.378 -20.782  1.00  0.00            
ATOM    517 2HG2 VAL A  34       3.508  10.122 -19.740  1.00  0.00            
ATOM    518 3HG2 VAL A  34       2.228  11.093 -19.210  1.00  0.00            
ATOM    519  C   VAL A  34       5.069  12.568 -16.569  1.00  0.00            
ATOM    520  O   VAL A  34       5.377  13.746 -16.662  1.00  0.00            
ATOM    521  N   VAL A  35       5.746  11.734 -15.757  1.00  0.00            
ATOM    522  H   VAL A  35       5.421  10.780 -15.737  1.00  0.00            
ATOM    523  CA  VAL A  35       6.865  12.278 -14.921  1.00  0.00            
ATOM    524  HA  VAL A  35       6.477  13.217 -14.529  1.00  0.00            
ATOM    525  CB  VAL A  35       7.302  11.293 -13.796  1.00  0.00            
ATOM    526  HB  VAL A  35       7.652  10.380 -14.276  1.00  0.00            
ATOM    527  CG1 VAL A  35       8.442  11.773 -12.876  1.00  0.00            
ATOM    528 1HG1 VAL A  35       8.176  12.784 -12.580  1.00  0.00            
ATOM    529 2HG1 VAL A  35       8.774  11.073 -12.112  1.00  0.00            
ATOM    530 3HG1 VAL A  35       9.299  11.851 -13.544  1.00  0.00            
ATOM    531  CG2 VAL A  35       6.129  11.089 -12.959  1.00  0.00            
ATOM    532 1HG2 VAL A  35       6.408  10.428 -12.128  1.00  0.00            
ATOM    533 2HG2 VAL A  35       5.644  12.028 -12.686  1.00  0.00            
ATOM    534 3HG2 VAL A  35       5.354  10.494 -13.434  1.00  0.00            
ATOM    535  C   VAL A  35       8.146  12.639 -15.785  1.00  0.00            
ATOM    536  O   VAL A  35       8.592  11.878 -16.642  1.00  0.00            
ATOM    537  N   LYS A  36       8.721  13.869 -15.563  1.00  0.00            
ATOM    538  H   LYS A  36       8.285  14.552 -14.977  1.00  0.00            
ATOM    539  CA  LYS A  36       9.836  14.458 -16.344  1.00  0.00            
ATOM    540  HA  LYS A  36      10.072  13.709 -17.101  1.00  0.00            
ATOM    541  CB  LYS A  36       9.390  15.739 -16.985  1.00  0.00            
ATOM    542  HB2 LYS A  36       8.860  16.274 -16.202  1.00  0.00            
ATOM    543  HB3 LYS A  36      10.247  16.338 -17.287  1.00  0.00            
ATOM    544  CG  LYS A  36       8.425  15.571 -18.143  1.00  0.00            
ATOM    545  HG2 LYS A  36       8.974  15.094 -18.960  1.00  0.00            
ATOM    546  HG3 LYS A  36       7.603  15.005 -17.713  1.00  0.00            
ATOM    547  CD  LYS A  36       7.942  16.929 -18.613  1.00  0.00            
ATOM    548  HD2 LYS A  36       7.473  17.447 -17.780  1.00  0.00            
ATOM    549  HD3 LYS A  36       8.769  17.533 -18.975  1.00  0.00            
ATOM    550  CE  LYS A  36       6.904  16.752 -19.743  1.00  0.00            
ATOM    551  HE2 LYS A  36       7.305  15.947 -20.362  1.00  0.00            
ATOM    552  HE3 LYS A  36       5.950  16.439 -19.319  1.00  0.00            
ATOM    553  NZ  LYS A  36       6.689  18.026 -20.406  1.00  0.00            
ATOM    554  HZ1 LYS A  36       5.915  17.835 -21.028  1.00  0.00            
ATOM    555  HZ2 LYS A  36       6.472  18.807 -19.814  1.00  0.00            
ATOM    556  HZ3 LYS A  36       7.445  18.379 -20.971  1.00  0.00            
ATOM    557  C   LYS A  36      11.078  14.803 -15.540  1.00  0.00            
ATOM    558  O   LYS A  36      10.979  15.212 -14.412  1.00  0.00            
ATOM    559  N   ASP A  37      12.183  14.712 -16.234  1.00  0.00            
ATOM    560  H   ASP A  37      12.151  14.268 -17.137  1.00  0.00            
ATOM    561  CA  ASP A  37      13.590  14.944 -15.785  1.00  0.00            
ATOM    562  HA  ASP A  37      13.699  14.395 -14.855  1.00  0.00            
ATOM    563  CB  ASP A  37      14.594  14.310 -16.808  1.00  0.00            
ATOM    564  HB2 ASP A  37      14.326  13.250 -16.901  1.00  0.00            
ATOM    565  HB3 ASP A  37      14.499  14.808 -17.769  1.00  0.00            
ATOM    566  CG  ASP A  37      16.090  14.459 -16.543  1.00  0.00            
ATOM    567  OD1 ASP A  37      16.892  14.709 -17.436  1.00  0.00            
ATOM    568  OD2 ASP A  37      16.395  14.601 -15.318  1.00  0.00            
ATOM    569  C   ASP A  37      13.975  16.437 -15.577  1.00  0.00            
ATOM    570  O   ASP A  37      14.148  17.192 -16.557  1.00  0.00            
ATOM    571  N   MET A  38      14.106  16.837 -14.292  1.00  0.00            
ATOM    572  H   MET A  38      13.853  16.106 -13.647  1.00  0.00            
ATOM    573  CA  MET A  38      14.407  18.241 -13.830  1.00  0.00            
ATOM    574  HA  MET A  38      13.721  18.874 -14.395  1.00  0.00            
ATOM    575  CB  MET A  38      13.996  18.324 -12.348  1.00  0.00            
ATOM    576  HB2 MET A  38      12.945  18.022 -12.297  1.00  0.00            
ATOM    577  HB3 MET A  38      14.565  17.613 -11.746  1.00  0.00            
ATOM    578  CG  MET A  38      14.066  19.697 -11.577  1.00  0.00            
ATOM    579  HG2 MET A  38      14.833  19.627 -10.811  1.00  0.00            
ATOM    580  HG3 MET A  38      14.227  20.596 -12.177  1.00  0.00            
ATOM    581  SD  MET A  38      12.673  20.267 -10.526  1.00  0.00            
ATOM    582  CE  MET A  38      13.346  21.746  -9.756  1.00  0.00            
ATOM    583  HE1 MET A  38      13.343  22.649 -10.363  1.00  0.00            
ATOM    584  HE2 MET A  38      12.768  21.948  -8.860  1.00  0.00            
ATOM    585  HE3 MET A  38      14.378  21.567  -9.440  1.00  0.00            
ATOM    586  C   MET A  38      15.783  18.825 -14.259  1.00  0.00            
ATOM    587  O   MET A  38      16.138  19.963 -13.858  1.00  0.00            
ATOM    588  N   ALA A  39      16.533  18.048 -15.063  1.00  0.00            
ATOM    589  H   ALA A  39      16.057  17.250 -15.446  1.00  0.00            
ATOM    590  CA  ALA A  39      17.743  18.461 -15.750  1.00  0.00            
ATOM    591  HA  ALA A  39      18.020  19.473 -15.450  1.00  0.00            
ATOM    592  CB  ALA A  39      18.864  17.445 -15.309  1.00  0.00            
ATOM    593  HB1 ALA A  39      18.771  16.472 -15.794  1.00  0.00            
ATOM    594  HB2 ALA A  39      19.810  17.933 -15.518  1.00  0.00            
ATOM    595  HB3 ALA A  39      19.015  17.345 -14.235  1.00  0.00            
ATOM    596  C   ALA A  39      17.731  18.578 -17.281  1.00  0.00            
ATOM    597  O   ALA A  39      18.614  19.233 -17.856  1.00  0.00            
ATOM    598  N   THR A  40      16.728  17.976 -17.909  1.00  0.00            
ATOM    599  H   THR A  40      16.090  17.447 -17.340  1.00  0.00            
ATOM    600  CA  THR A  40      16.552  18.219 -19.358  1.00  0.00            
ATOM    601  HA  THR A  40      17.007  19.147 -19.688  1.00  0.00            
ATOM    602  CB  THR A  40      17.095  17.012 -20.220  1.00  0.00            
ATOM    603  HB  THR A  40      16.895  17.339 -21.247  1.00  0.00            
ATOM    604  CG2 THR A  40      18.597  16.678 -20.044  1.00  0.00            
ATOM    605 1HG2 THR A  40      18.971  15.950 -20.765  1.00  0.00            
ATOM    606 2HG2 THR A  40      19.212  17.572 -20.201  1.00  0.00            
ATOM    607 3HG2 THR A  40      18.805  16.148 -19.117  1.00  0.00            
ATOM    608  OG1 THR A  40      16.372  15.898 -19.877  1.00  0.00            
ATOM    609  HG1 THR A  40      16.688  15.736 -18.980  1.00  0.00            
ATOM    610  C   THR A  40      15.093  18.360 -19.880  1.00  0.00            
ATOM    611  O   THR A  40      14.938  18.686 -21.089  1.00  0.00            
ATOM    612  N   GLY A  41      14.032  18.177 -19.125  1.00  0.00            
ATOM    613  H   GLY A  41      14.182  18.016 -18.136  1.00  0.00            
ATOM    614  CA  GLY A  41      12.615  18.208 -19.517  1.00  0.00            
ATOM    615  HA2 GLY A  41      11.992  18.457 -18.656  1.00  0.00            
ATOM    616  HA3 GLY A  41      12.457  18.948 -20.292  1.00  0.00            
ATOM    617  C   GLY A  41      12.075  16.868 -20.092  1.00  0.00            
ATOM    618  O   GLY A  41      10.931  16.968 -20.672  1.00  0.00            
ATOM    619  N   LYS A  42      12.885  15.822 -20.131  1.00  0.00            
ATOM    620  H   LYS A  42      13.799  15.950 -19.723  1.00  0.00            
ATOM    621  CA  LYS A  42      12.671  14.510 -20.800  1.00  0.00            
ATOM    622  HA  LYS A  42      12.290  14.651 -21.815  1.00  0.00            
ATOM    623  CB  LYS A  42      14.009  13.806 -21.151  1.00  0.00            
ATOM    624  HB2 LYS A  42      14.690  13.735 -20.305  1.00  0.00            
ATOM    625  HB3 LYS A  42      13.729  12.820 -21.531  1.00  0.00            
ATOM    626  CG  LYS A  42      14.740  14.461 -22.272  1.00  0.00            
ATOM    627  HG2 LYS A  42      14.103  14.398 -23.153  1.00  0.00            
ATOM    628  HG3 LYS A  42      14.902  15.512 -22.014  1.00  0.00            
ATOM    629  CD  LYS A  42      16.082  13.787 -22.627  1.00  0.00            
ATOM    630  HD2 LYS A  42      16.718  13.778 -21.739  1.00  0.00            
ATOM    631  HD3 LYS A  42      15.798  12.779 -22.932  1.00  0.00            
ATOM    632  CE  LYS A  42      16.887  14.381 -23.787  1.00  0.00            
ATOM    633  HE2 LYS A  42      16.253  14.443 -24.676  1.00  0.00            
ATOM    634  HE3 LYS A  42      17.201  15.377 -23.491  1.00  0.00            
ATOM    635  NZ  LYS A  42      18.080  13.529 -24.113  1.00  0.00            
ATOM    636  HZ1 LYS A  42      18.462  13.884 -24.969  1.00  0.00            
ATOM    637  HZ2 LYS A  42      18.752  13.636 -23.360  1.00  0.00            
ATOM    638  HZ3 LYS A  42      17.833  12.555 -24.227  1.00  0.00            
ATOM    639  C   LYS A  42      11.714  13.606 -19.981  1.00  0.00            
ATOM    640  O   LYS A  42      11.667  13.789 -18.771  1.00  0.00            
ATOM    641  N   SER A  43      11.045  12.644 -20.588  1.00  0.00            
ATOM    642  H   SER A  43      11.276  12.479 -21.556  1.00  0.00            
ATOM    643  CA  SER A  43      10.313  11.668 -19.726  1.00  0.00            
ATOM    644  HA  SER A  43       9.774  12.223 -18.955  1.00  0.00            
ATOM    645  CB  SER A  43       9.355  10.900 -20.588  1.00  0.00            
ATOM    646  HB2 SER A  43       8.550  11.541 -20.947  1.00  0.00            
ATOM    647  HB3 SER A  43       9.854  10.465 -21.453  1.00  0.00            
ATOM    648  OG  SER A  43       8.815   9.846 -19.959  1.00  0.00            
ATOM    649  HG  SER A  43       8.243   9.463 -20.636  1.00  0.00            
ATOM    650  C   SER A  43      11.264  10.754 -19.014  1.00  0.00            
ATOM    651  O   SER A  43      12.183  10.150 -19.595  1.00  0.00            
ATOM    652  N   LYS A  44      10.911  10.513 -17.729  1.00  0.00            
ATOM    653  H   LYS A  44      10.008  10.904 -17.492  1.00  0.00            
ATOM    654  CA  LYS A  44      11.388   9.410 -16.836  1.00  0.00            
ATOM    655  HA  LYS A  44      12.470   9.506 -16.916  1.00  0.00            
ATOM    656  CB  LYS A  44      11.002   9.755 -15.369  1.00  0.00            
ATOM    657  HB2 LYS A  44       9.921   9.825 -15.255  1.00  0.00            
ATOM    658  HB3 LYS A  44      11.286   8.933 -14.722  1.00  0.00            
ATOM    659  CG  LYS A  44      11.699  11.054 -14.918  1.00  0.00            
ATOM    660  HG2 LYS A  44      11.378  11.909 -15.501  1.00  0.00            
ATOM    661  HG3 LYS A  44      11.563  11.103 -13.834  1.00  0.00            
ATOM    662  CD  LYS A  44      13.200  11.027 -15.076  1.00  0.00            
ATOM    663  HD2 LYS A  44      13.463  11.236 -16.114  1.00  0.00            
ATOM    664  HD3 LYS A  44      13.720  11.785 -14.489  1.00  0.00            
ATOM    665  CE  LYS A  44      14.013   9.744 -14.707  1.00  0.00            
ATOM    666  HE2 LYS A  44      14.292   9.737 -13.657  1.00  0.00            
ATOM    667  HE3 LYS A  44      13.401   8.864 -14.921  1.00  0.00            
ATOM    668  NZ  LYS A  44      15.218   9.682 -15.513  1.00  0.00            
ATOM    669  HZ1 LYS A  44      15.798  10.460 -15.228  1.00  0.00            
ATOM    670  HZ2 LYS A  44      15.792   8.867 -15.423  1.00  0.00            
ATOM    671  HZ3 LYS A  44      15.058   9.793 -16.506  1.00  0.00            
ATOM    672  C   LYS A  44      10.938   7.986 -17.369  1.00  0.00            
ATOM    673  O   LYS A  44      11.533   6.972 -16.948  1.00  0.00            
ATOM    674  N   GLY A  45       9.978   7.846 -18.287  1.00  0.00            
ATOM    675  H   GLY A  45       9.535   8.715 -18.560  1.00  0.00            
ATOM    676  CA  GLY A  45       9.367   6.592 -18.647  1.00  0.00            
ATOM    677  HA2 GLY A  45       8.723   6.848 -19.490  1.00  0.00            
ATOM    678  HA3 GLY A  45      10.131   5.882 -18.952  1.00  0.00            
ATOM    679  C   GLY A  45       8.594   5.872 -17.534  1.00  0.00            
ATOM    680  O   GLY A  45       8.388   4.657 -17.598  1.00  0.00            
ATOM    681  N   TYR A  46       7.946   6.697 -16.654  1.00  0.00            
ATOM    682  H   TYR A  46       7.973   7.697 -16.829  1.00  0.00            
ATOM    683  CA  TYR A  46       6.811   6.319 -15.803  1.00  0.00            
ATOM    684  HA  TYR A  46       6.236   5.565 -16.341  1.00  0.00            
ATOM    685  CB  TYR A  46       7.294   5.680 -14.471  1.00  0.00            
ATOM    686  HB2 TYR A  46       6.425   5.376 -13.895  1.00  0.00            
ATOM    687  HB3 TYR A  46       7.916   4.850 -14.819  1.00  0.00            
ATOM    688  CG  TYR A  46       8.052   6.653 -13.601  1.00  0.00            
ATOM    689  CD1 TYR A  46       9.455   6.737 -13.661  1.00  0.00            
ATOM    690  HD1 TYR A  46       9.937   6.185 -14.448  1.00  0.00            
ATOM    691  CE1 TYR A  46      10.196   7.468 -12.640  1.00  0.00            
ATOM    692  HE1 TYR A  46      11.263   7.371 -12.739  1.00  0.00            
ATOM    693  CZ  TYR A  46       9.500   8.152 -11.611  1.00  0.00            
ATOM    694  OH  TYR A  46      10.217   8.928 -10.699  1.00  0.00            
ATOM    695  HH  TYR A  46      11.160   8.968 -10.916  1.00  0.00            
ATOM    696  CE2 TYR A  46       8.089   8.035 -11.577  1.00  0.00            
ATOM    697  HE2 TYR A  46       7.544   8.471 -10.756  1.00  0.00            
ATOM    698  CD2 TYR A  46       7.349   7.269 -12.490  1.00  0.00            
ATOM    699  HD2 TYR A  46       6.300   7.126 -12.330  1.00  0.00            
ATOM    700  C   TYR A  46       5.865   7.474 -15.558  1.00  0.00            
ATOM    701  O   TYR A  46       6.259   8.637 -15.871  1.00  0.00            
ATOM    702  N   GLY A  47       4.628   7.201 -15.131  1.00  0.00            
ATOM    703  H   GLY A  47       4.368   6.292 -14.767  1.00  0.00            
ATOM    704  CA  GLY A  47       3.588   8.263 -15.017  1.00  0.00            
ATOM    705  HA2 GLY A  47       3.987   9.258 -14.784  1.00  0.00            
ATOM    706  HA3 GLY A  47       3.106   8.436 -15.979  1.00  0.00            
ATOM    707  C   GLY A  47       2.462   7.899 -14.036  1.00  0.00            
ATOM    708  O   GLY A  47       2.421   6.790 -13.504  1.00  0.00            
ATOM    709  N   PHE A  48       1.504   8.801 -13.850  1.00  0.00            
ATOM    710  H   PHE A  48       1.618   9.718 -14.272  1.00  0.00            
ATOM    711  CA  PHE A  48       0.389   8.682 -12.880  1.00  0.00            
ATOM    712  HA  PHE A  48       0.248   7.624 -12.644  1.00  0.00            
ATOM    713  CB  PHE A  48       0.731   9.462 -11.604  1.00  0.00            
ATOM    714  HB2 PHE A  48       1.034  10.488 -11.783  1.00  0.00            
ATOM    715  HB3 PHE A  48      -0.196   9.526 -11.031  1.00  0.00            
ATOM    716  CG  PHE A  48       1.897   8.844 -10.842  1.00  0.00            
ATOM    717  CD1 PHE A  48       1.689   7.897  -9.808  1.00  0.00            
ATOM    718  HD1 PHE A  48       0.679   7.607  -9.585  1.00  0.00            
ATOM    719  CE1 PHE A  48       2.736   7.454  -9.033  1.00  0.00            
ATOM    720  HE1 PHE A  48       2.598   6.770  -8.214  1.00  0.00            
ATOM    721  CZ  PHE A  48       4.031   7.951  -9.242  1.00  0.00            
ATOM    722  HZ  PHE A  48       4.776   7.552  -8.570  1.00  0.00            
ATOM    723  CE2 PHE A  48       4.308   8.860 -10.279  1.00  0.00            
ATOM    724  HE2 PHE A  48       5.269   9.316 -10.461  1.00  0.00            
ATOM    725  CD2 PHE A  48       3.242   9.308 -11.096  1.00  0.00            
ATOM    726  HD2 PHE A  48       3.456  10.038 -11.860  1.00  0.00            
ATOM    727  C   PHE A  48      -0.938   9.182 -13.465  1.00  0.00            
ATOM    728  O   PHE A  48      -0.956  10.180 -14.178  1.00  0.00            
ATOM    729  N   VAL A  49      -2.024   8.582 -13.083  1.00  0.00            
ATOM    730  H   VAL A  49      -1.913   7.801 -12.459  1.00  0.00            
ATOM    731  CA  VAL A  49      -3.370   8.831 -13.553  1.00  0.00            
ATOM    732  HA  VAL A  49      -3.391   9.782 -14.095  1.00  0.00            
ATOM    733  CB  VAL A  49      -3.725   7.769 -14.612  1.00  0.00            
ATOM    734  HB  VAL A  49      -3.741   6.775 -14.169  1.00  0.00            
ATOM    735  CG1 VAL A  49      -5.074   8.140 -15.202  1.00  0.00            
ATOM    736 1HG1 VAL A  49      -5.389   7.357 -15.890  1.00  0.00            
ATOM    737 2HG1 VAL A  49      -5.858   8.184 -14.444  1.00  0.00            
ATOM    738 3HG1 VAL A  49      -5.022   9.022 -15.835  1.00  0.00            
ATOM    739  CG2 VAL A  49      -2.761   7.746 -15.887  1.00  0.00            
ATOM    740 1HG2 VAL A  49      -1.778   7.348 -15.648  1.00  0.00            
ATOM    741 2HG2 VAL A  49      -3.150   7.199 -16.740  1.00  0.00            
ATOM    742 3HG2 VAL A  49      -2.696   8.767 -16.272  1.00  0.00            
ATOM    743  C   VAL A  49      -4.307   8.796 -12.361  1.00  0.00            
ATOM    744  O   VAL A  49      -4.115   8.028 -11.462  1.00  0.00            
ATOM    745  N   SER A  50      -5.313   9.759 -12.180  1.00  0.00            
ATOM    746  H   SER A  50      -5.400  10.497 -12.858  1.00  0.00            
ATOM    747  CA  SER A  50      -6.233   9.781 -11.005  1.00  0.00            
ATOM    748  HA  SER A  50      -5.943   9.033 -10.272  1.00  0.00            
ATOM    749  CB  SER A  50      -6.024  11.063 -10.252  1.00  0.00            
ATOM    750  HB2 SER A  50      -6.185  11.826 -11.009  1.00  0.00            
ATOM    751  HB3 SER A  50      -6.852  11.241  -9.558  1.00  0.00            
ATOM    752  OG  SER A  50      -4.715  11.206  -9.729  1.00  0.00            
ATOM    753  HG  SER A  50      -4.084  10.918 -10.394  1.00  0.00            
ATOM    754  C   SER A  50      -7.712   9.679 -11.504  1.00  0.00            
ATOM    755  O   SER A  50      -8.102  10.253 -12.525  1.00  0.00            
ATOM    756  N   PHE A  51      -8.591   9.147 -10.630  1.00  0.00            
ATOM    757  H   PHE A  51      -8.206   8.808  -9.757  1.00  0.00            
ATOM    758  CA  PHE A  51     -10.042   8.924 -10.827  1.00  0.00            
ATOM    759  HA  PHE A  51     -10.466   9.428 -11.705  1.00  0.00            
ATOM    760  CB  PHE A  51     -10.177   7.402 -10.929  1.00  0.00            
ATOM    761  HB2 PHE A  51      -9.841   6.948 -10.004  1.00  0.00            
ATOM    762  HB3 PHE A  51     -11.208   7.189 -11.207  1.00  0.00            
ATOM    763  CG  PHE A  51      -9.425   6.831 -12.085  1.00  0.00            
ATOM    764  CD1 PHE A  51      -8.007   6.496 -11.830  1.00  0.00            
ATOM    765  HD1 PHE A  51      -7.519   6.703 -10.888  1.00  0.00            
ATOM    766  CE1 PHE A  51      -7.214   6.120 -12.946  1.00  0.00            
ATOM    767  HE1 PHE A  51      -6.152   5.955 -12.818  1.00  0.00            
ATOM    768  CZ  PHE A  51      -7.740   6.045 -14.253  1.00  0.00            
ATOM    769  HZ  PHE A  51      -7.149   5.852 -15.141  1.00  0.00            
ATOM    770  CE2 PHE A  51      -9.071   6.259 -14.452  1.00  0.00            
ATOM    771  HE2 PHE A  51      -9.577   5.987 -15.365  1.00  0.00            
ATOM    772  CD2 PHE A  51      -9.894   6.729 -13.442  1.00  0.00            
ATOM    773  HD2 PHE A  51     -10.941   6.991 -13.527  1.00  0.00            
ATOM    774  C   PHE A  51     -10.968   9.396  -9.617  1.00  0.00            
ATOM    775  O   PHE A  51     -10.460   9.695  -8.528  1.00  0.00            
ATOM    776  N   PHE A  52     -12.245   9.597  -9.852  1.00  0.00            
ATOM    777  H   PHE A  52     -12.555   9.476 -10.815  1.00  0.00            
ATOM    778  CA  PHE A  52     -13.302   9.948  -8.876  1.00  0.00            
ATOM    779  HA  PHE A  52     -12.835  10.588  -8.121  1.00  0.00            
ATOM    780  CB  PHE A  52     -14.459  10.661  -9.607  1.00  0.00            
ATOM    781  HB2 PHE A  52     -14.941   9.958 -10.286  1.00  0.00            
ATOM    782  HB3 PHE A  52     -15.175  10.921  -8.829  1.00  0.00            
ATOM    783  CG  PHE A  52     -14.162  11.916 -10.473  1.00  0.00            
ATOM    784  CD1 PHE A  52     -14.029  11.700 -11.882  1.00  0.00            
ATOM    785  HD1 PHE A  52     -14.141  10.713 -12.306  1.00  0.00            
ATOM    786  CE1 PHE A  52     -13.646  12.754 -12.674  1.00  0.00            
ATOM    787  HE1 PHE A  52     -13.596  12.624 -13.741  1.00  0.00            
ATOM    788  CZ  PHE A  52     -13.242  13.926 -12.144  1.00  0.00            
ATOM    789  HZ  PHE A  52     -12.897  14.759 -12.734  1.00  0.00            
ATOM    790  CE2 PHE A  52     -13.471  14.186 -10.746  1.00  0.00            
ATOM    791  HE2 PHE A  52     -13.214  15.138 -10.313  1.00  0.00            
ATOM    792  CD2 PHE A  52     -13.903  13.148  -9.905  1.00  0.00            
ATOM    793  HD2 PHE A  52     -13.865  13.254  -8.838  1.00  0.00            
ATOM    794  C   PHE A  52     -13.898   8.732  -8.153  1.00  0.00            
ATOM    795  O   PHE A  52     -14.461   8.820  -7.049  1.00  0.00            
ATOM    796  N   ASN A  53     -13.717   7.504  -8.697  1.00  0.00            
ATOM    797  H   ASN A  53     -13.162   7.407  -9.535  1.00  0.00            
ATOM    798  CA  ASN A  53     -14.250   6.229  -8.129  1.00  0.00            
ATOM    799  HA  ASN A  53     -14.250   6.412  -7.054  1.00  0.00            
ATOM    800  CB  ASN A  53     -15.798   6.051  -8.499  1.00  0.00            
ATOM    801  HB2 ASN A  53     -16.306   5.257  -7.961  1.00  0.00            
ATOM    802  HB3 ASN A  53     -16.363   6.958  -8.316  1.00  0.00            
ATOM    803  CG  ASN A  53     -15.977   5.775  -9.949  1.00  0.00            
ATOM    804  OD1 ASN A  53     -15.508   4.800 -10.487  1.00  0.00            
ATOM    805  ND2 ASN A  53     -16.539   6.641 -10.726  1.00  0.00            
ATOM    806 1HD2 ASN A  53     -16.370   6.527 -11.707  1.00  0.00            
ATOM    807 2HD2 ASN A  53     -16.749   7.506 -10.238  1.00  0.00            
ATOM    808  C   ASN A  53     -13.359   5.060  -8.304  1.00  0.00            
ATOM    809  O   ASN A  53     -12.606   5.082  -9.263  1.00  0.00            
ATOM    810  N   LYS A  54     -13.455   3.986  -7.426  1.00  0.00            
ATOM    811  H   LYS A  54     -14.220   4.072  -6.780  1.00  0.00            
ATOM    812  CA  LYS A  54     -12.652   2.752  -7.490  1.00  0.00            
ATOM    813  HA  LYS A  54     -11.624   3.097  -7.569  1.00  0.00            
ATOM    814  CB  LYS A  54     -12.918   2.006  -6.203  1.00  0.00            
ATOM    815  HB2 LYS A  54     -12.162   1.226  -6.102  1.00  0.00            
ATOM    816  HB3 LYS A  54     -12.941   2.708  -5.374  1.00  0.00            
ATOM    817  CG  LYS A  54     -14.228   1.194  -6.185  1.00  0.00            
ATOM    818  HG2 LYS A  54     -15.153   1.771  -6.152  1.00  0.00            
ATOM    819  HG3 LYS A  54     -14.367   0.637  -7.116  1.00  0.00            
ATOM    820  CD  LYS A  54     -14.129   0.250  -4.992  1.00  0.00            
ATOM    821  HD2 LYS A  54     -13.262  -0.376  -5.202  1.00  0.00            
ATOM    822  HD3 LYS A  54     -13.967   0.780  -4.055  1.00  0.00            
ATOM    823  CE  LYS A  54     -15.372  -0.637  -4.834  1.00  0.00            
ATOM    824  HE2 LYS A  54     -16.209   0.048  -4.722  1.00  0.00            
ATOM    825  HE3 LYS A  54     -15.528  -1.347  -5.643  1.00  0.00            
ATOM    826  NZ  LYS A  54     -15.308  -1.483  -3.608  1.00  0.00            
ATOM    827  HZ1 LYS A  54     -15.327  -0.883  -2.797  1.00  0.00            
ATOM    828  HZ2 LYS A  54     -16.053  -2.165  -3.599  1.00  0.00            
ATOM    829  HZ3 LYS A  54     -14.381  -1.867  -3.721  1.00  0.00            
ATOM    830  C   LYS A  54     -12.893   1.870  -8.748  1.00  0.00            
ATOM    831  O   LYS A  54     -11.952   1.248  -9.317  1.00  0.00            
ATOM    832  N   TRP A  55     -14.137   1.844  -9.257  1.00  0.00            
ATOM    833  H   TRP A  55     -14.821   2.340  -8.716  1.00  0.00            
ATOM    834  CA  TRP A  55     -14.597   0.933 -10.267  1.00  0.00            
ATOM    835  HA  TRP A  55     -14.295  -0.083 -10.003  1.00  0.00            
ATOM    836  CB  TRP A  55     -16.134   0.936 -10.474  1.00  0.00            
ATOM    837  HB2 TRP A  55     -16.513   1.930 -10.728  1.00  0.00            
ATOM    838  HB3 TRP A  55     -16.384   0.219 -11.262  1.00  0.00            
ATOM    839  CG  TRP A  55     -16.845   0.628  -9.263  1.00  0.00            
ATOM    840  CD1 TRP A  55     -17.483   1.416  -8.368  1.00  0.00            
ATOM    841  HD1 TRP A  55     -17.730   2.453  -8.550  1.00  0.00            
ATOM    842  NE1 TRP A  55     -17.921   0.626  -7.336  1.00  0.00            
ATOM    843  HE1 TRP A  55     -18.504   0.904  -6.552  1.00  0.00            
ATOM    844  CE2 TRP A  55     -17.530  -0.664  -7.357  1.00  0.00            
ATOM    845  CZ2 TRP A  55     -17.767  -1.848  -6.533  1.00  0.00            
ATOM    846  HZ2 TRP A  55     -18.394  -1.690  -5.673  1.00  0.00            
ATOM    847  CH2 TRP A  55     -17.400  -3.081  -6.998  1.00  0.00            
ATOM    848  HH2 TRP A  55     -17.597  -3.963  -6.411  1.00  0.00            
ATOM    849  CZ3 TRP A  55     -16.557  -3.167  -8.125  1.00  0.00            
ATOM    850  HZ3 TRP A  55     -16.140  -4.120  -8.428  1.00  0.00            
ATOM    851  CE3 TRP A  55     -16.321  -1.984  -8.932  1.00  0.00            
ATOM    852  HE3 TRP A  55     -15.857  -1.988  -9.905  1.00  0.00            
ATOM    853  CD2 TRP A  55     -16.763  -0.691  -8.573  1.00  0.00            
ATOM    854  C   TRP A  55     -13.899   1.188 -11.593  1.00  0.00            
ATOM    855  O   TRP A  55     -13.576   0.266 -12.325  1.00  0.00            
ATOM    856  N   ASP A  56     -13.896   2.504 -11.858  1.00  0.00            
ATOM    857  H   ASP A  56     -14.341   3.190 -11.261  1.00  0.00            
ATOM    858  CA  ASP A  56     -13.096   2.990 -12.997  1.00  0.00            
ATOM    859  HA  ASP A  56     -13.515   2.447 -13.845  1.00  0.00            
ATOM    860  CB  ASP A  56     -13.267   4.510 -13.071  1.00  0.00            
ATOM    861  HB2 ASP A  56     -12.830   4.881 -12.151  1.00  0.00            
ATOM    862  HB3 ASP A  56     -12.509   4.831 -13.789  1.00  0.00            
ATOM    863  CG  ASP A  56     -14.626   5.187 -13.577  1.00  0.00            
ATOM    864  OD1 ASP A  56     -15.668   4.492 -13.662  1.00  0.00            
ATOM    865  OD2 ASP A  56     -14.678   6.402 -13.906  1.00  0.00            
ATOM    866  C   ASP A  56     -11.572   2.742 -12.924  1.00  0.00            
ATOM    867  O   ASP A  56     -10.870   2.447 -13.903  1.00  0.00            
ATOM    868  N   ALA A  57     -10.907   3.015 -11.801  1.00  0.00            
ATOM    869  H   ALA A  57     -11.451   3.234 -10.983  1.00  0.00            
ATOM    870  CA  ALA A  57      -9.484   2.867 -11.503  1.00  0.00            
ATOM    871  HA  ALA A  57      -8.825   3.422 -12.179  1.00  0.00            
ATOM    872  CB  ALA A  57      -9.229   3.477 -10.083  1.00  0.00            
ATOM    873  HB1 ALA A  57      -9.414   2.699  -9.349  1.00  0.00            
ATOM    874  HB2 ALA A  57      -8.185   3.763  -9.956  1.00  0.00            
ATOM    875  HB3 ALA A  57      -9.922   4.293  -9.893  1.00  0.00            
ATOM    876  C   ALA A  57      -8.966   1.418 -11.652  1.00  0.00            
ATOM    877  O   ALA A  57      -7.942   1.101 -12.292  1.00  0.00            
ATOM    878  N   GLU A  58      -9.643   0.535 -10.959  1.00  0.00            
ATOM    879  H   GLU A  58     -10.451   0.888 -10.461  1.00  0.00            
ATOM    880  CA  GLU A  58      -9.388  -0.897 -10.896  1.00  0.00            
ATOM    881  HA  GLU A  58      -8.340  -1.047 -10.629  1.00  0.00            
ATOM    882  CB  GLU A  58     -10.264  -1.499  -9.806  1.00  0.00            
ATOM    883  HB2 GLU A  58     -10.176  -0.944  -8.867  1.00  0.00            
ATOM    884  HB3 GLU A  58     -11.284  -1.346 -10.151  1.00  0.00            
ATOM    885  CG  GLU A  58     -10.049  -3.014  -9.600  1.00  0.00            
ATOM    886  HG2 GLU A  58     -10.265  -3.390 -10.595  1.00  0.00            
ATOM    887  HG3 GLU A  58      -9.021  -3.179  -9.254  1.00  0.00            
ATOM    888  CD  GLU A  58     -10.980  -3.674  -8.547  1.00  0.00            
ATOM    889  OE1 GLU A  58     -12.191  -3.703  -8.787  1.00  0.00            
ATOM    890  OE2 GLU A  58     -10.505  -4.028  -7.458  1.00  0.00            
ATOM    891  C   GLU A  58      -9.600  -1.599 -12.290  1.00  0.00            
ATOM    892  O   GLU A  58      -8.826  -2.387 -12.785  1.00  0.00            
ATOM    893  N   ASN A  59     -10.643  -1.171 -13.013  1.00  0.00            
ATOM    894  H   ASN A  59     -11.288  -0.481 -12.642  1.00  0.00            
ATOM    895  CA  ASN A  59     -10.794  -1.497 -14.394  1.00  0.00            
ATOM    896  HA  ASN A  59     -10.874  -2.586 -14.492  1.00  0.00            
ATOM    897  CB  ASN A  59     -12.185  -0.992 -14.903  1.00  0.00            
ATOM    898  HB2 ASN A  59     -12.893  -1.477 -14.245  1.00  0.00            
ATOM    899  HB3 ASN A  59     -12.181   0.094 -14.754  1.00  0.00            
ATOM    900  CG  ASN A  59     -12.578  -1.309 -16.315  1.00  0.00            
ATOM    901  OD1 ASN A  59     -12.854  -2.478 -16.596  1.00  0.00            
ATOM    902  ND2 ASN A  59     -12.673  -0.384 -17.195  1.00  0.00            
ATOM    903 1HD2 ASN A  59     -12.950  -0.718 -18.111  1.00  0.00            
ATOM    904 2HD2 ASN A  59     -12.507   0.583 -16.960  1.00  0.00            
ATOM    905  C   ASN A  59      -9.698  -0.894 -15.310  1.00  0.00            
ATOM    906  O   ASN A  59      -9.247  -1.661 -16.126  1.00  0.00            
ATOM    907  N   ALA A  60      -9.268   0.327 -15.204  1.00  0.00            
ATOM    908  H   ALA A  60      -9.650   0.926 -14.486  1.00  0.00            
ATOM    909  CA  ALA A  60      -8.138   0.823 -15.979  1.00  0.00            
ATOM    910  HA  ALA A  60      -8.215   0.697 -17.061  1.00  0.00            
ATOM    911  CB  ALA A  60      -7.863   2.287 -15.614  1.00  0.00            
ATOM    912  HB1 ALA A  60      -8.781   2.869 -15.504  1.00  0.00            
ATOM    913  HB2 ALA A  60      -7.249   2.280 -14.717  1.00  0.00            
ATOM    914  HB3 ALA A  60      -7.223   2.697 -16.387  1.00  0.00            
ATOM    915  C   ALA A  60      -6.816   0.015 -15.705  1.00  0.00            
ATOM    916  O   ALA A  60      -5.996  -0.159 -16.631  1.00  0.00            
ATOM    917  N   ILE A  61      -6.647  -0.405 -14.471  1.00  0.00            
ATOM    918  H   ILE A  61      -7.247  -0.043 -13.747  1.00  0.00            
ATOM    919  CA  ILE A  61      -5.468  -1.212 -14.116  1.00  0.00            
ATOM    920  HA  ILE A  61      -4.562  -0.709 -14.450  1.00  0.00            
ATOM    921  CB  ILE A  61      -5.423  -1.350 -12.519  1.00  0.00            
ATOM    922  HB  ILE A  61      -6.353  -1.706 -12.085  1.00  0.00            
ATOM    923  CG2 ILE A  61      -4.431  -2.457 -12.298  1.00  0.00            
ATOM    924 1HG2 ILE A  61      -4.167  -2.519 -11.248  1.00  0.00            
ATOM    925 2HG2 ILE A  61      -4.794  -3.436 -12.626  1.00  0.00            
ATOM    926 3HG2 ILE A  61      -3.542  -2.113 -12.824  1.00  0.00            
ATOM    927  CG1 ILE A  61      -4.838  -0.162 -11.712  1.00  0.00            
ATOM    928 2HG1 ILE A  61      -3.765  -0.019 -11.836  1.00  0.00            
ATOM    929 3HG1 ILE A  61      -5.198   0.820 -12.012  1.00  0.00            
ATOM    930  CD1 ILE A  61      -5.091  -0.184 -10.196  1.00  0.00            
ATOM    931 1HD1 ILE A  61      -4.478   0.511  -9.623  1.00  0.00            
ATOM    932 2HD1 ILE A  61      -6.088   0.218 -10.041  1.00  0.00            
ATOM    933 3HD1 ILE A  61      -5.085  -1.222  -9.871  1.00  0.00            
ATOM    934  C   ILE A  61      -5.562  -2.534 -14.828  1.00  0.00            
ATOM    935  O   ILE A  61      -4.621  -2.998 -15.497  1.00  0.00            
ATOM    936  N   GLN A  62      -6.788  -3.091 -14.930  1.00  0.00            
ATOM    937  H   GLN A  62      -7.573  -2.669 -14.449  1.00  0.00            
ATOM    938  CA  GLN A  62      -7.022  -4.429 -15.492  1.00  0.00            
ATOM    939  HA  GLN A  62      -6.151  -4.987 -15.175  1.00  0.00            
ATOM    940  CB  GLN A  62      -8.223  -5.087 -14.949  1.00  0.00            
ATOM    941  HB2 GLN A  62      -8.303  -4.971 -13.857  1.00  0.00            
ATOM    942  HB3 GLN A  62      -9.159  -4.681 -15.318  1.00  0.00            
ATOM    943  CG  GLN A  62      -8.216  -6.636 -15.245  1.00  0.00            
ATOM    944  HG2 GLN A  62      -8.134  -6.795 -16.317  1.00  0.00            
ATOM    945  HG3 GLN A  62      -7.268  -7.017 -14.874  1.00  0.00            
ATOM    946  CD  GLN A  62      -9.337  -7.464 -14.683  1.00  0.00            
ATOM    947  OE1 GLN A  62     -10.393  -6.968 -14.289  1.00  0.00            
ATOM    948  NE2 GLN A  62      -9.141  -8.758 -14.354  1.00  0.00            
ATOM    949 1HE2 GLN A  62      -9.780  -9.245 -13.742  1.00  0.00            
ATOM    950 2HE2 GLN A  62      -8.223  -9.129 -14.548  1.00  0.00            
ATOM    951  C   GLN A  62      -7.000  -4.400 -16.987  1.00  0.00            
ATOM    952  O   GLN A  62      -6.503  -5.328 -17.578  1.00  0.00            
ATOM    953  N   GLN A  63      -7.496  -3.305 -17.569  1.00  0.00            
ATOM    954  H   GLN A  63      -7.893  -2.637 -16.923  1.00  0.00            
ATOM    955  CA  GLN A  63      -7.426  -3.024 -19.013  1.00  0.00            
ATOM    956  HA  GLN A  63      -7.681  -3.993 -19.441  1.00  0.00            
ATOM    957  CB  GLN A  63      -8.459  -2.014 -19.476  1.00  0.00            
ATOM    958  HB2 GLN A  63      -8.413  -1.173 -18.788  1.00  0.00            
ATOM    959  HB3 GLN A  63      -8.208  -1.596 -20.455  1.00  0.00            
ATOM    960  CG  GLN A  63      -9.876  -2.501 -19.514  1.00  0.00            
ATOM    961  HG2 GLN A  63     -10.061  -3.202 -18.699  1.00  0.00            
ATOM    962  HG3 GLN A  63     -10.593  -1.685 -19.523  1.00  0.00            
ATOM    963  CD  GLN A  63     -10.164  -3.198 -20.850  1.00  0.00            
ATOM    964  OE1 GLN A  63      -9.293  -3.670 -21.525  1.00  0.00            
ATOM    965  NE2 GLN A  63     -11.438  -3.283 -21.116  1.00  0.00            
ATOM    966 1HE2 GLN A  63     -11.724  -3.851 -21.903  1.00  0.00            
ATOM    967 2HE2 GLN A  63     -12.131  -2.917 -20.480  1.00  0.00            
ATOM    968  C   GLN A  63      -6.052  -2.728 -19.566  1.00  0.00            
ATOM    969  O   GLN A  63      -5.750  -3.173 -20.686  1.00  0.00            
ATOM    970  N   MET A  64      -5.111  -2.139 -18.776  1.00  0.00            
ATOM    971  H   MET A  64      -5.328  -1.788 -17.859  1.00  0.00            
ATOM    972  CA  MET A  64      -3.853  -1.579 -19.217  1.00  0.00            
ATOM    973  HA  MET A  64      -3.775  -1.609 -20.304  1.00  0.00            
ATOM    974  CB  MET A  64      -3.799  -0.038 -18.946  1.00  0.00            
ATOM    975  HB2 MET A  64      -3.789   0.118 -17.867  1.00  0.00            
ATOM    976  HB3 MET A  64      -2.796   0.308 -19.224  1.00  0.00            
ATOM    977  CG  MET A  64      -4.900   0.837 -19.610  1.00  0.00            
ATOM    978  HG2 MET A  64      -5.914   0.483 -19.437  1.00  0.00            
ATOM    979  HG3 MET A  64      -4.894   1.807 -19.108  1.00  0.00            
ATOM    980  SD  MET A  64      -4.746   0.910 -21.357  1.00  0.00            
ATOM    981  CE  MET A  64      -3.104   1.660 -21.597  1.00  0.00            
ATOM    982  HE1 MET A  64      -3.090   2.159 -22.566  1.00  0.00            
ATOM    983  HE2 MET A  64      -3.008   2.423 -20.818  1.00  0.00            
ATOM    984  HE3 MET A  64      -2.309   0.934 -21.424  1.00  0.00            
ATOM    985  C   MET A  64      -2.529  -2.237 -18.822  1.00  0.00            
ATOM    986  O   MET A  64      -1.468  -1.898 -19.352  1.00  0.00            
ATOM    987  N   GLY A  65      -2.674  -3.198 -17.918  1.00  0.00            
ATOM    988  H   GLY A  65      -3.547  -3.321 -17.422  1.00  0.00            
ATOM    989  CA  GLY A  65      -1.536  -4.027 -17.480  1.00  0.00            
ATOM    990  HA2 GLY A  65      -0.818  -3.333 -17.044  1.00  0.00            
ATOM    991  HA3 GLY A  65      -1.902  -4.805 -16.802  1.00  0.00            
ATOM    992  C   GLY A  65      -0.984  -4.839 -18.669  1.00  0.00            
ATOM    993  O   GLY A  65      -1.717  -5.532 -19.350  1.00  0.00            
ATOM    994  N   GLY A  66       0.282  -4.642 -19.011  1.00  0.00            
ATOM    995  H   GLY A  66       0.799  -4.026 -18.393  1.00  0.00            
ATOM    996  CA  GLY A  66       0.977  -5.202 -20.177  1.00  0.00            
ATOM    997  HA2 GLY A  66       2.056  -5.127 -20.037  1.00  0.00            
ATOM    998  HA3 GLY A  66       0.773  -6.260 -20.195  1.00  0.00            
ATOM    999  C   GLY A  66       0.595  -4.664 -21.571  1.00  0.00            
ATOM   1000  O   GLY A  66       0.728  -5.470 -22.456  1.00  0.00            
ATOM   1001  N   GLN A  67       0.041  -3.492 -21.746  1.00  0.00            
ATOM   1002  H   GLN A  67      -0.022  -2.854 -20.959  1.00  0.00            
ATOM   1003  CA  GLN A  67      -0.278  -3.031 -23.111  1.00  0.00            
ATOM   1004  HA  GLN A  67      -0.523  -3.957 -23.623  1.00  0.00            
ATOM   1005  CB  GLN A  67      -1.569  -2.150 -23.244  1.00  0.00            
ATOM   1006  HB2 GLN A  67      -1.406  -1.143 -22.866  1.00  0.00            
ATOM   1007  HB3 GLN A  67      -1.608  -1.899 -24.304  1.00  0.00            
ATOM   1008  CG  GLN A  67      -2.838  -2.745 -22.650  1.00  0.00            
ATOM   1009  HG2 GLN A  67      -2.730  -3.085 -21.625  1.00  0.00            
ATOM   1010  HG3 GLN A  67      -3.547  -1.931 -22.751  1.00  0.00            
ATOM   1011  CD  GLN A  67      -3.512  -3.989 -23.357  1.00  0.00            
ATOM   1012  OE1 GLN A  67      -2.988  -4.457 -24.385  1.00  0.00            
ATOM   1013  NE2 GLN A  67      -4.651  -4.506 -22.945  1.00  0.00            
ATOM   1014 1HE2 GLN A  67      -5.032  -5.233 -23.524  1.00  0.00            
ATOM   1015 2HE2 GLN A  67      -5.145  -3.988 -22.230  1.00  0.00            
ATOM   1016  C   GLN A  67       0.796  -2.306 -23.828  1.00  0.00            
ATOM   1017  O   GLN A  67       1.641  -1.679 -23.218  1.00  0.00            
ATOM   1018  N   TRP A  68       0.704  -2.344 -25.168  1.00  0.00            
ATOM   1019  H   TRP A  68       0.091  -2.951 -25.688  1.00  0.00            
ATOM   1020  CA  TRP A  68       1.579  -1.596 -26.004  1.00  0.00            
ATOM   1021  HA  TRP A  68       2.568  -1.729 -25.578  1.00  0.00            
ATOM   1022  CB  TRP A  68       1.535  -2.290 -27.372  1.00  0.00            
ATOM   1023  HB2 TRP A  68       1.653  -3.359 -27.226  1.00  0.00            
ATOM   1024  HB3 TRP A  68       0.507  -2.187 -27.722  1.00  0.00            
ATOM   1025  CG  TRP A  68       2.610  -1.833 -28.351  1.00  0.00            
ATOM   1026  CD1 TRP A  68       2.645  -0.657 -29.064  1.00  0.00            
ATOM   1027  HD1 TRP A  68       1.825   0.050 -29.008  1.00  0.00            
ATOM   1028  NE1 TRP A  68       3.846  -0.331 -29.549  1.00  0.00            
ATOM   1029  HE1 TRP A  68       4.087   0.522 -30.040  1.00  0.00            
ATOM   1030  CE2 TRP A  68       4.762  -1.285 -29.196  1.00  0.00            
ATOM   1031  CZ2 TRP A  68       6.165  -1.426 -29.410  1.00  0.00            
ATOM   1032  HZ2 TRP A  68       6.758  -0.693 -29.951  1.00  0.00            
ATOM   1033  CH2 TRP A  68       6.784  -2.546 -28.820  1.00  0.00            
ATOM   1034  HH2 TRP A  68       7.772  -2.751 -29.189  1.00  0.00            
ATOM   1035  CZ3 TRP A  68       6.130  -3.491 -27.996  1.00  0.00            
ATOM   1036  HZ3 TRP A  68       6.535  -4.372 -27.523  1.00  0.00            
ATOM   1037  CE3 TRP A  68       4.783  -3.283 -27.773  1.00  0.00            
ATOM   1038  HE3 TRP A  68       4.321  -4.043 -27.153  1.00  0.00            
ATOM   1039  CD2 TRP A  68       4.023  -2.283 -28.406  1.00  0.00            
ATOM   1040  C   TRP A  68       1.177  -0.113 -26.163  1.00  0.00            
ATOM   1041  O   TRP A  68      -0.042   0.120 -26.200  1.00  0.00            
ATOM   1042  N   LEU A  69       2.037   0.881 -26.311  1.00  0.00            
ATOM   1043  H   LEU A  69       2.999   0.652 -26.109  1.00  0.00            
ATOM   1044  CA  LEU A  69       1.833   2.307 -26.452  1.00  0.00            
ATOM   1045  HA  LEU A  69       1.009   2.509 -27.138  1.00  0.00            
ATOM   1046  CB  LEU A  69       1.419   2.860 -25.072  1.00  0.00            
ATOM   1047  HB2 LEU A  69       1.034   2.017 -24.510  1.00  0.00            
ATOM   1048  HB3 LEU A  69       2.228   3.312 -24.494  1.00  0.00            
ATOM   1049  CG  LEU A  69       0.195   3.779 -24.965  1.00  0.00            
ATOM   1050  HG  LEU A  69      -0.572   3.306 -25.588  1.00  0.00            
ATOM   1051  CD1 LEU A  69      -0.338   3.730 -23.555  1.00  0.00            
ATOM   1052 1HD1 LEU A  69      -1.275   4.264 -23.502  1.00  0.00            
ATOM   1053 2HD1 LEU A  69      -0.681   2.710 -23.343  1.00  0.00            
ATOM   1054 3HD1 LEU A  69       0.340   4.121 -22.800  1.00  0.00            
ATOM   1055  CD2 LEU A  69       0.339   5.208 -25.420  1.00  0.00            
ATOM   1056 1HD2 LEU A  69      -0.671   5.610 -25.365  1.00  0.00            
ATOM   1057 2HD2 LEU A  69       0.860   5.799 -24.659  1.00  0.00            
ATOM   1058 3HD2 LEU A  69       0.920   5.270 -26.338  1.00  0.00            
ATOM   1059  C   LEU A  69       3.164   2.886 -27.013  1.00  0.00            
ATOM   1060  O   LEU A  69       4.219   2.677 -26.430  1.00  0.00            
ATOM   1061  N   GLY A  70       3.024   3.676 -28.039  1.00  0.00            
ATOM   1062  H   GLY A  70       2.109   3.713 -28.460  1.00  0.00            
ATOM   1063  CA  GLY A  70       4.079   4.335 -28.792  1.00  0.00            
ATOM   1064  HA2 GLY A  70       3.580   4.836 -29.617  1.00  0.00            
ATOM   1065  HA3 GLY A  70       4.716   4.967 -28.169  1.00  0.00            
ATOM   1066  C   GLY A  70       5.032   3.223 -29.329  1.00  0.00            
ATOM   1067  O   GLY A  70       4.707   2.443 -30.232  1.00  0.00            
ATOM   1068  N   GLY A  71       6.201   3.114 -28.701  1.00  0.00            
ATOM   1069  H   GLY A  71       6.389   3.786 -27.967  1.00  0.00            
ATOM   1070  CA  GLY A  71       7.120   2.115 -28.984  1.00  0.00            
ATOM   1071  HA2 GLY A  71       6.745   1.385 -29.702  1.00  0.00            
ATOM   1072  HA3 GLY A  71       8.011   2.495 -29.490  1.00  0.00            
ATOM   1073  C   GLY A  71       7.543   1.329 -27.772  1.00  0.00            
ATOM   1074  O   GLY A  71       8.701   0.946 -27.674  1.00  0.00            
ATOM   1075  N   ARG A  72       6.684   1.150 -26.721  1.00  0.00            
ATOM   1076  H   ARG A  72       5.749   1.434 -26.970  1.00  0.00            
ATOM   1077  CA  ARG A  72       6.937   0.205 -25.574  1.00  0.00            
ATOM   1078  HA  ARG A  72       7.496  -0.600 -26.047  1.00  0.00            
ATOM   1079  CB  ARG A  72       7.663   0.872 -24.396  1.00  0.00            
ATOM   1080  HB2 ARG A  72       7.103   1.756 -24.086  1.00  0.00            
ATOM   1081  HB3 ARG A  72       7.615   0.192 -23.546  1.00  0.00            
ATOM   1082  CG  ARG A  72       9.084   1.409 -24.709  1.00  0.00            
ATOM   1083  HG2 ARG A  72       9.722   0.627 -25.128  1.00  0.00            
ATOM   1084  HG3 ARG A  72       8.963   2.227 -25.413  1.00  0.00            
ATOM   1085  CD  ARG A  72       9.675   2.056 -23.421  1.00  0.00            
ATOM   1086  HD2 ARG A  72      10.492   2.678 -23.777  1.00  0.00            
ATOM   1087  HD3 ARG A  72       8.945   2.630 -22.844  1.00  0.00            
ATOM   1088  NE  ARG A  72      10.209   0.994 -22.503  1.00  0.00            
ATOM   1089  HE  ARG A  72       9.897   0.061 -22.731  1.00  0.00            
ATOM   1090  CZ  ARG A  72      11.003   1.256 -21.451  1.00  0.00            
ATOM   1091  NH1 ARG A  72      11.305   2.461 -21.096  1.00  0.00            
ATOM   1092 1HH1 ARG A  72      11.119   3.257 -21.690  1.00  0.00            
ATOM   1093 2HH1 ARG A  72      11.846   2.506 -20.248  1.00  0.00            
ATOM   1094  NH2 ARG A  72      11.348   0.311 -20.622  1.00  0.00            
ATOM   1095 1HH2 ARG A  72      11.014  -0.629 -20.765  1.00  0.00            
ATOM   1096 2HH2 ARG A  72      11.875   0.495 -19.771  1.00  0.00            
ATOM   1097  C   ARG A  72       5.664  -0.523 -25.106  1.00  0.00            
ATOM   1098  O   ARG A  72       4.536  -0.005 -25.139  1.00  0.00            
ATOM   1099  N   GLN A  73       5.843  -1.648 -24.459  1.00  0.00            
ATOM   1100  H   GLN A  73       6.787  -2.020 -24.453  1.00  0.00            
ATOM   1101  CA  GLN A  73       4.855  -2.347 -23.611  1.00  0.00            
ATOM   1102  HA  GLN A  73       3.830  -2.197 -23.969  1.00  0.00            
ATOM   1103  CB  GLN A  73       4.992  -3.926 -23.567  1.00  0.00            
ATOM   1104  HB2 GLN A  73       5.200  -4.335 -24.558  1.00  0.00            
ATOM   1105  HB3 GLN A  73       5.917  -4.193 -23.068  1.00  0.00            
ATOM   1106  CG  GLN A  73       3.832  -4.592 -22.829  1.00  0.00            
ATOM   1107  HG2 GLN A  73       3.606  -3.968 -21.964  1.00  0.00            
ATOM   1108  HG3 GLN A  73       2.954  -4.674 -23.464  1.00  0.00            
ATOM   1109  CD  GLN A  73       4.166  -5.978 -22.419  1.00  0.00            
ATOM   1110  OE1 GLN A  73       3.988  -6.266 -21.199  1.00  0.00            
ATOM   1111  NE2 GLN A  73       4.630  -6.901 -23.297  1.00  0.00            
ATOM   1112 1HE2 GLN A  73       4.710  -7.843 -22.948  1.00  0.00            
ATOM   1113 2HE2 GLN A  73       4.833  -6.667 -24.252  1.00  0.00            
ATOM   1114  C   GLN A  73       4.888  -1.792 -22.201  1.00  0.00            
ATOM   1115  O   GLN A  73       5.950  -1.715 -21.633  1.00  0.00            
ATOM   1116  N   ILE A  74       3.773  -1.314 -21.603  1.00  0.00            
ATOM   1117  H   ILE A  74       2.854  -1.480 -21.997  1.00  0.00            
ATOM   1118  CA  ILE A  74       3.791  -0.560 -20.332  1.00  0.00            
ATOM   1119  HA  ILE A  74       4.807  -0.171 -20.258  1.00  0.00            
ATOM   1120  CB  ILE A  74       2.925   0.674 -20.441  1.00  0.00            
ATOM   1121  HB  ILE A  74       2.907   1.221 -19.500  1.00  0.00            
ATOM   1122  CG2 ILE A  74       3.349   1.673 -21.558  1.00  0.00            
ATOM   1123 1HG2 ILE A  74       3.330   1.169 -22.529  1.00  0.00            
ATOM   1124 2HG2 ILE A  74       2.698   2.546 -21.576  1.00  0.00            
ATOM   1125 3HG2 ILE A  74       4.418   1.881 -21.457  1.00  0.00            
ATOM   1126  CG1 ILE A  74       1.461   0.259 -20.756  1.00  0.00            
ATOM   1127 2HG1 ILE A  74       1.249   0.385 -21.810  1.00  0.00            
ATOM   1128 3HG1 ILE A  74       1.305  -0.775 -20.456  1.00  0.00            
ATOM   1129  CD1 ILE A  74       0.386   1.186 -20.079  1.00  0.00            
ATOM   1130 1HD1 ILE A  74       0.462   1.180 -18.993  1.00  0.00            
ATOM   1131 2HD1 ILE A  74       0.374   2.203 -20.476  1.00  0.00            
ATOM   1132 3HD1 ILE A  74      -0.562   0.806 -20.455  1.00  0.00            
ATOM   1133  C   ILE A  74       3.301  -1.449 -19.172  1.00  0.00            
ATOM   1134  O   ILE A  74       3.061  -2.637 -19.358  1.00  0.00            
ATOM   1135  N   ARG A  75       3.153  -0.885 -17.990  1.00  0.00            
ATOM   1136  H   ARG A  75       3.557   0.019 -17.786  1.00  0.00            
ATOM   1137  CA  ARG A  75       2.636  -1.594 -16.803  1.00  0.00            
ATOM   1138  HA  ARG A  75       1.856  -2.307 -17.083  1.00  0.00            
ATOM   1139  CB  ARG A  75       3.732  -2.412 -15.985  1.00  0.00            
ATOM   1140  HB2 ARG A  75       3.256  -2.635 -15.023  1.00  0.00            
ATOM   1141  HB3 ARG A  75       4.003  -3.233 -16.645  1.00  0.00            
ATOM   1142  CG  ARG A  75       5.023  -1.545 -15.851  1.00  0.00            
ATOM   1143  HG2 ARG A  75       5.405  -1.478 -16.866  1.00  0.00            
ATOM   1144  HG3 ARG A  75       4.819  -0.569 -15.401  1.00  0.00            
ATOM   1145  CD  ARG A  75       6.008  -2.227 -14.824  1.00  0.00            
ATOM   1146  HD2 ARG A  75       5.787  -2.100 -13.759  1.00  0.00            
ATOM   1147  HD3 ARG A  75       6.102  -3.285 -15.067  1.00  0.00            
ATOM   1148  NE  ARG A  75       7.333  -1.577 -15.073  1.00  0.00            
ATOM   1149  HE  ARG A  75       7.592  -1.451 -16.042  1.00  0.00            
ATOM   1150  CZ  ARG A  75       8.237  -1.085 -14.234  1.00  0.00            
ATOM   1151  NH1 ARG A  75       8.104  -1.069 -12.915  1.00  0.00            
ATOM   1152 1HH1 ARG A  75       7.270  -1.365 -12.422  1.00  0.00            
ATOM   1153 2HH1 ARG A  75       8.804  -0.820 -12.237  1.00  0.00            
ATOM   1154  NH2 ARG A  75       9.322  -0.546 -14.702  1.00  0.00            
ATOM   1155 1HH2 ARG A  75       9.718  -0.871 -15.580  1.00  0.00            
ATOM   1156 2HH2 ARG A  75       9.967  -0.020 -14.138  1.00  0.00            
ATOM   1157  C   ARG A  75       1.907  -0.592 -15.936  1.00  0.00            
ATOM   1158  O   ARG A  75       2.157   0.578 -16.080  1.00  0.00            
ATOM   1159  N   THR A  76       1.025  -0.986 -15.105  1.00  0.00            
ATOM   1160  H   THR A  76       0.962  -1.987 -14.922  1.00  0.00            
ATOM   1161  CA  THR A  76       0.177  -0.054 -14.258  1.00  0.00            
ATOM   1162  HA  THR A  76       0.889   0.670 -13.861  1.00  0.00            
ATOM   1163  CB  THR A  76      -1.082   0.523 -14.972  1.00  0.00            
ATOM   1164  HB  THR A  76      -0.862   1.231 -15.771  1.00  0.00            
ATOM   1165  CG2 THR A  76      -2.002  -0.543 -15.519  1.00  0.00            
ATOM   1166 1HG2 THR A  76      -2.347  -1.385 -14.919  1.00  0.00            
ATOM   1167 2HG2 THR A  76      -2.884  -0.140 -16.016  1.00  0.00            
ATOM   1168 3HG2 THR A  76      -1.454  -1.004 -16.341  1.00  0.00            
ATOM   1169  OG1 THR A  76      -1.872   1.279 -14.085  1.00  0.00            
ATOM   1170  HG1 THR A  76      -1.354   2.038 -13.806  1.00  0.00            
ATOM   1171  C   THR A  76      -0.360  -0.796 -12.970  1.00  0.00            
ATOM   1172  O   THR A  76      -0.707  -1.992 -12.991  1.00  0.00            
ATOM   1173  N   ASN A  77      -0.375  -0.056 -11.801  1.00  0.00            
ATOM   1174  H   ASN A  77      -0.425   0.941 -11.906  1.00  0.00            
ATOM   1175  CA  ASN A  77      -0.702  -0.645 -10.561  1.00  0.00            
ATOM   1176  HA  ASN A  77      -1.385  -1.491 -10.574  1.00  0.00            
ATOM   1177  CB  ASN A  77       0.640  -1.126  -9.851  1.00  0.00            
ATOM   1178  HB2 ASN A  77       1.343  -1.659 -10.486  1.00  0.00            
ATOM   1179  HB3 ASN A  77       1.155  -0.212  -9.556  1.00  0.00            
ATOM   1180  CG  ASN A  77       0.470  -1.873  -8.510  1.00  0.00            
ATOM   1181  OD1 ASN A  77      -0.432  -2.739  -8.288  1.00  0.00            
ATOM   1182  ND2 ASN A  77       1.239  -1.514  -7.535  1.00  0.00            
ATOM   1183 1HD2 ASN A  77       1.207  -2.069  -6.693  1.00  0.00            
ATOM   1184 2HD2 ASN A  77       1.923  -0.796  -7.716  1.00  0.00            
ATOM   1185  C   ASN A  77      -1.362   0.407  -9.644  1.00  0.00            
ATOM   1186  O   ASN A  77      -1.426   1.605  -9.986  1.00  0.00            
ATOM   1187  N   TRP A  78      -1.889   0.093  -8.483  1.00  0.00            
ATOM   1188  H   TRP A  78      -1.846  -0.875  -8.173  1.00  0.00            
ATOM   1189  CA  TRP A  78      -2.308   1.056  -7.436  1.00  0.00            
ATOM   1190  HA  TRP A  78      -3.025   1.685  -7.969  1.00  0.00            
ATOM   1191  CB  TRP A  78      -3.002   0.368  -6.296  1.00  0.00            
ATOM   1192  HB2 TRP A  78      -2.337  -0.402  -5.905  1.00  0.00            
ATOM   1193  HB3 TRP A  78      -3.111   1.077  -5.480  1.00  0.00            
ATOM   1194  CG  TRP A  78      -4.357  -0.239  -6.575  1.00  0.00            
ATOM   1195  CD1 TRP A  78      -4.621  -1.531  -6.765  1.00  0.00            
ATOM   1196  HD1 TRP A  78      -3.959  -2.387  -6.734  1.00  0.00            
ATOM   1197  NE1 TRP A  78      -6.001  -1.737  -6.903  1.00  0.00            
ATOM   1198  HE1 TRP A  78      -6.355  -2.686  -6.879  1.00  0.00            
ATOM   1199  CE2 TRP A  78      -6.668  -0.570  -6.919  1.00  0.00            
ATOM   1200  CZ2 TRP A  78      -8.003  -0.244  -7.209  1.00  0.00            
ATOM   1201  HZ2 TRP A  78      -8.662  -1.098  -7.320  1.00  0.00            
ATOM   1202  CH2 TRP A  78      -8.381   1.116  -7.258  1.00  0.00            
ATOM   1203  HH2 TRP A  78      -9.384   1.447  -7.515  1.00  0.00            
ATOM   1204  CZ3 TRP A  78      -7.431   2.112  -7.132  1.00  0.00            
ATOM   1205  HZ3 TRP A  78      -7.758   3.117  -7.340  1.00  0.00            
ATOM   1206  CE3 TRP A  78      -6.101   1.713  -6.946  1.00  0.00            
ATOM   1207  HE3 TRP A  78      -5.314   2.452  -6.936  1.00  0.00            
ATOM   1208  CD2 TRP A  78      -5.643   0.401  -6.730  1.00  0.00            
ATOM   1209  C   TRP A  78      -1.187   2.006  -6.927  1.00  0.00            
ATOM   1210  O   TRP A  78       0.025   1.664  -6.932  1.00  0.00            
ATOM   1211  N   ALA A  79      -1.583   3.148  -6.435  1.00  0.00            
ATOM   1212  H   ALA A  79      -2.563   3.389  -6.446  1.00  0.00            
ATOM   1213  CA  ALA A  79      -0.732   4.173  -5.867  1.00  0.00            
ATOM   1214  HA  ALA A  79       0.229   3.716  -5.640  1.00  0.00            
ATOM   1215  CB  ALA A  79      -0.416   5.259  -6.906  1.00  0.00            
ATOM   1216  HB1 ALA A  79       0.140   4.778  -7.718  1.00  0.00            
ATOM   1217  HB2 ALA A  79      -1.202   5.794  -7.433  1.00  0.00            
ATOM   1218  HB3 ALA A  79       0.197   5.998  -6.388  1.00  0.00            
ATOM   1219  C   ALA A  79      -1.355   4.838  -4.671  1.00  0.00            
ATOM   1220  O   ALA A  79      -2.624   5.087  -4.578  1.00  0.00            
ATOM   1221  N   THR A  80      -0.487   5.199  -3.694  1.00  0.00            
ATOM   1222  H   THR A  80       0.460   4.820  -3.631  1.00  0.00            
ATOM   1223  CA  THR A  80      -0.962   5.840  -2.453  1.00  0.00            
ATOM   1224  HA  THR A  80      -1.710   5.214  -1.981  1.00  0.00            
ATOM   1225  CB  THR A  80       0.214   6.023  -1.590  1.00  0.00            
ATOM   1226  HB  THR A  80       0.990   6.531  -2.166  1.00  0.00            
ATOM   1227  CG2 THR A  80      -0.010   6.733  -0.283  1.00  0.00            
ATOM   1228 1HG2 THR A  80       0.945   6.706   0.246  1.00  0.00            
ATOM   1229 2HG2 THR A  80      -0.369   7.749  -0.464  1.00  0.00            
ATOM   1230 3HG2 THR A  80      -0.737   6.156   0.292  1.00  0.00            
ATOM   1231  OG1 THR A  80       0.657   4.717  -1.305  1.00  0.00            
ATOM   1232  HG1 THR A  80       0.914   4.308  -2.124  1.00  0.00            
ATOM   1233  C   THR A  80      -1.533   7.202  -2.738  1.00  0.00            
ATOM   1234  O   THR A  80      -0.886   8.226  -3.081  1.00  0.00            
ATOM   1235  N   ARG A  81      -2.871   7.277  -2.540  1.00  0.00            
ATOM   1236  H   ARG A  81      -3.408   6.431  -2.426  1.00  0.00            
ATOM   1237  CA  ARG A  81      -3.672   8.530  -2.515  1.00  0.00            
ATOM   1238  HA  ARG A  81      -3.222   9.178  -3.271  1.00  0.00            
ATOM   1239  CB  ARG A  81      -5.196   8.335  -2.890  1.00  0.00            
ATOM   1240  HB2 ARG A  81      -5.728   9.276  -2.806  1.00  0.00            
ATOM   1241  HB3 ARG A  81      -5.184   7.906  -3.900  1.00  0.00            
ATOM   1242  CG  ARG A  81      -5.786   7.243  -2.048  1.00  0.00            
ATOM   1243  HG2 ARG A  81      -5.264   6.304  -2.185  1.00  0.00            
ATOM   1244  HG3 ARG A  81      -5.746   7.649  -1.031  1.00  0.00            
ATOM   1245  CD  ARG A  81      -7.180   7.021  -2.490  1.00  0.00            
ATOM   1246  HD2 ARG A  81      -7.712   7.971  -2.417  1.00  0.00            
ATOM   1247  HD3 ARG A  81      -7.145   6.749  -3.545  1.00  0.00            
ATOM   1248  NE  ARG A  81      -7.890   6.025  -1.616  1.00  0.00            
ATOM   1249  HE  ARG A  81      -7.319   5.404  -1.060  1.00  0.00            
ATOM   1250  CZ  ARG A  81      -9.176   5.798  -1.498  1.00  0.00            
ATOM   1251  NH1 ARG A  81     -10.113   6.467  -2.081  1.00  0.00            
ATOM   1252 1HH1 ARG A  81      -9.820   7.132  -2.779  1.00  0.00            
ATOM   1253 2HH1 ARG A  81     -11.045   6.053  -2.121  1.00  0.00            
ATOM   1254  NH2 ARG A  81      -9.604   4.938  -0.668  1.00  0.00            
ATOM   1255 1HH2 ARG A  81      -8.907   4.400  -0.172  1.00  0.00            
ATOM   1256 2HH2 ARG A  81     -10.554   4.597  -0.658  1.00  0.00            
ATOM   1257  C   ARG A  81      -3.405   9.282  -1.235  1.00  0.00            
ATOM   1258  O   ARG A  81      -3.350   8.745  -0.106  1.00  0.00            
ATOM   1259  N   LYS A  82      -3.422  10.591  -1.352  1.00  0.00            
ATOM   1260  H   LYS A  82      -3.621  10.908  -2.287  1.00  0.00            
ATOM   1261  CA  LYS A  82      -3.383  11.572  -0.261  1.00  0.00            
ATOM   1262  HA  LYS A  82      -2.402  11.477   0.213  1.00  0.00            
ATOM   1263  CB  LYS A  82      -3.656  12.925  -0.842  1.00  0.00            
ATOM   1264  HB2 LYS A  82      -4.732  13.027  -0.975  1.00  0.00            
ATOM   1265  HB3 LYS A  82      -3.369  13.767  -0.216  1.00  0.00            
ATOM   1266  CG  LYS A  82      -2.926  13.353  -2.165  1.00  0.00            
ATOM   1267  HG2 LYS A  82      -1.847  13.359  -2.036  1.00  0.00            
ATOM   1268  HG3 LYS A  82      -3.191  12.660  -2.970  1.00  0.00            
ATOM   1269  CD  LYS A  82      -3.181  14.754  -2.608  1.00  0.00            
ATOM   1270  HD2 LYS A  82      -4.234  14.769  -2.901  1.00  0.00            
ATOM   1271  HD3 LYS A  82      -3.067  15.424  -1.758  1.00  0.00            
ATOM   1272  CE  LYS A  82      -2.249  15.187  -3.797  1.00  0.00            
ATOM   1273  HE2 LYS A  82      -2.477  16.213  -4.107  1.00  0.00            
ATOM   1274  HE3 LYS A  82      -1.215  15.245  -3.454  1.00  0.00            
ATOM   1275  NZ  LYS A  82      -2.190  14.252  -5.005  1.00  0.00            
ATOM   1276  HZ1 LYS A  82      -3.092  14.081  -5.421  1.00  0.00            
ATOM   1277  HZ2 LYS A  82      -1.647  14.575  -5.787  1.00  0.00            
ATOM   1278  HZ3 LYS A  82      -1.810  13.381  -4.661  1.00  0.00            
ATOM   1279  C   LYS A  82      -4.363  11.339   0.927  1.00  0.00            
ATOM   1280  O   LYS A  82      -5.359  10.713   0.653  1.00  0.00            
ATOM   1281  N   PRO A  83      -3.925  11.735   2.139  1.00  0.00            
ATOM   1282  CD  PRO A  83      -2.776  12.629   2.467  1.00  0.00            
ATOM   1283  HD2 PRO A  83      -2.875  13.575   1.930  1.00  0.00            
ATOM   1284  HD3 PRO A  83      -1.789  12.166   2.417  1.00  0.00            
ATOM   1285  CG  PRO A  83      -2.874  12.895   3.998  1.00  0.00            
ATOM   1286  HG2 PRO A  83      -3.457  13.789   4.225  1.00  0.00            
ATOM   1287  HG3 PRO A  83      -1.850  12.945   4.380  1.00  0.00            
ATOM   1288  CB  PRO A  83      -3.634  11.630   4.454  1.00  0.00            
ATOM   1289  HB2 PRO A  83      -4.110  11.915   5.398  1.00  0.00            
ATOM   1290  HB3 PRO A  83      -2.950  10.806   4.611  1.00  0.00            
ATOM   1291  CA  PRO A  83      -4.652  11.292   3.368  1.00  0.00            
ATOM   1292  HA  PRO A  83      -4.680  10.197   3.338  1.00  0.00            
ATOM   1293  C   PRO A  83      -6.095  11.709   3.714  1.00  0.00            
ATOM   1294  O   PRO A  83      -6.604  11.052   4.661  1.00  0.00            
ATOM   1295  N   PRO A  84      -6.801  12.706   3.032  1.00  0.00            
ATOM   1296  CD  PRO A  84      -6.206  13.791   2.312  1.00  0.00            
ATOM   1297  HD2 PRO A  84      -5.570  13.526   1.475  1.00  0.00            
ATOM   1298  HD3 PRO A  84      -5.557  14.283   3.031  1.00  0.00            
ATOM   1299  CG  PRO A  84      -7.348  14.677   1.931  1.00  0.00            
ATOM   1300  HG2 PRO A  84      -7.684  14.231   0.997  1.00  0.00            
ATOM   1301  HG3 PRO A  84      -7.109  15.735   1.795  1.00  0.00            
ATOM   1302  CB  PRO A  84      -8.359  14.449   3.058  1.00  0.00            
ATOM   1303  HB2 PRO A  84      -9.405  14.661   2.859  1.00  0.00            
ATOM   1304  HB3 PRO A  84      -8.144  15.079   3.931  1.00  0.00            
ATOM   1305  CA  PRO A  84      -8.187  12.902   3.310  1.00  0.00            
ATOM   1306  HA  PRO A  84      -8.387  12.696   4.360  1.00  0.00            
ATOM   1307  C   PRO A  84      -9.128  12.041   2.520  1.00  0.00            
ATOM   1308  O   PRO A  84     -10.322  12.107   2.711  1.00  0.00            
ATOM   1309  N   ALA A  85      -8.605  11.249   1.557  1.00  0.00            
ATOM   1310  H   ALA A  85      -7.606  11.181   1.471  1.00  0.00            
ATOM   1311  CA  ALA A  85      -9.444  10.358   0.616  1.00  0.00            
ATOM   1312  HA  ALA A  85     -10.445  10.785   0.627  1.00  0.00            
ATOM   1313  CB  ALA A  85      -8.822  10.351  -0.849  1.00  0.00            
ATOM   1314  HB1 ALA A  85      -8.966  11.273  -1.414  1.00  0.00            
ATOM   1315  HB2 ALA A  85      -7.766  10.129  -0.749  1.00  0.00            
ATOM   1316  HB3 ALA A  85      -9.304   9.515  -1.363  1.00  0.00            
ATOM   1317  C   ALA A  85      -9.732   8.895   1.132  1.00  0.00            
ATOM   1318  O   ALA A  85     -10.880   8.412   0.873  1.00  0.00            
ATOM   1319  N   PRO A  86      -8.718   8.176   1.712  1.00  0.00            
ATOM   1320  CD  PRO A  86      -7.343   8.538   1.639  1.00  0.00            
ATOM   1321  HD2 PRO A  86      -7.181   9.314   2.384  1.00  0.00            
ATOM   1322  HD3 PRO A  86      -7.066   8.800   0.617  1.00  0.00            
ATOM   1323  CG  PRO A  86      -6.680   7.174   1.851  1.00  0.00            
ATOM   1324  HG2 PRO A  86      -5.627   7.255   2.122  1.00  0.00            
ATOM   1325  HG3 PRO A  86      -6.752   6.560   0.956  1.00  0.00            
ATOM   1326  CB  PRO A  86      -7.490   6.663   2.970  1.00  0.00            
ATOM   1327  HB2 PRO A  86      -7.299   7.205   3.899  1.00  0.00            
ATOM   1328  HB3 PRO A  86      -7.278   5.609   3.166  1.00  0.00            
ATOM   1329  CA  PRO A  86      -8.883   6.897   2.396  1.00  0.00            
ATOM   1330  HA  PRO A  86      -9.134   6.196   1.603  1.00  0.00            
ATOM   1331  C   PRO A  86      -9.993   6.868   3.448  1.00  0.00            
ATOM   1332  O   PRO A  86     -10.341   7.904   4.081  1.00  0.00            
ATOM   1333  N   LYS A  87     -10.743   5.806   3.478  1.00  0.00            
ATOM   1334  H   LYS A  87     -10.511   5.089   2.810  1.00  0.00            
ATOM   1335  CA  LYS A  87     -11.991   5.636   4.305  1.00  0.00            
ATOM   1336  HA  LYS A  87     -11.754   6.150   5.230  1.00  0.00            
ATOM   1337  CB  LYS A  87     -13.243   6.286   3.759  1.00  0.00            
ATOM   1338  HB2 LYS A  87     -14.007   6.389   4.529  1.00  0.00            
ATOM   1339  HB3 LYS A  87     -13.054   7.335   3.544  1.00  0.00            
ATOM   1340  CG  LYS A  87     -13.859   5.718   2.498  1.00  0.00            
ATOM   1341  HG2 LYS A  87     -13.087   5.804   1.737  1.00  0.00            
ATOM   1342  HG3 LYS A  87     -14.237   4.733   2.755  1.00  0.00            
ATOM   1343  CD  LYS A  87     -15.123   6.387   1.895  1.00  0.00            
ATOM   1344  HD2 LYS A  87     -15.720   6.776   2.714  1.00  0.00            
ATOM   1345  HD3 LYS A  87     -14.836   7.307   1.376  1.00  0.00            
ATOM   1346  CE  LYS A  87     -15.805   5.444   0.940  1.00  0.00            
ATOM   1347  HE2 LYS A  87     -14.983   5.155   0.285  1.00  0.00            
ATOM   1348  HE3 LYS A  87     -16.082   4.599   1.574  1.00  0.00            
ATOM   1349  NZ  LYS A  87     -16.937   5.887   0.065  1.00  0.00            
ATOM   1350  HZ1 LYS A  87     -17.250   5.210  -0.610  1.00  0.00            
ATOM   1351  HZ2 LYS A  87     -17.658   6.171   0.716  1.00  0.00            
ATOM   1352  HZ3 LYS A  87     -16.677   6.718  -0.445  1.00  0.00            
ATOM   1353  C   LYS A  87     -12.304   4.155   4.645  1.00  0.00            
ATOM   1354  O   LYS A  87     -11.988   3.282   3.851  1.00  0.00            
ATOM   1355  N   SER A  88     -12.691   3.881   5.947  1.00  0.00            
ATOM   1356  H   SER A  88     -12.727   4.645   6.600  1.00  0.00            
ATOM   1357  CA  SER A  88     -12.572   2.503   6.526  1.00  0.00            
ATOM   1358  HA  SER A  88     -11.503   2.293   6.454  1.00  0.00            
ATOM   1359  CB  SER A  88     -13.024   2.556   8.020  1.00  0.00            
ATOM   1360  HB2 SER A  88     -12.932   1.561   8.454  1.00  0.00            
ATOM   1361  HB3 SER A  88     -12.324   3.253   8.495  1.00  0.00            
ATOM   1362  OG  SER A  88     -14.385   2.930   8.050  1.00  0.00            
ATOM   1363  HG  SER A  88     -14.672   3.256   8.902  1.00  0.00            
ATOM   1364  C   SER A  88     -13.262   1.369   5.871  1.00  0.00            
ATOM   1365  O   SER A  88     -12.935   0.207   6.017  1.00  0.00            
ATOM   1366  N   THR A  89     -14.278   1.633   5.034  1.00  0.00            
ATOM   1367  H   THR A  89     -14.444   2.615   4.889  1.00  0.00            
ATOM   1368  CA  THR A  89     -15.266   0.640   4.527  1.00  0.00            
ATOM   1369  HA  THR A  89     -15.532  -0.040   5.330  1.00  0.00            
ATOM   1370  CB  THR A  89     -16.611   1.379   4.188  1.00  0.00            
ATOM   1371  HB  THR A  89     -17.232   0.758   3.539  1.00  0.00            
ATOM   1372  CG2 THR A  89     -17.395   1.874   5.464  1.00  0.00            
ATOM   1373 1HG2 THR A  89     -16.890   2.638   6.056  1.00  0.00            
ATOM   1374 2HG2 THR A  89     -18.286   2.322   5.021  1.00  0.00            
ATOM   1375 3HG2 THR A  89     -17.670   1.134   6.210  1.00  0.00            
ATOM   1376  OG1 THR A  89     -16.218   2.561   3.464  1.00  0.00            
ATOM   1377  HG1 THR A  89     -16.043   2.330   2.551  1.00  0.00            
ATOM   1378  C   THR A  89     -14.787  -0.305   3.341  1.00  0.00            
ATOM   1379  O   THR A  89     -15.540  -0.573   2.402  1.00  0.00            
ATOM   1380  N   TYR A  90     -13.597  -0.743   3.466  1.00  0.00            
ATOM   1381  H   TYR A  90     -13.133  -0.527   4.343  1.00  0.00            
ATOM   1382  CA  TYR A  90     -12.862  -1.609   2.527  1.00  0.00            
ATOM   1383  HA  TYR A  90     -12.983  -1.277   1.495  1.00  0.00            
ATOM   1384  CB  TYR A  90     -11.415  -1.627   2.975  1.00  0.00            
ATOM   1385  HB2 TYR A  90     -11.356  -2.178   3.912  1.00  0.00            
ATOM   1386  HB3 TYR A  90     -10.868  -2.238   2.258  1.00  0.00            
ATOM   1387  CG  TYR A  90     -10.670  -0.352   2.999  1.00  0.00            
ATOM   1388  CD1 TYR A  90     -10.388   0.396   1.842  1.00  0.00            
ATOM   1389  HD1 TYR A  90     -10.709   0.049   0.869  1.00  0.00            
ATOM   1390  CE1 TYR A  90      -9.784   1.709   1.887  1.00  0.00            
ATOM   1391  HE1 TYR A  90      -9.721   2.252   0.953  1.00  0.00            
ATOM   1392  CZ  TYR A  90      -9.410   2.189   3.157  1.00  0.00            
ATOM   1393  OH  TYR A  90      -8.933   3.445   3.164  1.00  0.00            
ATOM   1394  HH  TYR A  90      -8.489   3.661   2.332  1.00  0.00            
ATOM   1395  CE2 TYR A  90      -9.688   1.452   4.333  1.00  0.00            
ATOM   1396  HE2 TYR A  90      -9.370   1.833   5.296  1.00  0.00            
ATOM   1397  CD2 TYR A  90     -10.408   0.231   4.279  1.00  0.00            
ATOM   1398  HD2 TYR A  90     -10.805  -0.214   5.181  1.00  0.00            
ATOM   1399  C   TYR A  90     -13.504  -3.072   2.533  1.00  0.00            
ATOM   1400  O   TYR A  90     -13.950  -3.492   3.618  1.00  0.00            
ATOM   1401  N   GLU A  91     -13.455  -3.753   1.394  1.00  0.00            
ATOM   1402  H   GLU A  91     -13.076  -3.374   0.539  1.00  0.00            
ATOM   1403  CA  GLU A  91     -14.257  -4.982   1.235  1.00  0.00            
ATOM   1404  HA  GLU A  91     -15.133  -5.011   1.887  1.00  0.00            
ATOM   1405  CB  GLU A  91     -14.755  -4.991  -0.229  1.00  0.00            
ATOM   1406  HB2 GLU A  91     -13.923  -4.922  -0.923  1.00  0.00            
ATOM   1407  HB3 GLU A  91     -15.172  -5.955  -0.537  1.00  0.00            
ATOM   1408  CG  GLU A  91     -15.679  -3.761  -0.651  1.00  0.00            
ATOM   1409  HG2 GLU A  91     -15.310  -2.815  -0.267  1.00  0.00            
ATOM   1410  HG3 GLU A  91     -15.527  -3.625  -1.721  1.00  0.00            
ATOM   1411  CD  GLU A  91     -17.184  -3.984  -0.312  1.00  0.00            
ATOM   1412  OE1 GLU A  91     -17.980  -3.951  -1.281  1.00  0.00            
ATOM   1413  OE2 GLU A  91     -17.512  -4.092   0.861  1.00  0.00            
ATOM   1414  C   GLU A  91     -13.455  -6.323   1.384  1.00  0.00            
ATOM   1415  O   GLU A  91     -12.260  -6.404   1.034  1.00  0.00            
ATOM   1416  N   SER A  92     -14.055  -7.358   1.944  1.00  0.00            
ATOM   1417  H   SER A  92     -14.983  -7.284   2.344  1.00  0.00            
ATOM   1418  CA  SER A  92     -13.255  -8.606   2.169  1.00  0.00            
ATOM   1419  HA  SER A  92     -12.235  -8.258   2.328  1.00  0.00            
ATOM   1420  CB  SER A  92     -13.652  -9.324   3.459  1.00  0.00            
ATOM   1421  HB2 SER A  92     -13.512  -8.626   4.295  1.00  0.00            
ATOM   1422  HB3 SER A  92     -14.729  -9.477   3.384  1.00  0.00            
ATOM   1423  OG  SER A  92     -12.891 -10.459   3.584  1.00  0.00            
ATOM   1424  HG  SER A  92     -13.318 -11.168   3.101  1.00  0.00            
ATOM   1425  C   SER A  92     -13.333  -9.553   0.996  1.00  0.00            
ATOM   1426  O   SER A  92     -14.473 -10.020   0.704  1.00  0.00            
ATOM   1427  N   ASN A  93     -12.207 -10.007   0.564  1.00  0.00            
ATOM   1428  H   ASN A  93     -11.410  -9.650   1.065  1.00  0.00            
ATOM   1429  CA  ASN A  93     -12.129 -10.937  -0.613  1.00  0.00            
ATOM   1430  HA  ASN A  93     -12.742 -10.529  -1.413  1.00  0.00            
ATOM   1431  CB  ASN A  93     -10.705 -10.965  -1.109  1.00  0.00            
ATOM   1432  HB2 ASN A  93     -10.391  -9.923  -1.112  1.00  0.00            
ATOM   1433  HB3 ASN A  93     -10.175 -11.469  -0.304  1.00  0.00            
ATOM   1434  CG  ASN A  93     -10.416 -11.706  -2.395  1.00  0.00            
ATOM   1435  OD1 ASN A  93     -10.334 -12.923  -2.395  1.00  0.00            
ATOM   1436  ND2 ASN A  93     -10.240 -11.027  -3.473  1.00  0.00            
ATOM   1437 1HD2 ASN A  93      -9.783 -11.458  -4.272  1.00  0.00            
ATOM   1438 2HD2 ASN A  93     -10.250 -10.020  -3.406  1.00  0.00            
ATOM   1439  C   ASN A  93     -12.715 -12.310  -0.306  1.00  0.00            
ATOM   1440  O   ASN A  93     -13.914 -12.542  -0.437  1.00  0.00            
ATOM   1441  N   THR A  94     -11.961 -13.028   0.554  1.00  0.00            
ATOM   1442  H   THR A  94     -11.019 -12.703   0.740  1.00  0.00            
ATOM   1443  CA  THR A  94     -12.400 -14.235   1.268  1.00  0.00            
ATOM   1444  HA  THR A  94     -13.463 -14.145   1.489  1.00  0.00            
ATOM   1445  CB  THR A  94     -12.320 -15.446   0.310  1.00  0.00            
ATOM   1446  HB  THR A  94     -13.125 -15.378  -0.430  1.00  0.00            
ATOM   1447  CG2 THR A  94     -10.906 -15.654  -0.349  1.00  0.00            
ATOM   1448 1HG2 THR A  94     -10.587 -14.736  -0.825  1.00  0.00            
ATOM   1449 2HG2 THR A  94     -10.219 -15.826   0.479  1.00  0.00            
ATOM   1450 3HG2 THR A  94     -10.937 -16.431  -1.112  1.00  0.00            
ATOM   1451  OG1 THR A  94     -12.561 -16.588   1.050  1.00  0.00            
ATOM   1452  HG1 THR A  94     -12.239 -17.303   0.494  1.00  0.00            
ATOM   1453  C   THR A  94     -11.586 -14.293   2.543  1.00  0.00            
ATOM   1454  O   THR A  94     -10.400 -14.078   2.596  1.00  0.00            
ATOM   1455  N   LYS A  95     -12.329 -14.422   3.670  1.00  0.00            
ATOM   1456  H   LYS A  95     -13.314 -14.341   3.503  1.00  0.00            
ATOM   1457  CA  LYS A  95     -11.750 -14.135   5.031  1.00  0.00            
ATOM   1458  HA  LYS A  95     -11.280 -13.163   4.955  1.00  0.00            
ATOM   1459  CB  LYS A  95     -12.864 -13.904   6.065  1.00  0.00            
ATOM   1460  HB2 LYS A  95     -12.390 -13.418   6.914  1.00  0.00            
ATOM   1461  HB3 LYS A  95     -13.610 -13.254   5.595  1.00  0.00            
ATOM   1462  CG  LYS A  95     -13.613 -15.116   6.491  1.00  0.00            
ATOM   1463  HG2 LYS A  95     -14.074 -15.461   5.566  1.00  0.00            
ATOM   1464  HG3 LYS A  95     -12.869 -15.820   6.882  1.00  0.00            
ATOM   1465  CD  LYS A  95     -14.616 -14.771   7.600  1.00  0.00            
ATOM   1466  HD2 LYS A  95     -14.125 -14.438   8.516  1.00  0.00            
ATOM   1467  HD3 LYS A  95     -15.256 -13.931   7.320  1.00  0.00            
ATOM   1468  CE  LYS A  95     -15.508 -15.972   7.934  1.00  0.00            
ATOM   1469  HE2 LYS A  95     -16.372 -15.705   8.526  1.00  0.00            
ATOM   1470  HE3 LYS A  95     -15.974 -16.251   6.989  1.00  0.00            
ATOM   1471  NZ  LYS A  95     -14.805 -17.127   8.506  1.00  0.00            
ATOM   1472  HZ1 LYS A  95     -14.209 -17.527   7.796  1.00  0.00            
ATOM   1473  HZ2 LYS A  95     -14.316 -17.015   9.389  1.00  0.00            
ATOM   1474  HZ3 LYS A  95     -15.462 -17.868   8.722  1.00  0.00            
ATOM   1475  C   LYS A  95     -10.670 -15.137   5.510  1.00  0.00            
ATOM   1476  O   LYS A  95      -9.905 -14.807   6.408  1.00  0.00            
ATOM   1477  N   GLN A  96     -10.745 -16.367   4.963  1.00  0.00            
ATOM   1478  H   GLN A  96     -11.582 -16.595   4.438  1.00  0.00            
ATOM   1479  CA  GLN A  96      -9.824 -17.553   5.202  1.00  0.00            
ATOM   1480  HA  GLN A  96     -10.325 -18.412   4.760  1.00  0.00            
ATOM   1481  CB  GLN A  96      -8.497 -17.290   4.404  1.00  0.00            
ATOM   1482  HB2 GLN A  96      -8.106 -16.344   4.779  1.00  0.00            
ATOM   1483  HB3 GLN A  96      -7.651 -17.910   4.681  1.00  0.00            
ATOM   1484  CG  GLN A  96      -8.594 -17.147   2.839  1.00  0.00            
ATOM   1485  HG2 GLN A  96      -9.284 -16.352   2.540  1.00  0.00            
ATOM   1486  HG3 GLN A  96      -7.629 -16.835   2.450  1.00  0.00            
ATOM   1487  CD  GLN A  96      -8.940 -18.415   2.086  1.00  0.00            
ATOM   1488  OE1 GLN A  96      -9.714 -19.261   2.535  1.00  0.00            
ATOM   1489  NE2 GLN A  96      -8.662 -18.430   0.813  1.00  0.00            
ATOM   1490 1HE2 GLN A  96      -8.937 -19.211   0.227  1.00  0.00            
ATOM   1491 2HE2 GLN A  96      -8.107 -17.734   0.342  1.00  0.00            
ATOM   1492  C   GLN A  96      -9.616 -18.070   6.676  1.00  0.00            
ATOM   1493  O   GLN A  96      -8.834 -19.067   6.812  1.00  0.00            
ATOM   1494  N   LEU A  97     -10.274 -17.569   7.730  1.00  0.00            
ATOM   1495  H   LEU A  97     -10.866 -16.757   7.673  1.00  0.00            
ATOM   1496  CA  LEU A  97     -10.222 -18.006   9.104  1.00  0.00            
ATOM   1497  HA  LEU A  97      -9.769 -18.996   8.999  1.00  0.00            
ATOM   1498  CB  LEU A  97      -9.202 -17.157   9.894  1.00  0.00            
ATOM   1499  HB2 LEU A  97      -9.784 -16.244  10.019  1.00  0.00            
ATOM   1500  HB3 LEU A  97      -9.178 -17.611  10.882  1.00  0.00            
ATOM   1501  CG  LEU A  97      -7.735 -16.986   9.323  1.00  0.00            
ATOM   1502  HG  LEU A  97      -7.761 -16.726   8.270  1.00  0.00            
ATOM   1503  CD1 LEU A  97      -7.106 -15.767  10.164  1.00  0.00            
ATOM   1504 1HD1 LEU A  97      -7.273 -15.836  11.244  1.00  0.00            
ATOM   1505 2HD1 LEU A  97      -6.076 -15.524   9.939  1.00  0.00            
ATOM   1506 3HD1 LEU A  97      -7.641 -14.851   9.910  1.00  0.00            
ATOM   1507  CD2 LEU A  97      -6.884 -18.249   9.562  1.00  0.00            
ATOM   1508 1HD2 LEU A  97      -5.868 -17.928   9.318  1.00  0.00            
ATOM   1509 2HD2 LEU A  97      -7.009 -18.550  10.600  1.00  0.00            
ATOM   1510 3HD2 LEU A  97      -7.216 -19.133   9.011  1.00  0.00            
ATOM   1511  C   LEU A  97     -11.632 -18.109   9.749  1.00  0.00            
ATOM   1512  O   LEU A  97     -12.466 -17.193   9.574  1.00  0.00            
ATOM   1513  N   SER A  98     -11.868 -19.160  10.489  1.00  0.00            
ATOM   1514  H   SER A  98     -11.115 -19.829  10.581  1.00  0.00            
ATOM   1515  CA  SER A  98     -13.047 -19.465  11.354  1.00  0.00            
ATOM   1516  HA  SER A  98     -13.967 -19.082  10.904  1.00  0.00            
ATOM   1517  CB  SER A  98     -13.166 -20.925  11.402  1.00  0.00            
ATOM   1518  HB2 SER A  98     -13.373 -21.338  10.423  1.00  0.00            
ATOM   1519  HB3 SER A  98     -12.203 -21.294  11.746  1.00  0.00            
ATOM   1520  OG  SER A  98     -14.182 -21.242  12.285  1.00  0.00            
ATOM   1521  HG  SER A  98     -14.969 -21.399  11.764  1.00  0.00            
ATOM   1522  C   SER A  98     -12.917 -18.858  12.734  1.00  0.00            
ATOM   1523  O   SER A  98     -11.832 -18.852  13.363  1.00  0.00            
ATOM   1524  N   TYR A  99     -14.003 -18.446  13.324  1.00  0.00            
ATOM   1525  H   TYR A  99     -14.890 -18.501  12.848  1.00  0.00            
ATOM   1526  CA  TYR A  99     -14.082 -18.043  14.721  1.00  0.00            
ATOM   1527  HA  TYR A  99     -13.288 -17.318  14.910  1.00  0.00            
ATOM   1528  CB  TYR A  99     -15.448 -17.403  15.065  1.00  0.00            
ATOM   1529  HB2 TYR A  99     -15.715 -16.664  14.315  1.00  0.00            
ATOM   1530  HB3 TYR A  99     -16.198 -18.184  15.004  1.00  0.00            
ATOM   1531  CG  TYR A  99     -15.475 -16.576  16.268  1.00  0.00            
ATOM   1532  CD1 TYR A  99     -14.668 -15.370  16.392  1.00  0.00            
ATOM   1533  HD1 TYR A  99     -14.112 -15.029  15.525  1.00  0.00            
ATOM   1534  CE1 TYR A  99     -14.644 -14.689  17.595  1.00  0.00            
ATOM   1535  HE1 TYR A  99     -13.968 -13.876  17.809  1.00  0.00            
ATOM   1536  CZ  TYR A  99     -15.530 -14.975  18.676  1.00  0.00            
ATOM   1537  OH  TYR A  99     -15.386 -14.277  19.867  1.00  0.00            
ATOM   1538  HH  TYR A  99     -14.865 -13.477  19.743  1.00  0.00            
ATOM   1539  CE2 TYR A  99     -16.482 -16.006  18.448  1.00  0.00            
ATOM   1540  HE2 TYR A  99     -17.184 -16.243  19.234  1.00  0.00            
ATOM   1541  CD2 TYR A  99     -16.383 -16.842  17.320  1.00  0.00            
ATOM   1542  HD2 TYR A  99     -17.108 -17.631  17.242  1.00  0.00            
ATOM   1543  C   TYR A  99     -13.779 -19.229  15.728  1.00  0.00            
ATOM   1544  O   TYR A  99     -13.049 -19.074  16.738  1.00  0.00            
ATOM   1545  N   ASP A 100     -14.319 -20.414  15.378  1.00  0.00            
ATOM   1546  H   ASP A 100     -15.056 -20.350  14.689  1.00  0.00            
ATOM   1547  CA  ASP A 100     -14.045 -21.699  16.196  1.00  0.00            
ATOM   1548  HA  ASP A 100     -14.212 -21.383  17.231  1.00  0.00            
ATOM   1549  CB  ASP A 100     -14.925 -22.876  15.650  1.00  0.00            
ATOM   1550  HB2 ASP A 100     -14.374 -23.273  14.798  1.00  0.00            
ATOM   1551  HB3 ASP A 100     -14.924 -23.703  16.355  1.00  0.00            
ATOM   1552  CG  ASP A 100     -16.312 -22.482  15.216  1.00  0.00            
ATOM   1553  OD1 ASP A 100     -16.808 -23.089  14.269  1.00  0.00            
ATOM   1554  OD2 ASP A 100     -16.857 -21.520  15.834  1.00  0.00            
ATOM   1555  C   ASP A 100     -12.553 -22.118  16.185  1.00  0.00            
ATOM   1556  O   ASP A 100     -12.184 -22.966  16.947  1.00  0.00            
ATOM   1557  N   GLU A 101     -11.758 -21.559  15.260  1.00  0.00            
ATOM   1558  H   GLU A 101     -12.172 -20.875  14.627  1.00  0.00            
ATOM   1559  CA  GLU A 101     -10.316 -21.795  15.204  1.00  0.00            
ATOM   1560  HA  GLU A 101     -10.170 -22.751  15.715  1.00  0.00            
ATOM   1561  CB  GLU A 101      -9.880 -21.895  13.700  1.00  0.00            
ATOM   1562  HB2 GLU A 101     -10.540 -22.553  13.120  1.00  0.00            
ATOM   1563  HB3 GLU A 101      -9.881 -20.895  13.280  1.00  0.00            
ATOM   1564  CG  GLU A 101      -8.547 -22.567  13.438  1.00  0.00            
ATOM   1565  HG2 GLU A 101      -8.313 -22.685  12.381  1.00  0.00            
ATOM   1566  HG3 GLU A 101      -7.772 -21.964  13.902  1.00  0.00            
ATOM   1567  CD  GLU A 101      -8.481 -24.010  14.037  1.00  0.00            
ATOM   1568  OE1 GLU A 101      -9.096 -25.004  13.595  1.00  0.00            
ATOM   1569  OE2 GLU A 101      -7.703 -24.186  14.971  1.00  0.00            
ATOM   1570  C   GLU A 101      -9.646 -20.721  15.993  1.00  0.00            
ATOM   1571  O   GLU A 101      -8.926 -21.009  16.973  1.00  0.00            
ATOM   1572  N   VAL A 102      -9.868 -19.479  15.530  1.00  0.00            
ATOM   1573  H   VAL A 102     -10.459 -19.412  14.709  1.00  0.00            
ATOM   1574  CA  VAL A 102      -9.065 -18.349  16.037  1.00  0.00            
ATOM   1575  HA  VAL A 102      -8.039 -18.659  15.839  1.00  0.00            
ATOM   1576  CB  VAL A 102      -9.400 -17.134  15.180  1.00  0.00            
ATOM   1577  HB  VAL A 102     -10.488 -17.051  15.132  1.00  0.00            
ATOM   1578  CG1 VAL A 102      -8.929 -15.923  15.805  1.00  0.00            
ATOM   1579 1HG1 VAL A 102      -9.184 -15.097  15.144  1.00  0.00            
ATOM   1580 2HG1 VAL A 102      -9.456 -15.684  16.731  1.00  0.00            
ATOM   1581 3HG1 VAL A 102      -7.843 -15.955  15.822  1.00  0.00            
ATOM   1582  CG2 VAL A 102      -8.858 -17.253  13.707  1.00  0.00            
ATOM   1583 1HG2 VAL A 102      -9.279 -16.452  13.105  1.00  0.00            
ATOM   1584 2HG2 VAL A 102      -7.785 -17.085  13.730  1.00  0.00            
ATOM   1585 3HG2 VAL A 102      -9.113 -18.213  13.268  1.00  0.00            
ATOM   1586  C   VAL A 102      -9.190 -18.094  17.560  1.00  0.00            
ATOM   1587  O   VAL A 102      -8.170 -17.857  18.257  1.00  0.00            
ATOM   1588  N   VAL A 103     -10.403 -18.176  18.140  1.00  0.00            
ATOM   1589  H   VAL A 103     -11.157 -18.343  17.493  1.00  0.00            
ATOM   1590  CA  VAL A 103     -10.781 -17.981  19.522  1.00  0.00            
ATOM   1591  HA  VAL A 103     -10.168 -17.145  19.855  1.00  0.00            
ATOM   1592  CB  VAL A 103     -12.274 -17.687  19.769  1.00  0.00            
ATOM   1593  HB  VAL A 103     -12.631 -17.136  18.894  1.00  0.00            
ATOM   1594  CG1 VAL A 103     -13.149 -18.997  19.807  1.00  0.00            
ATOM   1595 1HG1 VAL A 103     -13.176 -19.453  20.801  1.00  0.00            
ATOM   1596 2HG1 VAL A 103     -14.177 -18.728  19.573  1.00  0.00            
ATOM   1597 3HG1 VAL A 103     -12.682 -19.700  19.124  1.00  0.00            
ATOM   1598  CG2 VAL A 103     -12.620 -16.821  20.983  1.00  0.00            
ATOM   1599 1HG2 VAL A 103     -13.628 -16.433  20.799  1.00  0.00            
ATOM   1600 2HG2 VAL A 103     -12.548 -17.536  21.806  1.00  0.00            
ATOM   1601 3HG2 VAL A 103     -11.819 -16.090  21.005  1.00  0.00            
ATOM   1602  C   VAL A 103     -10.265 -19.100  20.394  1.00  0.00            
ATOM   1603  O   VAL A 103     -10.365 -19.007  21.658  1.00  0.00            
ATOM   1604  N   ASN A 104      -9.694 -20.184  19.868  1.00  0.00            
ATOM   1605  H   ASN A 104      -9.819 -20.188  18.865  1.00  0.00            
ATOM   1606  CA  ASN A 104      -8.973 -21.325  20.460  1.00  0.00            
ATOM   1607  HA  ASN A 104      -9.095 -21.266  21.534  1.00  0.00            
ATOM   1608  CB  ASN A 104      -9.582 -22.656  19.937  1.00  0.00            
ATOM   1609  HB2 ASN A 104      -9.602 -22.574  18.850  1.00  0.00            
ATOM   1610  HB3 ASN A 104      -9.009 -23.501  20.322  1.00  0.00            
ATOM   1611  CG  ASN A 104     -10.973 -22.867  20.495  1.00  0.00            
ATOM   1612  OD1 ASN A 104     -11.099 -22.969  21.720  1.00  0.00            
ATOM   1613  ND2 ASN A 104     -11.997 -22.992  19.707  1.00  0.00            
ATOM   1614 1HD2 ASN A 104     -12.908 -23.160  20.121  1.00  0.00            
ATOM   1615 2HD2 ASN A 104     -11.958 -22.799  18.719  1.00  0.00            
ATOM   1616  C   ASN A 104      -7.406 -21.209  20.363  1.00  0.00            
ATOM   1617  O   ASN A 104      -6.692 -21.545  21.304  1.00  0.00            
ATOM   1618  N   GLN A 105      -6.867 -20.625  19.320  1.00  0.00            
ATOM   1619  H   GLN A 105      -7.453 -20.371  18.540  1.00  0.00            
ATOM   1620  CA  GLN A 105      -5.429 -20.713  18.967  1.00  0.00            
ATOM   1621  HA  GLN A 105      -4.994 -21.709  19.074  1.00  0.00            
ATOM   1622  CB  GLN A 105      -5.274 -20.378  17.475  1.00  0.00            
ATOM   1623  HB2 GLN A 105      -6.008 -19.590  17.271  1.00  0.00            
ATOM   1624  HB3 GLN A 105      -4.281 -19.987  17.251  1.00  0.00            
ATOM   1625  CG  GLN A 105      -5.480 -21.604  16.539  1.00  0.00            
ATOM   1626  HG2 GLN A 105      -5.124 -22.512  17.036  1.00  0.00            
ATOM   1627  HG3 GLN A 105      -6.551 -21.744  16.466  1.00  0.00            
ATOM   1628  CD  GLN A 105      -5.073 -21.576  15.048  1.00  0.00            
ATOM   1629  OE1 GLN A 105      -4.467 -20.624  14.592  1.00  0.00            
ATOM   1630  NE2 GLN A 105      -5.363 -22.628  14.297  1.00  0.00            
ATOM   1631 1HE2 GLN A 105      -5.241 -22.540  13.297  1.00  0.00            
ATOM   1632 2HE2 GLN A 105      -5.794 -23.435  14.707  1.00  0.00            
ATOM   1633  C   GLN A 105      -4.472 -19.805  19.767  1.00  0.00            
ATOM   1634  O   GLN A 105      -3.252 -19.783  19.584  1.00  0.00            
ATOM   1635  N   SER A 106      -5.064 -18.949  20.636  1.00  0.00            
ATOM   1636  H   SER A 106      -6.067 -19.075  20.738  1.00  0.00            
ATOM   1637  CA  SER A 106      -4.373 -18.079  21.651  1.00  0.00            
ATOM   1638  HA  SER A 106      -3.405 -18.514  21.869  1.00  0.00            
ATOM   1639  CB  SER A 106      -4.150 -16.576  21.184  1.00  0.00            
ATOM   1640  HB2 SER A 106      -4.022 -16.614  20.100  1.00  0.00            
ATOM   1641  HB3 SER A 106      -5.018 -15.958  21.404  1.00  0.00            
ATOM   1642  OG  SER A 106      -3.071 -16.121  21.929  1.00  0.00            
ATOM   1643  HG  SER A 106      -2.301 -16.573  21.578  1.00  0.00            
ATOM   1644  C   SER A 106      -5.132 -18.074  22.977  1.00  0.00            
ATOM   1645  O   SER A 106      -6.338 -18.250  22.937  1.00  0.00            
ATOM   1646  N   SER A 107      -4.518 -17.942  24.104  1.00  0.00            
ATOM   1647  H   SER A 107      -3.518 -17.801  24.096  1.00  0.00            
ATOM   1648  CA  SER A 107      -5.090 -17.958  25.432  1.00  0.00            
ATOM   1649  HA  SER A 107      -5.645 -18.895  25.446  1.00  0.00            
ATOM   1650  CB  SER A 107      -3.895 -17.936  26.338  1.00  0.00            
ATOM   1651  HB2 SER A 107      -3.295 -18.819  26.147  1.00  0.00            
ATOM   1652  HB3 SER A 107      -3.243 -17.085  26.129  1.00  0.00            
ATOM   1653  OG  SER A 107      -4.252 -17.857  27.708  1.00  0.00            
ATOM   1654  HG  SER A 107      -4.405 -18.783  27.923  1.00  0.00            
ATOM   1655  C   SER A 107      -6.039 -16.832  25.744  1.00  0.00            
ATOM   1656  O   SER A 107      -5.806 -15.766  25.179  1.00  0.00            
ATOM   1657  N   PRO A 108      -6.875 -16.942  26.778  1.00  0.00            
ATOM   1658  CD  PRO A 108      -7.326 -18.191  27.267  1.00  0.00            
ATOM   1659  HD2 PRO A 108      -6.745 -18.597  28.105  1.00  0.00            
ATOM   1660  HD3 PRO A 108      -7.423 -18.910  26.450  1.00  0.00            
ATOM   1661  CG  PRO A 108      -8.680 -17.895  27.879  1.00  0.00            
ATOM   1662  HG2 PRO A 108      -9.030 -18.489  28.733  1.00  0.00            
ATOM   1663  HG3 PRO A 108      -9.404 -17.855  27.062  1.00  0.00            
ATOM   1664  CB  PRO A 108      -8.523 -16.421  28.351  1.00  0.00            
ATOM   1665  HB2 PRO A 108      -8.054 -16.420  29.335  1.00  0.00            
ATOM   1666  HB3 PRO A 108      -9.468 -15.885  28.414  1.00  0.00            
ATOM   1667  CA  PRO A 108      -7.681 -15.792  27.301  1.00  0.00            
ATOM   1668  HA  PRO A 108      -8.409 -15.440  26.563  1.00  0.00            
ATOM   1669  C   PRO A 108      -6.882 -14.612  27.793  1.00  0.00            
ATOM   1670  O   PRO A 108      -7.376 -13.459  27.767  1.00  0.00            
ATOM   1671  N   SER A 109      -5.653 -14.824  28.257  1.00  0.00            
ATOM   1672  H   SER A 109      -5.264 -15.748  28.394  1.00  0.00            
ATOM   1673  CA  SER A 109      -4.752 -13.708  28.562  1.00  0.00            
ATOM   1674  HA  SER A 109      -5.112 -13.015  29.328  1.00  0.00            
ATOM   1675  CB  SER A 109      -3.437 -14.261  29.177  1.00  0.00            
ATOM   1676  HB2 SER A 109      -2.682 -13.522  29.468  1.00  0.00            
ATOM   1677  HB3 SER A 109      -3.593 -14.749  30.136  1.00  0.00            
ATOM   1678  OG  SER A 109      -2.825 -15.075  28.197  1.00  0.00            
ATOM   1679  HG  SER A 109      -3.123 -15.967  28.403  1.00  0.00            
ATOM   1680  C   SER A 109      -4.338 -12.742  27.435  1.00  0.00            
ATOM   1681  O   SER A 109      -3.785 -11.634  27.724  1.00  0.00            
ATOM   1682  N   ASN A 110      -4.353 -13.162  26.152  1.00  0.00            
ATOM   1683  H   ASN A 110      -4.601 -14.137  26.054  1.00  0.00            
ATOM   1684  CA  ASN A 110      -4.043 -12.289  25.023  1.00  0.00            
ATOM   1685  HA  ASN A 110      -3.288 -11.532  25.211  1.00  0.00            
ATOM   1686  CB  ASN A 110      -3.576 -13.208  23.867  1.00  0.00            
ATOM   1687  HB2 ASN A 110      -2.983 -13.979  24.356  1.00  0.00            
ATOM   1688  HB3 ASN A 110      -4.385 -13.722  23.366  1.00  0.00            
ATOM   1689  CG  ASN A 110      -2.640 -12.580  22.807  1.00  0.00            
ATOM   1690  OD1 ASN A 110      -2.502 -11.360  22.656  1.00  0.00            
ATOM   1691  ND2 ASN A 110      -2.088 -13.449  22.009  1.00  0.00            
ATOM   1692 1HD2 ASN A 110      -1.435 -13.152  21.299  1.00  0.00            
ATOM   1693 2HD2 ASN A 110      -2.427 -14.403  21.946  1.00  0.00            
ATOM   1694  C   ASN A 110      -5.311 -11.495  24.648  1.00  0.00            
ATOM   1695  O   ASN A 110      -6.451 -11.991  24.632  1.00  0.00            
ATOM   1696  N   CYS A 111      -5.010 -10.337  24.176  1.00  0.00            
ATOM   1697  H   CYS A 111      -4.076  -9.974  24.328  1.00  0.00            
ATOM   1698  CA  CYS A 111      -5.848  -9.453  23.348  1.00  0.00            
ATOM   1699  HA  CYS A 111      -6.345 -10.114  22.630  1.00  0.00            
ATOM   1700  CB  CYS A 111      -6.872  -8.823  24.196  1.00  0.00            
ATOM   1701  HB2 CYS A 111      -7.552  -8.220  23.606  1.00  0.00            
ATOM   1702  HB3 CYS A 111      -7.489  -9.538  24.742  1.00  0.00            
ATOM   1703  SG  CYS A 111      -6.024  -7.929  25.521  1.00  0.00            
ATOM   1704  HG  CYS A 111      -6.969  -6.972  25.497  1.00  0.00            
ATOM   1705  C   CYS A 111      -5.050  -8.490  22.485  1.00  0.00            
ATOM   1706  O   CYS A 111      -5.554  -7.429  22.121  1.00  0.00            
ATOM   1707  N   THR A 112      -3.768  -8.727  22.220  1.00  0.00            
ATOM   1708  H   THR A 112      -3.300  -9.501  22.670  1.00  0.00            
ATOM   1709  CA  THR A 112      -2.940  -8.082  21.227  1.00  0.00            
ATOM   1710  HA  THR A 112      -3.413  -7.097  21.156  1.00  0.00            
ATOM   1711  CB  THR A 112      -1.504  -7.820  21.629  1.00  0.00            
ATOM   1712  HB  THR A 112      -0.946  -8.711  21.922  1.00  0.00            
ATOM   1713  CG2 THR A 112      -0.748  -7.034  20.559  1.00  0.00            
ATOM   1714 1HG2 THR A 112      -1.395  -6.217  20.242  1.00  0.00            
ATOM   1715 2HG2 THR A 112       0.227  -6.660  20.884  1.00  0.00            
ATOM   1716 3HG2 THR A 112      -0.486  -7.711  19.751  1.00  0.00            
ATOM   1717  OG1 THR A 112      -1.374  -7.009  22.774  1.00  0.00            
ATOM   1718  HG1 THR A 112      -1.791  -7.597  23.414  1.00  0.00            
ATOM   1719  C   THR A 112      -3.082  -8.821  19.894  1.00  0.00            
ATOM   1720  O   THR A 112      -3.177 -10.078  19.761  1.00  0.00            
ATOM   1721  N   VAL A 113      -3.040  -8.092  18.821  1.00  0.00            
ATOM   1722  H   VAL A 113      -3.097  -7.103  19.045  1.00  0.00            
ATOM   1723  CA  VAL A 113      -3.362  -8.489  17.427  1.00  0.00            
ATOM   1724  HA  VAL A 113      -3.136  -9.548  17.391  1.00  0.00            
ATOM   1725  CB  VAL A 113      -4.876  -8.381  17.160  1.00  0.00            
ATOM   1726  HB  VAL A 113      -5.156  -7.434  17.613  1.00  0.00            
ATOM   1727  CG1 VAL A 113      -5.202  -8.423  15.726  1.00  0.00            
ATOM   1728 1HG1 VAL A 113      -6.257  -8.184  15.603  1.00  0.00            
ATOM   1729 2HG1 VAL A 113      -4.601  -7.841  15.036  1.00  0.00            
ATOM   1730 3HG1 VAL A 113      -5.141  -9.433  15.320  1.00  0.00            
ATOM   1731  CG2 VAL A 113      -5.625  -9.483  17.948  1.00  0.00            
ATOM   1732 1HG2 VAL A 113      -5.571  -9.251  19.007  1.00  0.00            
ATOM   1733 2HG2 VAL A 113      -6.608  -9.687  17.523  1.00  0.00            
ATOM   1734 3HG2 VAL A 113      -5.043 -10.396  17.823  1.00  0.00            
ATOM   1735  C   VAL A 113      -2.437  -7.800  16.416  1.00  0.00            
ATOM   1736  O   VAL A 113      -2.145  -6.565  16.523  1.00  0.00            
ATOM   1737  N   TYR A 114      -1.988  -8.487  15.356  1.00  0.00            
ATOM   1738  H   TYR A 114      -2.459  -9.371  15.177  1.00  0.00            
ATOM   1739  CA  TYR A 114      -1.111  -8.033  14.273  1.00  0.00            
ATOM   1740  HA  TYR A 114      -0.904  -6.975  14.419  1.00  0.00            
ATOM   1741  CB  TYR A 114       0.175  -8.926  14.242  1.00  0.00            
ATOM   1742  HB2 TYR A 114       0.855  -8.437  14.940  1.00  0.00            
ATOM   1743  HB3 TYR A 114       0.025  -9.938  14.615  1.00  0.00            
ATOM   1744  CG  TYR A 114       0.761  -9.100  12.815  1.00  0.00            
ATOM   1745  CD1 TYR A 114       0.289 -10.224  12.034  1.00  0.00            
ATOM   1746  HD1 TYR A 114      -0.512 -10.886  12.330  1.00  0.00            
ATOM   1747  CE1 TYR A 114       0.872 -10.436  10.766  1.00  0.00            
ATOM   1748  HE1 TYR A 114       0.715 -11.323  10.177  1.00  0.00            
ATOM   1749  CZ  TYR A 114       1.689  -9.445  10.226  1.00  0.00            
ATOM   1750  OH  TYR A 114       2.119  -9.690   8.950  1.00  0.00            
ATOM   1751  HH  TYR A 114       2.905  -9.186   8.752  1.00  0.00            
ATOM   1752  CE2 TYR A 114       2.062  -8.297  10.972  1.00  0.00            
ATOM   1753  HE2 TYR A 114       2.823  -7.618  10.616  1.00  0.00            
ATOM   1754  CD2 TYR A 114       1.642  -8.114  12.280  1.00  0.00            
ATOM   1755  HD2 TYR A 114       1.778  -7.207  12.840  1.00  0.00            
ATOM   1756  C   TYR A 114      -1.825  -8.104  12.904  1.00  0.00            
ATOM   1757  O   TYR A 114      -2.768  -8.927  12.662  1.00  0.00            
ATOM   1758  N   CYS A 115      -1.319  -7.257  12.010  1.00  0.00            
ATOM   1759  H   CYS A 115      -0.566  -6.669  12.343  1.00  0.00            
ATOM   1760  CA  CYS A 115      -1.921  -6.985  10.754  1.00  0.00            
ATOM   1761  HA  CYS A 115      -2.422  -7.879  10.357  1.00  0.00            
ATOM   1762  CB  CYS A 115      -2.931  -5.841  10.935  1.00  0.00            
ATOM   1763  HB2 CYS A 115      -3.743  -6.192  11.565  1.00  0.00            
ATOM   1764  HB3 CYS A 115      -2.331  -5.068  11.407  1.00  0.00            
ATOM   1765  SG  CYS A 115      -3.453  -5.254   9.289  1.00  0.00            
ATOM   1766  HG  CYS A 115      -4.072  -6.347   8.840  1.00  0.00            
ATOM   1767  C   CYS A 115      -0.812  -6.599   9.709  1.00  0.00            
ATOM   1768  O   CYS A 115       0.054  -5.797  10.043  1.00  0.00            
ATOM   1769  N   GLY A 116      -0.919  -7.129   8.463  1.00  0.00            
ATOM   1770  H   GLY A 116      -1.712  -7.722   8.271  1.00  0.00            
ATOM   1771  CA  GLY A 116       0.139  -7.008   7.495  1.00  0.00            
ATOM   1772  HA2 GLY A 116       0.877  -6.273   7.819  1.00  0.00            
ATOM   1773  HA3 GLY A 116       0.684  -7.941   7.499  1.00  0.00            
ATOM   1774  C   GLY A 116      -0.425  -6.690   6.077  1.00  0.00            
ATOM   1775  O   GLY A 116      -1.546  -7.143   5.723  1.00  0.00            
ATOM   1776  N   GLY A 117       0.312  -5.868   5.345  1.00  0.00            
ATOM   1777  H   GLY A 117       1.072  -5.372   5.777  1.00  0.00            
ATOM   1778  CA  GLY A 117      -0.213  -5.382   4.017  1.00  0.00            
ATOM   1779  HA2 GLY A 117       0.615  -5.204   3.330  1.00  0.00            
ATOM   1780  HA3 GLY A 117      -0.884  -6.111   3.571  1.00  0.00            
ATOM   1781  C   GLY A 117      -0.881  -3.988   3.911  1.00  0.00            
ATOM   1782  O   GLY A 117      -1.257  -3.570   2.829  1.00  0.00            
ATOM   1783  N   VAL A 118      -0.715  -3.203   4.999  1.00  0.00            
ATOM   1784  H   VAL A 118      -0.063  -3.599   5.664  1.00  0.00            
ATOM   1785  CA  VAL A 118      -1.197  -1.805   5.043  1.00  0.00            
ATOM   1786  HA  VAL A 118      -2.031  -1.846   4.351  1.00  0.00            
ATOM   1787  CB  VAL A 118      -1.775  -1.415   6.444  1.00  0.00            
ATOM   1788  HB  VAL A 118      -1.886  -0.333   6.444  1.00  0.00            
ATOM   1789  CG1 VAL A 118      -3.191  -2.001   6.754  1.00  0.00            
ATOM   1790 1HG1 VAL A 118      -3.365  -1.926   7.830  1.00  0.00            
ATOM   1791 2HG1 VAL A 118      -4.058  -1.639   6.214  1.00  0.00            
ATOM   1792 3HG1 VAL A 118      -3.184  -3.078   6.548  1.00  0.00            
ATOM   1793  CG2 VAL A 118      -0.861  -1.914   7.582  1.00  0.00            
ATOM   1794 1HG2 VAL A 118      -0.924  -2.975   7.825  1.00  0.00            
ATOM   1795 2HG2 VAL A 118       0.191  -1.681   7.440  1.00  0.00            
ATOM   1796 3HG2 VAL A 118      -1.054  -1.398   8.524  1.00  0.00            
ATOM   1797  C   VAL A 118      -0.170  -0.775   4.499  1.00  0.00            
ATOM   1798  O   VAL A 118       0.001   0.333   4.994  1.00  0.00            
ATOM   1799  N   THR A 119       0.442  -1.221   3.416  1.00  0.00            
ATOM   1800  H   THR A 119       0.126  -2.059   2.956  1.00  0.00            
ATOM   1801  CA  THR A 119       1.542  -0.520   2.670  1.00  0.00            
ATOM   1802  HA  THR A 119       2.353  -0.216   3.319  1.00  0.00            
ATOM   1803  CB  THR A 119       2.191  -1.412   1.600  1.00  0.00            
ATOM   1804  HB  THR A 119       2.931  -0.835   1.043  1.00  0.00            
ATOM   1805  CG2 THR A 119       3.012  -2.448   2.323  1.00  0.00            
ATOM   1806 1HG2 THR A 119       2.388  -3.064   2.985  1.00  0.00            
ATOM   1807 2HG2 THR A 119       3.636  -2.985   1.612  1.00  0.00            
ATOM   1808 3HG2 THR A 119       3.754  -1.878   2.869  1.00  0.00            
ATOM   1809  OG1 THR A 119       1.315  -1.857   0.564  1.00  0.00            
ATOM   1810  HG1 THR A 119       1.869  -2.341  -0.050  1.00  0.00            
ATOM   1811  C   THR A 119       1.183   0.798   2.050  1.00  0.00            
ATOM   1812  O   THR A 119       2.072   1.629   1.772  1.00  0.00            
ATOM   1813  N   SER A 120      -0.110   1.031   1.804  1.00  0.00            
ATOM   1814  H   SER A 120      -0.708   0.236   1.986  1.00  0.00            
ATOM   1815  CA  SER A 120      -0.688   2.172   1.131  1.00  0.00            
ATOM   1816  HA  SER A 120      -0.088   2.371   0.241  1.00  0.00            
ATOM   1817  CB  SER A 120      -2.170   1.807   0.638  1.00  0.00            
ATOM   1818  HB2 SER A 120      -2.840   1.751   1.497  1.00  0.00            
ATOM   1819  HB3 SER A 120      -2.495   2.643   0.029  1.00  0.00            
ATOM   1820  OG  SER A 120      -2.161   0.604  -0.087  1.00  0.00            
ATOM   1821  HG  SER A 120      -2.514  -0.172   0.366  1.00  0.00            
ATOM   1822  C   SER A 120      -0.738   3.466   1.975  1.00  0.00            
ATOM   1823  O   SER A 120      -1.577   4.361   1.874  1.00  0.00            
ATOM   1824  N   GLY A 121       0.254   3.735   2.788  1.00  0.00            
ATOM   1825  H   GLY A 121       0.950   3.008   2.859  1.00  0.00            
ATOM   1826  CA  GLY A 121       0.522   5.007   3.534  1.00  0.00            
ATOM   1827  HA2 GLY A 121       1.530   4.846   3.936  1.00  0.00            
ATOM   1828  HA3 GLY A 121       0.515   5.795   2.779  1.00  0.00            
ATOM   1829  C   GLY A 121      -0.445   5.424   4.627  1.00  0.00            
ATOM   1830  O   GLY A 121      -0.394   6.566   5.149  1.00  0.00            
ATOM   1831  N   LEU A 122      -1.265   4.499   5.212  1.00  0.00            
ATOM   1832  H   LEU A 122      -1.148   3.546   4.908  1.00  0.00            
ATOM   1833  CA  LEU A 122      -2.363   4.830   6.109  1.00  0.00            
ATOM   1834  HA  LEU A 122      -2.808   5.665   5.571  1.00  0.00            
ATOM   1835  CB  LEU A 122      -3.526   3.845   6.116  1.00  0.00            
ATOM   1836  HB2 LEU A 122      -3.377   3.186   6.966  1.00  0.00            
ATOM   1837  HB3 LEU A 122      -4.432   4.400   6.358  1.00  0.00            
ATOM   1838  CG  LEU A 122      -3.890   3.243   4.711  1.00  0.00            
ATOM   1839  HG  LEU A 122      -3.652   3.929   3.894  1.00  0.00            
ATOM   1840  CD1 LEU A 122      -3.096   1.932   4.594  1.00  0.00            
ATOM   1841 1HD1 LEU A 122      -3.480   1.150   5.242  1.00  0.00            
ATOM   1842 2HD1 LEU A 122      -3.173   1.640   3.540  1.00  0.00            
ATOM   1843 3HD1 LEU A 122      -2.098   2.078   4.999  1.00  0.00            
ATOM   1844  CD2 LEU A 122      -5.404   2.860   4.602  1.00  0.00            
ATOM   1845 1HD2 LEU A 122      -5.993   3.762   4.417  1.00  0.00            
ATOM   1846 2HD2 LEU A 122      -5.516   2.156   3.779  1.00  0.00            
ATOM   1847 3HD2 LEU A 122      -5.896   2.312   5.402  1.00  0.00            
ATOM   1848  C   LEU A 122      -1.990   5.361   7.493  1.00  0.00            
ATOM   1849  O   LEU A 122      -1.009   4.906   8.140  1.00  0.00            
ATOM   1850  N   THR A 123      -2.819   6.310   8.017  1.00  0.00            
ATOM   1851  H   THR A 123      -3.563   6.640   7.416  1.00  0.00            
ATOM   1852  CA  THR A 123      -2.736   6.752   9.401  1.00  0.00            
ATOM   1853  HA  THR A 123      -1.724   7.102   9.571  1.00  0.00            
ATOM   1854  CB  THR A 123      -3.571   8.033   9.529  1.00  0.00            
ATOM   1855  HB  THR A 123      -3.545   8.332  10.579  1.00  0.00            
ATOM   1856  CG2 THR A 123      -3.107   9.225   8.713  1.00  0.00            
ATOM   1857 1HG2 THR A 123      -3.549  10.159   9.082  1.00  0.00            
ATOM   1858 2HG2 THR A 123      -2.025   9.312   8.725  1.00  0.00            
ATOM   1859 3HG2 THR A 123      -3.405   9.043   7.683  1.00  0.00            
ATOM   1860  OG1 THR A 123      -4.890   7.847   9.090  1.00  0.00            
ATOM   1861  HG1 THR A 123      -5.167   8.689   8.741  1.00  0.00            
ATOM   1862  C   THR A 123      -3.234   5.718  10.417  1.00  0.00            
ATOM   1863  O   THR A 123      -4.108   4.936  10.154  1.00  0.00            
ATOM   1864  N   GLU A 124      -2.660   5.776  11.611  1.00  0.00            
ATOM   1865  H   GLU A 124      -1.883   6.401  11.775  1.00  0.00            
ATOM   1866  CA  GLU A 124      -3.250   5.119  12.750  1.00  0.00            
ATOM   1867  HA  GLU A 124      -3.247   4.047  12.585  1.00  0.00            
ATOM   1868  CB  GLU A 124      -2.490   5.355  14.052  1.00  0.00            
ATOM   1869  HB2 GLU A 124      -2.668   4.572  14.792  1.00  0.00            
ATOM   1870  HB3 GLU A 124      -1.452   5.062  13.868  1.00  0.00            
ATOM   1871  CG  GLU A 124      -2.630   6.689  14.891  1.00  0.00            
ATOM   1872  HG2 GLU A 124      -3.617   6.605  15.345  1.00  0.00            
ATOM   1873  HG3 GLU A 124      -1.881   6.518  15.667  1.00  0.00            
ATOM   1874  CD  GLU A 124      -2.465   8.107  14.292  1.00  0.00            
ATOM   1875  OE1 GLU A 124      -2.529   9.086  15.090  1.00  0.00            
ATOM   1876  OE2 GLU A 124      -2.572   8.459  13.076  1.00  0.00            
ATOM   1877  C   GLU A 124      -4.666   5.478  13.013  1.00  0.00            
ATOM   1878  O   GLU A 124      -5.396   4.637  13.448  1.00  0.00            
ATOM   1879  N   GLN A 125      -5.083   6.802  12.807  1.00  0.00            
ATOM   1880  H   GLN A 125      -4.310   7.332  12.412  1.00  0.00            
ATOM   1881  CA  GLN A 125      -6.439   7.286  12.735  1.00  0.00            
ATOM   1882  HA  GLN A 125      -6.753   7.364  13.777  1.00  0.00            
ATOM   1883  CB  GLN A 125      -6.421   8.772  12.180  1.00  0.00            
ATOM   1884  HB2 GLN A 125      -5.694   9.295  12.797  1.00  0.00            
ATOM   1885  HB3 GLN A 125      -6.037   8.692  11.155  1.00  0.00            
ATOM   1886  CG  GLN A 125      -7.838   9.456  12.088  1.00  0.00            
ATOM   1887  HG2 GLN A 125      -7.654  10.399  11.568  1.00  0.00            
ATOM   1888  HG3 GLN A 125      -8.527   8.979  11.390  1.00  0.00            
ATOM   1889  CD  GLN A 125      -8.517   9.826  13.445  1.00  0.00            
ATOM   1890  OE1 GLN A 125      -7.766  10.189  14.378  1.00  0.00            
ATOM   1891  NE2 GLN A 125      -9.808   9.839  13.585  1.00  0.00            
ATOM   1892 1HE2 GLN A 125     -10.195  10.137  14.467  1.00  0.00            
ATOM   1893 2HE2 GLN A 125     -10.384   9.611  12.779  1.00  0.00            
ATOM   1894  C   GLN A 125      -7.530   6.437  12.090  1.00  0.00            
ATOM   1895  O   GLN A 125      -8.585   6.147  12.658  1.00  0.00            
ATOM   1896  N   LEU A 126      -7.159   6.034  10.868  1.00  0.00            
ATOM   1897  H   LEU A 126      -6.223   6.176  10.524  1.00  0.00            
ATOM   1898  CA  LEU A 126      -8.028   5.331  10.041  1.00  0.00            
ATOM   1899  HA  LEU A 126      -9.062   5.592  10.300  1.00  0.00            
ATOM   1900  CB  LEU A 126      -7.675   5.801   8.650  1.00  0.00            
ATOM   1901  HB2 LEU A 126      -7.948   6.836   8.448  1.00  0.00            
ATOM   1902  HB3 LEU A 126      -6.586   5.814   8.595  1.00  0.00            
ATOM   1903  CG  LEU A 126      -8.335   4.954   7.500  1.00  0.00            
ATOM   1904  HG  LEU A 126      -8.081   3.913   7.689  1.00  0.00            
ATOM   1905  CD1 LEU A 126      -9.839   5.154   7.490  1.00  0.00            
ATOM   1906 1HD1 LEU A 126     -10.306   4.401   6.861  1.00  0.00            
ATOM   1907 2HD1 LEU A 126     -10.239   4.987   8.497  1.00  0.00            
ATOM   1908 3HD1 LEU A 126     -10.126   6.155   7.151  1.00  0.00            
ATOM   1909  CD2 LEU A 126      -7.780   5.211   6.158  1.00  0.00            
ATOM   1910 1HD2 LEU A 126      -6.705   5.074   6.271  1.00  0.00            
ATOM   1911 2HD2 LEU A 126      -8.275   4.525   5.456  1.00  0.00            
ATOM   1912 3HD2 LEU A 126      -7.972   6.237   5.857  1.00  0.00            
ATOM   1913  C   LEU A 126      -7.906   3.783  10.301  1.00  0.00            
ATOM   1914  O   LEU A 126      -8.903   3.102  10.255  1.00  0.00            
ATOM   1915  N   MET A 127      -6.762   3.221  10.682  1.00  0.00            
ATOM   1916  H   MET A 127      -5.866   3.639  10.469  1.00  0.00            
ATOM   1917  CA  MET A 127      -6.706   1.877  11.124  1.00  0.00            
ATOM   1918  HA  MET A 127      -7.278   1.372  10.341  1.00  0.00            
ATOM   1919  CB  MET A 127      -5.262   1.249  11.089  1.00  0.00            
ATOM   1920  HB2 MET A 127      -4.664   2.003  11.600  1.00  0.00            
ATOM   1921  HB3 MET A 127      -5.331   0.268  11.551  1.00  0.00            
ATOM   1922  CG  MET A 127      -4.573   1.140   9.796  1.00  0.00            
ATOM   1923  HG2 MET A 127      -4.444   2.051   9.224  1.00  0.00            
ATOM   1924  HG3 MET A 127      -3.559   0.748   9.922  1.00  0.00            
ATOM   1925  SD  MET A 127      -5.464   0.048   8.547  1.00  0.00            
ATOM   1926  CE  MET A 127      -5.565  -1.441   9.554  1.00  0.00            
ATOM   1927  HE1 MET A 127      -4.562  -1.695   9.891  1.00  0.00            
ATOM   1928  HE2 MET A 127      -6.249  -1.255  10.381  1.00  0.00            
ATOM   1929  HE3 MET A 127      -5.853  -2.346   9.022  1.00  0.00            
ATOM   1930  C   MET A 127      -7.481   1.618  12.437  1.00  0.00            
ATOM   1931  O   MET A 127      -8.154   0.612  12.657  1.00  0.00            
ATOM   1932  N   ARG A 128      -7.479   2.688  13.281  1.00  0.00            
ATOM   1933  H   ARG A 128      -6.938   3.494  13.008  1.00  0.00            
ATOM   1934  CA  ARG A 128      -8.313   2.858  14.531  1.00  0.00            
ATOM   1935  HA  ARG A 128      -8.031   1.974  15.110  1.00  0.00            
ATOM   1936  CB  ARG A 128      -7.983   4.043  15.398  1.00  0.00            
ATOM   1937  HB2 ARG A 128      -6.902   4.130  15.492  1.00  0.00            
ATOM   1938  HB3 ARG A 128      -8.365   4.950  14.946  1.00  0.00            
ATOM   1939  CG  ARG A 128      -8.587   3.969  16.824  1.00  0.00            
ATOM   1940  HG2 ARG A 128      -9.585   3.524  16.760  1.00  0.00            
ATOM   1941  HG3 ARG A 128      -7.975   3.238  17.365  1.00  0.00            
ATOM   1942  CD  ARG A 128      -8.550   5.274  17.641  1.00  0.00            
ATOM   1943  HD2 ARG A 128      -8.823   5.094  18.675  1.00  0.00            
ATOM   1944  HD3 ARG A 128      -7.538   5.644  17.545  1.00  0.00            
ATOM   1945  NE  ARG A 128      -9.576   6.246  17.066  1.00  0.00            
ATOM   1946  HE  ARG A 128     -10.525   5.943  16.852  1.00  0.00            
ATOM   1947  CZ  ARG A 128      -9.513   7.569  16.997  1.00  0.00            
ATOM   1948  NH1 ARG A 128      -8.529   8.351  17.316  1.00  0.00            
ATOM   1949 1HH1 ARG A 128      -7.765   7.880  17.776  1.00  0.00            
ATOM   1950 2HH1 ARG A 128      -8.536   9.361  17.267  1.00  0.00            
ATOM   1951  NH2 ARG A 128     -10.428   8.212  16.356  1.00  0.00            
ATOM   1952 1HH2 ARG A 128     -11.265   7.790  15.976  1.00  0.00            
ATOM   1953 2HH2 ARG A 128     -10.421   9.213  16.401  1.00  0.00            
ATOM   1954  C   ARG A 128      -9.807   2.736  14.215  1.00  0.00            
ATOM   1955  O   ARG A 128     -10.516   1.901  14.810  1.00  0.00            
ATOM   1956  N   GLN A 129     -10.257   3.449  13.234  1.00  0.00            
ATOM   1957  H   GLN A 129      -9.673   4.234  12.980  1.00  0.00            
ATOM   1958  CA  GLN A 129     -11.680   3.493  12.808  1.00  0.00            
ATOM   1959  HA  GLN A 129     -12.317   3.451  13.688  1.00  0.00            
ATOM   1960  CB  GLN A 129     -11.978   4.692  11.883  1.00  0.00            
ATOM   1961  HB2 GLN A 129     -11.214   4.799  11.110  1.00  0.00            
ATOM   1962  HB3 GLN A 129     -12.913   4.611  11.331  1.00  0.00            
ATOM   1963  CG  GLN A 129     -11.978   5.961  12.752  1.00  0.00            
ATOM   1964  HG2 GLN A 129     -12.901   5.897  13.340  1.00  0.00            
ATOM   1965  HG3 GLN A 129     -11.118   6.065  13.404  1.00  0.00            
ATOM   1966  CD  GLN A 129     -11.954   7.244  11.888  1.00  0.00            
ATOM   1967  OE1 GLN A 129     -11.546   7.270  10.786  1.00  0.00            
ATOM   1968  NE2 GLN A 129     -12.292   8.392  12.449  1.00  0.00            
ATOM   1969 1HE2 GLN A 129     -12.302   9.177  11.810  1.00  0.00            
ATOM   1970 2HE2 GLN A 129     -12.609   8.294  13.404  1.00  0.00            
ATOM   1971  C   GLN A 129     -12.064   2.233  11.989  1.00  0.00            
ATOM   1972  O   GLN A 129     -13.254   1.831  12.039  1.00  0.00            
ATOM   1973  N   THR A 130     -11.091   1.494  11.444  1.00  0.00            
ATOM   1974  H   THR A 130     -10.128   1.817  11.555  1.00  0.00            
ATOM   1975  CA  THR A 130     -11.275   0.212  10.727  1.00  0.00            
ATOM   1976  HA  THR A 130     -12.259   0.208  10.246  1.00  0.00            
ATOM   1977  CB  THR A 130     -10.086   0.053   9.733  1.00  0.00            
ATOM   1978  HB  THR A 130      -9.149   0.030  10.301  1.00  0.00            
ATOM   1979  CG2 THR A 130     -10.041  -1.237   8.866  1.00  0.00            
ATOM   1980 1HG2 THR A 130     -11.032  -1.473   8.479  1.00  0.00            
ATOM   1981 2HG2 THR A 130      -9.356  -1.081   8.033  1.00  0.00            
ATOM   1982 3HG2 THR A 130      -9.684  -2.117   9.393  1.00  0.00            
ATOM   1983  OG1 THR A 130     -10.075   1.134   8.843  1.00  0.00            
ATOM   1984  HG1 THR A 130      -9.804   1.948   9.274  1.00  0.00            
ATOM   1985  C   THR A 130     -11.304  -1.007  11.751  1.00  0.00            
ATOM   1986  O   THR A 130     -12.154  -1.859  11.532  1.00  0.00            
ATOM   1987  N   PHE A 131     -10.492  -1.081  12.823  1.00  0.00            
ATOM   1988  H   PHE A 131      -9.781  -0.372  12.917  1.00  0.00            
ATOM   1989  CA  PHE A 131     -10.595  -2.135  13.916  1.00  0.00            
ATOM   1990  HA  PHE A 131     -10.775  -3.101  13.436  1.00  0.00            
ATOM   1991  CB  PHE A 131      -9.207  -2.277  14.600  1.00  0.00            
ATOM   1992  HB2 PHE A 131      -8.889  -1.270  14.850  1.00  0.00            
ATOM   1993  HB3 PHE A 131      -9.357  -2.805  15.545  1.00  0.00            
ATOM   1994  CG  PHE A 131      -8.121  -2.958  13.766  1.00  0.00            
ATOM   1995  CD1 PHE A 131      -7.026  -2.306  13.208  1.00  0.00            
ATOM   1996  HD1 PHE A 131      -6.869  -1.240  13.351  1.00  0.00            
ATOM   1997  CE1 PHE A 131      -5.945  -3.063  12.676  1.00  0.00            
ATOM   1998  HE1 PHE A 131      -5.074  -2.515  12.360  1.00  0.00            
ATOM   1999  CZ  PHE A 131      -6.054  -4.470  12.549  1.00  0.00            
ATOM   2000  HZ  PHE A 131      -5.259  -4.911  11.980  1.00  0.00            
ATOM   2001  CE2 PHE A 131      -7.133  -5.137  13.096  1.00  0.00            
ATOM   2002  HE2 PHE A 131      -7.246  -6.206  12.951  1.00  0.00            
ATOM   2003  CD2 PHE A 131      -8.106  -4.389  13.711  1.00  0.00            
ATOM   2004  HD2 PHE A 131      -8.931  -4.991  14.057  1.00  0.00            
ATOM   2005  C   PHE A 131     -11.733  -1.903  14.896  1.00  0.00            
ATOM   2006  O   PHE A 131     -12.217  -2.864  15.517  1.00  0.00            
ATOM   2007  N   SER A 132     -12.086  -0.658  15.108  1.00  0.00            
ATOM   2008  H   SER A 132     -11.562  -0.002  14.550  1.00  0.00            
ATOM   2009  CA  SER A 132     -12.967  -0.084  16.183  1.00  0.00            
ATOM   2010  HA  SER A 132     -12.570  -0.398  17.141  1.00  0.00            
ATOM   2011  CB  SER A 132     -12.967   1.428  16.285  1.00  0.00            
ATOM   2012  HB2 SER A 132     -12.039   1.854  16.680  1.00  0.00            
ATOM   2013  HB3 SER A 132     -13.173   1.680  15.252  1.00  0.00            
ATOM   2014  OG  SER A 132     -14.034   1.993  17.043  1.00  0.00            
ATOM   2015  HG  SER A 132     -13.851   1.672  17.931  1.00  0.00            
ATOM   2016  C   SER A 132     -14.381  -0.674  16.226  1.00  0.00            
ATOM   2017  O   SER A 132     -14.940  -0.810  17.303  1.00  0.00            
ATOM   2018  N   PRO A 133     -15.010  -1.106  15.130  1.00  0.00            
ATOM   2019  CD  PRO A 133     -14.755  -0.812  13.678  1.00  0.00            
ATOM   2020  HD2 PRO A 133     -13.748  -0.978  13.296  1.00  0.00            
ATOM   2021  HD3 PRO A 133     -15.158   0.173  13.462  1.00  0.00            
ATOM   2022  CG  PRO A 133     -15.601  -1.735  12.856  1.00  0.00            
ATOM   2023  HG2 PRO A 133     -14.926  -2.562  12.629  1.00  0.00            
ATOM   2024  HG3 PRO A 133     -16.089  -1.165  12.060  1.00  0.00            
ATOM   2025  CB  PRO A 133     -16.767  -2.092  13.788  1.00  0.00            
ATOM   2026  HB2 PRO A 133     -17.034  -3.124  13.563  1.00  0.00            
ATOM   2027  HB3 PRO A 133     -17.648  -1.472  13.665  1.00  0.00            
ATOM   2028  CA  PRO A 133     -16.227  -1.860  15.241  1.00  0.00            
ATOM   2029  HA  PRO A 133     -17.015  -1.292  15.749  1.00  0.00            
ATOM   2030  C   PRO A 133     -16.160  -3.225  16.066  1.00  0.00            
ATOM   2031  O   PRO A 133     -17.221  -3.745  16.322  1.00  0.00            
ATOM   2032  N   PHE A 134     -15.023  -3.809  16.392  1.00  0.00            
ATOM   2033  H   PHE A 134     -14.110  -3.398  16.239  1.00  0.00            
ATOM   2034  CA  PHE A 134     -14.945  -5.172  16.847  1.00  0.00            
ATOM   2035  HA  PHE A 134     -15.848  -5.686  16.518  1.00  0.00            
ATOM   2036  CB  PHE A 134     -13.797  -5.870  16.046  1.00  0.00            
ATOM   2037  HB2 PHE A 134     -12.878  -5.405  16.407  1.00  0.00            
ATOM   2038  HB3 PHE A 134     -13.723  -6.936  16.276  1.00  0.00            
ATOM   2039  CG  PHE A 134     -13.945  -5.720  14.557  1.00  0.00            
ATOM   2040  CD1 PHE A 134     -15.192  -5.992  13.886  1.00  0.00            
ATOM   2041  HD1 PHE A 134     -15.957  -6.526  14.432  1.00  0.00            
ATOM   2042  CE1 PHE A 134     -15.299  -5.761  12.482  1.00  0.00            
ATOM   2043  HE1 PHE A 134     -16.200  -5.869  11.908  1.00  0.00            
ATOM   2044  CZ  PHE A 134     -14.246  -5.200  11.787  1.00  0.00            
ATOM   2045  HZ  PHE A 134     -14.300  -5.011  10.721  1.00  0.00            
ATOM   2046  CE2 PHE A 134     -13.071  -4.849  12.376  1.00  0.00            
ATOM   2047  HE2 PHE A 134     -12.189  -4.614  11.808  1.00  0.00            
ATOM   2048  CD2 PHE A 134     -12.933  -5.153  13.749  1.00  0.00            
ATOM   2049  HD2 PHE A 134     -12.031  -4.983  14.327  1.00  0.00            
ATOM   2050  C   PHE A 134     -14.796  -5.365  18.373  1.00  0.00            
ATOM   2051  O   PHE A 134     -15.305  -6.299  18.988  1.00  0.00            
ATOM   2052  N   GLY A 135     -14.174  -4.341  19.021  1.00  0.00            
ATOM   2053  H   GLY A 135     -13.685  -3.632  18.487  1.00  0.00            
ATOM   2054  CA  GLY A 135     -14.103  -4.108  20.453  1.00  0.00            
ATOM   2055  HA2 GLY A 135     -15.147  -4.066  20.754  1.00  0.00            
ATOM   2056  HA3 GLY A 135     -13.641  -5.001  20.872  1.00  0.00            
ATOM   2057  C   GLY A 135     -13.453  -2.738  20.726  1.00  0.00            
ATOM   2058  O   GLY A 135     -12.979  -2.011  19.844  1.00  0.00            
ATOM   2059  N   GLN A 136     -13.277  -2.411  22.063  1.00  0.00            
ATOM   2060  H   GLN A 136     -13.646  -2.992  22.800  1.00  0.00            
ATOM   2061  CA  GLN A 136     -12.655  -1.177  22.562  1.00  0.00            
ATOM   2062  HA  GLN A 136     -13.004  -0.298  22.024  1.00  0.00            
ATOM   2063  CB  GLN A 136     -12.911  -1.070  24.128  1.00  0.00            
ATOM   2064  HB2 GLN A 136     -13.938  -0.760  24.326  1.00  0.00            
ATOM   2065  HB3 GLN A 136     -12.776  -2.085  24.500  1.00  0.00            
ATOM   2066  CG  GLN A 136     -11.954  -0.074  24.899  1.00  0.00            
ATOM   2067  HG2 GLN A 136     -10.915  -0.402  24.823  1.00  0.00            
ATOM   2068  HG3 GLN A 136     -12.024   0.919  24.456  1.00  0.00            
ATOM   2069  CD  GLN A 136     -12.252   0.029  26.380  1.00  0.00            
ATOM   2070  OE1 GLN A 136     -13.365  -0.164  26.927  1.00  0.00            
ATOM   2071  NE2 GLN A 136     -11.234   0.248  27.116  1.00  0.00            
ATOM   2072 1HE2 GLN A 136     -11.365   0.187  28.112  1.00  0.00            
ATOM   2073 2HE2 GLN A 136     -10.340   0.061  26.671  1.00  0.00            
ATOM   2074  C   GLN A 136     -11.121  -1.240  22.311  1.00  0.00            
ATOM   2075  O   GLN A 136     -10.534  -2.265  22.505  1.00  0.00            
ATOM   2076  N   ILE A 137     -10.515  -0.157  21.789  1.00  0.00            
ATOM   2077  H   ILE A 137     -11.085   0.534  21.307  1.00  0.00            
ATOM   2078  CA  ILE A 137      -9.123  -0.121  21.417  1.00  0.00            
ATOM   2079  HA  ILE A 137      -8.854  -1.175  21.368  1.00  0.00            
ATOM   2080  CB  ILE A 137      -8.934   0.473  20.044  1.00  0.00            
ATOM   2081  HB  ILE A 137      -9.489   1.400  19.916  1.00  0.00            
ATOM   2082  CG2 ILE A 137      -7.458   0.736  19.665  1.00  0.00            
ATOM   2083 1HG2 ILE A 137      -7.037  -0.232  19.414  1.00  0.00            
ATOM   2084 2HG2 ILE A 137      -7.474   1.457  18.847  1.00  0.00            
ATOM   2085 3HG2 ILE A 137      -6.883   1.165  20.496  1.00  0.00            
ATOM   2086  CG1 ILE A 137      -9.572  -0.427  18.933  1.00  0.00            
ATOM   2087 2HG1 ILE A 137      -8.983  -1.327  18.810  1.00  0.00            
ATOM   2088 3HG1 ILE A 137     -10.558  -0.710  19.281  1.00  0.00            
ATOM   2089  CD1 ILE A 137      -9.590   0.358  17.585  1.00  0.00            
ATOM   2090 1HD1 ILE A 137     -10.247  -0.158  16.893  1.00  0.00            
ATOM   2091 2HD1 ILE A 137      -9.942   1.386  17.713  1.00  0.00            
ATOM   2092 3HD1 ILE A 137      -8.626   0.355  17.089  1.00  0.00            
ATOM   2093  C   ILE A 137      -8.230   0.528  22.509  1.00  0.00            
ATOM   2094  O   ILE A 137      -8.548   1.613  22.991  1.00  0.00            
ATOM   2095  N   MET A 138      -7.116  -0.039  22.921  1.00  0.00            
ATOM   2096  H   MET A 138      -6.871  -0.852  22.375  1.00  0.00            
ATOM   2097  CA  MET A 138      -6.279   0.333  24.152  1.00  0.00            
ATOM   2098  HA  MET A 138      -6.765   1.138  24.689  1.00  0.00            
ATOM   2099  CB  MET A 138      -6.133  -0.846  25.164  1.00  0.00            
ATOM   2100  HB2 MET A 138      -5.864  -1.739  24.610  1.00  0.00            
ATOM   2101  HB3 MET A 138      -5.388  -0.634  25.930  1.00  0.00            
ATOM   2102  CG  MET A 138      -7.465  -1.234  25.907  1.00  0.00            
ATOM   2103  HG2 MET A 138      -8.161  -1.472  25.102  1.00  0.00            
ATOM   2104  HG3 MET A 138      -7.288  -2.168  26.444  1.00  0.00            
ATOM   2105  SD  MET A 138      -8.173   0.043  27.032  1.00  0.00            
ATOM   2106  CE  MET A 138      -7.126  -0.196  28.471  1.00  0.00            
ATOM   2107  HE1 MET A 138      -7.195  -1.262  28.702  1.00  0.00            
ATOM   2108  HE2 MET A 138      -6.113   0.148  28.310  1.00  0.00            
ATOM   2109  HE3 MET A 138      -7.534   0.313  29.343  1.00  0.00            
ATOM   2110  C   MET A 138      -4.888   0.788  23.710  1.00  0.00            
ATOM   2111  O   MET A 138      -4.174   1.441  24.485  1.00  0.00            
ATOM   2112  N   GLU A 139      -4.529   0.351  22.496  1.00  0.00            
ATOM   2113  H   GLU A 139      -5.197  -0.271  22.063  1.00  0.00            
ATOM   2114  CA  GLU A 139      -3.331   0.607  21.728  1.00  0.00            
ATOM   2115  HA  GLU A 139      -2.998   1.625  21.952  1.00  0.00            
ATOM   2116  CB  GLU A 139      -2.246  -0.365  22.123  1.00  0.00            
ATOM   2117  HB2 GLU A 139      -2.076  -0.381  23.209  1.00  0.00            
ATOM   2118  HB3 GLU A 139      -2.552  -1.372  21.827  1.00  0.00            
ATOM   2119  CG  GLU A 139      -0.808  -0.092  21.515  1.00  0.00            
ATOM   2120  HG2 GLU A 139      -0.107  -0.681  22.107  1.00  0.00            
ATOM   2121  HG3 GLU A 139      -0.812  -0.410  20.477  1.00  0.00            
ATOM   2122  CD  GLU A 139      -0.526   1.378  21.712  1.00  0.00            
ATOM   2123  OE1 GLU A 139       0.013   1.674  22.781  1.00  0.00            
ATOM   2124  OE2 GLU A 139      -0.727   2.271  20.851  1.00  0.00            
ATOM   2125  C   GLU A 139      -3.664   0.395  20.247  1.00  0.00            
ATOM   2126  O   GLU A 139      -4.385  -0.538  19.882  1.00  0.00            
ATOM   2127  N   ILE A 140      -3.181   1.294  19.395  1.00  0.00            
ATOM   2128  H   ILE A 140      -2.766   2.109  19.809  1.00  0.00            
ATOM   2129  CA  ILE A 140      -3.310   1.257  17.901  1.00  0.00            
ATOM   2130  HA  ILE A 140      -3.453   0.229  17.571  1.00  0.00            
ATOM   2131  CB  ILE A 140      -4.598   1.959  17.461  1.00  0.00            
ATOM   2132  HB  ILE A 140      -5.433   1.358  17.834  1.00  0.00            
ATOM   2133  CG2 ILE A 140      -4.528   3.386  18.004  1.00  0.00            
ATOM   2134 1HG2 ILE A 140      -5.466   3.870  17.716  1.00  0.00            
ATOM   2135 2HG2 ILE A 140      -4.579   3.358  19.089  1.00  0.00            
ATOM   2136 3HG2 ILE A 140      -3.660   3.933  17.641  1.00  0.00            
ATOM   2137  CG1 ILE A 140      -4.728   2.087  15.874  1.00  0.00            
ATOM   2138 2HG1 ILE A 140      -5.581   2.711  15.591  1.00  0.00            
ATOM   2139 3HG1 ILE A 140      -3.826   2.415  15.371  1.00  0.00            
ATOM   2140  CD1 ILE A 140      -5.144   0.696  15.404  1.00  0.00            
ATOM   2141 1HD1 ILE A 140      -6.142   0.353  15.630  1.00  0.00            
ATOM   2142 2HD1 ILE A 140      -4.921   0.622  14.337  1.00  0.00            
ATOM   2143 3HD1 ILE A 140      -4.481  -0.041  15.867  1.00  0.00            
ATOM   2144  C   ILE A 140      -2.059   1.718  17.181  1.00  0.00            
ATOM   2145  O   ILE A 140      -1.637   2.897  17.335  1.00  0.00            
ATOM   2146  N   ARG A 141      -1.537   0.942  16.213  1.00  0.00            
ATOM   2147  H   ARG A 141      -1.924   0.014  16.171  1.00  0.00            
ATOM   2148  CA  ARG A 141      -0.264   1.332  15.408  1.00  0.00            
ATOM   2149  HA  ARG A 141      -0.136   2.414  15.283  1.00  0.00            
ATOM   2150  CB  ARG A 141       0.930   0.751  16.210  1.00  0.00            
ATOM   2151  HB2 ARG A 141       0.902  -0.335  16.088  1.00  0.00            
ATOM   2152  HB3 ARG A 141       1.817   1.016  15.638  1.00  0.00            
ATOM   2153  CG  ARG A 141       1.271   1.127  17.650  1.00  0.00            
ATOM   2154  HG2 ARG A 141       0.475   0.805  18.313  1.00  0.00            
ATOM   2155  HG3 ARG A 141       2.146   0.571  17.997  1.00  0.00            
ATOM   2156  CD  ARG A 141       1.541   2.579  17.996  1.00  0.00            
ATOM   2157  HD2 ARG A 141       2.438   2.816  17.429  1.00  0.00            
ATOM   2158  HD3 ARG A 141       0.738   3.248  17.668  1.00  0.00            
ATOM   2159  NE  ARG A 141       1.541   2.821  19.418  1.00  0.00            
ATOM   2160  HE  ARG A 141       0.643   2.698  19.876  1.00  0.00            
ATOM   2161  CZ  ARG A 141       2.553   3.149  20.178  1.00  0.00            
ATOM   2162  NH1 ARG A 141       3.729   3.500  19.705  1.00  0.00            
ATOM   2163 1HH1 ARG A 141       3.805   3.747  18.724  1.00  0.00            
ATOM   2164 2HH1 ARG A 141       4.408   3.813  20.380  1.00  0.00            
ATOM   2165  NH2 ARG A 141       2.463   3.177  21.490  1.00  0.00            
ATOM   2166 1HH2 ARG A 141       1.548   3.051  21.901  1.00  0.00            
ATOM   2167 2HH2 ARG A 141       3.240   3.624  21.955  1.00  0.00            
ATOM   2168  C   ARG A 141      -0.281   0.833  13.997  1.00  0.00            
ATOM   2169  O   ARG A 141      -0.960  -0.121  13.652  1.00  0.00            
ATOM   2170  N   VAL A 142       0.548   1.442  13.194  1.00  0.00            
ATOM   2171  H   VAL A 142       1.169   2.144  13.583  1.00  0.00            
ATOM   2172  CA  VAL A 142       0.597   1.262  11.787  1.00  0.00            
ATOM   2173  HA  VAL A 142       0.600   0.182  11.633  1.00  0.00            
ATOM   2174  CB  VAL A 142      -0.467   2.042  11.056  1.00  0.00            
ATOM   2175  HB  VAL A 142      -1.445   1.774  11.452  1.00  0.00            
ATOM   2176  CG1 VAL A 142      -0.368   3.547  11.026  1.00  0.00            
ATOM   2177 1HG1 VAL A 142      -1.164   3.971  10.410  1.00  0.00            
ATOM   2178 2HG1 VAL A 142      -0.543   3.884  12.051  1.00  0.00            
ATOM   2179 3HG1 VAL A 142       0.609   3.816  10.631  1.00  0.00            
ATOM   2180  CG2 VAL A 142      -0.479   1.643   9.554  1.00  0.00            
ATOM   2181 1HG2 VAL A 142       0.341   2.156   9.046  1.00  0.00            
ATOM   2182 2HG2 VAL A 142      -0.381   0.562   9.454  1.00  0.00            
ATOM   2183 3HG2 VAL A 142      -1.441   1.970   9.167  1.00  0.00            
ATOM   2184  C   VAL A 142       2.016   1.703  11.288  1.00  0.00            
ATOM   2185  O   VAL A 142       2.468   2.700  11.804  1.00  0.00            
ATOM   2186  N   PHE A 143       2.694   0.874  10.469  1.00  0.00            
ATOM   2187  H   PHE A 143       2.248   0.010  10.223  1.00  0.00            
ATOM   2188  CA  PHE A 143       4.038   1.147   9.888  1.00  0.00            
ATOM   2189  HA  PHE A 143       4.204   2.211  10.084  1.00  0.00            
ATOM   2190  CB  PHE A 143       5.025   0.380  10.828  1.00  0.00            
ATOM   2191  HB2 PHE A 143       4.828  -0.662  10.632  1.00  0.00            
ATOM   2192  HB3 PHE A 143       6.055   0.597  10.555  1.00  0.00            
ATOM   2193  CG  PHE A 143       4.923   0.818  12.289  1.00  0.00            
ATOM   2194  CD1 PHE A 143       4.563  -0.081  13.279  1.00  0.00            
ATOM   2195  HD1 PHE A 143       4.419  -1.128  13.052  1.00  0.00            
ATOM   2196  CE1 PHE A 143       4.528   0.311  14.603  1.00  0.00            
ATOM   2197  HE1 PHE A 143       4.342  -0.381  15.407  1.00  0.00            
ATOM   2198  CZ  PHE A 143       4.812   1.616  14.958  1.00  0.00            
ATOM   2199  HZ  PHE A 143       4.759   1.945  15.986  1.00  0.00            
ATOM   2200  CE2 PHE A 143       5.135   2.532  13.955  1.00  0.00            
ATOM   2201  HE2 PHE A 143       5.480   3.524  14.229  1.00  0.00            
ATOM   2202  CD2 PHE A 143       5.133   2.157  12.635  1.00  0.00            
ATOM   2203  HD2 PHE A 143       5.360   2.861  11.841  1.00  0.00            
ATOM   2204  C   PHE A 143       4.085   0.774   8.334  1.00  0.00            
ATOM   2205  O   PHE A 143       4.658  -0.266   7.980  1.00  0.00            
ATOM   2206  N   PRO A 144       3.450   1.526   7.538  1.00  0.00            
ATOM   2207  CD  PRO A 144       2.855   2.786   7.888  1.00  0.00            
ATOM   2208  HD2 PRO A 144       3.687   3.486   8.002  1.00  0.00            
ATOM   2209  HD3 PRO A 144       2.319   2.809   8.838  1.00  0.00            
ATOM   2210  CG  PRO A 144       1.971   3.168   6.709  1.00  0.00            
ATOM   2211  HG2 PRO A 144       1.803   4.243   6.640  1.00  0.00            
ATOM   2212  HG3 PRO A 144       1.026   2.637   6.794  1.00  0.00            
ATOM   2213  CB  PRO A 144       2.774   2.633   5.583  1.00  0.00            
ATOM   2214  HB2 PRO A 144       3.505   3.368   5.263  1.00  0.00            
ATOM   2215  HB3 PRO A 144       2.101   2.307   4.781  1.00  0.00            
ATOM   2216  CA  PRO A 144       3.396   1.324   6.121  1.00  0.00            
ATOM   2217  HA  PRO A 144       2.637   0.581   5.881  1.00  0.00            
ATOM   2218  C   PRO A 144       4.743   0.988   5.476  1.00  0.00            
ATOM   2219  O   PRO A 144       4.793   0.087   4.659  1.00  0.00            
ATOM   2220  N   ASP A 145       5.861   1.614   5.905  1.00  0.00            
ATOM   2221  H   ASP A 145       5.672   2.460   6.423  1.00  0.00            
ATOM   2222  CA  ASP A 145       7.196   1.329   5.420  1.00  0.00            
ATOM   2223  HA  ASP A 145       7.336   1.571   4.362  1.00  0.00            
ATOM   2224  CB  ASP A 145       8.157   2.257   6.228  1.00  0.00            
ATOM   2225  HB2 ASP A 145       8.115   2.104   7.294  1.00  0.00            
ATOM   2226  HB3 ASP A 145       9.178   1.890   6.084  1.00  0.00            
ATOM   2227  CG  ASP A 145       8.173   3.740   5.871  1.00  0.00            
ATOM   2228  OD1 ASP A 145       7.261   4.254   5.181  1.00  0.00            
ATOM   2229  OD2 ASP A 145       9.192   4.381   6.276  1.00  0.00            
ATOM   2230  C   ASP A 145       7.677  -0.098   5.589  1.00  0.00            
ATOM   2231  O   ASP A 145       8.385  -0.660   4.767  1.00  0.00            
ATOM   2232  N   LYS A 146       7.207  -0.693   6.678  1.00  0.00            
ATOM   2233  H   LYS A 146       6.580  -0.113   7.206  1.00  0.00            
ATOM   2234  CA  LYS A 146       7.238  -2.072   7.110  1.00  0.00            
ATOM   2235  HA  LYS A 146       8.086  -2.527   6.603  1.00  0.00            
ATOM   2236  CB  LYS A 146       7.500  -2.061   8.665  1.00  0.00            
ATOM   2237  HB2 LYS A 146       6.563  -1.872   9.194  1.00  0.00            
ATOM   2238  HB3 LYS A 146       7.886  -3.016   9.033  1.00  0.00            
ATOM   2239  CG  LYS A 146       8.445  -0.960   9.286  1.00  0.00            
ATOM   2240  HG2 LYS A 146       8.010   0.028   9.108  1.00  0.00            
ATOM   2241  HG3 LYS A 146       8.570  -1.148  10.352  1.00  0.00            
ATOM   2242  CD  LYS A 146       9.954  -0.950   8.667  1.00  0.00            
ATOM   2243  HD2 LYS A 146       9.835  -0.583   7.654  1.00  0.00            
ATOM   2244  HD3 LYS A 146      10.631  -0.358   9.284  1.00  0.00            
ATOM   2245  CE  LYS A 146      10.599  -2.353   8.729  1.00  0.00            
ATOM   2246  HE2 LYS A 146      10.373  -2.796   9.697  1.00  0.00            
ATOM   2247  HE3 LYS A 146      10.079  -2.987   8.005  1.00  0.00            
ATOM   2248  NZ  LYS A 146      12.061  -2.373   8.603  1.00  0.00            
ATOM   2249  HZ1 LYS A 146      12.495  -1.651   9.151  1.00  0.00            
ATOM   2250  HZ2 LYS A 146      12.344  -3.315   8.835  1.00  0.00            
ATOM   2251  HZ3 LYS A 146      12.323  -2.227   7.641  1.00  0.00            
ATOM   2252  C   LYS A 146       5.970  -2.868   6.715  1.00  0.00            
ATOM   2253  O   LYS A 146       6.104  -4.076   7.005  1.00  0.00            
ATOM   2254  N   GLY A 147       4.989  -2.239   6.109  1.00  0.00            
ATOM   2255  H   GLY A 147       5.039  -1.232   6.076  1.00  0.00            
ATOM   2256  CA  GLY A 147       3.692  -2.855   5.677  1.00  0.00            
ATOM   2257  HA2 GLY A 147       3.117  -2.028   5.251  1.00  0.00            
ATOM   2258  HA3 GLY A 147       3.908  -3.698   5.017  1.00  0.00            
ATOM   2259  C   GLY A 147       2.814  -3.302   6.847  1.00  0.00            
ATOM   2260  O   GLY A 147       1.669  -3.572   6.550  1.00  0.00            
ATOM   2261  N   TYR A 148       3.308  -3.364   8.108  1.00  0.00            
ATOM   2262  H   TYR A 148       4.292  -3.209   8.257  1.00  0.00            
ATOM   2263  CA  TYR A 148       2.566  -3.973   9.220  1.00  0.00            
ATOM   2264  HA  TYR A 148       1.716  -4.509   8.802  1.00  0.00            
ATOM   2265  CB  TYR A 148       3.474  -5.024  10.013  1.00  0.00            
ATOM   2266  HB2 TYR A 148       2.944  -5.400  10.879  1.00  0.00            
ATOM   2267  HB3 TYR A 148       3.557  -5.894   9.357  1.00  0.00            
ATOM   2268  CG  TYR A 148       4.866  -4.734  10.483  1.00  0.00            
ATOM   2269  CD1 TYR A 148       5.957  -5.396   9.964  1.00  0.00            
ATOM   2270  HD1 TYR A 148       5.813  -6.053   9.124  1.00  0.00            
ATOM   2271  CE1 TYR A 148       7.285  -5.327  10.518  1.00  0.00            
ATOM   2272  HE1 TYR A 148       8.096  -5.853  10.026  1.00  0.00            
ATOM   2273  CZ  TYR A 148       7.442  -4.506  11.671  1.00  0.00            
ATOM   2274  OH  TYR A 148       8.652  -4.496  12.258  1.00  0.00            
ATOM   2275  HH  TYR A 148       9.144  -5.318  12.162  1.00  0.00            
ATOM   2276  CE2 TYR A 148       6.405  -3.725  12.168  1.00  0.00            
ATOM   2277  HE2 TYR A 148       6.625  -2.923  12.861  1.00  0.00            
ATOM   2278  CD2 TYR A 148       5.110  -3.822  11.591  1.00  0.00            
ATOM   2279  HD2 TYR A 148       4.263  -3.279  11.989  1.00  0.00            
ATOM   2280  C   TYR A 148       1.917  -2.975  10.158  1.00  0.00            
ATOM   2281  O   TYR A 148       2.224  -1.790  10.152  1.00  0.00            
ATOM   2282  N   SER A 149       0.867  -3.351  10.848  1.00  0.00            
ATOM   2283  H   SER A 149       0.629  -4.328  10.804  1.00  0.00            
ATOM   2284  CA  SER A 149       0.035  -2.687  11.824  1.00  0.00            
ATOM   2285  HA  SER A 149       0.636  -1.816  12.094  1.00  0.00            
ATOM   2286  CB  SER A 149      -1.323  -2.341  11.214  1.00  0.00            
ATOM   2287  HB2 SER A 149      -1.402  -1.553  10.460  1.00  0.00            
ATOM   2288  HB3 SER A 149      -1.610  -3.182  10.588  1.00  0.00            
ATOM   2289  OG  SER A 149      -2.259  -2.059  12.190  1.00  0.00            
ATOM   2290  HG  SER A 149      -1.894  -1.378  12.759  1.00  0.00            
ATOM   2291  C   SER A 149      -0.173  -3.679  12.994  1.00  0.00            
ATOM   2292  O   SER A 149      -0.034  -4.897  12.912  1.00  0.00            
ATOM   2293  N   PHE A 150      -0.523  -2.981  14.127  1.00  0.00            
ATOM   2294  H   PHE A 150      -0.715  -2.000  14.027  1.00  0.00            
ATOM   2295  CA  PHE A 150      -0.837  -3.657  15.397  1.00  0.00            
ATOM   2296  HA  PHE A 150      -1.095  -4.708  15.247  1.00  0.00            
ATOM   2297  CB  PHE A 150       0.355  -3.646  16.348  1.00  0.00            
ATOM   2298  HB2 PHE A 150       0.427  -2.680  16.837  1.00  0.00            
ATOM   2299  HB3 PHE A 150       0.158  -4.285  17.213  1.00  0.00            
ATOM   2300  CG  PHE A 150       1.690  -4.043  15.745  1.00  0.00            
ATOM   2301  CD1 PHE A 150       1.987  -5.355  15.443  1.00  0.00            
ATOM   2302  HD1 PHE A 150       1.143  -6.013  15.580  1.00  0.00            
ATOM   2303  CE1 PHE A 150       3.209  -5.721  14.955  1.00  0.00            
ATOM   2304  HE1 PHE A 150       3.508  -6.762  14.880  1.00  0.00            
ATOM   2305  CZ  PHE A 150       4.162  -4.695  14.771  1.00  0.00            
ATOM   2306  HZ  PHE A 150       5.130  -5.002  14.428  1.00  0.00            
ATOM   2307  CE2 PHE A 150       3.832  -3.319  14.970  1.00  0.00            
ATOM   2308  HE2 PHE A 150       4.523  -2.552  14.665  1.00  0.00            
ATOM   2309  CD2 PHE A 150       2.570  -3.051  15.460  1.00  0.00            
ATOM   2310  HD2 PHE A 150       2.432  -2.008  15.728  1.00  0.00            
ATOM   2311  C   PHE A 150      -2.047  -2.968  16.019  1.00  0.00            
ATOM   2312  O   PHE A 150      -2.470  -1.822  15.760  1.00  0.00            
ATOM   2313  N   VAL A 151      -2.630  -3.722  16.942  1.00  0.00            
ATOM   2314  H   VAL A 151      -2.292  -4.658  17.116  1.00  0.00            
ATOM   2315  CA  VAL A 151      -3.728  -3.269  17.865  1.00  0.00            
ATOM   2316  HA  VAL A 151      -3.481  -2.252  18.168  1.00  0.00            
ATOM   2317  CB  VAL A 151      -5.065  -3.064  17.177  1.00  0.00            
ATOM   2318  HB  VAL A 151      -5.094  -2.205  16.507  1.00  0.00            
ATOM   2319  CG1 VAL A 151      -5.361  -4.268  16.341  1.00  0.00            
ATOM   2320 1HG1 VAL A 151      -4.658  -4.512  15.540  1.00  0.00            
ATOM   2321 2HG1 VAL A 151      -5.405  -5.180  16.932  1.00  0.00            
ATOM   2322 3HG1 VAL A 151      -6.281  -4.076  15.791  1.00  0.00            
ATOM   2323  CG2 VAL A 151      -6.265  -2.921  18.158  1.00  0.00            
ATOM   2324 1HG2 VAL A 151      -7.099  -2.466  17.621  1.00  0.00            
ATOM   2325 2HG2 VAL A 151      -6.650  -3.826  18.634  1.00  0.00            
ATOM   2326 3HG2 VAL A 151      -5.963  -2.245  18.959  1.00  0.00            
ATOM   2327  C   VAL A 151      -3.776  -4.110  19.139  1.00  0.00            
ATOM   2328  O   VAL A 151      -3.626  -5.346  19.033  1.00  0.00            
ATOM   2329  N   ARG A 152      -4.152  -3.527  20.297  1.00  0.00            
ATOM   2330  H   ARG A 152      -4.441  -2.557  20.270  1.00  0.00            
ATOM   2331  CA  ARG A 152      -4.725  -4.337  21.421  1.00  0.00            
ATOM   2332  HA  ARG A 152      -4.715  -5.403  21.170  1.00  0.00            
ATOM   2333  CB  ARG A 152      -3.844  -4.118  22.675  1.00  0.00            
ATOM   2334  HB2 ARG A 152      -2.872  -4.591  22.554  1.00  0.00            
ATOM   2335  HB3 ARG A 152      -3.584  -3.065  22.790  1.00  0.00            
ATOM   2336  CG  ARG A 152      -4.372  -4.767  23.993  1.00  0.00            
ATOM   2337  HG2 ARG A 152      -5.269  -4.241  24.321  1.00  0.00            
ATOM   2338  HG3 ARG A 152      -4.669  -5.748  23.636  1.00  0.00            
ATOM   2339  CD  ARG A 152      -3.376  -4.881  25.042  1.00  0.00            
ATOM   2340  HD2 ARG A 152      -2.673  -5.680  24.801  1.00  0.00            
ATOM   2341  HD3 ARG A 152      -2.756  -3.985  25.141  1.00  0.00            
ATOM   2342  NE  ARG A 152      -4.019  -5.158  26.341  1.00  0.00            
ATOM   2343  HE  ARG A 152      -4.404  -6.086  26.444  1.00  0.00            
ATOM   2344  CZ  ARG A 152      -4.272  -4.328  27.363  1.00  0.00            
ATOM   2345  NH1 ARG A 152      -4.165  -3.079  27.363  1.00  0.00            
ATOM   2346 1HH1 ARG A 152      -3.544  -2.639  26.694  1.00  0.00            
ATOM   2347 2HH1 ARG A 152      -4.565  -2.536  28.116  1.00  0.00            
ATOM   2348  NH2 ARG A 152      -4.641  -4.842  28.500  1.00  0.00            
ATOM   2349 1HH2 ARG A 152      -4.979  -5.795  28.501  1.00  0.00            
ATOM   2350 2HH2 ARG A 152      -4.830  -4.242  29.292  1.00  0.00            
ATOM   2351  C   ARG A 152      -6.155  -3.885  21.742  1.00  0.00            
ATOM   2352  O   ARG A 152      -6.499  -2.684  21.899  1.00  0.00            
ATOM   2353  N   PHE A 153      -7.063  -4.869  21.851  1.00  0.00            
ATOM   2354  H   PHE A 153      -6.758  -5.828  21.933  1.00  0.00            
ATOM   2355  CA  PHE A 153      -8.434  -4.716  22.412  1.00  0.00            
ATOM   2356  HA  PHE A 153      -8.750  -3.728  22.098  1.00  0.00            
ATOM   2357  CB  PHE A 153      -9.372  -5.759  21.719  1.00  0.00            
ATOM   2358  HB2 PHE A 153      -9.154  -6.775  22.046  1.00  0.00            
ATOM   2359  HB3 PHE A 153     -10.368  -5.481  22.093  1.00  0.00            
ATOM   2360  CG  PHE A 153      -9.428  -5.683  20.245  1.00  0.00            
ATOM   2361  CD1 PHE A 153      -8.549  -6.392  19.433  1.00  0.00            
ATOM   2362  HD1 PHE A 153      -7.946  -7.165  19.895  1.00  0.00            
ATOM   2363  CE1 PHE A 153      -8.503  -6.068  18.060  1.00  0.00            
ATOM   2364  HE1 PHE A 153      -7.900  -6.603  17.341  1.00  0.00            
ATOM   2365  CZ  PHE A 153      -9.324  -4.991  17.543  1.00  0.00            
ATOM   2366  HZ  PHE A 153      -9.344  -4.787  16.481  1.00  0.00            
ATOM   2367  CE2 PHE A 153     -10.158  -4.240  18.361  1.00  0.00            
ATOM   2368  HE2 PHE A 153     -10.760  -3.468  17.900  1.00  0.00            
ATOM   2369  CD2 PHE A 153     -10.246  -4.621  19.716  1.00  0.00            
ATOM   2370  HD2 PHE A 153     -10.966  -4.136  20.358  1.00  0.00            
ATOM   2371  C   PHE A 153      -8.467  -4.901  23.889  1.00  0.00            
ATOM   2372  O   PHE A 153      -7.429  -5.261  24.512  1.00  0.00            
ATOM   2373  N   ASN A 154      -9.598  -4.591  24.468  1.00  0.00            
ATOM   2374  H   ASN A 154     -10.284  -4.185  23.847  1.00  0.00            
ATOM   2375  CA  ASN A 154      -9.836  -4.689  25.905  1.00  0.00            
ATOM   2376  HA  ASN A 154      -8.898  -4.702  26.445  1.00  0.00            
ATOM   2377  CB  ASN A 154     -10.778  -3.506  26.390  1.00  0.00            
ATOM   2378  HB2 ASN A 154     -10.431  -2.543  26.024  1.00  0.00            
ATOM   2379  HB3 ASN A 154     -11.810  -3.695  26.096  1.00  0.00            
ATOM   2380  CG  ASN A 154     -10.752  -3.282  27.934  1.00  0.00            
ATOM   2381  OD1 ASN A 154      -9.693  -3.225  28.558  1.00  0.00            
ATOM   2382  ND2 ASN A 154     -11.784  -2.953  28.574  1.00  0.00            
ATOM   2383 1HD2 ASN A 154     -11.630  -2.867  29.562  1.00  0.00            
ATOM   2384 2HD2 ASN A 154     -12.572  -2.656  28.019  1.00  0.00            
ATOM   2385  C   ASN A 154     -10.406  -6.068  26.352  1.00  0.00            
ATOM   2386  O   ASN A 154     -10.728  -6.225  27.523  1.00  0.00            
ATOM   2387  N   SER A 155     -10.518  -7.061  25.469  1.00  0.00            
ATOM   2388  H   SER A 155     -10.322  -6.770  24.523  1.00  0.00            
ATOM   2389  CA  SER A 155     -11.022  -8.416  25.708  1.00  0.00            
ATOM   2390  HA  SER A 155     -10.601  -8.626  26.686  1.00  0.00            
ATOM   2391  CB  SER A 155     -12.593  -8.502  25.911  1.00  0.00            
ATOM   2392  HB2 SER A 155     -12.828  -9.489  26.313  1.00  0.00            
ATOM   2393  HB3 SER A 155     -12.788  -7.617  26.524  1.00  0.00            
ATOM   2394  OG  SER A 155     -13.245  -8.310  24.664  1.00  0.00            
ATOM   2395  HG  SER A 155     -14.090  -7.895  24.867  1.00  0.00            
ATOM   2396  C   SER A 155     -10.535  -9.338  24.577  1.00  0.00            
ATOM   2397  O   SER A 155     -10.287  -8.895  23.437  1.00  0.00            
ATOM   2398  N   HIE A 156     -10.327 -10.598  24.979  1.00  0.00            
ATOM   2399  H   HIE A 156     -10.644 -10.758  25.930  1.00  0.00            
ATOM   2400  CA  HIE A 156      -9.927 -11.717  24.170  1.00  0.00            
ATOM   2401  HA  HIE A 156      -8.981 -11.523  23.651  1.00  0.00            
ATOM   2402  CB  HIE A 156      -9.617 -12.932  25.054  1.00  0.00            
ATOM   2403  HB2 HIE A 156      -8.651 -12.706  25.496  1.00  0.00            
ATOM   2404  HB3 HIE A 156     -10.361 -13.033  25.840  1.00  0.00            
ATOM   2405  CG  HIE A 156      -9.511 -14.248  24.330  1.00  0.00            
ATOM   2406  ND1 HIE A 156     -10.567 -15.170  24.025  1.00  0.00            
ATOM   2407  CE1 HIE A 156      -9.939 -16.177  23.335  1.00  0.00            
ATOM   2408  HE1 HIE A 156     -10.464 -17.072  23.046  1.00  0.00            
ATOM   2409  NE2 HIE A 156      -8.600 -15.938  23.326  1.00  0.00            
ATOM   2410  HE2 HIE A 156      -8.030 -16.594  22.800  1.00  0.00            
ATOM   2411  CD2 HIE A 156      -8.315 -14.721  23.855  1.00  0.00            
ATOM   2412  HD2 HIE A 156      -7.368 -14.227  24.041  1.00  0.00            
ATOM   2413  C   HIE A 156     -10.948 -12.003  23.052  1.00  0.00            
ATOM   2414  O   HIE A 156     -10.490 -11.950  21.926  1.00  0.00            
ATOM   2415  N   GLU A 157     -12.254 -12.273  23.282  1.00  0.00            
ATOM   2416  H   GLU A 157     -12.526 -12.032  24.228  1.00  0.00            
ATOM   2417  CA  GLU A 157     -13.228 -12.746  22.340  1.00  0.00            
ATOM   2418  HA  GLU A 157     -13.066 -13.708  21.865  1.00  0.00            
ATOM   2419  CB  GLU A 157     -14.546 -13.002  23.098  1.00  0.00            
ATOM   2420  HB2 GLU A 157     -14.824 -12.186  23.763  1.00  0.00            
ATOM   2421  HB3 GLU A 157     -15.321 -13.070  22.340  1.00  0.00            
ATOM   2422  CG  GLU A 157     -14.456 -14.272  23.955  1.00  0.00            
ATOM   2423  HG2 GLU A 157     -14.240 -15.177  23.371  1.00  0.00            
ATOM   2424  HG3 GLU A 157     -13.647 -14.153  24.673  1.00  0.00            
ATOM   2425  CD  GLU A 157     -15.738 -14.598  24.711  1.00  0.00            
ATOM   2426  OE1 GLU A 157     -15.856 -14.519  25.955  1.00  0.00            
ATOM   2427  OE2 GLU A 157     -16.807 -14.837  24.085  1.00  0.00            
ATOM   2428  C   GLU A 157     -13.369 -11.659  21.299  1.00  0.00            
ATOM   2429  O   GLU A 157     -13.621 -12.070  20.194  1.00  0.00            
ATOM   2430  N   SER A 158     -13.160 -10.338  21.602  1.00  0.00            
ATOM   2431  H   SER A 158     -13.009 -10.141  22.580  1.00  0.00            
ATOM   2432  CA  SER A 158     -13.120  -9.122  20.712  1.00  0.00            
ATOM   2433  HA  SER A 158     -13.999  -9.187  20.073  1.00  0.00            
ATOM   2434  CB  SER A 158     -13.365  -7.828  21.418  1.00  0.00            
ATOM   2435  HB2 SER A 158     -13.571  -7.020  20.724  1.00  0.00            
ATOM   2436  HB3 SER A 158     -14.267  -7.834  22.035  1.00  0.00            
ATOM   2437  OG  SER A 158     -12.286  -7.408  22.126  1.00  0.00            
ATOM   2438  HG  SER A 158     -12.314  -7.864  22.975  1.00  0.00            
ATOM   2439  C   SER A 158     -11.889  -9.015  19.815  1.00  0.00            
ATOM   2440  O   SER A 158     -12.059  -8.570  18.647  1.00  0.00            
ATOM   2441  N   ALA A 159     -10.679  -9.425  20.327  1.00  0.00            
ATOM   2442  H   ALA A 159     -10.598  -9.602  21.320  1.00  0.00            
ATOM   2443  CA  ALA A 159      -9.447  -9.598  19.504  1.00  0.00            
ATOM   2444  HA  ALA A 159      -9.258  -8.731  18.870  1.00  0.00            
ATOM   2445  CB  ALA A 159      -8.283  -9.835  20.419  1.00  0.00            
ATOM   2446  HB1 ALA A 159      -8.221  -9.133  21.249  1.00  0.00            
ATOM   2447  HB2 ALA A 159      -8.348 -10.813  20.911  1.00  0.00            
ATOM   2448  HB3 ALA A 159      -7.410  -9.667  19.787  1.00  0.00            
ATOM   2449  C   ALA A 159      -9.621 -10.669  18.431  1.00  0.00            
ATOM   2450  O   ALA A 159      -9.282 -10.466  17.270  1.00  0.00            
ATOM   2451  N   ALA A 160     -10.223 -11.818  18.827  1.00  0.00            
ATOM   2452  H   ALA A 160     -10.492 -11.846  19.802  1.00  0.00            
ATOM   2453  CA  ALA A 160     -10.522 -12.990  17.998  1.00  0.00            
ATOM   2454  HA  ALA A 160      -9.613 -13.251  17.457  1.00  0.00            
ATOM   2455  CB  ALA A 160     -11.120 -14.123  18.889  1.00  0.00            
ATOM   2456  HB1 ALA A 160     -10.997 -15.034  18.310  1.00  0.00            
ATOM   2457  HB2 ALA A 160     -10.565 -14.085  19.831  1.00  0.00            
ATOM   2458  HB3 ALA A 160     -12.140 -13.870  19.160  1.00  0.00            
ATOM   2459  C   ALA A 160     -11.574 -12.574  16.901  1.00  0.00            
ATOM   2460  O   ALA A 160     -11.592 -13.042  15.789  1.00  0.00            
ATOM   2461  N   HIE A 161     -12.569 -11.763  17.368  1.00  0.00            
ATOM   2462  H   HIE A 161     -12.630 -11.597  18.356  1.00  0.00            
ATOM   2463  CA  HIE A 161     -13.556 -11.180  16.561  1.00  0.00            
ATOM   2464  HA  HIE A 161     -14.004 -12.061  16.111  1.00  0.00            
ATOM   2465  CB  HIE A 161     -14.695 -10.572  17.363  1.00  0.00            
ATOM   2466  HB2 HIE A 161     -15.081 -11.234  18.134  1.00  0.00            
ATOM   2467  HB3 HIE A 161     -14.467  -9.659  17.919  1.00  0.00            
ATOM   2468  CG  HIE A 161     -15.939 -10.264  16.632  1.00  0.00            
ATOM   2469  ND1 HIE A 161     -16.612 -11.219  15.903  1.00  0.00            
ATOM   2470  CE1 HIE A 161     -17.437 -10.483  15.102  1.00  0.00            
ATOM   2471  HE1 HIE A 161     -18.093 -11.069  14.481  1.00  0.00            
ATOM   2472  NE2 HIE A 161     -17.249  -9.177  15.257  1.00  0.00            
ATOM   2473  HE2 HIE A 161     -17.827  -8.500  14.792  1.00  0.00            
ATOM   2474  CD2 HIE A 161     -16.292  -8.979  16.231  1.00  0.00            
ATOM   2475  HD2 HIE A 161     -15.880  -8.008  16.498  1.00  0.00            
ATOM   2476  C   HIE A 161     -12.999 -10.250  15.479  1.00  0.00            
ATOM   2477  O   HIE A 161     -13.463 -10.395  14.351  1.00  0.00            
ATOM   2478  N   ALA A 162     -11.970  -9.427  15.804  1.00  0.00            
ATOM   2479  H   ALA A 162     -11.793  -9.376  16.809  1.00  0.00            
ATOM   2480  CA  ALA A 162     -11.288  -8.452  14.950  1.00  0.00            
ATOM   2481  HA  ALA A 162     -12.043  -7.842  14.465  1.00  0.00            
ATOM   2482  CB  ALA A 162     -10.439  -7.483  15.763  1.00  0.00            
ATOM   2483  HB1 ALA A 162      -9.899  -6.744  15.172  1.00  0.00            
ATOM   2484  HB2 ALA A 162     -10.937  -6.925  16.556  1.00  0.00            
ATOM   2485  HB3 ALA A 162      -9.635  -8.091  16.177  1.00  0.00            
ATOM   2486  C   ALA A 162     -10.542  -9.272  13.829  1.00  0.00            
ATOM   2487  O   ALA A 162     -10.508  -8.828  12.689  1.00  0.00            
ATOM   2488  N   ILE A 163      -9.986 -10.454  14.160  1.00  0.00            
ATOM   2489  H   ILE A 163     -10.057 -10.793  15.113  1.00  0.00            
ATOM   2490  CA  ILE A 163      -9.113 -11.149  13.232  1.00  0.00            
ATOM   2491  HA  ILE A 163      -8.414 -10.428  12.809  1.00  0.00            
ATOM   2492  CB  ILE A 163      -8.327 -12.279  13.969  1.00  0.00            
ATOM   2493  HB  ILE A 163      -9.007 -12.788  14.663  1.00  0.00            
ATOM   2494  CG2 ILE A 163      -7.801 -13.234  12.839  1.00  0.00            
ATOM   2495 1HG2 ILE A 163      -8.564 -13.944  12.526  1.00  0.00            
ATOM   2496 2HG2 ILE A 163      -7.221 -12.641  12.130  1.00  0.00            
ATOM   2497 3HG2 ILE A 163      -7.163 -13.903  13.420  1.00  0.00            
ATOM   2498  CG1 ILE A 163      -7.223 -11.676  14.825  1.00  0.00            
ATOM   2499 2HG1 ILE A 163      -6.376 -11.492  14.152  1.00  0.00            
ATOM   2500 3HG1 ILE A 163      -7.606 -10.698  15.121  1.00  0.00            
ATOM   2501  CD1 ILE A 163      -6.803 -12.578  15.971  1.00  0.00            
ATOM   2502 1HD1 ILE A 163      -7.567 -12.685  16.744  1.00  0.00            
ATOM   2503 2HD1 ILE A 163      -6.361 -13.513  15.602  1.00  0.00            
ATOM   2504 3HD1 ILE A 163      -6.059 -12.103  16.604  1.00  0.00            
ATOM   2505  C   ILE A 163      -9.993 -11.726  12.071  1.00  0.00            
ATOM   2506  O   ILE A 163      -9.551 -11.614  10.901  1.00  0.00            
ATOM   2507  N   VAL A 164     -11.130 -12.337  12.326  1.00  0.00            
ATOM   2508  H   VAL A 164     -11.457 -12.530  13.268  1.00  0.00            
ATOM   2509  CA  VAL A 164     -11.971 -12.957  11.258  1.00  0.00            
ATOM   2510  HA  VAL A 164     -11.356 -13.430  10.498  1.00  0.00            
ATOM   2511  CB  VAL A 164     -12.920 -13.984  11.959  1.00  0.00            
ATOM   2512  HB  VAL A 164     -13.576 -14.367  11.184  1.00  0.00            
ATOM   2513  CG1 VAL A 164     -12.300 -15.209  12.665  1.00  0.00            
ATOM   2514 1HG1 VAL A 164     -12.134 -15.114  13.741  1.00  0.00            
ATOM   2515 2HG1 VAL A 164     -13.044 -16.003  12.638  1.00  0.00            
ATOM   2516 3HG1 VAL A 164     -11.381 -15.534  12.172  1.00  0.00            
ATOM   2517  CG2 VAL A 164     -13.920 -13.418  13.019  1.00  0.00            
ATOM   2518 1HG2 VAL A 164     -14.717 -14.155  13.120  1.00  0.00            
ATOM   2519 2HG2 VAL A 164     -13.504 -13.254  14.016  1.00  0.00            
ATOM   2520 3HG2 VAL A 164     -14.329 -12.445  12.721  1.00  0.00            
ATOM   2521  C   VAL A 164     -12.756 -11.886  10.500  1.00  0.00            
ATOM   2522  O   VAL A 164     -13.182 -12.082   9.332  1.00  0.00            
ATOM   2523  N   SER A 165     -12.862 -10.639  10.988  1.00  0.00            
ATOM   2524  H   SER A 165     -12.576 -10.578  11.955  1.00  0.00            
ATOM   2525  CA  SER A 165     -13.380  -9.375  10.369  1.00  0.00            
ATOM   2526  HA  SER A 165     -14.028  -9.647   9.537  1.00  0.00            
ATOM   2527  CB  SER A 165     -14.187  -8.615  11.359  1.00  0.00            
ATOM   2528  HB2 SER A 165     -13.648  -8.072  12.136  1.00  0.00            
ATOM   2529  HB3 SER A 165     -14.832  -7.986  10.745  1.00  0.00            
ATOM   2530  OG  SER A 165     -15.055  -9.531  11.987  1.00  0.00            
ATOM   2531  HG  SER A 165     -14.740  -9.737  12.858  1.00  0.00            
ATOM   2532  C   SER A 165     -12.304  -8.543   9.665  1.00  0.00            
ATOM   2533  O   SER A 165     -12.663  -7.635   8.878  1.00  0.00            
ATOM   2534  N   VAL A 166     -10.980  -8.832   9.794  1.00  0.00            
ATOM   2535  H   VAL A 166     -10.683  -9.444  10.537  1.00  0.00            
ATOM   2536  CA  VAL A 166      -9.919  -8.125   9.080  1.00  0.00            
ATOM   2537  HA  VAL A 166     -10.381  -7.407   8.394  1.00  0.00            
ATOM   2538  CB  VAL A 166      -9.102  -7.207   9.998  1.00  0.00            
ATOM   2539  HB  VAL A 166      -8.629  -7.778  10.793  1.00  0.00            
ATOM   2540  CG1 VAL A 166      -7.971  -6.363   9.386  1.00  0.00            
ATOM   2541 1HG1 VAL A 166      -8.459  -5.567   8.808  1.00  0.00            
ATOM   2542 2HG1 VAL A 166      -7.425  -5.946  10.225  1.00  0.00            
ATOM   2543 3HG1 VAL A 166      -7.305  -6.940   8.734  1.00  0.00            
ATOM   2544  CG2 VAL A 166     -10.003  -6.198  10.788  1.00  0.00            
ATOM   2545 1HG2 VAL A 166     -10.333  -5.402  10.130  1.00  0.00            
ATOM   2546 2HG2 VAL A 166     -10.876  -6.714  11.176  1.00  0.00            
ATOM   2547 3HG2 VAL A 166      -9.441  -5.797  11.633  1.00  0.00            
ATOM   2548  C   VAL A 166      -9.098  -8.981   8.131  1.00  0.00            
ATOM   2549  O   VAL A 166      -8.850  -8.485   7.006  1.00  0.00            
ATOM   2550  N   ASN A 167      -8.561 -10.114   8.528  1.00  0.00            
ATOM   2551  H   ASN A 167      -8.896 -10.505   9.392  1.00  0.00            
ATOM   2552  CA  ASN A 167      -7.799 -11.005   7.642  1.00  0.00            
ATOM   2553  HA  ASN A 167      -6.827 -10.654   7.303  1.00  0.00            
ATOM   2554  CB  ASN A 167      -7.644 -12.366   8.353  1.00  0.00            
ATOM   2555  HB2 ASN A 167      -7.351 -12.294   9.403  1.00  0.00            
ATOM   2556  HB3 ASN A 167      -8.640 -12.783   8.238  1.00  0.00            
ATOM   2557  CG  ASN A 167      -6.644 -13.208   7.698  1.00  0.00            
ATOM   2558  OD1 ASN A 167      -5.447 -12.906   7.694  1.00  0.00            
ATOM   2559  ND2 ASN A 167      -7.055 -14.280   7.058  1.00  0.00            
ATOM   2560 1HD2 ASN A 167      -6.282 -14.772   6.629  1.00  0.00            
ATOM   2561 2HD2 ASN A 167      -7.999 -14.615   6.901  1.00  0.00            
ATOM   2562  C   ASN A 167      -8.624 -11.218   6.330  1.00  0.00            
ATOM   2563  O   ASN A 167      -9.781 -11.543   6.388  1.00  0.00            
ATOM   2564  N   GLY A 168      -8.150 -10.846   5.133  1.00  0.00            
ATOM   2565  H   GLY A 168      -7.251 -10.393   5.086  1.00  0.00            
ATOM   2566  CA  GLY A 168      -8.746 -11.067   3.816  1.00  0.00            
ATOM   2567  HA2 GLY A 168      -8.031 -11.433   3.089  1.00  0.00            
ATOM   2568  HA3 GLY A 168      -9.421 -11.917   3.954  1.00  0.00            
ATOM   2569  C   GLY A 168      -9.361  -9.762   3.285  1.00  0.00            
ATOM   2570  O   GLY A 168      -9.908  -9.757   2.196  1.00  0.00            
ATOM   2571  N   THR A 169      -9.094  -8.620   3.953  1.00  0.00            
ATOM   2572  H   THR A 169      -8.586  -8.687   4.820  1.00  0.00            
ATOM   2573  CA  THR A 169      -9.647  -7.288   3.579  1.00  0.00            
ATOM   2574  HA  THR A 169     -10.656  -7.485   3.188  1.00  0.00            
ATOM   2575  CB  THR A 169      -9.927  -6.435   4.792  1.00  0.00            
ATOM   2576  HB  THR A 169      -9.007  -6.190   5.313  1.00  0.00            
ATOM   2577  CG2 THR A 169     -10.737  -5.177   4.504  1.00  0.00            
ATOM   2578 1HG2 THR A 169     -11.664  -5.453   4.003  1.00  0.00            
ATOM   2579 2HG2 THR A 169     -10.921  -4.707   5.472  1.00  0.00            
ATOM   2580 3HG2 THR A 169     -10.252  -4.504   3.805  1.00  0.00            
ATOM   2581  OG1 THR A 169     -10.716  -7.131   5.808  1.00  0.00            
ATOM   2582  HG1 THR A 169     -10.152  -7.876   6.018  1.00  0.00            
ATOM   2583  C   THR A 169      -8.848  -6.471   2.544  1.00  0.00            
ATOM   2584  O   THR A 169      -7.678  -6.130   2.726  1.00  0.00            
ATOM   2585  N   THR A 170      -9.481  -6.057   1.475  1.00  0.00            
ATOM   2586  H   THR A 170     -10.447  -6.295   1.305  1.00  0.00            
ATOM   2587  CA  THR A 170      -8.882  -5.342   0.330  1.00  0.00            
ATOM   2588  HA  THR A 170      -7.899  -5.762   0.114  1.00  0.00            
ATOM   2589  CB  THR A 170      -9.806  -5.592  -0.958  1.00  0.00            
ATOM   2590  HB  THR A 170     -10.656  -4.926  -0.826  1.00  0.00            
ATOM   2591  CG2 THR A 170      -9.074  -5.233  -2.227  1.00  0.00            
ATOM   2592 1HG2 THR A 170      -9.727  -5.552  -3.033  1.00  0.00            
ATOM   2593 2HG2 THR A 170      -8.885  -4.160  -2.296  1.00  0.00            
ATOM   2594 3HG2 THR A 170      -8.113  -5.750  -2.166  1.00  0.00            
ATOM   2595  OG1 THR A 170     -10.160  -6.906  -1.076  1.00  0.00            
ATOM   2596  HG1 THR A 170     -10.842  -7.031  -0.408  1.00  0.00            
ATOM   2597  C   THR A 170      -8.603  -3.847   0.610  1.00  0.00            
ATOM   2598  O   THR A 170      -8.963  -2.967  -0.126  1.00  0.00            
ATOM   2599  N   ILE A 171      -7.823  -3.561   1.709  1.00  0.00            
ATOM   2600  H   ILE A 171      -7.634  -4.268   2.402  1.00  0.00            
ATOM   2601  CA  ILE A 171      -7.440  -2.219   2.120  1.00  0.00            
ATOM   2602  HA  ILE A 171      -8.418  -1.760   2.240  1.00  0.00            
ATOM   2603  CB  ILE A 171      -6.830  -2.276   3.513  1.00  0.00            
ATOM   2604  HB  ILE A 171      -5.869  -2.776   3.552  1.00  0.00            
ATOM   2605  CG2 ILE A 171      -6.551  -0.818   3.919  1.00  0.00            
ATOM   2606 1HG2 ILE A 171      -5.821  -0.431   3.209  1.00  0.00            
ATOM   2607 2HG2 ILE A 171      -7.413  -0.150   3.853  1.00  0.00            
ATOM   2608 3HG2 ILE A 171      -6.082  -0.739   4.903  1.00  0.00            
ATOM   2609  CG1 ILE A 171      -7.816  -2.810   4.558  1.00  0.00            
ATOM   2610 2HG1 ILE A 171      -8.727  -2.213   4.571  1.00  0.00            
ATOM   2611 3HG1 ILE A 171      -8.135  -3.836   4.428  1.00  0.00            
ATOM   2612  CD1 ILE A 171      -7.288  -2.726   6.000  1.00  0.00            
ATOM   2613 1HD1 ILE A 171      -6.219  -2.936   5.928  1.00  0.00            
ATOM   2614 2HD1 ILE A 171      -7.358  -1.740   6.450  1.00  0.00            
ATOM   2615 3HD1 ILE A 171      -7.888  -3.360   6.658  1.00  0.00            
ATOM   2616  C   ILE A 171      -6.666  -1.438   1.092  1.00  0.00            
ATOM   2617  O   ILE A 171      -5.553  -1.790   0.852  1.00  0.00            
ATOM   2618  N   GLU A 172      -7.268  -0.446   0.454  1.00  0.00            
ATOM   2619  H   GLU A 172      -8.250  -0.286   0.640  1.00  0.00            
ATOM   2620  CA  GLU A 172      -6.566   0.240  -0.615  1.00  0.00            
ATOM   2621  HA  GLU A 172      -7.344   0.884  -1.036  1.00  0.00            
ATOM   2622  CB  GLU A 172      -5.414   1.142  -0.072  1.00  0.00            
ATOM   2623  HB2 GLU A 172      -4.757   0.453   0.475  1.00  0.00            
ATOM   2624  HB3 GLU A 172      -4.833   1.545  -0.897  1.00  0.00            
ATOM   2625  CG  GLU A 172      -5.850   2.225   0.935  1.00  0.00            
ATOM   2626  HG2 GLU A 172      -6.550   1.771   1.637  1.00  0.00            
ATOM   2627  HG3 GLU A 172      -4.999   2.700   1.414  1.00  0.00            
ATOM   2628  CD  GLU A 172      -6.787   3.306   0.276  1.00  0.00            
ATOM   2629  OE1 GLU A 172      -7.706   3.822   0.950  1.00  0.00            
ATOM   2630  OE2 GLU A 172      -6.507   3.764  -0.843  1.00  0.00            
ATOM   2631  C   GLU A 172      -6.101  -0.707  -1.785  1.00  0.00            
ATOM   2632  O   GLU A 172      -5.097  -0.488  -2.420  1.00  0.00            
ATOM   2633  N   GLY A 173      -6.962  -1.653  -2.180  1.00  0.00            
ATOM   2634  H   GLY A 173      -7.820  -1.800  -1.667  1.00  0.00            
ATOM   2635  CA  GLY A 173      -6.661  -2.543  -3.342  1.00  0.00            
ATOM   2636  HA2 GLY A 173      -7.549  -2.896  -3.867  1.00  0.00            
ATOM   2637  HA3 GLY A 173      -6.228  -1.916  -4.123  1.00  0.00            
ATOM   2638  C   GLY A 173      -5.752  -3.713  -2.981  1.00  0.00            
ATOM   2639  O   GLY A 173      -5.502  -4.617  -3.799  1.00  0.00            
ATOM   2640  N   HIE A 174      -5.217  -3.753  -1.802  1.00  0.00            
ATOM   2641  H   HIE A 174      -5.449  -2.956  -1.233  1.00  0.00            
ATOM   2642  CA  HIE A 174      -4.214  -4.750  -1.346  1.00  0.00            
ATOM   2643  HA  HIE A 174      -4.113  -5.412  -2.207  1.00  0.00            
ATOM   2644  CB  HIE A 174      -2.809  -4.257  -0.932  1.00  0.00            
ATOM   2645  HB2 HIE A 174      -2.511  -3.649  -1.784  1.00  0.00            
ATOM   2646  HB3 HIE A 174      -2.840  -3.569  -0.087  1.00  0.00            
ATOM   2647  CG  HIE A 174      -1.761  -5.402  -0.732  1.00  0.00            
ATOM   2648  ND1 HIE A 174      -0.944  -5.858  -1.695  1.00  0.00            
ATOM   2649  CE1 HIE A 174      -0.295  -6.913  -1.115  1.00  0.00            
ATOM   2650  HE1 HIE A 174       0.317  -7.626  -1.641  1.00  0.00            
ATOM   2651  NE2 HIE A 174      -0.714  -7.157   0.112  1.00  0.00            
ATOM   2652  HE2 HIE A 174      -0.469  -7.954   0.688  1.00  0.00            
ATOM   2653  CD2 HIE A 174      -1.647  -6.168   0.404  1.00  0.00            
ATOM   2654  HD2 HIE A 174      -2.263  -6.142   1.285  1.00  0.00            
ATOM   2655  C   HIE A 174      -4.833  -5.567  -0.256  1.00  0.00            
ATOM   2656  O   HIE A 174      -5.328  -5.061   0.731  1.00  0.00            
ATOM   2657  N   VAL A 175      -4.913  -6.918  -0.365  1.00  0.00            
ATOM   2658  H   VAL A 175      -4.347  -7.384  -1.064  1.00  0.00            
ATOM   2659  CA  VAL A 175      -5.642  -7.797   0.585  1.00  0.00            
ATOM   2660  HA  VAL A 175      -6.544  -7.293   0.923  1.00  0.00            
ATOM   2661  CB  VAL A 175      -6.010  -9.205   0.083  1.00  0.00            
ATOM   2662  HB  VAL A 175      -5.149  -9.501  -0.523  1.00  0.00            
ATOM   2663  CG1 VAL A 175      -6.140 -10.358   1.115  1.00  0.00            
ATOM   2664 1HG1 VAL A 175      -6.618 -10.048   2.043  1.00  0.00            
ATOM   2665 2HG1 VAL A 175      -6.794 -11.109   0.669  1.00  0.00            
ATOM   2666 3HG1 VAL A 175      -5.193 -10.860   1.315  1.00  0.00            
ATOM   2667  CG2 VAL A 175      -7.316  -9.108  -0.754  1.00  0.00            
ATOM   2668 1HG2 VAL A 175      -7.199  -9.996  -1.379  1.00  0.00            
ATOM   2669 2HG2 VAL A 175      -8.077  -9.177   0.021  1.00  0.00            
ATOM   2670 3HG2 VAL A 175      -7.438  -8.221  -1.366  1.00  0.00            
ATOM   2671  C   VAL A 175      -4.748  -7.935   1.850  1.00  0.00            
ATOM   2672  O   VAL A 175      -3.667  -8.539   1.787  1.00  0.00            
ATOM   2673  N   VAL A 176      -5.179  -7.314   2.948  1.00  0.00            
ATOM   2674  H   VAL A 176      -6.049  -6.810   2.923  1.00  0.00            
ATOM   2675  CA  VAL A 176      -4.509  -7.493   4.216  1.00  0.00            
ATOM   2676  HA  VAL A 176      -3.463  -7.587   3.946  1.00  0.00            
ATOM   2677  CB  VAL A 176      -4.695  -6.228   5.099  1.00  0.00            
ATOM   2678  HB  VAL A 176      -3.965  -6.315   5.895  1.00  0.00            
ATOM   2679  CG1 VAL A 176      -4.231  -5.070   4.228  1.00  0.00            
ATOM   2680 1HG1 VAL A 176      -3.271  -5.348   3.782  1.00  0.00            
ATOM   2681 2HG1 VAL A 176      -4.939  -4.966   3.399  1.00  0.00            
ATOM   2682 3HG1 VAL A 176      -4.202  -4.109   4.730  1.00  0.00            
ATOM   2683  CG2 VAL A 176      -6.157  -6.071   5.635  1.00  0.00            
ATOM   2684 1HG2 VAL A 176      -6.456  -7.026   6.080  1.00  0.00            
ATOM   2685 2HG2 VAL A 176      -6.097  -5.334   6.438  1.00  0.00            
ATOM   2686 3HG2 VAL A 176      -6.842  -5.697   4.878  1.00  0.00            
ATOM   2687  C   VAL A 176      -4.765  -8.787   4.979  1.00  0.00            
ATOM   2688  O   VAL A 176      -5.866  -9.317   5.126  1.00  0.00            
ATOM   2689  N   LYS A 177      -3.666  -9.286   5.627  1.00  0.00            
ATOM   2690  H   LYS A 177      -2.857  -8.681   5.629  1.00  0.00            
ATOM   2691  CA  LYS A 177      -3.721 -10.314   6.633  1.00  0.00            
ATOM   2692  HA  LYS A 177      -4.621 -10.897   6.439  1.00  0.00            
ATOM   2693  CB  LYS A 177      -2.544 -11.354   6.473  1.00  0.00            
ATOM   2694  HB2 LYS A 177      -2.622 -12.143   7.226  1.00  0.00            
ATOM   2695  HB3 LYS A 177      -2.478 -11.858   5.504  1.00  0.00            
ATOM   2696  CG  LYS A 177      -1.253 -10.644   6.626  1.00  0.00            
ATOM   2697  HG2 LYS A 177      -1.062  -9.974   5.787  1.00  0.00            
ATOM   2698  HG3 LYS A 177      -1.285  -9.922   7.444  1.00  0.00            
ATOM   2699  CD  LYS A 177       0.053 -11.515   6.749  1.00  0.00            
ATOM   2700  HD2 LYS A 177       0.871 -10.905   7.118  1.00  0.00            
ATOM   2701  HD3 LYS A 177      -0.214 -12.343   7.414  1.00  0.00            
ATOM   2702  CE  LYS A 177       0.313 -12.189   5.471  1.00  0.00            
ATOM   2703  HE2 LYS A 177       1.176 -12.848   5.589  1.00  0.00            
ATOM   2704  HE3 LYS A 177      -0.556 -12.774   5.157  1.00  0.00            
ATOM   2705  NZ  LYS A 177       0.628 -11.199   4.390  1.00  0.00            
ATOM   2706  HZ1 LYS A 177      -0.215 -10.960   3.879  1.00  0.00            
ATOM   2707  HZ2 LYS A 177       1.076 -10.343   4.711  1.00  0.00            
ATOM   2708  HZ3 LYS A 177       1.270 -11.610   3.735  1.00  0.00            
ATOM   2709  C   LYS A 177      -3.853  -9.819   8.049  1.00  0.00            
ATOM   2710  O   LYS A 177      -3.359  -8.745   8.318  1.00  0.00            
ATOM   2711  N   CYS A 178      -4.490 -10.577   8.950  1.00  0.00            
ATOM   2712  H   CYS A 178      -4.926 -11.460   8.681  1.00  0.00            
ATOM   2713  CA  CYS A 178      -4.486 -10.307  10.449  1.00  0.00            
ATOM   2714  HA  CYS A 178      -3.532  -9.861  10.760  1.00  0.00            
ATOM   2715  CB  CYS A 178      -5.620  -9.393  10.598  1.00  0.00            
ATOM   2716  HB2 CYS A 178      -5.442  -8.429  10.132  1.00  0.00            
ATOM   2717  HB3 CYS A 178      -6.596  -9.732  10.247  1.00  0.00            
ATOM   2718  SG  CYS A 178      -6.014  -8.968  12.302  1.00  0.00            
ATOM   2719  HG  CYS A 178      -4.765  -8.789  12.735  1.00  0.00            
ATOM   2720  C   CYS A 178      -4.598 -11.627  11.228  1.00  0.00            
ATOM   2721  O   CYS A 178      -5.319 -12.515  10.807  1.00  0.00            
ATOM   2722  N   TYR A 179      -3.818 -11.637  12.341  1.00  0.00            
ATOM   2723  H   TYR A 179      -3.328 -10.794  12.606  1.00  0.00            
ATOM   2724  CA  TYR A 179      -3.726 -12.741  13.233  1.00  0.00            
ATOM   2725  HA  TYR A 179      -4.684 -13.262  13.207  1.00  0.00            
ATOM   2726  CB  TYR A 179      -2.705 -13.856  12.730  1.00  0.00            
ATOM   2727  HB2 TYR A 179      -2.835 -13.950  11.645  1.00  0.00            
ATOM   2728  HB3 TYR A 179      -1.736 -13.354  12.813  1.00  0.00            
ATOM   2729  CG  TYR A 179      -2.608 -15.181  13.415  1.00  0.00            
ATOM   2730  CD1 TYR A 179      -3.625 -16.121  13.333  1.00  0.00            
ATOM   2731  HD1 TYR A 179      -4.548 -15.783  12.891  1.00  0.00            
ATOM   2732  CE1 TYR A 179      -3.539 -17.418  13.868  1.00  0.00            
ATOM   2733  HE1 TYR A 179      -4.387 -18.069  13.801  1.00  0.00            
ATOM   2734  CZ  TYR A 179      -2.361 -17.782  14.525  1.00  0.00            
ATOM   2735  OH  TYR A 179      -2.168 -19.052  14.937  1.00  0.00            
ATOM   2736  HH  TYR A 179      -2.977 -19.571  15.005  1.00  0.00            
ATOM   2737  CE2 TYR A 179      -1.308 -16.834  14.669  1.00  0.00            
ATOM   2738  HE2 TYR A 179      -0.345 -17.073  15.109  1.00  0.00            
ATOM   2739  CD2 TYR A 179      -1.474 -15.517  14.140  1.00  0.00            
ATOM   2740  HD2 TYR A 179      -0.626 -14.867  14.288  1.00  0.00            
ATOM   2741  C   TYR A 179      -3.345 -12.213  14.687  1.00  0.00            
ATOM   2742  O   TYR A 179      -3.174 -11.024  14.839  1.00  0.00            
ATOM   2743  N   TRP A 180      -3.351 -13.092  15.695  1.00  0.00            
ATOM   2744  H   TRP A 180      -3.731 -14.022  15.578  1.00  0.00            
ATOM   2745  CA  TRP A 180      -2.855 -12.864  17.080  1.00  0.00            
ATOM   2746  HA  TRP A 180      -3.475 -12.219  17.706  1.00  0.00            
ATOM   2747  CB  TRP A 180      -2.845 -14.148  17.808  1.00  0.00            
ATOM   2748  HB2 TRP A 180      -2.165 -14.839  17.300  1.00  0.00            
ATOM   2749  HB3 TRP A 180      -2.341 -13.956  18.756  1.00  0.00            
ATOM   2750  CG  TRP A 180      -4.170 -14.807  17.986  1.00  0.00            
ATOM   2751  CD1 TRP A 180      -4.715 -15.872  17.470  1.00  0.00            
ATOM   2752  HD1 TRP A 180      -4.188 -16.339  16.651  1.00  0.00            
ATOM   2753  NE1 TRP A 180      -6.059 -16.022  17.913  1.00  0.00            
ATOM   2754  HE1 TRP A 180      -6.573 -16.866  17.693  1.00  0.00            
ATOM   2755  CE2 TRP A 180      -6.377 -15.098  18.838  1.00  0.00            
ATOM   2756  CZ2 TRP A 180      -7.373 -15.000  19.820  1.00  0.00            
ATOM   2757  HZ2 TRP A 180      -8.132 -15.751  19.673  1.00  0.00            
ATOM   2758  CH2 TRP A 180      -7.358 -13.973  20.721  1.00  0.00            
ATOM   2759  HH2 TRP A 180      -8.221 -13.836  21.362  1.00  0.00            
ATOM   2760  CZ3 TRP A 180      -6.315 -13.031  20.741  1.00  0.00            
ATOM   2761  HZ3 TRP A 180      -6.325 -12.250  21.490  1.00  0.00            
ATOM   2762  CE3 TRP A 180      -5.230 -13.206  19.808  1.00  0.00            
ATOM   2763  HE3 TRP A 180      -4.308 -12.641  19.868  1.00  0.00            
ATOM   2764  CD2 TRP A 180      -5.224 -14.278  18.888  1.00  0.00            
ATOM   2765  C   TRP A 180      -1.568 -12.147  17.030  1.00  0.00            
ATOM   2766  O   TRP A 180      -0.713 -12.506  16.164  1.00  0.00            
ATOM   2767  N   GLY A 181      -1.324 -11.199  17.933  1.00  0.00            
ATOM   2768  H   GLY A 181      -2.058 -10.907  18.554  1.00  0.00            
ATOM   2769  CA  GLY A 181      -0.051 -10.732  18.253  1.00  0.00            
ATOM   2770  HA2 GLY A 181       0.404 -10.401  17.314  1.00  0.00            
ATOM   2771  HA3 GLY A 181      -0.141  -9.858  18.903  1.00  0.00            
ATOM   2772  C   GLY A 181       0.844 -11.782  18.865  1.00  0.00            
ATOM   2773  O   GLY A 181       0.375 -12.558  19.744  1.00  0.00            
ATOM   2774  N   LYS A 182       2.120 -11.769  18.465  1.00  0.00            
ATOM   2775  H   LYS A 182       2.392 -10.964  17.926  1.00  0.00            
ATOM   2776  CA  LYS A 182       3.262 -12.474  19.120  1.00  0.00            
ATOM   2777  HA  LYS A 182       2.974 -13.515  19.224  1.00  0.00            
ATOM   2778  CB  LYS A 182       4.603 -12.393  18.294  1.00  0.00            
ATOM   2779  HB2 LYS A 182       4.740 -11.347  18.039  1.00  0.00            
ATOM   2780  HB3 LYS A 182       5.378 -12.700  19.004  1.00  0.00            
ATOM   2781  CG  LYS A 182       4.746 -13.232  17.082  1.00  0.00            
ATOM   2782  HG2 LYS A 182       3.877 -13.106  16.433  1.00  0.00            
ATOM   2783  HG3 LYS A 182       5.642 -12.935  16.536  1.00  0.00            
ATOM   2784  CD  LYS A 182       4.897 -14.759  17.305  1.00  0.00            
ATOM   2785  HD2 LYS A 182       5.677 -14.932  18.042  1.00  0.00            
ATOM   2786  HD3 LYS A 182       4.042 -15.114  17.868  1.00  0.00            
ATOM   2787  CE  LYS A 182       5.257 -15.561  16.015  1.00  0.00            
ATOM   2788  HE2 LYS A 182       4.476 -15.372  15.273  1.00  0.00            
ATOM   2789  HE3 LYS A 182       6.176 -15.100  15.656  1.00  0.00            
ATOM   2790  NZ  LYS A 182       5.534 -16.990  16.400  1.00  0.00            
ATOM   2791  HZ1 LYS A 182       6.060 -16.938  17.253  1.00  0.00            
ATOM   2792  HZ2 LYS A 182       4.795 -17.642  16.632  1.00  0.00            
ATOM   2793  HZ3 LYS A 182       6.103 -17.383  15.659  1.00  0.00            
ATOM   2794  C   LYS A 182       3.614 -11.844  20.456  1.00  0.00            
ATOM   2795  O   LYS A 182       3.599 -12.580  21.480  1.00  0.00            
ATOM   2796  OXT LYS A 182       3.896 -10.634  20.462  1.00  0.00 
TER                
ATOM   2797 HO5'  U5 B   1      18.072  12.972   2.654  1.00  0.00            
ATOM   2798  O5'  U5 B   1      17.275  13.052   3.186  1.00  0.00            
ATOM   2799  C5'  U5 B   1      16.765  14.397   3.032  1.00  0.00            
ATOM   2800  H5'  U5 B   1      17.563  15.088   3.295  1.00  0.00            
ATOM   2801 H5''  U5 B   1      15.982  14.503   3.777  1.00  0.00            
ATOM   2802  C4'  U5 B   1      16.077  14.712   1.656  1.00  0.00            
ATOM   2803  H4'  U5 B   1      15.559  15.673   1.720  1.00  0.00            
ATOM   2804  O4'  U5 B   1      17.032  14.802   0.672  1.00  0.00            
ATOM   2805  C1'  U5 B   1      16.323  14.629  -0.553  1.00  0.00            
ATOM   2806  H1'  U5 B   1      16.259  15.609  -1.044  1.00  0.00            
ATOM   2807  N1   U5 B   1      17.189  13.797  -1.473  1.00  0.00            
ATOM   2808  C6   U5 B   1      18.589  13.914  -1.462  1.00  0.00            
ATOM   2809  H6   U5 B   1      19.077  14.447  -0.666  1.00  0.00            
ATOM   2810  C5   U5 B   1      19.357  13.406  -2.467  1.00  0.00            
ATOM   2811  H5   U5 B   1      20.437  13.404  -2.408  1.00  0.00            
ATOM   2812  C4   U5 B   1      18.737  12.772  -3.599  1.00  0.00            
ATOM   2813  O4   U5 B   1      19.303  12.466  -4.642  1.00  0.00            
ATOM   2814  N3   U5 B   1      17.460  12.525  -3.470  1.00  0.00            
ATOM   2815  H3   U5 B   1      17.055  11.956  -4.203  1.00  0.00            
ATOM   2816  C2   U5 B   1      16.547  13.130  -2.569  1.00  0.00            
ATOM   2817  O2   U5 B   1      15.398  13.356  -2.984  1.00  0.00            
ATOM   2818  C3'  U5 B   1      15.085  13.609   1.316  1.00  0.00            
ATOM   2819  H3'  U5 B   1      15.471  12.596   1.354  1.00  0.00            
ATOM   2820  C2'  U5 B   1      14.976  14.032  -0.198  1.00  0.00            
ATOM   2821  H2'  U5 B   1      14.741  13.202  -0.859  1.00  0.00            
ATOM   2822  O2'  U5 B   1      13.945  15.137  -0.393  1.00  0.00            
ATOM   2823 HO2'  U5 B   1      13.590  15.053  -1.281  1.00  0.00            
ATOM   2824  O3'  U5 B   1      13.838  13.755   1.944  1.00  0.00            
ATOM   2825  P     G B   2      12.899  12.476   2.252  1.00  0.00            
ATOM   2826  OP1   G B   2      11.751  12.919   3.111  1.00  0.00            
ATOM   2827  OP2   G B   2      13.788  11.422   2.787  1.00  0.00            
ATOM   2828  O5'   G B   2      12.338  11.957   0.894  1.00  0.00            
ATOM   2829  C5'   G B   2      11.458  12.757   0.144  1.00  0.00            
ATOM   2830  H5'   G B   2      11.893  13.731  -0.086  1.00  0.00            
ATOM   2831 H5''   G B   2      10.500  12.887   0.662  1.00  0.00            
ATOM   2832  C4'   G B   2      11.243  12.009  -1.241  1.00  0.00            
ATOM   2833  H4'   G B   2      10.558  12.531  -1.924  1.00  0.00            
ATOM   2834  O4'   G B   2      12.434  12.041  -1.909  1.00  0.00            
ATOM   2835  C1'   G B   2      12.534  10.860  -2.642  1.00  0.00            
ATOM   2836  H1'   G B   2      12.869  11.043  -3.665  1.00  0.00            
ATOM   2837  N9    G B   2      13.661  10.074  -1.970  1.00  0.00            
ATOM   2838  C8    G B   2      14.462  10.430  -0.952  1.00  0.00            
ATOM   2839  H8    G B   2      14.345  11.249  -0.256  1.00  0.00            
ATOM   2840  N7    G B   2      15.444   9.560  -0.722  1.00  0.00            
ATOM   2841  C5    G B   2      15.136   8.539  -1.628  1.00  0.00            
ATOM   2842  C6    G B   2      15.891   7.316  -1.974  1.00  0.00            
ATOM   2843  O6    G B   2      16.918   6.817  -1.472  1.00  0.00            
ATOM   2844  N1    G B   2      15.149   6.583  -2.897  1.00  0.00            
ATOM   2845  H1    G B   2      15.665   5.763  -3.183  1.00  0.00            
ATOM   2846  C2    G B   2      14.118   7.021  -3.695  1.00  0.00            
ATOM   2847  N2    G B   2      13.744   6.285  -4.744  1.00  0.00            
ATOM   2848  H21   G B   2      14.147   5.382  -4.952  1.00  0.00            
ATOM   2849  H22   G B   2      13.047   6.571  -5.426  1.00  0.00            
ATOM   2850  N3    G B   2      13.476   8.107  -3.412  1.00  0.00            
ATOM   2851  C4    G B   2      14.004   8.841  -2.408  1.00  0.00            
ATOM   2852  C3'   G B   2      10.800  10.567  -1.171  1.00  0.00            
ATOM   2853  H3'   G B   2      11.425  10.184  -0.368  1.00  0.00            
ATOM   2854  C2'   G B   2      11.185  10.125  -2.598  1.00  0.00            
ATOM   2855  H2'   G B   2      11.351   9.048  -2.657  1.00  0.00            
ATOM   2856  O2'   G B   2      10.222  10.560  -3.588  1.00  0.00            
ATOM   2857 HO2'   G B   2       9.707   9.786  -3.815  1.00  0.00            
ATOM   2858  O3'   G B   2       9.394  10.427  -1.011  1.00  0.00            
ATOM   2859  P     U B   3       8.861   9.315  -0.066  1.00  0.00            
ATOM   2860  OP1   U B   3       7.381   9.375   0.055  1.00  0.00            
ATOM   2861  OP2   U B   3       9.652   9.443   1.168  1.00  0.00            
ATOM   2862  O5'   U B   3       9.076   7.974  -0.865  1.00  0.00            
ATOM   2863  C5'   U B   3       8.352   7.799  -2.074  1.00  0.00            
ATOM   2864  H5'   U B   3       8.546   8.602  -2.788  1.00  0.00            
ATOM   2865 H5''   U B   3       7.268   7.770  -1.966  1.00  0.00            
ATOM   2866  C4'   U B   3       8.808   6.510  -2.756  1.00  0.00            
ATOM   2867  H4'   U B   3       8.409   6.464  -3.767  1.00  0.00            
ATOM   2868  O4'   U B   3      10.157   6.645  -3.003  1.00  0.00            
ATOM   2869  C1'   U B   3      10.665   5.319  -3.097  1.00  0.00            
ATOM   2870  H1'   U B   3      11.015   5.153  -4.119  1.00  0.00            
ATOM   2871  N1    U B   3      11.784   5.137  -2.148  1.00  0.00            
ATOM   2872  C6    U B   3      12.130   6.133  -1.315  1.00  0.00            
ATOM   2873  H6    U B   3      11.662   7.096  -1.422  1.00  0.00            
ATOM   2874  C5    U B   3      13.143   5.979  -0.407  1.00  0.00            
ATOM   2875  H5    U B   3      13.438   6.826   0.196  1.00  0.00            
ATOM   2876  C4    U B   3      13.884   4.725  -0.315  1.00  0.00            
ATOM   2877  O4    U B   3      14.816   4.434   0.455  1.00  0.00            
ATOM   2878  N3    U B   3      13.463   3.753  -1.210  1.00  0.00            
ATOM   2879  H3    U B   3      13.886   2.844  -1.069  1.00  0.00            
ATOM   2880  C2    U B   3      12.437   3.871  -2.093  1.00  0.00            
ATOM   2881  O2    U B   3      12.113   2.880  -2.766  1.00  0.00            
ATOM   2882  C3'   U B   3       8.538   5.232  -2.017  1.00  0.00            
ATOM   2883  H3'   U B   3       8.944   5.344  -1.006  1.00  0.00            
ATOM   2884  C2'   U B   3       9.472   4.318  -2.803  1.00  0.00            
ATOM   2885  H2'   U B   3       9.820   3.499  -2.162  1.00  0.00            
ATOM   2886  O2'   U B   3       8.803   3.884  -3.938  1.00  0.00            
ATOM   2887 HO2'   U B   3       7.929   4.281  -3.878  1.00  0.00            
ATOM   2888  O3'   U B   3       7.167   4.866  -2.066  1.00  0.00            
ATOM   2889  P     U B   4       6.537   3.865  -0.959  1.00  0.00            
ATOM   2890  OP1   U B   4       5.101   3.664  -1.357  1.00  0.00            
ATOM   2891  OP2   U B   4       6.758   4.374   0.388  1.00  0.00            
ATOM   2892  O5'   U B   4       7.247   2.459  -1.072  1.00  0.00            
ATOM   2893  C5'   U B   4       7.012   1.616  -2.198  1.00  0.00            
ATOM   2894  H5'   U B   4       6.908   2.221  -3.101  1.00  0.00            
ATOM   2895 H5''   U B   4       6.012   1.237  -1.992  1.00  0.00            
ATOM   2896  C4'   U B   4       7.977   0.536  -2.419  1.00  0.00            
ATOM   2897  H4'   U B   4       7.795  -0.061  -3.310  1.00  0.00            
ATOM   2898  O4'   U B   4       9.366   0.978  -2.508  1.00  0.00            
ATOM   2899  C1'   U B   4      10.188  -0.081  -2.095  1.00  0.00            
ATOM   2900  H1'   U B   4      10.836  -0.425  -2.896  1.00  0.00            
ATOM   2901  N1    U B   4      11.051   0.484  -0.889  1.00  0.00            
ATOM   2902  C6    U B   4      10.566   1.453   0.007  1.00  0.00            
ATOM   2903  H6    U B   4       9.583   1.902  -0.054  1.00  0.00            
ATOM   2904  C5    U B   4      11.470   1.919   0.942  1.00  0.00            
ATOM   2905  H5    U B   4      11.159   2.755   1.560  1.00  0.00            
ATOM   2906  C4    U B   4      12.854   1.429   1.109  1.00  0.00            
ATOM   2907  O4    U B   4      13.760   1.802   1.887  1.00  0.00            
ATOM   2908  N3    U B   4      13.161   0.356   0.255  1.00  0.00            
ATOM   2909  H3    U B   4      14.085  -0.022   0.409  1.00  0.00            
ATOM   2910  C2    U B   4      12.315  -0.102  -0.710  1.00  0.00            
ATOM   2911  O2    U B   4      12.634  -1.071  -1.336  1.00  0.00            
ATOM   2912  C3'   U B   4       7.953  -0.461  -1.315  1.00  0.00            
ATOM   2913  H3'   U B   4       7.833  -0.014  -0.320  1.00  0.00            
ATOM   2914  C2'   U B   4       9.275  -1.195  -1.536  1.00  0.00            
ATOM   2915  H2'   U B   4       9.546  -1.617  -0.567  1.00  0.00            
ATOM   2916  O2'   U B   4       9.144  -2.156  -2.494  1.00  0.00            
ATOM   2917 HO2'   U B   4       8.908  -2.969  -2.034  1.00  0.00            
ATOM   2918  O3'   U B   4       6.850  -1.305  -1.503  1.00  0.00            
ATOM   2919  P     C B   5       6.125  -2.069  -0.324  1.00  0.00            
ATOM   2920  OP1   C B   5       4.817  -2.535  -0.735  1.00  0.00            
ATOM   2921  OP2   C B   5       6.280  -1.311   0.924  1.00  0.00            
ATOM   2922  O5'   C B   5       7.094  -3.350  -0.198  1.00  0.00            
ATOM   2923  C5'   C B   5       6.931  -4.449  -1.040  1.00  0.00            
ATOM   2924  H5'   C B   5       6.944  -4.047  -2.051  1.00  0.00            
ATOM   2925 H5''   C B   5       5.975  -4.944  -0.873  1.00  0.00            
ATOM   2926  C4'   C B   5       8.137  -5.331  -0.908  1.00  0.00            
ATOM   2927  H4'   C B   5       8.162  -6.049  -1.733  1.00  0.00            
ATOM   2928  O4'   C B   5       9.350  -4.528  -0.872  1.00  0.00            
ATOM   2929  C1'   C B   5      10.329  -5.265  -0.116  1.00  0.00            
ATOM   2930  H1'   C B   5      11.029  -5.906  -0.665  1.00  0.00            
ATOM   2931  N1    C B   5      11.091  -4.282   0.790  1.00  0.00            
ATOM   2932  C6    C B   5      10.434  -3.270   1.403  1.00  0.00            
ATOM   2933  H6    C B   5       9.365  -3.223   1.243  1.00  0.00            
ATOM   2934  C5    C B   5      11.047  -2.235   1.987  1.00  0.00            
ATOM   2935  H5    C B   5      10.518  -1.380   2.373  1.00  0.00            
ATOM   2936  C4    C B   5      12.436  -2.371   2.166  1.00  0.00            
ATOM   2937  N4    C B   5      13.185  -1.491   2.762  1.00  0.00            
ATOM   2938  H41   C B   5      14.193  -1.536   2.714  1.00  0.00            
ATOM   2939  H42   C B   5      12.763  -0.637   3.076  1.00  0.00            
ATOM   2940  N3    C B   5      13.094  -3.437   1.765  1.00  0.00            
ATOM   2941  C2    C B   5      12.485  -4.389   0.966  1.00  0.00            
ATOM   2942  O2    C B   5      12.986  -5.429   0.612  1.00  0.00            
ATOM   2943  C3'   C B   5       8.088  -6.181   0.313  1.00  0.00            
ATOM   2944  H3'   C B   5       7.466  -5.713   1.078  1.00  0.00            
ATOM   2945  C2'   C B   5       9.565  -6.186   0.799  1.00  0.00            
ATOM   2946  H2'   C B   5       9.666  -5.833   1.830  1.00  0.00            
ATOM   2947  O2'   C B   5      10.103  -7.499   0.679  1.00  0.00            
ATOM   2948 HO2'   C B   5       9.538  -8.167   1.064  1.00  0.00            
ATOM   2949  O3'   C B   5       7.593  -7.554   0.157  1.00  0.00            
ATOM   2950  P     U B   6       7.046  -8.381   1.404  1.00  0.00            
ATOM   2951  OP1   U B   6       6.268  -9.554   0.908  1.00  0.00            
ATOM   2952  OP2   U B   6       6.556  -7.513   2.473  1.00  0.00            
ATOM   2953  O5'   U B   6       8.359  -9.075   1.969  1.00  0.00            
ATOM   2954  C5'   U B   6       8.697 -10.303   1.508  1.00  0.00            
ATOM   2955  H5'   U B   6       8.778 -10.235   0.427  1.00  0.00            
ATOM   2956 H5''   U B   6       7.921 -11.009   1.815  1.00  0.00            
ATOM   2957  C4'   U B   6      10.018 -10.780   2.048  1.00  0.00            
ATOM   2958  H4'   U B   6      10.213 -11.762   1.620  1.00  0.00            
ATOM   2959  O4'   U B   6      11.117  -9.865   1.711  1.00  0.00            
ATOM   2960  C1'   U B   6      12.143  -9.941   2.782  1.00  0.00            
ATOM   2961  H1'   U B   6      12.998 -10.568   2.554  1.00  0.00            
ATOM   2962  N1    U B   6      12.723  -8.649   3.282  1.00  0.00            
ATOM   2963  C6    U B   6      11.982  -7.510   3.333  1.00  0.00            
ATOM   2964  H6    U B   6      10.959  -7.394   2.985  1.00  0.00            
ATOM   2965  C5    U B   6      12.510  -6.397   3.898  1.00  0.00            
ATOM   2966  H5    U B   6      11.957  -5.470   3.916  1.00  0.00            
ATOM   2967  C4    U B   6      13.872  -6.276   4.412  1.00  0.00            
ATOM   2968  O4    U B   6      14.372  -5.226   4.808  1.00  0.00            
ATOM   2969  N3    U B   6      14.548  -7.454   4.347  1.00  0.00            
ATOM   2970  H3    U B   6      15.343  -7.581   4.949  1.00  0.00            
ATOM   2971  C2    U B   6      14.002  -8.652   3.914  1.00  0.00            
ATOM   2972  O2    U B   6      14.609  -9.724   4.106  1.00  0.00            
ATOM   2973  C3'   U B   6       9.999 -10.745   3.593  1.00  0.00            
ATOM   2974  H3'   U B   6       9.525  -9.843   3.963  1.00  0.00            
ATOM   2975  C2'   U B   6      11.479 -10.635   3.999  1.00  0.00            
ATOM   2976  H2'   U B   6      11.661 -10.038   4.890  1.00  0.00            
ATOM   2977  O2'   U B   6      12.088 -11.916   4.241  1.00  0.00            
ATOM   2978 HO2'   U B   6      11.502 -12.478   4.748  1.00  0.00            
ATOM   2979  O3'   U B   6       9.349 -11.774   4.231  1.00  0.00            
ATOM   2980  P     C B   7       8.128 -11.446   5.234  1.00  0.00            
ATOM   2981  OP1   C B   7       7.723 -12.612   5.999  1.00  0.00            
ATOM   2982  OP2   C B   7       7.066 -10.708   4.523  1.00  0.00            
ATOM   2983  O5'   C B   7       8.880 -10.427   6.205  1.00  0.00            
ATOM   2984  C5'   C B   7       9.699 -10.872   7.304  1.00  0.00            
ATOM   2985  H5'   C B   7      10.547 -11.450   6.934  1.00  0.00            
ATOM   2986 H5''   C B   7       9.138 -11.538   7.963  1.00  0.00            
ATOM   2987  C4'   C B   7      10.317  -9.685   8.056  1.00  0.00            
ATOM   2988  H4'   C B   7      10.798 -10.113   8.931  1.00  0.00            
ATOM   2989  O4'   C B   7      11.278  -8.963   7.254  1.00  0.00            
ATOM   2990  C1'   C B   7      11.267  -7.593   7.722  1.00  0.00            
ATOM   2991  H1'   C B   7      12.301  -7.413   8.010  1.00  0.00            
ATOM   2992  N1    C B   7      10.810  -6.554   6.687  1.00  0.00            
ATOM   2993  C6    C B   7       9.854  -6.857   5.747  1.00  0.00            
ATOM   2994  H6    C B   7       9.501  -7.872   5.661  1.00  0.00            
ATOM   2995  C5    C B   7       9.348  -5.837   5.031  1.00  0.00            
ATOM   2996  H5    C B   7       8.475  -5.959   4.400  1.00  0.00            
ATOM   2997  C4    C B   7       9.717  -4.539   5.253  1.00  0.00            
ATOM   2998  N4    C B   7       9.223  -3.546   4.525  1.00  0.00            
ATOM   2999  H41   C B   7       9.664  -2.659   4.725  1.00  0.00            
ATOM   3000  H42   C B   7       8.426  -3.656   3.896  1.00  0.00            
ATOM   3001  N3    C B   7      10.683  -4.237   6.084  1.00  0.00            
ATOM   3002  C2    C B   7      11.298  -5.203   6.789  1.00  0.00            
ATOM   3003  O2    C B   7      12.122  -4.961   7.598  1.00  0.00            
ATOM   3004  C3'   C B   7       9.379  -8.641   8.665  1.00  0.00            
ATOM   3005  H3'   C B   7       8.599  -8.407   7.932  1.00  0.00            
ATOM   3006  C2'   C B   7      10.333  -7.486   8.884  1.00  0.00            
ATOM   3007  H2'   C B   7       9.860  -6.511   8.987  1.00  0.00            
ATOM   3008  O2'   C B   7      11.043  -7.776  10.072  1.00  0.00            
ATOM   3009 HO2'   C B   7      10.391  -7.731  10.777  1.00  0.00            
ATOM   3010  O3'   C B   7       8.941  -9.111   9.974  1.00  0.00            
ATOM   3011  P     U B   8       7.709 -10.103  10.039  1.00  0.00            
ATOM   3012  OP1   U B   8       8.250 -11.485  10.199  1.00  0.00            
ATOM   3013  OP2   U B   8       6.793  -9.850   8.884  1.00  0.00            
ATOM   3014  O5'   U B   8       7.036  -9.738  11.501  1.00  0.00            
ATOM   3015  C5'   U B   8       6.500  -8.442  11.626  1.00  0.00            
ATOM   3016  H5'   U B   8       5.845  -8.168  10.807  1.00  0.00            
ATOM   3017 H5''   U B   8       7.341  -7.750  11.479  1.00  0.00            
ATOM   3018  C4'   U B   8       5.915  -8.056  12.951  1.00  0.00            
ATOM   3019  H4'   U B   8       5.770  -6.973  12.942  1.00  0.00            
ATOM   3020  O4'   U B   8       4.637  -8.767  13.060  1.00  0.00            
ATOM   3021  C1'   U B   8       4.621  -9.461  14.208  1.00  0.00            
ATOM   3022  H1'   U B   8       4.304  -8.815  15.027  1.00  0.00            
ATOM   3023  N1    U B   8       3.721 -10.673  14.007  1.00  0.00            
ATOM   3024  C6    U B   8       4.029 -11.631  13.091  1.00  0.00            
ATOM   3025  H6    U B   8       4.884 -11.433  12.465  1.00  0.00            
ATOM   3026  C5    U B   8       3.261 -12.739  12.965  1.00  0.00            
ATOM   3027  H5    U B   8       3.503 -13.519  12.265  1.00  0.00            
ATOM   3028  C4    U B   8       2.138 -13.012  13.883  1.00  0.00            
ATOM   3029  O4    U B   8       1.476 -14.080  13.972  1.00  0.00            
ATOM   3030  N3    U B   8       1.965 -12.036  14.870  1.00  0.00            
ATOM   3031  H3    U B   8       1.317 -12.268  15.614  1.00  0.00            
ATOM   3032  C2    U B   8       2.800 -10.905  15.014  1.00  0.00            
ATOM   3033  O2    U B   8       2.714 -10.242  16.102  1.00  0.00            
ATOM   3034  C3'   U B   8       6.816  -8.521  14.125  1.00  0.00            
ATOM   3035  H3'   U B   8       7.818  -8.716  13.746  1.00  0.00            
ATOM   3036  C2'   U B   8       6.069  -9.827  14.476  1.00  0.00            
ATOM   3037  H2'   U B   8       6.456 -10.598  13.811  1.00  0.00            
ATOM   3038  O2'   U B   8       6.260 -10.163  15.850  1.00  0.00            
ATOM   3039 HO2'   U B   8       6.324  -9.378  16.402  1.00  0.00            
ATOM   3040  O3'   U B   8       6.784  -7.583  15.173  1.00  0.00            
ATOM   3041  P     A B   9       8.054  -7.401  16.089  1.00  0.00            
ATOM   3042  OP1   A B   9       9.231  -7.675  15.203  1.00  0.00            
ATOM   3043  OP2   A B   9       7.948  -8.205  17.339  1.00  0.00            
ATOM   3044  O5'   A B   9       8.037  -5.878  16.463  1.00  0.00            
ATOM   3045  C5'   A B   9       8.511  -4.905  15.534  1.00  0.00            
ATOM   3046  H5'   A B   9       7.975  -5.060  14.598  1.00  0.00            
ATOM   3047 H5''   A B   9       9.576  -5.048  15.362  1.00  0.00            
ATOM   3048  C4'   A B   9       8.346  -3.518  16.125  1.00  0.00            
ATOM   3049  H4'   A B   9       8.654  -2.885  15.293  1.00  0.00            
ATOM   3050  O4'   A B   9       6.948  -3.233  16.355  1.00  0.00            
ATOM   3051  C1'   A B   9       6.828  -2.904  17.738  1.00  0.00            
ATOM   3052  H1'   A B   9       6.711  -1.826  17.807  1.00  0.00            
ATOM   3053  N9    A B   9       5.589  -3.580  18.166  1.00  0.00            
ATOM   3054  C8    A B   9       5.291  -4.899  18.227  1.00  0.00            
ATOM   3055  H8    A B   9       5.895  -5.662  17.761  1.00  0.00            
ATOM   3056  N7    A B   9       4.123  -5.245  18.759  1.00  0.00            
ATOM   3057  C5    A B   9       3.662  -3.965  19.098  1.00  0.00            
ATOM   3058  C6    A B   9       2.534  -3.549  19.754  1.00  0.00            
ATOM   3059  N6    A B   9       1.645  -4.357  20.260  1.00  0.00            
ATOM   3060  H61   A B   9       1.000  -3.887  20.873  1.00  0.00            
ATOM   3061  H62   A B   9       1.727  -5.364  20.176  1.00  0.00            
ATOM   3062  N1    A B   9       2.341  -2.320  20.118  1.00  0.00            
ATOM   3063  C2    A B   9       3.273  -1.457  19.793  1.00  0.00            
ATOM   3064  H2    A B   9       3.170  -0.424  20.081  1.00  0.00            
ATOM   3065  N3    A B   9       4.386  -1.648  19.128  1.00  0.00            
ATOM   3066  C4    A B   9       4.527  -2.950  18.796  1.00  0.00            
ATOM   3067  C3'   A B   9       9.056  -3.327  17.473  1.00  0.00            
ATOM   3068  H3'   A B   9       9.781  -4.130  17.629  1.00  0.00            
ATOM   3069  C2'   A B   9       7.970  -3.365  18.508  1.00  0.00            
ATOM   3070  H2'   A B   9       7.776  -4.374  18.883  1.00  0.00            
ATOM   3071  O2'   A B   9       8.218  -2.520  19.572  1.00  0.00            
ATOM   3072 HO2'   A B   9       8.916  -1.948  19.238  1.00  0.00            
ATOM   3073  O3'   A B   9       9.738  -2.062  17.497  1.00  0.00            
ATOM   3074  P     A B  10      11.065  -1.782  16.614  1.00  0.00            
ATOM   3075  OP1   A B  10      11.761  -3.049  16.423  1.00  0.00            
ATOM   3076  OP2   A B  10      11.840  -0.715  17.179  1.00  0.00            
ATOM   3077  O5'   A B  10      10.536  -1.289  15.164  1.00  0.00            
ATOM   3078  C5'   A B  10      10.669  -1.942  13.929  1.00  0.00            
ATOM   3079  H5'   A B  10      10.189  -2.920  13.865  1.00  0.00            
ATOM   3080 H5''   A B  10      11.712  -2.082  13.668  1.00  0.00            
ATOM   3081  C4'   A B  10      10.195  -1.045  12.761  1.00  0.00            
ATOM   3082  H4'   A B  10      10.165  -1.636  11.848  1.00  0.00            
ATOM   3083  O4'   A B  10       8.838  -0.739  12.991  1.00  0.00            
ATOM   3084  C1'   A B  10       8.672   0.678  13.061  1.00  0.00            
ATOM   3085  H1'   A B  10       7.821   0.956  12.436  1.00  0.00            
ATOM   3086  N9    A B  10       8.417   1.076  14.443  1.00  0.00            
ATOM   3087  C8    A B  10       7.997   0.324  15.543  1.00  0.00            
ATOM   3088  H8    A B  10       7.877  -0.750  15.484  1.00  0.00            
ATOM   3089  N7    A B  10       7.614   0.911  16.613  1.00  0.00            
ATOM   3090  C5    A B  10       7.812   2.247  16.220  1.00  0.00            
ATOM   3091  C6    A B  10       7.533   3.535  16.830  1.00  0.00            
ATOM   3092  N6    A B  10       7.101   3.761  18.064  1.00  0.00            
ATOM   3093  H61   A B  10       6.971   4.714  18.350  1.00  0.00            
ATOM   3094  H62   A B  10       6.789   2.979  18.630  1.00  0.00            
ATOM   3095  N1    A B  10       7.801   4.713  16.229  1.00  0.00            
ATOM   3096  C2    A B  10       8.146   4.625  14.933  1.00  0.00            
ATOM   3097  H2    A B  10       8.383   5.510  14.367  1.00  0.00            
ATOM   3098  N3    A B  10       8.410   3.538  14.248  1.00  0.00            
ATOM   3099  C4    A B  10       8.200   2.356  14.930  1.00  0.00            
ATOM   3100  C3'   A B  10      10.985   0.230  12.604  1.00  0.00            
ATOM   3101  H3'   A B  10      11.665   0.385  13.442  1.00  0.00            
ATOM   3102  C2'   A B  10       9.938   1.280  12.409  1.00  0.00            
ATOM   3103  H2'   A B  10      10.278   2.188  12.916  1.00  0.00            
ATOM   3104  O2'   A B  10       9.649   1.501  11.059  1.00  0.00            
ATOM   3105 HO2'   A B  10      10.398   1.892  10.607  1.00  0.00            
ATOM   3106  O3'   A B  10      11.792   0.022  11.459  1.00  0.00            
ATOM   3107  P     A B  11      12.985   0.980  11.058  1.00  0.00            
ATOM   3108  OP1   A B  11      12.808   2.368  11.532  1.00  0.00            
ATOM   3109  OP2   A B  11      13.181   0.705   9.639  1.00  0.00            
ATOM   3110  O5'   A B  11      14.297   0.346  11.644  1.00  0.00            
ATOM   3111  C5'   A B  11      15.006   0.966  12.748  1.00  0.00            
ATOM   3112  H5'   A B  11      14.347   1.382  13.506  1.00  0.00            
ATOM   3113 H5''   A B  11      15.490   1.785  12.222  1.00  0.00            
ATOM   3114  C4'   A B  11      15.871  -0.055  13.510  1.00  0.00            
ATOM   3115  H4'   A B  11      16.365   0.525  14.281  1.00  0.00            
ATOM   3116  O4'   A B  11      15.078  -1.047  14.105  1.00  0.00            
ATOM   3117  C1'   A B  11      15.659  -2.343  13.716  1.00  0.00            
ATOM   3118  H1'   A B  11      15.676  -2.986  14.598  1.00  0.00            
ATOM   3119  N9    A B  11      14.977  -3.040  12.552  1.00  0.00            
ATOM   3120  C8    A B  11      13.846  -2.641  11.894  1.00  0.00            
ATOM   3121  H8    A B  11      13.411  -1.684  12.156  1.00  0.00            
ATOM   3122  N7    A B  11      13.524  -3.506  10.968  1.00  0.00            
ATOM   3123  C5    A B  11      14.518  -4.532  11.073  1.00  0.00            
ATOM   3124  C6    A B  11      14.779  -5.789  10.469  1.00  0.00            
ATOM   3125  N6    A B  11      13.962  -6.279   9.534  1.00  0.00            
ATOM   3126  H61   A B  11      14.185  -7.136   9.053  1.00  0.00            
ATOM   3127  H62   A B  11      13.310  -5.656   9.087  1.00  0.00            
ATOM   3128  N1    A B  11      15.709  -6.637  10.854  1.00  0.00            
ATOM   3129  C2    A B  11      16.438  -6.255  11.856  1.00  0.00            
ATOM   3130  H2    A B  11      17.179  -6.987  12.152  1.00  0.00            
ATOM   3131  N3    A B  11      16.435  -5.083  12.556  1.00  0.00            
ATOM   3132  C4    A B  11      15.361  -4.295  12.086  1.00  0.00            
ATOM   3133  C3'   A B  11      16.946  -0.666  12.715  1.00  0.00            
ATOM   3134  H3'   A B  11      16.532  -0.932  11.734  1.00  0.00            
ATOM   3135  C2'   A B  11      17.118  -1.989  13.429  1.00  0.00            
ATOM   3136  H2'   A B  11      17.666  -2.775  12.899  1.00  0.00            
ATOM   3137  O2'   A B  11      17.751  -1.740  14.624  1.00  0.00            
ATOM   3138 HO2'   A B  11      17.689  -0.798  14.793  1.00  0.00            
ATOM   3139  O3'   A B  11      18.126   0.062  12.645  1.00  0.00            
ATOM   3140  P     C B  12      18.839   0.189  11.289  1.00  0.00            
ATOM   3141  OP1   C B  12      19.981   1.104  11.525  1.00  0.00            
ATOM   3142  OP2   C B  12      17.831   0.557  10.245  1.00  0.00            
ATOM   3143  O5'   C B  12      19.508  -1.228  10.859  1.00  0.00            
ATOM   3144  C5'   C B  12      20.536  -1.806  11.607  1.00  0.00            
ATOM   3145  H5'   C B  12      20.152  -1.796  12.621  1.00  0.00            
ATOM   3146 H5''   C B  12      21.489  -1.288  11.522  1.00  0.00            
ATOM   3147  C4'   C B  12      20.872  -3.264  11.269  1.00  0.00            
ATOM   3148  H4'   C B  12      21.746  -3.621  11.804  1.00  0.00            
ATOM   3149  O4'   C B  12      19.645  -3.973  11.353  1.00  0.00            
ATOM   3150  C1'   C B  12      19.422  -4.764  10.196  1.00  0.00            
ATOM   3151  H1'   C B  12      19.212  -5.801  10.458  1.00  0.00            
ATOM   3152  N1    C B  12      18.256  -4.442   9.368  1.00  0.00            
ATOM   3153  C6    C B  12      17.511  -3.377   9.623  1.00  0.00            
ATOM   3154  H6    C B  12      17.704  -2.859  10.551  1.00  0.00            
ATOM   3155  C5    C B  12      16.483  -2.981   8.846  1.00  0.00            
ATOM   3156  H5    C B  12      15.873  -2.133   9.109  1.00  0.00            
ATOM   3157  C4    C B  12      16.220  -3.819   7.706  1.00  0.00            
ATOM   3158  N4    C B  12      15.234  -3.585   6.881  1.00  0.00            
ATOM   3159  H41   C B  12      14.951  -4.283   6.207  1.00  0.00            
ATOM   3160  H42   C B  12      14.756  -2.718   7.086  1.00  0.00            
ATOM   3161  N3    C B  12      16.824  -5.013   7.501  1.00  0.00            
ATOM   3162  C2    C B  12      17.858  -5.334   8.283  1.00  0.00            
ATOM   3163  O2    C B  12      18.389  -6.433   8.072  1.00  0.00            
ATOM   3164  C3'   C B  12      21.239  -3.264   9.772  1.00  0.00            
ATOM   3165  H3'   C B  12      20.784  -2.454   9.215  1.00  0.00            
ATOM   3166  C2'   C B  12      20.679  -4.577   9.318  1.00  0.00            
ATOM   3167  H2'   C B  12      20.491  -4.678   8.246  1.00  0.00            
ATOM   3168  O2'   C B  12      21.417  -5.645   9.870  1.00  0.00            
ATOM   3169 HO2'   C B  12      22.261  -5.205   9.747  1.00  0.00            
ATOM   3170  O3'   C B  12      22.617  -3.154   9.642  1.00  0.00            
ATOM   3171  P     G B  13      23.209  -2.546   8.291  1.00  0.00            
ATOM   3172  OP1   G B  13      24.639  -2.852   8.207  1.00  0.00            
ATOM   3173  OP2   G B  13      22.761  -1.149   8.262  1.00  0.00            
ATOM   3174  O5'   G B  13      22.529  -3.433   7.154  1.00  0.00            
ATOM   3175  C5'   G B  13      23.113  -4.710   6.709  1.00  0.00            
ATOM   3176  H5'   G B  13      23.058  -5.395   7.564  1.00  0.00            
ATOM   3177 H5''   G B  13      24.121  -4.542   6.332  1.00  0.00            
ATOM   3178  C4'   G B  13      22.334  -5.460   5.655  1.00  0.00            
ATOM   3179  H4'   G B  13      22.893  -6.390   5.580  1.00  0.00            
ATOM   3180  O4'   G B  13      20.974  -5.726   6.014  1.00  0.00            
ATOM   3181  C1'   G B  13      20.126  -5.720   4.860  1.00  0.00            
ATOM   3182  H1'   G B  13      19.436  -6.571   4.851  1.00  0.00            
ATOM   3183  N9    G B  13      19.183  -4.500   4.912  1.00  0.00            
ATOM   3184  C8    G B  13      19.188  -3.420   5.792  1.00  0.00            
ATOM   3185  H8    G B  13      19.958  -3.295   6.542  1.00  0.00            
ATOM   3186  N7    G B  13      18.213  -2.563   5.578  1.00  0.00            
ATOM   3187  C5    G B  13      17.502  -3.167   4.551  1.00  0.00            
ATOM   3188  C6    G B  13      16.247  -2.772   3.999  1.00  0.00            
ATOM   3189  O6    G B  13      15.587  -1.786   4.273  1.00  0.00            
ATOM   3190  N1    G B  13      15.801  -3.534   2.983  1.00  0.00            
ATOM   3191  H1    G B  13      14.894  -3.272   2.607  1.00  0.00            
ATOM   3192  C2    G B  13      16.354  -4.694   2.596  1.00  0.00            
ATOM   3193  N2    G B  13      15.677  -5.432   1.742  1.00  0.00            
ATOM   3194  H21   G B  13      14.726  -5.194   1.483  1.00  0.00            
ATOM   3195  H22   G B  13      16.035  -6.341   1.483  1.00  0.00            
ATOM   3196  N3    G B  13      17.551  -5.095   3.078  1.00  0.00            
ATOM   3197  C4    G B  13      18.016  -4.328   4.108  1.00  0.00            
ATOM   3198  C3'   G B  13      22.220  -4.789   4.315  1.00  0.00            
ATOM   3199  H3'   G B  13      21.806  -3.779   4.436  1.00  0.00            
ATOM   3200  C2'   G B  13      21.066  -5.639   3.659  1.00  0.00            
ATOM   3201  H2'   G B  13      20.698  -4.991   2.871  1.00  0.00            
ATOM   3202  O2'   G B  13      21.491  -6.952   3.111  1.00  0.00            
ATOM   3203 HO2'   G B  13      21.199  -7.078   2.208  1.00  0.00            
ATOM   3204  O3'   G B  13      23.511  -4.841   3.644  1.00  0.00            
ATOM   3205  P     A B  14      23.725  -3.959   2.386  1.00  0.00            
ATOM   3206  OP1   A B  14      24.988  -4.425   1.790  1.00  0.00            
ATOM   3207  OP2   A B  14      23.556  -2.546   2.816  1.00  0.00            
ATOM   3208  O5'   A B  14      22.566  -4.320   1.379  1.00  0.00            
ATOM   3209  C5'   A B  14      22.641  -5.501   0.609  1.00  0.00            
ATOM   3210  H5'   A B  14      22.860  -6.422   1.139  1.00  0.00            
ATOM   3211 H5''   A B  14      23.470  -5.330  -0.084  1.00  0.00            
ATOM   3212  C4'   A B  14      21.383  -5.535  -0.216  1.00  0.00            
ATOM   3213  H4'   A B  14      21.314  -6.472  -0.772  1.00  0.00            
ATOM   3214  O4'   A B  14      20.192  -5.235   0.555  1.00  0.00            
ATOM   3215  C1'   A B  14      19.230  -4.477  -0.175  1.00  0.00            
ATOM   3216  H1'   A B  14      18.270  -4.919  -0.428  1.00  0.00            
ATOM   3217  N9    A B  14      19.009  -3.210   0.537  1.00  0.00            
ATOM   3218  C8    A B  14      19.817  -2.604   1.439  1.00  0.00            
ATOM   3219  H8    A B  14      20.840  -2.833   1.669  1.00  0.00            
ATOM   3220  N7    A B  14      19.199  -1.501   1.899  1.00  0.00            
ATOM   3221  C5    A B  14      17.905  -1.457   1.308  1.00  0.00            
ATOM   3222  C6    A B  14      16.740  -0.618   1.415  1.00  0.00            
ATOM   3223  N6    A B  14      16.558   0.291   2.338  1.00  0.00            
ATOM   3224  H61   A B  14      15.642   0.665   2.498  1.00  0.00            
ATOM   3225  H62   A B  14      17.195   0.442   3.109  1.00  0.00            
ATOM   3226  N1    A B  14      15.701  -0.895   0.650  1.00  0.00            
ATOM   3227  C2    A B  14      15.763  -1.865  -0.223  1.00  0.00            
ATOM   3228  H2    A B  14      14.923  -2.007  -0.887  1.00  0.00            
ATOM   3229  N3    A B  14      16.746  -2.767  -0.372  1.00  0.00            
ATOM   3230  C4    A B  14      17.803  -2.530   0.479  1.00  0.00            
ATOM   3231  C3'   A B  14      21.398  -4.422  -1.272  1.00  0.00            
ATOM   3232  H3'   A B  14      21.780  -3.492  -0.864  1.00  0.00            
ATOM   3233  C2'   A B  14      19.871  -4.288  -1.590  1.00  0.00            
ATOM   3234  H2'   A B  14      19.636  -3.267  -1.895  1.00  0.00            
ATOM   3235  O2'   A B  14      19.462  -5.225  -2.575  1.00  0.00            
ATOM   3236 HO2'   A B  14      18.901  -4.822  -3.244  1.00  0.00            
ATOM   3237  O3'   A B  14      22.271  -4.697  -2.351  1.00  0.00            
ATOM   3238  P     A B  15      22.471  -3.641  -3.506  1.00  0.00            
ATOM   3239  OP1   A B  15      23.373  -4.220  -4.476  1.00  0.00            
ATOM   3240  OP2   A B  15      22.814  -2.419  -2.827  1.00  0.00            
ATOM   3241  O5'   A B  15      21.111  -3.375  -4.162  1.00  0.00            
ATOM   3242  C5'   A B  15      20.603  -4.111  -5.240  1.00  0.00            
ATOM   3243  H5'   A B  15      20.518  -5.197  -5.117  1.00  0.00            
ATOM   3244 H5''   A B  15      21.268  -3.892  -6.077  1.00  0.00            
ATOM   3245  C4'   A B  15      19.263  -3.534  -5.682  1.00  0.00            
ATOM   3246  H4'   A B  15      18.742  -4.311  -6.229  1.00  0.00            
ATOM   3247  O4'   A B  15      18.422  -3.412  -4.535  1.00  0.00            
ATOM   3248  C1'   A B  15      17.534  -2.299  -4.660  1.00  0.00            
ATOM   3249  H1'   A B  15      16.524  -2.684  -4.576  1.00  0.00            
ATOM   3250  N9    A B  15      17.851  -1.317  -3.575  1.00  0.00            
ATOM   3251  C8    A B  15      18.968  -0.913  -2.870  1.00  0.00            
ATOM   3252  H8    A B  15      19.884  -1.443  -3.093  1.00  0.00            
ATOM   3253  N7    A B  15      18.854   0.019  -1.929  1.00  0.00            
ATOM   3254  C5    A B  15      17.546   0.303  -2.080  1.00  0.00            
ATOM   3255  C6    A B  15      16.737   1.327  -1.531  1.00  0.00            
ATOM   3256  N6    A B  15      17.137   2.197  -0.691  1.00  0.00            
ATOM   3257  H61   A B  15      16.585   3.008  -0.466  1.00  0.00            
ATOM   3258  H62   A B  15      18.034   2.102  -0.235  1.00  0.00            
ATOM   3259  N1    A B  15      15.450   1.417  -1.856  1.00  0.00            
ATOM   3260  C2    A B  15      14.986   0.615  -2.778  1.00  0.00            
ATOM   3261  H2    A B  15      13.959   0.728  -3.075  1.00  0.00            
ATOM   3262  N3    A B  15      15.586  -0.377  -3.411  1.00  0.00            
ATOM   3263  C4    A B  15      16.904  -0.462  -3.054  1.00  0.00            
ATOM   3264  C3'   A B  15      19.236  -2.158  -6.398  1.00  0.00            
ATOM   3265  H3'   A B  15      19.920  -1.446  -5.929  1.00  0.00            
ATOM   3266  C2'   A B  15      17.789  -1.805  -6.103  1.00  0.00            
ATOM   3267  H2'   A B  15      17.566  -0.734  -6.113  1.00  0.00            
ATOM   3268  O2'   A B  15      16.813  -2.507  -6.921  1.00  0.00            
ATOM   3269 HO2'   A B  15      17.319  -2.973  -7.585  1.00  0.00            
ATOM   3270  O3'   A B  15      19.562  -2.268  -7.784  1.00  0.00            
ATOM   3271  P     C B  16      20.075  -0.997  -8.609  1.00  0.00            
ATOM   3272  OP1   C B  16      20.442  -1.471  -9.952  1.00  0.00            
ATOM   3273  OP2   C B  16      21.063  -0.232  -7.833  1.00  0.00            
ATOM   3274  O5'   C B  16      18.823  -0.061  -8.688  1.00  0.00            
ATOM   3275  C5'   C B  16      17.610  -0.431  -9.311  1.00  0.00            
ATOM   3276  H5'   C B  16      17.372  -1.454  -9.057  1.00  0.00            
ATOM   3277 H5''   C B  16      17.804  -0.491 -10.385  1.00  0.00            
ATOM   3278  C4'   C B  16      16.558   0.680  -8.939  1.00  0.00            
ATOM   3279  H4'   C B  16      15.580   0.489  -9.362  1.00  0.00            
ATOM   3280  O4'   C B  16      16.391   0.837  -7.560  1.00  0.00            
ATOM   3281  C1'   C B  16      16.363   2.247  -7.259  1.00  0.00            
ATOM   3282  H1'   C B  16      15.388   2.625  -7.568  1.00  0.00            
ATOM   3283  N1    C B  16      16.823   2.667  -5.927  1.00  0.00            
ATOM   3284  C6    C B  16      17.972   2.134  -5.388  1.00  0.00            
ATOM   3285  H6    C B  16      18.388   1.260  -5.854  1.00  0.00            
ATOM   3286  C5    C B  16      18.363   2.600  -4.129  1.00  0.00            
ATOM   3287  H5    C B  16      19.166   2.139  -3.560  1.00  0.00            
ATOM   3288  C4    C B  16      17.691   3.724  -3.562  1.00  0.00            
ATOM   3289  N4    C B  16      18.253   4.335  -2.558  1.00  0.00            
ATOM   3290  H41   C B  16      17.771   5.179  -2.279  1.00  0.00            
ATOM   3291  H42   C B  16      18.905   3.781  -2.020  1.00  0.00            
ATOM   3292  N3    C B  16      16.563   4.211  -4.120  1.00  0.00            
ATOM   3293  C2    C B  16      16.094   3.636  -5.260  1.00  0.00            
ATOM   3294  O2    C B  16      14.980   3.931  -5.673  1.00  0.00            
ATOM   3295  C3'   C B  16      16.874   2.026  -9.560  1.00  0.00            
ATOM   3296  H3'   C B  16      17.706   1.893 -10.262  1.00  0.00            
ATOM   3297  C2'   C B  16      17.383   2.744  -8.315  1.00  0.00            
ATOM   3298  H2'   C B  16      18.423   2.519  -8.118  1.00  0.00            
ATOM   3299  O2'   C B  16      17.095   4.135  -8.367  1.00  0.00            
ATOM   3300 HO2'   C B  16      16.276   4.269  -8.854  1.00  0.00            
ATOM   3301  O3'   C B  16      15.810   2.657 -10.202  1.00  0.00            
ATOM   3302  P     U B  17      15.461   2.468 -11.764  1.00  0.00            
ATOM   3303  OP1   U B  17      15.681   1.039 -12.034  1.00  0.00            
ATOM   3304  OP2   U B  17      16.140   3.458 -12.606  1.00  0.00            
ATOM   3305  O5'   U B  17      13.852   2.663 -11.870  1.00  0.00            
ATOM   3306  C5'   U B  17      13.316   3.968 -11.675  1.00  0.00            
ATOM   3307  H5'   U B  17      13.731   4.660 -12.413  1.00  0.00            
ATOM   3308 H5''   U B  17      13.641   4.467 -10.762  1.00  0.00            
ATOM   3309  C4'   U B  17      11.820   4.139 -11.664  1.00  0.00            
ATOM   3310  H4'   U B  17      11.591   4.884 -10.901  1.00  0.00            
ATOM   3311  O4'   U B  17      11.334   4.565 -12.876  1.00  0.00            
ATOM   3312  C1'   U B  17      10.709   3.521 -13.549  1.00  0.00            
ATOM   3313  H1'   U B  17       9.664   3.769 -13.728  1.00  0.00            
ATOM   3314  N1    U B  17      11.255   3.248 -14.893  1.00  0.00            
ATOM   3315  C6    U B  17      12.557   3.646 -15.236  1.00  0.00            
ATOM   3316  H6    U B  17      13.168   4.154 -14.496  1.00  0.00            
ATOM   3317  C5    U B  17      13.060   3.410 -16.459  1.00  0.00            
ATOM   3318  H5    U B  17      14.025   3.782 -16.745  1.00  0.00            
ATOM   3319  C4    U B  17      12.267   2.667 -17.445  1.00  0.00            
ATOM   3320  O4    U B  17      12.629   2.344 -18.575  1.00  0.00            
ATOM   3321  N3    U B  17      11.025   2.277 -17.067  1.00  0.00            
ATOM   3322  H3    U B  17      10.565   1.474 -17.472  1.00  0.00            
ATOM   3323  C2    U B  17      10.446   2.588 -15.793  1.00  0.00            
ATOM   3324  O2    U B  17       9.194   2.437 -15.586  1.00  0.00            
ATOM   3325  C3'   U B  17      11.133   2.876 -11.224  1.00  0.00            
ATOM   3326  H3'   U B  17      11.755   2.169 -10.664  1.00  0.00            
ATOM   3327  C2'   U B  17      10.956   2.295 -12.665  1.00  0.00            
ATOM   3328  H2'   U B  17      11.853   1.831 -13.070  1.00  0.00            
ATOM   3329  O2'   U B  17       9.906   1.382 -12.562  1.00  0.00            
ATOM   3330 HO2'   U B  17       9.247   1.879 -12.066  1.00  0.00            
ATOM   3331  O3'   U B  17       9.888   3.163 -10.545  1.00  0.00            
ATOM   3332  P     U B  18       9.918   3.136  -8.913  1.00  0.00            
ATOM   3333  OP1   U B  18      11.077   3.808  -8.356  1.00  0.00            
ATOM   3334  OP2   U B  18       9.616   1.751  -8.497  1.00  0.00            
ATOM   3335  O5'   U B  18       8.653   4.041  -8.491  1.00  0.00            
ATOM   3336  C5'   U B  18       8.773   5.389  -8.901  1.00  0.00            
ATOM   3337  H5'   U B  18       8.737   5.355  -9.992  1.00  0.00            
ATOM   3338 H5''   U B  18       9.703   5.845  -8.574  1.00  0.00            
ATOM   3339  C4'   U B  18       7.555   6.187  -8.320  1.00  0.00            
ATOM   3340  H4'   U B  18       7.629   7.196  -8.704  1.00  0.00            
ATOM   3341  O4'   U B  18       6.290   5.603  -8.671  1.00  0.00            
ATOM   3342  C1'   U B  18       5.712   5.155  -7.500  1.00  0.00            
ATOM   3343  H1'   U B  18       5.074   5.911  -7.048  1.00  0.00            
ATOM   3344  N1    U B  18       5.020   3.849  -7.604  1.00  0.00            
ATOM   3345  C6    U B  18       5.740   2.660  -7.759  1.00  0.00            
ATOM   3346  H6    U B  18       6.815   2.716  -7.789  1.00  0.00            
ATOM   3347  C5    U B  18       5.152   1.489  -7.734  1.00  0.00            
ATOM   3348  H5    U B  18       5.715   0.579  -7.883  1.00  0.00            
ATOM   3349  C4    U B  18       3.696   1.384  -7.692  1.00  0.00            
ATOM   3350  O4    U B  18       3.115   0.343  -7.908  1.00  0.00            
ATOM   3351  N3    U B  18       3.076   2.522  -7.485  1.00  0.00            
ATOM   3352  H3    U B  18       2.070   2.437  -7.387  1.00  0.00            
ATOM   3353  C2    U B  18       3.685   3.786  -7.362  1.00  0.00            
ATOM   3354  O2    U B  18       2.945   4.749  -7.044  1.00  0.00            
ATOM   3355  C3'   U B  18       7.677   6.281  -6.817  1.00  0.00            
ATOM   3356  H3'   U B  18       8.686   6.320  -6.407  1.00  0.00            
ATOM   3357  C2'   U B  18       6.795   5.042  -6.386  1.00  0.00            
ATOM   3358  H2'   U B  18       7.348   4.107  -6.474  1.00  0.00            
ATOM   3359  O2'   U B  18       6.314   5.250  -5.058  1.00  0.00            
ATOM   3360 HO2'   U B  18       6.240   6.210  -5.011  1.00  0.00            
ATOM   3361  O3'   U B  18       7.029   7.450  -6.414  1.00  0.00            
ATOM   3362  P     U B  19       7.698   8.805  -5.780  1.00  0.00            
ATOM   3363  OP1   U B  19       9.106   8.515  -5.471  1.00  0.00            
ATOM   3364  OP2   U B  19       6.797   9.251  -4.663  1.00  0.00            
ATOM   3365  O5'   U B  19       7.677   9.805  -6.946  1.00  0.00            
ATOM   3366  C5'   U B  19       8.615   9.769  -7.986  1.00  0.00            
ATOM   3367  H5'   U B  19       8.639   8.759  -8.383  1.00  0.00            
ATOM   3368 H5''   U B  19       9.639   9.829  -7.615  1.00  0.00            
ATOM   3369  C4'   U B  19       8.313  10.896  -9.032  1.00  0.00            
ATOM   3370  H4'   U B  19       8.998  10.789  -9.878  1.00  0.00            
ATOM   3371  O4'   U B  19       6.952  10.715  -9.486  1.00  0.00            
ATOM   3372  C1'   U B  19       6.289  11.909  -9.262  1.00  0.00            
ATOM   3373  H1'   U B  19       6.379  12.506 -10.161  1.00  0.00            
ATOM   3374  N1    U B  19       4.876  11.658  -8.965  1.00  0.00            
ATOM   3375  C6    U B  19       4.457  11.021  -7.846  1.00  0.00            
ATOM   3376  H6    U B  19       5.170  10.459  -7.268  1.00  0.00            
ATOM   3377  C5    U B  19       3.156  10.824  -7.512  1.00  0.00            
ATOM   3378  H5    U B  19       2.863  10.150  -6.722  1.00  0.00            
ATOM   3379  C4    U B  19       2.147  11.444  -8.354  1.00  0.00            
ATOM   3380  O4    U B  19       0.951  11.455  -8.079  1.00  0.00            
ATOM   3381  N3    U B  19       2.579  12.065  -9.531  1.00  0.00            
ATOM   3382  H3    U B  19       1.884  12.561 -10.070  1.00  0.00            
ATOM   3383  C2    U B  19       3.898  12.231  -9.871  1.00  0.00            
ATOM   3384  O2    U B  19       4.162  12.947 -10.863  1.00  0.00            
ATOM   3385  C3'   U B  19       8.409  12.351  -8.485  1.00  0.00            
ATOM   3386  H3'   U B  19       9.023  12.476  -7.591  1.00  0.00            
ATOM   3387  C2'   U B  19       7.016  12.568  -8.073  1.00  0.00            
ATOM   3388  H2'   U B  19       6.793  11.918  -7.218  1.00  0.00            
ATOM   3389  O2'   U B  19       6.669  13.914  -7.889  1.00  0.00            
ATOM   3390 HO2'   U B  19       7.478  14.360  -7.625  1.00  0.00            
ATOM   3391  O3'   U B  19       8.721  13.199  -9.616  1.00  0.00            
ATOM   3392  P     A B  20       9.202  14.702  -9.528  1.00  0.00            
ATOM   3393  OP1   A B  20       9.236  15.100  -8.117  1.00  0.00            
ATOM   3394  OP2   A B  20       8.434  15.619 -10.382  1.00  0.00            
ATOM   3395  O5'   A B  20      10.682  14.567 -10.055  1.00  0.00            
ATOM   3396  C5'   A B  20      11.017  14.235 -11.357  1.00  0.00            
ATOM   3397  H5'   A B  20      10.688  15.059 -11.984  1.00  0.00            
ATOM   3398 H5''   A B  20      10.545  13.336 -11.758  1.00  0.00            
ATOM   3399  C4'   A B  20      12.508  14.044 -11.539  1.00  0.00            
ATOM   3400  H4'   A B  20      12.713  13.773 -12.574  1.00  0.00            
ATOM   3401  O4'   A B  20      13.315  15.215 -11.371  1.00  0.00            
ATOM   3402  C1'   A B  20      14.369  14.882 -10.553  1.00  0.00            
ATOM   3403  H1'   A B  20      15.237  15.351 -10.996  1.00  0.00            
ATOM   3404  N9    A B  20      14.270  15.324  -9.225  1.00  0.00            
ATOM   3405  C8    A B  20      13.341  16.226  -8.711  1.00  0.00            
ATOM   3406  H8    A B  20      12.479  16.505  -9.291  1.00  0.00            
ATOM   3407  N7    A B  20      13.541  16.554  -7.483  1.00  0.00            
ATOM   3408  C5    A B  20      14.741  15.911  -7.150  1.00  0.00            
ATOM   3409  C6    A B  20      15.591  16.022  -6.075  1.00  0.00            
ATOM   3410  N6    A B  20      15.391  16.751  -5.061  1.00  0.00            
ATOM   3411  H61   A B  20      16.102  16.860  -4.351  1.00  0.00            
ATOM   3412  H62   A B  20      14.585  17.354  -5.033  1.00  0.00            
ATOM   3413  N1    A B  20      16.797  15.430  -6.126  1.00  0.00            
ATOM   3414  C2    A B  20      17.057  14.667  -7.213  1.00  0.00            
ATOM   3415  H2    A B  20      17.920  14.017  -7.106  1.00  0.00            
ATOM   3416  N3    A B  20      16.343  14.515  -8.321  1.00  0.00            
ATOM   3417  C4    A B  20      15.167  15.163  -8.205  1.00  0.00            
ATOM   3418  C3'   A B  20      13.157  12.866 -10.741  1.00  0.00            
ATOM   3419  H3'   A B  20      12.711  12.883  -9.748  1.00  0.00            
ATOM   3420  C2'   A B  20      14.590  13.426 -10.644  1.00  0.00            
ATOM   3421  H2'   A B  20      15.103  13.031  -9.770  1.00  0.00            
ATOM   3422  O2'   A B  20      15.296  12.987 -11.830  1.00  0.00            
ATOM   3423 HO2'   A B  20      15.367  12.035 -11.935  1.00  0.00            
ATOM   3424  O3'   A B  20      12.963  11.664 -11.348  1.00  0.00            
ATOM   3425  P    A3 B  21      13.568  10.358 -10.708  1.00  0.00            
ATOM   3426  OP1  A3 B  21      15.015  10.268 -11.072  1.00  0.00            
ATOM   3427  OP2  A3 B  21      12.687   9.231 -11.059  1.00  0.00            
ATOM   3428  O5'  A3 B  21      13.530  10.545  -9.113  1.00  0.00            
ATOM   3429  C5'  A3 B  21      12.335  10.335  -8.354  1.00  0.00            
ATOM   3430  H5'  A3 B  21      11.973   9.312  -8.481  1.00  0.00            
ATOM   3431 H5''  A3 B  21      11.578  10.951  -8.815  1.00  0.00            
ATOM   3432  C4'  A3 B  21      12.540  10.882  -6.866  1.00  0.00            
ATOM   3433  H4'  A3 B  21      11.536  11.006  -6.464  1.00  0.00            
ATOM   3434  O4'  A3 B  21      13.087   9.814  -6.081  1.00  0.00            
ATOM   3435  C1'  A3 B  21      14.445  10.082  -5.848  1.00  0.00            
ATOM   3436  H1'  A3 B  21      14.558  10.199  -4.763  1.00  0.00            
ATOM   3437  N9   A3 B  21      15.337   8.889  -6.250  1.00  0.00            
ATOM   3438  C8   A3 B  21      15.231   8.209  -7.408  1.00  0.00            
ATOM   3439  H8   A3 B  21      14.588   8.501  -8.230  1.00  0.00            
ATOM   3440  N7   A3 B  21      16.121   7.223  -7.535  1.00  0.00            
ATOM   3441  C5   A3 B  21      16.928   7.389  -6.361  1.00  0.00            
ATOM   3442  C6   A3 B  21      18.065   6.690  -5.828  1.00  0.00            
ATOM   3443  N6   A3 B  21      18.625   5.597  -6.297  1.00  0.00            
ATOM   3444  H61  A3 B  21      19.491   5.288  -5.888  1.00  0.00            
ATOM   3445  H62  A3 B  21      18.218   5.089  -7.073  1.00  0.00            
ATOM   3446  N1   A3 B  21      18.711   7.194  -4.755  1.00  0.00            
ATOM   3447  C2   A3 B  21      18.215   8.281  -4.199  1.00  0.00            
ATOM   3448  H2   A3 B  21      18.732   8.710  -3.350  1.00  0.00            
ATOM   3449  N3   A3 B  21      17.151   9.031  -4.572  1.00  0.00            
ATOM   3450  C4   A3 B  21      16.519   8.485  -5.671  1.00  0.00            
ATOM   3451  C3'  A3 B  21      13.461  12.092  -6.658  1.00  0.00            
ATOM   3452  H3'  A3 B  21      13.513  12.705  -7.553  1.00  0.00            
ATOM   3453  C2'  A3 B  21      14.787  11.419  -6.502  1.00  0.00            
ATOM   3454  H2'  A3 B  21      15.149  11.263  -7.517  1.00  0.00            
ATOM   3455  O2'  A3 B  21      15.786  12.087  -5.749  1.00  0.00            
ATOM   3456 HO2'  A3 B  21      15.349  12.735  -5.183  1.00  0.00            
ATOM   3457  O3'  A3 B  21      13.088  12.905  -5.559  1.00  0.00            
ATOM   3458 HO3'  A3 B  21      12.269  13.300  -5.872  1.00  0.00            
TER
END
