# Supplementary material for: Mutagenesis and structural studies reveal the basis for the specific binding of SARS-CoV-2 SL3 RNA element with human TIA1 protein
Source: Nat Commun. 2023 Jun 22;14:3715. doi: 10.1038/s41467-023-39410-8 (PMC10287707; doi:10.1038/s41467-023-39410-8)
Supplement: Supplementary file 3 — Supplementary Data 1 [file 41467_2023_39410_MOESM3_ESM.zip › 3D models/SL3&TIAR.pdb]

ATOM      1  N   ASN A   1      -6.895  -1.911 -10.626  1.00  0.00            
ATOM      2  H1  ASN A   1      -6.395  -1.043 -10.487  1.00  0.00            
ATOM      3  H2  ASN A   1      -7.862  -1.804 -10.878  1.00  0.00            
ATOM      4  H3  ASN A   1      -6.433  -2.348 -11.414  1.00  0.00            
ATOM      5  CA  ASN A   1      -6.740  -2.851  -9.456  1.00  0.00            
ATOM      6  HA  ASN A   1      -5.792  -3.389  -9.415  1.00  0.00            
ATOM      7  CB  ASN A   1      -6.779  -2.078  -8.150  1.00  0.00            
ATOM      8  HB2 ASN A   1      -6.894  -2.790  -7.338  1.00  0.00            
ATOM      9  HB3 ASN A   1      -5.873  -1.475  -8.060  1.00  0.00            
ATOM     10  CG  ASN A   1      -7.980  -1.172  -7.960  1.00  0.00            
ATOM     11  OD1 ASN A   1      -8.981  -1.246  -8.637  1.00  0.00            
ATOM     12  ND2 ASN A   1      -7.900  -0.220  -7.046  1.00  0.00            
ATOM     13 1HD2 ASN A   1      -8.687   0.388  -6.891  1.00  0.00            
ATOM     14 2HD2 ASN A   1      -7.071  -0.124  -6.475  1.00  0.00            
ATOM     15  C   ASN A   1      -7.779  -3.966  -9.522  1.00  0.00            
ATOM     16  O   ASN A   1      -8.734  -3.889 -10.263  1.00  0.00            
ATOM     17  N   HIE A   2      -7.670  -4.945  -8.676  1.00  0.00            
ATOM     18  H   HIE A   2      -6.796  -5.105  -8.186  1.00  0.00            
ATOM     19  CA  HIE A   2      -8.639  -6.072  -8.596  1.00  0.00            
ATOM     20  HA  HIE A   2      -9.202  -6.307  -9.498  1.00  0.00            
ATOM     21  CB  HIE A   2      -7.971  -7.358  -8.055  1.00  0.00            
ATOM     22  HB2 HIE A   2      -7.570  -7.289  -7.045  1.00  0.00            
ATOM     23  HB3 HIE A   2      -8.757  -8.115  -8.087  1.00  0.00            
ATOM     24  CG  HIE A   2      -6.879  -7.963  -8.955  1.00  0.00            
ATOM     25  ND1 HIE A   2      -5.958  -8.896  -8.552  1.00  0.00            
ATOM     26  CE1 HIE A   2      -5.135  -9.154  -9.621  1.00  0.00            
ATOM     27  HE1 HIE A   2      -4.229  -9.734  -9.669  1.00  0.00            
ATOM     28  NE2 HIE A   2      -5.614  -8.511 -10.700  1.00  0.00            
ATOM     29  HE2 HIE A   2      -5.283  -8.473 -11.657  1.00  0.00            
ATOM     30  CD2 HIE A   2      -6.810  -7.861 -10.293  1.00  0.00            
ATOM     31  HD2 HIE A   2      -7.375  -7.256 -10.993  1.00  0.00            
ATOM     32  C   HIE A   2      -9.739  -5.605  -7.600  1.00  0.00            
ATOM     33  O   HIE A   2      -9.437  -4.824  -6.646  1.00  0.00            
ATOM     34  N   PHE A   3     -10.883  -6.307  -7.521  1.00  0.00            
ATOM     35  H   PHE A   3     -11.146  -6.955  -8.254  1.00  0.00            
ATOM     36  CA  PHE A   3     -11.693  -6.267  -6.356  1.00  0.00            
ATOM     37  HA  PHE A   3     -11.742  -5.233  -6.011  1.00  0.00            
ATOM     38  CB  PHE A   3     -13.070  -6.750  -6.719  1.00  0.00            
ATOM     39  HB2 PHE A   3     -12.980  -7.696  -7.253  1.00  0.00            
ATOM     40  HB3 PHE A   3     -13.712  -6.764  -5.832  1.00  0.00            
ATOM     41  CG  PHE A   3     -13.728  -5.849  -7.755  1.00  0.00            
ATOM     42  CD1 PHE A   3     -14.340  -4.632  -7.390  1.00  0.00            
ATOM     43  HD1 PHE A   3     -14.303  -4.323  -6.352  1.00  0.00            
ATOM     44  CE1 PHE A   3     -14.841  -3.814  -8.425  1.00  0.00            
ATOM     45  HE1 PHE A   3     -15.280  -2.862  -8.164  1.00  0.00            
ATOM     46  CZ  PHE A   3     -14.692  -4.171  -9.817  1.00  0.00            
ATOM     47  HZ  PHE A   3     -14.985  -3.519 -10.623  1.00  0.00            
ATOM     48  CE2 PHE A   3     -14.170  -5.429 -10.171  1.00  0.00            
ATOM     49  HE2 PHE A   3     -14.121  -5.722 -11.209  1.00  0.00            
ATOM     50  CD2 PHE A   3     -13.632  -6.195  -9.125  1.00  0.00            
ATOM     51  HD2 PHE A   3     -13.215  -7.143  -9.425  1.00  0.00            
ATOM     52  C   PHE A   3     -11.046  -7.170  -5.289  1.00  0.00            
ATOM     53  O   PHE A   3     -10.649  -8.297  -5.625  1.00  0.00            
ATOM     54  N   HIE A   4     -10.960  -6.709  -4.013  1.00  0.00            
ATOM     55  H   HIE A   4     -11.364  -5.800  -3.828  1.00  0.00            
ATOM     56  CA  HIE A   4     -10.216  -7.300  -2.949  1.00  0.00            
ATOM     57  HA  HIE A   4      -9.845  -8.267  -3.303  1.00  0.00            
ATOM     58  CB  HIE A   4      -8.947  -6.464  -2.721  1.00  0.00            
ATOM     59  HB2 HIE A   4      -8.503  -6.101  -3.637  1.00  0.00            
ATOM     60  HB3 HIE A   4      -9.155  -5.720  -1.948  1.00  0.00            
ATOM     61  CG  HIE A   4      -7.822  -7.218  -1.974  1.00  0.00            
ATOM     62  ND1 HIE A   4      -7.356  -8.456  -2.305  1.00  0.00            
ATOM     63  CE1 HIE A   4      -6.528  -8.923  -1.320  1.00  0.00            
ATOM     64  HE1 HIE A   4      -5.922  -9.811  -1.291  1.00  0.00            
ATOM     65  NE2 HIE A   4      -6.461  -8.001  -0.351  1.00  0.00            
ATOM     66  HE2 HIE A   4      -5.921  -8.073   0.503  1.00  0.00            
ATOM     67  CD2 HIE A   4      -7.238  -6.860  -0.723  1.00  0.00            
ATOM     68  HD2 HIE A   4      -7.408  -5.941  -0.178  1.00  0.00            
ATOM     69  C   HIE A   4     -11.074  -7.615  -1.691  1.00  0.00            
ATOM     70  O   HIE A   4     -12.068  -6.992  -1.355  1.00  0.00            
ATOM     71  N   VAL A   5     -10.728  -8.652  -0.960  1.00  0.00            
ATOM     72  H   VAL A   5      -9.964  -9.232  -1.274  1.00  0.00            
ATOM     73  CA  VAL A   5     -11.607  -9.441  -0.039  1.00  0.00            
ATOM     74  HA  VAL A   5     -12.301  -8.677   0.308  1.00  0.00            
ATOM     75  CB  VAL A   5     -12.294 -10.585  -0.808  1.00  0.00            
ATOM     76  HB  VAL A   5     -11.557 -11.268  -1.242  1.00  0.00            
ATOM     77  CG1 VAL A   5     -13.162 -11.443   0.140  1.00  0.00            
ATOM     78 1HG1 VAL A   5     -13.739 -12.239  -0.330  1.00  0.00            
ATOM     79 2HG1 VAL A   5     -12.587 -11.930   0.930  1.00  0.00            
ATOM     80 3HG1 VAL A   5     -13.868 -10.796   0.656  1.00  0.00            
ATOM     81  CG2 VAL A   5     -13.204 -10.106  -1.921  1.00  0.00            
ATOM     82 1HG2 VAL A   5     -13.913 -10.859  -2.264  1.00  0.00            
ATOM     83 2HG2 VAL A   5     -13.706  -9.222  -1.528  1.00  0.00            
ATOM     84 3HG2 VAL A   5     -12.627  -9.831  -2.803  1.00  0.00            
ATOM     85  C   VAL A   5     -10.740  -9.900   1.147  1.00  0.00            
ATOM     86  O   VAL A   5      -9.655 -10.473   0.884  1.00  0.00            
ATOM     87  N   PHE A   6     -11.197  -9.664   2.413  1.00  0.00            
ATOM     88  H   PHE A   6     -12.120  -9.277   2.511  1.00  0.00            
ATOM     89  CA  PHE A   6     -10.666 -10.353   3.597  1.00  0.00            
ATOM     90  HA  PHE A   6      -9.622 -10.653   3.545  1.00  0.00            
ATOM     91  CB  PHE A   6     -10.665  -9.395   4.825  1.00  0.00            
ATOM     92  HB2 PHE A   6      -9.886  -8.650   4.663  1.00  0.00            
ATOM     93  HB3 PHE A   6     -11.693  -9.050   4.883  1.00  0.00            
ATOM     94  CG  PHE A   6     -10.353  -9.937   6.206  1.00  0.00            
ATOM     95  CD1 PHE A   6      -9.062  -9.909   6.745  1.00  0.00            
ATOM     96  HD1 PHE A   6      -8.179  -9.626   6.191  1.00  0.00            
ATOM     97  CE1 PHE A   6      -8.822 -10.339   8.041  1.00  0.00            
ATOM     98  HE1 PHE A   6      -7.867 -10.205   8.534  1.00  0.00            
ATOM     99  CZ  PHE A   6      -9.892 -10.751   8.886  1.00  0.00            
ATOM    100  HZ  PHE A   6      -9.702 -11.053   9.910  1.00  0.00            
ATOM    101  CE2 PHE A   6     -11.148 -10.830   8.373  1.00  0.00            
ATOM    102  HE2 PHE A   6     -12.015 -11.054   8.965  1.00  0.00            
ATOM    103  CD2 PHE A   6     -11.405 -10.306   7.072  1.00  0.00            
ATOM    104  HD2 PHE A   6     -12.435 -10.329   6.753  1.00  0.00            
ATOM    105  C   PHE A   6     -11.360 -11.737   3.842  1.00  0.00            
ATOM    106  O   PHE A   6     -12.587 -11.967   3.548  1.00  0.00            
ATOM    107  N   VAL A   7     -10.618 -12.629   4.521  1.00  0.00            
ATOM    108  H   VAL A   7      -9.651 -12.427   4.716  1.00  0.00            
ATOM    109  CA  VAL A   7     -11.133 -13.787   5.260  1.00  0.00            
ATOM    110  HA  VAL A   7     -12.164 -13.500   5.484  1.00  0.00            
ATOM    111  CB  VAL A   7     -11.138 -15.069   4.405  1.00  0.00            
ATOM    112  HB  VAL A   7     -11.516 -14.844   3.411  1.00  0.00            
ATOM    113  CG1 VAL A   7      -9.748 -15.650   4.373  1.00  0.00            
ATOM    114 1HG1 VAL A   7      -9.079 -14.919   3.920  1.00  0.00            
ATOM    115 2HG1 VAL A   7      -9.327 -15.900   5.345  1.00  0.00            
ATOM    116 3HG1 VAL A   7      -9.722 -16.509   3.694  1.00  0.00            
ATOM    117  CG2 VAL A   7     -12.014 -16.169   5.018  1.00  0.00            
ATOM    118 1HG2 VAL A   7     -12.147 -16.960   4.278  1.00  0.00            
ATOM    119 2HG2 VAL A   7     -11.541 -16.556   5.919  1.00  0.00            
ATOM    120 3HG2 VAL A   7     -12.982 -15.727   5.256  1.00  0.00            
ATOM    121  C   VAL A   7     -10.474 -13.874   6.669  1.00  0.00            
ATOM    122  O   VAL A   7      -9.259 -13.570   6.731  1.00  0.00            
ATOM    123  N   GLY A   8     -11.124 -14.387   7.699  1.00  0.00            
ATOM    124  H   GLY A   8     -12.083 -14.622   7.480  1.00  0.00            
ATOM    125  CA  GLY A   8     -10.597 -14.499   9.020  1.00  0.00            
ATOM    126  HA2 GLY A   8      -9.623 -14.993   8.969  1.00  0.00            
ATOM    127  HA3 GLY A   8     -10.464 -13.524   9.498  1.00  0.00            
ATOM    128  C   GLY A   8     -11.345 -15.491   9.956  1.00  0.00            
ATOM    129  O   GLY A   8     -12.311 -16.110   9.556  1.00  0.00            
ATOM    130  N   ASP A   9     -10.824 -15.628  11.169  1.00  0.00            
ATOM    131  H   ASP A   9     -10.053 -14.997  11.324  1.00  0.00            
ATOM    132  CA  ASP A   9     -11.108 -16.755  12.080  1.00  0.00            
ATOM    133  HA  ASP A   9     -10.425 -16.717  12.927  1.00  0.00            
ATOM    134  CB  ASP A   9     -12.563 -16.627  12.602  1.00  0.00            
ATOM    135  HB2 ASP A   9     -13.325 -16.880  11.856  1.00  0.00            
ATOM    136  HB3 ASP A   9     -12.640 -17.332  13.430  1.00  0.00            
ATOM    137  CG  ASP A   9     -12.999 -15.379  13.232  1.00  0.00            
ATOM    138  OD1 ASP A   9     -12.079 -14.585  13.503  1.00  0.00            
ATOM    139  OD2 ASP A   9     -14.153 -15.247  13.714  1.00  0.00            
ATOM    140  C   ASP A   9     -10.770 -18.145  11.431  1.00  0.00            
ATOM    141  O   ASP A   9     -11.490 -19.091  11.521  1.00  0.00            
ATOM    142  N   LEU A  10      -9.613 -18.225  10.768  1.00  0.00            
ATOM    143  H   LEU A  10      -9.075 -17.367  10.720  1.00  0.00            
ATOM    144  CA  LEU A  10      -8.974 -19.460  10.231  1.00  0.00            
ATOM    145  HA  LEU A  10      -9.845 -19.962   9.823  1.00  0.00            
ATOM    146  CB  LEU A  10      -8.002 -19.131   9.122  1.00  0.00            
ATOM    147  HB2 LEU A  10      -7.083 -18.646   9.449  1.00  0.00            
ATOM    148  HB3 LEU A  10      -7.602 -20.076   8.759  1.00  0.00            
ATOM    149  CG  LEU A  10      -8.606 -18.357   7.943  1.00  0.00            
ATOM    150  HG  LEU A  10      -9.008 -17.408   8.292  1.00  0.00            
ATOM    151  CD1 LEU A  10      -7.465 -18.018   6.940  1.00  0.00            
ATOM    152 1HD1 LEU A  10      -6.467 -17.921   7.379  1.00  0.00            
ATOM    153 2HD1 LEU A  10      -7.335 -18.854   6.252  1.00  0.00            
ATOM    154 3HD1 LEU A  10      -7.634 -17.152   6.311  1.00  0.00            
ATOM    155  CD2 LEU A  10      -9.673 -19.157   7.125  1.00  0.00            
ATOM    156 1HD2 LEU A  10      -9.229 -20.069   6.731  1.00  0.00            
ATOM    157 2HD2 LEU A  10     -10.598 -19.263   7.697  1.00  0.00            
ATOM    158 3HD2 LEU A  10      -9.954 -18.444   6.345  1.00  0.00            
ATOM    159  C   LEU A  10      -8.342 -20.363  11.286  1.00  0.00            
ATOM    160  O   LEU A  10      -7.560 -19.944  12.154  1.00  0.00            
ATOM    161  N   SER A  11      -8.787 -21.602  11.289  1.00  0.00            
ATOM    162  H   SER A  11      -9.510 -21.868  10.628  1.00  0.00            
ATOM    163  CA  SER A  11      -7.845 -22.676  11.715  1.00  0.00            
ATOM    164  HA  SER A  11      -7.782 -22.848  12.795  1.00  0.00            
ATOM    165  CB  SER A  11      -8.394 -23.984  11.169  1.00  0.00            
ATOM    166  HB2 SER A  11      -8.847 -23.696  10.220  1.00  0.00            
ATOM    167  HB3 SER A  11      -7.622 -24.758  11.092  1.00  0.00            
ATOM    168  OG  SER A  11      -9.367 -24.371  12.066  1.00  0.00            
ATOM    169  HG  SER A  11      -8.870 -24.710  12.825  1.00  0.00            
ATOM    170  C   SER A  11      -6.432 -22.481  11.192  1.00  0.00            
ATOM    171  O   SER A  11      -6.360 -22.237  10.003  1.00  0.00            
ATOM    172  N   PRO A  12      -5.338 -22.659  11.978  1.00  0.00            
ATOM    173  CD  PRO A  12      -5.341 -22.768  13.449  1.00  0.00            
ATOM    174  HD2 PRO A  12      -5.405 -23.795  13.789  1.00  0.00            
ATOM    175  HD3 PRO A  12      -6.214 -22.281  13.891  1.00  0.00            
ATOM    176  CG  PRO A  12      -4.102 -22.025  14.004  1.00  0.00            
ATOM    177  HG2 PRO A  12      -3.619 -22.427  14.891  1.00  0.00            
ATOM    178  HG3 PRO A  12      -4.203 -20.941  13.971  1.00  0.00            
ATOM    179  CB  PRO A  12      -3.160 -22.324  12.827  1.00  0.00            
ATOM    180  HB2 PRO A  12      -2.825 -23.336  13.040  1.00  0.00            
ATOM    181  HB3 PRO A  12      -2.320 -21.643  12.727  1.00  0.00            
ATOM    182  CA  PRO A  12      -3.939 -22.332  11.510  1.00  0.00            
ATOM    183  HA  PRO A  12      -3.926 -21.320  11.090  1.00  0.00            
ATOM    184  C   PRO A  12      -3.220 -23.301  10.505  1.00  0.00            
ATOM    185  O   PRO A  12      -2.262 -22.870   9.932  1.00  0.00            
ATOM    186  N   GLU A  13      -3.685 -24.534  10.432  1.00  0.00            
ATOM    187  H   GLU A  13      -4.395 -24.846  11.075  1.00  0.00            
ATOM    188  CA  GLU A  13      -3.343 -25.495   9.383  1.00  0.00            
ATOM    189  HA  GLU A  13      -2.259 -25.527   9.308  1.00  0.00            
ATOM    190  CB  GLU A  13      -3.840 -26.914   9.771  1.00  0.00            
ATOM    191  HB2 GLU A  13      -3.648 -27.555   8.921  1.00  0.00            
ATOM    192  HB3 GLU A  13      -3.272 -27.349  10.596  1.00  0.00            
ATOM    193  CG  GLU A  13      -5.377 -27.228  10.086  1.00  0.00            
ATOM    194  HG2 GLU A  13      -5.916 -26.592   9.380  1.00  0.00            
ATOM    195  HG3 GLU A  13      -5.594 -28.235   9.744  1.00  0.00            
ATOM    196  CD  GLU A  13      -5.783 -26.891  11.542  1.00  0.00            
ATOM    197  OE1 GLU A  13      -5.389 -25.766  12.035  1.00  0.00            
ATOM    198  OE2 GLU A  13      -6.378 -27.687  12.260  1.00  0.00            
ATOM    199  C   GLU A  13      -3.950 -25.260   8.003  1.00  0.00            
ATOM    200  O   GLU A  13      -3.454 -25.802   6.978  1.00  0.00            
ATOM    201  N   ILE A  14      -5.042 -24.446   7.987  1.00  0.00            
ATOM    202  H   ILE A  14      -5.373 -23.997   8.831  1.00  0.00            
ATOM    203  CA  ILE A  14      -5.650 -23.993   6.753  1.00  0.00            
ATOM    204  HA  ILE A  14      -5.618 -24.787   6.006  1.00  0.00            
ATOM    205  CB  ILE A  14      -7.102 -23.473   6.895  1.00  0.00            
ATOM    206  HB  ILE A  14      -7.054 -22.588   7.520  1.00  0.00            
ATOM    207  CG2 ILE A  14      -7.754 -23.015   5.634  1.00  0.00            
ATOM    208 1HG2 ILE A  14      -7.806 -23.833   4.922  1.00  0.00            
ATOM    209 2HG2 ILE A  14      -8.708 -22.507   5.809  1.00  0.00            
ATOM    210 3HG2 ILE A  14      -7.152 -22.258   5.135  1.00  0.00            
ATOM    211  CG1 ILE A  14      -8.076 -24.475   7.478  1.00  0.00            
ATOM    212 2HG1 ILE A  14      -7.790 -24.748   8.503  1.00  0.00            
ATOM    213 3HG1 ILE A  14      -9.058 -24.055   7.669  1.00  0.00            
ATOM    214  CD1 ILE A  14      -8.271 -25.866   6.727  1.00  0.00            
ATOM    215 1HD1 ILE A  14      -8.809 -26.536   7.402  1.00  0.00            
ATOM    216 2HD1 ILE A  14      -8.785 -25.800   5.771  1.00  0.00            
ATOM    217 3HD1 ILE A  14      -7.283 -26.275   6.545  1.00  0.00            
ATOM    218  C   ILE A  14      -4.810 -22.912   6.054  1.00  0.00            
ATOM    219  O   ILE A  14      -4.599 -21.869   6.604  1.00  0.00            
ATOM    220  N   THR A  15      -4.290 -23.215   4.862  1.00  0.00            
ATOM    221  H   THR A  15      -4.637 -24.137   4.656  1.00  0.00            
ATOM    222  CA  THR A  15      -3.286 -22.510   3.985  1.00  0.00            
ATOM    223  HA  THR A  15      -2.695 -21.828   4.604  1.00  0.00            
ATOM    224  CB  THR A  15      -2.372 -23.548   3.352  1.00  0.00            
ATOM    225  HB  THR A  15      -1.592 -22.986   2.853  1.00  0.00            
ATOM    226  CG2 THR A  15      -1.597 -24.462   4.330  1.00  0.00            
ATOM    227 1HG2 THR A  15      -2.318 -25.167   4.747  1.00  0.00            
ATOM    228 2HG2 THR A  15      -0.744 -24.901   3.807  1.00  0.00            
ATOM    229 3HG2 THR A  15      -1.158 -23.880   5.136  1.00  0.00            
ATOM    230  OG1 THR A  15      -3.101 -24.346   2.426  1.00  0.00            
ATOM    231  HG1 THR A  15      -3.782 -24.733   2.987  1.00  0.00            
ATOM    232  C   THR A  15      -3.845 -21.694   2.858  1.00  0.00            
ATOM    233  O   THR A  15      -5.018 -21.822   2.493  1.00  0.00            
ATOM    234  N   THR A  16      -3.000 -20.908   2.173  1.00  0.00            
ATOM    235  H   THR A  16      -2.083 -20.811   2.570  1.00  0.00            
ATOM    236  CA  THR A  16      -3.253 -20.279   0.888  1.00  0.00            
ATOM    237  HA  THR A  16      -3.993 -19.489   1.021  1.00  0.00            
ATOM    238  CB  THR A  16      -2.004 -19.518   0.297  1.00  0.00            
ATOM    239  HB  THR A  16      -1.210 -20.238   0.130  1.00  0.00            
ATOM    240  CG2 THR A  16      -2.177 -18.994  -1.103  1.00  0.00            
ATOM    241 1HG2 THR A  16      -2.225 -19.761  -1.878  1.00  0.00            
ATOM    242 2HG2 THR A  16      -3.112 -18.420  -1.065  1.00  0.00            
ATOM    243 3HG2 THR A  16      -1.363 -18.308  -1.323  1.00  0.00            
ATOM    244  OG1 THR A  16      -1.411 -18.503   1.041  1.00  0.00            
ATOM    245  HG1 THR A  16      -0.752 -18.904   1.619  1.00  0.00            
ATOM    246  C   THR A  16      -3.887 -21.142  -0.162  1.00  0.00            
ATOM    247  O   THR A  16      -4.857 -20.705  -0.776  1.00  0.00            
ATOM    248  N   GLU A  17      -3.421 -22.385  -0.287  1.00  0.00            
ATOM    249  H   GLU A  17      -2.542 -22.598   0.167  1.00  0.00            
ATOM    250  CA  GLU A  17      -4.056 -23.409  -1.195  1.00  0.00            
ATOM    251  HA  GLU A  17      -4.164 -23.010  -2.207  1.00  0.00            
ATOM    252  CB  GLU A  17      -3.130 -24.662  -1.220  1.00  0.00            
ATOM    253  HB2 GLU A  17      -3.239 -25.322  -0.353  1.00  0.00            
ATOM    254  HB3 GLU A  17      -3.529 -25.275  -2.027  1.00  0.00            
ATOM    255  CG  GLU A  17      -1.653 -24.473  -1.350  1.00  0.00            
ATOM    256  HG2 GLU A  17      -1.389 -24.176  -0.334  1.00  0.00            
ATOM    257  HG3 GLU A  17      -1.215 -25.431  -1.628  1.00  0.00            
ATOM    258  CD  GLU A  17      -1.319 -23.354  -2.296  1.00  0.00            
ATOM    259  OE1 GLU A  17      -0.481 -22.544  -1.864  1.00  0.00            
ATOM    260  OE2 GLU A  17      -1.706 -23.397  -3.533  1.00  0.00            
ATOM    261  C   GLU A  17      -5.457 -23.888  -0.842  1.00  0.00            
ATOM    262  O   GLU A  17      -6.304 -24.180  -1.652  1.00  0.00            
ATOM    263  N   ASP A  18      -5.779 -23.950   0.397  1.00  0.00            
ATOM    264  H   ASP A  18      -4.984 -23.912   1.021  1.00  0.00            
ATOM    265  CA  ASP A  18      -7.136 -24.271   0.961  1.00  0.00            
ATOM    266  HA  ASP A  18      -7.508 -25.196   0.515  1.00  0.00            
ATOM    267  CB  ASP A  18      -7.134 -24.577   2.483  1.00  0.00            
ATOM    268  HB2 ASP A  18      -6.799 -23.662   2.964  1.00  0.00            
ATOM    269  HB3 ASP A  18      -8.156 -24.805   2.811  1.00  0.00            
ATOM    270  CG  ASP A  18      -6.188 -25.723   2.862  1.00  0.00            
ATOM    271  OD1 ASP A  18      -6.477 -26.844   2.429  1.00  0.00            
ATOM    272  OD2 ASP A  18      -5.156 -25.586   3.539  1.00  0.00            
ATOM    273  C   ASP A  18      -8.141 -23.167   0.703  1.00  0.00            
ATOM    274  O   ASP A  18      -9.201 -23.483   0.206  1.00  0.00            
ATOM    275  N   ILE A  19      -7.825 -21.876   0.990  1.00  0.00            
ATOM    276  H   ILE A  19      -6.920 -21.660   1.372  1.00  0.00            
ATOM    277  CA  ILE A  19      -8.738 -20.724   0.584  1.00  0.00            
ATOM    278  HA  ILE A  19      -9.744 -21.013   0.880  1.00  0.00            
ATOM    279  CB  ILE A  19      -8.279 -19.403   1.217  1.00  0.00            
ATOM    280  HB  ILE A  19      -7.322 -19.253   0.715  1.00  0.00            
ATOM    281  CG2 ILE A  19      -9.283 -18.267   0.885  1.00  0.00            
ATOM    282 1HG2 ILE A  19      -9.479 -18.117  -0.179  1.00  0.00            
ATOM    283 2HG2 ILE A  19     -10.195 -18.511   1.424  1.00  0.00            
ATOM    284 3HG2 ILE A  19      -8.856 -17.345   1.289  1.00  0.00            
ATOM    285  CG1 ILE A  19      -8.154 -19.637   2.767  1.00  0.00            
ATOM    286 2HG1 ILE A  19      -7.231 -20.192   2.913  1.00  0.00            
ATOM    287 3HG1 ILE A  19      -7.981 -18.655   3.223  1.00  0.00            
ATOM    288  CD1 ILE A  19      -9.367 -20.300   3.431  1.00  0.00            
ATOM    289 1HD1 ILE A  19      -9.174 -20.662   4.441  1.00  0.00            
ATOM    290 2HD1 ILE A  19     -10.245 -19.666   3.433  1.00  0.00            
ATOM    291 3HD1 ILE A  19      -9.706 -21.155   2.846  1.00  0.00            
ATOM    292  C   ILE A  19      -8.790 -20.505  -0.910  1.00  0.00            
ATOM    293  O   ILE A  19      -9.928 -20.391  -1.406  1.00  0.00            
ATOM    294  N   LYS A  20      -7.661 -20.562  -1.607  1.00  0.00            
ATOM    295  H   LYS A  20      -6.761 -20.544  -1.143  1.00  0.00            
ATOM    296  CA  LYS A  20      -7.704 -20.460  -3.099  1.00  0.00            
ATOM    297  HA  LYS A  20      -8.217 -19.530  -3.330  1.00  0.00            
ATOM    298  CB  LYS A  20      -6.304 -20.450  -3.631  1.00  0.00            
ATOM    299  HB2 LYS A  20      -5.916 -19.467  -3.368  1.00  0.00            
ATOM    300  HB3 LYS A  20      -5.660 -21.236  -3.240  1.00  0.00            
ATOM    301  CG  LYS A  20      -6.229 -20.547  -5.141  1.00  0.00            
ATOM    302  HG2 LYS A  20      -6.292 -21.586  -5.433  1.00  0.00            
ATOM    303  HG3 LYS A  20      -7.070 -19.975  -5.523  1.00  0.00            
ATOM    304  CD  LYS A  20      -4.891 -19.920  -5.699  1.00  0.00            
ATOM    305  HD2 LYS A  20      -4.773 -20.076  -6.765  1.00  0.00            
ATOM    306  HD3 LYS A  20      -4.990 -18.841  -5.563  1.00  0.00            
ATOM    307  CE  LYS A  20      -3.621 -20.478  -4.953  1.00  0.00            
ATOM    308  HE2 LYS A  20      -2.804 -19.795  -5.159  1.00  0.00            
ATOM    309  HE3 LYS A  20      -3.790 -20.349  -3.883  1.00  0.00            
ATOM    310  NZ  LYS A  20      -3.408 -21.945  -5.164  1.00  0.00            
ATOM    311  HZ1 LYS A  20      -3.389 -22.176  -6.151  1.00  0.00            
ATOM    312  HZ2 LYS A  20      -2.520 -22.226  -4.764  1.00  0.00            
ATOM    313  HZ3 LYS A  20      -4.128 -22.538  -4.795  1.00  0.00            
ATOM    314  C   LYS A  20      -8.583 -21.648  -3.614  1.00  0.00            
ATOM    315  O   LYS A  20      -9.427 -21.387  -4.465  1.00  0.00            
ATOM    316  N   SER A  21      -8.480 -22.879  -3.105  1.00  0.00            
ATOM    317  H   SER A  21      -7.666 -23.020  -2.517  1.00  0.00            
ATOM    318  CA  SER A  21      -9.293 -24.075  -3.488  1.00  0.00            
ATOM    319  HA  SER A  21      -9.223 -24.223  -4.557  1.00  0.00            
ATOM    320  CB  SER A  21      -8.839 -25.355  -2.738  1.00  0.00            
ATOM    321  HB2 SER A  21      -7.786 -25.519  -2.991  1.00  0.00            
ATOM    322  HB3 SER A  21      -8.869 -25.025  -1.696  1.00  0.00            
ATOM    323  OG  SER A  21      -9.649 -26.517  -3.011  1.00  0.00            
ATOM    324  HG  SER A  21      -9.114 -27.281  -3.258  1.00  0.00            
ATOM    325  C   SER A  21     -10.759 -23.915  -3.126  1.00  0.00            
ATOM    326  O   SER A  21     -11.590 -24.371  -3.954  1.00  0.00            
ATOM    327  N   ALA A  22     -11.057 -23.447  -1.937  1.00  0.00            
ATOM    328  H   ALA A  22     -10.302 -23.343  -1.283  1.00  0.00            
ATOM    329  CA  ALA A  22     -12.372 -23.148  -1.562  1.00  0.00            
ATOM    330  HA  ALA A  22     -13.051 -23.950  -1.856  1.00  0.00            
ATOM    331  CB  ALA A  22     -12.452 -23.106  -0.056  1.00  0.00            
ATOM    332  HB1 ALA A  22     -11.991 -24.027   0.314  1.00  0.00            
ATOM    333  HB2 ALA A  22     -11.778 -22.376   0.408  1.00  0.00            
ATOM    334  HB3 ALA A  22     -13.463 -22.914   0.290  1.00  0.00            
ATOM    335  C   ALA A  22     -13.046 -21.944  -2.238  1.00  0.00            
ATOM    336  O   ALA A  22     -14.268 -21.972  -2.325  1.00  0.00            
ATOM    337  N   PHE A  23     -12.351 -20.843  -2.517  1.00  0.00            
ATOM    338  H   PHE A  23     -11.365 -20.795  -2.293  1.00  0.00            
ATOM    339  CA  PHE A  23     -12.958 -19.560  -3.056  1.00  0.00            
ATOM    340  HA  PHE A  23     -13.972 -19.359  -2.707  1.00  0.00            
ATOM    341  CB  PHE A  23     -12.128 -18.368  -2.455  1.00  0.00            
ATOM    342  HB2 PHE A  23     -11.090 -18.636  -2.247  1.00  0.00            
ATOM    343  HB3 PHE A  23     -12.156 -17.513  -3.124  1.00  0.00            
ATOM    344  CG  PHE A  23     -12.763 -17.954  -1.052  1.00  0.00            
ATOM    345  CD1 PHE A  23     -13.372 -16.685  -0.868  1.00  0.00            
ATOM    346  HD1 PHE A  23     -13.404 -15.950  -1.652  1.00  0.00            
ATOM    347  CE1 PHE A  23     -13.954 -16.427   0.415  1.00  0.00            
ATOM    348  HE1 PHE A  23     -14.402 -15.456   0.601  1.00  0.00            
ATOM    349  CZ  PHE A  23     -13.916 -17.345   1.504  1.00  0.00            
ATOM    350  HZ  PHE A  23     -14.486 -17.168   2.405  1.00  0.00            
ATOM    351  CE2 PHE A  23     -13.072 -18.429   1.298  1.00  0.00            
ATOM    352  HE2 PHE A  23     -12.895 -19.137   2.101  1.00  0.00            
ATOM    353  CD2 PHE A  23     -12.475 -18.727   0.017  1.00  0.00            
ATOM    354  HD2 PHE A  23     -12.031 -19.719  -0.025  1.00  0.00            
ATOM    355  C   PHE A  23     -13.142 -19.548  -4.649  1.00  0.00            
ATOM    356  O   PHE A  23     -13.961 -18.825  -5.269  1.00  0.00            
ATOM    357  N   ALA A  24     -12.393 -20.366  -5.391  1.00  0.00            
ATOM    358  H   ALA A  24     -11.695 -20.909  -4.883  1.00  0.00            
ATOM    359  CA  ALA A  24     -12.424 -20.614  -6.786  1.00  0.00            
ATOM    360  HA  ALA A  24     -12.269 -19.622  -7.211  1.00  0.00            
ATOM    361  CB  ALA A  24     -11.267 -21.570  -7.149  1.00  0.00            
ATOM    362  HB1 ALA A  24     -11.291 -22.543  -6.651  1.00  0.00            
ATOM    363  HB2 ALA A  24     -11.430 -21.678  -8.226  1.00  0.00            
ATOM    364  HB3 ALA A  24     -10.357 -21.008  -7.024  1.00  0.00            
ATOM    365  C   ALA A  24     -13.753 -21.035  -7.426  1.00  0.00            
ATOM    366  O   ALA A  24     -13.947 -20.770  -8.628  1.00  0.00            
ATOM    367  N   PRO A  25     -14.679 -21.737  -6.743  1.00  0.00            
ATOM    368  CD  PRO A  25     -14.530 -22.366  -5.450  1.00  0.00            
ATOM    369  HD2 PRO A  25     -14.628 -21.627  -4.658  1.00  0.00            
ATOM    370  HD3 PRO A  25     -13.558 -22.830  -5.383  1.00  0.00            
ATOM    371  CG  PRO A  25     -15.626 -23.401  -5.293  1.00  0.00            
ATOM    372  HG2 PRO A  25     -15.968 -23.355  -4.264  1.00  0.00            
ATOM    373  HG3 PRO A  25     -15.243 -24.338  -5.702  1.00  0.00            
ATOM    374  CB  PRO A  25     -16.697 -22.888  -6.239  1.00  0.00            
ATOM    375  HB2 PRO A  25     -17.381 -22.262  -5.665  1.00  0.00            
ATOM    376  HB3 PRO A  25     -17.338 -23.718  -6.547  1.00  0.00            
ATOM    377  CA  PRO A  25     -16.010 -22.054  -7.294  1.00  0.00            
ATOM    378  HA  PRO A  25     -15.841 -22.629  -8.205  1.00  0.00            
ATOM    379  C   PRO A  25     -16.866 -20.753  -7.628  1.00  0.00            
ATOM    380  O   PRO A  25     -17.817 -20.786  -8.395  1.00  0.00            
ATOM    381  N   PHE A  26     -16.619 -19.571  -7.076  1.00  0.00            
ATOM    382  H   PHE A  26     -15.792 -19.605  -6.504  1.00  0.00            
ATOM    383  CA  PHE A  26     -17.391 -18.337  -7.125  1.00  0.00            
ATOM    384  HA  PHE A  26     -18.418 -18.560  -7.423  1.00  0.00            
ATOM    385  CB  PHE A  26     -17.366 -17.687  -5.705  1.00  0.00            
ATOM    386  HB2 PHE A  26     -16.329 -17.425  -5.459  1.00  0.00            
ATOM    387  HB3 PHE A  26     -17.929 -16.761  -5.711  1.00  0.00            
ATOM    388  CG  PHE A  26     -17.939 -18.637  -4.656  1.00  0.00            
ATOM    389  CD1 PHE A  26     -17.110 -19.503  -3.827  1.00  0.00            
ATOM    390  HD1 PHE A  26     -16.047 -19.571  -3.986  1.00  0.00            
ATOM    391  CE1 PHE A  26     -17.708 -20.415  -2.971  1.00  0.00            
ATOM    392  HE1 PHE A  26     -17.104 -20.991  -2.296  1.00  0.00            
ATOM    393  CZ  PHE A  26     -19.039 -20.463  -2.803  1.00  0.00            
ATOM    394  HZ  PHE A  26     -19.506 -21.069  -2.048  1.00  0.00            
ATOM    395  CE2 PHE A  26     -19.878 -19.661  -3.645  1.00  0.00            
ATOM    396  HE2 PHE A  26     -20.950 -19.796  -3.617  1.00  0.00            
ATOM    397  CD2 PHE A  26     -19.361 -18.687  -4.499  1.00  0.00            
ATOM    398  HD2 PHE A  26     -20.110 -18.215  -5.115  1.00  0.00            
ATOM    399  C   PHE A  26     -16.890 -17.439  -8.222  1.00  0.00            
ATOM    400  O   PHE A  26     -17.642 -16.546  -8.647  1.00  0.00            
ATOM    401  N   GLY A  27     -15.708 -17.727  -8.774  1.00  0.00            
ATOM    402  H   GLY A  27     -15.248 -18.439  -8.224  1.00  0.00            
ATOM    403  CA  GLY A  27     -15.145 -16.990  -9.883  1.00  0.00            
ATOM    404  HA2 GLY A  27     -15.672 -17.327 -10.771  1.00  0.00            
ATOM    405  HA3 GLY A  27     -15.385 -15.945  -9.702  1.00  0.00            
ATOM    406  C   GLY A  27     -13.605 -17.136  -9.991  1.00  0.00            
ATOM    407  O   GLY A  27     -12.949 -17.806  -9.118  1.00  0.00            
ATOM    408  N   LYS A  28     -13.029 -16.633 -11.140  1.00  0.00            
ATOM    409  H   LYS A  28     -13.486 -15.929 -11.692  1.00  0.00            
ATOM    410  CA  LYS A  28     -11.565 -16.752 -11.418  1.00  0.00            
ATOM    411  HA  LYS A  28     -11.210 -17.779 -11.316  1.00  0.00            
ATOM    412  CB  LYS A  28     -11.210 -16.411 -12.875  1.00  0.00            
ATOM    413  HB2 LYS A  28     -11.544 -15.394 -13.073  1.00  0.00            
ATOM    414  HB3 LYS A  28     -10.129 -16.357 -12.989  1.00  0.00            
ATOM    415  CG  LYS A  28     -11.850 -17.314 -13.910  1.00  0.00            
ATOM    416  HG2 LYS A  28     -11.578 -18.325 -13.609  1.00  0.00            
ATOM    417  HG3 LYS A  28     -12.929 -17.298 -13.774  1.00  0.00            
ATOM    418  CD  LYS A  28     -11.440 -16.987 -15.337  1.00  0.00            
ATOM    419  HD2 LYS A  28     -10.355 -16.888 -15.412  1.00  0.00            
ATOM    420  HD3 LYS A  28     -11.799 -17.817 -15.950  1.00  0.00            
ATOM    421  CE  LYS A  28     -12.233 -15.773 -15.867  1.00  0.00            
ATOM    422  HE2 LYS A  28     -13.271 -15.850 -15.553  1.00  0.00            
ATOM    423  HE3 LYS A  28     -11.771 -14.870 -15.475  1.00  0.00            
ATOM    424  NZ  LYS A  28     -12.326 -15.664 -17.325  1.00  0.00            
ATOM    425  HZ1 LYS A  28     -12.904 -16.418 -17.644  1.00  0.00            
ATOM    426  HZ2 LYS A  28     -12.769 -14.800 -17.593  1.00  0.00            
ATOM    427  HZ3 LYS A  28     -11.434 -15.794 -17.787  1.00  0.00            
ATOM    428  C   LYS A  28     -10.819 -15.810 -10.449  1.00  0.00            
ATOM    429  O   LYS A  28     -10.983 -14.593 -10.445  1.00  0.00            
ATOM    430  N   ILE A  29     -10.152 -16.456  -9.425  1.00  0.00            
ATOM    431  H   ILE A  29     -10.289 -17.449  -9.314  1.00  0.00            
ATOM    432  CA  ILE A  29      -9.373 -15.889  -8.435  1.00  0.00            
ATOM    433  HA  ILE A  29      -9.844 -15.067  -7.907  1.00  0.00            
ATOM    434  CB  ILE A  29      -9.012 -16.985  -7.410  1.00  0.00            
ATOM    435  HB  ILE A  29      -8.847 -17.939  -7.909  1.00  0.00            
ATOM    436  CG2 ILE A  29      -7.797 -16.640  -6.584  1.00  0.00            
ATOM    437 1HG2 ILE A  29      -7.934 -15.734  -5.998  1.00  0.00            
ATOM    438 2HG2 ILE A  29      -7.559 -17.487  -5.951  1.00  0.00            
ATOM    439 3HG2 ILE A  29      -6.917 -16.411  -7.179  1.00  0.00            
ATOM    440  CG1 ILE A  29     -10.242 -17.400  -6.531  1.00  0.00            
ATOM    441 2HG1 ILE A  29     -11.047 -17.718  -7.208  1.00  0.00            
ATOM    442 3HG1 ILE A  29     -10.025 -18.334  -5.994  1.00  0.00            
ATOM    443  CD1 ILE A  29     -10.681 -16.312  -5.499  1.00  0.00            
ATOM    444 1HD1 ILE A  29      -9.865 -16.194  -4.795  1.00  0.00            
ATOM    445 2HD1 ILE A  29     -10.762 -15.328  -5.958  1.00  0.00            
ATOM    446 3HD1 ILE A  29     -11.588 -16.689  -5.021  1.00  0.00            
ATOM    447  C   ILE A  29      -8.145 -15.309  -9.247  1.00  0.00            
ATOM    448  O   ILE A  29      -7.563 -15.955 -10.121  1.00  0.00            
ATOM    449  N   SER A  30      -7.726 -14.057  -8.908  1.00  0.00            
ATOM    450  H   SER A  30      -8.172 -13.641  -8.106  1.00  0.00            
ATOM    451  CA  SER A  30      -6.623 -13.313  -9.516  1.00  0.00            
ATOM    452  HA  SER A  30      -6.387 -13.754 -10.486  1.00  0.00            
ATOM    453  CB  SER A  30      -7.109 -11.924  -9.843  1.00  0.00            
ATOM    454  HB2 SER A  30      -6.277 -11.384 -10.291  1.00  0.00            
ATOM    455  HB3 SER A  30      -7.906 -11.917 -10.589  1.00  0.00            
ATOM    456  OG  SER A  30      -7.452 -11.283  -8.665  1.00  0.00            
ATOM    457  HG  SER A  30      -7.365 -10.327  -8.736  1.00  0.00            
ATOM    458  C   SER A  30      -5.343 -13.305  -8.617  1.00  0.00            
ATOM    459  O   SER A  30      -4.245 -13.300  -9.108  1.00  0.00            
ATOM    460  N   ASP A  31      -5.513 -13.315  -7.288  1.00  0.00            
ATOM    461  H   ASP A  31      -6.444 -13.185  -6.943  1.00  0.00            
ATOM    462  CA  ASP A  31      -4.443 -13.501  -6.314  1.00  0.00            
ATOM    463  HA  ASP A  31      -3.742 -14.255  -6.690  1.00  0.00            
ATOM    464  CB  ASP A  31      -3.636 -12.181  -6.109  1.00  0.00            
ATOM    465  HB2 ASP A  31      -3.480 -11.667  -7.056  1.00  0.00            
ATOM    466  HB3 ASP A  31      -4.283 -11.510  -5.540  1.00  0.00            
ATOM    467  CG  ASP A  31      -2.256 -12.314  -5.484  1.00  0.00            
ATOM    468  OD1 ASP A  31      -1.932 -11.470  -4.654  1.00  0.00            
ATOM    469  OD2 ASP A  31      -1.510 -13.203  -5.871  1.00  0.00            
ATOM    470  C   ASP A  31      -4.917 -14.066  -4.956  1.00  0.00            
ATOM    471  O   ASP A  31      -6.152 -14.054  -4.706  1.00  0.00            
ATOM    472  N   ALA A  32      -4.027 -14.517  -4.076  1.00  0.00            
ATOM    473  H   ALA A  32      -3.083 -14.636  -4.407  1.00  0.00            
ATOM    474  CA  ALA A  32      -4.439 -15.160  -2.793  1.00  0.00            
ATOM    475  HA  ALA A  32      -5.189 -14.521  -2.336  1.00  0.00            
ATOM    476  CB  ALA A  32      -5.018 -16.607  -3.075  1.00  0.00            
ATOM    477  HB1 ALA A  32      -5.978 -16.418  -3.569  1.00  0.00            
ATOM    478  HB2 ALA A  32      -4.395 -17.187  -3.759  1.00  0.00            
ATOM    479  HB3 ALA A  32      -5.222 -17.176  -2.175  1.00  0.00            
ATOM    480  C   ALA A  32      -3.292 -15.298  -1.795  1.00  0.00            
ATOM    481  O   ALA A  32      -2.072 -15.523  -2.185  1.00  0.00            
ATOM    482  N   ARG A  33      -3.575 -15.096  -0.491  1.00  0.00            
ATOM    483  H   ARG A  33      -4.488 -14.747  -0.249  1.00  0.00            
ATOM    484  CA  ARG A  33      -2.623 -15.161   0.580  1.00  0.00            
ATOM    485  HA  ARG A  33      -1.984 -16.034   0.442  1.00  0.00            
ATOM    486  CB  ARG A  33      -1.767 -13.928   0.763  1.00  0.00            
ATOM    487  HB2 ARG A  33      -1.487 -13.801  -0.290  1.00  0.00            
ATOM    488  HB3 ARG A  33      -2.366 -13.075   1.088  1.00  0.00            
ATOM    489  CG  ARG A  33      -0.575 -14.152   1.658  1.00  0.00            
ATOM    490  HG2 ARG A  33      -0.826 -14.075   2.713  1.00  0.00            
ATOM    491  HG3 ARG A  33      -0.205 -15.155   1.430  1.00  0.00            
ATOM    492  CD  ARG A  33       0.573 -13.199   1.353  1.00  0.00            
ATOM    493  HD2 ARG A  33       0.950 -13.582   0.404  1.00  0.00            
ATOM    494  HD3 ARG A  33       0.229 -12.168   1.287  1.00  0.00            
ATOM    495  NE  ARG A  33       1.610 -13.297   2.362  1.00  0.00            
ATOM    496  HE  ARG A  33       2.285 -14.046   2.244  1.00  0.00            
ATOM    497  CZ  ARG A  33       1.650 -12.710   3.565  1.00  0.00            
ATOM    498  NH1 ARG A  33       0.840 -11.818   3.988  1.00  0.00            
ATOM    499 1HH1 ARG A  33      -0.060 -11.586   3.594  1.00  0.00            
ATOM    500 2HH1 ARG A  33       1.165 -11.384   4.852  1.00  0.00            
ATOM    501  NH2 ARG A  33       2.690 -12.881   4.305  1.00  0.00            
ATOM    502 1HH2 ARG A  33       3.455 -13.486   4.045  1.00  0.00            
ATOM    503 2HH2 ARG A  33       2.767 -12.344   5.156  1.00  0.00            
ATOM    504  C   ARG A  33      -3.267 -15.434   1.914  1.00  0.00            
ATOM    505  O   ARG A  33      -4.036 -14.658   2.516  1.00  0.00            
ATOM    506  N   VAL A  34      -2.769 -16.456   2.638  1.00  0.00            
ATOM    507  H   VAL A  34      -1.889 -16.888   2.384  1.00  0.00            
ATOM    508  CA  VAL A  34      -2.978 -16.570   4.136  1.00  0.00            
ATOM    509  HA  VAL A  34      -3.866 -16.035   4.474  1.00  0.00            
ATOM    510  CB  VAL A  34      -3.188 -18.065   4.446  1.00  0.00            
ATOM    511  HB  VAL A  34      -2.437 -18.666   3.931  1.00  0.00            
ATOM    512  CG1 VAL A  34      -3.164 -18.416   5.961  1.00  0.00            
ATOM    513 1HG1 VAL A  34      -2.149 -18.269   6.319  1.00  0.00            
ATOM    514 2HG1 VAL A  34      -3.722 -17.644   6.496  1.00  0.00            
ATOM    515 3HG1 VAL A  34      -3.451 -19.448   6.198  1.00  0.00            
ATOM    516  CG2 VAL A  34      -4.557 -18.507   3.913  1.00  0.00            
ATOM    517 1HG2 VAL A  34      -5.378 -18.027   4.439  1.00  0.00            
ATOM    518 2HG2 VAL A  34      -4.615 -18.252   2.850  1.00  0.00            
ATOM    519 3HG2 VAL A  34      -4.657 -19.583   4.086  1.00  0.00            
ATOM    520  C   VAL A  34      -1.796 -15.942   4.921  1.00  0.00            
ATOM    521  O   VAL A  34      -0.607 -16.162   4.590  1.00  0.00            
ATOM    522  N   VAL A  35      -2.076 -15.172   5.944  1.00  0.00            
ATOM    523  H   VAL A  35      -3.022 -15.110   6.284  1.00  0.00            
ATOM    524  CA  VAL A  35      -1.082 -14.292   6.596  1.00  0.00            
ATOM    525  HA  VAL A  35      -0.283 -14.016   5.903  1.00  0.00            
ATOM    526  CB  VAL A  35      -1.764 -13.033   7.155  1.00  0.00            
ATOM    527  HB  VAL A  35      -2.542 -13.396   7.831  1.00  0.00            
ATOM    528  CG1 VAL A  35      -0.772 -12.112   7.890  1.00  0.00            
ATOM    529 1HG1 VAL A  35      -0.218 -12.655   8.664  1.00  0.00            
ATOM    530 2HG1 VAL A  35      -0.018 -11.660   7.254  1.00  0.00            
ATOM    531 3HG1 VAL A  35      -1.381 -11.347   8.360  1.00  0.00            
ATOM    532  CG2 VAL A  35      -2.326 -12.122   6.072  1.00  0.00            
ATOM    533 1HG2 VAL A  35      -1.532 -11.619   5.527  1.00  0.00            
ATOM    534 2HG2 VAL A  35      -2.859 -12.779   5.387  1.00  0.00            
ATOM    535 3HG2 VAL A  35      -2.891 -11.318   6.526  1.00  0.00            
ATOM    536  C   VAL A  35      -0.488 -15.104   7.709  1.00  0.00            
ATOM    537  O   VAL A  35      -1.096 -15.662   8.601  1.00  0.00            
ATOM    538  N   LYS A  36       0.870 -15.138   7.702  1.00  0.00            
ATOM    539  H   LYS A  36       1.276 -14.457   7.072  1.00  0.00            
ATOM    540  CA  LYS A  36       1.704 -15.972   8.537  1.00  0.00            
ATOM    541  HA  LYS A  36       1.136 -16.354   9.386  1.00  0.00            
ATOM    542  CB  LYS A  36       2.187 -17.169   7.664  1.00  0.00            
ATOM    543  HB2 LYS A  36       2.635 -17.874   8.366  1.00  0.00            
ATOM    544  HB3 LYS A  36       1.317 -17.648   7.216  1.00  0.00            
ATOM    545  CG  LYS A  36       3.214 -16.711   6.616  1.00  0.00            
ATOM    546  HG2 LYS A  36       2.763 -15.896   6.058  1.00  0.00            
ATOM    547  HG3 LYS A  36       4.165 -16.357   7.019  1.00  0.00            
ATOM    548  CD  LYS A  36       3.617 -17.851   5.691  1.00  0.00            
ATOM    549  HD2 LYS A  36       4.153 -18.636   6.231  1.00  0.00            
ATOM    550  HD3 LYS A  36       2.682 -18.194   5.266  1.00  0.00            
ATOM    551  CE  LYS A  36       4.431 -17.343   4.471  1.00  0.00            
ATOM    552  HE2 LYS A  36       3.913 -16.544   3.938  1.00  0.00            
ATOM    553  HE3 LYS A  36       5.369 -16.904   4.828  1.00  0.00            
ATOM    554  NZ  LYS A  36       4.601 -18.368   3.392  1.00  0.00            
ATOM    555  HZ1 LYS A  36       5.440 -18.163   2.875  1.00  0.00            
ATOM    556  HZ2 LYS A  36       4.723 -19.241   3.881  1.00  0.00            
ATOM    557  HZ3 LYS A  36       3.754 -18.466   2.847  1.00  0.00            
ATOM    558  C   LYS A  36       2.847 -15.204   9.169  1.00  0.00            
ATOM    559  O   LYS A  36       3.543 -14.462   8.558  1.00  0.00            
ATOM    560  N   ASP A  37       3.104 -15.635  10.372  1.00  0.00            
ATOM    561  H   ASP A  37       2.563 -16.431  10.657  1.00  0.00            
ATOM    562  CA  ASP A  37       4.074 -15.007  11.313  1.00  0.00            
ATOM    563  HA  ASP A  37       3.806 -13.957  11.412  1.00  0.00            
ATOM    564  CB  ASP A  37       3.939 -15.707  12.665  1.00  0.00            
ATOM    565  HB2 ASP A  37       2.908 -15.754  12.999  1.00  0.00            
ATOM    566  HB3 ASP A  37       4.180 -16.769  12.621  1.00  0.00            
ATOM    567  CG  ASP A  37       4.790 -15.108  13.772  1.00  0.00            
ATOM    568  OD1 ASP A  37       4.988 -15.741  14.862  1.00  0.00            
ATOM    569  OD2 ASP A  37       5.216 -13.990  13.606  1.00  0.00            
ATOM    570  C   ASP A  37       5.578 -14.984  10.806  1.00  0.00            
ATOM    571  O   ASP A  37       6.108 -16.025  10.499  1.00  0.00            
ATOM    572  N   MET A  38       6.216 -13.802  10.750  1.00  0.00            
ATOM    573  H   MET A  38       5.657 -13.005  11.010  1.00  0.00            
ATOM    574  CA  MET A  38       7.679 -13.683  10.511  1.00  0.00            
ATOM    575  HA  MET A  38       7.827 -14.152   9.546  1.00  0.00            
ATOM    576  CB  MET A  38       8.008 -12.203  10.261  1.00  0.00            
ATOM    577  HB2 MET A  38       7.148 -11.692   9.810  1.00  0.00            
ATOM    578  HB3 MET A  38       8.185 -11.682  11.198  1.00  0.00            
ATOM    579  CG  MET A  38       9.275 -11.986   9.323  1.00  0.00            
ATOM    580  HG2 MET A  38       9.286 -10.901   9.289  1.00  0.00            
ATOM    581  HG3 MET A  38      10.186 -12.348   9.803  1.00  0.00            
ATOM    582  SD  MET A  38       9.294 -12.633   7.635  1.00  0.00            
ATOM    583  CE  MET A  38       8.124 -11.429   6.857  1.00  0.00            
ATOM    584  HE1 MET A  38       7.172 -11.541   7.382  1.00  0.00            
ATOM    585  HE2 MET A  38       8.553 -10.429   6.805  1.00  0.00            
ATOM    586  HE3 MET A  38       8.002 -11.730   5.817  1.00  0.00            
ATOM    587  C   MET A  38       8.569 -14.336  11.604  1.00  0.00            
ATOM    588  O   MET A  38       9.725 -14.570  11.439  1.00  0.00            
ATOM    589  N   ALA A  39       7.980 -14.685  12.768  1.00  0.00            
ATOM    590  H   ALA A  39       7.018 -14.410  12.915  1.00  0.00            
ATOM    591  CA  ALA A  39       8.750 -15.027  13.971  1.00  0.00            
ATOM    592  HA  ALA A  39       9.784 -14.820  13.731  1.00  0.00            
ATOM    593  CB  ALA A  39       8.207 -14.115  15.133  1.00  0.00            
ATOM    594  HB1 ALA A  39       7.221 -14.400  15.472  1.00  0.00            
ATOM    595  HB2 ALA A  39       8.920 -14.316  15.936  1.00  0.00            
ATOM    596  HB3 ALA A  39       8.265 -13.046  14.901  1.00  0.00            
ATOM    597  C   ALA A  39       8.524 -16.543  14.339  1.00  0.00            
ATOM    598  O   ALA A  39       9.474 -17.245  14.536  1.00  0.00            
ATOM    599  N   THR A  40       7.342 -17.145  14.219  1.00  0.00            
ATOM    600  H   THR A  40       6.519 -16.629  13.939  1.00  0.00            
ATOM    601  CA  THR A  40       7.061 -18.586  14.534  1.00  0.00            
ATOM    602  HA  THR A  40       7.946 -19.137  14.852  1.00  0.00            
ATOM    603  CB  THR A  40       6.010 -18.831  15.605  1.00  0.00            
ATOM    604  HB  THR A  40       5.890 -19.905  15.753  1.00  0.00            
ATOM    605  CG2 THR A  40       6.237 -18.106  16.976  1.00  0.00            
ATOM    606 1HG2 THR A  40       5.523 -18.393  17.759  1.00  0.00            
ATOM    607 2HG2 THR A  40       7.238 -18.306  17.363  1.00  0.00            
ATOM    608 3HG2 THR A  40       6.271 -17.021  16.893  1.00  0.00            
ATOM    609  OG1 THR A  40       4.820 -18.385  15.224  1.00  0.00            
ATOM    610  HG1 THR A  40       4.691 -17.453  15.386  1.00  0.00            
ATOM    611  C   THR A  40       6.630 -19.339  13.310  1.00  0.00            
ATOM    612  O   THR A  40       6.477 -20.560  13.403  1.00  0.00            
ATOM    613  N   GLY A  41       6.469 -18.652  12.181  1.00  0.00            
ATOM    614  H   GLY A  41       6.531 -17.647  12.103  1.00  0.00            
ATOM    615  CA  GLY A  41       5.991 -19.189  10.875  1.00  0.00            
ATOM    616  HA2 GLY A  41       6.089 -18.479  10.051  1.00  0.00            
ATOM    617  HA3 GLY A  41       6.471 -20.111  10.552  1.00  0.00            
ATOM    618  C   GLY A  41       4.491 -19.645  10.780  1.00  0.00            
ATOM    619  O   GLY A  41       4.004 -20.042   9.693  1.00  0.00            
ATOM    620  N   LYS A  42       3.814 -19.595  11.897  1.00  0.00            
ATOM    621  H   LYS A  42       4.413 -19.381  12.684  1.00  0.00            
ATOM    622  CA  LYS A  42       2.400 -19.922  12.198  1.00  0.00            
ATOM    623  HA  LYS A  42       2.204 -20.930  11.844  1.00  0.00            
ATOM    624  CB  LYS A  42       2.288 -19.865  13.729  1.00  0.00            
ATOM    625  HB2 LYS A  42       2.557 -18.905  14.175  1.00  0.00            
ATOM    626  HB3 LYS A  42       1.207 -19.900  13.892  1.00  0.00            
ATOM    627  CG  LYS A  42       2.858 -21.058  14.444  1.00  0.00            
ATOM    628  HG2 LYS A  42       2.552 -21.899  13.811  1.00  0.00            
ATOM    629  HG3 LYS A  42       3.914 -21.128  14.175  1.00  0.00            
ATOM    630  CD  LYS A  42       2.583 -21.188  15.968  1.00  0.00            
ATOM    631  HD2 LYS A  42       2.807 -22.214  16.269  1.00  0.00            
ATOM    632  HD3 LYS A  42       3.148 -20.541  16.644  1.00  0.00            
ATOM    633  CE  LYS A  42       1.078 -21.273  16.313  1.00  0.00            
ATOM    634  HE2 LYS A  42       0.590 -20.421  15.852  1.00  0.00            
ATOM    635  HE3 LYS A  42       0.719 -22.184  15.831  1.00  0.00            
ATOM    636  NZ  LYS A  42       0.767 -21.253  17.730  1.00  0.00            
ATOM    637  HZ1 LYS A  42       1.315 -21.922  18.256  1.00  0.00            
ATOM    638  HZ2 LYS A  42       0.801 -20.313  18.110  1.00  0.00            
ATOM    639  HZ3 LYS A  42      -0.186 -21.546  17.904  1.00  0.00            
ATOM    640  C   LYS A  42       1.459 -19.074  11.389  1.00  0.00            
ATOM    641  O   LYS A  42       1.671 -17.873  11.353  1.00  0.00            
ATOM    642  N   SER A  43       0.258 -19.557  10.988  1.00  0.00            
ATOM    643  H   SER A  43       0.054 -20.541  11.070  1.00  0.00            
ATOM    644  CA  SER A  43      -0.820 -18.621  10.597  1.00  0.00            
ATOM    645  HA  SER A  43      -0.458 -18.060   9.736  1.00  0.00            
ATOM    646  CB  SER A  43      -2.049 -19.300  10.055  1.00  0.00            
ATOM    647  HB2 SER A  43      -1.753 -19.790   9.128  1.00  0.00            
ATOM    648  HB3 SER A  43      -2.440 -20.007  10.787  1.00  0.00            
ATOM    649  OG  SER A  43      -3.111 -18.401   9.697  1.00  0.00            
ATOM    650  HG  SER A  43      -3.858 -18.846   9.297  1.00  0.00            
ATOM    651  C   SER A  43      -1.253 -17.756  11.733  1.00  0.00            
ATOM    652  O   SER A  43      -1.375 -18.284  12.840  1.00  0.00            
ATOM    653  N   LYS A  44      -1.467 -16.446  11.435  1.00  0.00            
ATOM    654  H   LYS A  44      -1.423 -16.217  10.455  1.00  0.00            
ATOM    655  CA  LYS A  44      -2.189 -15.522  12.364  1.00  0.00            
ATOM    656  HA  LYS A  44      -1.797 -15.794  13.345  1.00  0.00            
ATOM    657  CB  LYS A  44      -1.747 -14.068  12.099  1.00  0.00            
ATOM    658  HB2 LYS A  44      -2.265 -13.670  11.225  1.00  0.00            
ATOM    659  HB3 LYS A  44      -1.996 -13.504  13.003  1.00  0.00            
ATOM    660  CG  LYS A  44      -0.222 -13.928  11.925  1.00  0.00            
ATOM    661  HG2 LYS A  44       0.253 -14.325  12.823  1.00  0.00            
ATOM    662  HG3 LYS A  44       0.193 -14.493  11.082  1.00  0.00            
ATOM    663  CD  LYS A  44       0.038 -12.430  11.768  1.00  0.00            
ATOM    664  HD2 LYS A  44      -0.643 -12.115  10.977  1.00  0.00            
ATOM    665  HD3 LYS A  44      -0.184 -11.984  12.736  1.00  0.00            
ATOM    666  CE  LYS A  44       1.495 -12.133  11.429  1.00  0.00            
ATOM    667  HE2 LYS A  44       2.181 -12.738  12.029  1.00  0.00            
ATOM    668  HE3 LYS A  44       1.676 -12.337  10.368  1.00  0.00            
ATOM    669  NZ  LYS A  44       1.702 -10.675  11.659  1.00  0.00            
ATOM    670  HZ1 LYS A  44       1.121 -10.403  12.442  1.00  0.00            
ATOM    671  HZ2 LYS A  44       2.690 -10.528  11.763  1.00  0.00            
ATOM    672  HZ3 LYS A  44       1.492 -10.117  10.852  1.00  0.00            
ATOM    673  C   LYS A  44      -3.713 -15.603  12.410  1.00  0.00            
ATOM    674  O   LYS A  44      -4.340 -14.817  13.089  1.00  0.00            
ATOM    675  N   GLY A  45      -4.304 -16.471  11.609  1.00  0.00            
ATOM    676  H   GLY A  45      -3.698 -17.045  11.035  1.00  0.00            
ATOM    677  CA  GLY A  45      -5.739 -16.839  11.654  1.00  0.00            
ATOM    678  HA2 GLY A  45      -5.789 -17.925  11.726  1.00  0.00            
ATOM    679  HA3 GLY A  45      -6.136 -16.388  12.572  1.00  0.00            
ATOM    680  C   GLY A  45      -6.586 -16.220  10.574  1.00  0.00            
ATOM    681  O   GLY A  45      -7.833 -16.199  10.702  1.00  0.00            
ATOM    682  N   TYR A  46      -6.063 -15.603   9.535  1.00  0.00            
ATOM    683  H   TYR A  46      -5.054 -15.707   9.557  1.00  0.00            
ATOM    684  CA  TYR A  46      -6.720 -14.687   8.599  1.00  0.00            
ATOM    685  HA  TYR A  46      -7.668 -15.060   8.229  1.00  0.00            
ATOM    686  CB  TYR A  46      -6.921 -13.272   9.157  1.00  0.00            
ATOM    687  HB2 TYR A  46      -7.437 -12.735   8.366  1.00  0.00            
ATOM    688  HB3 TYR A  46      -7.662 -13.366   9.952  1.00  0.00            
ATOM    689  CG  TYR A  46      -5.692 -12.478   9.599  1.00  0.00            
ATOM    690  CD1 TYR A  46      -5.107 -12.591  10.907  1.00  0.00            
ATOM    691  HD1 TYR A  46      -5.654 -13.170  11.634  1.00  0.00            
ATOM    692  CE1 TYR A  46      -4.026 -11.772  11.261  1.00  0.00            
ATOM    693  HE1 TYR A  46      -3.633 -11.727  12.268  1.00  0.00            
ATOM    694  CZ  TYR A  46      -3.497 -10.796  10.338  1.00  0.00            
ATOM    695  OH  TYR A  46      -2.587  -9.873  10.639  1.00  0.00            
ATOM    696  HH  TYR A  46      -2.293 -10.094  11.527  1.00  0.00            
ATOM    697  CE2 TYR A  46      -4.100 -10.723   9.076  1.00  0.00            
ATOM    698  HE2 TYR A  46      -3.699  -9.938   8.456  1.00  0.00            
ATOM    699  CD2 TYR A  46      -5.137 -11.493   8.673  1.00  0.00            
ATOM    700  HD2 TYR A  46      -5.661 -11.247   7.759  1.00  0.00            
ATOM    701  C   TYR A  46      -5.819 -14.599   7.310  1.00  0.00            
ATOM    702  O   TYR A  46      -4.716 -15.200   7.164  1.00  0.00            
ATOM    703  N   GLY A  47      -6.428 -13.947   6.290  1.00  0.00            
ATOM    704  H   GLY A  47      -7.346 -13.553   6.447  1.00  0.00            
ATOM    705  CA  GLY A  47      -5.813 -13.877   4.955  1.00  0.00            
ATOM    706  HA2 GLY A  47      -4.923 -13.259   5.015  1.00  0.00            
ATOM    707  HA3 GLY A  47      -5.609 -14.919   4.686  1.00  0.00            
ATOM    708  C   GLY A  47      -6.765 -13.196   3.925  1.00  0.00            
ATOM    709  O   GLY A  47      -7.784 -12.579   4.331  1.00  0.00            
ATOM    710  N   PHE A  48      -6.437 -13.250   2.608  1.00  0.00            
ATOM    711  H   PHE A  48      -5.561 -13.711   2.415  1.00  0.00            
ATOM    712  CA  PHE A  48      -6.873 -12.280   1.600  1.00  0.00            
ATOM    713  HA  PHE A  48      -7.879 -11.907   1.778  1.00  0.00            
ATOM    714  CB  PHE A  48      -5.828 -11.191   1.540  1.00  0.00            
ATOM    715  HB2 PHE A  48      -4.859 -11.659   1.356  1.00  0.00            
ATOM    716  HB3 PHE A  48      -6.040 -10.458   0.765  1.00  0.00            
ATOM    717  CG  PHE A  48      -5.601 -10.264   2.698  1.00  0.00            
ATOM    718  CD1 PHE A  48      -6.491  -9.305   2.916  1.00  0.00            
ATOM    719  HD1 PHE A  48      -7.301  -9.131   2.216  1.00  0.00            
ATOM    720  CE1 PHE A  48      -6.474  -8.478   4.051  1.00  0.00            
ATOM    721  HE1 PHE A  48      -7.164  -7.641   4.111  1.00  0.00            
ATOM    722  CZ  PHE A  48      -5.580  -8.770   5.024  1.00  0.00            
ATOM    723  HZ  PHE A  48      -5.532  -8.208   5.946  1.00  0.00            
ATOM    724  CE2 PHE A  48      -4.721  -9.888   4.837  1.00  0.00            
ATOM    725  HE2 PHE A  48      -4.189 -10.139   5.741  1.00  0.00            
ATOM    726  CD2 PHE A  48      -4.682 -10.610   3.661  1.00  0.00            
ATOM    727  HD2 PHE A  48      -3.933 -11.367   3.459  1.00  0.00            
ATOM    728  C   PHE A  48      -6.957 -13.102   0.265  1.00  0.00            
ATOM    729  O   PHE A  48      -6.029 -13.926  -0.005  1.00  0.00            
ATOM    730  N   VAL A  49      -7.944 -12.741  -0.555  1.00  0.00            
ATOM    731  H   VAL A  49      -8.511 -12.013  -0.139  1.00  0.00            
ATOM    732  CA  VAL A  49      -8.142 -13.240  -1.926  1.00  0.00            
ATOM    733  HA  VAL A  49      -7.156 -13.614  -2.197  1.00  0.00            
ATOM    734  CB  VAL A  49      -9.120 -14.416  -2.137  1.00  0.00            
ATOM    735  HB  VAL A  49      -9.253 -14.568  -3.216  1.00  0.00            
ATOM    736  CG1 VAL A  49      -8.577 -15.724  -1.575  1.00  0.00            
ATOM    737 1HG1 VAL A  49      -8.495 -15.729  -0.491  1.00  0.00            
ATOM    738 2HG1 VAL A  49      -9.324 -16.505  -1.709  1.00  0.00            
ATOM    739 3HG1 VAL A  49      -7.602 -15.970  -2.000  1.00  0.00            
ATOM    740  CG2 VAL A  49     -10.445 -14.152  -1.538  1.00  0.00            
ATOM    741 1HG2 VAL A  49     -10.402 -14.069  -0.463  1.00  0.00            
ATOM    742 2HG2 VAL A  49     -10.765 -13.142  -1.807  1.00  0.00            
ATOM    743 3HG2 VAL A  49     -11.033 -15.014  -1.865  1.00  0.00            
ATOM    744  C   VAL A  49      -8.483 -12.036  -2.858  1.00  0.00            
ATOM    745  O   VAL A  49      -9.003 -11.082  -2.312  1.00  0.00            
ATOM    746  N   SER A  50      -8.236 -11.993  -4.144  1.00  0.00            
ATOM    747  H   SER A  50      -7.733 -12.818  -4.442  1.00  0.00            
ATOM    748  CA  SER A  50      -8.563 -10.996  -5.168  1.00  0.00            
ATOM    749  HA  SER A  50      -9.095 -10.214  -4.637  1.00  0.00            
ATOM    750  CB  SER A  50      -7.294 -10.478  -5.722  1.00  0.00            
ATOM    751  HB2 SER A  50      -6.704 -11.305  -6.106  1.00  0.00            
ATOM    752  HB3 SER A  50      -7.763  -9.730  -6.365  1.00  0.00            
ATOM    753  OG  SER A  50      -6.549  -9.778  -4.702  1.00  0.00            
ATOM    754  HG  SER A  50      -7.171  -9.630  -3.982  1.00  0.00            
ATOM    755  C   SER A  50      -9.376 -11.648  -6.237  1.00  0.00            
ATOM    756  O   SER A  50      -9.134 -12.828  -6.626  1.00  0.00            
ATOM    757  N   PHE A  51     -10.294 -10.926  -6.806  1.00  0.00            
ATOM    758  H   PHE A  51     -10.426  -9.996  -6.451  1.00  0.00            
ATOM    759  CA  PHE A  51     -11.082 -11.305  -8.010  1.00  0.00            
ATOM    760  HA  PHE A  51     -10.671 -12.146  -8.574  1.00  0.00            
ATOM    761  CB  PHE A  51     -12.510 -11.573  -7.664  1.00  0.00            
ATOM    762  HB2 PHE A  51     -12.987 -10.638  -7.346  1.00  0.00            
ATOM    763  HB3 PHE A  51     -13.096 -11.842  -8.546  1.00  0.00            
ATOM    764  CG  PHE A  51     -12.725 -12.558  -6.610  1.00  0.00            
ATOM    765  CD1 PHE A  51     -12.423 -12.279  -5.302  1.00  0.00            
ATOM    766  HD1 PHE A  51     -12.038 -11.309  -5.034  1.00  0.00            
ATOM    767  CE1 PHE A  51     -12.765 -13.152  -4.241  1.00  0.00            
ATOM    768  HE1 PHE A  51     -12.709 -12.835  -3.212  1.00  0.00            
ATOM    769  CZ  PHE A  51     -13.412 -14.382  -4.593  1.00  0.00            
ATOM    770  HZ  PHE A  51     -13.889 -15.043  -3.884  1.00  0.00            
ATOM    771  CE2 PHE A  51     -13.709 -14.631  -5.961  1.00  0.00            
ATOM    772  HE2 PHE A  51     -14.090 -15.594  -6.288  1.00  0.00            
ATOM    773  CD2 PHE A  51     -13.204 -13.790  -7.005  1.00  0.00            
ATOM    774  HD2 PHE A  51     -13.389 -14.015  -8.037  1.00  0.00            
ATOM    775  C   PHE A  51     -11.017 -10.189  -9.114  1.00  0.00            
ATOM    776  O   PHE A  51     -11.062  -8.960  -8.764  1.00  0.00            
ATOM    777  N   TYR A  52     -11.072 -10.525 -10.413  1.00  0.00            
ATOM    778  H   TYR A  52     -11.279 -11.471 -10.692  1.00  0.00            
ATOM    779  CA  TYR A  52     -11.118  -9.541 -11.552  1.00  0.00            
ATOM    780  HA  TYR A  52     -10.352  -8.773 -11.425  1.00  0.00            
ATOM    781  CB  TYR A  52     -10.805 -10.228 -12.904  1.00  0.00            
ATOM    782  HB2 TYR A  52     -11.623 -10.924 -13.071  1.00  0.00            
ATOM    783  HB3 TYR A  52     -10.761  -9.363 -13.571  1.00  0.00            
ATOM    784  CG  TYR A  52      -9.472 -11.030 -13.018  1.00  0.00            
ATOM    785  CD1 TYR A  52      -8.180 -10.370 -12.834  1.00  0.00            
ATOM    786  HD1 TYR A  52      -8.162  -9.291 -12.723  1.00  0.00            
ATOM    787  CE1 TYR A  52      -7.037 -11.164 -12.944  1.00  0.00            
ATOM    788  HE1 TYR A  52      -6.043 -10.726 -12.902  1.00  0.00            
ATOM    789  CZ  TYR A  52      -7.214 -12.604 -13.132  1.00  0.00            
ATOM    790  OH  TYR A  52      -6.083 -13.378 -13.174  1.00  0.00            
ATOM    791  HH  TYR A  52      -6.187 -14.269 -13.499  1.00  0.00            
ATOM    792  CE2 TYR A  52      -8.452 -13.180 -13.212  1.00  0.00            
ATOM    793  HE2 TYR A  52      -8.448 -14.263 -13.284  1.00  0.00            
ATOM    794  CD2 TYR A  52      -9.586 -12.399 -13.234  1.00  0.00            
ATOM    795  HD2 TYR A  52     -10.595 -12.787 -13.313  1.00  0.00            
ATOM    796  C   TYR A  52     -12.514  -8.772 -11.654  1.00  0.00            
ATOM    797  O   TYR A  52     -12.680  -7.885 -12.427  1.00  0.00            
ATOM    798  N   ASN A  53     -13.496  -9.273 -10.936  1.00  0.00            
ATOM    799  H   ASN A  53     -13.286 -10.046 -10.325  1.00  0.00            
ATOM    800  CA  ASN A  53     -14.907  -8.862 -11.092  1.00  0.00            
ATOM    801  HA  ASN A  53     -15.007  -7.976 -11.717  1.00  0.00            
ATOM    802  CB  ASN A  53     -15.642 -10.049 -11.875  1.00  0.00            
ATOM    803  HB2 ASN A  53     -15.383 -10.997 -11.394  1.00  0.00            
ATOM    804  HB3 ASN A  53     -16.712  -9.850 -11.877  1.00  0.00            
ATOM    805  CG  ASN A  53     -15.284 -10.118 -13.335  1.00  0.00            
ATOM    806  OD1 ASN A  53     -15.630 -11.087 -13.981  1.00  0.00            
ATOM    807  ND2 ASN A  53     -14.539  -9.203 -13.933  1.00  0.00            
ATOM    808 1HD2 ASN A  53     -14.338  -9.259 -14.920  1.00  0.00            
ATOM    809 2HD2 ASN A  53     -14.232  -8.392 -13.417  1.00  0.00            
ATOM    810  C   ASN A  53     -15.686  -8.662  -9.736  1.00  0.00            
ATOM    811  O   ASN A  53     -15.401  -9.320  -8.730  1.00  0.00            
ATOM    812  N   LYS A  54     -16.760  -7.843  -9.828  1.00  0.00            
ATOM    813  H   LYS A  54     -16.908  -7.328 -10.681  1.00  0.00            
ATOM    814  CA  LYS A  54     -17.529  -7.482  -8.608  1.00  0.00            
ATOM    815  HA  LYS A  54     -16.766  -7.362  -7.848  1.00  0.00            
ATOM    816  CB  LYS A  54     -18.174  -6.047  -8.772  1.00  0.00            
ATOM    817  HB2 LYS A  54     -17.396  -5.448  -9.254  1.00  0.00            
ATOM    818  HB3 LYS A  54     -19.057  -6.075  -9.412  1.00  0.00            
ATOM    819  CG  LYS A  54     -18.618  -5.472  -7.395  1.00  0.00            
ATOM    820  HG2 LYS A  54     -19.355  -6.089  -6.881  1.00  0.00            
ATOM    821  HG3 LYS A  54     -17.700  -5.481  -6.815  1.00  0.00            
ATOM    822  CD  LYS A  54     -19.152  -4.003  -7.597  1.00  0.00            
ATOM    823  HD2 LYS A  54     -18.298  -3.508  -8.053  1.00  0.00            
ATOM    824  HD3 LYS A  54     -19.942  -3.906  -8.348  1.00  0.00            
ATOM    825  CE  LYS A  54     -19.481  -3.407  -6.210  1.00  0.00            
ATOM    826  HE2 LYS A  54     -20.188  -4.041  -5.684  1.00  0.00            
ATOM    827  HE3 LYS A  54     -18.587  -3.423  -5.597  1.00  0.00            
ATOM    828  NZ  LYS A  54     -20.137  -2.085  -6.294  1.00  0.00            
ATOM    829  HZ1 LYS A  54     -21.141  -2.197  -6.313  1.00  0.00            
ATOM    830  HZ2 LYS A  54     -19.874  -1.520  -5.499  1.00  0.00            
ATOM    831  HZ3 LYS A  54     -19.945  -1.661  -7.195  1.00  0.00            
ATOM    832  C   LYS A  54     -18.505  -8.609  -8.193  1.00  0.00            
ATOM    833  O   LYS A  54     -18.665  -8.848  -7.036  1.00  0.00            
ATOM    834  N   LEU A  55     -19.200  -9.224  -9.190  1.00  0.00            
ATOM    835  H   LEU A  55     -19.149  -8.893 -10.140  1.00  0.00            
ATOM    836  CA  LEU A  55     -20.155 -10.310  -8.897  1.00  0.00            
ATOM    837  HA  LEU A  55     -20.863 -10.057  -8.105  1.00  0.00            
ATOM    838  CB  LEU A  55     -20.896 -10.480 -10.175  1.00  0.00            
ATOM    839  HB2 LEU A  55     -21.319  -9.490 -10.368  1.00  0.00            
ATOM    840  HB3 LEU A  55     -20.240 -10.690 -11.020  1.00  0.00            
ATOM    841  CG  LEU A  55     -22.121 -11.455 -10.208  1.00  0.00            
ATOM    842  HG  LEU A  55     -21.770 -12.485 -10.253  1.00  0.00            
ATOM    843  CD1 LEU A  55     -23.070 -11.182  -8.983  1.00  0.00            
ATOM    844 1HD1 LEU A  55     -23.943 -11.831  -8.995  1.00  0.00            
ATOM    845 2HD1 LEU A  55     -22.505 -11.300  -8.057  1.00  0.00            
ATOM    846 3HD1 LEU A  55     -23.430 -10.156  -9.011  1.00  0.00            
ATOM    847  CD2 LEU A  55     -22.836 -11.310 -11.614  1.00  0.00            
ATOM    848 1HD2 LEU A  55     -22.036 -11.367 -12.351  1.00  0.00            
ATOM    849 2HD2 LEU A  55     -23.439 -12.187 -11.867  1.00  0.00            
ATOM    850 3HD2 LEU A  55     -23.271 -10.328 -11.754  1.00  0.00            
ATOM    851  C   LEU A  55     -19.465 -11.581  -8.387  1.00  0.00            
ATOM    852  O   LEU A  55     -20.142 -12.338  -7.665  1.00  0.00            
ATOM    853  N   ASP A  56     -18.147 -11.836  -8.687  1.00  0.00            
ATOM    854  H   ASP A  56     -17.596 -11.163  -9.208  1.00  0.00            
ATOM    855  CA  ASP A  56     -17.491 -13.012  -8.127  1.00  0.00            
ATOM    856  HA  ASP A  56     -18.131 -13.895  -8.173  1.00  0.00            
ATOM    857  CB  ASP A  56     -16.191 -13.261  -8.880  1.00  0.00            
ATOM    858  HB2 ASP A  56     -15.501 -12.438  -8.724  1.00  0.00            
ATOM    859  HB3 ASP A  56     -15.696 -14.106  -8.397  1.00  0.00            
ATOM    860  CG  ASP A  56     -16.265 -13.601 -10.376  1.00  0.00            
ATOM    861  OD1 ASP A  56     -17.376 -13.606 -11.029  1.00  0.00            
ATOM    862  OD2 ASP A  56     -15.167 -13.814 -10.974  1.00  0.00            
ATOM    863  C   ASP A  56     -17.250 -12.770  -6.644  1.00  0.00            
ATOM    864  O   ASP A  56     -17.662 -13.613  -5.798  1.00  0.00            
ATOM    865  N   ALA A  57     -16.597 -11.603  -6.292  1.00  0.00            
ATOM    866  H   ALA A  57     -16.299 -11.048  -7.083  1.00  0.00            
ATOM    867  CA  ALA A  57     -16.422 -11.207  -4.961  1.00  0.00            
ATOM    868  HA  ALA A  57     -15.881 -11.981  -4.413  1.00  0.00            
ATOM    869  CB  ALA A  57     -15.653  -9.895  -4.839  1.00  0.00            
ATOM    870  HB1 ALA A  57     -15.521  -9.564  -3.816  1.00  0.00            
ATOM    871  HB2 ALA A  57     -14.622  -9.993  -5.191  1.00  0.00            
ATOM    872  HB3 ALA A  57     -16.075  -9.046  -5.373  1.00  0.00            
ATOM    873  C   ALA A  57     -17.727 -11.101  -4.165  1.00  0.00            
ATOM    874  O   ALA A  57     -17.671 -11.320  -2.968  1.00  0.00            
ATOM    875  N   GLU A  58     -18.806 -10.691  -4.762  1.00  0.00            
ATOM    876  H   GLU A  58     -18.668 -10.212  -5.646  1.00  0.00            
ATOM    877  CA  GLU A  58     -20.096 -10.628  -4.067  1.00  0.00            
ATOM    878  HA  GLU A  58     -19.908 -10.116  -3.127  1.00  0.00            
ATOM    879  CB  GLU A  58     -21.190  -9.736  -4.738  1.00  0.00            
ATOM    880  HB2 GLU A  58     -20.774  -8.770  -5.025  1.00  0.00            
ATOM    881  HB3 GLU A  58     -21.444 -10.174  -5.700  1.00  0.00            
ATOM    882  CG  GLU A  58     -22.545  -9.668  -3.903  1.00  0.00            
ATOM    883  HG2 GLU A  58     -23.050 -10.630  -3.870  1.00  0.00            
ATOM    884  HG3 GLU A  58     -22.340  -9.348  -2.876  1.00  0.00            
ATOM    885  CD  GLU A  58     -23.359  -8.588  -4.591  1.00  0.00            
ATOM    886  OE1 GLU A  58     -24.278  -8.895  -5.353  1.00  0.00            
ATOM    887  OE2 GLU A  58     -23.289  -7.422  -4.205  1.00  0.00            
ATOM    888  C   GLU A  58     -20.717 -11.935  -3.709  1.00  0.00            
ATOM    889  O   GLU A  58     -21.086 -12.205  -2.552  1.00  0.00            
ATOM    890  N   ASN A  59     -20.705 -12.875  -4.684  1.00  0.00            
ATOM    891  H   ASN A  59     -20.441 -12.583  -5.614  1.00  0.00            
ATOM    892  CA  ASN A  59     -21.087 -14.265  -4.543  1.00  0.00            
ATOM    893  HA  ASN A  59     -22.112 -14.262  -4.155  1.00  0.00            
ATOM    894  CB  ASN A  59     -21.044 -14.998  -5.944  1.00  0.00            
ATOM    895  HB2 ASN A  59     -20.449 -14.358  -6.608  1.00  0.00            
ATOM    896  HB3 ASN A  59     -20.676 -16.021  -5.844  1.00  0.00            
ATOM    897  CG  ASN A  59     -22.451 -15.024  -6.495  1.00  0.00            
ATOM    898  OD1 ASN A  59     -23.419 -15.525  -5.950  1.00  0.00            
ATOM    899  ND2 ASN A  59     -22.641 -14.359  -7.616  1.00  0.00            
ATOM    900 1HD2 ASN A  59     -23.583 -14.207  -7.959  1.00  0.00            
ATOM    901 2HD2 ASN A  59     -21.812 -14.018  -8.086  1.00  0.00            
ATOM    902  C   ASN A  59     -20.217 -15.053  -3.491  1.00  0.00            
ATOM    903  O   ASN A  59     -20.825 -15.895  -2.817  1.00  0.00            
ATOM    904  N   ALA A  60     -18.911 -14.760  -3.295  1.00  0.00            
ATOM    905  H   ALA A  60     -18.688 -13.904  -3.781  1.00  0.00            
ATOM    906  CA  ALA A  60     -18.105 -15.279  -2.154  1.00  0.00            
ATOM    907  HA  ALA A  60     -18.194 -16.362  -2.133  1.00  0.00            
ATOM    908  CB  ALA A  60     -16.591 -14.904  -2.481  1.00  0.00            
ATOM    909  HB1 ALA A  60     -16.292 -15.419  -3.392  1.00  0.00            
ATOM    910  HB2 ALA A  60     -16.447 -13.827  -2.611  1.00  0.00            
ATOM    911  HB3 ALA A  60     -16.053 -15.116  -1.555  1.00  0.00            
ATOM    912  C   ALA A  60     -18.576 -14.712  -0.774  1.00  0.00            
ATOM    913  O   ALA A  60     -18.852 -15.495   0.116  1.00  0.00            
ATOM    914  N   ILE A  61     -18.720 -13.358  -0.663  1.00  0.00            
ATOM    915  H   ILE A  61     -18.523 -12.803  -1.483  1.00  0.00            
ATOM    916  CA  ILE A  61     -19.083 -12.729   0.613  1.00  0.00            
ATOM    917  HA  ILE A  61     -18.375 -13.104   1.341  1.00  0.00            
ATOM    918  CB  ILE A  61     -18.769 -11.150   0.610  1.00  0.00            
ATOM    919  HB  ILE A  61     -19.378 -10.597  -0.106  1.00  0.00            
ATOM    920  CG2 ILE A  61     -19.256 -10.591   1.963  1.00  0.00            
ATOM    921 1HG2 ILE A  61     -19.143  -9.523   2.133  1.00  0.00            
ATOM    922 2HG2 ILE A  61     -20.276 -10.919   2.114  1.00  0.00            
ATOM    923 3HG2 ILE A  61     -18.671 -11.065   2.754  1.00  0.00            
ATOM    924  CG1 ILE A  61     -17.277 -10.840   0.563  1.00  0.00            
ATOM    925 2HG1 ILE A  61     -16.849 -10.807   1.574  1.00  0.00            
ATOM    926 3HG1 ILE A  61     -16.711 -11.579  -0.004  1.00  0.00            
ATOM    927  CD1 ILE A  61     -17.028  -9.449  -0.060  1.00  0.00            
ATOM    928 1HD1 ILE A  61     -17.283  -9.249  -1.100  1.00  0.00            
ATOM    929 2HD1 ILE A  61     -17.481  -8.603   0.440  1.00  0.00            
ATOM    930 3HD1 ILE A  61     -15.947  -9.289  -0.017  1.00  0.00            
ATOM    931  C   ILE A  61     -20.506 -13.105   1.001  1.00  0.00            
ATOM    932  O   ILE A  61     -20.647 -13.549   2.175  1.00  0.00            
ATOM    933  N   VAL A  62     -21.544 -12.952   0.175  1.00  0.00            
ATOM    934  H   VAL A  62     -21.376 -12.467  -0.699  1.00  0.00            
ATOM    935  CA  VAL A  62     -22.893 -13.230   0.636  1.00  0.00            
ATOM    936  HA  VAL A  62     -23.051 -12.647   1.533  1.00  0.00            
ATOM    937  CB  VAL A  62     -23.981 -12.709  -0.356  1.00  0.00            
ATOM    938  HB  VAL A  62     -23.790 -13.295  -1.245  1.00  0.00            
ATOM    939  CG1 VAL A  62     -25.491 -12.966   0.018  1.00  0.00            
ATOM    940 1HG1 VAL A  62     -25.812 -12.335   0.841  1.00  0.00            
ATOM    941 2HG1 VAL A  62     -26.124 -12.757  -0.844  1.00  0.00            
ATOM    942 3HG1 VAL A  62     -25.626 -14.002   0.318  1.00  0.00            
ATOM    943  CG2 VAL A  62     -23.812 -11.215  -0.591  1.00  0.00            
ATOM    944 1HG2 VAL A  62     -23.803 -10.683   0.355  1.00  0.00            
ATOM    945 2HG2 VAL A  62     -22.864 -10.908  -1.049  1.00  0.00            
ATOM    946 3HG2 VAL A  62     -24.647 -10.866  -1.209  1.00  0.00            
ATOM    947  C   VAL A  62     -23.218 -14.649   1.128  1.00  0.00            
ATOM    948  O   VAL A  62     -24.011 -14.907   2.067  1.00  0.00            
ATOM    949  N   HIE A  63     -22.515 -15.645   0.542  1.00  0.00            
ATOM    950  H   HIE A  63     -21.902 -15.383  -0.218  1.00  0.00            
ATOM    951  CA  HIE A  63     -22.599 -17.007   0.899  1.00  0.00            
ATOM    952  HA  HIE A  63     -23.583 -17.254   1.297  1.00  0.00            
ATOM    953  CB  HIE A  63     -22.301 -17.888  -0.322  1.00  0.00            
ATOM    954  HB2 HIE A  63     -23.051 -17.596  -1.067  1.00  0.00            
ATOM    955  HB3 HIE A  63     -21.323 -17.588  -0.685  1.00  0.00            
ATOM    956  CG  HIE A  63     -22.356 -19.387   0.013  1.00  0.00            
ATOM    957  ND1 HIE A  63     -23.551 -20.086   0.332  1.00  0.00            
ATOM    958  CE1 HIE A  63     -23.199 -21.354   0.589  1.00  0.00            
ATOM    959  HE1 HIE A  63     -23.859 -22.189   0.734  1.00  0.00            
ATOM    960  NE2 HIE A  63     -21.869 -21.551   0.403  1.00  0.00            
ATOM    961  HE2 HIE A  63     -21.346 -22.418   0.424  1.00  0.00            
ATOM    962  CD2 HIE A  63     -21.340 -20.320   0.063  1.00  0.00            
ATOM    963  HD2 HIE A  63     -20.302 -20.132  -0.145  1.00  0.00            
ATOM    964  C   HIE A  63     -21.616 -17.315   2.094  1.00  0.00            
ATOM    965  O   HIE A  63     -22.103 -17.780   3.167  1.00  0.00            
ATOM    966  N   MET A  64     -20.336 -17.031   1.916  1.00  0.00            
ATOM    967  H   MET A  64     -20.077 -16.565   1.055  1.00  0.00            
ATOM    968  CA  MET A  64     -19.311 -17.476   2.916  1.00  0.00            
ATOM    969  HA  MET A  64     -19.526 -18.507   3.190  1.00  0.00            
ATOM    970  CB  MET A  64     -17.943 -17.579   2.255  1.00  0.00            
ATOM    971  HB2 MET A  64     -17.569 -16.562   2.121  1.00  0.00            
ATOM    972  HB3 MET A  64     -17.258 -17.995   2.986  1.00  0.00            
ATOM    973  CG  MET A  64     -17.978 -18.425   0.941  1.00  0.00            
ATOM    974  HG2 MET A  64     -18.736 -18.093   0.237  1.00  0.00            
ATOM    975  HG3 MET A  64     -16.999 -18.223   0.505  1.00  0.00            
ATOM    976  SD  MET A  64     -17.954 -20.307   0.960  1.00  0.00            
ATOM    977  CE  MET A  64     -16.330 -20.705   1.555  1.00  0.00            
ATOM    978  HE1 MET A  64     -16.064 -21.728   1.285  1.00  0.00            
ATOM    979  HE2 MET A  64     -15.509 -20.121   1.134  1.00  0.00            
ATOM    980  HE3 MET A  64     -16.350 -20.523   2.636  1.00  0.00            
ATOM    981  C   MET A  64     -19.239 -16.797   4.251  1.00  0.00            
ATOM    982  O   MET A  64     -18.583 -17.275   5.167  1.00  0.00            
ATOM    983  N   GLY A  65     -19.967 -15.725   4.504  1.00  0.00            
ATOM    984  H   GLY A  65     -20.537 -15.339   3.772  1.00  0.00            
ATOM    985  CA  GLY A  65     -20.125 -15.206   5.852  1.00  0.00            
ATOM    986  HA2 GLY A  65     -19.160 -14.892   6.258  1.00  0.00            
ATOM    987  HA3 GLY A  65     -20.814 -14.359   5.840  1.00  0.00            
ATOM    988  C   GLY A  65     -20.786 -16.160   6.749  1.00  0.00            
ATOM    989  O   GLY A  65     -21.908 -16.621   6.425  1.00  0.00            
ATOM    990  N   GLY A  66     -20.263 -16.497   7.865  1.00  0.00            
ATOM    991  H   GLY A  66     -19.356 -16.081   8.046  1.00  0.00            
ATOM    992  CA  GLY A  66     -20.735 -17.500   8.866  1.00  0.00            
ATOM    993  HA2 GLY A  66     -20.357 -17.179   9.841  1.00  0.00            
ATOM    994  HA3 GLY A  66     -21.826 -17.474   8.881  1.00  0.00            
ATOM    995  C   GLY A  66     -20.347 -18.862   8.435  1.00  0.00            
ATOM    996  O   GLY A  66     -20.885 -19.804   9.041  1.00  0.00            
ATOM    997  N   GLN A  67     -19.538 -19.080   7.363  1.00  0.00            
ATOM    998  H   GLN A  67     -19.035 -18.336   6.883  1.00  0.00            
ATOM    999  CA  GLN A  67     -19.492 -20.488   6.847  1.00  0.00            
ATOM   1000  HA  GLN A  67     -20.445 -21.009   6.948  1.00  0.00            
ATOM   1001  CB  GLN A  67     -19.192 -20.447   5.283  1.00  0.00            
ATOM   1002  HB2 GLN A  67     -19.959 -19.792   4.874  1.00  0.00            
ATOM   1003  HB3 GLN A  67     -18.297 -19.905   4.970  1.00  0.00            
ATOM   1004  CG  GLN A  67     -19.260 -21.859   4.583  1.00  0.00            
ATOM   1005  HG2 GLN A  67     -18.766 -21.842   3.608  1.00  0.00            
ATOM   1006  HG3 GLN A  67     -18.780 -22.687   5.102  1.00  0.00            
ATOM   1007  CD  GLN A  67     -20.707 -22.399   4.273  1.00  0.00            
ATOM   1008  OE1 GLN A  67     -20.927 -23.491   3.810  1.00  0.00            
ATOM   1009  NE2 GLN A  67     -21.749 -21.601   4.362  1.00  0.00            
ATOM   1010 1HE2 GLN A  67     -22.678 -21.967   4.477  1.00  0.00            
ATOM   1011 2HE2 GLN A  67     -21.597 -20.607   4.418  1.00  0.00            
ATOM   1012  C   GLN A  67     -18.496 -21.370   7.755  1.00  0.00            
ATOM   1013  O   GLN A  67     -17.453 -20.861   8.166  1.00  0.00            
ATOM   1014  N   TRP A  68     -18.723 -22.664   8.062  1.00  0.00            
ATOM   1015  H   TRP A  68     -19.589 -23.090   7.774  1.00  0.00            
ATOM   1016  CA  TRP A  68     -17.649 -23.544   8.555  1.00  0.00            
ATOM   1017  HA  TRP A  68     -17.065 -23.048   9.326  1.00  0.00            
ATOM   1018  CB  TRP A  68     -18.329 -24.773   9.069  1.00  0.00            
ATOM   1019  HB2 TRP A  68     -19.059 -24.509   9.838  1.00  0.00            
ATOM   1020  HB3 TRP A  68     -18.846 -25.319   8.280  1.00  0.00            
ATOM   1021  CG  TRP A  68     -17.355 -25.564   9.825  1.00  0.00            
ATOM   1022  CD1 TRP A  68     -16.459 -26.461   9.249  1.00  0.00            
ATOM   1023  HD1 TRP A  68     -16.460 -26.642   8.181  1.00  0.00            
ATOM   1024  NE1 TRP A  68     -15.591 -26.921  10.213  1.00  0.00            
ATOM   1025  HE1 TRP A  68     -14.855 -27.571   9.964  1.00  0.00            
ATOM   1026  CE2 TRP A  68     -15.888 -26.438  11.501  1.00  0.00            
ATOM   1027  CZ2 TRP A  68     -15.402 -26.758  12.784  1.00  0.00            
ATOM   1028  HZ2 TRP A  68     -14.597 -27.473  12.875  1.00  0.00            
ATOM   1029  CH2 TRP A  68     -16.021 -26.121  13.916  1.00  0.00            
ATOM   1030  HH2 TRP A  68     -15.680 -26.369  14.913  1.00  0.00            
ATOM   1031  CZ3 TRP A  68     -17.062 -25.183  13.747  1.00  0.00            
ATOM   1032  HZ3 TRP A  68     -17.473 -24.742  14.650  1.00  0.00            
ATOM   1033  CE3 TRP A  68     -17.488 -24.829  12.444  1.00  0.00            
ATOM   1034  HE3 TRP A  68     -18.111 -23.958  12.305  1.00  0.00            
ATOM   1035  CD2 TRP A  68     -16.964 -25.551  11.284  1.00  0.00            
ATOM   1036  C   TRP A  68     -16.606 -23.898   7.485  1.00  0.00            
ATOM   1037  O   TRP A  68     -16.876 -24.238   6.313  1.00  0.00            
ATOM   1038  N   LEU A  69     -15.365 -23.945   7.966  1.00  0.00            
ATOM   1039  H   LEU A  69     -15.218 -23.679   8.927  1.00  0.00            
ATOM   1040  CA  LEU A  69     -14.183 -24.371   7.177  1.00  0.00            
ATOM   1041  HA  LEU A  69     -14.599 -25.156   6.535  1.00  0.00            
ATOM   1042  CB  LEU A  69     -13.675 -23.172   6.323  1.00  0.00            
ATOM   1043  HB2 LEU A  69     -14.521 -22.644   5.902  1.00  0.00            
ATOM   1044  HB3 LEU A  69     -13.066 -22.488   6.916  1.00  0.00            
ATOM   1045  CG  LEU A  69     -12.715 -23.622   5.123  1.00  0.00            
ATOM   1046  HG  LEU A  69     -13.267 -24.438   4.673  1.00  0.00            
ATOM   1047  CD1 LEU A  69     -12.611 -22.531   4.072  1.00  0.00            
ATOM   1048 1HD1 LEU A  69     -12.113 -22.915   3.178  1.00  0.00            
ATOM   1049 2HD1 LEU A  69     -13.626 -22.241   3.812  1.00  0.00            
ATOM   1050 3HD1 LEU A  69     -12.033 -21.702   4.468  1.00  0.00            
ATOM   1051  CD2 LEU A  69     -11.302 -24.090   5.592  1.00  0.00            
ATOM   1052 1HD2 LEU A  69     -11.368 -25.014   6.177  1.00  0.00            
ATOM   1053 2HD2 LEU A  69     -10.752 -24.383   4.699  1.00  0.00            
ATOM   1054 3HD2 LEU A  69     -10.725 -23.310   6.080  1.00  0.00            
ATOM   1055  C   LEU A  69     -13.111 -24.972   8.132  1.00  0.00            
ATOM   1056  O   LEU A  69     -12.555 -24.264   9.001  1.00  0.00            
ATOM   1057  N   GLY A  70     -12.797 -26.263   8.051  1.00  0.00            
ATOM   1058  H   GLY A  70     -13.479 -26.824   7.559  1.00  0.00            
ATOM   1059  CA  GLY A  70     -11.745 -27.032   8.662  1.00  0.00            
ATOM   1060  HA2 GLY A  70     -11.662 -28.004   8.176  1.00  0.00            
ATOM   1061  HA3 GLY A  70     -10.851 -26.421   8.564  1.00  0.00            
ATOM   1062  C   GLY A  70     -12.106 -27.297  10.152  1.00  0.00            
ATOM   1063  O   GLY A  70     -12.846 -28.222  10.487  1.00  0.00            
ATOM   1064  N   GLY A  71     -11.565 -26.383  10.929  1.00  0.00            
ATOM   1065  H   GLY A  71     -11.032 -25.637  10.509  1.00  0.00            
ATOM   1066  CA  GLY A  71     -11.645 -26.401  12.341  1.00  0.00            
ATOM   1067  HA2 GLY A  71     -12.010 -27.365  12.676  1.00  0.00            
ATOM   1068  HA3 GLY A  71     -10.631 -26.320  12.743  1.00  0.00            
ATOM   1069  C   GLY A  71     -12.454 -25.260  12.952  1.00  0.00            
ATOM   1070  O   GLY A  71     -12.620 -25.192  14.164  1.00  0.00            
ATOM   1071  N   ARG A  72     -12.865 -24.223  12.190  1.00  0.00            
ATOM   1072  H   ARG A  72     -12.776 -24.265  11.186  1.00  0.00            
ATOM   1073  CA  ARG A  72     -13.650 -23.078  12.701  1.00  0.00            
ATOM   1074  HA  ARG A  72     -14.251 -23.384  13.552  1.00  0.00            
ATOM   1075  CB  ARG A  72     -12.685 -21.877  12.995  1.00  0.00            
ATOM   1076  HB2 ARG A  72     -12.220 -21.507  12.083  1.00  0.00            
ATOM   1077  HB3 ARG A  72     -13.256 -21.060  13.439  1.00  0.00            
ATOM   1078  CG  ARG A  72     -11.512 -22.180  13.995  1.00  0.00            
ATOM   1079  HG2 ARG A  72     -11.951 -22.584  14.908  1.00  0.00            
ATOM   1080  HG3 ARG A  72     -10.903 -22.928  13.506  1.00  0.00            
ATOM   1081  CD  ARG A  72     -10.596 -21.005  14.255  1.00  0.00            
ATOM   1082  HD2 ARG A  72      -9.766 -21.426  14.821  1.00  0.00            
ATOM   1083  HD3 ARG A  72     -10.240 -20.643  13.291  1.00  0.00            
ATOM   1084  NE  ARG A  72     -11.276 -19.801  14.972  1.00  0.00            
ATOM   1085  HE  ARG A  72     -12.223 -19.841  15.327  1.00  0.00            
ATOM   1086  CZ  ARG A  72     -10.682 -18.677  15.223  1.00  0.00            
ATOM   1087  NH1 ARG A  72      -9.458 -18.518  14.932  1.00  0.00            
ATOM   1088 1HH1 ARG A  72      -9.004 -19.399  14.742  1.00  0.00            
ATOM   1089 2HH1 ARG A  72      -8.980 -17.636  14.998  1.00  0.00            
ATOM   1090  NH2 ARG A  72     -11.394 -17.711  15.604  1.00  0.00            
ATOM   1091 1HH2 ARG A  72     -12.337 -17.919  15.906  1.00  0.00            
ATOM   1092 2HH2 ARG A  72     -10.937 -16.875  15.960  1.00  0.00            
ATOM   1093  C   ARG A  72     -14.684 -22.618  11.677  1.00  0.00            
ATOM   1094  O   ARG A  72     -14.818 -23.105  10.590  1.00  0.00            
ATOM   1095  N   GLN A  73     -15.408 -21.603  11.984  1.00  0.00            
ATOM   1096  H   GLN A  73     -15.262 -21.359  12.947  1.00  0.00            
ATOM   1097  CA  GLN A  73     -16.366 -20.851  11.193  1.00  0.00            
ATOM   1098  HA  GLN A  73     -16.502 -21.419  10.274  1.00  0.00            
ATOM   1099  CB  GLN A  73     -17.637 -20.858  12.075  1.00  0.00            
ATOM   1100  HB2 GLN A  73     -18.124 -21.826  12.221  1.00  0.00            
ATOM   1101  HB3 GLN A  73     -17.359 -20.557  13.090  1.00  0.00            
ATOM   1102  CG  GLN A  73     -18.685 -20.031  11.417  1.00  0.00            
ATOM   1103  HG2 GLN A  73     -18.305 -19.035  11.211  1.00  0.00            
ATOM   1104  HG3 GLN A  73     -18.833 -20.513  10.453  1.00  0.00            
ATOM   1105  CD  GLN A  73     -20.003 -19.873  12.242  1.00  0.00            
ATOM   1106  OE1 GLN A  73     -19.969 -19.996  13.458  1.00  0.00            
ATOM   1107  NE2 GLN A  73     -21.166 -19.552  11.754  1.00  0.00            
ATOM   1108 1HE2 GLN A  73     -21.917 -19.403  12.413  1.00  0.00            
ATOM   1109 2HE2 GLN A  73     -21.402 -19.690  10.782  1.00  0.00            
ATOM   1110  C   GLN A  73     -15.739 -19.562  10.830  1.00  0.00            
ATOM   1111  O   GLN A  73     -15.249 -18.899  11.710  1.00  0.00            
ATOM   1112  N   ILE A  74     -15.842 -19.110   9.599  1.00  0.00            
ATOM   1113  H   ILE A  74     -16.356 -19.628   8.904  1.00  0.00            
ATOM   1114  CA  ILE A  74     -15.048 -17.972   9.144  1.00  0.00            
ATOM   1115  HA  ILE A  74     -14.284 -17.729   9.887  1.00  0.00            
ATOM   1116  CB  ILE A  74     -14.351 -18.415   7.795  1.00  0.00            
ATOM   1117  HB  ILE A  74     -13.597 -17.674   7.549  1.00  0.00            
ATOM   1118  CG2 ILE A  74     -13.722 -19.845   7.964  1.00  0.00            
ATOM   1119 1HG2 ILE A  74     -13.307 -19.889   8.968  1.00  0.00            
ATOM   1120 2HG2 ILE A  74     -14.337 -20.734   7.814  1.00  0.00            
ATOM   1121 3HG2 ILE A  74     -12.937 -19.868   7.207  1.00  0.00            
ATOM   1122  CG1 ILE A  74     -15.202 -18.425   6.560  1.00  0.00            
ATOM   1123 2HG1 ILE A  74     -16.037 -19.088   6.789  1.00  0.00            
ATOM   1124 3HG1 ILE A  74     -15.647 -17.438   6.468  1.00  0.00            
ATOM   1125  CD1 ILE A  74     -14.688 -18.790   5.164  1.00  0.00            
ATOM   1126 1HD1 ILE A  74     -13.793 -18.229   4.899  1.00  0.00            
ATOM   1127 2HD1 ILE A  74     -14.596 -19.877   5.123  1.00  0.00            
ATOM   1128 3HD1 ILE A  74     -15.490 -18.570   4.465  1.00  0.00            
ATOM   1129  C   ILE A  74     -15.898 -16.724   8.997  1.00  0.00            
ATOM   1130  O   ILE A  74     -17.141 -16.770   8.991  1.00  0.00            
ATOM   1131  N   ARG A  75     -15.209 -15.591   8.978  1.00  0.00            
ATOM   1132  H   ARG A  75     -14.209 -15.699   9.082  1.00  0.00            
ATOM   1133  CA  ARG A  75     -15.665 -14.200   8.712  1.00  0.00            
ATOM   1134  HA  ARG A  75     -16.753 -14.209   8.659  1.00  0.00            
ATOM   1135  CB  ARG A  75     -15.045 -13.303   9.742  1.00  0.00            
ATOM   1136  HB2 ARG A  75     -13.992 -13.490   9.988  1.00  0.00            
ATOM   1137  HB3 ARG A  75     -15.150 -12.314   9.283  1.00  0.00            
ATOM   1138  CG  ARG A  75     -15.669 -13.113  11.108  1.00  0.00            
ATOM   1139  HG2 ARG A  75     -16.732 -12.915  10.927  1.00  0.00            
ATOM   1140  HG3 ARG A  75     -15.548 -14.047  11.658  1.00  0.00            
ATOM   1141  CD  ARG A  75     -15.107 -11.934  11.926  1.00  0.00            
ATOM   1142  HD2 ARG A  75     -15.244 -10.983  11.412  1.00  0.00            
ATOM   1143  HD3 ARG A  75     -15.564 -11.753  12.892  1.00  0.00            
ATOM   1144  NE  ARG A  75     -13.777 -12.280  12.373  1.00  0.00            
ATOM   1145  HE  ARG A  75     -13.687 -13.184  12.825  1.00  0.00            
ATOM   1146  CZ  ARG A  75     -12.790 -11.402  12.574  1.00  0.00            
ATOM   1147  NH1 ARG A  75     -12.882 -10.091  12.398  1.00  0.00            
ATOM   1148 1HH1 ARG A  75     -13.729  -9.710  11.997  1.00  0.00            
ATOM   1149 2HH1 ARG A  75     -12.122  -9.455  12.601  1.00  0.00            
ATOM   1150  NH2 ARG A  75     -11.695 -12.036  13.058  1.00  0.00            
ATOM   1151 1HH2 ARG A  75     -11.582 -13.036  13.114  1.00  0.00            
ATOM   1152 2HH2 ARG A  75     -10.891 -11.472  13.295  1.00  0.00            
ATOM   1153  C   ARG A  75     -15.071 -13.861   7.285  1.00  0.00            
ATOM   1154  O   ARG A  75     -13.888 -14.123   7.020  1.00  0.00            
ATOM   1155  N   THR A  76     -15.852 -13.155   6.462  1.00  0.00            
ATOM   1156  H   THR A  76     -16.808 -12.963   6.715  1.00  0.00            
ATOM   1157  CA  THR A  76     -15.348 -12.548   5.210  1.00  0.00            
ATOM   1158  HA  THR A  76     -14.369 -12.084   5.373  1.00  0.00            
ATOM   1159  CB  THR A  76     -15.180 -13.588   4.069  1.00  0.00            
ATOM   1160  HB  THR A  76     -14.435 -14.352   4.266  1.00  0.00            
ATOM   1161  CG2 THR A  76     -16.471 -14.425   3.786  1.00  0.00            
ATOM   1162 1HG2 THR A  76     -17.380 -13.832   3.786  1.00  0.00            
ATOM   1163 2HG2 THR A  76     -16.346 -14.912   2.822  1.00  0.00            
ATOM   1164 3HG2 THR A  76     -16.542 -15.271   4.471  1.00  0.00            
ATOM   1165  OG1 THR A  76     -14.926 -12.850   2.856  1.00  0.00            
ATOM   1166  HG1 THR A  76     -14.053 -12.501   3.007  1.00  0.00            
ATOM   1167  C   THR A  76     -16.273 -11.313   4.809  1.00  0.00            
ATOM   1168  O   THR A  76     -17.448 -11.185   5.132  1.00  0.00            
ATOM   1169  N   ASN A  77     -15.534 -10.323   4.245  1.00  0.00            
ATOM   1170  H   ASN A  77     -14.643 -10.565   3.831  1.00  0.00            
ATOM   1171  CA  ASN A  77     -15.971  -9.016   3.912  1.00  0.00            
ATOM   1172  HA  ASN A  77     -16.891  -9.070   3.325  1.00  0.00            
ATOM   1173  CB  ASN A  77     -16.060  -8.131   5.186  1.00  0.00            
ATOM   1174  HB2 ASN A  77     -16.848  -8.646   5.742  1.00  0.00            
ATOM   1175  HB3 ASN A  77     -15.077  -8.117   5.639  1.00  0.00            
ATOM   1176  CG  ASN A  77     -16.521  -6.715   4.942  1.00  0.00            
ATOM   1177  OD1 ASN A  77     -17.240  -6.368   3.958  1.00  0.00            
ATOM   1178  ND2 ASN A  77     -16.094  -5.906   5.890  1.00  0.00            
ATOM   1179 1HD2 ASN A  77     -16.096  -4.914   5.750  1.00  0.00            
ATOM   1180 2HD2 ASN A  77     -15.598  -6.325   6.661  1.00  0.00            
ATOM   1181  C   ASN A  77     -14.955  -8.458   2.918  1.00  0.00            
ATOM   1182  O   ASN A  77     -13.849  -8.963   2.704  1.00  0.00            
ATOM   1183  N   TRP A  78     -15.249  -7.309   2.305  1.00  0.00            
ATOM   1184  H   TRP A  78     -16.120  -6.828   2.471  1.00  0.00            
ATOM   1185  CA  TRP A  78     -14.324  -6.606   1.503  1.00  0.00            
ATOM   1186  HA  TRP A  78     -13.950  -7.251   0.710  1.00  0.00            
ATOM   1187  CB  TRP A  78     -14.919  -5.353   0.814  1.00  0.00            
ATOM   1188  HB2 TRP A  78     -15.059  -4.524   1.517  1.00  0.00            
ATOM   1189  HB3 TRP A  78     -14.146  -5.000   0.130  1.00  0.00            
ATOM   1190  CG  TRP A  78     -16.209  -5.604   0.114  1.00  0.00            
ATOM   1191  CD1 TRP A  78     -17.407  -5.330   0.622  1.00  0.00            
ATOM   1192  HD1 TRP A  78     -17.499  -4.980   1.645  1.00  0.00            
ATOM   1193  NE1 TRP A  78     -18.414  -5.854  -0.228  1.00  0.00            
ATOM   1194  HE1 TRP A  78     -19.404  -5.724  -0.093  1.00  0.00            
ATOM   1195  CE2 TRP A  78     -17.884  -6.302  -1.432  1.00  0.00            
ATOM   1196  CZ2 TRP A  78     -18.527  -6.822  -2.633  1.00  0.00            
ATOM   1197  HZ2 TRP A  78     -19.583  -7.037  -2.686  1.00  0.00            
ATOM   1198  CH2 TRP A  78     -17.663  -7.149  -3.681  1.00  0.00            
ATOM   1199  HH2 TRP A  78     -18.142  -7.462  -4.603  1.00  0.00            
ATOM   1200  CZ3 TRP A  78     -16.279  -6.916  -3.500  1.00  0.00            
ATOM   1201  HZ3 TRP A  78     -15.733  -6.948  -4.438  1.00  0.00            
ATOM   1202  CE3 TRP A  78     -15.692  -6.596  -2.266  1.00  0.00            
ATOM   1203  HE3 TRP A  78     -14.631  -6.389  -2.253  1.00  0.00            
ATOM   1204  CD2 TRP A  78     -16.487  -6.258  -1.179  1.00  0.00            
ATOM   1205  C   TRP A  78     -13.007  -6.152   2.243  1.00  0.00            
ATOM   1206  O   TRP A  78     -12.990  -6.034   3.434  1.00  0.00            
ATOM   1207  N   ALA A  79     -11.914  -5.974   1.481  1.00  0.00            
ATOM   1208  H   ALA A  79     -12.072  -5.996   0.488  1.00  0.00            
ATOM   1209  CA  ALA A  79     -10.645  -5.391   1.911  1.00  0.00            
ATOM   1210  HA  ALA A  79     -10.651  -5.087   2.957  1.00  0.00            
ATOM   1211  CB  ALA A  79      -9.580  -6.495   1.779  1.00  0.00            
ATOM   1212  HB1 ALA A  79      -8.664  -6.007   2.093  1.00  0.00            
ATOM   1213  HB2 ALA A  79      -9.847  -7.294   2.471  1.00  0.00            
ATOM   1214  HB3 ALA A  79      -9.484  -6.781   0.726  1.00  0.00            
ATOM   1215  C   ALA A  79     -10.185  -4.241   1.027  1.00  0.00            
ATOM   1216  O   ALA A  79     -10.657  -4.227  -0.083  1.00  0.00            
ATOM   1217  N   THR A  80      -9.453  -3.229   1.512  1.00  0.00            
ATOM   1218  H   THR A  80      -9.151  -3.221   2.479  1.00  0.00            
ATOM   1219  CA  THR A  80      -8.987  -2.013   0.782  1.00  0.00            
ATOM   1220  HA  THR A  80      -9.901  -1.560   0.397  1.00  0.00            
ATOM   1221  CB  THR A  80      -8.220  -1.024   1.684  1.00  0.00            
ATOM   1222  HB  THR A  80      -7.298  -1.489   2.043  1.00  0.00            
ATOM   1223  CG2 THR A  80      -7.798   0.348   1.080  1.00  0.00            
ATOM   1224 1HG2 THR A  80      -8.586   0.976   0.669  1.00  0.00            
ATOM   1225 2HG2 THR A  80      -7.305   0.936   1.846  1.00  0.00            
ATOM   1226 3HG2 THR A  80      -7.026   0.190   0.326  1.00  0.00            
ATOM   1227  OG1 THR A  80      -8.913  -0.824   2.904  1.00  0.00            
ATOM   1228  HG1 THR A  80      -8.960  -1.641   3.398  1.00  0.00            
ATOM   1229  C   THR A  80      -8.149  -2.351  -0.485  1.00  0.00            
ATOM   1230  O   THR A  80      -7.176  -3.105  -0.312  1.00  0.00            
ATOM   1231  N   ARG A  81      -8.332  -1.688  -1.666  1.00  0.00            
ATOM   1232  H   ARG A  81      -9.137  -1.090  -1.725  1.00  0.00            
ATOM   1233  CA  ARG A  81      -7.752  -2.089  -2.944  1.00  0.00            
ATOM   1234  HA  ARG A  81      -7.626  -3.168  -2.827  1.00  0.00            
ATOM   1235  CB  ARG A  81      -8.658  -1.745  -4.148  1.00  0.00            
ATOM   1236  HB2 ARG A  81      -8.824  -0.682  -3.986  1.00  0.00            
ATOM   1237  HB3 ARG A  81      -8.171  -1.818  -5.118  1.00  0.00            
ATOM   1238  CG  ARG A  81      -9.970  -2.533  -4.134  1.00  0.00            
ATOM   1239  HG2 ARG A  81      -9.904  -3.622  -4.155  1.00  0.00            
ATOM   1240  HG3 ARG A  81     -10.559  -2.326  -3.245  1.00  0.00            
ATOM   1241  CD  ARG A  81     -10.827  -2.219  -5.332  1.00  0.00            
ATOM   1242  HD2 ARG A  81     -10.127  -2.107  -6.159  1.00  0.00            
ATOM   1243  HD3 ARG A  81     -11.536  -3.014  -5.604  1.00  0.00            
ATOM   1244  NE  ARG A  81     -11.397  -0.931  -5.360  1.00  0.00            
ATOM   1245  HE  ARG A  81     -10.910  -0.229  -5.899  1.00  0.00            
ATOM   1246  CZ  ARG A  81     -12.512  -0.589  -4.737  1.00  0.00            
ATOM   1247  NH1 ARG A  81     -13.263  -1.366  -4.063  1.00  0.00            
ATOM   1248 1HH1 ARG A  81     -12.996  -2.329  -3.898  1.00  0.00            
ATOM   1249 2HH1 ARG A  81     -14.049  -0.978  -3.558  1.00  0.00            
ATOM   1250  NH2 ARG A  81     -12.915   0.656  -4.817  1.00  0.00            
ATOM   1251 1HH2 ARG A  81     -12.190   1.287  -5.163  1.00  0.00            
ATOM   1252 2HH2 ARG A  81     -13.761   0.939  -4.352  1.00  0.00            
ATOM   1253  C   ARG A  81      -6.357  -1.469  -3.154  1.00  0.00            
ATOM   1254  O   ARG A  81      -6.132  -0.325  -2.791  1.00  0.00            
ATOM   1255  N   LYS A  82      -5.402  -2.150  -3.856  1.00  0.00            
ATOM   1256  H   LYS A  82      -5.665  -2.994  -4.359  1.00  0.00            
ATOM   1257  CA  LYS A  82      -4.064  -1.575  -4.271  1.00  0.00            
ATOM   1258  HA  LYS A  82      -3.463  -1.273  -3.413  1.00  0.00            
ATOM   1259  CB  LYS A  82      -3.299  -2.572  -5.166  1.00  0.00            
ATOM   1260  HB2 LYS A  82      -3.862  -2.762  -6.073  1.00  0.00            
ATOM   1261  HB3 LYS A  82      -2.304  -2.192  -5.374  1.00  0.00            
ATOM   1262  CG  LYS A  82      -3.072  -3.975  -4.566  1.00  0.00            
ATOM   1263  HG2 LYS A  82      -2.818  -3.855  -3.513  1.00  0.00            
ATOM   1264  HG3 LYS A  82      -3.992  -4.555  -4.641  1.00  0.00            
ATOM   1265  CD  LYS A  82      -1.893  -4.717  -5.278  1.00  0.00            
ATOM   1266  HD2 LYS A  82      -2.115  -4.824  -6.342  1.00  0.00            
ATOM   1267  HD3 LYS A  82      -1.020  -4.085  -5.093  1.00  0.00            
ATOM   1268  CE  LYS A  82      -1.554  -6.115  -4.730  1.00  0.00            
ATOM   1269  HE2 LYS A  82      -2.390  -6.786  -4.961  1.00  0.00            
ATOM   1270  HE3 LYS A  82      -0.639  -6.420  -5.236  1.00  0.00            
ATOM   1271  NZ  LYS A  82      -1.244  -6.170  -3.306  1.00  0.00            
ATOM   1272  HZ1 LYS A  82      -0.608  -5.410  -3.101  1.00  0.00            
ATOM   1273  HZ2 LYS A  82      -2.081  -5.918  -2.798  1.00  0.00            
ATOM   1274  HZ3 LYS A  82      -0.943  -7.056  -2.924  1.00  0.00            
ATOM   1275  C   LYS A  82      -4.335  -0.291  -5.103  1.00  0.00            
ATOM   1276  O   LYS A  82      -5.325  -0.268  -5.842  1.00  0.00            
ATOM   1277  N   PRO A  83      -3.444   0.719  -5.163  1.00  0.00            
ATOM   1278  CD  PRO A  83      -2.260   0.841  -4.351  1.00  0.00            
ATOM   1279  HD2 PRO A  83      -1.619  -0.025  -4.510  1.00  0.00            
ATOM   1280  HD3 PRO A  83      -2.574   0.982  -3.320  1.00  0.00            
ATOM   1281  CG  PRO A  83      -1.567   2.099  -4.801  1.00  0.00            
ATOM   1282  HG2 PRO A  83      -0.837   1.835  -5.570  1.00  0.00            
ATOM   1283  HG3 PRO A  83      -1.088   2.584  -3.951  1.00  0.00            
ATOM   1284  CB  PRO A  83      -2.617   2.913  -5.455  1.00  0.00            
ATOM   1285  HB2 PRO A  83      -2.239   3.470  -6.321  1.00  0.00            
ATOM   1286  HB3 PRO A  83      -3.065   3.590  -4.735  1.00  0.00            
ATOM   1287  CA  PRO A  83      -3.713   1.967  -5.907  1.00  0.00            
ATOM   1288  HA  PRO A  83      -4.662   2.420  -5.612  1.00  0.00            
ATOM   1289  C   PRO A  83      -3.859   1.960  -7.432  1.00  0.00            
ATOM   1290  O   PRO A  83      -4.401   2.893  -7.929  1.00  0.00            
ATOM   1291  N   PRO A  84      -3.329   1.048  -8.303  1.00  0.00            
ATOM   1292  CD  PRO A  84      -2.459  -0.032  -7.929  1.00  0.00            
ATOM   1293  HD2 PRO A  84      -3.025  -0.695  -7.269  1.00  0.00            
ATOM   1294  HD3 PRO A  84      -1.661   0.458  -7.368  1.00  0.00            
ATOM   1295  CG  PRO A  84      -2.005  -0.706  -9.256  1.00  0.00            
ATOM   1296  HG2 PRO A  84      -2.600  -1.619  -9.378  1.00  0.00            
ATOM   1297  HG3 PRO A  84      -0.972  -1.025  -9.103  1.00  0.00            
ATOM   1298  CB  PRO A  84      -2.288   0.274 -10.324  1.00  0.00            
ATOM   1299  HB2 PRO A  84      -2.736  -0.271 -11.157  1.00  0.00            
ATOM   1300  HB3 PRO A  84      -1.431   0.788 -10.768  1.00  0.00            
ATOM   1301  CA  PRO A  84      -3.351   1.279  -9.770  1.00  0.00            
ATOM   1302  HA  PRO A  84      -2.953   2.286  -9.919  1.00  0.00            
ATOM   1303  C   PRO A  84      -4.723   1.111 -10.471  1.00  0.00            
ATOM   1304  O   PRO A  84      -5.447   0.163 -10.189  1.00  0.00            
ATOM   1305  N   ALA A  85      -4.933   1.967 -11.486  1.00  0.00            
ATOM   1306  H   ALA A  85      -4.126   2.529 -11.731  1.00  0.00            
ATOM   1307  CA  ALA A  85      -6.140   1.973 -12.316  1.00  0.00            
ATOM   1308  HA  ALA A  85      -6.235   2.922 -12.854  1.00  0.00            
ATOM   1309  CB  ALA A  85      -5.965   0.834 -13.370  1.00  0.00            
ATOM   1310  HB1 ALA A  85      -6.899   0.810 -13.924  1.00  0.00            
ATOM   1311  HB2 ALA A  85      -5.208   1.157 -14.080  1.00  0.00            
ATOM   1312  HB3 ALA A  85      -5.685  -0.140 -12.966  1.00  0.00            
ATOM   1313  C   ALA A  85      -7.478   1.901 -11.538  1.00  0.00            
ATOM   1314  O   ALA A  85      -8.198   0.906 -11.733  1.00  0.00            
ATOM   1315  N   PRO A  86      -7.582   2.716 -10.490  1.00  0.00            
ATOM   1316  CD  PRO A  86      -6.783   3.949 -10.177  1.00  0.00            
ATOM   1317  HD2 PRO A  86      -6.885   4.611 -11.044  1.00  0.00            
ATOM   1318  HD3 PRO A  86      -5.758   3.724  -9.905  1.00  0.00            
ATOM   1319  CG  PRO A  86      -7.490   4.565  -9.024  1.00  0.00            
ATOM   1320  HG2 PRO A  86      -8.220   5.290  -9.373  1.00  0.00            
ATOM   1321  HG3 PRO A  86      -6.722   4.911  -8.333  1.00  0.00            
ATOM   1322  CB  PRO A  86      -8.288   3.475  -8.366  1.00  0.00            
ATOM   1323  HB2 PRO A  86      -9.229   3.715  -7.883  1.00  0.00            
ATOM   1324  HB3 PRO A  86      -7.654   2.940  -7.650  1.00  0.00            
ATOM   1325  CA  PRO A  86      -8.596   2.442  -9.500  1.00  0.00            
ATOM   1326  HA  PRO A  86      -8.487   1.401  -9.194  1.00  0.00            
ATOM   1327  C   PRO A  86      -9.985   2.591  -9.927  1.00  0.00            
ATOM   1328  O   PRO A  86     -10.324   3.076 -10.990  1.00  0.00            
ATOM   1329  N   LYS A  87     -10.895   2.007  -9.110  1.00  0.00            
ATOM   1330  H   LYS A  87     -10.574   1.586  -8.251  1.00  0.00            
ATOM   1331  CA  LYS A  87     -12.355   1.930  -9.461  1.00  0.00            
ATOM   1332  HA  LYS A  87     -12.417   1.685 -10.523  1.00  0.00            
ATOM   1333  CB  LYS A  87     -12.983   0.757  -8.598  1.00  0.00            
ATOM   1334  HB2 LYS A  87     -12.849   0.961  -7.545  1.00  0.00            
ATOM   1335  HB3 LYS A  87     -14.057   0.773  -8.759  1.00  0.00            
ATOM   1336  CG  LYS A  87     -12.483  -0.692  -8.761  1.00  0.00            
ATOM   1337  HG2 LYS A  87     -11.517  -0.814  -8.269  1.00  0.00            
ATOM   1338  HG3 LYS A  87     -13.114  -1.392  -8.229  1.00  0.00            
ATOM   1339  CD  LYS A  87     -12.144  -1.218 -10.120  1.00  0.00            
ATOM   1340  HD2 LYS A  87     -13.026  -1.182 -10.753  1.00  0.00            
ATOM   1341  HD3 LYS A  87     -11.306  -0.642 -10.495  1.00  0.00            
ATOM   1342  CE  LYS A  87     -11.628  -2.681 -10.031  1.00  0.00            
ATOM   1343  HE2 LYS A  87     -10.867  -2.721  -9.246  1.00  0.00            
ATOM   1344  HE3 LYS A  87     -12.430  -3.260  -9.568  1.00  0.00            
ATOM   1345  NZ  LYS A  87     -11.169  -3.255 -11.359  1.00  0.00            
ATOM   1346  HZ1 LYS A  87     -11.932  -3.354 -12.003  1.00  0.00            
ATOM   1347  HZ2 LYS A  87     -10.360  -2.809 -11.764  1.00  0.00            
ATOM   1348  HZ3 LYS A  87     -10.841  -4.194 -11.179  1.00  0.00            
ATOM   1349  C   LYS A  87     -13.233   3.150  -9.276  1.00  0.00            
ATOM   1350  O   LYS A  87     -13.943   3.501 -10.186  1.00  0.00            
ATOM   1351  N   SER A  88     -13.087   3.917  -8.173  1.00  0.00            
ATOM   1352  H   SER A  88     -12.423   3.643  -7.466  1.00  0.00            
ATOM   1353  CA  SER A  88     -13.729   5.328  -8.100  1.00  0.00            
ATOM   1354  HA  SER A  88     -14.782   5.076  -7.947  1.00  0.00            
ATOM   1355  CB  SER A  88     -13.299   5.926  -6.718  1.00  0.00            
ATOM   1356  HB2 SER A  88     -12.314   6.389  -6.735  1.00  0.00            
ATOM   1357  HB3 SER A  88     -14.045   6.686  -6.486  1.00  0.00            
ATOM   1358  OG  SER A  88     -13.412   4.892  -5.645  1.00  0.00            
ATOM   1359  HG  SER A  88     -12.660   4.289  -5.665  1.00  0.00            
ATOM   1360  C   SER A  88     -13.529   6.331  -9.272  1.00  0.00            
ATOM   1361  O   SER A  88     -12.407   6.576  -9.707  1.00  0.00            
ATOM   1362  N   THR A  89     -14.601   6.749  -9.965  1.00  0.00            
ATOM   1363  H   THR A  89     -15.509   6.595  -9.548  1.00  0.00            
ATOM   1364  CA  THR A  89     -14.588   7.852 -10.927  1.00  0.00            
ATOM   1365  HA  THR A  89     -13.614   7.982 -11.416  1.00  0.00            
ATOM   1366  CB  THR A  89     -15.565   7.576 -12.158  1.00  0.00            
ATOM   1367  HB  THR A  89     -15.430   8.328 -12.936  1.00  0.00            
ATOM   1368  CG2 THR A  89     -15.417   6.230 -12.823  1.00  0.00            
ATOM   1369 1HG2 THR A  89     -15.583   5.338 -12.225  1.00  0.00            
ATOM   1370 2HG2 THR A  89     -16.143   6.217 -13.648  1.00  0.00            
ATOM   1371 3HG2 THR A  89     -14.397   6.208 -13.185  1.00  0.00            
ATOM   1372  OG1 THR A  89     -16.935   7.608 -11.741  1.00  0.00            
ATOM   1373  HG1 THR A  89     -17.567   7.479 -12.443  1.00  0.00            
ATOM   1374  C   THR A  89     -14.639   9.223 -10.211  1.00  0.00            
ATOM   1375  O   THR A  89     -14.897   9.339  -8.998  1.00  0.00            
ATOM   1376  N   GLN A  90     -14.653  10.328 -10.982  1.00  0.00            
ATOM   1377  H   GLN A  90     -14.331  10.439 -11.936  1.00  0.00            
ATOM   1378  CA  GLN A  90     -15.099  11.659 -10.501  1.00  0.00            
ATOM   1379  HA  GLN A  90     -14.859  12.360 -11.298  1.00  0.00            
ATOM   1380  CB  GLN A  90     -16.615  11.644 -10.338  1.00  0.00            
ATOM   1381  HB2 GLN A  90     -16.931  10.882  -9.635  1.00  0.00            
ATOM   1382  HB3 GLN A  90     -16.916  12.557  -9.834  1.00  0.00            
ATOM   1383  CG  GLN A  90     -17.419  11.516 -11.639  1.00  0.00            
ATOM   1384  HG2 GLN A  90     -16.980  12.192 -12.366  1.00  0.00            
ATOM   1385  HG3 GLN A  90     -17.314  10.471 -11.924  1.00  0.00            
ATOM   1386  CD  GLN A  90     -18.899  11.762 -11.440  1.00  0.00            
ATOM   1387  OE1 GLN A  90     -19.411  12.405 -10.559  1.00  0.00            
ATOM   1388  NE2 GLN A  90     -19.696  11.144 -12.312  1.00  0.00            
ATOM   1389 1HE2 GLN A  90     -20.693  11.235 -12.161  1.00  0.00            
ATOM   1390 2HE2 GLN A  90     -19.248  10.598 -13.032  1.00  0.00            
ATOM   1391  C   GLN A  90     -14.227  12.189  -9.362  1.00  0.00            
ATOM   1392  O   GLN A  90     -14.617  12.960  -8.530  1.00  0.00            
ATOM   1393  N   GLU A  91     -12.952  11.728  -9.439  1.00  0.00            
ATOM   1394  H   GLU A  91     -12.631  11.128 -10.182  1.00  0.00            
ATOM   1395  CA  GLU A  91     -12.049  11.584  -8.257  1.00  0.00            
ATOM   1396  HA  GLU A  91     -12.580  11.215  -7.376  1.00  0.00            
ATOM   1397  CB  GLU A  91     -11.085  10.471  -8.540  1.00  0.00            
ATOM   1398  HB2 GLU A  91     -10.585  10.213  -7.609  1.00  0.00            
ATOM   1399  HB3 GLU A  91     -11.670   9.606  -8.854  1.00  0.00            
ATOM   1400  CG  GLU A  91      -9.975  10.727  -9.592  1.00  0.00            
ATOM   1401  HG2 GLU A  91      -9.246  11.451  -9.237  1.00  0.00            
ATOM   1402  HG3 GLU A  91      -9.337   9.847  -9.591  1.00  0.00            
ATOM   1403  CD  GLU A  91     -10.520  11.084 -10.987  1.00  0.00            
ATOM   1404  OE1 GLU A  91     -10.265  12.187 -11.394  1.00  0.00            
ATOM   1405  OE2 GLU A  91     -11.208  10.287 -11.611  1.00  0.00            
ATOM   1406  C   GLU A  91     -11.271  12.820  -7.865  1.00  0.00            
ATOM   1407  O   GLU A  91     -10.516  12.708  -6.911  1.00  0.00            
ATOM   1408  N   ASN A  92     -11.508  14.019  -8.442  1.00  0.00            
ATOM   1409  H   ASN A  92     -12.203  14.158  -9.160  1.00  0.00            
ATOM   1410  CA  ASN A  92     -10.577  15.100  -8.140  1.00  0.00            
ATOM   1411  HA  ASN A  92      -9.707  14.449  -8.129  1.00  0.00            
ATOM   1412  CB  ASN A  92     -10.500  16.164  -9.236  1.00  0.00            
ATOM   1413  HB2 ASN A  92     -10.712  15.694 -10.198  1.00  0.00            
ATOM   1414  HB3 ASN A  92     -11.198  16.976  -9.024  1.00  0.00            
ATOM   1415  CG  ASN A  92      -9.165  16.780  -9.344  1.00  0.00            
ATOM   1416  OD1 ASN A  92      -8.265  16.306  -9.996  1.00  0.00            
ATOM   1417  ND2 ASN A  92      -9.015  17.871  -8.614  1.00  0.00            
ATOM   1418 1HD2 ASN A  92      -8.328  18.512  -8.995  1.00  0.00            
ATOM   1419 2HD2 ASN A  92      -9.786  18.216  -8.056  1.00  0.00            
ATOM   1420  C   ASN A  92     -10.767  15.707  -6.758  1.00  0.00            
ATOM   1421  O   ASN A  92     -11.903  15.733  -6.185  1.00  0.00            
ATOM   1422  N   ASN A  93      -9.700  16.160  -6.084  1.00  0.00            
ATOM   1423  H   ASN A  93      -8.823  16.152  -6.575  1.00  0.00            
ATOM   1424  CA  ASN A  93      -9.580  16.562  -4.644  1.00  0.00            
ATOM   1425  HA  ASN A  93     -10.070  15.733  -4.118  1.00  0.00            
ATOM   1426  CB  ASN A  93      -8.126  16.587  -4.192  1.00  0.00            
ATOM   1427  HB2 ASN A  93      -7.693  15.625  -4.461  1.00  0.00            
ATOM   1428  HB3 ASN A  93      -7.574  17.368  -4.712  1.00  0.00            
ATOM   1429  CG  ASN A  93      -7.956  16.883  -2.704  1.00  0.00            
ATOM   1430  OD1 ASN A  93      -8.849  17.022  -1.899  1.00  0.00            
ATOM   1431  ND2 ASN A  93      -6.704  16.943  -2.320  1.00  0.00            
ATOM   1432 1HD2 ASN A  93      -6.511  17.300  -1.401  1.00  0.00            
ATOM   1433 2HD2 ASN A  93      -5.866  16.970  -2.899  1.00  0.00            
ATOM   1434  C   ASN A  93     -10.382  17.833  -4.330  1.00  0.00            
ATOM   1435  O   ASN A  93     -10.000  18.890  -4.856  1.00  0.00            
ATOM   1436  N   THR A  94     -11.210  17.803  -3.354  1.00  0.00            
ATOM   1437  H   THR A  94     -11.351  16.871  -3.008  1.00  0.00            
ATOM   1438  CA  THR A  94     -12.127  18.859  -2.976  1.00  0.00            
ATOM   1439  HA  THR A  94     -12.551  19.387  -3.826  1.00  0.00            
ATOM   1440  CB  THR A  94     -13.296  18.199  -2.202  1.00  0.00            
ATOM   1441  HB  THR A  94     -12.984  17.574  -1.357  1.00  0.00            
ATOM   1442  CG2 THR A  94     -14.451  19.038  -1.844  1.00  0.00            
ATOM   1443 1HG2 THR A  94     -15.048  19.394  -2.688  1.00  0.00            
ATOM   1444 2HG2 THR A  94     -14.971  18.493  -1.056  1.00  0.00            
ATOM   1445 3HG2 THR A  94     -14.131  19.932  -1.305  1.00  0.00            
ATOM   1446  OG1 THR A  94     -13.920  17.208  -3.060  1.00  0.00            
ATOM   1447  HG1 THR A  94     -13.265  16.521  -3.227  1.00  0.00            
ATOM   1448  C   THR A  94     -11.351  19.930  -2.236  1.00  0.00            
ATOM   1449  O   THR A  94     -11.721  21.115  -2.336  1.00  0.00            
ATOM   1450  N   LYS A  95     -10.192  19.559  -1.617  1.00  0.00            
ATOM   1451  H   LYS A  95      -9.852  18.608  -1.606  1.00  0.00            
ATOM   1452  CA  LYS A  95      -9.214  20.573  -1.147  1.00  0.00            
ATOM   1453  HA  LYS A  95      -9.561  21.556  -1.461  1.00  0.00            
ATOM   1454  CB  LYS A  95      -9.177  20.521   0.432  1.00  0.00            
ATOM   1455  HB2 LYS A  95      -9.052  19.507   0.815  1.00  0.00            
ATOM   1456  HB3 LYS A  95      -8.359  21.139   0.796  1.00  0.00            
ATOM   1457  CG  LYS A  95     -10.505  21.190   0.863  1.00  0.00            
ATOM   1458  HG2 LYS A  95     -10.516  22.159   0.379  1.00  0.00            
ATOM   1459  HG3 LYS A  95     -11.338  20.599   0.464  1.00  0.00            
ATOM   1460  CD  LYS A  95     -10.442  21.376   2.393  1.00  0.00            
ATOM   1461  HD2 LYS A  95     -10.116  20.450   2.865  1.00  0.00            
ATOM   1462  HD3 LYS A  95      -9.759  22.191   2.645  1.00  0.00            
ATOM   1463  CE  LYS A  95     -11.912  21.728   2.872  1.00  0.00            
ATOM   1464  HE2 LYS A  95     -11.969  22.807   2.711  1.00  0.00            
ATOM   1465  HE3 LYS A  95     -12.616  21.130   2.296  1.00  0.00            
ATOM   1466  NZ  LYS A  95     -12.203  21.514   4.292  1.00  0.00            
ATOM   1467  HZ1 LYS A  95     -12.390  20.560   4.518  1.00  0.00            
ATOM   1468  HZ2 LYS A  95     -11.591  21.905   5.004  1.00  0.00            
ATOM   1469  HZ3 LYS A  95     -13.014  22.029   4.594  1.00  0.00            
ATOM   1470  C   LYS A  95      -7.806  20.455  -1.827  1.00  0.00            
ATOM   1471  O   LYS A  95      -6.764  20.606  -1.149  1.00  0.00            
ATOM   1472  N   GLN A  96      -7.760  20.094  -3.161  1.00  0.00            
ATOM   1473  H   GLN A  96      -8.637  19.897  -3.618  1.00  0.00            
ATOM   1474  CA  GLN A  96      -6.504  20.082  -3.918  1.00  0.00            
ATOM   1475  HA  GLN A  96      -5.887  19.234  -3.602  1.00  0.00            
ATOM   1476  CB  GLN A  96      -6.720  20.145  -5.456  1.00  0.00            
ATOM   1477  HB2 GLN A  96      -7.359  19.322  -5.786  1.00  0.00            
ATOM   1478  HB3 GLN A  96      -7.326  21.027  -5.656  1.00  0.00            
ATOM   1479  CG  GLN A  96      -5.522  20.281  -6.376  1.00  0.00            
ATOM   1480  HG2 GLN A  96      -5.141  21.298  -6.466  1.00  0.00            
ATOM   1481  HG3 GLN A  96      -4.699  19.830  -5.830  1.00  0.00            
ATOM   1482  CD  GLN A  96      -5.746  19.687  -7.785  1.00  0.00            
ATOM   1483  OE1 GLN A  96      -6.846  19.761  -8.327  1.00  0.00            
ATOM   1484  NE2 GLN A  96      -4.735  19.008  -8.359  1.00  0.00            
ATOM   1485 1HE2 GLN A  96      -4.976  18.569  -9.234  1.00  0.00            
ATOM   1486 2HE2 GLN A  96      -3.906  18.906  -7.780  1.00  0.00            
ATOM   1487  C   GLN A  96      -5.603  21.264  -3.586  1.00  0.00            
ATOM   1488  O   GLN A  96      -6.065  22.415  -3.779  1.00  0.00            
ATOM   1489  N   LEU A  97      -4.312  20.979  -3.280  1.00  0.00            
ATOM   1490  H   LEU A  97      -4.192  20.007  -3.049  1.00  0.00            
ATOM   1491  CA  LEU A  97      -3.359  22.072  -2.957  1.00  0.00            
ATOM   1492  HA  LEU A  97      -3.677  22.428  -1.967  1.00  0.00            
ATOM   1493  CB  LEU A  97      -2.003  21.323  -2.665  1.00  0.00            
ATOM   1494  HB2 LEU A  97      -1.634  20.757  -3.513  1.00  0.00            
ATOM   1495  HB3 LEU A  97      -1.238  22.044  -2.378  1.00  0.00            
ATOM   1496  CG  LEU A  97      -2.027  20.274  -1.525  1.00  0.00            
ATOM   1497  HG  LEU A  97      -2.667  19.431  -1.748  1.00  0.00            
ATOM   1498  CD1 LEU A  97      -0.609  19.580  -1.360  1.00  0.00            
ATOM   1499 1HD1 LEU A  97      -0.592  18.869  -0.523  1.00  0.00            
ATOM   1500 2HD1 LEU A  97      -0.398  19.053  -2.284  1.00  0.00            
ATOM   1501 3HD1 LEU A  97       0.159  20.348  -1.270  1.00  0.00            
ATOM   1502  CD2 LEU A  97      -2.412  20.849  -0.161  1.00  0.00            
ATOM   1503 1HD2 LEU A  97      -1.753  21.691   0.087  1.00  0.00            
ATOM   1504 2HD2 LEU A  97      -3.460  21.141  -0.273  1.00  0.00            
ATOM   1505 3HD2 LEU A  97      -2.297  20.047   0.568  1.00  0.00            
ATOM   1506  C   LEU A  97      -3.309  23.195  -3.990  1.00  0.00            
ATOM   1507  O   LEU A  97      -3.427  22.876  -5.153  1.00  0.00            
ATOM   1508  N   ARG A  98      -3.158  24.478  -3.661  1.00  0.00            
ATOM   1509  H   ARG A  98      -3.068  24.736  -2.691  1.00  0.00            
ATOM   1510  CA  ARG A  98      -2.624  25.474  -4.610  1.00  0.00            
ATOM   1511  HA  ARG A  98      -3.332  25.564  -5.439  1.00  0.00            
ATOM   1512  CB  ARG A  98      -2.631  26.916  -3.946  1.00  0.00            
ATOM   1513  HB2 ARG A  98      -2.522  26.638  -2.899  1.00  0.00            
ATOM   1514  HB3 ARG A  98      -1.851  27.566  -4.337  1.00  0.00            
ATOM   1515  CG  ARG A  98      -3.957  27.674  -4.162  1.00  0.00            
ATOM   1516  HG2 ARG A  98      -4.156  27.832  -5.223  1.00  0.00            
ATOM   1517  HG3 ARG A  98      -4.770  27.037  -3.813  1.00  0.00            
ATOM   1518  CD  ARG A  98      -4.014  29.050  -3.472  1.00  0.00            
ATOM   1519  HD2 ARG A  98      -3.250  29.680  -3.923  1.00  0.00            
ATOM   1520  HD3 ARG A  98      -5.013  29.468  -3.633  1.00  0.00            
ATOM   1521  NE  ARG A  98      -3.620  28.946  -2.055  1.00  0.00            
ATOM   1522  HE  ARG A  98      -2.630  28.839  -1.852  1.00  0.00            
ATOM   1523  CZ  ARG A  98      -4.429  28.971  -1.027  1.00  0.00            
ATOM   1524  NH1 ARG A  98      -5.684  29.159  -1.147  1.00  0.00            
ATOM   1525 1HH1 ARG A  98      -6.059  29.045  -2.085  1.00  0.00            
ATOM   1526 2HH1 ARG A  98      -6.188  28.671  -0.425  1.00  0.00            
ATOM   1527  NH2 ARG A  98      -3.968  28.901   0.192  1.00  0.00            
ATOM   1528 1HH2 ARG A  98      -2.983  28.708   0.309  1.00  0.00            
ATOM   1529 2HH2 ARG A  98      -4.514  29.071   1.026  1.00  0.00            
ATOM   1530  C   ARG A  98      -1.248  25.106  -5.095  1.00  0.00            
ATOM   1531  O   ARG A  98      -0.307  24.814  -4.339  1.00  0.00            
ATOM   1532  N   PHE A  99      -0.971  25.267  -6.420  1.00  0.00            
ATOM   1533  H   PHE A  99      -1.671  25.474  -7.121  1.00  0.00            
ATOM   1534  CA  PHE A  99       0.409  25.233  -6.935  1.00  0.00            
ATOM   1535  HA  PHE A  99       0.749  24.234  -6.646  1.00  0.00            
ATOM   1536  CB  PHE A  99       0.175  25.268  -8.395  1.00  0.00            
ATOM   1537  HB2 PHE A  99      -0.152  24.243  -8.599  1.00  0.00            
ATOM   1538  HB3 PHE A  99      -0.621  25.939  -8.697  1.00  0.00            
ATOM   1539  CG  PHE A  99       1.408  25.483  -9.252  1.00  0.00            
ATOM   1540  CD1 PHE A  99       1.749  26.717  -9.759  1.00  0.00            
ATOM   1541  HD1 PHE A  99       1.066  27.521  -9.501  1.00  0.00            
ATOM   1542  CE1 PHE A  99       2.837  26.918 -10.604  1.00  0.00            
ATOM   1543  HE1 PHE A  99       3.068  27.932 -10.914  1.00  0.00            
ATOM   1544  CZ  PHE A  99       3.636  25.792 -10.862  1.00  0.00            
ATOM   1545  HZ  PHE A  99       4.487  25.952 -11.510  1.00  0.00            
ATOM   1546  CE2 PHE A  99       3.336  24.569 -10.309  1.00  0.00            
ATOM   1547  HE2 PHE A  99       4.025  23.761 -10.473  1.00  0.00            
ATOM   1548  CD2 PHE A  99       2.204  24.423  -9.480  1.00  0.00            
ATOM   1549  HD2 PHE A  99       1.963  23.499  -8.962  1.00  0.00            
ATOM   1550  C   PHE A  99       1.316  26.354  -6.382  1.00  0.00            
ATOM   1551  O   PHE A  99       2.412  26.131  -5.968  1.00  0.00            
ATOM   1552  N   GLU A 100       0.864  27.573  -6.273  1.00  0.00            
ATOM   1553  H   GLU A 100      -0.044  27.725  -6.697  1.00  0.00            
ATOM   1554  CA  GLU A 100       1.607  28.722  -5.804  1.00  0.00            
ATOM   1555  HA  GLU A 100       2.551  28.833  -6.334  1.00  0.00            
ATOM   1556  CB  GLU A 100       0.828  30.038  -5.921  1.00  0.00            
ATOM   1557  HB2 GLU A 100      -0.158  29.725  -5.597  1.00  0.00            
ATOM   1558  HB3 GLU A 100       1.211  30.756  -5.191  1.00  0.00            
ATOM   1559  CG  GLU A 100       0.684  30.587  -7.381  1.00  0.00            
ATOM   1560  HG2 GLU A 100       0.359  29.792  -8.045  1.00  0.00            
ATOM   1561  HG3 GLU A 100      -0.065  31.384  -7.355  1.00  0.00            
ATOM   1562  CD  GLU A 100       2.024  31.201  -7.891  1.00  0.00            
ATOM   1563  OE1 GLU A 100       2.801  31.598  -7.065  1.00  0.00            
ATOM   1564  OE2 GLU A 100       2.113  31.310  -9.121  1.00  0.00            
ATOM   1565  C   GLU A 100       2.125  28.548  -4.428  1.00  0.00            
ATOM   1566  O   GLU A 100       3.161  29.079  -4.063  1.00  0.00            
ATOM   1567  N   ASP A 101       1.251  27.857  -3.613  1.00  0.00            
ATOM   1568  H   ASP A 101       0.464  27.424  -4.060  1.00  0.00            
ATOM   1569  CA  ASP A 101       1.488  27.530  -2.190  1.00  0.00            
ATOM   1570  HA  ASP A 101       1.670  28.481  -1.690  1.00  0.00            
ATOM   1571  CB  ASP A 101       0.305  26.838  -1.546  1.00  0.00            
ATOM   1572  HB2 ASP A 101      -0.120  26.004  -2.101  1.00  0.00            
ATOM   1573  HB3 ASP A 101       0.714  26.482  -0.595  1.00  0.00            
ATOM   1574  CG  ASP A 101      -0.792  27.848  -1.117  1.00  0.00            
ATOM   1575  OD1 ASP A 101      -1.795  27.381  -0.579  1.00  0.00            
ATOM   1576  OD2 ASP A 101      -0.663  29.055  -1.415  1.00  0.00            
ATOM   1577  C   ASP A 101       2.752  26.613  -2.160  1.00  0.00            
ATOM   1578  O   ASP A 101       3.737  26.933  -1.491  1.00  0.00            
ATOM   1579  N   VAL A 102       2.736  25.528  -2.887  1.00  0.00            
ATOM   1580  H   VAL A 102       1.933  25.473  -3.498  1.00  0.00            
ATOM   1581  CA  VAL A 102       3.744  24.465  -2.998  1.00  0.00            
ATOM   1582  HA  VAL A 102       3.867  24.141  -1.964  1.00  0.00            
ATOM   1583  CB  VAL A 102       3.112  23.305  -3.840  1.00  0.00            
ATOM   1584  HB  VAL A 102       2.684  23.652  -4.782  1.00  0.00            
ATOM   1585  CG1 VAL A 102       4.220  22.312  -4.201  1.00  0.00            
ATOM   1586 1HG1 VAL A 102       4.581  21.919  -3.248  1.00  0.00            
ATOM   1587 2HG1 VAL A 102       3.747  21.578  -4.857  1.00  0.00            
ATOM   1588 3HG1 VAL A 102       5.050  22.711  -4.799  1.00  0.00            
ATOM   1589  CG2 VAL A 102       1.972  22.626  -3.121  1.00  0.00            
ATOM   1590 1HG2 VAL A 102       2.196  22.334  -2.095  1.00  0.00            
ATOM   1591 2HG2 VAL A 102       1.143  23.315  -2.954  1.00  0.00            
ATOM   1592 3HG2 VAL A 102       1.675  21.754  -3.712  1.00  0.00            
ATOM   1593  C   VAL A 102       5.029  24.967  -3.588  1.00  0.00            
ATOM   1594  O   VAL A 102       6.067  24.566  -3.106  1.00  0.00            
ATOM   1595  N   VAL A 103       5.037  25.926  -4.507  1.00  0.00            
ATOM   1596  H   VAL A 103       4.126  26.324  -4.735  1.00  0.00            
ATOM   1597  CA  VAL A 103       6.206  26.669  -4.967  1.00  0.00            
ATOM   1598  HA  VAL A 103       6.896  25.859  -5.235  1.00  0.00            
ATOM   1599  CB  VAL A 103       5.943  27.455  -6.208  1.00  0.00            
ATOM   1600  HB  VAL A 103       5.121  28.170  -6.088  1.00  0.00            
ATOM   1601  CG1 VAL A 103       7.106  28.416  -6.602  1.00  0.00            
ATOM   1602 1HG1 VAL A 103       7.294  29.072  -5.748  1.00  0.00            
ATOM   1603 2HG1 VAL A 103       8.017  27.827  -6.690  1.00  0.00            
ATOM   1604 3HG1 VAL A 103       6.981  29.025  -7.498  1.00  0.00            
ATOM   1605  CG2 VAL A 103       5.694  26.619  -7.518  1.00  0.00            
ATOM   1606 1HG2 VAL A 103       6.496  26.064  -7.989  1.00  0.00            
ATOM   1607 2HG2 VAL A 103       4.837  25.967  -7.311  1.00  0.00            
ATOM   1608 3HG2 VAL A 103       5.397  27.309  -8.307  1.00  0.00            
ATOM   1609  C   VAL A 103       6.745  27.417  -3.841  1.00  0.00            
ATOM   1610  O   VAL A 103       7.919  27.413  -3.580  1.00  0.00            
ATOM   1611  N   ASN A 104       5.897  28.185  -3.179  1.00  0.00            
ATOM   1612  H   ASN A 104       4.912  28.128  -3.367  1.00  0.00            
ATOM   1613  CA  ASN A 104       6.382  29.092  -2.169  1.00  0.00            
ATOM   1614  HA  ASN A 104       7.103  29.708  -2.695  1.00  0.00            
ATOM   1615  CB  ASN A 104       5.327  30.137  -1.786  1.00  0.00            
ATOM   1616  HB2 ASN A 104       4.833  30.525  -2.674  1.00  0.00            
ATOM   1617  HB3 ASN A 104       4.633  29.602  -1.137  1.00  0.00            
ATOM   1618  CG  ASN A 104       5.997  31.306  -1.082  1.00  0.00            
ATOM   1619  OD1 ASN A 104       6.465  32.214  -1.793  1.00  0.00            
ATOM   1620  ND2 ASN A 104       5.905  31.479   0.219  1.00  0.00            
ATOM   1621 1HD2 ASN A 104       6.033  32.459   0.448  1.00  0.00            
ATOM   1622 2HD2 ASN A 104       5.251  30.954   0.795  1.00  0.00            
ATOM   1623  C   ASN A 104       7.069  28.370  -0.974  1.00  0.00            
ATOM   1624  O   ASN A 104       8.032  28.908  -0.407  1.00  0.00            
ATOM   1625  N   GLN A 105       6.544  27.246  -0.551  1.00  0.00            
ATOM   1626  H   GLN A 105       5.718  26.896  -1.024  1.00  0.00            
ATOM   1627  CA  GLN A 105       7.088  26.530   0.550  1.00  0.00            
ATOM   1628  HA  GLN A 105       7.399  27.234   1.329  1.00  0.00            
ATOM   1629  CB  GLN A 105       6.058  25.618   1.216  1.00  0.00            
ATOM   1630  HB2 GLN A 105       6.297  25.166   2.174  1.00  0.00            
ATOM   1631  HB3 GLN A 105       5.255  26.286   1.520  1.00  0.00            
ATOM   1632  CG  GLN A 105       5.589  24.448   0.388  1.00  0.00            
ATOM   1633  HG2 GLN A 105       5.455  24.810  -0.635  1.00  0.00            
ATOM   1634  HG3 GLN A 105       6.387  23.711   0.320  1.00  0.00            
ATOM   1635  CD  GLN A 105       4.284  23.630   0.704  1.00  0.00            
ATOM   1636  OE1 GLN A 105       3.733  22.867  -0.045  1.00  0.00            
ATOM   1637  NE2 GLN A 105       3.708  24.039   1.806  1.00  0.00            
ATOM   1638 1HE2 GLN A 105       2.870  23.522   2.053  1.00  0.00            
ATOM   1639 2HE2 GLN A 105       4.161  24.734   2.390  1.00  0.00            
ATOM   1640  C   GLN A 105       8.450  25.797   0.267  1.00  0.00            
ATOM   1641  O   GLN A 105       8.982  25.225   1.195  1.00  0.00            
ATOM   1642  N   SER A 106       8.996  25.757  -0.908  1.00  0.00            
ATOM   1643  H   SER A 106       8.524  26.251  -1.652  1.00  0.00            
ATOM   1644  CA  SER A 106      10.281  25.067  -1.158  1.00  0.00            
ATOM   1645  HA  SER A 106      10.917  25.007  -0.285  1.00  0.00            
ATOM   1646  CB  SER A 106      10.054  23.657  -1.691  1.00  0.00            
ATOM   1647  HB2 SER A 106       9.271  23.117  -1.157  1.00  0.00            
ATOM   1648  HB3 SER A 106       9.830  23.740  -2.742  1.00  0.00            
ATOM   1649  OG  SER A 106      11.183  22.872  -1.662  1.00  0.00            
ATOM   1650  HG  SER A 106      11.451  22.538  -2.518  1.00  0.00            
ATOM   1651  C   SER A 106      11.182  25.750  -2.180  1.00  0.00            
ATOM   1652  O   SER A 106      10.870  25.870  -3.338  1.00  0.00            
ATOM   1653  N   SER A 107      12.307  26.156  -1.700  1.00  0.00            
ATOM   1654  H   SER A 107      12.382  26.205  -0.698  1.00  0.00            
ATOM   1655  CA  SER A 107      13.463  26.697  -2.527  1.00  0.00            
ATOM   1656  HA  SER A 107      13.289  27.771  -2.679  1.00  0.00            
ATOM   1657  CB  SER A 107      14.771  26.542  -1.714  1.00  0.00            
ATOM   1658  HB2 SER A 107      14.651  26.944  -0.711  1.00  0.00            
ATOM   1659  HB3 SER A 107      15.067  25.497  -1.648  1.00  0.00            
ATOM   1660  OG  SER A 107      15.802  27.207  -2.384  1.00  0.00            
ATOM   1661  HG  SER A 107      15.606  28.139  -2.216  1.00  0.00            
ATOM   1662  C   SER A 107      13.650  25.991  -3.908  1.00  0.00            
ATOM   1663  O   SER A 107      13.613  24.746  -4.023  1.00  0.00            
ATOM   1664  N   PRO A 108      13.921  26.718  -5.024  1.00  0.00            
ATOM   1665  CD  PRO A 108      13.703  28.139  -5.075  1.00  0.00            
ATOM   1666  HD2 PRO A 108      14.587  28.672  -4.722  1.00  0.00            
ATOM   1667  HD3 PRO A 108      12.989  28.532  -4.362  1.00  0.00            
ATOM   1668  CG  PRO A 108      13.362  28.373  -6.548  1.00  0.00            
ATOM   1669  HG2 PRO A 108      13.500  29.438  -6.754  1.00  0.00            
ATOM   1670  HG3 PRO A 108      12.348  28.187  -6.885  1.00  0.00            
ATOM   1671  CB  PRO A 108      14.366  27.491  -7.291  1.00  0.00            
ATOM   1672  HB2 PRO A 108      15.311  28.022  -7.210  1.00  0.00            
ATOM   1673  HB3 PRO A 108      14.248  27.238  -8.344  1.00  0.00            
ATOM   1674  CA  PRO A 108      14.333  26.243  -6.335  1.00  0.00            
ATOM   1675  HA  PRO A 108      13.527  25.655  -6.754  1.00  0.00            
ATOM   1676  C   PRO A 108      15.601  25.434  -6.341  1.00  0.00            
ATOM   1677  O   PRO A 108      15.942  24.858  -7.370  1.00  0.00            
ATOM   1678  N   LYS A 109      16.315  25.348  -5.180  1.00  0.00            
ATOM   1679  H   LYS A 109      15.858  25.810  -4.402  1.00  0.00            
ATOM   1680  CA  LYS A 109      17.487  24.524  -4.932  1.00  0.00            
ATOM   1681  HA  LYS A 109      18.235  24.697  -5.695  1.00  0.00            
ATOM   1682  CB  LYS A 109      18.044  24.792  -3.547  1.00  0.00            
ATOM   1683  HB2 LYS A 109      17.297  24.784  -2.754  1.00  0.00            
ATOM   1684  HB3 LYS A 109      18.879  24.107  -3.381  1.00  0.00            
ATOM   1685  CG  LYS A 109      18.681  26.187  -3.630  1.00  0.00            
ATOM   1686  HG2 LYS A 109      19.549  26.095  -4.286  1.00  0.00            
ATOM   1687  HG3 LYS A 109      17.958  26.876  -4.070  1.00  0.00            
ATOM   1688  CD  LYS A 109      19.168  26.722  -2.267  1.00  0.00            
ATOM   1689  HD2 LYS A 109      19.168  27.809  -2.320  1.00  0.00            
ATOM   1690  HD3 LYS A 109      18.479  26.500  -1.460  1.00  0.00            
ATOM   1691  CE  LYS A 109      20.589  26.065  -1.924  1.00  0.00            
ATOM   1692  HE2 LYS A 109      20.573  24.970  -1.898  1.00  0.00            
ATOM   1693  HE3 LYS A 109      21.276  26.388  -2.707  1.00  0.00            
ATOM   1694  NZ  LYS A 109      21.058  26.675  -0.614  1.00  0.00            
ATOM   1695  HZ1 LYS A 109      20.404  26.403   0.100  1.00  0.00            
ATOM   1696  HZ2 LYS A 109      22.003  26.356  -0.442  1.00  0.00            
ATOM   1697  HZ3 LYS A 109      21.118  27.676  -0.721  1.00  0.00            
ATOM   1698  C   LYS A 109      17.251  22.949  -5.122  1.00  0.00            
ATOM   1699  O   LYS A 109      18.198  22.224  -5.004  1.00  0.00            
ATOM   1700  N   ASN A 110      16.025  22.461  -5.385  1.00  0.00            
ATOM   1701  H   ASN A 110      15.326  23.178  -5.521  1.00  0.00            
ATOM   1702  CA  ASN A 110      15.706  21.009  -5.376  1.00  0.00            
ATOM   1703  HA  ASN A 110      16.580  20.431  -5.653  1.00  0.00            
ATOM   1704  CB  ASN A 110      15.467  20.783  -3.822  1.00  0.00            
ATOM   1705  HB2 ASN A 110      16.414  20.783  -3.283  1.00  0.00            
ATOM   1706  HB3 ASN A 110      14.961  21.638  -3.368  1.00  0.00            
ATOM   1707  CG  ASN A 110      14.741  19.514  -3.477  1.00  0.00            
ATOM   1708  OD1 ASN A 110      14.991  18.427  -3.958  1.00  0.00            
ATOM   1709  ND2 ASN A 110      13.706  19.629  -2.662  1.00  0.00            
ATOM   1710 1HD2 ASN A 110      13.147  18.804  -2.521  1.00  0.00            
ATOM   1711 2HD2 ASN A 110      13.407  20.502  -2.241  1.00  0.00            
ATOM   1712  C   ASN A 110      14.460  20.719  -6.234  1.00  0.00            
ATOM   1713  O   ASN A 110      13.457  21.440  -6.326  1.00  0.00            
ATOM   1714  N   CYS A 111      14.570  19.602  -6.943  1.00  0.00            
ATOM   1715  H   CYS A 111      15.392  19.030  -6.809  1.00  0.00            
ATOM   1716  CA  CYS A 111      13.552  19.051  -7.827  1.00  0.00            
ATOM   1717  HA  CYS A 111      12.705  19.726  -7.667  1.00  0.00            
ATOM   1718  CB  CYS A 111      13.997  19.061  -9.281  1.00  0.00            
ATOM   1719  HB2 CYS A 111      14.944  18.549  -9.411  1.00  0.00            
ATOM   1720  HB3 CYS A 111      13.281  18.542  -9.918  1.00  0.00            
ATOM   1721  SG  CYS A 111      14.374  20.743  -9.843  1.00  0.00            
ATOM   1722  HG  CYS A 111      15.442  21.007  -9.079  1.00  0.00            
ATOM   1723  C   CYS A 111      13.115  17.596  -7.364  1.00  0.00            
ATOM   1724  O   CYS A 111      12.515  16.867  -8.169  1.00  0.00            
ATOM   1725  N   THR A 112      13.458  17.171  -6.126  1.00  0.00            
ATOM   1726  H   THR A 112      14.034  17.756  -5.525  1.00  0.00            
ATOM   1727  CA  THR A 112      13.100  15.860  -5.669  1.00  0.00            
ATOM   1728  HA  THR A 112      13.066  15.143  -6.488  1.00  0.00            
ATOM   1729  CB  THR A 112      14.167  15.279  -4.642  1.00  0.00            
ATOM   1730  HB  THR A 112      14.334  15.914  -3.773  1.00  0.00            
ATOM   1731  CG2 THR A 112      13.753  13.843  -4.297  1.00  0.00            
ATOM   1732 1HG2 THR A 112      13.157  13.378  -5.074  1.00  0.00            
ATOM   1733 2HG2 THR A 112      14.633  13.270  -4.020  1.00  0.00            
ATOM   1734 3HG2 THR A 112      13.166  13.945  -3.381  1.00  0.00            
ATOM   1735  OG1 THR A 112      15.428  15.272  -5.185  1.00  0.00            
ATOM   1736  HG1 THR A 112      15.550  16.108  -5.631  1.00  0.00            
ATOM   1737  C   THR A 112      11.768  15.821  -5.040  1.00  0.00            
ATOM   1738  O   THR A 112      11.507  16.552  -4.089  1.00  0.00            
ATOM   1739  N   VAL A 113      10.863  14.905  -5.400  1.00  0.00            
ATOM   1740  H   VAL A 113      11.077  14.279  -6.163  1.00  0.00            
ATOM   1741  CA  VAL A 113       9.501  14.829  -4.862  1.00  0.00            
ATOM   1742  HA  VAL A 113       9.251  15.579  -4.116  1.00  0.00            
ATOM   1743  CB  VAL A 113       8.581  14.863  -6.058  1.00  0.00            
ATOM   1744  HB  VAL A 113       9.060  14.145  -6.712  1.00  0.00            
ATOM   1745  CG1 VAL A 113       7.141  14.448  -5.778  1.00  0.00            
ATOM   1746 1HG1 VAL A 113       7.101  13.443  -5.373  1.00  0.00            
ATOM   1747 2HG1 VAL A 113       6.629  15.141  -5.108  1.00  0.00            
ATOM   1748 3HG1 VAL A 113       6.511  14.292  -6.648  1.00  0.00            
ATOM   1749  CG2 VAL A 113       8.562  16.190  -6.815  1.00  0.00            
ATOM   1750 1HG2 VAL A 113       8.233  16.975  -6.119  1.00  0.00            
ATOM   1751 2HG2 VAL A 113       9.568  16.389  -7.169  1.00  0.00            
ATOM   1752 3HG2 VAL A 113       7.917  16.097  -7.691  1.00  0.00            
ATOM   1753  C   VAL A 113       9.422  13.454  -4.116  1.00  0.00            
ATOM   1754  O   VAL A 113      10.045  12.420  -4.502  1.00  0.00            
ATOM   1755  N   TYR A 114       8.849  13.342  -2.969  1.00  0.00            
ATOM   1756  H   TYR A 114       8.314  14.138  -2.641  1.00  0.00            
ATOM   1757  CA  TYR A 114       8.449  12.121  -2.262  1.00  0.00            
ATOM   1758  HA  TYR A 114       9.030  11.234  -2.524  1.00  0.00            
ATOM   1759  CB  TYR A 114       8.641  12.383  -0.749  1.00  0.00            
ATOM   1760  HB2 TYR A 114       9.681  12.248  -0.475  1.00  0.00            
ATOM   1761  HB3 TYR A 114       8.359  13.415  -0.526  1.00  0.00            
ATOM   1762  CG  TYR A 114       7.898  11.405   0.144  1.00  0.00            
ATOM   1763  CD1 TYR A 114       6.618  11.809   0.491  1.00  0.00            
ATOM   1764  HD1 TYR A 114       6.131  12.661   0.030  1.00  0.00            
ATOM   1765  CE1 TYR A 114       5.883  11.048   1.432  1.00  0.00            
ATOM   1766  HE1 TYR A 114       4.898  11.383   1.723  1.00  0.00            
ATOM   1767  CZ  TYR A 114       6.502   9.883   2.024  1.00  0.00            
ATOM   1768  OH  TYR A 114       5.922   9.156   2.969  1.00  0.00            
ATOM   1769  HH  TYR A 114       6.555   8.561   3.368  1.00  0.00            
ATOM   1770  CE2 TYR A 114       7.785   9.553   1.612  1.00  0.00            
ATOM   1771  HE2 TYR A 114       8.283   8.696   2.025  1.00  0.00            
ATOM   1772  CD2 TYR A 114       8.507  10.269   0.627  1.00  0.00            
ATOM   1773  HD2 TYR A 114       9.482  10.020   0.253  1.00  0.00            
ATOM   1774  C   TYR A 114       7.052  11.782  -2.581  1.00  0.00            
ATOM   1775  O   TYR A 114       6.237  12.658  -2.901  1.00  0.00            
ATOM   1776  N   CYS A 115       6.697  10.513  -2.493  1.00  0.00            
ATOM   1777  H   CYS A 115       7.472   9.901  -2.306  1.00  0.00            
ATOM   1778  CA  CYS A 115       5.308  10.039  -2.482  1.00  0.00            
ATOM   1779  HA  CYS A 115       4.720  10.815  -1.992  1.00  0.00            
ATOM   1780  CB  CYS A 115       4.900   9.770  -3.935  1.00  0.00            
ATOM   1781  HB2 CYS A 115       5.137  10.651  -4.529  1.00  0.00            
ATOM   1782  HB3 CYS A 115       5.542   8.940  -4.220  1.00  0.00            
ATOM   1783  SG  CYS A 115       3.089   9.498  -3.863  1.00  0.00            
ATOM   1784  HG  CYS A 115       3.134   8.287  -3.293  1.00  0.00            
ATOM   1785  C   CYS A 115       5.213   8.797  -1.577  1.00  0.00            
ATOM   1786  O   CYS A 115       5.714   7.724  -1.842  1.00  0.00            
ATOM   1787  N   GLY A 116       4.501   8.984  -0.482  1.00  0.00            
ATOM   1788  H   GLY A 116       4.317   9.945  -0.213  1.00  0.00            
ATOM   1789  CA  GLY A 116       3.865   7.981   0.421  1.00  0.00            
ATOM   1790  HA2 GLY A 116       4.761   7.485   0.786  1.00  0.00            
ATOM   1791  HA3 GLY A 116       3.461   8.499   1.288  1.00  0.00            
ATOM   1792  C   GLY A 116       2.792   7.073  -0.102  1.00  0.00            
ATOM   1793  O   GLY A 116       1.963   7.320  -1.040  1.00  0.00            
ATOM   1794  N   GLY A 117       2.948   5.876   0.382  1.00  0.00            
ATOM   1795  H   GLY A 117       3.679   5.726   1.066  1.00  0.00            
ATOM   1796  CA  GLY A 117       2.165   4.658   0.335  1.00  0.00            
ATOM   1797  HA2 GLY A 117       2.784   3.787   0.549  1.00  0.00            
ATOM   1798  HA3 GLY A 117       1.348   4.606   1.059  1.00  0.00            
ATOM   1799  C   GLY A 117       1.632   4.437  -1.037  1.00  0.00            
ATOM   1800  O   GLY A 117       0.467   4.069  -1.160  1.00  0.00            
ATOM   1801  N   ILE A 118       2.514   4.375  -2.007  1.00  0.00            
ATOM   1802  H   ILE A 118       3.453   4.598  -1.690  1.00  0.00            
ATOM   1803  CA  ILE A 118       2.153   4.206  -3.419  1.00  0.00            
ATOM   1804  HA  ILE A 118       1.103   3.915  -3.505  1.00  0.00            
ATOM   1805  CB  ILE A 118       2.418   5.472  -4.235  1.00  0.00            
ATOM   1806  HB  ILE A 118       1.960   6.322  -3.712  1.00  0.00            
ATOM   1807  CG2 ILE A 118       3.953   5.654  -4.394  1.00  0.00            
ATOM   1808 1HG2 ILE A 118       4.232   6.667  -4.686  1.00  0.00            
ATOM   1809 2HG2 ILE A 118       4.505   5.510  -3.464  1.00  0.00            
ATOM   1810 3HG2 ILE A 118       4.398   4.964  -5.109  1.00  0.00            
ATOM   1811  CG1 ILE A 118       1.701   5.528  -5.595  1.00  0.00            
ATOM   1812 2HG1 ILE A 118       2.084   6.422  -6.083  1.00  0.00            
ATOM   1813 3HG1 ILE A 118       2.061   4.622  -6.096  1.00  0.00            
ATOM   1814  CD1 ILE A 118       0.157   5.581  -5.470  1.00  0.00            
ATOM   1815 1HD1 ILE A 118      -0.092   6.544  -5.010  1.00  0.00            
ATOM   1816 2HD1 ILE A 118      -0.336   5.624  -6.436  1.00  0.00            
ATOM   1817 3HD1 ILE A 118      -0.193   4.709  -4.910  1.00  0.00            
ATOM   1818  C   ILE A 118       2.763   2.918  -4.028  1.00  0.00            
ATOM   1819  O   ILE A 118       2.434   2.457  -5.105  1.00  0.00            
ATOM   1820  N   ALA A 119       3.740   2.327  -3.250  1.00  0.00            
ATOM   1821  H   ALA A 119       3.905   2.602  -2.299  1.00  0.00            
ATOM   1822  CA  ALA A 119       4.513   1.191  -3.727  1.00  0.00            
ATOM   1823  HA  ALA A 119       4.904   1.467  -4.695  1.00  0.00            
ATOM   1824  CB  ALA A 119       5.684   0.980  -2.787  1.00  0.00            
ATOM   1825  HB1 ALA A 119       6.436   0.347  -3.265  1.00  0.00            
ATOM   1826  HB2 ALA A 119       6.192   1.915  -2.531  1.00  0.00            
ATOM   1827  HB3 ALA A 119       5.346   0.415  -1.924  1.00  0.00            
ATOM   1828  C   ALA A 119       3.697  -0.102  -3.924  1.00  0.00            
ATOM   1829  O   ALA A 119       4.222  -1.165  -4.273  1.00  0.00            
ATOM   1830  N   SER A 120       2.440  -0.112  -3.504  1.00  0.00            
ATOM   1831  H   SER A 120       2.057   0.765  -3.190  1.00  0.00            
ATOM   1832  CA  SER A 120       1.550  -1.318  -3.592  1.00  0.00            
ATOM   1833  HA  SER A 120       2.072  -2.229  -3.307  1.00  0.00            
ATOM   1834  CB  SER A 120       0.390  -1.283  -2.628  1.00  0.00            
ATOM   1835  HB2 SER A 120       0.865  -1.429  -1.659  1.00  0.00            
ATOM   1836  HB3 SER A 120      -0.148  -0.344  -2.689  1.00  0.00            
ATOM   1837  OG  SER A 120      -0.508  -2.419  -2.817  1.00  0.00            
ATOM   1838  HG  SER A 120      -0.189  -3.180  -2.322  1.00  0.00            
ATOM   1839  C   SER A 120       1.188  -1.474  -5.089  1.00  0.00            
ATOM   1840  O   SER A 120       0.767  -0.496  -5.691  1.00  0.00            
ATOM   1841  N   GLY A 121       1.291  -2.714  -5.602  1.00  0.00            
ATOM   1842  H   GLY A 121       1.825  -3.388  -5.074  1.00  0.00            
ATOM   1843  CA  GLY A 121       1.012  -3.012  -7.008  1.00  0.00            
ATOM   1844  HA2 GLY A 121       1.133  -4.095  -7.105  1.00  0.00            
ATOM   1845  HA3 GLY A 121      -0.051  -2.798  -7.090  1.00  0.00            
ATOM   1846  C   GLY A 121       1.799  -2.335  -8.163  1.00  0.00            
ATOM   1847  O   GLY A 121       2.051  -3.019  -9.176  1.00  0.00            
ATOM   1848  N   LEU A 122       2.256  -1.112  -8.061  1.00  0.00            
ATOM   1849  H   LEU A 122       1.985  -0.568  -7.261  1.00  0.00            
ATOM   1850  CA  LEU A 122       3.062  -0.508  -9.096  1.00  0.00            
ATOM   1851  HA  LEU A 122       2.775  -0.721 -10.126  1.00  0.00            
ATOM   1852  CB  LEU A 122       2.965   1.007  -8.967  1.00  0.00            
ATOM   1853  HB2 LEU A 122       2.948   1.319  -7.924  1.00  0.00            
ATOM   1854  HB3 LEU A 122       3.805   1.554  -9.393  1.00  0.00            
ATOM   1855  CG  LEU A 122       1.625   1.600  -9.416  1.00  0.00            
ATOM   1856  HG  LEU A 122       0.853   0.910  -9.066  1.00  0.00            
ATOM   1857  CD1 LEU A 122       1.375   2.989  -8.786  1.00  0.00            
ATOM   1858 1HD1 LEU A 122       0.516   3.512  -9.204  1.00  0.00            
ATOM   1859 2HD1 LEU A 122       1.106   2.826  -7.744  1.00  0.00            
ATOM   1860 3HD1 LEU A 122       2.228   3.659  -8.869  1.00  0.00            
ATOM   1861  CD2 LEU A 122       1.565   1.699 -10.883  1.00  0.00            
ATOM   1862 1HD2 LEU A 122       1.795   0.809 -11.463  1.00  0.00            
ATOM   1863 2HD2 LEU A 122       0.632   2.122 -11.256  1.00  0.00            
ATOM   1864 3HD2 LEU A 122       2.294   2.454 -11.165  1.00  0.00            
ATOM   1865  C   LEU A 122       4.492  -0.940  -8.963  1.00  0.00            
ATOM   1866  O   LEU A 122       5.027  -0.837  -7.818  1.00  0.00            
ATOM   1867  N   THR A 123       5.072  -1.413 -10.028  1.00  0.00            
ATOM   1868  H   THR A 123       4.543  -1.569 -10.868  1.00  0.00            
ATOM   1869  CA  THR A 123       6.553  -1.485 -10.114  1.00  0.00            
ATOM   1870  HA  THR A 123       6.987  -1.781  -9.155  1.00  0.00            
ATOM   1871  CB  THR A 123       6.804  -2.540 -11.232  1.00  0.00            
ATOM   1872  HB  THR A 123       7.885  -2.581 -11.352  1.00  0.00            
ATOM   1873  CG2 THR A 123       6.445  -3.961 -10.881  1.00  0.00            
ATOM   1874 1HG2 THR A 123       7.288  -4.321 -10.290  1.00  0.00            
ATOM   1875 2HG2 THR A 123       5.566  -4.041 -10.239  1.00  0.00            
ATOM   1876 3HG2 THR A 123       6.374  -4.579 -11.781  1.00  0.00            
ATOM   1877  OG1 THR A 123       6.299  -2.133 -12.536  1.00  0.00            
ATOM   1878  HG1 THR A 123       6.838  -2.563 -13.190  1.00  0.00            
ATOM   1879  C   THR A 123       7.242  -0.223 -10.696  1.00  0.00            
ATOM   1880  O   THR A 123       6.582   0.576 -11.340  1.00  0.00            
ATOM   1881  N   ASP A 124       8.526  -0.038 -10.373  1.00  0.00            
ATOM   1882  H   ASP A 124       8.954  -0.717  -9.749  1.00  0.00            
ATOM   1883  CA  ASP A 124       9.161   1.228 -10.572  1.00  0.00            
ATOM   1884  HA  ASP A 124       8.627   2.002 -10.020  1.00  0.00            
ATOM   1885  CB  ASP A 124      10.487   1.162  -9.899  1.00  0.00            
ATOM   1886  HB2 ASP A 124      10.879   2.173  -9.919  1.00  0.00            
ATOM   1887  HB3 ASP A 124      10.219   0.926  -8.867  1.00  0.00            
ATOM   1888  CG  ASP A 124      11.453   0.025 -10.284  1.00  0.00            
ATOM   1889  OD1 ASP A 124      12.322  -0.291  -9.444  1.00  0.00            
ATOM   1890  OD2 ASP A 124      11.441  -0.544 -11.408  1.00  0.00            
ATOM   1891  C   ASP A 124       9.150   1.631 -12.026  1.00  0.00            
ATOM   1892  O   ASP A 124       9.062   2.782 -12.394  1.00  0.00            
ATOM   1893  N   GLN A 125       9.153   0.629 -12.946  1.00  0.00            
ATOM   1894  H   GLN A 125       9.397  -0.309 -12.667  1.00  0.00            
ATOM   1895  CA  GLN A 125       8.991   0.950 -14.387  1.00  0.00            
ATOM   1896  HA  GLN A 125       9.809   1.550 -14.789  1.00  0.00            
ATOM   1897  CB  GLN A 125       9.131  -0.366 -15.199  1.00  0.00            
ATOM   1898  HB2 GLN A 125      10.110  -0.780 -14.959  1.00  0.00            
ATOM   1899  HB3 GLN A 125       8.354  -1.031 -14.827  1.00  0.00            
ATOM   1900  CG  GLN A 125       8.823  -0.367 -16.687  1.00  0.00            
ATOM   1901  HG2 GLN A 125       8.998  -1.363 -17.110  1.00  0.00            
ATOM   1902  HG3 GLN A 125       7.790  -0.073 -16.906  1.00  0.00            
ATOM   1903  CD  GLN A 125       9.641   0.640 -17.568  1.00  0.00            
ATOM   1904  OE1 GLN A 125      10.595   1.270 -17.068  1.00  0.00            
ATOM   1905  NE2 GLN A 125       9.303   0.720 -18.803  1.00  0.00            
ATOM   1906 1HE2 GLN A 125       9.914   1.284 -19.376  1.00  0.00            
ATOM   1907 2HE2 GLN A 125       8.565   0.174 -19.220  1.00  0.00            
ATOM   1908  C   GLN A 125       7.649   1.669 -14.711  1.00  0.00            
ATOM   1909  O   GLN A 125       7.611   2.698 -15.353  1.00  0.00            
ATOM   1910  N   LEU A 126       6.550   1.168 -14.190  1.00  0.00            
ATOM   1911  H   LEU A 126       6.634   0.581 -13.377  1.00  0.00            
ATOM   1912  CA  LEU A 126       5.199   1.745 -14.485  1.00  0.00            
ATOM   1913  HA  LEU A 126       5.000   1.955 -15.535  1.00  0.00            
ATOM   1914  CB  LEU A 126       4.064   0.807 -14.098  1.00  0.00            
ATOM   1915  HB2 LEU A 126       4.192   0.543 -13.045  1.00  0.00            
ATOM   1916  HB3 LEU A 126       3.104   1.298 -14.288  1.00  0.00            
ATOM   1917  CG  LEU A 126       4.048  -0.579 -14.908  1.00  0.00            
ATOM   1918  HG  LEU A 126       4.949  -1.066 -14.534  1.00  0.00            
ATOM   1919  CD1 LEU A 126       2.885  -1.476 -14.624  1.00  0.00            
ATOM   1920 1HD1 LEU A 126       2.692  -1.727 -13.574  1.00  0.00            
ATOM   1921 2HD1 LEU A 126       2.000  -1.047 -15.081  1.00  0.00            
ATOM   1922 3HD1 LEU A 126       3.043  -2.441 -15.095  1.00  0.00            
ATOM   1923  CD2 LEU A 126       4.125  -0.450 -16.449  1.00  0.00            
ATOM   1924 1HD2 LEU A 126       4.027  -1.372 -17.034  1.00  0.00            
ATOM   1925 2HD2 LEU A 126       3.331   0.234 -16.757  1.00  0.00            
ATOM   1926 3HD2 LEU A 126       5.023   0.055 -16.778  1.00  0.00            
ATOM   1927  C   LEU A 126       4.967   3.047 -13.716  1.00  0.00            
ATOM   1928  O   LEU A 126       4.469   4.070 -14.217  1.00  0.00            
ATOM   1929  N   MET A 127       5.515   3.093 -12.512  1.00  0.00            
ATOM   1930  H   MET A 127       5.903   2.229 -12.151  1.00  0.00            
ATOM   1931  CA  MET A 127       5.507   4.333 -11.634  1.00  0.00            
ATOM   1932  HA  MET A 127       4.472   4.662 -11.563  1.00  0.00            
ATOM   1933  CB  MET A 127       5.948   3.767 -10.256  1.00  0.00            
ATOM   1934  HB2 MET A 127       5.470   2.821  -9.988  1.00  0.00            
ATOM   1935  HB3 MET A 127       7.007   3.522 -10.217  1.00  0.00            
ATOM   1936  CG  MET A 127       5.598   4.774  -9.150  1.00  0.00            
ATOM   1937  HG2 MET A 127       5.684   5.768  -9.583  1.00  0.00            
ATOM   1938  HG3 MET A 127       4.519   4.723  -8.970  1.00  0.00            
ATOM   1939  SD  MET A 127       6.480   4.586  -7.574  1.00  0.00            
ATOM   1940  CE  MET A 127       5.842   2.956  -6.863  1.00  0.00            
ATOM   1941  HE1 MET A 127       6.372   2.743  -5.943  1.00  0.00            
ATOM   1942  HE2 MET A 127       4.768   3.043  -6.741  1.00  0.00            
ATOM   1943  HE3 MET A 127       6.093   2.113  -7.511  1.00  0.00            
ATOM   1944  C   MET A 127       6.270   5.564 -12.143  1.00  0.00            
ATOM   1945  O   MET A 127       5.802   6.682 -11.964  1.00  0.00            
ATOM   1946  N   ARG A 128       7.288   5.300 -12.950  1.00  0.00            
ATOM   1947  H   ARG A 128       7.519   4.333 -13.112  1.00  0.00            
ATOM   1948  CA  ARG A 128       8.044   6.303 -13.693  1.00  0.00            
ATOM   1949  HA  ARG A 128       8.143   7.178 -13.053  1.00  0.00            
ATOM   1950  CB  ARG A 128       9.340   5.610 -14.145  1.00  0.00            
ATOM   1951  HB2 ARG A 128       9.910   5.217 -13.311  1.00  0.00            
ATOM   1952  HB3 ARG A 128       9.233   4.637 -14.643  1.00  0.00            
ATOM   1953  CG  ARG A 128      10.242   6.539 -14.928  1.00  0.00            
ATOM   1954  HG2 ARG A 128       9.843   6.601 -15.939  1.00  0.00            
ATOM   1955  HG3 ARG A 128      10.140   7.519 -14.451  1.00  0.00            
ATOM   1956  CD  ARG A 128      11.757   6.206 -14.976  1.00  0.00            
ATOM   1957  HD2 ARG A 128      12.040   6.129 -13.921  1.00  0.00            
ATOM   1958  HD3 ARG A 128      11.795   5.206 -15.415  1.00  0.00            
ATOM   1959  NE  ARG A 128      12.588   7.168 -15.648  1.00  0.00            
ATOM   1960  HE  ARG A 128      12.110   7.920 -16.126  1.00  0.00            
ATOM   1961  CZ  ARG A 128      13.907   7.132 -15.840  1.00  0.00            
ATOM   1962  NH1 ARG A 128      14.630   6.128 -15.359  1.00  0.00            
ATOM   1963 1HH1 ARG A 128      14.259   5.475 -14.679  1.00  0.00            
ATOM   1964 2HH1 ARG A 128      15.598   6.052 -15.626  1.00  0.00            
ATOM   1965  NH2 ARG A 128      14.501   8.052 -16.537  1.00  0.00            
ATOM   1966 1HH2 ARG A 128      13.915   8.786 -16.915  1.00  0.00            
ATOM   1967 2HH2 ARG A 128      15.509   8.028 -16.608  1.00  0.00            
ATOM   1968  C   ARG A 128       7.234   6.822 -14.915  1.00  0.00            
ATOM   1969  O   ARG A 128       7.083   8.024 -15.184  1.00  0.00            
ATOM   1970  N   GLN A 129       6.635   5.864 -15.675  1.00  0.00            
ATOM   1971  H   GLN A 129       6.673   4.893 -15.382  1.00  0.00            
ATOM   1972  CA  GLN A 129       5.736   6.211 -16.768  1.00  0.00            
ATOM   1973  HA  GLN A 129       6.266   6.915 -17.419  1.00  0.00            
ATOM   1974  CB  GLN A 129       5.264   4.948 -17.461  1.00  0.00            
ATOM   1975  HB2 GLN A 129       5.029   4.325 -16.595  1.00  0.00            
ATOM   1976  HB3 GLN A 129       4.431   5.132 -18.145  1.00  0.00            
ATOM   1977  CG  GLN A 129       6.407   4.366 -18.314  1.00  0.00            
ATOM   1978  HG2 GLN A 129       6.605   5.086 -19.105  1.00  0.00            
ATOM   1979  HG3 GLN A 129       7.263   4.333 -17.644  1.00  0.00            
ATOM   1980  CD  GLN A 129       6.177   2.954 -18.877  1.00  0.00            
ATOM   1981  OE1 GLN A 129       5.414   2.203 -18.342  1.00  0.00            
ATOM   1982  NE2 GLN A 129       6.900   2.666 -19.871  1.00  0.00            
ATOM   1983 1HE2 GLN A 129       7.136   1.702 -20.040  1.00  0.00            
ATOM   1984 2HE2 GLN A 129       7.479   3.344 -20.346  1.00  0.00            
ATOM   1985  C   GLN A 129       4.549   7.020 -16.224  1.00  0.00            
ATOM   1986  O   GLN A 129       4.005   7.850 -16.930  1.00  0.00            
ATOM   1987  N   THR A 130       4.024   6.700 -15.016  1.00  0.00            
ATOM   1988  H   THR A 130       4.455   5.946 -14.506  1.00  0.00            
ATOM   1989  CA  THR A 130       2.923   7.414 -14.356  1.00  0.00            
ATOM   1990  HA  THR A 130       2.039   7.246 -14.961  1.00  0.00            
ATOM   1991  CB  THR A 130       2.641   6.719 -13.023  1.00  0.00            
ATOM   1992  HB  THR A 130       3.578   6.661 -12.481  1.00  0.00            
ATOM   1993  CG2 THR A 130       1.614   7.327 -12.026  1.00  0.00            
ATOM   1994 1HG2 THR A 130       1.580   6.702 -11.130  1.00  0.00            
ATOM   1995 2HG2 THR A 130       1.900   8.334 -11.729  1.00  0.00            
ATOM   1996 3HG2 THR A 130       0.654   7.313 -12.529  1.00  0.00            
ATOM   1997  OG1 THR A 130       2.148   5.459 -13.259  1.00  0.00            
ATOM   1998  HG1 THR A 130       2.844   5.113 -13.817  1.00  0.00            
ATOM   1999  C   THR A 130       3.205   8.916 -14.014  1.00  0.00            
ATOM   2000  O   THR A 130       2.425   9.767 -14.361  1.00  0.00            
ATOM   2001  N   PHE A 131       4.313   9.173 -13.370  1.00  0.00            
ATOM   2002  H   PHE A 131       4.951   8.417 -13.164  1.00  0.00            
ATOM   2003  CA  PHE A 131       4.651  10.550 -12.986  1.00  0.00            
ATOM   2004  HA  PHE A 131       3.780  11.132 -12.679  1.00  0.00            
ATOM   2005  CB  PHE A 131       5.676  10.380 -11.851  1.00  0.00            
ATOM   2006  HB2 PHE A 131       6.544   9.883 -12.302  1.00  0.00            
ATOM   2007  HB3 PHE A 131       5.919  11.400 -11.564  1.00  0.00            
ATOM   2008  CG  PHE A 131       5.371   9.712 -10.559  1.00  0.00            
ATOM   2009  CD1 PHE A 131       6.310   8.897  -9.905  1.00  0.00            
ATOM   2010  HD1 PHE A 131       7.303   8.684 -10.274  1.00  0.00            
ATOM   2011  CE1 PHE A 131       5.933   8.340  -8.699  1.00  0.00            
ATOM   2012  HE1 PHE A 131       6.532   7.644  -8.138  1.00  0.00            
ATOM   2013  CZ  PHE A 131       4.756   8.732  -8.014  1.00  0.00            
ATOM   2014  HZ  PHE A 131       4.612   8.387  -7.002  1.00  0.00            
ATOM   2015  CE2 PHE A 131       3.773   9.512  -8.704  1.00  0.00            
ATOM   2016  HE2 PHE A 131       2.843   9.832  -8.265  1.00  0.00            
ATOM   2017  CD2 PHE A 131       4.112  10.021  -9.972  1.00  0.00            
ATOM   2018  HD2 PHE A 131       3.444  10.694 -10.486  1.00  0.00            
ATOM   2019  C   PHE A 131       5.435  11.340 -14.049  1.00  0.00            
ATOM   2020  O   PHE A 131       5.673  12.531 -13.915  1.00  0.00            
ATOM   2021  N   SER A 132       5.657  10.730 -15.202  1.00  0.00            
ATOM   2022  H   SER A 132       5.340   9.788 -15.345  1.00  0.00            
ATOM   2023  CA  SER A 132       6.257  11.442 -16.376  1.00  0.00            
ATOM   2024  HA  SER A 132       7.250  11.764 -16.079  1.00  0.00            
ATOM   2025  CB  SER A 132       6.461  10.412 -17.552  1.00  0.00            
ATOM   2026  HB2 SER A 132       6.942  10.988 -18.340  1.00  0.00            
ATOM   2027  HB3 SER A 132       7.057   9.528 -17.321  1.00  0.00            
ATOM   2028  OG  SER A 132       5.221   9.849 -18.059  1.00  0.00            
ATOM   2029  HG  SER A 132       4.981   9.130 -17.465  1.00  0.00            
ATOM   2030  C   SER A 132       5.526  12.659 -16.889  1.00  0.00            
ATOM   2031  O   SER A 132       6.238  13.641 -17.228  1.00  0.00            
ATOM   2032  N   PRO A 133       4.153  12.683 -17.014  1.00  0.00            
ATOM   2033  CD  PRO A 133       3.121  11.835 -16.422  1.00  0.00            
ATOM   2034  HD2 PRO A 133       3.451  11.373 -15.486  1.00  0.00            
ATOM   2035  HD3 PRO A 133       2.962  11.009 -17.106  1.00  0.00            
ATOM   2036  CG  PRO A 133       1.814  12.702 -16.284  1.00  0.00            
ATOM   2037  HG2 PRO A 133       2.020  13.222 -15.353  1.00  0.00            
ATOM   2038  HG3 PRO A 133       0.911  12.082 -16.275  1.00  0.00            
ATOM   2039  CB  PRO A 133       2.004  13.594 -17.531  1.00  0.00            
ATOM   2040  HB2 PRO A 133       1.495  14.546 -17.344  1.00  0.00            
ATOM   2041  HB3 PRO A 133       1.600  13.082 -18.396  1.00  0.00            
ATOM   2042  CA  PRO A 133       3.453  13.805 -17.695  1.00  0.00            
ATOM   2043  HA  PRO A 133       3.674  13.789 -18.767  1.00  0.00            
ATOM   2044  C   PRO A 133       3.833  15.191 -17.148  1.00  0.00            
ATOM   2045  O   PRO A 133       3.735  16.171 -17.907  1.00  0.00            
ATOM   2046  N   PHE A 134       4.332  15.264 -15.898  1.00  0.00            
ATOM   2047  H   PHE A 134       4.494  14.371 -15.444  1.00  0.00            
ATOM   2048  CA  PHE A 134       4.705  16.387 -15.120  1.00  0.00            
ATOM   2049  HA  PHE A 134       3.976  17.196 -15.192  1.00  0.00            
ATOM   2050  CB  PHE A 134       4.577  16.024 -13.650  1.00  0.00            
ATOM   2051  HB2 PHE A 134       5.406  15.342 -13.460  1.00  0.00            
ATOM   2052  HB3 PHE A 134       4.588  16.964 -13.102  1.00  0.00            
ATOM   2053  CG  PHE A 134       3.316  15.317 -13.222  1.00  0.00            
ATOM   2054  CD1 PHE A 134       2.049  15.676 -13.724  1.00  0.00            
ATOM   2055  HD1 PHE A 134       1.998  16.607 -14.267  1.00  0.00            
ATOM   2056  CE1 PHE A 134       0.961  14.898 -13.319  1.00  0.00            
ATOM   2057  HE1 PHE A 134      -0.021  15.286 -13.586  1.00  0.00            
ATOM   2058  CZ  PHE A 134       1.021  13.711 -12.517  1.00  0.00            
ATOM   2059  HZ  PHE A 134       0.090  13.222 -12.280  1.00  0.00            
ATOM   2060  CE2 PHE A 134       2.315  13.342 -12.067  1.00  0.00            
ATOM   2061  HE2 PHE A 134       2.398  12.461 -11.438  1.00  0.00            
ATOM   2062  CD2 PHE A 134       3.422  14.101 -12.495  1.00  0.00            
ATOM   2063  HD2 PHE A 134       4.402  13.879 -12.094  1.00  0.00            
ATOM   2064  C   PHE A 134       6.015  17.046 -15.628  1.00  0.00            
ATOM   2065  O   PHE A 134       6.131  18.272 -15.705  1.00  0.00            
ATOM   2066  N   GLY A 135       7.061  16.240 -15.875  1.00  0.00            
ATOM   2067  H   GLY A 135       6.983  15.242 -15.726  1.00  0.00            
ATOM   2068  CA  GLY A 135       8.358  16.647 -16.503  1.00  0.00            
ATOM   2069  HA2 GLY A 135       8.244  17.121 -17.483  1.00  0.00            
ATOM   2070  HA3 GLY A 135       8.900  17.375 -15.908  1.00  0.00            
ATOM   2071  C   GLY A 135       9.249  15.485 -16.730  1.00  0.00            
ATOM   2072  O   GLY A 135       8.913  14.321 -16.460  1.00  0.00            
ATOM   2073  N   GLN A 136      10.457  15.747 -17.320  1.00  0.00            
ATOM   2074  H   GLN A 136      10.829  16.689 -17.270  1.00  0.00            
ATOM   2075  CA  GLN A 136      11.531  14.723 -17.458  1.00  0.00            
ATOM   2076  HA  GLN A 136      11.253  13.859 -18.058  1.00  0.00            
ATOM   2077  CB  GLN A 136      12.808  15.252 -18.040  1.00  0.00            
ATOM   2078  HB2 GLN A 136      13.176  16.045 -17.401  1.00  0.00            
ATOM   2079  HB3 GLN A 136      13.529  14.424 -18.023  1.00  0.00            
ATOM   2080  CG  GLN A 136      12.656  15.788 -19.538  1.00  0.00            
ATOM   2081  HG2 GLN A 136      12.012  15.106 -20.101  1.00  0.00            
ATOM   2082  HG3 GLN A 136      12.122  16.732 -19.502  1.00  0.00            
ATOM   2083  CD  GLN A 136      14.061  15.798 -20.027  1.00  0.00            
ATOM   2084  OE1 GLN A 136      14.876  16.688 -19.897  1.00  0.00            
ATOM   2085  NE2 GLN A 136      14.471  14.793 -20.737  1.00  0.00            
ATOM   2086 1HE2 GLN A 136      15.421  14.836 -21.063  1.00  0.00            
ATOM   2087 2HE2 GLN A 136      13.947  13.991 -21.057  1.00  0.00            
ATOM   2088  C   GLN A 136      11.910  14.182 -16.083  1.00  0.00            
ATOM   2089  O   GLN A 136      12.169  14.959 -15.122  1.00  0.00            
ATOM   2090  N   ILE A 137      12.125  12.855 -15.989  1.00  0.00            
ATOM   2091  H   ILE A 137      12.054  12.284 -16.826  1.00  0.00            
ATOM   2092  CA  ILE A 137      12.534  12.131 -14.735  1.00  0.00            
ATOM   2093  HA  ILE A 137      12.633  12.819 -13.900  1.00  0.00            
ATOM   2094  CB  ILE A 137      11.479  11.013 -14.435  1.00  0.00            
ATOM   2095  HB  ILE A 137      11.264  10.492 -15.372  1.00  0.00            
ATOM   2096  CG2 ILE A 137      11.902   9.876 -13.388  1.00  0.00            
ATOM   2097 1HG2 ILE A 137      11.091   9.199 -13.123  1.00  0.00            
ATOM   2098 2HG2 ILE A 137      12.606   9.232 -13.918  1.00  0.00            
ATOM   2099 3HG2 ILE A 137      12.480  10.301 -12.565  1.00  0.00            
ATOM   2100  CG1 ILE A 137      10.132  11.706 -14.032  1.00  0.00            
ATOM   2101 2HG1 ILE A 137      10.201  12.378 -13.171  1.00  0.00            
ATOM   2102 3HG1 ILE A 137       9.875  12.346 -14.870  1.00  0.00            
ATOM   2103  CD1 ILE A 137       8.951  10.828 -13.830  1.00  0.00            
ATOM   2104 1HD1 ILE A 137       9.160  10.110 -13.035  1.00  0.00            
ATOM   2105 2HD1 ILE A 137       8.057  11.453 -13.700  1.00  0.00            
ATOM   2106 3HD1 ILE A 137       8.817  10.206 -14.709  1.00  0.00            
ATOM   2107  C   ILE A 137      13.959  11.660 -14.847  1.00  0.00            
ATOM   2108  O   ILE A 137      14.341  11.164 -15.927  1.00  0.00            
ATOM   2109  N   MET A 138      14.776  12.116 -13.846  1.00  0.00            
ATOM   2110  H   MET A 138      14.201  12.647 -13.205  1.00  0.00            
ATOM   2111  CA  MET A 138      16.197  11.978 -13.653  1.00  0.00            
ATOM   2112  HA  MET A 138      16.539  11.624 -14.626  1.00  0.00            
ATOM   2113  CB  MET A 138      16.953  13.254 -13.269  1.00  0.00            
ATOM   2114  HB2 MET A 138      16.528  13.655 -12.357  1.00  0.00            
ATOM   2115  HB3 MET A 138      18.036  13.075 -13.287  1.00  0.00            
ATOM   2116  CG  MET A 138      16.723  14.384 -14.241  1.00  0.00            
ATOM   2117  HG2 MET A 138      15.698  14.727 -14.169  1.00  0.00            
ATOM   2118  HG3 MET A 138      17.320  15.199 -13.852  1.00  0.00            
ATOM   2119  SD  MET A 138      17.053  14.186 -16.071  1.00  0.00            
ATOM   2120  CE  MET A 138      18.789  13.760 -16.054  1.00  0.00            
ATOM   2121  HE1 MET A 138      19.250  14.518 -15.420  1.00  0.00            
ATOM   2122  HE2 MET A 138      18.861  12.743 -15.682  1.00  0.00            
ATOM   2123  HE3 MET A 138      19.161  13.806 -17.070  1.00  0.00            
ATOM   2124  C   MET A 138      16.585  10.841 -12.642  1.00  0.00            
ATOM   2125  O   MET A 138      17.713  10.407 -12.742  1.00  0.00            
ATOM   2126  N   GLU A 139      15.747  10.359 -11.766  1.00  0.00            
ATOM   2127  H   GLU A 139      14.972  10.993 -11.615  1.00  0.00            
ATOM   2128  CA  GLU A 139      15.977   9.210 -10.843  1.00  0.00            
ATOM   2129  HA  GLU A 139      16.503   8.409 -11.348  1.00  0.00            
ATOM   2130  CB  GLU A 139      16.718   9.634  -9.544  1.00  0.00            
ATOM   2131  HB2 GLU A 139      17.545  10.312  -9.797  1.00  0.00            
ATOM   2132  HB3 GLU A 139      15.940  10.104  -8.941  1.00  0.00            
ATOM   2133  CG  GLU A 139      17.366   8.395  -8.811  1.00  0.00            
ATOM   2134  HG2 GLU A 139      16.699   7.531  -8.840  1.00  0.00            
ATOM   2135  HG3 GLU A 139      18.256   8.119  -9.373  1.00  0.00            
ATOM   2136  CD  GLU A 139      17.656   8.556  -7.335  1.00  0.00            
ATOM   2137  OE1 GLU A 139      16.719   8.707  -6.540  1.00  0.00            
ATOM   2138  OE2 GLU A 139      18.829   8.678  -6.987  1.00  0.00            
ATOM   2139  C   GLU A 139      14.575   8.702 -10.348  1.00  0.00            
ATOM   2140  O   GLU A 139      13.844   9.599 -10.052  1.00  0.00            
ATOM   2141  N   ILE A 140      14.363   7.387  -9.990  1.00  0.00            
ATOM   2142  H   ILE A 140      15.122   6.788 -10.277  1.00  0.00            
ATOM   2143  CA  ILE A 140      13.279   6.805  -9.172  1.00  0.00            
ATOM   2144  HA  ILE A 140      13.011   7.576  -8.440  1.00  0.00            
ATOM   2145  CB  ILE A 140      12.029   6.563 -10.049  1.00  0.00            
ATOM   2146  HB  ILE A 140      11.930   7.448 -10.673  1.00  0.00            
ATOM   2147  CG2 ILE A 140      12.118   5.372 -10.977  1.00  0.00            
ATOM   2148 1HG2 ILE A 140      12.079   4.404 -10.475  1.00  0.00            
ATOM   2149 2HG2 ILE A 140      11.420   5.368 -11.807  1.00  0.00            
ATOM   2150 3HG2 ILE A 140      13.080   5.390 -11.503  1.00  0.00            
ATOM   2151  CG1 ILE A 140      10.760   6.495  -9.143  1.00  0.00            
ATOM   2152 2HG1 ILE A 140      10.638   5.591  -8.535  1.00  0.00            
ATOM   2153 3HG1 ILE A 140      10.666   7.396  -8.530  1.00  0.00            
ATOM   2154  CD1 ILE A 140       9.550   6.376  -9.919  1.00  0.00            
ATOM   2155 1HD1 ILE A 140       9.464   7.226 -10.592  1.00  0.00            
ATOM   2156 2HD1 ILE A 140       9.436   5.384 -10.354  1.00  0.00            
ATOM   2157 3HD1 ILE A 140       8.741   6.325  -9.190  1.00  0.00            
ATOM   2158  C   ILE A 140      13.597   5.505  -8.420  1.00  0.00            
ATOM   2159  O   ILE A 140      14.347   4.611  -8.897  1.00  0.00            
ATOM   2160  N   ARG A 141      13.205   5.508  -7.145  1.00  0.00            
ATOM   2161  H   ARG A 141      12.600   6.285  -6.939  1.00  0.00            
ATOM   2162  CA  ARG A 141      13.468   4.495  -6.132  1.00  0.00            
ATOM   2163  HA  ARG A 141      13.736   3.531  -6.567  1.00  0.00            
ATOM   2164  CB  ARG A 141      14.771   4.861  -5.328  1.00  0.00            
ATOM   2165  HB2 ARG A 141      14.938   4.023  -4.648  1.00  0.00            
ATOM   2166  HB3 ARG A 141      15.627   5.048  -5.986  1.00  0.00            
ATOM   2167  CG  ARG A 141      14.555   6.173  -4.427  1.00  0.00            
ATOM   2168  HG2 ARG A 141      14.436   7.079  -5.028  1.00  0.00            
ATOM   2169  HG3 ARG A 141      13.638   6.045  -3.847  1.00  0.00            
ATOM   2170  CD  ARG A 141      15.778   6.547  -3.582  1.00  0.00            
ATOM   2171  HD2 ARG A 141      15.408   7.218  -2.799  1.00  0.00            
ATOM   2172  HD3 ARG A 141      16.136   5.706  -2.995  1.00  0.00            
ATOM   2173  NE  ARG A 141      16.889   7.234  -4.212  1.00  0.00            
ATOM   2174  HE  ARG A 141      16.658   7.788  -5.023  1.00  0.00            
ATOM   2175  CZ  ARG A 141      18.076   7.509  -3.662  1.00  0.00            
ATOM   2176  NH1 ARG A 141      18.261   7.290  -2.404  1.00  0.00            
ATOM   2177 1HH1 ARG A 141      17.511   6.842  -1.893  1.00  0.00            
ATOM   2178 2HH1 ARG A 141      19.177   7.492  -2.035  1.00  0.00            
ATOM   2179  NH2 ARG A 141      19.068   8.083  -4.285  1.00  0.00            
ATOM   2180 1HH2 ARG A 141      18.993   8.488  -5.207  1.00  0.00            
ATOM   2181 2HH2 ARG A 141      19.949   7.991  -3.797  1.00  0.00            
ATOM   2182  C   ARG A 141      12.238   4.299  -5.264  1.00  0.00            
ATOM   2183  O   ARG A 141      11.420   5.180  -5.153  1.00  0.00            
ATOM   2184  N   VAL A 142      12.122   3.091  -4.762  1.00  0.00            
ATOM   2185  H   VAL A 142      12.827   2.397  -4.963  1.00  0.00            
ATOM   2186  CA  VAL A 142      10.872   2.555  -4.165  1.00  0.00            
ATOM   2187  HA  VAL A 142      10.268   3.394  -3.797  1.00  0.00            
ATOM   2188  CB  VAL A 142       9.941   1.942  -5.229  1.00  0.00            
ATOM   2189  HB  VAL A 142      10.367   1.006  -5.595  1.00  0.00            
ATOM   2190  CG1 VAL A 142       8.558   1.552  -4.638  1.00  0.00            
ATOM   2191 1HG1 VAL A 142       7.994   1.055  -5.421  1.00  0.00            
ATOM   2192 2HG1 VAL A 142       8.636   0.824  -3.833  1.00  0.00            
ATOM   2193 3HG1 VAL A 142       8.162   2.459  -4.174  1.00  0.00            
ATOM   2194  CG2 VAL A 142       9.634   2.848  -6.441  1.00  0.00            
ATOM   2195 1HG2 VAL A 142      10.562   3.191  -6.894  1.00  0.00            
ATOM   2196 2HG2 VAL A 142       9.037   2.315  -7.173  1.00  0.00            
ATOM   2197 3HG2 VAL A 142       9.141   3.765  -6.117  1.00  0.00            
ATOM   2198  C   VAL A 142      11.083   1.561  -3.048  1.00  0.00            
ATOM   2199  O   VAL A 142      11.958   0.720  -3.088  1.00  0.00            
ATOM   2200  N   PHE A 143      10.226   1.731  -2.007  1.00  0.00            
ATOM   2201  H   PHE A 143       9.528   2.457  -2.059  1.00  0.00            
ATOM   2202  CA  PHE A 143      10.413   1.057  -0.710  1.00  0.00            
ATOM   2203  HA  PHE A 143      11.061   0.182  -0.791  1.00  0.00            
ATOM   2204  CB  PHE A 143      11.140   1.883   0.267  1.00  0.00            
ATOM   2205  HB2 PHE A 143      10.453   2.673   0.567  1.00  0.00            
ATOM   2206  HB3 PHE A 143      11.398   1.297   1.147  1.00  0.00            
ATOM   2207  CG  PHE A 143      12.443   2.550  -0.164  1.00  0.00            
ATOM   2208  CD1 PHE A 143      13.591   1.723  -0.155  1.00  0.00            
ATOM   2209  HD1 PHE A 143      13.433   0.753   0.305  1.00  0.00            
ATOM   2210  CE1 PHE A 143      14.816   2.214  -0.661  1.00  0.00            
ATOM   2211  HE1 PHE A 143      15.721   1.644  -0.521  1.00  0.00            
ATOM   2212  CZ  PHE A 143      14.889   3.443  -1.208  1.00  0.00            
ATOM   2213  HZ  PHE A 143      15.859   3.784  -1.530  1.00  0.00            
ATOM   2214  CE2 PHE A 143      13.772   4.274  -1.311  1.00  0.00            
ATOM   2215  HE2 PHE A 143      13.761   5.250  -1.779  1.00  0.00            
ATOM   2216  CD2 PHE A 143      12.598   3.879  -0.632  1.00  0.00            
ATOM   2217  HD2 PHE A 143      11.680   4.434  -0.735  1.00  0.00            
ATOM   2218  C   PHE A 143       9.116   0.428  -0.139  1.00  0.00            
ATOM   2219  O   PHE A 143       8.494   1.061   0.741  1.00  0.00            
ATOM   2220  N   PRO A 144       8.746  -0.731  -0.711  1.00  0.00            
ATOM   2221  CD  PRO A 144       9.254  -1.293  -1.921  1.00  0.00            
ATOM   2222  HD2 PRO A 144      10.240  -1.690  -1.694  1.00  0.00            
ATOM   2223  HD3 PRO A 144       9.355  -0.592  -2.748  1.00  0.00            
ATOM   2224  CG  PRO A 144       8.345  -2.418  -2.386  1.00  0.00            
ATOM   2225  HG2 PRO A 144       8.868  -3.323  -2.685  1.00  0.00            
ATOM   2226  HG3 PRO A 144       7.869  -1.993  -3.271  1.00  0.00            
ATOM   2227  CB  PRO A 144       7.433  -2.726  -1.174  1.00  0.00            
ATOM   2228  HB2 PRO A 144       7.695  -3.582  -0.555  1.00  0.00            
ATOM   2229  HB3 PRO A 144       6.393  -2.918  -1.440  1.00  0.00            
ATOM   2230  CA  PRO A 144       7.547  -1.426  -0.301  1.00  0.00            
ATOM   2231  HA  PRO A 144       6.712  -0.753  -0.499  1.00  0.00            
ATOM   2232  C   PRO A 144       7.602  -1.800   1.209  1.00  0.00            
ATOM   2233  O   PRO A 144       6.604  -1.812   1.869  1.00  0.00            
ATOM   2234  N   GLU A 145       8.751  -2.164   1.720  1.00  0.00            
ATOM   2235  H   GLU A 145       9.536  -2.364   1.124  1.00  0.00            
ATOM   2236  CA  GLU A 145       8.929  -2.452   3.135  1.00  0.00            
ATOM   2237  HA  GLU A 145       8.421  -3.363   3.439  1.00  0.00            
ATOM   2238  CB  GLU A 145      10.409  -2.791   3.374  1.00  0.00            
ATOM   2239  HB2 GLU A 145      10.502  -3.065   4.425  1.00  0.00            
ATOM   2240  HB3 GLU A 145      10.730  -3.656   2.802  1.00  0.00            
ATOM   2241  CG  GLU A 145      11.368  -1.720   3.025  1.00  0.00            
ATOM   2242  HG2 GLU A 145      10.975  -0.711   3.097  1.00  0.00            
ATOM   2243  HG3 GLU A 145      12.042  -1.763   3.879  1.00  0.00            
ATOM   2244  CD  GLU A 145      12.107  -1.852   1.766  1.00  0.00            
ATOM   2245  OE1 GLU A 145      13.311  -1.635   1.855  1.00  0.00            
ATOM   2246  OE2 GLU A 145      11.562  -2.124   0.674  1.00  0.00            
ATOM   2247  C   GLU A 145       8.507  -1.318   4.136  1.00  0.00            
ATOM   2248  O   GLU A 145       8.363  -1.515   5.351  1.00  0.00            
ATOM   2249  N   LYS A 146       8.243  -0.130   3.496  1.00  0.00            
ATOM   2250  H   LYS A 146       8.307  -0.169   2.489  1.00  0.00            
ATOM   2251  CA  LYS A 146       7.836   1.149   4.082  1.00  0.00            
ATOM   2252  HA  LYS A 146       7.619   0.874   5.117  1.00  0.00            
ATOM   2253  CB  LYS A 146       9.061   2.167   4.005  1.00  0.00            
ATOM   2254  HB2 LYS A 146       9.359   2.178   2.960  1.00  0.00            
ATOM   2255  HB3 LYS A 146       8.815   3.163   4.354  1.00  0.00            
ATOM   2256  CG  LYS A 146      10.210   1.777   4.947  1.00  0.00            
ATOM   2257  HG2 LYS A 146      10.780   0.986   4.450  1.00  0.00            
ATOM   2258  HG3 LYS A 146      10.939   2.589   4.915  1.00  0.00            
ATOM   2259  CD  LYS A 146       9.971   1.408   6.469  1.00  0.00            
ATOM   2260  HD2 LYS A 146       9.263   2.097   6.914  1.00  0.00            
ATOM   2261  HD3 LYS A 146       9.428   0.455   6.468  1.00  0.00            
ATOM   2262  CE  LYS A 146      11.205   1.282   7.259  1.00  0.00            
ATOM   2263  HE2 LYS A 146      11.041   0.831   8.244  1.00  0.00            
ATOM   2264  HE3 LYS A 146      11.789   0.557   6.700  1.00  0.00            
ATOM   2265  NZ  LYS A 146      11.992   2.493   7.370  1.00  0.00            
ATOM   2266  HZ1 LYS A 146      12.951   2.237   7.531  1.00  0.00            
ATOM   2267  HZ2 LYS A 146      12.009   3.062   6.539  1.00  0.00            
ATOM   2268  HZ3 LYS A 146      11.583   3.043   8.120  1.00  0.00            
ATOM   2269  C   LYS A 146       6.563   1.817   3.480  1.00  0.00            
ATOM   2270  O   LYS A 146       5.994   2.686   4.121  1.00  0.00            
ATOM   2271  N   GLY A 147       6.234   1.452   2.255  1.00  0.00            
ATOM   2272  H   GLY A 147       6.885   0.877   1.737  1.00  0.00            
ATOM   2273  CA  GLY A 147       5.184   2.024   1.392  1.00  0.00            
ATOM   2274  HA2 GLY A 147       4.558   1.280   0.915  1.00  0.00            
ATOM   2275  HA3 GLY A 147       4.531   2.614   2.048  1.00  0.00            
ATOM   2276  C   GLY A 147       5.647   3.042   0.367  1.00  0.00            
ATOM   2277  O   GLY A 147       5.054   3.168  -0.692  1.00  0.00            
ATOM   2278  N   TYR A 148       6.526   3.967   0.779  1.00  0.00            
ATOM   2279  H   TYR A 148       6.840   3.939   1.735  1.00  0.00            
ATOM   2280  CA  TYR A 148       6.810   5.194   0.009  1.00  0.00            
ATOM   2281  HA  TYR A 148       5.863   5.577  -0.355  1.00  0.00            
ATOM   2282  CB  TYR A 148       7.423   6.286   0.922  1.00  0.00            
ATOM   2283  HB2 TYR A 148       7.404   7.248   0.416  1.00  0.00            
ATOM   2284  HB3 TYR A 148       6.653   6.501   1.666  1.00  0.00            
ATOM   2285  CG  TYR A 148       8.804   6.086   1.554  1.00  0.00            
ATOM   2286  CD1 TYR A 148       9.926   6.531   0.838  1.00  0.00            
ATOM   2287  HD1 TYR A 148       9.806   7.121  -0.063  1.00  0.00            
ATOM   2288  CE1 TYR A 148      11.223   6.179   1.194  1.00  0.00            
ATOM   2289  HE1 TYR A 148      12.042   6.279   0.495  1.00  0.00            
ATOM   2290  CZ  TYR A 148      11.455   5.492   2.397  1.00  0.00            
ATOM   2291  OH  TYR A 148      12.723   5.134   2.744  1.00  0.00            
ATOM   2292  HH  TYR A 148      12.655   4.783   3.634  1.00  0.00            
ATOM   2293  CE2 TYR A 148      10.329   5.264   3.296  1.00  0.00            
ATOM   2294  HE2 TYR A 148      10.467   4.802   4.258  1.00  0.00            
ATOM   2295  CD2 TYR A 148       9.000   5.474   2.796  1.00  0.00            
ATOM   2296  HD2 TYR A 148       8.123   5.236   3.388  1.00  0.00            
ATOM   2297  C   TYR A 148       7.719   5.102  -1.285  1.00  0.00            
ATOM   2298  O   TYR A 148       8.105   4.000  -1.642  1.00  0.00            
ATOM   2299  N   SER A 149       8.079   6.199  -1.937  1.00  0.00            
ATOM   2300  H   SER A 149       7.615   7.063  -1.698  1.00  0.00            
ATOM   2301  CA  SER A 149       8.984   6.324  -3.048  1.00  0.00            
ATOM   2302  HA  SER A 149       9.823   5.640  -2.957  1.00  0.00            
ATOM   2303  CB  SER A 149       8.165   6.000  -4.286  1.00  0.00            
ATOM   2304  HB2 SER A 149       8.772   5.999  -5.192  1.00  0.00            
ATOM   2305  HB3 SER A 149       7.795   4.974  -4.193  1.00  0.00            
ATOM   2306  OG  SER A 149       7.118   6.874  -4.542  1.00  0.00            
ATOM   2307  HG  SER A 149       6.509   6.836  -3.800  1.00  0.00            
ATOM   2308  C   SER A 149       9.529   7.767  -3.130  1.00  0.00            
ATOM   2309  O   SER A 149       9.046   8.682  -2.409  1.00  0.00            
ATOM   2310  N   PHE A 150      10.488   7.912  -4.027  1.00  0.00            
ATOM   2311  H   PHE A 150      10.823   7.072  -4.485  1.00  0.00            
ATOM   2312  CA  PHE A 150      11.026   9.227  -4.424  1.00  0.00            
ATOM   2313  HA  PHE A 150      10.336  10.030  -4.172  1.00  0.00            
ATOM   2314  CB  PHE A 150      12.462   9.328  -3.803  1.00  0.00            
ATOM   2315  HB2 PHE A 150      12.964   8.365  -3.844  1.00  0.00            
ATOM   2316  HB3 PHE A 150      12.914  10.050  -4.486  1.00  0.00            
ATOM   2317  CG  PHE A 150      12.389   9.803  -2.328  1.00  0.00            
ATOM   2318  CD1 PHE A 150      12.215   8.941  -1.278  1.00  0.00            
ATOM   2319  HD1 PHE A 150      12.112   7.884  -1.514  1.00  0.00            
ATOM   2320  CE1 PHE A 150      11.971   9.448   0.019  1.00  0.00            
ATOM   2321  HE1 PHE A 150      11.797   8.782   0.840  1.00  0.00            
ATOM   2322  CZ  PHE A 150      12.053  10.862   0.273  1.00  0.00            
ATOM   2323  HZ  PHE A 150      11.947  11.246   1.277  1.00  0.00            
ATOM   2324  CE2 PHE A 150      12.344  11.764  -0.756  1.00  0.00            
ATOM   2325  HE2 PHE A 150      12.626  12.788  -0.557  1.00  0.00            
ATOM   2326  CD2 PHE A 150      12.455  11.206  -2.051  1.00  0.00            
ATOM   2327  HD2 PHE A 150      12.680  11.849  -2.887  1.00  0.00            
ATOM   2328  C   PHE A 150      11.242   9.317  -5.982  1.00  0.00            
ATOM   2329  O   PHE A 150      11.716   8.269  -6.553  1.00  0.00            
ATOM   2330  N   VAL A 151      10.987  10.438  -6.609  1.00  0.00            
ATOM   2331  H   VAL A 151      10.819  11.242  -6.002  1.00  0.00            
ATOM   2332  CA  VAL A 151      11.311  10.801  -8.025  1.00  0.00            
ATOM   2333  HA  VAL A 151      11.946  10.077  -8.536  1.00  0.00            
ATOM   2334  CB  VAL A 151       9.974  10.712  -8.886  1.00  0.00            
ATOM   2335  HB  VAL A 151       9.883   9.633  -9.033  1.00  0.00            
ATOM   2336  CG1 VAL A 151       8.691  11.208  -8.222  1.00  0.00            
ATOM   2337 1HG1 VAL A 151       7.946  11.091  -9.007  1.00  0.00            
ATOM   2338 2HG1 VAL A 151       8.443  10.540  -7.401  1.00  0.00            
ATOM   2339 3HG1 VAL A 151       8.844  12.217  -7.844  1.00  0.00            
ATOM   2340  CG2 VAL A 151      10.078  11.313 -10.268  1.00  0.00            
ATOM   2341 1HG2 VAL A 151      10.153  12.387 -10.081  1.00  0.00            
ATOM   2342 2HG2 VAL A 151      11.004  10.906 -10.674  1.00  0.00            
ATOM   2343 3HG2 VAL A 151       9.225  11.006 -10.881  1.00  0.00            
ATOM   2344  C   VAL A 151      12.026  12.156  -8.074  1.00  0.00            
ATOM   2345  O   VAL A 151      11.579  13.095  -7.473  1.00  0.00            
ATOM   2346  N   ARG A 152      13.251  12.181  -8.691  1.00  0.00            
ATOM   2347  H   ARG A 152      13.586  11.283  -9.022  1.00  0.00            
ATOM   2348  CA  ARG A 152      13.979  13.413  -9.014  1.00  0.00            
ATOM   2349  HA  ARG A 152      13.655  14.185  -8.307  1.00  0.00            
ATOM   2350  CB  ARG A 152      15.528  13.231  -8.873  1.00  0.00            
ATOM   2351  HB2 ARG A 152      15.749  12.622  -7.990  1.00  0.00            
ATOM   2352  HB3 ARG A 152      15.910  12.603  -9.679  1.00  0.00            
ATOM   2353  CG  ARG A 152      16.281  14.552  -8.952  1.00  0.00            
ATOM   2354  HG2 ARG A 152      16.300  14.828 -10.004  1.00  0.00            
ATOM   2355  HG3 ARG A 152      15.748  15.295  -8.362  1.00  0.00            
ATOM   2356  CD  ARG A 152      17.725  14.475  -8.492  1.00  0.00            
ATOM   2357  HD2 ARG A 152      18.209  15.427  -8.700  1.00  0.00            
ATOM   2358  HD3 ARG A 152      17.741  14.374  -7.408  1.00  0.00            
ATOM   2359  NE  ARG A 152      18.422  13.381  -9.195  1.00  0.00            
ATOM   2360  HE  ARG A 152      18.539  12.498  -8.714  1.00  0.00            
ATOM   2361  CZ  ARG A 152      19.086  13.517 -10.333  1.00  0.00            
ATOM   2362  NH1 ARG A 152      19.129  14.669 -11.018  1.00  0.00            
ATOM   2363 1HH1 ARG A 152      18.459  15.419 -10.974  1.00  0.00            
ATOM   2364 2HH1 ARG A 152      19.765  14.653 -11.807  1.00  0.00            
ATOM   2365  NH2 ARG A 152      19.820  12.526 -10.792  1.00  0.00            
ATOM   2366 1HH2 ARG A 152      19.677  11.647 -10.329  1.00  0.00            
ATOM   2367 2HH2 ARG A 152      20.207  12.542 -11.722  1.00  0.00            
ATOM   2368  C   ARG A 152      13.652  13.835 -10.412  1.00  0.00            
ATOM   2369  O   ARG A 152      14.028  13.125 -11.353  1.00  0.00            
ATOM   2370  N   PHE A 153      12.969  14.995 -10.489  1.00  0.00            
ATOM   2371  H   PHE A 153      12.652  15.432  -9.628  1.00  0.00            
ATOM   2372  CA  PHE A 153      12.707  15.696 -11.771  1.00  0.00            
ATOM   2373  HA  PHE A 153      12.513  14.991 -12.575  1.00  0.00            
ATOM   2374  CB  PHE A 153      11.462  16.566 -11.616  1.00  0.00            
ATOM   2375  HB2 PHE A 153      11.586  17.052 -10.653  1.00  0.00            
ATOM   2376  HB3 PHE A 153      11.381  17.268 -12.448  1.00  0.00            
ATOM   2377  CG  PHE A 153      10.158  15.810 -11.515  1.00  0.00            
ATOM   2378  CD1 PHE A 153       9.651  15.168 -10.375  1.00  0.00            
ATOM   2379  HD1 PHE A 153      10.225  15.197  -9.462  1.00  0.00            
ATOM   2380  CE1 PHE A 153       8.559  14.272 -10.395  1.00  0.00            
ATOM   2381  HE1 PHE A 153       8.297  13.720  -9.501  1.00  0.00            
ATOM   2382  CZ  PHE A 153       7.827  14.067 -11.580  1.00  0.00            
ATOM   2383  HZ  PHE A 153       6.968  13.420 -11.543  1.00  0.00            
ATOM   2384  CE2 PHE A 153       8.250  14.838 -12.689  1.00  0.00            
ATOM   2385  HE2 PHE A 153       7.753  14.680 -13.640  1.00  0.00            
ATOM   2386  CD2 PHE A 153       9.380  15.649 -12.711  1.00  0.00            
ATOM   2387  HD2 PHE A 153       9.628  16.029 -13.700  1.00  0.00            
ATOM   2388  C   PHE A 153      13.924  16.468 -12.131  1.00  0.00            
ATOM   2389  O   PHE A 153      14.754  16.698 -11.271  1.00  0.00            
ATOM   2390  N   SER A 154      13.970  17.024 -13.341  1.00  0.00            
ATOM   2391  H   SER A 154      13.398  16.752 -14.123  1.00  0.00            
ATOM   2392  CA  SER A 154      15.046  17.919 -13.710  1.00  0.00            
ATOM   2393  HA  SER A 154      15.926  17.562 -13.169  1.00  0.00            
ATOM   2394  CB  SER A 154      15.244  17.825 -15.252  1.00  0.00            
ATOM   2395  HB2 SER A 154      16.120  18.316 -15.669  1.00  0.00            
ATOM   2396  HB3 SER A 154      15.450  16.757 -15.350  1.00  0.00            
ATOM   2397  OG  SER A 154      14.001  18.017 -15.937  1.00  0.00            
ATOM   2398  HG  SER A 154      14.350  18.168 -16.814  1.00  0.00            
ATOM   2399  C   SER A 154      14.663  19.378 -13.384  1.00  0.00            
ATOM   2400  O   SER A 154      15.549  20.194 -13.190  1.00  0.00            
ATOM   2401  N   THR A 155      13.424  19.732 -13.086  1.00  0.00            
ATOM   2402  H   THR A 155      12.627  19.133 -13.191  1.00  0.00            
ATOM   2403  CA  THR A 155      13.069  21.203 -13.074  1.00  0.00            
ATOM   2404  HA  THR A 155      13.932  21.817 -12.839  1.00  0.00            
ATOM   2405  CB  THR A 155      12.661  21.719 -14.508  1.00  0.00            
ATOM   2406  HB  THR A 155      12.383  22.764 -14.326  1.00  0.00            
ATOM   2407  CG2 THR A 155      13.653  21.679 -15.667  1.00  0.00            
ATOM   2408 1HG2 THR A 155      14.659  22.053 -15.427  1.00  0.00            
ATOM   2409 2HG2 THR A 155      13.660  20.627 -15.918  1.00  0.00            
ATOM   2410 3HG2 THR A 155      13.259  22.293 -16.482  1.00  0.00            
ATOM   2411  OG1 THR A 155      11.489  21.083 -14.912  1.00  0.00            
ATOM   2412  HG1 THR A 155      10.859  21.802 -14.869  1.00  0.00            
ATOM   2413  C   THR A 155      11.992  21.452 -12.013  1.00  0.00            
ATOM   2414  O   THR A 155      11.098  20.621 -11.750  1.00  0.00            
ATOM   2415  N   HIE A 156      12.102  22.569 -11.299  1.00  0.00            
ATOM   2416  H   HIE A 156      12.861  23.183 -11.552  1.00  0.00            
ATOM   2417  CA  HIE A 156      11.366  22.894 -10.034  1.00  0.00            
ATOM   2418  HA  HIE A 156      11.447  22.076  -9.324  1.00  0.00            
ATOM   2419  CB  HIE A 156      11.995  24.136  -9.402  1.00  0.00            
ATOM   2420  HB2 HIE A 156      13.029  23.947  -9.131  1.00  0.00            
ATOM   2421  HB3 HIE A 156      11.935  24.995 -10.078  1.00  0.00            
ATOM   2422  CG  HIE A 156      11.372  24.571  -8.137  1.00  0.00            
ATOM   2423  ND1 HIE A 156      10.542  25.756  -7.962  1.00  0.00            
ATOM   2424  CE1 HIE A 156      10.210  25.704  -6.660  1.00  0.00            
ATOM   2425  HE1 HIE A 156       9.760  26.445  -6.015  1.00  0.00            
ATOM   2426  NE2 HIE A 156      10.662  24.644  -6.039  1.00  0.00            
ATOM   2427  HE2 HIE A 156      10.399  24.352  -5.108  1.00  0.00            
ATOM   2428  CD2 HIE A 156      11.421  23.948  -6.895  1.00  0.00            
ATOM   2429  HD2 HIE A 156      12.011  23.064  -6.707  1.00  0.00            
ATOM   2430  C   HIE A 156       9.913  22.995 -10.281  1.00  0.00            
ATOM   2431  O   HIE A 156       9.123  22.376  -9.556  1.00  0.00            
ATOM   2432  N   GLU A 157       9.495  23.836 -11.195  1.00  0.00            
ATOM   2433  H   GLU A 157      10.264  24.253 -11.695  1.00  0.00            
ATOM   2434  CA  GLU A 157       8.054  24.155 -11.366  1.00  0.00            
ATOM   2435  HA  GLU A 157       7.587  24.463 -10.436  1.00  0.00            
ATOM   2436  CB  GLU A 157       7.960  25.307 -12.494  1.00  0.00            
ATOM   2437  HB2 GLU A 157       7.045  25.876 -12.380  1.00  0.00            
ATOM   2438  HB3 GLU A 157       8.609  26.073 -12.069  1.00  0.00            
ATOM   2439  CG  GLU A 157       8.320  25.003 -13.926  1.00  0.00            
ATOM   2440  HG2 GLU A 157       7.477  24.411 -14.294  1.00  0.00            
ATOM   2441  HG3 GLU A 157       8.440  25.923 -14.516  1.00  0.00            
ATOM   2442  CD  GLU A 157       9.630  24.260 -14.118  1.00  0.00            
ATOM   2443  OE1 GLU A 157      10.674  24.849 -13.720  1.00  0.00            
ATOM   2444  OE2 GLU A 157       9.625  23.101 -14.613  1.00  0.00            
ATOM   2445  C   GLU A 157       7.212  22.939 -11.895  1.00  0.00            
ATOM   2446  O   GLU A 157       6.004  22.891 -11.709  1.00  0.00            
ATOM   2447  N   SER A 158       7.916  21.972 -12.505  1.00  0.00            
ATOM   2448  H   SER A 158       8.898  22.148 -12.430  1.00  0.00            
ATOM   2449  CA  SER A 158       7.365  20.676 -12.981  1.00  0.00            
ATOM   2450  HA  SER A 158       6.440  20.885 -13.507  1.00  0.00            
ATOM   2451  CB  SER A 158       8.376  20.051 -13.971  1.00  0.00            
ATOM   2452  HB2 SER A 158       9.359  20.093 -13.504  1.00  0.00            
ATOM   2453  HB3 SER A 158       8.114  19.004 -14.142  1.00  0.00            
ATOM   2454  OG  SER A 158       8.398  20.776 -15.153  1.00  0.00            
ATOM   2455  HG  SER A 158       8.661  21.668 -14.928  1.00  0.00            
ATOM   2456  C   SER A 158       7.125  19.710 -11.791  1.00  0.00            
ATOM   2457  O   SER A 158       6.137  18.995 -11.653  1.00  0.00            
ATOM   2458  N   ALA A 159       8.145  19.721 -10.910  1.00  0.00            
ATOM   2459  H   ALA A 159       8.912  20.354 -11.109  1.00  0.00            
ATOM   2460  CA  ALA A 159       8.154  19.023  -9.603  1.00  0.00            
ATOM   2461  HA  ALA A 159       8.090  17.947  -9.770  1.00  0.00            
ATOM   2462  CB  ALA A 159       9.546  19.193  -8.965  1.00  0.00            
ATOM   2463  HB1 ALA A 159       9.609  18.707  -7.999  1.00  0.00            
ATOM   2464  HB2 ALA A 159      10.290  18.636  -9.529  1.00  0.00            
ATOM   2465  HB3 ALA A 159       9.962  20.195  -8.778  1.00  0.00            
ATOM   2466  C   ALA A 159       7.038  19.527  -8.640  1.00  0.00            
ATOM   2467  O   ALA A 159       6.218  18.745  -8.093  1.00  0.00            
ATOM   2468  N   ALA A 160       6.886  20.868  -8.567  1.00  0.00            
ATOM   2469  H   ALA A 160       7.627  21.437  -8.945  1.00  0.00            
ATOM   2470  CA  ALA A 160       5.731  21.552  -7.932  1.00  0.00            
ATOM   2471  HA  ALA A 160       5.595  21.208  -6.915  1.00  0.00            
ATOM   2472  CB  ALA A 160       5.848  23.026  -8.042  1.00  0.00            
ATOM   2473  HB1 ALA A 160       5.273  23.611  -7.323  1.00  0.00            
ATOM   2474  HB2 ALA A 160       6.866  23.389  -7.903  1.00  0.00            
ATOM   2475  HB3 ALA A 160       5.597  23.389  -9.040  1.00  0.00            
ATOM   2476  C   ALA A 160       4.393  21.146  -8.597  1.00  0.00            
ATOM   2477  O   ALA A 160       3.428  21.139  -7.847  1.00  0.00            
ATOM   2478  N   HIE A 161       4.330  20.827  -9.854  1.00  0.00            
ATOM   2479  H   HIE A 161       5.111  21.088 -10.435  1.00  0.00            
ATOM   2480  CA  HIE A 161       3.011  20.404 -10.475  1.00  0.00            
ATOM   2481  HA  HIE A 161       2.190  21.057 -10.177  1.00  0.00            
ATOM   2482  CB  HIE A 161       3.135  20.861 -11.901  1.00  0.00            
ATOM   2483  HB2 HIE A 161       3.037  21.948 -11.904  1.00  0.00            
ATOM   2484  HB3 HIE A 161       4.070  20.538 -12.364  1.00  0.00            
ATOM   2485  CG  HIE A 161       2.065  20.283 -12.743  1.00  0.00            
ATOM   2486  ND1 HIE A 161       0.795  20.742 -12.689  1.00  0.00            
ATOM   2487  CE1 HIE A 161       0.173  20.076 -13.660  1.00  0.00            
ATOM   2488  HE1 HIE A 161      -0.831  20.332 -13.982  1.00  0.00            
ATOM   2489  NE2 HIE A 161       0.939  19.255 -14.339  1.00  0.00            
ATOM   2490  HE2 HIE A 161       0.685  18.886 -15.241  1.00  0.00            
ATOM   2491  CD2 HIE A 161       2.160  19.377 -13.750  1.00  0.00            
ATOM   2492  HD2 HIE A 161       3.078  18.827 -13.853  1.00  0.00            
ATOM   2493  C   HIE A 161       2.745  18.905 -10.361  1.00  0.00            
ATOM   2494  O   HIE A 161       1.644  18.448 -10.185  1.00  0.00            
ATOM   2495  N   ALA A 162       3.820  18.153 -10.313  1.00  0.00            
ATOM   2496  H   ALA A 162       4.746  18.528 -10.426  1.00  0.00            
ATOM   2497  CA  ALA A 162       3.878  16.741  -9.975  1.00  0.00            
ATOM   2498  HA  ALA A 162       3.266  16.198 -10.684  1.00  0.00            
ATOM   2499  CB  ALA A 162       5.320  16.233 -10.054  1.00  0.00            
ATOM   2500  HB1 ALA A 162       5.829  16.346 -11.010  1.00  0.00            
ATOM   2501  HB2 ALA A 162       5.862  16.609  -9.175  1.00  0.00            
ATOM   2502  HB3 ALA A 162       5.422  15.158  -9.938  1.00  0.00            
ATOM   2503  C   ALA A 162       3.195  16.435  -8.567  1.00  0.00            
ATOM   2504  O   ALA A 162       2.216  15.722  -8.577  1.00  0.00            
ATOM   2505  N   ILE A 163       3.588  17.138  -7.472  1.00  0.00            
ATOM   2506  H   ILE A 163       4.366  17.766  -7.600  1.00  0.00            
ATOM   2507  CA  ILE A 163       2.876  17.156  -6.133  1.00  0.00            
ATOM   2508  HA  ILE A 163       2.969  16.133  -5.789  1.00  0.00            
ATOM   2509  CB  ILE A 163       3.555  18.133  -5.127  1.00  0.00            
ATOM   2510  HB  ILE A 163       3.546  19.121  -5.599  1.00  0.00            
ATOM   2511  CG2 ILE A 163       2.760  18.284  -3.844  1.00  0.00            
ATOM   2512 1HG2 ILE A 163       1.813  18.792  -4.003  1.00  0.00            
ATOM   2513 2HG2 ILE A 163       2.629  17.257  -3.498  1.00  0.00            
ATOM   2514 3HG2 ILE A 163       3.299  18.912  -3.130  1.00  0.00            
ATOM   2515  CG1 ILE A 163       5.032  17.755  -4.792  1.00  0.00            
ATOM   2516 2HG1 ILE A 163       5.029  17.051  -3.964  1.00  0.00            
ATOM   2517 3HG1 ILE A 163       5.528  17.319  -5.660  1.00  0.00            
ATOM   2518  CD1 ILE A 163       5.943  18.957  -4.443  1.00  0.00            
ATOM   2519 1HD1 ILE A 163       6.886  18.611  -4.025  1.00  0.00            
ATOM   2520 2HD1 ILE A 163       6.011  19.516  -5.376  1.00  0.00            
ATOM   2521 3HD1 ILE A 163       5.490  19.547  -3.653  1.00  0.00            
ATOM   2522  C   ILE A 163       1.376  17.463  -6.205  1.00  0.00            
ATOM   2523  O   ILE A 163       0.566  16.595  -5.916  1.00  0.00            
ATOM   2524  N   VAL A 164       0.959  18.605  -6.697  1.00  0.00            
ATOM   2525  H   VAL A 164       1.639  19.301  -6.938  1.00  0.00            
ATOM   2526  CA  VAL A 164      -0.483  19.058  -6.764  1.00  0.00            
ATOM   2527  HA  VAL A 164      -0.953  19.043  -5.772  1.00  0.00            
ATOM   2528  CB  VAL A 164      -0.553  20.458  -7.376  1.00  0.00            
ATOM   2529  HB  VAL A 164       0.075  20.563  -8.255  1.00  0.00            
ATOM   2530  CG1 VAL A 164      -1.938  20.875  -7.825  1.00  0.00            
ATOM   2531 1HG1 VAL A 164      -1.751  21.772  -8.419  1.00  0.00            
ATOM   2532 2HG1 VAL A 164      -2.255  20.167  -8.597  1.00  0.00            
ATOM   2533 3HG1 VAL A 164      -2.568  20.998  -6.953  1.00  0.00            
ATOM   2534  CG2 VAL A 164      -0.172  21.429  -6.248  1.00  0.00            
ATOM   2535 1HG2 VAL A 164      -0.988  21.685  -5.581  1.00  0.00            
ATOM   2536 2HG2 VAL A 164       0.635  21.001  -5.650  1.00  0.00            
ATOM   2537 3HG2 VAL A 164       0.182  22.364  -6.684  1.00  0.00            
ATOM   2538  C   VAL A 164      -1.323  18.095  -7.533  1.00  0.00            
ATOM   2539  O   VAL A 164      -2.486  17.856  -7.162  1.00  0.00            
ATOM   2540  N   SER A 165      -0.804  17.546  -8.624  1.00  0.00            
ATOM   2541  H   SER A 165       0.164  17.717  -8.887  1.00  0.00            
ATOM   2542  CA  SER A 165      -1.531  16.500  -9.436  1.00  0.00            
ATOM   2543  HA  SER A 165      -2.512  16.910  -9.706  1.00  0.00            
ATOM   2544  CB  SER A 165      -0.789  16.178 -10.708  1.00  0.00            
ATOM   2545  HB2 SER A 165       0.200  15.813 -10.438  1.00  0.00            
ATOM   2546  HB3 SER A 165      -1.228  15.371 -11.299  1.00  0.00            
ATOM   2547  OG  SER A 165      -0.660  17.295 -11.559  1.00  0.00            
ATOM   2548  HG  SER A 165       0.123  17.829 -11.392  1.00  0.00            
ATOM   2549  C   SER A 165      -1.621  15.184  -8.682  1.00  0.00            
ATOM   2550  O   SER A 165      -2.724  14.673  -8.547  1.00  0.00            
ATOM   2551  N   VAL A 166      -0.548  14.633  -8.093  1.00  0.00            
ATOM   2552  H   VAL A 166       0.351  15.085  -8.161  1.00  0.00            
ATOM   2553  CA  VAL A 166      -0.664  13.348  -7.394  1.00  0.00            
ATOM   2554  HA  VAL A 166      -1.112  12.703  -8.146  1.00  0.00            
ATOM   2555  CB  VAL A 166       0.768  12.755  -7.038  1.00  0.00            
ATOM   2556  HB  VAL A 166       1.221  13.615  -6.543  1.00  0.00            
ATOM   2557  CG1 VAL A 166       0.643  11.430  -6.287  1.00  0.00            
ATOM   2558 1HG1 VAL A 166       0.165  11.539  -5.318  1.00  0.00            
ATOM   2559 2HG1 VAL A 166       0.074  10.715  -6.881  1.00  0.00            
ATOM   2560 3HG1 VAL A 166       1.608  10.939  -6.172  1.00  0.00            
ATOM   2561  CG2 VAL A 166       1.562  12.486  -8.288  1.00  0.00            
ATOM   2562 1HG2 VAL A 166       1.248  11.521  -8.688  1.00  0.00            
ATOM   2563 2HG2 VAL A 166       1.417  13.248  -9.056  1.00  0.00            
ATOM   2564 3HG2 VAL A 166       2.607  12.383  -8.007  1.00  0.00            
ATOM   2565  C   VAL A 166      -1.596  13.498  -6.178  1.00  0.00            
ATOM   2566  O   VAL A 166      -2.299  12.606  -5.881  1.00  0.00            
ATOM   2567  N   ASN A 167      -1.804  14.734  -5.570  1.00  0.00            
ATOM   2568  H   ASN A 167      -1.177  15.407  -5.974  1.00  0.00            
ATOM   2569  CA  ASN A 167      -2.764  15.045  -4.490  1.00  0.00            
ATOM   2570  HA  ASN A 167      -2.803  14.190  -3.814  1.00  0.00            
ATOM   2571  CB  ASN A 167      -2.238  16.257  -3.746  1.00  0.00            
ATOM   2572  HB2 ASN A 167      -1.553  15.819  -3.013  1.00  0.00            
ATOM   2573  HB3 ASN A 167      -1.643  16.979  -4.318  1.00  0.00            
ATOM   2574  CG  ASN A 167      -3.193  17.099  -2.964  1.00  0.00            
ATOM   2575  OD1 ASN A 167      -3.869  18.003  -3.462  1.00  0.00            
ATOM   2576  ND2 ASN A 167      -3.307  16.927  -1.690  1.00  0.00            
ATOM   2577 1HD2 ASN A 167      -3.889  17.621  -1.249  1.00  0.00            
ATOM   2578 2HD2 ASN A 167      -2.586  16.488  -1.142  1.00  0.00            
ATOM   2579  C   ASN A 167      -4.131  15.398  -5.076  1.00  0.00            
ATOM   2580  O   ASN A 167      -5.135  15.315  -4.363  1.00  0.00            
ATOM   2581  N   GLY A 168      -4.131  15.766  -6.318  1.00  0.00            
ATOM   2582  H   GLY A 168      -3.208  15.746  -6.718  1.00  0.00            
ATOM   2583  CA  GLY A 168      -5.299  16.099  -7.039  1.00  0.00            
ATOM   2584  HA2 GLY A 168      -5.864  16.838  -6.473  1.00  0.00            
ATOM   2585  HA3 GLY A 168      -4.918  16.646  -7.908  1.00  0.00            
ATOM   2586  C   GLY A 168      -6.211  14.931  -7.358  1.00  0.00            
ATOM   2587  O   GLY A 168      -7.355  14.778  -6.853  1.00  0.00            
ATOM   2588  N   THR A 169      -5.618  13.970  -8.105  1.00  0.00            
ATOM   2589  H   THR A 169      -4.672  14.123  -8.405  1.00  0.00            
ATOM   2590  CA  THR A 169      -6.307  12.759  -8.607  1.00  0.00            
ATOM   2591  HA  THR A 169      -7.360  13.018  -8.725  1.00  0.00            
ATOM   2592  CB  THR A 169      -5.785  12.188  -9.955  1.00  0.00            
ATOM   2593  HB  THR A 169      -4.775  11.860  -9.717  1.00  0.00            
ATOM   2594  CG2 THR A 169      -6.624  10.994 -10.524  1.00  0.00            
ATOM   2595 1HG2 THR A 169      -5.983  10.467 -11.222  1.00  0.00            
ATOM   2596 2HG2 THR A 169      -7.026  10.268  -9.810  1.00  0.00            
ATOM   2597 3HG2 THR A 169      -7.491  11.384 -11.053  1.00  0.00            
ATOM   2598  OG1 THR A 169      -5.746  13.173 -10.971  1.00  0.00            
ATOM   2599  HG1 THR A 169      -4.941  13.668 -10.795  1.00  0.00            
ATOM   2600  C   THR A 169      -6.312  11.785  -7.484  1.00  0.00            
ATOM   2601  O   THR A 169      -5.333  11.042  -7.340  1.00  0.00            
ATOM   2602  N   THR A 170      -7.276  11.816  -6.636  1.00  0.00            
ATOM   2603  H   THR A 170      -8.010  12.470  -6.852  1.00  0.00            
ATOM   2604  CA  THR A 170      -7.435  10.934  -5.468  1.00  0.00            
ATOM   2605  HA  THR A 170      -6.440  10.867  -5.020  1.00  0.00            
ATOM   2606  CB  THR A 170      -8.454  11.374  -4.443  1.00  0.00            
ATOM   2607  HB  THR A 170      -8.304  10.761  -3.546  1.00  0.00            
ATOM   2608  CG2 THR A 170      -8.343  12.869  -4.103  1.00  0.00            
ATOM   2609 1HG2 THR A 170      -7.311  13.112  -3.831  1.00  0.00            
ATOM   2610 2HG2 THR A 170      -8.668  13.467  -4.944  1.00  0.00            
ATOM   2611 3HG2 THR A 170      -8.988  13.055  -3.237  1.00  0.00            
ATOM   2612  OG1 THR A 170      -9.770  11.203  -4.809  1.00  0.00            
ATOM   2613  HG1 THR A 170     -10.000  11.696  -5.597  1.00  0.00            
ATOM   2614  C   THR A 170      -7.607   9.491  -5.901  1.00  0.00            
ATOM   2615  O   THR A 170      -7.816   9.164  -7.092  1.00  0.00            
ATOM   2616  N   ILE A 171      -7.423   8.579  -4.945  1.00  0.00            
ATOM   2617  H   ILE A 171      -7.104   8.892  -4.041  1.00  0.00            
ATOM   2618  CA  ILE A 171      -7.475   7.143  -5.203  1.00  0.00            
ATOM   2619  HA  ILE A 171      -7.790   7.010  -6.239  1.00  0.00            
ATOM   2620  CB  ILE A 171      -6.105   6.472  -4.941  1.00  0.00            
ATOM   2621  HB  ILE A 171      -5.868   6.782  -3.923  1.00  0.00            
ATOM   2622  CG2 ILE A 171      -6.234   4.960  -5.014  1.00  0.00            
ATOM   2623 1HG2 ILE A 171      -6.713   4.552  -4.131  1.00  0.00            
ATOM   2624 2HG2 ILE A 171      -6.777   4.667  -5.919  1.00  0.00            
ATOM   2625 3HG2 ILE A 171      -5.254   4.488  -5.024  1.00  0.00            
ATOM   2626  CG1 ILE A 171      -4.994   7.051  -5.795  1.00  0.00            
ATOM   2627 2HG1 ILE A 171      -5.368   7.144  -6.812  1.00  0.00            
ATOM   2628 3HG1 ILE A 171      -4.906   8.083  -5.450  1.00  0.00            
ATOM   2629  CD1 ILE A 171      -3.664   6.405  -5.925  1.00  0.00            
ATOM   2630 1HD1 ILE A 171      -3.044   7.101  -6.493  1.00  0.00            
ATOM   2631 2HD1 ILE A 171      -3.138   6.280  -4.977  1.00  0.00            
ATOM   2632 3HD1 ILE A 171      -3.725   5.434  -6.418  1.00  0.00            
ATOM   2633  C   ILE A 171      -8.480   6.552  -4.271  1.00  0.00            
ATOM   2634  O   ILE A 171      -8.190   6.446  -3.069  1.00  0.00            
ATOM   2635  N   GLU A 172      -9.623   6.094  -4.738  1.00  0.00            
ATOM   2636  H   GLU A 172      -9.894   6.171  -5.706  1.00  0.00            
ATOM   2637  CA  GLU A 172     -10.583   5.374  -3.800  1.00  0.00            
ATOM   2638  HA  GLU A 172     -11.449   5.246  -4.451  1.00  0.00            
ATOM   2639  CB  GLU A 172     -10.132   3.875  -3.616  1.00  0.00            
ATOM   2640  HB2 GLU A 172      -9.414   3.866  -2.793  1.00  0.00            
ATOM   2641  HB3 GLU A 172     -10.951   3.263  -3.246  1.00  0.00            
ATOM   2642  CG  GLU A 172      -9.514   3.217  -4.863  1.00  0.00            
ATOM   2643  HG2 GLU A 172      -9.037   3.906  -5.558  1.00  0.00            
ATOM   2644  HG3 GLU A 172      -8.702   2.582  -4.519  1.00  0.00            
ATOM   2645  CD  GLU A 172     -10.446   2.469  -5.720  1.00  0.00            
ATOM   2646  OE1 GLU A 172     -11.617   2.888  -5.918  1.00  0.00            
ATOM   2647  OE2 GLU A 172     -10.118   1.346  -6.218  1.00  0.00            
ATOM   2648  C   GLU A 172     -11.062   6.246  -2.549  1.00  0.00            
ATOM   2649  O   GLU A 172     -11.267   5.707  -1.412  1.00  0.00            
ATOM   2650  N   GLY A 173     -11.146   7.543  -2.855  1.00  0.00            
ATOM   2651  H   GLY A 173     -11.158   7.809  -3.829  1.00  0.00            
ATOM   2652  CA  GLY A 173     -11.347   8.704  -1.939  1.00  0.00            
ATOM   2653  HA2 GLY A 173     -11.691   9.549  -2.528  1.00  0.00            
ATOM   2654  HA3 GLY A 173     -12.150   8.418  -1.256  1.00  0.00            
ATOM   2655  C   GLY A 173     -10.139   9.085  -1.023  1.00  0.00            
ATOM   2656  O   GLY A 173     -10.186  10.119  -0.338  1.00  0.00            
ATOM   2657  N   HIE A 174      -9.037   8.291  -0.990  1.00  0.00            
ATOM   2658  H   HIE A 174      -8.972   7.640  -1.748  1.00  0.00            
ATOM   2659  CA  HIE A 174      -7.752   8.635  -0.431  1.00  0.00            
ATOM   2660  HA  HIE A 174      -7.859   8.885   0.624  1.00  0.00            
ATOM   2661  CB  HIE A 174      -6.846   7.373  -0.291  1.00  0.00            
ATOM   2662  HB2 HIE A 174      -7.501   6.624   0.162  1.00  0.00            
ATOM   2663  HB3 HIE A 174      -6.497   7.080  -1.282  1.00  0.00            
ATOM   2664  CG  HIE A 174      -5.741   7.372   0.680  1.00  0.00            
ATOM   2665  ND1 HIE A 174      -4.620   8.132   0.523  1.00  0.00            
ATOM   2666  CE1 HIE A 174      -3.766   7.827   1.502  1.00  0.00            
ATOM   2667  HE1 HIE A 174      -2.791   8.311   1.514  1.00  0.00            
ATOM   2668  NE2 HIE A 174      -4.358   6.861   2.322  1.00  0.00            
ATOM   2669  HE2 HIE A 174      -3.829   6.294   2.964  1.00  0.00            
ATOM   2670  CD2 HIE A 174      -5.583   6.564   1.813  1.00  0.00            
ATOM   2671  HD2 HIE A 174      -6.207   5.752   2.178  1.00  0.00            
ATOM   2672  C   HIE A 174      -6.952   9.678  -1.189  1.00  0.00            
ATOM   2673  O   HIE A 174      -6.597   9.536  -2.362  1.00  0.00            
ATOM   2674  N   VAL A 175      -6.610  10.764  -0.501  1.00  0.00            
ATOM   2675  H   VAL A 175      -7.018  10.721   0.427  1.00  0.00            
ATOM   2676  CA  VAL A 175      -5.689  11.778  -0.996  1.00  0.00            
ATOM   2677  HA  VAL A 175      -5.861  11.945  -2.061  1.00  0.00            
ATOM   2678  CB  VAL A 175      -5.933  13.164  -0.272  1.00  0.00            
ATOM   2679  HB  VAL A 175      -5.941  12.903   0.781  1.00  0.00            
ATOM   2680  CG1 VAL A 175      -4.796  14.161  -0.668  1.00  0.00            
ATOM   2681 1HG1 VAL A 175      -4.649  14.223  -1.750  1.00  0.00            
ATOM   2682 2HG1 VAL A 175      -5.054  15.132  -0.248  1.00  0.00            
ATOM   2683 3HG1 VAL A 175      -3.884  13.960  -0.107  1.00  0.00            
ATOM   2684  CG2 VAL A 175      -7.374  13.705  -0.607  1.00  0.00            
ATOM   2685 1HG2 VAL A 175      -8.196  13.043  -0.329  1.00  0.00            
ATOM   2686 2HG2 VAL A 175      -7.536  14.641  -0.075  1.00  0.00            
ATOM   2687 3HG2 VAL A 175      -7.407  13.883  -1.678  1.00  0.00            
ATOM   2688  C   VAL A 175      -4.275  11.379  -0.845  1.00  0.00            
ATOM   2689  O   VAL A 175      -3.841  11.224   0.301  1.00  0.00            
ATOM   2690  N   VAL A 176      -3.573  11.141  -1.920  1.00  0.00            
ATOM   2691  H   VAL A 176      -3.995  11.177  -2.828  1.00  0.00            
ATOM   2692  CA  VAL A 176      -2.191  10.597  -1.861  1.00  0.00            
ATOM   2693  HA  VAL A 176      -2.241   9.709  -1.235  1.00  0.00            
ATOM   2694  CB  VAL A 176      -1.697  10.156  -3.204  1.00  0.00            
ATOM   2695  HB  VAL A 176      -1.478  11.004  -3.853  1.00  0.00            
ATOM   2696  CG1 VAL A 176      -0.413   9.328  -2.973  1.00  0.00            
ATOM   2697 1HG1 VAL A 176       0.060   8.858  -3.822  1.00  0.00            
ATOM   2698 2HG1 VAL A 176       0.438   9.966  -2.760  1.00  0.00            
ATOM   2699 3HG1 VAL A 176      -0.640   8.637  -2.162  1.00  0.00            
ATOM   2700  CG2 VAL A 176      -2.543   9.135  -3.889  1.00  0.00            
ATOM   2701 1HG2 VAL A 176      -3.543   9.527  -4.114  1.00  0.00            
ATOM   2702 2HG2 VAL A 176      -2.101   8.886  -4.859  1.00  0.00            
ATOM   2703 3HG2 VAL A 176      -2.607   8.164  -3.404  1.00  0.00            
ATOM   2704  C   VAL A 176      -1.243  11.581  -1.243  1.00  0.00            
ATOM   2705  O   VAL A 176      -1.147  12.777  -1.648  1.00  0.00            
ATOM   2706  N   LYS A 177      -0.372  11.157  -0.324  1.00  0.00            
ATOM   2707  H   LYS A 177      -0.379  10.197  -0.004  1.00  0.00            
ATOM   2708  CA  LYS A 177       0.745  11.904   0.279  1.00  0.00            
ATOM   2709  HA  LYS A 177       0.416  12.935   0.379  1.00  0.00            
ATOM   2710  CB  LYS A 177       1.069  11.253   1.641  1.00  0.00            
ATOM   2711  HB2 LYS A 177       1.232  10.174   1.535  1.00  0.00            
ATOM   2712  HB3 LYS A 177       1.961  11.748   2.021  1.00  0.00            
ATOM   2713  CG  LYS A 177      -0.069  11.617   2.652  1.00  0.00            
ATOM   2714  HG2 LYS A 177       0.078  12.685   2.859  1.00  0.00            
ATOM   2715  HG3 LYS A 177      -1.084  11.581   2.245  1.00  0.00            
ATOM   2716  CD  LYS A 177       0.231  10.856   3.957  1.00  0.00            
ATOM   2717  HD2 LYS A 177       0.058   9.782   3.821  1.00  0.00            
ATOM   2718  HD3 LYS A 177       1.222  11.071   4.357  1.00  0.00            
ATOM   2719  CE  LYS A 177      -0.760  11.270   4.948  1.00  0.00            
ATOM   2720  HE2 LYS A 177      -0.849  12.356   4.847  1.00  0.00            
ATOM   2721  HE3 LYS A 177      -1.708  10.881   4.596  1.00  0.00            
ATOM   2722  NZ  LYS A 177      -0.395  10.922   6.317  1.00  0.00            
ATOM   2723  HZ1 LYS A 177      -1.077  11.153   7.024  1.00  0.00            
ATOM   2724  HZ2 LYS A 177      -0.245   9.926   6.322  1.00  0.00            
ATOM   2725  HZ3 LYS A 177       0.473  11.371   6.566  1.00  0.00            
ATOM   2726  C   LYS A 177       1.975  12.110  -0.624  1.00  0.00            
ATOM   2727  O   LYS A 177       2.997  11.453  -0.396  1.00  0.00            
ATOM   2728  N   CYS A 178       1.892  12.979  -1.663  1.00  0.00            
ATOM   2729  H   CYS A 178       1.006  13.437  -1.883  1.00  0.00            
ATOM   2730  CA  CYS A 178       3.042  13.437  -2.470  1.00  0.00            
ATOM   2731  HA  CYS A 178       3.881  12.741  -2.412  1.00  0.00            
ATOM   2732  CB  CYS A 178       2.543  13.359  -3.891  1.00  0.00            
ATOM   2733  HB2 CYS A 178       2.144  12.395  -4.192  1.00  0.00            
ATOM   2734  HB3 CYS A 178       1.769  14.110  -3.996  1.00  0.00            
ATOM   2735  SG  CYS A 178       4.007  13.846  -4.811  1.00  0.00            
ATOM   2736  HG  CYS A 178       4.690  12.694  -4.873  1.00  0.00            
ATOM   2737  C   CYS A 178       3.411  14.816  -1.908  1.00  0.00            
ATOM   2738  O   CYS A 178       2.557  15.617  -1.481  1.00  0.00            
ATOM   2739  N   TYR A 179       4.695  15.056  -1.779  1.00  0.00            
ATOM   2740  H   TYR A 179       5.330  14.402  -2.230  1.00  0.00            
ATOM   2741  CA  TYR A 179       5.284  16.298  -1.264  1.00  0.00            
ATOM   2742  HA  TYR A 179       4.633  17.132  -1.532  1.00  0.00            
ATOM   2743  CB  TYR A 179       5.315  16.313   0.264  1.00  0.00            
ATOM   2744  HB2 TYR A 179       4.362  15.982   0.681  1.00  0.00            
ATOM   2745  HB3 TYR A 179       5.940  15.525   0.681  1.00  0.00            
ATOM   2746  CG  TYR A 179       5.523  17.611   0.939  1.00  0.00            
ATOM   2747  CD1 TYR A 179       4.533  18.537   0.787  1.00  0.00            
ATOM   2748  HD1 TYR A 179       3.618  18.226   0.312  1.00  0.00            
ATOM   2749  CE1 TYR A 179       4.701  19.831   1.210  1.00  0.00            
ATOM   2750  HE1 TYR A 179       3.969  20.593   0.995  1.00  0.00            
ATOM   2751  CZ  TYR A 179       5.953  20.260   1.854  1.00  0.00            
ATOM   2752  OH  TYR A 179       6.082  21.592   2.139  1.00  0.00            
ATOM   2753  HH  TYR A 179       7.004  21.823   2.187  1.00  0.00            
ATOM   2754  CE2 TYR A 179       6.974  19.301   2.037  1.00  0.00            
ATOM   2755  HE2 TYR A 179       7.899  19.621   2.497  1.00  0.00            
ATOM   2756  CD2 TYR A 179       6.720  17.981   1.582  1.00  0.00            
ATOM   2757  HD2 TYR A 179       7.469  17.239   1.856  1.00  0.00            
ATOM   2758  C   TYR A 179       6.760  16.458  -1.749  1.00  0.00            
ATOM   2759  O   TYR A 179       7.303  15.542  -2.364  1.00  0.00            
ATOM   2760  N   TRP A 180       7.459  17.573  -1.470  1.00  0.00            
ATOM   2761  H   TRP A 180       7.015  18.406  -1.101  1.00  0.00            
ATOM   2762  CA  TRP A 180       8.936  17.670  -1.658  1.00  0.00            
ATOM   2763  HA  TRP A 180       9.137  17.398  -2.687  1.00  0.00            
ATOM   2764  CB  TRP A 180       9.417  19.072  -1.322  1.00  0.00            
ATOM   2765  HB2 TRP A 180       9.271  19.286  -0.259  1.00  0.00            
ATOM   2766  HB3 TRP A 180      10.508  19.193  -1.356  1.00  0.00            
ATOM   2767  CG  TRP A 180       8.815  20.167  -2.185  1.00  0.00            
ATOM   2768  CD1 TRP A 180       7.877  21.021  -1.803  1.00  0.00            
ATOM   2769  HD1 TRP A 180       7.255  21.079  -0.918  1.00  0.00            
ATOM   2770  NE1 TRP A 180       7.500  21.827  -2.889  1.00  0.00            
ATOM   2771  HE1 TRP A 180       6.699  22.444  -2.974  1.00  0.00            
ATOM   2772  CE2 TRP A 180       8.294  21.499  -4.012  1.00  0.00            
ATOM   2773  CZ2 TRP A 180       8.249  22.012  -5.278  1.00  0.00            
ATOM   2774  HZ2 TRP A 180       7.675  22.895  -5.522  1.00  0.00            
ATOM   2775  CH2 TRP A 180       9.245  21.508  -6.179  1.00  0.00            
ATOM   2776  HH2 TRP A 180       9.447  22.001  -7.118  1.00  0.00            
ATOM   2777  CZ3 TRP A 180      10.013  20.405  -5.834  1.00  0.00            
ATOM   2778  HZ3 TRP A 180      10.812  20.096  -6.487  1.00  0.00            
ATOM   2779  CE3 TRP A 180       9.724  19.714  -4.595  1.00  0.00            
ATOM   2780  HE3 TRP A 180      10.285  18.870  -4.237  1.00  0.00            
ATOM   2781  CD2 TRP A 180       9.020  20.404  -3.626  1.00  0.00            
ATOM   2782  C   TRP A 180       9.644  16.721  -0.704  1.00  0.00            
ATOM   2783  O   TRP A 180       9.318  16.307   0.398  1.00  0.00            
ATOM   2784  N   GLY A 181      10.831  16.284  -1.260  1.00  0.00            
ATOM   2785  H   GLY A 181      11.189  16.801  -2.042  1.00  0.00            
ATOM   2786  CA  GLY A 181      11.782  15.396  -0.528  1.00  0.00            
ATOM   2787  HA2 GLY A 181      11.259  14.763   0.188  1.00  0.00            
ATOM   2788  HA3 GLY A 181      12.387  14.907  -1.284  1.00  0.00            
ATOM   2789  C   GLY A 181      12.804  16.224   0.298  1.00  0.00            
ATOM   2790  O   GLY A 181      13.062  17.355  -0.015  1.00  0.00            
ATOM   2791  N   LYS A 182      13.218  15.600   1.395  1.00  0.00            
ATOM   2792  H   LYS A 182      12.698  14.805   1.735  1.00  0.00            
ATOM   2793  CA  LYS A 182      14.114  16.134   2.397  1.00  0.00            
ATOM   2794  HA  LYS A 182      13.667  17.065   2.759  1.00  0.00            
ATOM   2795  CB  LYS A 182      14.072  15.140   3.590  1.00  0.00            
ATOM   2796  HB2 LYS A 182      13.021  15.199   3.870  1.00  0.00            
ATOM   2797  HB3 LYS A 182      14.266  14.159   3.174  1.00  0.00            
ATOM   2798  CG  LYS A 182      15.054  15.439   4.743  1.00  0.00            
ATOM   2799  HG2 LYS A 182      16.070  15.168   4.452  1.00  0.00            
ATOM   2800  HG3 LYS A 182      15.204  16.514   4.929  1.00  0.00            
ATOM   2801  CD  LYS A 182      14.685  14.772   6.004  1.00  0.00            
ATOM   2802  HD2 LYS A 182      15.358  15.194   6.747  1.00  0.00            
ATOM   2803  HD3 LYS A 182      13.678  15.002   6.373  1.00  0.00            
ATOM   2804  CE  LYS A 182      14.994  13.304   5.781  1.00  0.00            
ATOM   2805  HE2 LYS A 182      14.339  12.884   5.012  1.00  0.00            
ATOM   2806  HE3 LYS A 182      15.970  13.300   5.307  1.00  0.00            
ATOM   2807  NZ  LYS A 182      14.900  12.505   7.073  1.00  0.00            
ATOM   2808  HZ1 LYS A 182      13.983  12.473   7.504  1.00  0.00            
ATOM   2809  HZ2 LYS A 182      15.162  11.544   6.884  1.00  0.00            
ATOM   2810  HZ3 LYS A 182      15.572  12.928   7.698  1.00  0.00            
ATOM   2811  C   LYS A 182      15.470  16.413   1.824  1.00  0.00            
ATOM   2812  O   LYS A 182      16.116  17.502   1.989  1.00  0.00            
ATOM   2813  OXT LYS A 182      15.912  15.539   1.069  1.00  0.00
TER                
ATOM   2814 HO5'  U5 B   1       3.749 -10.459  -0.950  1.00  0.00            
ATOM   2815  O5'  U5 B   1       3.327  -9.594  -1.008  1.00  0.00            
ATOM   2816  C5'  U5 B   1       1.913  -9.580  -1.178  1.00  0.00            
ATOM   2817  H5'  U5 B   1       1.512 -10.591  -1.282  1.00  0.00            
ATOM   2818 H5''  U5 B   1       1.714  -9.057  -2.114  1.00  0.00            
ATOM   2819  C4'  U5 B   1       1.327  -8.925   0.076  1.00  0.00            
ATOM   2820  H4'  U5 B   1       0.243  -8.810   0.088  1.00  0.00            
ATOM   2821  O4'  U5 B   1       1.760  -9.627   1.278  1.00  0.00            
ATOM   2822  C1'  U5 B   1       2.090  -8.670   2.324  1.00  0.00            
ATOM   2823  H1'  U5 B   1       1.400  -8.984   3.111  1.00  0.00            
ATOM   2824  N1   U5 B   1       3.503  -8.979   2.806  1.00  0.00            
ATOM   2825  C6   U5 B   1       4.637  -8.945   1.989  1.00  0.00            
ATOM   2826  H6   U5 B   1       4.563  -8.473   1.022  1.00  0.00            
ATOM   2827  C5   U5 B   1       5.868  -9.295   2.419  1.00  0.00            
ATOM   2828  H5   U5 B   1       6.704  -9.193   1.732  1.00  0.00            
ATOM   2829  C4   U5 B   1       6.109  -9.769   3.720  1.00  0.00            
ATOM   2830  O4   U5 B   1       7.184  -9.972   4.193  1.00  0.00            
ATOM   2831  N3   U5 B   1       4.962  -9.927   4.468  1.00  0.00            
ATOM   2832  H3   U5 B   1       5.038 -10.446   5.335  1.00  0.00            
ATOM   2833  C2   U5 B   1       3.670  -9.572   4.103  1.00  0.00            
ATOM   2834  O2   U5 B   1       2.782  -9.858   4.887  1.00  0.00            
ATOM   2835  C3'  U5 B   1       1.863  -7.542   0.271  1.00  0.00            
ATOM   2836  H3'  U5 B   1       2.938  -7.501   0.082  1.00  0.00            
ATOM   2837  C2'  U5 B   1       1.772  -7.295   1.767  1.00  0.00            
ATOM   2838  H2'  U5 B   1       2.464  -6.553   2.170  1.00  0.00            
ATOM   2839  O2'  U5 B   1       0.448  -7.023   2.227  1.00  0.00            
ATOM   2840 HO2'  U5 B   1       0.185  -6.120   2.048  1.00  0.00            
ATOM   2841  O3'  U5 B   1       1.204  -6.626  -0.627  1.00  0.00            
ATOM   2842  P     G B   2       1.384  -5.070  -0.732  1.00  0.00            
ATOM   2843  OP1   G B   2       0.604  -4.573  -1.958  1.00  0.00            
ATOM   2844  OP2   G B   2       2.812  -4.787  -0.602  1.00  0.00            
ATOM   2845  O5'   G B   2       0.662  -4.431   0.474  1.00  0.00            
ATOM   2846  C5'   G B   2      -0.750  -4.311   0.578  1.00  0.00            
ATOM   2847  H5'   G B   2      -1.180  -5.286   0.356  1.00  0.00            
ATOM   2848 H5''   G B   2      -1.124  -3.588  -0.143  1.00  0.00            
ATOM   2849  C4'   G B   2      -1.245  -3.785   1.962  1.00  0.00            
ATOM   2850  H4'   G B   2      -2.330  -3.780   1.905  1.00  0.00            
ATOM   2851  O4'   G B   2      -0.741  -4.592   2.926  1.00  0.00            
ATOM   2852  C1'   G B   2      -0.835  -4.052   4.302  1.00  0.00            
ATOM   2853  H1'   G B   2      -1.469  -4.613   4.992  1.00  0.00            
ATOM   2854  N9    G B   2       0.491  -4.083   5.005  1.00  0.00            
ATOM   2855  C8    G B   2       1.716  -4.261   4.380  1.00  0.00            
ATOM   2856  H8    G B   2       1.858  -4.377   3.310  1.00  0.00            
ATOM   2857  N7    G B   2       2.712  -4.456   5.235  1.00  0.00            
ATOM   2858  C5    G B   2       2.041  -4.312   6.519  1.00  0.00            
ATOM   2859  C6    G B   2       2.482  -4.364   7.916  1.00  0.00            
ATOM   2860  O6    G B   2       3.625  -4.512   8.306  1.00  0.00            
ATOM   2861  N1    G B   2       1.491  -4.181   8.885  1.00  0.00            
ATOM   2862  H1    G B   2       1.652  -4.235   9.882  1.00  0.00            
ATOM   2863  C2    G B   2       0.224  -3.941   8.534  1.00  0.00            
ATOM   2864  N2    G B   2      -0.620  -3.882   9.555  1.00  0.00            
ATOM   2865  H21   G B   2      -0.396  -4.018  10.528  1.00  0.00            
ATOM   2866  H22   G B   2      -1.571  -3.855   9.223  1.00  0.00            
ATOM   2867  N3    G B   2      -0.251  -3.802   7.326  1.00  0.00            
ATOM   2868  C4    G B   2       0.677  -4.045   6.350  1.00  0.00            
ATOM   2869  C3'   G B   2      -0.771  -2.421   2.536  1.00  0.00            
ATOM   2870  H3'   G B   2       0.319  -2.427   2.452  1.00  0.00            
ATOM   2871  C2'   G B   2      -1.281  -2.609   4.016  1.00  0.00            
ATOM   2872  H2'   G B   2      -0.651  -2.009   4.660  1.00  0.00            
ATOM   2873  O2'   G B   2      -2.705  -2.513   4.191  1.00  0.00            
ATOM   2874 HO2'   G B   2      -2.886  -3.075   4.941  1.00  0.00            
ATOM   2875  O3'   G B   2      -1.231  -1.250   1.860  1.00  0.00            
ATOM   2876  P     U B   3      -0.712   0.247   2.321  1.00  0.00            
ATOM   2877  OP1   U B   3      -1.536   1.274   1.652  1.00  0.00            
ATOM   2878  OP2   U B   3       0.699   0.239   2.049  1.00  0.00            
ATOM   2879  O5'   U B   3      -0.775   0.455   3.868  1.00  0.00            
ATOM   2880  C5'   U B   3      -1.919   0.915   4.465  1.00  0.00            
ATOM   2881  H5'   U B   3      -2.701   0.152   4.342  1.00  0.00            
ATOM   2882 H5''   U B   3      -2.311   1.824   4.018  1.00  0.00            
ATOM   2883  C4'   U B   3      -1.714   1.224   5.903  1.00  0.00            
ATOM   2884  H4'   U B   3      -2.679   1.506   6.326  1.00  0.00            
ATOM   2885  O4'   U B   3      -1.321   0.001   6.575  1.00  0.00            
ATOM   2886  C1'   U B   3      -0.498   0.330   7.688  1.00  0.00            
ATOM   2887  H1'   U B   3      -1.060  -0.014   8.559  1.00  0.00            
ATOM   2888  N1    U B   3       0.785  -0.376   7.716  1.00  0.00            
ATOM   2889  C6    U B   3       1.455  -0.671   6.539  1.00  0.00            
ATOM   2890  H6    U B   3       0.960  -0.663   5.580  1.00  0.00            
ATOM   2891  C5    U B   3       2.688  -1.243   6.653  1.00  0.00            
ATOM   2892  H5    U B   3       3.129  -1.582   5.729  1.00  0.00            
ATOM   2893  C4    U B   3       3.455  -1.353   7.916  1.00  0.00            
ATOM   2894  O4    U B   3       4.609  -1.780   7.968  1.00  0.00            
ATOM   2895  N3    U B   3       2.747  -1.046   9.008  1.00  0.00            
ATOM   2896  H3    U B   3       3.185  -1.246   9.899  1.00  0.00            
ATOM   2897  C2    U B   3       1.445  -0.713   8.900  1.00  0.00            
ATOM   2898  O2    U B   3       0.956  -0.641  10.026  1.00  0.00            
ATOM   2899  C3'   U B   3      -0.705   2.296   6.203  1.00  0.00            
ATOM   2900  H3'   U B   3       0.140   2.259   5.519  1.00  0.00            
ATOM   2901  C2'   U B   3      -0.323   1.771   7.639  1.00  0.00            
ATOM   2902  H2'   U B   3       0.738   2.031   7.731  1.00  0.00            
ATOM   2903  O2'   U B   3      -1.009   2.345   8.734  1.00  0.00            
ATOM   2904 HO2'   U B   3      -0.864   3.293   8.789  1.00  0.00            
ATOM   2905  O3'   U B   3      -1.354   3.489   6.348  1.00  0.00            
ATOM   2906  P     U B   4      -0.715   4.930   6.223  1.00  0.00            
ATOM   2907  OP1   U B   4      -1.866   5.844   6.021  1.00  0.00            
ATOM   2908  OP2   U B   4       0.393   5.029   5.263  1.00  0.00            
ATOM   2909  O5'   U B   4      -0.175   5.300   7.686  1.00  0.00            
ATOM   2910  C5'   U B   4      -0.986   5.727   8.819  1.00  0.00            
ATOM   2911  H5'   U B   4      -1.910   5.155   8.902  1.00  0.00            
ATOM   2912 H5''   U B   4      -1.259   6.776   8.652  1.00  0.00            
ATOM   2913  C4'   U B   4      -0.318   5.514  10.147  1.00  0.00            
ATOM   2914  H4'   U B   4      -1.029   5.586  10.964  1.00  0.00            
ATOM   2915  O4'   U B   4       0.084   4.161  10.225  1.00  0.00            
ATOM   2916  C1'   U B   4       1.075   4.047  11.247  1.00  0.00            
ATOM   2917  H1'   U B   4       0.702   3.493  12.105  1.00  0.00            
ATOM   2918  N1    U B   4       2.224   3.138  10.786  1.00  0.00            
ATOM   2919  C6    U B   4       2.793   3.358   9.597  1.00  0.00            
ATOM   2920  H6    U B   4       2.396   4.063   8.877  1.00  0.00            
ATOM   2921  C5    U B   4       3.927   2.625   9.185  1.00  0.00            
ATOM   2922  H5    U B   4       4.355   2.766   8.201  1.00  0.00            
ATOM   2923  C4    U B   4       4.389   1.574  10.014  1.00  0.00            
ATOM   2924  O4    U B   4       5.323   0.909   9.682  1.00  0.00            
ATOM   2925  N3    U B   4       3.687   1.312  11.170  1.00  0.00            
ATOM   2926  H3    U B   4       4.101   0.797  11.929  1.00  0.00            
ATOM   2927  C2    U B   4       2.724   2.162  11.690  1.00  0.00            
ATOM   2928  O2    U B   4       2.494   2.205  12.924  1.00  0.00            
ATOM   2929  C3'   U B   4       0.974   6.234  10.425  1.00  0.00            
ATOM   2930  H3'   U B   4       1.721   6.051   9.656  1.00  0.00            
ATOM   2931  C2'   U B   4       1.405   5.461  11.722  1.00  0.00            
ATOM   2932  H2'   U B   4       2.487   5.548  11.756  1.00  0.00            
ATOM   2933  O2'   U B   4       0.736   5.739  12.918  1.00  0.00            
ATOM   2934 HO2'   U B   4      -0.221   5.842  12.841  1.00  0.00            
ATOM   2935  O3'   U B   4       0.883   7.660  10.607  1.00  0.00            
ATOM   2936  P     C B   5       2.164   8.566  10.109  1.00  0.00            
ATOM   2937  OP1   C B   5       1.696  10.016  10.229  1.00  0.00            
ATOM   2938  OP2   C B   5       2.621   8.105   8.836  1.00  0.00            
ATOM   2939  O5'   C B   5       3.201   8.297  11.190  1.00  0.00            
ATOM   2940  C5'   C B   5       2.999   8.719  12.526  1.00  0.00            
ATOM   2941  H5'   C B   5       1.982   8.558  12.891  1.00  0.00            
ATOM   2942 H5''   C B   5       3.130   9.798  12.636  1.00  0.00            
ATOM   2943  C4'   C B   5       3.956   7.984  13.520  1.00  0.00            
ATOM   2944  H4'   C B   5       3.766   8.271  14.549  1.00  0.00            
ATOM   2945  O4'   C B   5       3.993   6.591  13.357  1.00  0.00            
ATOM   2946  C1'   C B   5       5.325   6.086  13.531  1.00  0.00            
ATOM   2947  H1'   C B   5       5.360   5.417  14.388  1.00  0.00            
ATOM   2948  N1    C B   5       5.817   5.310  12.336  1.00  0.00            
ATOM   2949  C6    C B   5       5.560   5.817  11.053  1.00  0.00            
ATOM   2950  H6    C B   5       4.982   6.724  10.949  1.00  0.00            
ATOM   2951  C5    C B   5       6.068   5.131   9.978  1.00  0.00            
ATOM   2952  H5    C B   5       5.783   5.439   8.983  1.00  0.00            
ATOM   2953  C4    C B   5       6.734   3.987  10.247  1.00  0.00            
ATOM   2954  N4    C B   5       7.261   3.297   9.353  1.00  0.00            
ATOM   2955  H41   C B   5       7.978   2.638   9.608  1.00  0.00            
ATOM   2956  H42   C B   5       6.990   3.562   8.411  1.00  0.00            
ATOM   2957  N3    C B   5       7.035   3.522  11.463  1.00  0.00            
ATOM   2958  C2    C B   5       6.645   4.186  12.516  1.00  0.00            
ATOM   2959  O2    C B   5       6.966   3.746  13.666  1.00  0.00            
ATOM   2960  C3'   C B   5       5.475   8.384  13.339  1.00  0.00            
ATOM   2961  H3'   C B   5       5.761   8.498  12.298  1.00  0.00            
ATOM   2962  C2'   C B   5       6.278   7.223  13.849  1.00  0.00            
ATOM   2963  H2'   C B   5       7.200   7.157  13.269  1.00  0.00            
ATOM   2964  O2'   C B   5       6.505   7.363  15.260  1.00  0.00            
ATOM   2965 HO2'   C B   5       6.374   8.289  15.443  1.00  0.00            
ATOM   2966  O3'   C B   5       5.869   9.571  13.994  1.00  0.00            
ATOM   2967  P     U B   6       6.165  10.910  13.261  1.00  0.00            
ATOM   2968  OP1   U B   6       5.795  11.958  14.202  1.00  0.00            
ATOM   2969  OP2   U B   6       5.561  11.002  11.930  1.00  0.00            
ATOM   2970  O5'   U B   6       7.774  10.970  13.000  1.00  0.00            
ATOM   2971  C5'   U B   6       8.364  12.201  12.609  1.00  0.00            
ATOM   2972  H5'   U B   6       8.049  12.935  13.343  1.00  0.00            
ATOM   2973 H5''   U B   6       7.846  12.571  11.721  1.00  0.00            
ATOM   2974  C4'   U B   6       9.904  12.152  12.353  1.00  0.00            
ATOM   2975  H4'   U B   6      10.167  13.182  12.098  1.00  0.00            
ATOM   2976  O4'   U B   6      10.611  11.671  13.523  1.00  0.00            
ATOM   2977  C1'   U B   6      11.406  10.562  13.166  1.00  0.00            
ATOM   2978  H1'   U B   6      12.381  10.922  12.818  1.00  0.00            
ATOM   2979  N1    U B   6      11.461   9.563  14.175  1.00  0.00            
ATOM   2980  C6    U B   6      10.274   9.065  14.781  1.00  0.00            
ATOM   2981  H6    U B   6       9.342   9.431  14.380  1.00  0.00            
ATOM   2982  C5    U B   6      10.294   8.124  15.780  1.00  0.00            
ATOM   2983  H5    U B   6       9.384   7.772  16.242  1.00  0.00            
ATOM   2984  C4    U B   6      11.573   7.598  16.235  1.00  0.00            
ATOM   2985  O4    U B   6      11.750   6.809  17.168  1.00  0.00            
ATOM   2986  N3    U B   6      12.631   8.061  15.537  1.00  0.00            
ATOM   2987  H3    U B   6      13.555   7.753  15.805  1.00  0.00            
ATOM   2988  C2    U B   6      12.665   8.946  14.454  1.00  0.00            
ATOM   2989  O2    U B   6      13.650   9.103  13.844  1.00  0.00            
ATOM   2990  C3'   U B   6      10.289  11.232  11.170  1.00  0.00            
ATOM   2991  H3'   U B   6       9.481  10.907  10.515  1.00  0.00            
ATOM   2992  C2'   U B   6      10.788   9.981  11.939  1.00  0.00            
ATOM   2993  H2'   U B   6       9.937   9.382  12.267  1.00  0.00            
ATOM   2994  O2'   U B   6      11.792   9.280  11.207  1.00  0.00            
ATOM   2995 HO2'   U B   6      11.365   8.822  10.470  1.00  0.00            
ATOM   2996  O3'   U B   6      11.336  11.765  10.409  1.00  0.00            
ATOM   2997  P     C B   7      11.365  11.744   8.852  1.00  0.00            
ATOM   2998  OP1   C B   7      12.629  12.378   8.495  1.00  0.00            
ATOM   2999  OP2   C B   7      10.119  12.337   8.427  1.00  0.00            
ATOM   3000  O5'   C B   7      11.370  10.215   8.339  1.00  0.00            
ATOM   3001  C5'   C B   7      10.188   9.502   8.112  1.00  0.00            
ATOM   3002  H5'   C B   7       9.663   9.799   7.210  1.00  0.00            
ATOM   3003 H5''   C B   7       9.586   9.683   9.005  1.00  0.00            
ATOM   3004  C4'   C B   7      10.367   8.022   7.951  1.00  0.00            
ATOM   3005  H4'   C B   7      10.976   7.887   7.059  1.00  0.00            
ATOM   3006  O4'   C B   7      10.894   7.494   9.171  1.00  0.00            
ATOM   3007  C1'   C B   7      10.848   6.085   9.088  1.00  0.00            
ATOM   3008  H1'   C B   7      11.737   5.659   8.635  1.00  0.00            
ATOM   3009  N1    C B   7      10.546   5.459  10.389  1.00  0.00            
ATOM   3010  C6    C B   7       9.933   6.225  11.341  1.00  0.00            
ATOM   3011  H6    C B   7       9.447   7.158  11.090  1.00  0.00            
ATOM   3012  C5    C B   7      10.059   5.940  12.656  1.00  0.00            
ATOM   3013  H5    C B   7       9.627   6.519  13.469  1.00  0.00            
ATOM   3014  C4    C B   7      10.759   4.738  12.972  1.00  0.00            
ATOM   3015  N4    C B   7      10.897   4.435  14.170  1.00  0.00            
ATOM   3016  H41   C B   7      11.614   3.764  14.393  1.00  0.00            
ATOM   3017  H42   C B   7      10.304   4.914  14.825  1.00  0.00            
ATOM   3018  N3    C B   7      11.465   4.006  12.074  1.00  0.00            
ATOM   3019  C2    C B   7      11.288   4.321  10.791  1.00  0.00            
ATOM   3020  O2    C B   7      11.798   3.530   9.966  1.00  0.00            
ATOM   3021  C3'   C B   7       9.161   7.104   7.698  1.00  0.00            
ATOM   3022  H3'   C B   7       8.347   7.379   8.377  1.00  0.00            
ATOM   3023  C2'   C B   7       9.692   5.717   8.031  1.00  0.00            
ATOM   3024  H2'   C B   7       8.982   4.998   8.435  1.00  0.00            
ATOM   3025  O2'   C B   7      10.426   5.154   6.987  1.00  0.00            
ATOM   3026 HO2'   C B   7       9.938   5.409   6.193  1.00  0.00            
ATOM   3027  O3'   C B   7       8.804   7.059   6.351  1.00  0.00            
ATOM   3028  P     U B   8       8.299   8.281   5.525  1.00  0.00            
ATOM   3029  OP1   U B   8       7.616   9.161   6.458  1.00  0.00            
ATOM   3030  OP2   U B   8       7.569   7.734   4.329  1.00  0.00            
ATOM   3031  O5'   U B   8       9.613   8.984   5.092  1.00  0.00            
ATOM   3032  C5'   U B   8      10.652   8.329   4.237  1.00  0.00            
ATOM   3033  H5'   U B   8      10.262   8.105   3.249  1.00  0.00            
ATOM   3034 H5''   U B   8      11.111   7.442   4.674  1.00  0.00            
ATOM   3035  C4'   U B   8      11.712   9.367   3.993  1.00  0.00            
ATOM   3036  H4'   U B   8      12.530   8.906   3.435  1.00  0.00            
ATOM   3037  O4'   U B   8      11.067  10.312   3.157  1.00  0.00            
ATOM   3038  C1'   U B   8      11.154  11.611   3.776  1.00  0.00            
ATOM   3039  H1'   U B   8      12.016  12.148   3.373  1.00  0.00            
ATOM   3040  N1    U B   8       9.928  12.309   3.534  1.00  0.00            
ATOM   3041  C6    U B   8       8.699  11.881   4.002  1.00  0.00            
ATOM   3042  H6    U B   8       8.504  11.105   4.728  1.00  0.00            
ATOM   3043  C5    U B   8       7.593  12.675   3.889  1.00  0.00            
ATOM   3044  H5    U B   8       6.658  12.486   4.400  1.00  0.00            
ATOM   3045  C4    U B   8       7.613  13.857   3.113  1.00  0.00            
ATOM   3046  O4    U B   8       6.661  14.593   2.984  1.00  0.00            
ATOM   3047  N3    U B   8       8.830  14.107   2.496  1.00  0.00            
ATOM   3048  H3    U B   8       8.814  14.818   1.777  1.00  0.00            
ATOM   3049  C2    U B   8       9.970  13.364   2.658  1.00  0.00            
ATOM   3050  O2    U B   8      10.991  13.655   2.033  1.00  0.00            
ATOM   3051  C3'   U B   8      12.360  10.128   5.224  1.00  0.00            
ATOM   3052  H3'   U B   8      12.273   9.641   6.191  1.00  0.00            
ATOM   3053  C2'   U B   8      11.479  11.382   5.254  1.00  0.00            
ATOM   3054  H2'   U B   8      10.547  11.139   5.768  1.00  0.00            
ATOM   3055  O2'   U B   8      12.042  12.631   5.754  1.00  0.00            
ATOM   3056 HO2'   U B   8      12.293  12.571   6.679  1.00  0.00            
ATOM   3057  O3'   U B   8      13.741  10.463   5.087  1.00  0.00            
ATOM   3058  P     A B   9      14.864   9.420   5.481  1.00  0.00            
ATOM   3059  OP1   A B   9      14.346   8.442   6.424  1.00  0.00            
ATOM   3060  OP2   A B   9      16.007  10.293   5.826  1.00  0.00            
ATOM   3061  O5'   A B   9      15.264   8.738   4.127  1.00  0.00            
ATOM   3062  C5'   A B   9      15.018   7.343   3.978  1.00  0.00            
ATOM   3063  H5'   A B   9      14.079   7.007   4.428  1.00  0.00            
ATOM   3064 H5''   A B   9      15.893   6.866   4.404  1.00  0.00            
ATOM   3065  C4'   A B   9      15.053   7.011   2.417  1.00  0.00            
ATOM   3066  H4'   A B   9      14.804   5.958   2.279  1.00  0.00            
ATOM   3067  O4'   A B   9      14.159   7.778   1.639  1.00  0.00            
ATOM   3068  C1'   A B   9      14.819   8.169   0.439  1.00  0.00            
ATOM   3069  H1'   A B   9      14.363   7.907  -0.521  1.00  0.00            
ATOM   3070  N9    A B   9      15.048   9.609   0.453  1.00  0.00            
ATOM   3071  C8    A B   9      14.960  10.532   1.447  1.00  0.00            
ATOM   3072  H8    A B   9      14.626  10.197   2.413  1.00  0.00            
ATOM   3073  N7    A B   9      15.392  11.718   1.162  1.00  0.00            
ATOM   3074  C5    A B   9      15.726  11.589  -0.188  1.00  0.00            
ATOM   3075  C6    A B   9      16.192  12.423  -1.211  1.00  0.00            
ATOM   3076  N6    A B   9      16.311  13.708  -1.112  1.00  0.00            
ATOM   3077  H61   A B   9      16.458  14.160  -2.004  1.00  0.00            
ATOM   3078  H62   A B   9      16.016  14.128  -0.245  1.00  0.00            
ATOM   3079  N1    A B   9      16.353  11.938  -2.448  1.00  0.00            
ATOM   3080  C2    A B   9      16.238  10.648  -2.638  1.00  0.00            
ATOM   3081  H2    A B   9      16.510  10.334  -3.639  1.00  0.00            
ATOM   3082  N3    A B   9      15.825   9.735  -1.814  1.00  0.00            
ATOM   3083  C4    A B   9      15.518  10.288  -0.590  1.00  0.00            
ATOM   3084  C3'   A B   9      16.432   7.378   1.903  1.00  0.00            
ATOM   3085  H3'   A B   9      16.661   8.408   2.173  1.00  0.00            
ATOM   3086  C2'   A B   9      16.174   7.426   0.407  1.00  0.00            
ATOM   3087  H2'   A B   9      16.905   8.081  -0.053  1.00  0.00            
ATOM   3088  O2'   A B   9      16.147   6.149  -0.264  1.00  0.00            
ATOM   3089 HO2'   A B   9      16.746   5.528   0.151  1.00  0.00            
ATOM   3090  O3'   A B   9      17.446   6.448   2.279  1.00  0.00            
ATOM   3091  P     A B  10      18.946   6.639   1.826  1.00  0.00            
ATOM   3092  OP1   A B  10      19.767   6.233   2.967  1.00  0.00            
ATOM   3093  OP2   A B  10      19.118   7.911   1.119  1.00  0.00            
ATOM   3094  O5'   A B  10      19.166   5.434   0.822  1.00  0.00            
ATOM   3095  C5'   A B  10      18.576   4.207   1.006  1.00  0.00            
ATOM   3096  H5'   A B  10      17.491   4.291   0.937  1.00  0.00            
ATOM   3097 H5''   A B  10      18.804   3.798   1.991  1.00  0.00            
ATOM   3098  C4'   A B  10      19.030   3.197  -0.055  1.00  0.00            
ATOM   3099  H4'   A B  10      18.504   2.248   0.022  1.00  0.00            
ATOM   3100  O4'   A B  10      18.840   3.705  -1.344  1.00  0.00            
ATOM   3101  C1'   A B  10      19.859   3.287  -2.253  1.00  0.00            
ATOM   3102  H1'   A B  10      19.658   2.220  -2.405  1.00  0.00            
ATOM   3103  N9    A B  10      19.778   4.072  -3.489  1.00  0.00            
ATOM   3104  C8    A B  10      20.715   4.994  -3.874  1.00  0.00            
ATOM   3105  H8    A B  10      21.617   5.292  -3.363  1.00  0.00            
ATOM   3106  N7    A B  10      20.427   5.482  -5.043  1.00  0.00            
ATOM   3107  C5    A B  10      19.323   4.754  -5.511  1.00  0.00            
ATOM   3108  C6    A B  10      18.540   4.726  -6.684  1.00  0.00            
ATOM   3109  N6    A B  10      18.592   5.522  -7.745  1.00  0.00            
ATOM   3110  H61   A B  10      18.118   5.267  -8.597  1.00  0.00            
ATOM   3111  H62   A B  10      19.171   6.352  -7.727  1.00  0.00            
ATOM   3112  N1    A B  10      17.587   3.775  -6.820  1.00  0.00            
ATOM   3113  C2    A B  10      17.470   2.858  -5.823  1.00  0.00            
ATOM   3114  H2    A B  10      16.761   2.101  -6.115  1.00  0.00            
ATOM   3115  N3    A B  10      18.074   2.874  -4.608  1.00  0.00            
ATOM   3116  C4    A B  10      18.967   3.849  -4.580  1.00  0.00            
ATOM   3117  C3'   A B  10      20.472   2.710  -0.019  1.00  0.00            
ATOM   3118  H3'   A B  10      21.012   3.074   0.865  1.00  0.00            
ATOM   3119  C2'   A B  10      21.046   3.297  -1.312  1.00  0.00            
ATOM   3120  H2'   A B  10      21.341   4.322  -1.064  1.00  0.00            
ATOM   3121  O2'   A B  10      22.123   2.618  -1.892  1.00  0.00            
ATOM   3122 HO2'   A B  10      22.566   2.128  -1.193  1.00  0.00            
ATOM   3123  O3'   A B  10      20.506   1.293   0.013  1.00  0.00            
ATOM   3124  P     A B  11      21.683   0.375   0.557  1.00  0.00            
ATOM   3125  OP1   A B  11      22.935   1.037   0.128  1.00  0.00            
ATOM   3126  OP2   A B  11      21.319  -0.934   0.097  1.00  0.00            
ATOM   3127  O5'   A B  11      21.470   0.425   2.159  1.00  0.00            
ATOM   3128  C5'   A B  11      22.538   0.884   3.071  1.00  0.00            
ATOM   3129  H5'   A B  11      22.808   1.865   2.693  1.00  0.00            
ATOM   3130 H5''   A B  11      23.417   0.254   2.981  1.00  0.00            
ATOM   3131  C4'   A B  11      22.096   0.980   4.540  1.00  0.00            
ATOM   3132  H4'   A B  11      22.946   1.402   5.091  1.00  0.00            
ATOM   3133  O4'   A B  11      20.972   1.820   4.737  1.00  0.00            
ATOM   3134  C1'   A B  11      19.760   0.970   4.997  1.00  0.00            
ATOM   3135  H1'   A B  11      19.495   1.042   6.053  1.00  0.00            
ATOM   3136  N9    A B  11      18.643   1.297   4.086  1.00  0.00            
ATOM   3137  C8    A B  11      18.369   0.776   2.822  1.00  0.00            
ATOM   3138  H8    A B  11      18.996   0.058   2.321  1.00  0.00            
ATOM   3139  N7    A B  11      17.321   1.307   2.253  1.00  0.00            
ATOM   3140  C5    A B  11      16.768   2.175   3.178  1.00  0.00            
ATOM   3141  C6    A B  11      15.739   3.181   3.273  1.00  0.00            
ATOM   3142  N6    A B  11      14.897   3.371   2.259  1.00  0.00            
ATOM   3143  H61   A B  11      14.118   4.009   2.278  1.00  0.00            
ATOM   3144  H62   A B  11      15.066   2.826   1.428  1.00  0.00            
ATOM   3145  N1    A B  11      15.678   4.017   4.294  1.00  0.00            
ATOM   3146  C2    A B  11      16.428   3.770   5.375  1.00  0.00            
ATOM   3147  H2    A B  11      16.368   4.389   6.251  1.00  0.00            
ATOM   3148  N3    A B  11      17.404   2.881   5.457  1.00  0.00            
ATOM   3149  C4    A B  11      17.578   2.133   4.321  1.00  0.00            
ATOM   3150  C3'   A B  11      21.737  -0.424   5.095  1.00  0.00            
ATOM   3151  H3'   A B  11      22.335  -1.171   4.587  1.00  0.00            
ATOM   3152  C2'   A B  11      20.242  -0.439   4.750  1.00  0.00            
ATOM   3153  H2'   A B  11      20.148  -0.718   3.701  1.00  0.00            
ATOM   3154  O2'   A B  11      19.584  -1.321   5.514  1.00  0.00            
ATOM   3155 HO2'   A B  11      19.677  -1.130   6.454  1.00  0.00            
ATOM   3156  O3'   A B  11      22.056  -0.498   6.476  1.00  0.00            
ATOM   3157  P     C B  12      22.126  -1.854   7.201  1.00  0.00            
ATOM   3158  OP1   C B  12      23.268  -1.743   8.123  1.00  0.00            
ATOM   3159  OP2   C B  12      22.076  -3.055   6.278  1.00  0.00            
ATOM   3160  O5'   C B  12      20.752  -1.835   8.000  1.00  0.00            
ATOM   3161  C5'   C B  12      20.436  -0.939   9.074  1.00  0.00            
ATOM   3162  H5'   C B  12      21.014  -0.041   8.811  1.00  0.00            
ATOM   3163 H5''   C B  12      20.834  -1.287  10.021  1.00  0.00            
ATOM   3164  C4'   C B  12      18.931  -0.622   9.146  1.00  0.00            
ATOM   3165  H4'   C B  12      18.821   0.043   9.998  1.00  0.00            
ATOM   3166  O4'   C B  12      18.341   0.087   8.023  1.00  0.00            
ATOM   3167  C1'   C B  12      16.879   0.133   8.292  1.00  0.00            
ATOM   3168  H1'   C B  12      16.568   1.029   8.847  1.00  0.00            
ATOM   3169  N1    C B  12      16.115   0.025   7.002  1.00  0.00            
ATOM   3170  C6    C B  12      16.506  -0.724   5.909  1.00  0.00            
ATOM   3171  H6    C B  12      17.318  -1.423   5.987  1.00  0.00            
ATOM   3172  C5    C B  12      15.807  -0.626   4.725  1.00  0.00            
ATOM   3173  H5    C B  12      15.989  -1.313   3.911  1.00  0.00            
ATOM   3174  C4    C B  12      14.738   0.272   4.701  1.00  0.00            
ATOM   3175  N4    C B  12      13.884   0.340   3.684  1.00  0.00            
ATOM   3176  H41   C B  12      13.061   0.916   3.721  1.00  0.00            
ATOM   3177  H42   C B  12      14.020  -0.268   2.890  1.00  0.00            
ATOM   3178  N3    C B  12      14.425   1.078   5.680  1.00  0.00            
ATOM   3179  C2    C B  12      15.170   1.059   6.790  1.00  0.00            
ATOM   3180  O2    C B  12      14.858   1.878   7.646  1.00  0.00            
ATOM   3181  C3'   C B  12      17.902  -1.747   9.238  1.00  0.00            
ATOM   3182  H3'   C B  12      17.937  -2.413   8.387  1.00  0.00            
ATOM   3183  C2'   C B  12      16.553  -1.042   9.216  1.00  0.00            
ATOM   3184  H2'   C B  12      15.725  -1.703   8.956  1.00  0.00            
ATOM   3185  O2'   C B  12      16.307  -0.436  10.469  1.00  0.00            
ATOM   3186 HO2'   C B  12      16.370  -1.135  11.121  1.00  0.00            
ATOM   3187  O3'   C B  12      18.092  -2.553  10.394  1.00  0.00            
ATOM   3188  P     G B  13      17.100  -3.726  10.802  1.00  0.00            
ATOM   3189  OP1   G B  13      17.731  -4.720  11.681  1.00  0.00            
ATOM   3190  OP2   G B  13      16.326  -4.141   9.667  1.00  0.00            
ATOM   3191  O5'   G B  13      16.007  -2.952  11.717  1.00  0.00            
ATOM   3192  C5'   G B  13      16.362  -2.666  13.052  1.00  0.00            
ATOM   3193  H5'   G B  13      17.203  -1.975  13.035  1.00  0.00            
ATOM   3194 H5''   G B  13      16.539  -3.591  13.592  1.00  0.00            
ATOM   3195  C4'   G B  13      15.234  -2.112  13.941  1.00  0.00            
ATOM   3196  H4'   G B  13      15.623  -1.844  14.924  1.00  0.00            
ATOM   3197  O4'   G B  13      14.937  -0.868  13.371  1.00  0.00            
ATOM   3198  C1'   G B  13      13.597  -0.483  13.720  1.00  0.00            
ATOM   3199  H1'   G B  13      13.502   0.341  14.412  1.00  0.00            
ATOM   3200  N9    G B  13      12.894  -0.175  12.480  1.00  0.00            
ATOM   3201  C8    G B  13      13.080  -0.530  11.192  1.00  0.00            
ATOM   3202  H8    G B  13      14.010  -0.959  10.869  1.00  0.00            
ATOM   3203  N7    G B  13      12.174  -0.141  10.324  1.00  0.00            
ATOM   3204  C5    G B  13      11.234   0.477  11.150  1.00  0.00            
ATOM   3205  C6    G B  13       9.948   0.997  10.859  1.00  0.00            
ATOM   3206  O6    G B  13       9.366   1.080   9.772  1.00  0.00            
ATOM   3207  N1    G B  13       9.278   1.493  11.977  1.00  0.00            
ATOM   3208  H1    G B  13       8.448   2.041  11.839  1.00  0.00            
ATOM   3209  C2    G B  13       9.829   1.504  13.231  1.00  0.00            
ATOM   3210  N2    G B  13       9.047   1.971  14.182  1.00  0.00            
ATOM   3211  H21   G B  13       8.141   2.397  14.011  1.00  0.00            
ATOM   3212  H22   G B  13       9.296   1.802  15.143  1.00  0.00            
ATOM   3213  N3    G B  13      10.975   0.905  13.572  1.00  0.00            
ATOM   3214  C4    G B  13      11.661   0.462  12.477  1.00  0.00            
ATOM   3215  C3'   G B  13      13.923  -2.806  14.197  1.00  0.00            
ATOM   3216  H3'   G B  13      13.620  -3.289  13.258  1.00  0.00            
ATOM   3217  C2'   G B  13      12.975  -1.676  14.473  1.00  0.00            
ATOM   3218  H2'   G B  13      11.970  -1.934  14.133  1.00  0.00            
ATOM   3219  O2'   G B  13      12.939  -1.222  15.833  1.00  0.00            
ATOM   3220 HO2'   G B  13      12.220  -1.776  16.143  1.00  0.00            
ATOM   3221  O3'   G B  13      13.991  -3.662  15.323  1.00  0.00            
ATOM   3222  P     A B  14      12.768  -4.543  15.756  1.00  0.00            
ATOM   3223  OP1   A B  14      13.168  -5.483  16.845  1.00  0.00            
ATOM   3224  OP2   A B  14      12.116  -5.143  14.562  1.00  0.00            
ATOM   3225  O5'   A B  14      11.686  -3.562  16.338  1.00  0.00            
ATOM   3226  C5'   A B  14      11.734  -3.189  17.728  1.00  0.00            
ATOM   3227  H5'   A B  14      12.529  -2.496  17.995  1.00  0.00            
ATOM   3228 H5''   A B  14      11.943  -4.070  18.338  1.00  0.00            
ATOM   3229  C4'   A B  14      10.428  -2.559  18.168  1.00  0.00            
ATOM   3230  H4'   A B  14      10.501  -2.308  19.215  1.00  0.00            
ATOM   3231  O4'   A B  14      10.157  -1.347  17.431  1.00  0.00            
ATOM   3232  C1'   A B  14       8.692  -1.241  17.114  1.00  0.00            
ATOM   3233  H1'   A B  14       8.319  -0.270  17.454  1.00  0.00            
ATOM   3234  N9    A B  14       8.422  -1.385  15.711  1.00  0.00            
ATOM   3235  C8    A B  14       9.099  -2.151  14.790  1.00  0.00            
ATOM   3236  H8    A B  14       9.980  -2.762  14.933  1.00  0.00            
ATOM   3237  N7    A B  14       8.500  -2.146  13.616  1.00  0.00            
ATOM   3238  C5    A B  14       7.473  -1.181  13.783  1.00  0.00            
ATOM   3239  C6    A B  14       6.545  -0.556  12.898  1.00  0.00            
ATOM   3240  N6    A B  14       6.457  -0.811  11.617  1.00  0.00            
ATOM   3241  H61   A B  14       5.799  -0.261  11.088  1.00  0.00            
ATOM   3242  H62   A B  14       7.134  -1.426  11.188  1.00  0.00            
ATOM   3243  N1    A B  14       5.706   0.364  13.341  1.00  0.00            
ATOM   3244  C2    A B  14       5.706   0.619  14.641  1.00  0.00            
ATOM   3245  H2    A B  14       4.846   1.192  14.952  1.00  0.00            
ATOM   3246  N3    A B  14       6.478   0.086  15.609  1.00  0.00            
ATOM   3247  C4    A B  14       7.372  -0.768  15.066  1.00  0.00            
ATOM   3248  C3'   A B  14       9.125  -3.382  17.935  1.00  0.00            
ATOM   3249  H3'   A B  14       9.028  -3.792  16.924  1.00  0.00            
ATOM   3250  C2'   A B  14       7.990  -2.319  17.947  1.00  0.00            
ATOM   3251  H2'   A B  14       7.118  -2.705  17.439  1.00  0.00            
ATOM   3252  O2'   A B  14       7.646  -1.898  19.291  1.00  0.00            
ATOM   3253 HO2'   A B  14       8.208  -2.401  19.895  1.00  0.00            
ATOM   3254  O3'   A B  14       8.933  -4.316  18.951  1.00  0.00            
ATOM   3255  P     A B  15       8.134  -5.614  18.750  1.00  0.00            
ATOM   3256  OP1   A B  15       8.074  -6.245  20.057  1.00  0.00            
ATOM   3257  OP2   A B  15       8.764  -6.310  17.609  1.00  0.00            
ATOM   3258  O5'   A B  15       6.666  -5.186  18.328  1.00  0.00            
ATOM   3259  C5'   A B  15       5.621  -4.978  19.299  1.00  0.00            
ATOM   3260  H5'   A B  15       6.092  -4.388  20.078  1.00  0.00            
ATOM   3261 H5''   A B  15       5.386  -5.946  19.747  1.00  0.00            
ATOM   3262  C4'   A B  15       4.408  -4.249  18.624  1.00  0.00            
ATOM   3263  H4'   A B  15       3.892  -3.646  19.379  1.00  0.00            
ATOM   3264  O4'   A B  15       4.836  -3.394  17.600  1.00  0.00            
ATOM   3265  C1'   A B  15       3.927  -3.511  16.493  1.00  0.00            
ATOM   3266  H1'   A B  15       3.317  -2.623  16.607  1.00  0.00            
ATOM   3267  N9    A B  15       4.581  -3.508  15.164  1.00  0.00            
ATOM   3268  C8    A B  15       5.704  -4.223  14.833  1.00  0.00            
ATOM   3269  H8    A B  15       6.334  -4.692  15.579  1.00  0.00            
ATOM   3270  N7    A B  15       5.942  -4.242  13.602  1.00  0.00            
ATOM   3271  C5    A B  15       4.875  -3.516  13.051  1.00  0.00            
ATOM   3272  C6    A B  15       4.370  -3.274  11.717  1.00  0.00            
ATOM   3273  N6    A B  15       4.917  -3.862  10.678  1.00  0.00            
ATOM   3274  H61   A B  15       4.449  -3.748   9.789  1.00  0.00            
ATOM   3275  H62   A B  15       5.656  -4.525  10.854  1.00  0.00            
ATOM   3276  N1    A B  15       3.303  -2.516  11.469  1.00  0.00            
ATOM   3277  C2    A B  15       2.698  -2.091  12.558  1.00  0.00            
ATOM   3278  H2    A B  15       1.813  -1.490  12.370  1.00  0.00            
ATOM   3279  N3    A B  15       2.946  -2.221  13.838  1.00  0.00            
ATOM   3280  C4    A B  15       4.055  -2.999  14.013  1.00  0.00            
ATOM   3281  C3'   A B  15       3.436  -5.341  18.054  1.00  0.00            
ATOM   3282  H3'   A B  15       3.937  -6.242  17.717  1.00  0.00            
ATOM   3283  C2'   A B  15       2.867  -4.598  16.831  1.00  0.00            
ATOM   3284  H2'   A B  15       2.921  -5.310  16.009  1.00  0.00            
ATOM   3285  O2'   A B  15       1.620  -4.092  17.120  1.00  0.00            
ATOM   3286 HO2'   A B  15       1.000  -4.810  16.973  1.00  0.00            
ATOM   3287  O3'   A B  15       2.407  -5.725  18.993  1.00  0.00            
ATOM   3288  P     C B  16       1.456  -7.013  18.863  1.00  0.00            
ATOM   3289  OP1   C B  16       0.673  -7.134  20.163  1.00  0.00            
ATOM   3290  OP2   C B  16       2.173  -8.199  18.349  1.00  0.00            
ATOM   3291  O5'   C B  16       0.376  -6.522  17.796  1.00  0.00            
ATOM   3292  C5'   C B  16      -0.823  -5.888  18.258  1.00  0.00            
ATOM   3293  H5'   C B  16      -0.671  -5.002  18.875  1.00  0.00            
ATOM   3294 H5''   C B  16      -1.219  -6.746  18.794  1.00  0.00            
ATOM   3295  C4'   C B  16      -1.672  -5.668  16.941  1.00  0.00            
ATOM   3296  H4'   C B  16      -2.608  -5.130  17.104  1.00  0.00            
ATOM   3297  O4'   C B  16      -0.915  -4.946  16.009  1.00  0.00            
ATOM   3298  C1'   C B  16      -1.221  -5.348  14.638  1.00  0.00            
ATOM   3299  H1'   C B  16      -1.788  -4.498  14.253  1.00  0.00            
ATOM   3300  N1    C B  16      -0.018  -5.650  13.819  1.00  0.00            
ATOM   3301  C6    C B  16       0.768  -6.754  14.072  1.00  0.00            
ATOM   3302  H6    C B  16       0.633  -7.325  14.979  1.00  0.00            
ATOM   3303  C5    C B  16       1.816  -6.906  13.209  1.00  0.00            
ATOM   3304  H5    C B  16       2.483  -7.717  13.486  1.00  0.00            
ATOM   3305  C4    C B  16       1.955  -6.119  12.046  1.00  0.00            
ATOM   3306  N4    C B  16       3.145  -6.104  11.427  1.00  0.00            
ATOM   3307  H41   C B  16       3.360  -5.236  10.968  1.00  0.00            
ATOM   3308  H42   C B  16       3.897  -6.577  11.901  1.00  0.00            
ATOM   3309  N3    C B  16       1.082  -5.169  11.710  1.00  0.00            
ATOM   3310  C2    C B  16       0.128  -4.859  12.611  1.00  0.00            
ATOM   3311  O2    C B  16      -0.625  -3.921  12.403  1.00  0.00            
ATOM   3312  C3'   C B  16      -1.964  -6.971  16.194  1.00  0.00            
ATOM   3313  H3'   C B  16      -1.062  -7.584  16.258  1.00  0.00            
ATOM   3314  C2'   C B  16      -2.263  -6.519  14.686  1.00  0.00            
ATOM   3315  H2'   C B  16      -2.007  -7.359  14.030  1.00  0.00            
ATOM   3316  O2'   C B  16      -3.598  -6.145  14.550  1.00  0.00            
ATOM   3317 HO2'   C B  16      -4.029  -6.360  15.378  1.00  0.00            
ATOM   3318  O3'   C B  16      -3.147  -7.626  16.713  1.00  0.00            
ATOM   3319  P     U B  17      -3.417  -9.278  16.527  1.00  0.00            
ATOM   3320  OP1   U B  17      -4.324  -9.677  17.607  1.00  0.00            
ATOM   3321  OP2   U B  17      -2.112  -9.971  16.421  1.00  0.00            
ATOM   3322  O5'   U B  17      -4.269  -9.452  15.145  1.00  0.00            
ATOM   3323  C5'   U B  17      -5.665  -9.128  15.047  1.00  0.00            
ATOM   3324  H5'   U B  17      -5.855  -8.160  15.511  1.00  0.00            
ATOM   3325 H5''   U B  17      -6.244  -9.855  15.615  1.00  0.00            
ATOM   3326  C4'   U B  17      -6.195  -9.141  13.559  1.00  0.00            
ATOM   3327  H4'   U B  17      -5.586  -8.396  13.034  1.00  0.00            
ATOM   3328  O4'   U B  17      -6.149 -10.428  12.958  1.00  0.00            
ATOM   3329  C1'   U B  17      -7.400 -10.996  12.912  1.00  0.00            
ATOM   3330  H1'   U B  17      -7.886 -11.045  11.931  1.00  0.00            
ATOM   3331  N1    U B  17      -7.454 -12.414  13.458  1.00  0.00            
ATOM   3332  C6    U B  17      -6.767 -12.856  14.582  1.00  0.00            
ATOM   3333  H6    U B  17      -5.873 -12.334  14.871  1.00  0.00            
ATOM   3334  C5    U B  17      -6.989 -14.087  15.131  1.00  0.00            
ATOM   3335  H5    U B  17      -6.384 -14.483  15.935  1.00  0.00            
ATOM   3336  C4    U B  17      -8.109 -14.912  14.644  1.00  0.00            
ATOM   3337  O4    U B  17      -8.498 -16.046  14.984  1.00  0.00            
ATOM   3338  N3    U B  17      -8.780 -14.343  13.619  1.00  0.00            
ATOM   3339  H3    U B  17      -9.691 -14.773  13.598  1.00  0.00            
ATOM   3340  C2    U B  17      -8.496 -13.155  13.025  1.00  0.00            
ATOM   3341  O2    U B  17      -9.218 -12.821  12.047  1.00  0.00            
ATOM   3342  C3'   U B  17      -7.641  -8.700  13.602  1.00  0.00            
ATOM   3343  H3'   U B  17      -7.818  -8.004  14.424  1.00  0.00            
ATOM   3344  C2'   U B  17      -8.306 -10.025  13.713  1.00  0.00            
ATOM   3345  H2'   U B  17      -8.417 -10.424  14.721  1.00  0.00            
ATOM   3346  O2'   U B  17      -9.582  -9.981  13.128  1.00  0.00            
ATOM   3347 HO2'   U B  17      -9.892  -9.074  13.115  1.00  0.00            
ATOM   3348  O3'   U B  17      -7.961  -8.082  12.357  1.00  0.00            
ATOM   3349  P     U B  18      -7.662  -6.562  12.093  1.00  0.00            
ATOM   3350  OP1   U B  18      -6.422  -6.188  12.728  1.00  0.00            
ATOM   3351  OP2   U B  18      -8.862  -5.803  12.303  1.00  0.00            
ATOM   3352  O5'   U B  18      -7.262  -6.487  10.627  1.00  0.00            
ATOM   3353  C5'   U B  18      -6.311  -7.291  10.083  1.00  0.00            
ATOM   3354  H5'   U B  18      -6.769  -8.284  10.158  1.00  0.00            
ATOM   3355 H5''   U B  18      -5.439  -7.334  10.731  1.00  0.00            
ATOM   3356  C4'   U B  18      -5.967  -7.033   8.602  1.00  0.00            
ATOM   3357  H4'   U B  18      -5.018  -7.486   8.307  1.00  0.00            
ATOM   3358  O4'   U B  18      -7.010  -7.354   7.723  1.00  0.00            
ATOM   3359  C1'   U B  18      -7.651  -6.207   7.094  1.00  0.00            
ATOM   3360  H1'   U B  18      -7.247  -6.047   6.090  1.00  0.00            
ATOM   3361  N1    U B  18      -9.132  -6.341   7.105  1.00  0.00            
ATOM   3362  C6    U B  18      -9.769  -6.704   8.269  1.00  0.00            
ATOM   3363  H6    U B  18      -9.249  -6.839   9.209  1.00  0.00            
ATOM   3364  C5    U B  18     -11.159  -6.915   8.265  1.00  0.00            
ATOM   3365  H5    U B  18     -11.678  -7.076   9.190  1.00  0.00            
ATOM   3366  C4    U B  18     -11.942  -6.758   7.053  1.00  0.00            
ATOM   3367  O4    U B  18     -13.179  -6.830   7.026  1.00  0.00            
ATOM   3368  N3    U B  18     -11.236  -6.288   6.002  1.00  0.00            
ATOM   3369  H3    U B  18     -11.716  -6.296   5.111  1.00  0.00            
ATOM   3370  C2    U B  18      -9.859  -6.123   5.961  1.00  0.00            
ATOM   3371  O2    U B  18      -9.324  -5.663   4.959  1.00  0.00            
ATOM   3372  C3'   U B  18      -5.764  -5.471   8.464  1.00  0.00            
ATOM   3373  H3'   U B  18      -5.353  -4.920   9.314  1.00  0.00            
ATOM   3374  C2'   U B  18      -7.170  -5.059   8.011  1.00  0.00            
ATOM   3375  H2'   U B  18      -7.978  -5.003   8.742  1.00  0.00            
ATOM   3376  O2'   U B  18      -7.201  -3.800   7.329  1.00  0.00            
ATOM   3377 HO2'   U B  18      -6.640  -3.839   6.543  1.00  0.00            
ATOM   3378  O3'   U B  18      -4.929  -5.339   7.295  1.00  0.00            
ATOM   3379  P     U B  19      -3.501  -4.741   7.385  1.00  0.00            
ATOM   3380  OP1   U B  19      -3.220  -4.233   8.778  1.00  0.00            
ATOM   3381  OP2   U B  19      -3.351  -3.712   6.295  1.00  0.00            
ATOM   3382  O5'   U B  19      -2.629  -5.996   7.008  1.00  0.00            
ATOM   3383  C5'   U B  19      -2.131  -6.810   8.030  1.00  0.00            
ATOM   3384  H5'   U B  19      -3.043  -7.077   8.571  1.00  0.00            
ATOM   3385 H5''   U B  19      -1.499  -6.297   8.751  1.00  0.00            
ATOM   3386  C4'   U B  19      -1.378  -8.028   7.591  1.00  0.00            
ATOM   3387  H4'   U B  19      -1.522  -8.677   8.454  1.00  0.00            
ATOM   3388  O4'   U B  19      -2.052  -8.520   6.448  1.00  0.00            
ATOM   3389  C1'   U B  19      -1.224  -8.421   5.310  1.00  0.00            
ATOM   3390  H1'   U B  19      -0.643  -9.342   5.240  1.00  0.00            
ATOM   3391  N1    U B  19      -1.918  -8.215   4.053  1.00  0.00            
ATOM   3392  C6    U B  19      -2.666  -7.045   3.911  1.00  0.00            
ATOM   3393  H6    U B  19      -2.816  -6.362   4.732  1.00  0.00            
ATOM   3394  C5    U B  19      -3.098  -6.749   2.693  1.00  0.00            
ATOM   3395  H5    U B  19      -3.626  -5.824   2.501  1.00  0.00            
ATOM   3396  C4    U B  19      -2.900  -7.554   1.479  1.00  0.00            
ATOM   3397  O4    U B  19      -3.306  -7.304   0.334  1.00  0.00            
ATOM   3398  N3    U B  19      -2.206  -8.756   1.752  1.00  0.00            
ATOM   3399  H3    U B  19      -2.098  -9.418   1.004  1.00  0.00            
ATOM   3400  C2    U B  19      -1.812  -9.129   3.050  1.00  0.00            
ATOM   3401  O2    U B  19      -1.339 -10.254   3.275  1.00  0.00            
ATOM   3402  C3'   U B  19       0.043  -7.694   7.194  1.00  0.00            
ATOM   3403  H3'   U B  19       0.413  -6.791   7.680  1.00  0.00            
ATOM   3404  C2'   U B  19      -0.154  -7.388   5.736  1.00  0.00            
ATOM   3405  H2'   U B  19      -0.514  -6.362   5.708  1.00  0.00            
ATOM   3406  O2'   U B  19       1.111  -7.388   5.134  1.00  0.00            
ATOM   3407 HO2'   U B  19       1.551  -8.186   5.432  1.00  0.00            
ATOM   3408  O3'   U B  19       0.858  -8.867   7.381  1.00  0.00            
ATOM   3409  P     A B  20       1.655  -8.905   8.764  1.00  0.00            
ATOM   3410  OP1   A B  20       2.445 -10.184   8.725  1.00  0.00            
ATOM   3411  OP2   A B  20       0.693  -8.652   9.854  1.00  0.00            
ATOM   3412  O5'   A B  20       2.762  -7.733   8.591  1.00  0.00            
ATOM   3413  C5'   A B  20       3.775  -7.920   7.661  1.00  0.00            
ATOM   3414  H5'   A B  20       3.978  -6.948   7.206  1.00  0.00            
ATOM   3415 H5''   A B  20       3.445  -8.609   6.889  1.00  0.00            
ATOM   3416  C4'   A B  20       5.125  -8.405   8.236  1.00  0.00            
ATOM   3417  H4'   A B  20       5.043  -9.236   8.933  1.00  0.00            
ATOM   3418  O4'   A B  20       6.056  -8.701   7.262  1.00  0.00            
ATOM   3419  C1'   A B  20       7.114  -7.691   7.263  1.00  0.00            
ATOM   3420  H1'   A B  20       7.965  -8.120   7.800  1.00  0.00            
ATOM   3421  N9    A B  20       7.654  -7.244   5.931  1.00  0.00            
ATOM   3422  C8    A B  20       8.951  -7.223   5.557  1.00  0.00            
ATOM   3423  H8    A B  20       9.815  -7.518   6.129  1.00  0.00            
ATOM   3424  N7    A B  20       9.104  -6.726   4.326  1.00  0.00            
ATOM   3425  C5    A B  20       7.826  -6.477   3.854  1.00  0.00            
ATOM   3426  C6    A B  20       7.245  -6.069   2.655  1.00  0.00            
ATOM   3427  N6    A B  20       7.993  -5.740   1.615  1.00  0.00            
ATOM   3428  H61   A B  20       7.576  -5.462   0.737  1.00  0.00            
ATOM   3429  H62   A B  20       8.999  -5.692   1.708  1.00  0.00            
ATOM   3430  N1    A B  20       5.986  -5.801   2.479  1.00  0.00            
ATOM   3431  C2    A B  20       5.166  -6.050   3.470  1.00  0.00            
ATOM   3432  H2    A B  20       4.102  -5.976   3.306  1.00  0.00            
ATOM   3433  N3    A B  20       5.554  -6.595   4.679  1.00  0.00            
ATOM   3434  C4    A B  20       6.911  -6.783   4.830  1.00  0.00            
ATOM   3435  C3'   A B  20       5.680  -7.296   9.105  1.00  0.00            
ATOM   3436  H3'   A B  20       4.963  -6.551   9.454  1.00  0.00            
ATOM   3437  C2'   A B  20       6.565  -6.551   8.115  1.00  0.00            
ATOM   3438  H2'   A B  20       5.926  -5.816   7.638  1.00  0.00            
ATOM   3439  O2'   A B  20       7.576  -5.792   8.640  1.00  0.00            
ATOM   3440 HO2'   A B  20       7.567  -5.938   9.593  1.00  0.00            
ATOM   3441  O3'   A B  20       6.373  -7.903  10.244  1.00  0.00            
ATOM   3442  P    A3 B  21       6.564  -7.121  11.606  1.00  0.00            
ATOM   3443  OP1  A3 B  21       5.380  -7.430  12.425  1.00  0.00            
ATOM   3444  OP2  A3 B  21       7.052  -5.738  11.338  1.00  0.00            
ATOM   3445  O5'  A3 B  21       7.777  -8.029  12.115  1.00  0.00            
ATOM   3446  C5'  A3 B  21       7.548  -9.315  12.698  1.00  0.00            
ATOM   3447  H5'  A3 B  21       7.069 -10.020  12.013  1.00  0.00            
ATOM   3448 H5''  A3 B  21       6.921  -9.217  13.585  1.00  0.00            
ATOM   3449  C4'  A3 B  21       8.918  -9.915  13.242  1.00  0.00            
ATOM   3450  H4'  A3 B  21       8.720 -10.883  13.690  1.00  0.00            
ATOM   3451  O4'  A3 B  21       9.735 -10.152  12.128  1.00  0.00            
ATOM   3452  C1'  A3 B  21      10.877  -9.222  12.160  1.00  0.00            
ATOM   3453  H1'  A3 B  21      11.785  -9.758  12.410  1.00  0.00            
ATOM   3454  N9   A3 B  21      10.932  -8.750  10.759  1.00  0.00            
ATOM   3455  C8   A3 B  21      10.447  -7.670  10.112  1.00  0.00            
ATOM   3456  H8   A3 B  21       9.910  -6.882  10.616  1.00  0.00            
ATOM   3457  N7   A3 B  21      10.792  -7.545   8.868  1.00  0.00            
ATOM   3458  C5   A3 B  21      11.496  -8.725   8.662  1.00  0.00            
ATOM   3459  C6   A3 B  21      12.210  -9.267   7.524  1.00  0.00            
ATOM   3460  N6   A3 B  21      12.223  -8.645   6.351  1.00  0.00            
ATOM   3461  H61  A3 B  21      12.532  -9.205   5.568  1.00  0.00            
ATOM   3462  H62  A3 B  21      11.940  -7.687   6.225  1.00  0.00            
ATOM   3463  N1   A3 B  21      12.852 -10.390   7.618  1.00  0.00            
ATOM   3464  C2   A3 B  21      12.945 -10.925   8.788  1.00  0.00            
ATOM   3465  H2   A3 B  21      13.496 -11.850   8.813  1.00  0.00            
ATOM   3466  N3   A3 B  21      12.373 -10.579   9.927  1.00  0.00            
ATOM   3467  C4   A3 B  21      11.700  -9.402   9.799  1.00  0.00            
ATOM   3468  C3'  A3 B  21       9.641  -8.902  14.166  1.00  0.00            
ATOM   3469  H3'  A3 B  21       8.890  -8.301  14.681  1.00  0.00            
ATOM   3470  C2'  A3 B  21      10.663  -8.176  13.194  1.00  0.00            
ATOM   3471  H2'  A3 B  21      10.096  -7.307  12.857  1.00  0.00            
ATOM   3472  O2'  A3 B  21      11.881  -7.882  13.748  1.00  0.00            
ATOM   3473 HO2'  A3 B  21      11.987  -6.945  13.876  1.00  0.00            
ATOM   3474  O3'  A3 B  21      10.480  -9.581  15.146  1.00  0.00            
ATOM   3475 HO3'  A3 B  21      11.191  -9.015  15.425  1.00  0.00            
TER
END
