# Supplementary material for: Mutagenesis and structural studies reveal the basis for the specific binding of SARS-CoV-2 SL3 RNA element with human TIA1 protein
Source: Nat Commun. 2023 Jun 22;14:3715. doi: 10.1038/s41467-023-39410-8 (PMC10287707; doi:10.1038/s41467-023-39410-8)
Supplement: Supplementary file 3 — Supplementary Data 1 [file 41467_2023_39410_MOESM3_ESM.zip › 3D models/SL3.pdb]

MODEL        1
ATOM      1  P   U   A   1     203.777 187.289 198.050  1.00  0.00           P
ATOM      2  OP1 U   A   1     202.352 187.085 198.400  1.00  0.00           O
ATOM      3  OP2 U   A   1     204.597 188.108 198.964  1.00  0.00           O
ATOM      4  O5' U   A   1     204.491 185.970 197.642  1.00  0.00           O
ATOM      5  C5' U   A   1     203.791 184.907 196.945  1.00  0.00           C
ATOM      6  C4' U   A   1     203.736 184.989 195.391  1.00  0.00           C
ATOM      7  O4' U   A   1     204.685 185.932 194.827  1.00  0.00           O
ATOM      8  C3' U   A   1     204.084 183.670 194.692  1.00  0.00           C
ATOM      9  O3' U   A   1     203.029 182.702 194.876  1.00  0.00           O
ATOM     10  C2' U   A   1     204.306 184.161 193.263  1.00  0.00           C
ATOM     11  O2' U   A   1     203.077 184.344 192.568  1.00  0.00           O
ATOM     12  C1' U   A   1     204.991 185.514 193.509  1.00  0.00           C
ATOM     13  N1  U   A   1     206.460 185.472 193.292  1.00  0.00           N
ATOM     14  C2  U   A   1     206.982 186.141 192.210  1.00  0.00           C
ATOM     15  O2  U   A   1     206.276 186.746 191.409  1.00  0.00           O
ATOM     16  N3  U   A   1     208.348 186.089 192.094  1.00  0.00           N
ATOM     17  C4  U   A   1     209.238 185.481 192.959  1.00  0.00           C
ATOM     18  O4  U   A   1     210.449 185.616 192.798  1.00  0.00           O
ATOM     19  C5  U   A   1     208.614 184.746 194.019  1.00  0.00           C
ATOM     20  C6  U   A   1     207.279 184.783 194.160  1.00  0.00           C
ATOM     21  P   G   A   2     203.240 181.192 194.437  1.00  0.00           P
ATOM     22  OP1 G   A   2     202.600 180.996 193.111  1.00  0.00           O
ATOM     23  OP2 G   A   2     202.724 180.342 195.525  1.00  0.00           O
ATOM     24  O5' G   A   2     204.795 180.995 194.306  1.00  0.00           O
ATOM     25  C5' G   A   2     205.359 179.742 193.842  1.00  0.00           C
ATOM     26  C4' G   A   2     206.540 179.922 192.860  1.00  0.00           C
ATOM     27  O4' G   A   2     207.272 181.154 193.130  1.00  0.00           O
ATOM     28  C3' G   A   2     207.606 178.829 192.842  1.00  0.00           C
ATOM     29  O3' G   A   2     207.177 177.756 191.979  1.00  0.00           O
ATOM     30  C2' G   A   2     208.830 179.569 192.322  1.00  0.00           C
ATOM     31  O2' G   A   2     208.815 179.646 190.909  1.00  0.00           O
ATOM     32  C1' G   A   2     208.655 180.951 192.920  1.00  0.00           C
ATOM     33  N9  G   A   2     209.402 181.139 194.170  1.00  0.00           N
ATOM     34  C8  G   A   2     208.854 181.445 195.400  1.00  0.00           C
ATOM     35  N7  G   A   2     209.750 181.582 196.340  1.00  0.00           N
ATOM     36  C5  G   A   2     210.954 181.346 195.695  1.00  0.00           C
ATOM     37  C6  G   A   2     212.265 181.311 196.218  1.00  0.00           C
ATOM     38  O6  G   A   2     212.585 181.541 197.387  1.00  0.00           O
ATOM     39  N1  G   A   2     213.189 180.965 195.243  1.00  0.00           N
ATOM     40  C2  G   A   2     212.916 180.722 193.925  1.00  0.00           C
ATOM     41  N2  G   A   2     213.957 180.418 193.170  1.00  0.00           N
ATOM     42  N3  G   A   2     211.688 180.825 193.408  1.00  0.00           N
ATOM     43  C4  G   A   2     210.760 181.082 194.353  1.00  0.00           C
ATOM     44  P   U   A   3     207.178 176.273 192.477  1.00  0.00           P
ATOM     45  OP1 U   A   3     206.754 175.435 191.331  1.00  0.00           O
ATOM     46  OP2 U   A   3     206.366 176.172 193.708  1.00  0.00           O
ATOM     47  O5' U   A   3     208.687 176.004 192.800  1.00  0.00           O
ATOM     48  C5' U   A   3     209.611 175.822 191.696  1.00  0.00           C
ATOM     49  C4' U   A   3     211.069 175.935 192.155  1.00  0.00           C
ATOM     50  O4' U   A   3     211.291 177.191 192.844  1.00  0.00           O
ATOM     51  C3' U   A   3     211.507 174.864 193.142  1.00  0.00           C
ATOM     52  O3' U   A   3     211.801 173.639 192.432  1.00  0.00           O
ATOM     53  C2' U   A   3     212.700 175.550 193.807  1.00  0.00           C
ATOM     54  O2' U   A   3     213.905 175.389 193.082  1.00  0.00           O
ATOM     55  C1' U   A   3     212.280 177.012 193.830  1.00  0.00           C
ATOM     56  N1  U   A   3     211.812 177.431 195.178  1.00  0.00           N
ATOM     57  C2  U   A   3     212.777 177.786 196.086  1.00  0.00           C
ATOM     58  O2  U   A   3     213.971 177.774 195.812  1.00  0.00           O
ATOM     59  N3  U   A   3     212.307 178.153 197.319  1.00  0.00           N
ATOM     60  C4  U   A   3     210.993 178.191 197.742  1.00  0.00           C
ATOM     61  O4  U   A   3     210.717 178.555 198.883  1.00  0.00           O
ATOM     62  C5  U   A   3     210.046 177.761 196.748  1.00  0.00           C
ATOM     63  C6  U   A   3     210.481 177.399 195.529  1.00  0.00           C
ATOM     64  P   U   A   4     211.708 172.268 193.199  1.00  0.00           P
ATOM     65  OP1 U   A   4     211.945 171.170 192.232  1.00  0.00           O
ATOM     66  OP2 U   A   4     210.444 172.197 193.966  1.00  0.00           O
ATOM     67  O5' U   A   4     212.910 172.317 194.226  1.00  0.00           O
ATOM     68  C5' U   A   4     214.248 171.997 193.773  1.00  0.00           C
ATOM     69  C4' U   A   4     215.355 172.522 194.712  1.00  0.00           C
ATOM     70  O4' U   A   4     215.175 173.933 195.037  1.00  0.00           O
ATOM     71  C3' U   A   4     215.484 171.841 196.092  1.00  0.00           C
ATOM     72  O3' U   A   4     216.177 170.575 196.006  1.00  0.00           O
ATOM     73  C2' U   A   4     216.272 172.898 196.850  1.00  0.00           C
ATOM     74  O2' U   A   4     217.649 172.852 196.513  1.00  0.00           O
ATOM     75  C1' U   A   4     215.617 174.173 196.370  1.00  0.00           C
ATOM     76  N1  U   A   4     214.498 174.570 197.278  1.00  0.00           N
ATOM     77  C2  U   A   4     214.820 175.246 198.434  1.00  0.00           C
ATOM     78  O2  U   A   4     215.974 175.514 198.742  1.00  0.00           O
ATOM     79  N3  U   A   4     213.752 175.567 199.231  1.00  0.00           N
ATOM     80  C4  U   A   4     212.439 175.187 199.069  1.00  0.00           C
ATOM     81  O4  U   A   4     211.589 175.544 199.878  1.00  0.00           O
ATOM     82  C5  U   A   4     212.203 174.373 197.914  1.00  0.00           C
ATOM     83  C6  U   A   4     213.219 174.098 197.082  1.00  0.00           C
ATOM     84  P   C   A   5     215.469 169.222 196.364  1.00  0.00           P
ATOM     85  OP1 C   A   5     216.113 168.142 195.578  1.00  0.00           O
ATOM     86  OP2 C   A   5     214.000 169.333 196.236  1.00  0.00           O
ATOM     87  O5' C   A   5     215.755 168.939 197.892  1.00  0.00           O
ATOM     88  C5' C   A   5     217.077 168.673 198.422  1.00  0.00           C
ATOM     89  C4' C   A   5     217.567 169.705 199.472  1.00  0.00           C
ATOM     90  O4' C   A   5     216.950 170.997 199.270  1.00  0.00           O
ATOM     91  C3' C   A   5     217.391 169.417 200.978  1.00  0.00           C
ATOM     92  O3' C   A   5     218.463 168.579 201.462  1.00  0.00           O
ATOM     93  C2' C   A   5     217.452 170.823 201.574  1.00  0.00           C
ATOM     94  O2' C   A   5     218.802 171.225 201.728  1.00  0.00           O
ATOM     95  C1' C   A   5     216.772 171.659 200.508  1.00  0.00           C
ATOM     96  N1  C   A   5     215.339 171.946 200.809  1.00  0.00           N
ATOM     97  C2  C   A   5     215.013 172.927 201.742  1.00  0.00           C
ATOM     98  O2  C   A   5     215.920 173.546 202.321  1.00  0.00           O
ATOM     99  N3  C   A   5     213.716 173.197 202.000  1.00  0.00           N
ATOM    100  C4  C   A   5     212.739 172.517 201.383  1.00  0.00           C
ATOM    101  N4  C   A   5     211.480 172.857 201.647  1.00  0.00           N
ATOM    102  C5  C   A   5     213.040 171.477 200.453  1.00  0.00           C
ATOM    103  C6  C   A   5     214.333 171.226 200.194  1.00  0.00           C
ATOM    104  P   U   A   6     218.257 167.164 202.089  1.00  0.00           P
ATOM    105  OP1 U   A   6     219.608 166.679 202.468  1.00  0.00           O
ATOM    106  OP2 U   A   6     217.500 166.337 201.129  1.00  0.00           O
ATOM    107  O5' U   A   6     217.393 167.426 203.374  1.00  0.00           O
ATOM    108  C5' U   A   6     217.991 168.019 204.553  1.00  0.00           C
ATOM    109  C4' U   A   6     216.943 168.691 205.456  1.00  0.00           C
ATOM    110  O4' U   A   6     216.173 169.664 204.701  1.00  0.00           O
ATOM    111  C3' U   A   6     215.885 167.761 206.077  1.00  0.00           C
ATOM    112  O3' U   A   6     216.443 167.065 207.209  1.00  0.00           O
ATOM    113  C2' U   A   6     214.769 168.763 206.396  1.00  0.00           C
ATOM    114  O2' U   A   6     215.008 169.497 207.591  1.00  0.00           O
ATOM    115  C1' U   A   6     214.847 169.700 205.193  1.00  0.00           C
ATOM    116  N1  U   A   6     213.857 169.350 204.141  1.00  0.00           N
ATOM    117  C2  U   A   6     212.581 169.840 204.285  1.00  0.00           C
ATOM    118  O2  U   A   6     212.256 170.533 205.240  1.00  0.00           O
ATOM    119  N3  U   A   6     211.718 169.512 203.269  1.00  0.00           N
ATOM    120  C4  U   A   6     212.010 168.791 202.129  1.00  0.00           C
ATOM    121  O4  U   A   6     211.179 168.681 201.237  1.00  0.00           O
ATOM    122  C5  U   A   6     213.335 168.245 202.097  1.00  0.00           C
ATOM    123  C6  U   A   6     214.189 168.529 203.089  1.00  0.00           C
ATOM    124  P   C   A   7     215.790 165.745 207.771  1.00  0.00           P
ATOM    125  OP1 C   A   7     216.065 165.697 209.226  1.00  0.00           O
ATOM    126  OP2 C   A   7     216.299 164.584 207.012  1.00  0.00           O
ATOM    127  O5' C   A   7     214.234 165.859 207.541  1.00  0.00           O
ATOM    128  C5' C   A   7     213.338 165.789 208.685  1.00  0.00           C
ATOM    129  C4' C   A   7     211.835 165.906 208.324  1.00  0.00           C
ATOM    130  O4' C   A   7     211.635 166.842 207.212  1.00  0.00           O
ATOM    131  C3' C   A   7     211.124 164.625 207.878  1.00  0.00           C
ATOM    132  O3' C   A   7     210.802 163.848 209.041  1.00  0.00           O
ATOM    133  C2' C   A   7     209.939 165.192 207.080  1.00  0.00           C
ATOM    134  O2' C   A   7     208.896 165.655 207.919  1.00  0.00           O
ATOM    135  C1' C   A   7     210.578 166.373 206.377  1.00  0.00           C
ATOM    136  N1  C   A   7     211.011 166.034 204.992  1.00  0.00           N
ATOM    137  C2  C   A   7     210.120 166.135 203.918  1.00  0.00           C
ATOM    138  O2  C   A   7     208.963 166.529 204.133  1.00  0.00           O
ATOM    139  N3  C   A   7     210.547 165.824 202.666  1.00  0.00           N
ATOM    140  C4  C   A   7     211.774 165.313 202.485  1.00  0.00           C
ATOM    141  N4  C   A   7     212.165 165.020 201.243  1.00  0.00           N
ATOM    142  C5  C   A   7     212.677 165.132 203.576  1.00  0.00           C
ATOM    143  C6  C   A   7     212.256 165.488 204.796  1.00  0.00           C
ATOM    144  P   U   A   8     210.047 162.470 209.000  1.00  0.00           P
ATOM    145  OP1 U   A   8     208.747 162.677 209.694  1.00  0.00           O
ATOM    146  OP2 U   A   8     210.970 161.509 209.631  1.00  0.00           O
ATOM    147  O5' U   A   8     209.802 162.144 207.472  1.00  0.00           O
ATOM    148  C5' U   A   8     210.385 161.013 206.780  1.00  0.00           C
ATOM    149  C4' U   A   8     209.330 160.108 206.100  1.00  0.00           C
ATOM    150  O4' U   A   8     208.350 159.692 207.106  1.00  0.00           O
ATOM    151  C3' U   A   8     208.470 160.759 205.011  1.00  0.00           C
ATOM    152  O3' U   A   8     209.125 160.661 203.729  1.00  0.00           O
ATOM    153  C2' U   A   8     207.122 160.022 205.089  1.00  0.00           C
ATOM    154  O2' U   A   8     207.065 158.843 204.293  1.00  0.00           O
ATOM    155  C1' U   A   8     207.045 159.649 206.558  1.00  0.00           C
ATOM    156  N1  U   A   8     206.057 160.474 207.316  1.00  0.00           N
ATOM    157  C2  U   A   8     204.734 160.095 207.278  1.00  0.00           C
ATOM    158  O2  U   A   8     204.341 159.124 206.642  1.00  0.00           O
ATOM    159  N3  U   A   8     203.879 160.877 208.017  1.00  0.00           N
ATOM    160  C4  U   A   8     204.209 161.940 208.824  1.00  0.00           C
ATOM    161  O4  U   A   8     203.334 162.512 209.476  1.00  0.00           O
ATOM    162  C5  U   A   8     205.602 162.282 208.804  1.00  0.00           C
ATOM    163  C6  U   A   8     206.452 161.569 208.046  1.00  0.00           C
ATOM    164  P   A   A   9     209.636 161.946 202.995  1.00  0.00           P
ATOM    165  OP1 A   A   9     209.747 161.581 201.557  1.00  0.00           O
ATOM    166  OP2 A   A   9     210.907 162.372 203.617  1.00  0.00           O
ATOM    167  O5' A   A   9     208.467 163.000 203.194  1.00  0.00           O
ATOM    168  C5' A   A   9     207.646 163.322 202.039  1.00  0.00           C
ATOM    169  C4' A   A   9     206.194 163.766 202.349  1.00  0.00           C
ATOM    170  O4' A   A   9     205.596 163.112 203.487  1.00  0.00           O
ATOM    171  C3' A   A   9     205.902 165.252 202.489  1.00  0.00           C
ATOM    172  O3' A   A   9     206.146 165.891 201.230  1.00  0.00           O
ATOM    173  C2' A   A   9     204.462 165.132 202.990  1.00  0.00           C
ATOM    174  O2' A   A   9     203.561 164.787 201.948  1.00  0.00           O
ATOM    175  C1' A   A   9     204.600 163.977 203.975  1.00  0.00           C
ATOM    176  N9  A   A   9     204.967 164.439 205.302  1.00  0.00           N
ATOM    177  C8  A   A   9     206.225 164.637 205.823  1.00  0.00           C
ATOM    178  N7  A   A   9     206.198 165.062 207.063  1.00  0.00           N
ATOM    179  C5  A   A   9     204.852 165.147 207.369  1.00  0.00           C
ATOM    180  C6  A   A   9     204.159 165.518 208.537  1.00  0.00           C
ATOM    181  N6  A   A   9     204.771 165.776 209.709  1.00  0.00           N
ATOM    182  N1  A   A   9     202.802 165.545 208.478  1.00  0.00           N
ATOM    183  C2  A   A   9     202.206 165.176 207.338  1.00  0.00           C
ATOM    184  N3  A   A   9     202.745 164.726 206.204  1.00  0.00           N
ATOM    185  C4  A   A   9     204.083 164.772 206.278  1.00  0.00           C
ATOM    186  P   A   A  10     205.412 167.093 200.579  1.00  0.00           P
ATOM    187  OP1 A   A  10     204.151 166.545 200.009  1.00  0.00           O
ATOM    188  OP2 A   A  10     206.348 167.723 199.624  1.00  0.00           O
ATOM    189  O5' A   A  10     205.068 168.065 201.767  1.00  0.00           O
ATOM    190  C5' A   A  10     203.706 168.561 201.854  1.00  0.00           C
ATOM    191  C4' A   A  10     203.372 169.099 203.244  1.00  0.00           C
ATOM    192  O4' A   A  10     203.795 168.180 204.296  1.00  0.00           O
ATOM    193  C3' A   A  10     203.967 170.428 203.656  1.00  0.00           C
ATOM    194  O3' A   A  10     203.263 171.487 202.978  1.00  0.00           O
ATOM    195  C2' A   A  10     203.743 170.365 205.166  1.00  0.00           C
ATOM    196  O2' A   A  10     202.415 170.748 205.483  1.00  0.00           O
ATOM    197  C1' A   A  10     203.937 168.896 205.496  1.00  0.00           C
ATOM    198  N9  A   A  10     205.219 168.629 206.158  1.00  0.00           N
ATOM    199  C8  A   A  10     206.414 168.220 205.607  1.00  0.00           C
ATOM    200  N7  A   A  10     207.364 168.064 206.494  1.00  0.00           N
ATOM    201  C5  A   A  10     206.771 168.402 207.698  1.00  0.00           C
ATOM    202  C6  A   A  10     207.271 168.455 209.018  1.00  0.00           C
ATOM    203  N6  A   A  10     208.558 168.200 209.337  1.00  0.00           N
ATOM    204  N1  A   A  10     206.417 168.855 209.989  1.00  0.00           N
ATOM    205  C2  A   A  10     205.162 169.150 209.660  1.00  0.00           C
ATOM    206  N3  A   A  10     204.584 169.179 208.452  1.00  0.00           N
ATOM    207  C4  A   A  10     205.454 168.759 207.507  1.00  0.00           C
ATOM    208  P   A   A  11     203.842 172.944 202.838  1.00  0.00           P
ATOM    209  OP1 A   A  11     202.696 173.884 203.019  1.00  0.00           O
ATOM    210  OP2 A   A  11     204.621 173.061 201.593  1.00  0.00           O
ATOM    211  O5' A   A  11     204.832 173.093 204.058  1.00  0.00           O
ATOM    212  C5' A   A  11     204.885 174.323 204.811  1.00  0.00           C
ATOM    213  C4' A   A  11     204.043 174.333 206.115  1.00  0.00           C
ATOM    214  O4' A   A  11     203.983 173.022 206.743  1.00  0.00           O
ATOM    215  C3' A   A  11     204.726 175.221 207.181  1.00  0.00           C
ATOM    216  O3' A   A  11     204.171 176.552 207.144  1.00  0.00           O
ATOM    217  C2' A   A  11     204.524 174.475 208.501  1.00  0.00           C
ATOM    218  O2' A   A  11     203.256 174.727 209.088  1.00  0.00           O
ATOM    219  C1' A   A  11     204.603 173.051 208.020  1.00  0.00           C
ATOM    220  N9  A   A  11     205.985 172.544 207.961  1.00  0.00           N
ATOM    221  C8  A   A  11     206.728 172.233 206.844  1.00  0.00           C
ATOM    222  N7  A   A  11     207.921 171.780 207.113  1.00  0.00           N
ATOM    223  C5  A   A  11     207.978 171.775 208.496  1.00  0.00           C
ATOM    224  C6  A   A  11     208.980 171.367 209.399  1.00  0.00           C
ATOM    225  N6  A   A  11     210.176 170.887 209.017  1.00  0.00           N
ATOM    226  N1  A   A  11     208.705 171.450 210.723  1.00  0.00           N
ATOM    227  C2  A   A  11     207.500 171.894 211.093  1.00  0.00           C
ATOM    228  N3  A   A  11     206.486 172.343 210.337  1.00  0.00           N
ATOM    229  C4  A   A  11     206.793 172.242 209.036  1.00  0.00           C
ATOM    230  P   C   A  12     205.032 177.746 206.605  1.00  0.00           P
ATOM    231  OP1 C   A  12     204.275 178.977 206.933  1.00  0.00           O
ATOM    232  OP2 C   A  12     205.294 177.514 205.166  1.00  0.00           O
ATOM    233  O5' C   A  12     206.378 177.647 207.437  1.00  0.00           O
ATOM    234  C5' C   A  12     206.373 178.050 208.831  1.00  0.00           C
ATOM    235  C4' C   A  12     207.529 177.438 209.658  1.00  0.00           C
ATOM    236  O4' C   A  12     207.605 175.999 209.484  1.00  0.00           O
ATOM    237  C3' C   A  12     208.932 177.968 209.429  1.00  0.00           C
ATOM    238  O3' C   A  12     209.071 179.228 210.124  1.00  0.00           O
ATOM    239  C2' C   A  12     209.740 176.830 210.051  1.00  0.00           C
ATOM    240  O2' C   A  12     209.755 177.000 211.450  1.00  0.00           O
ATOM    241  C1' C   A  12     208.950 175.599 209.652  1.00  0.00           C
ATOM    242  N1  C   A  12     209.512 174.937 208.448  1.00  0.00           N
ATOM    243  C2  C   A  12     210.645 174.127 208.556  1.00  0.00           C
ATOM    244  O2  C   A  12     211.176 173.979 209.672  1.00  0.00           O
ATOM    245  N3  C   A  12     211.120 173.502 207.451  1.00  0.00           N
ATOM    246  C4  C   A  12     210.536 173.706 206.258  1.00  0.00           C
ATOM    247  N4  C   A  12     210.976 173.033 205.196  1.00  0.00           N
ATOM    248  C5  C   A  12     209.449 174.615 206.107  1.00  0.00           C
ATOM    249  C6  C   A  12     208.977 175.209 207.209  1.00  0.00           C
ATOM    250  P   G   A  13     209.275 180.596 209.372  1.00  0.00           P
ATOM    251  OP1 G   A  13     208.997 181.678 210.350  1.00  0.00           O
ATOM    252  OP2 G   A  13     208.523 180.618 208.105  1.00  0.00           O
ATOM    253  O5' G   A  13     210.823 180.581 209.080  1.00  0.00           O
ATOM    254  C5' G   A  13     211.738 180.529 210.206  1.00  0.00           C
ATOM    255  C4' G   A  13     212.886 179.533 209.987  1.00  0.00           C
ATOM    256  O4' G   A  13     212.418 178.304 209.429  1.00  0.00           O
ATOM    257  C3' G   A  13     213.974 180.040 209.060  1.00  0.00           C
ATOM    258  O3' G   A  13     214.892 180.859 209.832  1.00  0.00           O
ATOM    259  C2' G   A  13     214.526 178.732 208.458  1.00  0.00           C
ATOM    260  O2' G   A  13     215.630 178.204 209.168  1.00  0.00           O
ATOM    261  C1' G   A  13     213.349 177.778 208.523  1.00  0.00           C
ATOM    262  N9  G   A  13     212.720 177.502 207.218  1.00  0.00           N
ATOM    263  C8  G   A  13     211.509 177.988 206.764  1.00  0.00           C
ATOM    264  N7  G   A  13     211.167 177.510 205.590  1.00  0.00           N
ATOM    265  C5  G   A  13     212.214 176.657 205.259  1.00  0.00           C
ATOM    266  C6  G   A  13     212.346 175.755 204.171  1.00  0.00           C
ATOM    267  O6  G   A  13     211.525 175.585 203.263  1.00  0.00           O
ATOM    268  N1  G   A  13     213.552 175.071 204.224  1.00  0.00           N
ATOM    269  C2  G   A  13     214.498 175.188 205.207  1.00  0.00           C
ATOM    270  N2  G   A  13     215.596 174.474 205.041  1.00  0.00           N
ATOM    271  N3  G   A  13     214.360 175.995 206.260  1.00  0.00           N
ATOM    272  C4  G   A  13     213.197 176.675 206.233  1.00  0.00           C
ATOM    273  P   A   A  14     215.780 181.962 209.147  1.00  0.00           P
ATOM    274  OP1 A   A  14     216.706 182.505 210.183  1.00  0.00           O
ATOM    275  OP2 A   A  14     214.904 182.936 208.473  1.00  0.00           O
ATOM    276  O5' A   A  14     216.603 181.168 208.075  1.00  0.00           O
ATOM    277  C5' A   A  14     217.805 180.465 208.463  1.00  0.00           C
ATOM    278  C4' A   A  14     218.295 179.565 207.326  1.00  0.00           C
ATOM    279  O4' A   A  14     217.289 178.595 206.942  1.00  0.00           O
ATOM    280  C3' A   A  14     218.601 180.312 206.014  1.00  0.00           C
ATOM    281  O3' A   A  14     219.862 181.013 206.104  1.00  0.00           O
ATOM    282  C2' A   A  14     218.576 179.149 205.032  1.00  0.00           C
ATOM    283  O2' A   A  14     219.765 178.386 205.096  1.00  0.00           O
ATOM    284  C1' A   A  14     217.408 178.344 205.549  1.00  0.00           C
ATOM    285  N9  A   A  14     216.167 178.661 204.833  1.00  0.00           N
ATOM    286  C8  A   A  14     215.220 179.615 205.124  1.00  0.00           C
ATOM    287  N7  A   A  14     214.180 179.593 204.322  1.00  0.00           N
ATOM    288  C5  A   A  14     214.494 178.589 203.410  1.00  0.00           C
ATOM    289  C6  A   A  14     213.803 178.053 202.302  1.00  0.00           C
ATOM    290  N6  A   A  14     212.546 178.395 201.959  1.00  0.00           N
ATOM    291  N1  A   A  14     214.433 177.096 201.576  1.00  0.00           N
ATOM    292  C2  A   A  14     215.652 176.695 201.953  1.00  0.00           C
ATOM    293  N3  A   A  14     216.374 177.091 203.004  1.00  0.00           N
ATOM    294  C4  A   A  14     215.727 178.033 203.702  1.00  0.00           C
ATOM    295  P   A   A  15     220.134 182.225 205.127  1.00  0.00           P
ATOM    296  OP1 A   A  15     221.466 182.765 205.471  1.00  0.00           O
ATOM    297  OP2 A   A  15     219.042 183.213 205.179  1.00  0.00           O
ATOM    298  O5' A   A  15     220.218 181.602 203.684  1.00  0.00           O
ATOM    299  C5' A   A  15     221.390 180.839 203.314  1.00  0.00           C
ATOM    300  C4' A   A  15     221.162 180.063 202.013  1.00  0.00           C
ATOM    301  O4' A   A  15     220.017 179.174 202.111  1.00  0.00           O
ATOM    302  C3' A   A  15     220.897 180.901 200.767  1.00  0.00           C
ATOM    303  O3' A   A  15     222.126 181.518 200.321  1.00  0.00           O
ATOM    304  C2' A   A  15     220.313 179.819 199.859  1.00  0.00           C
ATOM    305  O2' A   A  15     221.313 178.955 199.345  1.00  0.00           O
ATOM    306  C1' A   A  15     219.416 179.071 200.829  1.00  0.00           C
ATOM    307  N9  A   A  15     218.047 179.605 200.845  1.00  0.00           N
ATOM    308  C8  A   A  15     217.492 180.490 201.739  1.00  0.00           C
ATOM    309  N7  A   A  15     216.233 180.756 201.503  1.00  0.00           N
ATOM    310  C5  A   A  15     215.939 180.010 200.371  1.00  0.00           C
ATOM    311  C6  A   A  15     214.767 179.876 199.595  1.00  0.00           C
ATOM    312  N6  A   A  15     213.608 180.506 199.858  1.00  0.00           N
ATOM    313  N1  A   A  15     214.832 179.087 198.500  1.00  0.00           N
ATOM    314  C2  A   A  15     215.992 178.486 198.207  1.00  0.00           C
ATOM    315  N3  A   A  15     217.163 178.553 198.853  1.00  0.00           N
ATOM    316  C4  A   A  15     217.055 179.310 199.948  1.00  0.00           C
ATOM    317  P   C   A  16     222.051 182.691 199.277  1.00  0.00           P
ATOM    318  OP1 C   A  16     223.424 183.146 198.963  1.00  0.00           O
ATOM    319  OP2 C   A  16     221.133 183.737 199.805  1.00  0.00           O
ATOM    320  O5' C   A  16     221.430 182.045 197.994  1.00  0.00           O
ATOM    321  C5' C   A  16     222.220 181.186 197.131  1.00  0.00           C
ATOM    322  C4' C   A  16     221.421 180.694 195.908  1.00  0.00           C
ATOM    323  O4' C   A  16     220.267 179.882 196.290  1.00  0.00           O
ATOM    324  C3' C   A  16     220.787 181.859 195.124  1.00  0.00           C
ATOM    325  O3' C   A  16     221.765 182.610 194.352  1.00  0.00           O
ATOM    326  C2' C   A  16     219.727 181.124 194.326  1.00  0.00           C
ATOM    327  O2' C   A  16     220.272 180.367 193.254  1.00  0.00           O
ATOM    328  C1' C   A  16     219.171 180.222 195.423  1.00  0.00           C
ATOM    329  N1  C   A  16     218.044 180.887 196.142  1.00  0.00           N
ATOM    330  C2  C   A  16     216.768 180.934 195.586  1.00  0.00           C
ATOM    331  O2  C   A  16     216.560 180.393 194.489  1.00  0.00           O
ATOM    332  N3  C   A  16     215.782 181.579 196.251  1.00  0.00           N
ATOM    333  C4  C   A  16     216.026 182.184 197.424  1.00  0.00           C
ATOM    334  N4  C   A  16     215.027 182.776 198.068  1.00  0.00           N
ATOM    335  C5  C   A  16     217.328 182.203 197.984  1.00  0.00           C
ATOM    336  C6  C   A  16     218.291 181.569 197.310  1.00  0.00           C
ATOM    337  P   U   A  17     221.535 184.185 194.324  1.00  0.00           P
ATOM    338  OP1 U   A  17     222.579 184.802 193.469  1.00  0.00           O
ATOM    339  OP2 U   A  17     221.432 184.692 195.712  1.00  0.00           O
ATOM    340  O5' U   A  17     220.146 184.359 193.572  1.00  0.00           O
ATOM    341  C5' U   A  17     220.199 184.222 192.120  1.00  0.00           C
ATOM    342  C4' U   A  17     218.836 184.065 191.421  1.00  0.00           C
ATOM    343  O4' U   A  17     217.951 183.158 192.130  1.00  0.00           O
ATOM    344  C3' U   A  17     217.953 185.298 191.168  1.00  0.00           C
ATOM    345  O3' U   A  17     218.478 186.136 190.113  1.00  0.00           O
ATOM    346  C2' U   A  17     216.637 184.621 190.805  1.00  0.00           C
ATOM    347  O2' U   A  17     216.610 184.132 189.473  1.00  0.00           O
ATOM    348  C1' U   A  17     216.606 183.471 191.800  1.00  0.00           C
ATOM    349  N1  U   A  17     215.797 183.825 192.990  1.00  0.00           N
ATOM    350  C2  U   A  17     214.428 183.784 192.854  1.00  0.00           C
ATOM    351  O2  U   A  17     213.877 183.444 191.813  1.00  0.00           O
ATOM    352  N3  U   A  17     213.725 184.152 193.972  1.00  0.00           N
ATOM    353  C4  U   A  17     214.245 184.550 195.185  1.00  0.00           C
ATOM    354  O4  U   A  17     213.499 184.740 196.142  1.00  0.00           O
ATOM    355  C5  U   A  17     215.674 184.666 195.215  1.00  0.00           C
ATOM    356  C6  U   A  17     216.386 184.293 194.140  1.00  0.00           C
ATOM    357  P   U   A  18     218.754 187.661 190.376  1.00  0.00           P
ATOM    358  OP1 U   A  18     219.388 188.224 189.155  1.00  0.00           O
ATOM    359  OP2 U   A  18     219.519 187.780 191.637  1.00  0.00           O
ATOM    360  O5' U   A  18     217.346 188.344 190.573  1.00  0.00           O
ATOM    361  C5' U   A  18     216.266 188.316 189.608  1.00  0.00           C
ATOM    362  C4' U   A  18     214.843 188.315 190.237  1.00  0.00           C
ATOM    363  O4' U   A  18     214.819 187.413 191.400  1.00  0.00           O
ATOM    364  C3' U   A  18     214.283 189.624 190.766  1.00  0.00           C
ATOM    365  O3' U   A  18     213.649 190.355 189.694  1.00  0.00           O
ATOM    366  C2' U   A  18     213.324 189.133 191.851  1.00  0.00           C
ATOM    367  O2' U   A  18     212.139 188.556 191.324  1.00  0.00           O
ATOM    368  C1' U   A  18     214.160 188.040 192.488  1.00  0.00           C
ATOM    369  N1  U   A  18     215.126 188.536 193.531  1.00  0.00           N
ATOM    370  C2  U   A  18     214.667 189.280 194.604  1.00  0.00           C
ATOM    371  O2  U   A  18     213.481 189.527 194.789  1.00  0.00           O
ATOM    372  N3  U   A  18     215.639 189.700 195.478  1.00  0.00           N
ATOM    373  C4  U   A  18     216.989 189.428 195.422  1.00  0.00           C
ATOM    374  O4  U   A  18     217.758 189.941 196.235  1.00  0.00           O
ATOM    375  C5  U   A  18     217.369 188.530 194.377  1.00  0.00           C
ATOM    376  C6  U   A  18     216.448 188.134 193.487  1.00  0.00           C
ATOM    377  P   U   A  19     214.119 191.804 189.343  1.00  0.00           P
ATOM    378  OP1 U   A  19     213.008 192.447 188.601  1.00  0.00           O
ATOM    379  OP2 U   A  19     215.426 191.727 188.649  1.00  0.00           O
ATOM    380  O5' U   A  19     214.300 192.435 190.771  1.00  0.00           O
ATOM    381  C5' U   A  19     213.990 193.785 191.145  1.00  0.00           C
ATOM    382  C4' U   A  19     212.944 193.847 192.277  1.00  0.00           C
ATOM    383  O4' U   A  19     211.617 193.659 191.718  1.00  0.00           O
ATOM    384  C3' U   A  19     213.083 192.839 193.434  1.00  0.00           C
ATOM    385  O3' U   A  19     214.067 193.319 194.372  1.00  0.00           O
ATOM    386  C2' U   A  19     211.619 192.653 193.880  1.00  0.00           C
ATOM    387  O2' U   A  19     211.234 193.572 194.880  1.00  0.00           O
ATOM    388  C1' U   A  19     210.810 192.915 192.609  1.00  0.00           C
ATOM    389  N1  U   A  19     210.251 191.679 191.979  1.00  0.00           N
ATOM    390  C2  U   A  19     209.263 190.991 192.650  1.00  0.00           C
ATOM    391  O2  U   A  19     208.827 191.346 193.742  1.00  0.00           O
ATOM    392  N3  U   A  19     208.776 189.884 192.002  1.00  0.00           N
ATOM    393  C4  U   A  19     209.142 189.418 190.755  1.00  0.00           C
ATOM    394  O4  U   A  19     208.680 188.355 190.344  1.00  0.00           O
ATOM    395  C5  U   A  19     210.085 190.245 190.068  1.00  0.00           C
ATOM    396  C6  U   A  19     210.620 191.299 190.702  1.00  0.00           C
ATOM    397  P   A   A  20     214.349 193.232 195.905  1.00  0.00           P
ATOM    398  OP1 A   A  20     214.351 194.615 196.429  1.00  0.00           O
ATOM    399  OP2 A   A  20     215.563 192.423 196.174  1.00  0.00           O
ATOM    400  O5' A   A  20     213.128 192.469 196.538  1.00  0.00           O
ATOM    401  C5' A   A  20     212.459 192.999 197.705  1.00  0.00           C
ATOM    402  C4' A   A  20     211.061 192.391 197.970  1.00  0.00           C
ATOM    403  O4' A   A  20     210.659 191.398 196.995  1.00  0.00           O
ATOM    404  C3' A   A  20     210.944 191.682 199.324  1.00  0.00           C
ATOM    405  O3' A   A  20     210.812 192.660 200.380  1.00  0.00           O
ATOM    406  C2' A   A  20     209.716 190.795 199.098  1.00  0.00           C
ATOM    407  O2' A   A  20     208.495 191.485 199.325  1.00  0.00           O
ATOM    408  C1' A   A  20     209.849 190.430 197.621  1.00  0.00           C
ATOM    409  N9  A   A  20     210.379 189.081 197.417  1.00  0.00           N
ATOM    410  C8  A   A  20     211.684 188.697 197.219  1.00  0.00           C
ATOM    411  N7  A   A  20     211.829 187.405 197.068  1.00  0.00           N
ATOM    412  C5  A   A  20     210.536 186.904 197.151  1.00  0.00           C
ATOM    413  C6  A   A  20     210.006 185.598 197.049  1.00  0.00           C
ATOM    414  N6  A   A  20     210.763 184.506 196.826  1.00  0.00           N
ATOM    415  N1  A   A  20     208.662 185.456 197.162  1.00  0.00           N
ATOM    416  C2  A   A  20     207.918 186.544 197.363  1.00  0.00           C
ATOM    417  N3  A   A  20     208.298 187.823 197.490  1.00  0.00           N
ATOM    418  C4  A   A  20     209.635 187.929 197.365  1.00  0.00           C
ATOM    419  P   A   A  21     211.803 192.760 201.599  1.00  0.00           P
ATOM    420  OP1 A   A  21     211.384 193.916 202.422  1.00  0.00           O
ATOM    421  OP2 A   A  21     213.212 192.791 201.140  1.00  0.00           O
ATOM    422  O5' A   A  21     211.537 191.462 202.463  1.00  0.00           O
ATOM    423  C5' A   A  21     210.180 191.251 202.938  1.00  0.00           C
ATOM    424  C4' A   A  21     209.885 189.776 203.238  1.00  0.00           C
ATOM    425  O4' A   A  21     209.869 189.003 202.012  1.00  0.00           O
ATOM    426  C3' A   A  21     210.876 189.016 204.110  1.00  0.00           C
ATOM    427  O3' A   A  21     210.710 189.354 205.497  1.00  0.00           O
ATOM    428  C2' A   A  21     210.521 187.562 203.791  1.00  0.00           C
ATOM    429  O2' A   A  21     209.439 187.103 204.583  1.00  0.00           O
ATOM    430  C1' A   A  21     210.105 187.645 202.328  1.00  0.00           C
ATOM    431  N9  A   A  21     211.071 187.010 201.415  1.00  0.00           N
ATOM    432  C8  A   A  21     210.815 185.871 200.690  1.00  0.00           C
ATOM    433  N7  A   A  21     211.803 185.507 199.915  1.00  0.00           N
ATOM    434  C5  A   A  21     212.780 186.464 200.132  1.00  0.00           C
ATOM    435  C6  A   A  21     214.057 186.664 199.562  1.00  0.00           C
ATOM    436  N6  A   A  21     214.578 185.919 198.574  1.00  0.00           N
ATOM    437  N1  A   A  21     214.795 187.710 200.007  1.00  0.00           N
ATOM    438  C2  A   A  21     214.263 188.508 200.935  1.00  0.00           C
ATOM    439  N3  A   A  21     213.094 188.399 201.576  1.00  0.00           N
ATOM    440  C4  A   A  21     212.360 187.386 201.075  1.00  0.00           C
ENDMDL
MODEL        2
ATOM      1  P   U   A   1     203.711 186.789 198.033  1.00  0.00           P
ATOM      2  OP1 U   A   1     202.426 186.224 197.561  1.00  0.00           O
ATOM      3  OP2 U   A   1     204.096 186.472 199.417  1.00  0.00           O
ATOM      4  O5' U   A   1     204.800 186.429 196.976  1.00  0.00           O
ATOM      5  C5' U   A   1     206.176 186.859 196.999  1.00  0.00           C
ATOM      6  C4' U   A   1     207.195 185.767 197.397  1.00  0.00           C
ATOM      7  O4' U   A   1     207.620 186.011 198.760  1.00  0.00           O
ATOM      8  C3' U   A   1     206.643 184.326 197.463  1.00  0.00           C
ATOM      9  O3' U   A   1     206.753 183.644 196.195  1.00  0.00           O
ATOM     10  C2' U   A   1     207.291 183.656 198.687  1.00  0.00           C
ATOM     11  O2' U   A   1     208.145 182.564 198.402  1.00  0.00           O
ATOM     12  C1' U   A   1     208.044 184.798 199.353  1.00  0.00           C
ATOM     13  N1  U   A   1     207.790 184.809 200.808  1.00  0.00           N
ATOM     14  C2  U   A   1     208.702 184.212 201.645  1.00  0.00           C
ATOM     15  O2  U   A   1     209.741 183.697 201.246  1.00  0.00           O
ATOM     16  N3  U   A   1     208.347 184.214 202.971  1.00  0.00           N
ATOM     17  C4  U   A   1     207.152 184.640 203.520  1.00  0.00           C
ATOM     18  O4  U   A   1     206.948 184.521 204.726  1.00  0.00           O
ATOM     19  C5  U   A   1     206.232 185.197 202.568  1.00  0.00           C
ATOM     20  C6  U   A   1     206.581 185.268 201.276  1.00  0.00           C
ATOM     21  P   G   A   2     205.505 182.900 195.597  1.00  0.00           P
ATOM     22  OP1 G   A   2     204.642 183.802 194.801  1.00  0.00           O
ATOM     23  OP2 G   A   2     204.814 182.122 196.661  1.00  0.00           O
ATOM     24  O5' G   A   2     206.168 181.844 194.626  1.00  0.00           O
ATOM     25  C5' G   A   2     206.437 182.156 193.237  1.00  0.00           C
ATOM     26  C4' G   A   2     207.896 181.874 192.843  1.00  0.00           C
ATOM     27  O4' G   A   2     208.779 182.830 193.474  1.00  0.00           O
ATOM     28  C3' G   A   2     208.466 180.508 193.236  1.00  0.00           C
ATOM     29  O3' G   A   2     207.984 179.474 192.333  1.00  0.00           O
ATOM     30  C2' G   A   2     209.973 180.794 193.193  1.00  0.00           C
ATOM     31  O2' G   A   2     210.529 180.603 191.908  1.00  0.00           O
ATOM     32  C1' G   A   2     210.068 182.257 193.592  1.00  0.00           C
ATOM     33  N9  G   A   2     210.646 182.435 194.930  1.00  0.00           N
ATOM     34  C8  G   A   2     209.984 182.811 196.069  1.00  0.00           C
ATOM     35  N7  G   A   2     210.769 182.923 197.118  1.00  0.00           N
ATOM     36  C5  G   A   2     212.031 182.623 196.618  1.00  0.00           C
ATOM     37  C6  G   A   2     213.313 182.736 197.228  1.00  0.00           C
ATOM     38  O6  G   A   2     213.556 183.059 198.392  1.00  0.00           O
ATOM     39  N1  G   A   2     214.332 182.417 196.334  1.00  0.00           N
ATOM     40  C2  G   A   2     214.150 182.057 195.021  1.00  0.00           C
ATOM     41  N2  G   A   2     215.239 181.767 194.340  1.00  0.00           N
ATOM     42  N3  G   A   2     212.961 181.946 194.446  1.00  0.00           N
ATOM     43  C4  G   A   2     211.963 182.291 195.277  1.00  0.00           C
ATOM     44  P   U   A   3     207.956 177.964 192.779  1.00  0.00           P
ATOM     45  OP1 U   A   3     207.283 177.141 191.744  1.00  0.00           O
ATOM     46  OP2 U   A   3     207.392 177.854 194.144  1.00  0.00           O
ATOM     47  O5' U   A   3     209.458 177.499 192.792  1.00  0.00           O
ATOM     48  C5' U   A   3     210.218 177.439 191.559  1.00  0.00           C
ATOM     49  C4' U   A   3     211.725 177.346 191.855  1.00  0.00           C
ATOM     50  O4' U   A   3     212.144 178.517 192.614  1.00  0.00           O
ATOM     51  C3' U   A   3     212.205 176.166 192.715  1.00  0.00           C
ATOM     52  O3' U   A   3     212.384 174.995 191.893  1.00  0.00           O
ATOM     53  C2' U   A   3     213.503 176.709 193.317  1.00  0.00           C
ATOM     54  O2' U   A   3     214.595 176.580 192.422  1.00  0.00           O
ATOM     55  C1' U   A   3     213.174 178.171 193.527  1.00  0.00           C
ATOM     56  N1  U   A   3     212.814 178.475 194.945  1.00  0.00           N
ATOM     57  C2  U   A   3     213.843 178.805 195.799  1.00  0.00           C
ATOM     58  O2  U   A   3     215.017 178.813 195.446  1.00  0.00           O
ATOM     59  N3  U   A   3     213.461 179.136 197.073  1.00  0.00           N
ATOM     60  C4  U   A   3     212.178 179.201 197.574  1.00  0.00           C
ATOM     61  O4  U   A   3     211.980 179.642 198.707  1.00  0.00           O
ATOM     62  C5  U   A   3     211.174 178.720 196.666  1.00  0.00           C
ATOM     63  C6  U   A   3     211.524 178.365 195.416  1.00  0.00           C
ATOM     64  P   U   A   4     211.993 173.568 192.385  1.00  0.00           P
ATOM     65  OP1 U   A   4     212.037 172.709 191.177  1.00  0.00           O
ATOM     66  OP2 U   A   4     210.687 173.651 193.078  1.00  0.00           O
ATOM     67  O5' U   A   4     213.110 173.137 193.398  1.00  0.00           O
ATOM     68  C5' U   A   4     214.479 172.942 192.971  1.00  0.00           C
ATOM     69  C4' U   A   4     215.462 173.038 194.153  1.00  0.00           C
ATOM     70  O4' U   A   4     215.296 174.311 194.816  1.00  0.00           O
ATOM     71  C3' U   A   4     215.334 171.987 195.226  1.00  0.00           C
ATOM     72  O3' U   A   4     216.041 170.801 194.785  1.00  0.00           O
ATOM     73  C2' U   A   4     215.904 172.714 196.458  1.00  0.00           C
ATOM     74  O2' U   A   4     217.292 172.498 196.619  1.00  0.00           O
ATOM     75  C1' U   A   4     215.605 174.186 196.183  1.00  0.00           C
ATOM     76  N1  U   A   4     214.501 174.725 197.029  1.00  0.00           N
ATOM     77  C2  U   A   4     214.812 175.433 198.168  1.00  0.00           C
ATOM     78  O2  U   A   4     215.968 175.613 198.537  1.00  0.00           O
ATOM     79  N3  U   A   4     213.734 175.929 198.864  1.00  0.00           N
ATOM     80  C4  U   A   4     212.404 175.813 198.518  1.00  0.00           C
ATOM     81  O4  U   A   4     211.534 176.394 199.171  1.00  0.00           O
ATOM     82  C5  U   A   4     212.159 175.005 197.361  1.00  0.00           C
ATOM     83  C6  U   A   4     213.195 174.506 196.669  1.00  0.00           C
ATOM     84  P   C   A   5     215.573 169.381 195.250  1.00  0.00           P
ATOM     85  OP1 C   A   5     216.571 168.417 194.732  1.00  0.00           O
ATOM     86  OP2 C   A   5     214.163 169.183 194.841  1.00  0.00           O
ATOM     87  O5' C   A   5     215.702 169.466 196.822  1.00  0.00           O
ATOM     88  C5' C   A   5     217.029 169.235 197.360  1.00  0.00           C
ATOM     89  C4' C   A   5     217.143 169.661 198.820  1.00  0.00           C
ATOM     90  O4' C   A   5     216.781 171.057 198.995  1.00  0.00           O
ATOM     91  C3' C   A   5     216.248 168.927 199.824  1.00  0.00           C
ATOM     92  O3' C   A   5     216.729 167.575 200.040  1.00  0.00           O
ATOM     93  C2' C   A   5     216.359 169.891 201.016  1.00  0.00           C
ATOM     94  O2' C   A   5     217.576 169.736 201.719  1.00  0.00           O
ATOM     95  C1' C   A   5     216.327 171.247 200.328  1.00  0.00           C
ATOM     96  N1  C   A   5     214.986 171.896 200.434  1.00  0.00           N
ATOM     97  C2  C   A   5     214.666 172.663 201.546  1.00  0.00           C
ATOM     98  O2  C   A   5     215.519 172.803 202.451  1.00  0.00           O
ATOM     99  N3  C   A   5     213.451 173.239 201.657  1.00  0.00           N
ATOM    100  C4  C   A   5     212.507 172.985 200.732  1.00  0.00           C
ATOM    101  N4  C   A   5     211.308 173.547 200.882  1.00  0.00           N
ATOM    102  C5  C   A   5     212.773 172.134 199.617  1.00  0.00           C
ATOM    103  C6  C   A   5     214.005 171.600 199.510  1.00  0.00           C
ATOM    104  P   U   A   6     215.828 166.578 200.873  1.00  0.00           P
ATOM    105  OP1 U   A   6     216.428 165.214 200.837  1.00  0.00           O
ATOM    106  OP2 U   A   6     214.419 166.645 200.423  1.00  0.00           O
ATOM    107  O5' U   A   6     215.870 167.104 202.347  1.00  0.00           O
ATOM    108  C5' U   A   6     217.036 166.940 203.176  1.00  0.00           C
ATOM    109  C4' U   A   6     216.866 167.691 204.505  1.00  0.00           C
ATOM    110  O4' U   A   6     216.566 169.103 204.295  1.00  0.00           O
ATOM    111  C3' U   A   6     215.694 167.198 205.366  1.00  0.00           C
ATOM    112  O3' U   A   6     216.023 165.942 206.001  1.00  0.00           O
ATOM    113  C2' U   A   6     215.506 168.400 206.299  1.00  0.00           C
ATOM    114  O2' U   A   6     216.493 168.457 207.321  1.00  0.00           O
ATOM    115  C1' U   A   6     215.693 169.558 205.325  1.00  0.00           C
ATOM    116  N1  U   A   6     214.393 170.059 204.790  1.00  0.00           N
ATOM    117  C2  U   A   6     213.719 171.033 205.503  1.00  0.00           C
ATOM    118  O2  U   A   6     214.145 171.469 206.568  1.00  0.00           O
ATOM    119  N3  U   A   6     212.534 171.452 204.941  1.00  0.00           N
ATOM    120  C4  U   A   6     211.937 170.950 203.798  1.00  0.00           C
ATOM    121  O4  U   A   6     210.884 171.421 203.384  1.00  0.00           O
ATOM    122  C5  U   A   6     212.650 169.880 203.174  1.00  0.00           C
ATOM    123  C6  U   A   6     213.825 169.486 203.680  1.00  0.00           C
ATOM    124  P   C   A   7     214.852 164.985 206.457  1.00  0.00           P
ATOM    125  OP1 C   A   7     215.422 163.941 207.331  1.00  0.00           O
ATOM    126  OP2 C   A   7     214.153 164.487 205.238  1.00  0.00           O
ATOM    127  O5' C   A   7     213.879 165.929 207.250  1.00  0.00           O
ATOM    128  C5' C   A   7     213.200 165.553 208.465  1.00  0.00           C
ATOM    129  C4' C   A   7     211.671 165.417 208.305  1.00  0.00           C
ATOM    130  O4' C   A   7     211.105 166.454 207.468  1.00  0.00           O
ATOM    131  C3' C   A   7     211.187 164.096 207.794  1.00  0.00           C
ATOM    132  O3' C   A   7     211.325 163.186 208.899  1.00  0.00           O
ATOM    133  C2' C   A   7     209.776 164.499 207.315  1.00  0.00           C
ATOM    134  O2' C   A   7     208.856 164.557 208.405  1.00  0.00           O
ATOM    135  C1' C   A   7     210.010 165.910 206.764  1.00  0.00           C
ATOM    136  N1  C   A   7     210.192 166.019 205.279  1.00  0.00           N
ATOM    137  C2  C   A   7     209.096 166.166 204.425  1.00  0.00           C
ATOM    138  O2  C   A   7     207.955 166.149 204.907  1.00  0.00           O
ATOM    139  N3  C   A   7     209.303 166.353 203.094  1.00  0.00           N
ATOM    140  C4  C   A   7     210.547 166.408 202.606  1.00  0.00           C
ATOM    141  N4  C   A   7     210.718 166.621 201.301  1.00  0.00           N
ATOM    142  C5  C   A   7     211.686 166.234 203.450  1.00  0.00           C
ATOM    143  C6  C   A   7     211.462 166.058 204.758  1.00  0.00           C
ATOM    144  P   U   A   8     211.015 161.669 208.899  1.00  0.00           P
ATOM    145  OP1 U   A   8     210.233 161.370 210.122  1.00  0.00           O
ATOM    146  OP2 U   A   8     212.272 160.902 208.717  1.00  0.00           O
ATOM    147  O5' U   A   8     210.111 161.543 207.640  1.00  0.00           O
ATOM    148  C5' U   A   8     210.249 160.585 206.597  1.00  0.00           C
ATOM    149  C4' U   A   8     208.861 160.221 206.070  1.00  0.00           C
ATOM    150  O4' U   A   8     207.988 159.788 207.160  1.00  0.00           O
ATOM    151  C3' U   A   8     208.094 161.297 205.326  1.00  0.00           C
ATOM    152  O3' U   A   8     208.487 161.257 203.946  1.00  0.00           O
ATOM    153  C2' U   A   8     206.624 160.963 205.600  1.00  0.00           C
ATOM    154  O2' U   A   8     206.051 160.077 204.649  1.00  0.00           O
ATOM    155  C1' U   A   8     206.677 160.290 206.966  1.00  0.00           C
ATOM    156  N1  U   A   8     206.228 161.172 208.084  1.00  0.00           N
ATOM    157  C2  U   A   8     204.878 161.398 208.220  1.00  0.00           C
ATOM    158  O2  U   A   8     204.045 160.956 207.434  1.00  0.00           O
ATOM    159  N3  U   A   8     204.517 162.137 209.318  1.00  0.00           N
ATOM    160  C4  U   A   8     205.341 162.529 210.351  1.00  0.00           C
ATOM    161  O4  U   A   8     204.844 162.928 211.402  1.00  0.00           O
ATOM    162  C5  U   A   8     206.737 162.375 210.085  1.00  0.00           C
ATOM    163  C6  U   A   8     207.124 161.709 208.987  1.00  0.00           C
ATOM    164  P   A   A   9     208.524 162.525 203.047  1.00  0.00           P
ATOM    165  OP1 A   A   9     208.339 162.029 201.658  1.00  0.00           O
ATOM    166  OP2 A   A   9     209.801 163.229 203.327  1.00  0.00           O
ATOM    167  O5' A   A   9     207.253 163.363 203.486  1.00  0.00           O
ATOM    168  C5' A   A   9     206.139 163.379 202.552  1.00  0.00           C
ATOM    169  C4' A   A   9     204.821 163.937 203.127  1.00  0.00           C
ATOM    170  O4' A   A   9     204.522 163.443 204.454  1.00  0.00           O
ATOM    171  C3' A   A   9     204.611 165.455 203.158  1.00  0.00           C
ATOM    172  O3' A   A   9     204.275 165.912 201.829  1.00  0.00           O
ATOM    173  C2' A   A   9     203.448 165.532 204.153  1.00  0.00           C
ATOM    174  O2' A   A   9     202.225 165.323 203.481  1.00  0.00           O
ATOM    175  C1' A   A   9     203.750 164.405 205.133  1.00  0.00           C
ATOM    176  N9  A   A   9     204.467 164.847 206.335  1.00  0.00           N
ATOM    177  C8  A   A   9     205.828 164.938 206.464  1.00  0.00           C
ATOM    178  N7  A   A   9     206.221 165.292 207.668  1.00  0.00           N
ATOM    179  C5  A   A   9     205.039 165.444 208.369  1.00  0.00           C
ATOM    180  C6  A   A   9     204.789 165.738 209.727  1.00  0.00           C
ATOM    181  N6  A   A   9     205.807 165.935 210.586  1.00  0.00           N
ATOM    182  N1  A   A   9     203.494 165.781 210.135  1.00  0.00           N
ATOM    183  C2  A   A   9     202.540 165.548 209.230  1.00  0.00           C
ATOM    184  N3  A   A   9     202.653 165.181 207.944  1.00  0.00           N
ATOM    185  C4  A   A   9     203.944 165.175 207.567  1.00  0.00           C
ATOM    186  P   A   A  10     204.650 167.295 201.174  1.00  0.00           P
ATOM    187  OP1 A   A  10     203.547 167.608 200.226  1.00  0.00           O
ATOM    188  OP2 A   A  10     206.004 167.193 200.593  1.00  0.00           O
ATOM    189  O5' A   A  10     204.628 168.355 202.341  1.00  0.00           O
ATOM    190  C5' A   A  10     203.384 169.013 202.701  1.00  0.00           C
ATOM    191  C4' A   A  10     203.361 169.548 204.149  1.00  0.00           C
ATOM    192  O4' A   A  10     204.049 168.636 205.037  1.00  0.00           O
ATOM    193  C3' A   A  10     204.021 170.897 204.447  1.00  0.00           C
ATOM    194  O3' A   A  10     203.188 171.999 204.013  1.00  0.00           O
ATOM    195  C2' A   A  10     204.169 170.781 205.964  1.00  0.00           C
ATOM    196  O2' A   A  10     202.980 171.122 206.652  1.00  0.00           O
ATOM    197  C1' A   A  10     204.448 169.319 206.178  1.00  0.00           C
ATOM    198  N9  A   A  10     205.838 169.079 206.526  1.00  0.00           N
ATOM    199  C8  A   A  10     206.956 168.937 205.737  1.00  0.00           C
ATOM    200  N7  A   A  10     208.054 168.778 206.437  1.00  0.00           N
ATOM    201  C5  A   A  10     207.628 168.798 207.752  1.00  0.00           C
ATOM    202  C6  A   A  10     208.305 168.650 208.979  1.00  0.00           C
ATOM    203  N6  A   A  10     209.624 168.404 209.094  1.00  0.00           N
ATOM    204  N1  A   A  10     207.578 168.782 210.119  1.00  0.00           N
ATOM    205  C2  A   A  10     206.275 169.053 210.012  1.00  0.00           C
ATOM    206  N3  A   A  10     205.518 169.150 208.923  1.00  0.00           N
ATOM    207  C4  A   A  10     206.269 169.008 207.815  1.00  0.00           C
ATOM    208  P   A   A  11     203.792 173.466 203.964  1.00  0.00           P
ATOM    209  OP1 A   A  11     202.683 174.354 203.551  1.00  0.00           O
ATOM    210  OP2 A   A  11     204.988 173.441 203.102  1.00  0.00           O
ATOM    211  O5' A   A  11     204.230 173.852 205.450  1.00  0.00           O
ATOM    212  C5' A   A  11     203.262 174.363 206.400  1.00  0.00           C
ATOM    213  C4' A   A  11     203.692 174.224 207.886  1.00  0.00           C
ATOM    214  O4' A   A  11     204.275 172.929 208.159  1.00  0.00           O
ATOM    215  C3' A   A  11     204.666 175.208 208.513  1.00  0.00           C
ATOM    216  O3' A   A  11     203.983 176.436 208.802  1.00  0.00           O
ATOM    217  C2' A   A  11     205.131 174.438 209.756  1.00  0.00           C
ATOM    218  O2' A   A  11     204.214 174.503 210.836  1.00  0.00           O
ATOM    219  C1' A   A  11     205.190 173.024 209.231  1.00  0.00           C
ATOM    220  N9  A   A  11     206.540 172.657 208.820  1.00  0.00           N
ATOM    221  C8  A   A  11     207.083 172.651 207.560  1.00  0.00           C
ATOM    222  N7  A   A  11     208.328 172.257 207.538  1.00  0.00           N
ATOM    223  C5  A   A  11     208.638 172.024 208.867  1.00  0.00           C
ATOM    224  C6  A   A  11     209.821 171.610 209.519  1.00  0.00           C
ATOM    225  N6  A   A  11     211.002 171.453 208.901  1.00  0.00           N
ATOM    226  N1  A   A  11     209.765 171.386 210.859  1.00  0.00           N
ATOM    227  C2  A   A  11     208.602 171.611 211.481  1.00  0.00           C
ATOM    228  N3  A   A  11     207.446 172.067 210.989  1.00  0.00           N
ATOM    229  C4  A   A  11     207.536 172.249 209.664  1.00  0.00           C
ATOM    230  P   C   A  12     204.654 177.827 208.606  1.00  0.00           P
ATOM    231  OP1 C   A  12     204.148 178.713 209.680  1.00  0.00           O
ATOM    232  OP2 C   A  12     204.365 178.263 207.215  1.00  0.00           O
ATOM    233  O5' C   A  12     206.196 177.578 208.757  1.00  0.00           O
ATOM    234  C5' C   A  12     206.772 177.524 210.086  1.00  0.00           C
ATOM    235  C4' C   A  12     208.191 176.936 210.085  1.00  0.00           C
ATOM    236  O4' C   A  12     208.281 175.697 209.346  1.00  0.00           O
ATOM    237  C3' C   A  12     209.252 177.851 209.512  1.00  0.00           C
ATOM    238  O3' C   A  12     209.541 178.844 210.515  1.00  0.00           O
ATOM    239  C2' C   A  12     210.369 176.845 209.160  1.00  0.00           C
ATOM    240  O2' C   A  12     211.246 176.615 210.243  1.00  0.00           O
ATOM    241  C1' C   A  12     209.600 175.565 208.844  1.00  0.00           C
ATOM    242  N1  C   A  12     209.627 175.168 207.412  1.00  0.00           N
ATOM    243  C2  C   A  12     210.637 174.348 206.893  1.00  0.00           C
ATOM    244  O2  C   A  12     211.555 173.970 207.643  1.00  0.00           O
ATOM    245  N3  C   A  12     210.579 173.936 205.608  1.00  0.00           N
ATOM    246  C4  C   A  12     209.516 174.269 204.846  1.00  0.00           C
ATOM    247  N4  C   A  12     209.401 173.740 203.634  1.00  0.00           N
ATOM    248  C5  C   A  12     208.502 175.144 205.336  1.00  0.00           C
ATOM    249  C6  C   A  12     208.594 175.569 206.597  1.00  0.00           C
ATOM    250  P   G   A  13     210.146 180.255 210.249  1.00  0.00           P
ATOM    251  OP1 G   A  13     210.127 181.025 211.517  1.00  0.00           O
ATOM    252  OP2 G   A  13     209.488 180.894 209.085  1.00  0.00           O
ATOM    253  O5' G   A  13     211.630 179.913 209.871  1.00  0.00           O
ATOM    254  C5' G   A  13     212.589 179.486 210.862  1.00  0.00           C
ATOM    255  C4' G   A  13     213.869 178.885 210.236  1.00  0.00           C
ATOM    256  O4' G   A  13     213.564 177.903 209.188  1.00  0.00           O
ATOM    257  C3' G   A  13     214.721 179.952 209.518  1.00  0.00           C
ATOM    258  O3' G   A  13     216.102 179.577 209.576  1.00  0.00           O
ATOM    259  C2' G   A  13     214.113 179.913 208.120  1.00  0.00           C
ATOM    260  O2' G   A  13     214.884 180.588 207.149  1.00  0.00           O
ATOM    261  C1' G   A  13     214.019 178.414 207.934  1.00  0.00           C
ATOM    262  N9  G   A  13     213.148 178.029 206.808  1.00  0.00           N
ATOM    263  C8  G   A  13     211.984 178.655 206.410  1.00  0.00           C
ATOM    264  N7  G   A  13     211.443 178.110 205.345  1.00  0.00           N
ATOM    265  C5  G   A  13     212.300 177.060 205.028  1.00  0.00           C
ATOM    266  C6  G   A  13     212.268 176.138 203.942  1.00  0.00           C
ATOM    267  O6  G   A  13     211.418 176.107 203.043  1.00  0.00           O
ATOM    268  N1  G   A  13     213.326 175.246 203.995  1.00  0.00           N
ATOM    269  C2  G   A  13     214.296 175.218 204.958  1.00  0.00           C
ATOM    270  N2  G   A  13     215.212 174.277 204.843  1.00  0.00           N
ATOM    271  N3  G   A  13     214.375 176.117 205.944  1.00  0.00           N
ATOM    272  C4  G   A  13     213.343 176.981 205.931  1.00  0.00           C
ATOM    273  P   A   A  14     217.293 180.573 209.647  1.00  0.00           P
ATOM    274  OP1 A   A  14     217.915 180.435 210.985  1.00  0.00           O
ATOM    275  OP2 A   A  14     216.882 181.952 209.289  1.00  0.00           O
ATOM    276  O5' A   A  14     218.272 180.004 208.555  1.00  0.00           O
ATOM    277  C5' A   A  14     218.777 178.651 208.690  1.00  0.00           C
ATOM    278  C4' A   A  14     219.129 178.027 207.329  1.00  0.00           C
ATOM    279  O4' A   A  14     217.980 177.341 206.761  1.00  0.00           O
ATOM    280  C3' A   A  14     219.561 178.985 206.226  1.00  0.00           C
ATOM    281  O3' A   A  14     220.902 179.444 206.481  1.00  0.00           O
ATOM    282  C2' A   A  14     219.390 178.077 205.014  1.00  0.00           C
ATOM    283  O2' A   A  14     220.468 177.168 204.873  1.00  0.00           O
ATOM    284  C1' A   A  14     218.113 177.334 205.346  1.00  0.00           C
ATOM    285  N9  A   A  14     216.948 177.941 204.701  1.00  0.00           N
ATOM    286  C8  A   A  14     216.240 179.005 205.176  1.00  0.00           C
ATOM    287  N7  A   A  14     215.208 179.346 204.432  1.00  0.00           N
ATOM    288  C5  A   A  14     215.260 178.433 203.379  1.00  0.00           C
ATOM    289  C6  A   A  14     214.437 178.228 202.247  1.00  0.00           C
ATOM    290  N6  A   A  14     213.292 178.900 202.018  1.00  0.00           N
ATOM    291  N1  A   A  14     214.809 177.264 201.366  1.00  0.00           N
ATOM    292  C2  A   A  14     215.916 176.556 201.624  1.00  0.00           C
ATOM    293  N3  A   A  14     216.739 176.627 202.676  1.00  0.00           N
ATOM    294  C4  A   A  14     216.344 177.583 203.525  1.00  0.00           C
ATOM    295  P   A   A  15     221.424 180.751 205.781  1.00  0.00           P
ATOM    296  OP1 A   A  15     222.817 180.955 206.243  1.00  0.00           O
ATOM    297  OP2 A   A  15     220.483 181.862 206.036  1.00  0.00           O
ATOM    298  O5' A   A  15     221.415 180.402 204.247  1.00  0.00           O
ATOM    299  C5' A   A  15     222.438 179.506 203.749  1.00  0.00           C
ATOM    300  C4' A   A  15     222.110 179.008 202.337  1.00  0.00           C
ATOM    301  O4' A   A  15     220.833 178.318 202.277  1.00  0.00           O
ATOM    302  C3' A   A  15     222.008 180.100 201.286  1.00  0.00           C
ATOM    303  O3' A   A  15     223.330 180.564 200.911  1.00  0.00           O
ATOM    304  C2' A   A  15     221.269 179.338 200.200  1.00  0.00           C
ATOM    305  O2' A   A  15     222.152 178.485 199.501  1.00  0.00           O
ATOM    306  C1' A   A  15     220.254 178.561 201.007  1.00  0.00           C
ATOM    307  N9  A   A  15     218.996 179.310 201.114  1.00  0.00           N
ATOM    308  C8  A   A  15     218.611 180.226 202.065  1.00  0.00           C
ATOM    309  N7  A   A  15     217.426 180.751 201.843  1.00  0.00           N
ATOM    310  C5  A   A  15     217.024 180.157 200.643  1.00  0.00           C
ATOM    311  C6  A   A  15     215.892 180.336 199.818  1.00  0.00           C
ATOM    312  N6  A   A  15     214.894 181.190 200.110  1.00  0.00           N
ATOM    313  N1  A   A  15     215.836 179.634 198.659  1.00  0.00           N
ATOM    314  C2  A   A  15     216.848 178.809 198.364  1.00  0.00           C
ATOM    315  N3  A   A  15     217.974 178.581 199.046  1.00  0.00           N
ATOM    316  C4  A   A  15     217.990 179.279 200.186  1.00  0.00           C
ATOM    317  P   C   A  16     223.536 182.118 200.678  1.00  0.00           P
ATOM    318  OP1 C   A  16     224.977 182.394 200.471  1.00  0.00           O
ATOM    319  OP2 C   A  16     222.872 182.880 201.761  1.00  0.00           O
ATOM    320  O5' C   A  16     222.764 182.327 199.306  1.00  0.00           O
ATOM    321  C5' C   A  16     223.328 181.738 198.101  1.00  0.00           C
ATOM    322  C4' C   A  16     222.298 181.525 196.968  1.00  0.00           C
ATOM    323  O4' C   A  16     221.104 180.841 197.427  1.00  0.00           O
ATOM    324  C3' C   A  16     221.776 182.797 196.289  1.00  0.00           C
ATOM    325  O3' C   A  16     222.765 183.301 195.379  1.00  0.00           O
ATOM    326  C2' C   A  16     220.509 182.248 195.643  1.00  0.00           C
ATOM    327  O2' C   A  16     220.790 181.466 194.492  1.00  0.00           O
ATOM    328  C1' C   A  16     219.973 181.363 196.748  1.00  0.00           C
ATOM    329  N1  C   A  16     219.027 182.098 197.632  1.00  0.00           N
ATOM    330  C2  C   A  16     217.733 182.335 197.180  1.00  0.00           C
ATOM    331  O2  C   A  16     217.402 181.898 196.066  1.00  0.00           O
ATOM    332  N3  C   A  16     216.868 183.037 197.942  1.00  0.00           N
ATOM    333  C4  C   A  16     217.253 183.506 199.144  1.00  0.00           C
ATOM    334  N4  C   A  16     216.379 184.185 199.878  1.00  0.00           N
ATOM    335  C5  C   A  16     218.580 183.293 199.625  1.00  0.00           C
ATOM    336  C6  C   A  16     219.426 182.606 198.849  1.00  0.00           C
ATOM    337  P   U   A  17     222.659 184.677 194.632  1.00  0.00           P
ATOM    338  OP1 U   A  17     223.560 184.560 193.456  1.00  0.00           O
ATOM    339  OP2 U   A  17     222.963 185.768 195.583  1.00  0.00           O
ATOM    340  O5' U   A  17     221.166 184.835 194.140  1.00  0.00           O
ATOM    341  C5' U   A  17     220.784 184.377 192.815  1.00  0.00           C
ATOM    342  C4' U   A  17     219.281 184.554 192.522  1.00  0.00           C
ATOM    343  O4' U   A  17     218.467 183.949 193.563  1.00  0.00           O
ATOM    344  C3' U   A  17     218.832 186.011 192.491  1.00  0.00           C
ATOM    345  O3' U   A  17     219.267 186.642 191.266  1.00  0.00           O
ATOM    346  C2' U   A  17     217.332 185.802 192.648  1.00  0.00           C
ATOM    347  O2' U   A  17     216.718 185.366 191.448  1.00  0.00           O
ATOM    348  C1' U   A  17     217.283 184.708 193.704  1.00  0.00           C
ATOM    349  N1  U   A  17     217.138 185.288 195.068  1.00  0.00           N
ATOM    350  C2  U   A  17     215.868 185.528 195.517  1.00  0.00           C
ATOM    351  O2  U   A  17     214.866 185.236 194.861  1.00  0.00           O
ATOM    352  N3  U   A  17     215.775 186.153 196.729  1.00  0.00           N
ATOM    353  C4  U   A  17     216.813 186.643 197.486  1.00  0.00           C
ATOM    354  O4  U   A  17     216.572 187.330 198.482  1.00  0.00           O
ATOM    355  C5  U   A  17     218.117 186.322 196.983  1.00  0.00           C
ATOM    356  C6  U   A  17     218.232 185.666 195.816  1.00  0.00           C
ATOM    357  P   U   A  18     219.341 188.209 191.174  1.00  0.00           P
ATOM    358  OP1 U   A  18     220.092 188.542 189.938  1.00  0.00           O
ATOM    359  OP2 U   A  18     219.905 188.772 192.423  1.00  0.00           O
ATOM    360  O5' U   A  18     217.850 188.701 191.036  1.00  0.00           O
ATOM    361  C5' U   A  18     217.097 188.404 189.840  1.00  0.00           C
ATOM    362  C4' U   A  18     215.576 188.454 190.079  1.00  0.00           C
ATOM    363  O4' U   A  18     215.190 187.628 191.209  1.00  0.00           O
ATOM    364  C3' U   A  18     214.950 189.793 190.357  1.00  0.00           C
ATOM    365  O3' U   A  18     214.851 190.540 189.124  1.00  0.00           O
ATOM    366  C2' U   A  18     213.615 189.334 190.941  1.00  0.00           C
ATOM    367  O2' U   A  18     212.746 188.865 189.922  1.00  0.00           O
ATOM    368  C1' U   A  18     214.055 188.193 191.839  1.00  0.00           C
ATOM    369  N1  U   A  18     214.366 188.640 193.233  1.00  0.00           N
ATOM    370  C2  U   A  18     213.310 188.783 194.114  1.00  0.00           C
ATOM    371  O2  U   A  18     212.162 188.612 193.790  1.00  0.00           O
ATOM    372  N3  U   A  18     213.672 189.162 195.393  1.00  0.00           N
ATOM    373  C4  U   A  18     214.942 189.435 195.850  1.00  0.00           C
ATOM    374  O4  U   A  18     215.120 189.786 197.013  1.00  0.00           O
ATOM    375  C5  U   A  18     215.972 189.301 194.865  1.00  0.00           C
ATOM    376  C6  U   A  18     215.652 188.936 193.626  1.00  0.00           C
ATOM    377  P   U   A  19     214.629 192.084 189.202  1.00  0.00           P
ATOM    378  OP1 U   A  19     213.515 192.426 188.285  1.00  0.00           O
ATOM    379  OP2 U   A  19     215.922 192.756 188.941  1.00  0.00           O
ATOM    380  O5' U   A  19     214.240 192.299 190.714  1.00  0.00           O
ATOM    381  C5' U   A  19     213.339 193.305 191.178  1.00  0.00           C
ATOM    382  C4' U   A  19     211.828 192.985 191.109  1.00  0.00           C
ATOM    383  O4' U   A  19     211.394 191.802 190.400  1.00  0.00           O
ATOM    384  C3' U   A  19     211.010 192.937 192.413  1.00  0.00           C
ATOM    385  O3' U   A  19     211.069 194.211 193.098  1.00  0.00           O
ATOM    386  C2' U   A  19     209.628 192.536 191.852  1.00  0.00           C
ATOM    387  O2' U   A  19     208.865 193.663 191.429  1.00  0.00           O
ATOM    388  C1' U   A  19     209.998 191.673 190.634  1.00  0.00           C
ATOM    389  N1  U   A  19     209.567 190.258 190.732  1.00  0.00           N
ATOM    390  C2  U   A  19     208.470 189.845 190.007  1.00  0.00           C
ATOM    391  O2  U   A  19     207.800 190.633 189.334  1.00  0.00           O
ATOM    392  N3  U   A  19     208.182 188.516 190.078  1.00  0.00           N
ATOM    393  C4  U   A  19     208.904 187.536 190.729  1.00  0.00           C
ATOM    394  O4  U   A  19     208.669 186.353 190.516  1.00  0.00           O
ATOM    395  C5  U   A  19     209.932 188.063 191.588  1.00  0.00           C
ATOM    396  C6  U   A  19     210.210 189.373 191.565  1.00  0.00           C
ATOM    397  P   A   A  20     210.596 194.440 194.590  1.00  0.00           P
ATOM    398  OP1 A   A  20     209.674 195.609 194.649  1.00  0.00           O
ATOM    399  OP2 A   A  20     211.803 194.568 195.439  1.00  0.00           O
ATOM    400  O5' A   A  20     209.824 193.128 195.029  1.00  0.00           O
ATOM    401  C5' A   A  20     208.374 193.161 195.068  1.00  0.00           C
ATOM    402  C4' A   A  20     207.720 191.860 195.591  1.00  0.00           C
ATOM    403  O4' A   A  20     208.292 190.681 195.029  1.00  0.00           O
ATOM    404  C3' A   A  20     207.682 191.683 197.064  1.00  0.00           C
ATOM    405  O3' A   A  20     206.806 192.703 197.592  1.00  0.00           O
ATOM    406  C2' A   A  20     207.195 190.235 197.068  1.00  0.00           C
ATOM    407  O2' A   A  20     205.792 190.176 196.877  1.00  0.00           O
ATOM    408  C1' A   A  20     207.959 189.632 195.880  1.00  0.00           C
ATOM    409  N9  A   A  20     209.179 188.953 196.275  1.00  0.00           N
ATOM    410  C8  A   A  20     210.116 189.386 197.176  1.00  0.00           C
ATOM    411  N7  A   A  20     211.152 188.598 197.282  1.00  0.00           N
ATOM    412  C5  A   A  20     210.872 187.573 196.390  1.00  0.00           C
ATOM    413  C6  A   A  20     211.581 186.413 196.036  1.00  0.00           C
ATOM    414  N6  A   A  20     212.696 186.010 196.670  1.00  0.00           N
ATOM    415  N1  A   A  20     211.087 185.654 195.037  1.00  0.00           N
ATOM    416  C2  A   A  20     209.929 186.011 194.470  1.00  0.00           C
ATOM    417  N3  A   A  20     209.150 187.065 194.741  1.00  0.00           N
ATOM    418  C4  A   A  20     209.684 187.806 195.722  1.00  0.00           C
ATOM    419  P   A   A  21     206.624 192.798 199.131  1.00  0.00           P
ATOM    420  OP1 A   A  21     205.951 194.080 199.455  1.00  0.00           O
ATOM    421  OP2 A   A  21     207.908 192.565 199.823  1.00  0.00           O
ATOM    422  O5' A   A  21     205.589 191.644 199.379  1.00  0.00           O
ATOM    423  C5' A   A  21     205.402 191.042 200.671  1.00  0.00           C
ATOM    424  C4' A   A  21     206.151 189.705 200.846  1.00  0.00           C
ATOM    425  O4' A   A  21     207.487 189.737 200.293  1.00  0.00           O
ATOM    426  C3' A   A  21     206.424 189.357 202.328  1.00  0.00           C
ATOM    427  O3' A   A  21     205.548 188.347 202.841  1.00  0.00           O
ATOM    428  C2' A   A  21     207.922 188.996 202.426  1.00  0.00           C
ATOM    429  O2' A   A  21     208.143 187.819 203.194  1.00  0.00           O
ATOM    430  C1' A   A  21     208.289 188.812 200.979  1.00  0.00           C
ATOM    431  N9  A   A  21     209.705 189.076 200.713  1.00  0.00           N
ATOM    432  C8  A   A  21     210.294 190.306 200.542  1.00  0.00           C
ATOM    433  N7  A   A  21     211.583 190.253 200.280  1.00  0.00           N
ATOM    434  C5  A   A  21     211.849 188.874 200.258  1.00  0.00           C
ATOM    435  C6  A   A  21     212.996 188.118 199.919  1.00  0.00           C
ATOM    436  N6  A   A  21     214.196 188.647 199.644  1.00  0.00           N
ATOM    437  N1  A   A  21     212.887 186.765 199.887  1.00  0.00           N
ATOM    438  C2  A   A  21     211.716 186.215 200.220  1.00  0.00           C
ATOM    439  N3  A   A  21     210.592 186.818 200.622  1.00  0.00           N
ATOM    440  C4  A   A  21     210.700 188.151 200.529  1.00  0.00           C
ENDMDL
MODEL        3
ATOM      1  P   U   A   1     208.669 175.868 199.624  1.00  0.00           P
ATOM      2  OP1 U   A   1     209.563 174.733 199.325  1.00  0.00           O
ATOM      3  OP2 U   A   1     207.211 175.614 199.651  1.00  0.00           O
ATOM      4  O5' U   A   1     209.043 177.117 198.740  1.00  0.00           O
ATOM      5  C5' U   A   1     208.001 177.784 197.984  1.00  0.00           C
ATOM      6  C4' U   A   1     207.049 178.681 198.807  1.00  0.00           C
ATOM      7  O4' U   A   1     207.637 179.200 200.041  1.00  0.00           O
ATOM      8  C3' U   A   1     206.526 179.929 198.085  1.00  0.00           C
ATOM      9  O3' U   A   1     205.467 179.532 197.214  1.00  0.00           O
ATOM     10  C2' U   A   1     206.100 180.815 199.253  1.00  0.00           C
ATOM     11  O2' U   A   1     204.854 180.406 199.802  1.00  0.00           O
ATOM     12  C1' U   A   1     207.215 180.541 200.247  1.00  0.00           C
ATOM     13  N1  U   A   1     208.340 181.512 200.146  1.00  0.00           N
ATOM     14  C2  U   A   1     208.141 182.798 200.570  1.00  0.00           C
ATOM     15  O2  U   A   1     207.039 183.191 201.017  1.00  0.00           O
ATOM     16  N3  U   A   1     209.217 183.625 200.537  1.00  0.00           N
ATOM     17  C4  U   A   1     210.526 183.250 200.296  1.00  0.00           C
ATOM     18  O4  U   A   1     211.443 184.032 200.535  1.00  0.00           O
ATOM     19  C5  U   A   1     210.675 181.915 199.830  1.00  0.00           C
ATOM     20  C6  U   A   1     209.608 181.108 199.756  1.00  0.00           C
ATOM     21  P   G   A   2     204.809 180.466 196.163  1.00  0.00           P
ATOM     22  OP1 G   A   2     204.481 181.798 196.727  1.00  0.00           O
ATOM     23  OP2 G   A   2     203.682 179.668 195.628  1.00  0.00           O
ATOM     24  O5' G   A   2     205.928 180.607 195.069  1.00  0.00           O
ATOM     25  C5' G   A   2     205.596 180.482 193.666  1.00  0.00           C
ATOM     26  C4' G   A   2     206.838 180.609 192.766  1.00  0.00           C
ATOM     27  O4' G   A   2     207.450 181.924 192.942  1.00  0.00           O
ATOM     28  C3' G   A   2     207.975 179.622 193.062  1.00  0.00           C
ATOM     29  O3' G   A   2     207.721 178.373 192.388  1.00  0.00           O
ATOM     30  C2' G   A   2     209.181 180.366 192.518  1.00  0.00           C
ATOM     31  O2' G   A   2     209.221 180.257 191.107  1.00  0.00           O
ATOM     32  C1' G   A   2     208.870 181.780 192.956  1.00  0.00           C
ATOM     33  N9  G   A   2     209.438 182.076 194.285  1.00  0.00           N
ATOM     34  C8  G   A   2     208.750 182.244 195.471  1.00  0.00           C
ATOM     35  N7  G   A   2     209.534 182.507 196.492  1.00  0.00           N
ATOM     36  C5  G   A   2     210.809 182.521 195.935  1.00  0.00           C
ATOM     37  C6  G   A   2     212.064 182.825 196.528  1.00  0.00           C
ATOM     38  O6  G   A   2     212.292 183.187 197.684  1.00  0.00           O
ATOM     39  N1  G   A   2     213.105 182.624 195.633  1.00  0.00           N
ATOM     40  C2  G   A   2     212.973 182.248 194.324  1.00  0.00           C
ATOM     41  N2  G   A   2     214.095 182.015 193.673  1.00  0.00           N
ATOM     42  N3  G   A   2     211.796 182.096 193.721  1.00  0.00           N
ATOM     43  C4  G   A   2     210.770 182.217 194.588  1.00  0.00           C
ATOM     44  P   U   A   3     207.941 177.026 193.180  1.00  0.00           P
ATOM     45  OP1 U   A   3     207.382 175.971 192.298  1.00  0.00           O
ATOM     46  OP2 U   A   3     207.347 177.166 194.521  1.00  0.00           O
ATOM     47  O5' U   A   3     209.516 176.933 193.252  1.00  0.00           O
ATOM     48  C5' U   A   3     210.244 176.699 192.022  1.00  0.00           C
ATOM     49  C4' U   A   3     211.745 177.025 192.131  1.00  0.00           C
ATOM     50  O4' U   A   3     211.979 178.323 192.717  1.00  0.00           O
ATOM     51  C3' U   A   3     212.632 176.045 192.872  1.00  0.00           C
ATOM     52  O3' U   A   3     212.983 174.972 191.968  1.00  0.00           O
ATOM     53  C2' U   A   3     213.819 176.923 193.256  1.00  0.00           C
ATOM     54  O2' U   A   3     214.753 176.972 192.195  1.00  0.00           O
ATOM     55  C1' U   A   3     213.169 178.284 193.477  1.00  0.00           C
ATOM     56  N1  U   A   3     212.911 178.579 194.905  1.00  0.00           N
ATOM     57  C2  U   A   3     213.979 178.959 195.677  1.00  0.00           C
ATOM     58  O2  U   A   3     215.130 179.024 195.227  1.00  0.00           O
ATOM     59  N3  U   A   3     213.679 179.278 196.964  1.00  0.00           N
ATOM     60  C4  U   A   3     212.443 179.242 197.574  1.00  0.00           C
ATOM     61  O4  U   A   3     212.324 179.615 198.734  1.00  0.00           O
ATOM     62  C5  U   A   3     211.391 178.765 196.739  1.00  0.00           C
ATOM     63  C6  U   A   3     211.651 178.449 195.462  1.00  0.00           C
ATOM     64  P   U   A   4     212.588 173.498 192.261  1.00  0.00           P
ATOM     65  OP1 U   A   4     213.003 172.665 191.105  1.00  0.00           O
ATOM     66  OP2 U   A   4     211.162 173.407 192.629  1.00  0.00           O
ATOM     67  O5' U   A   4     213.524 173.125 193.474  1.00  0.00           O
ATOM     68  C5' U   A   4     214.960 173.211 193.232  1.00  0.00           C
ATOM     69  C4' U   A   4     215.784 173.287 194.519  1.00  0.00           C
ATOM     70  O4' U   A   4     215.611 174.565 195.154  1.00  0.00           O
ATOM     71  C3' U   A   4     215.489 172.271 195.611  1.00  0.00           C
ATOM     72  O3' U   A   4     215.937 170.947 195.201  1.00  0.00           O
ATOM     73  C2' U   A   4     216.287 172.936 196.731  1.00  0.00           C
ATOM     74  O2' U   A   4     217.680 172.686 196.589  1.00  0.00           O
ATOM     75  C1' U   A   4     215.999 174.424 196.494  1.00  0.00           C
ATOM     76  N1  U   A   4     214.990 174.999 197.419  1.00  0.00           N
ATOM     77  C2  U   A   4     215.458 175.511 198.604  1.00  0.00           C
ATOM     78  O2  U   A   4     216.641 175.448 198.931  1.00  0.00           O
ATOM     79  N3  U   A   4     214.512 176.107 199.381  1.00  0.00           N
ATOM     80  C4  U   A   4     213.183 176.303 199.103  1.00  0.00           C
ATOM     81  O4  U   A   4     212.490 176.938 199.892  1.00  0.00           O
ATOM     82  C5  U   A   4     212.749 175.705 197.873  1.00  0.00           C
ATOM     83  C6  U   A   4     213.648 175.079 197.091  1.00  0.00           C
ATOM     84  P   C   A   5     215.366 169.709 195.994  1.00  0.00           P
ATOM     85  OP1 C   A   5     216.050 168.485 195.505  1.00  0.00           O
ATOM     86  OP2 C   A   5     213.896 169.736 195.823  1.00  0.00           O
ATOM     87  O5' C   A   5     215.725 169.934 197.513  1.00  0.00           O
ATOM     88  C5' C   A   5     217.079 169.612 197.936  1.00  0.00           C
ATOM     89  C4' C   A   5     217.376 170.081 199.371  1.00  0.00           C
ATOM     90  O4' C   A   5     217.077 171.500 199.524  1.00  0.00           O
ATOM     91  C3' C   A   5     216.582 169.374 200.472  1.00  0.00           C
ATOM     92  O3' C   A   5     217.199 168.100 200.746  1.00  0.00           O
ATOM     93  C2' C   A   5     216.631 170.423 201.594  1.00  0.00           C
ATOM     94  O2' C   A   5     217.811 170.333 202.365  1.00  0.00           O
ATOM     95  C1' C   A   5     216.618 171.740 200.835  1.00  0.00           C
ATOM     96  N1  C   A   5     215.293 172.423 200.882  1.00  0.00           N
ATOM     97  C2  C   A   5     215.054 173.388 201.857  1.00  0.00           C
ATOM     98  O2  C   A   5     215.966 173.686 202.640  1.00  0.00           O
ATOM     99  N3  C   A   5     213.846 173.984 201.937  1.00  0.00           N
ATOM    100  C4  C   A   5     212.875 173.666 201.066  1.00  0.00           C
ATOM    101  N4  C   A   5     211.712 174.305 201.169  1.00  0.00           N
ATOM    102  C5  C   A   5     213.092 172.685 200.046  1.00  0.00           C
ATOM    103  C6  C   A   5     214.293 172.082 199.998  1.00  0.00           C
ATOM    104  P   U   A   6     216.571 166.968 201.626  1.00  0.00           P
ATOM    105  OP1 U   A   6     217.614 165.943 201.865  1.00  0.00           O
ATOM    106  OP2 U   A   6     215.341 166.450 200.989  1.00  0.00           O
ATOM    107  O5' U   A   6     216.185 167.609 203.009  1.00  0.00           O
ATOM    108  C5' U   A   6     217.133 167.641 204.107  1.00  0.00           C
ATOM    109  C4' U   A   6     216.689 168.585 205.247  1.00  0.00           C
ATOM    110  O4' U   A   6     216.235 169.854 204.712  1.00  0.00           O
ATOM    111  C3' U   A   6     215.517 168.094 206.134  1.00  0.00           C
ATOM    112  O3' U   A   6     215.982 167.239 207.201  1.00  0.00           O
ATOM    113  C2' U   A   6     214.885 169.401 206.627  1.00  0.00           C
ATOM    114  O2' U   A   6     215.503 169.913 207.803  1.00  0.00           O
ATOM    115  C1' U   A   6     215.137 170.341 205.454  1.00  0.00           C
ATOM    116  N1  U   A   6     213.944 170.518 204.584  1.00  0.00           N
ATOM    117  C2  U   A   6     213.191 171.661 204.737  1.00  0.00           C
ATOM    118  O2  U   A   6     213.435 172.504 205.578  1.00  0.00           O
ATOM    119  N3  U   A   6     212.139 171.772 203.859  1.00  0.00           N
ATOM    120  C4  U   A   6     211.808 170.922 202.834  1.00  0.00           C
ATOM    121  O4  U   A   6     210.919 171.230 202.047  1.00  0.00           O
ATOM    122  C5  U   A   6     212.601 169.739 202.774  1.00  0.00           C
ATOM    123  C6  U   A   6     213.611 169.570 203.645  1.00  0.00           C
ATOM    124  P   C   A   7     215.557 165.736 207.358  1.00  0.00           P
ATOM    125  OP1 C   A   7     215.987 165.252 208.692  1.00  0.00           O
ATOM    126  OP2 C   A   7     216.081 164.986 206.196  1.00  0.00           O
ATOM    127  O5' C   A   7     213.984 165.741 207.244  1.00  0.00           O
ATOM    128  C5' C   A   7     213.091 165.958 208.357  1.00  0.00           C
ATOM    129  C4' C   A   7     211.604 165.961 207.918  1.00  0.00           C
ATOM    130  O4' C   A   7     211.364 167.107 207.025  1.00  0.00           O
ATOM    131  C3' C   A   7     211.154 164.749 207.067  1.00  0.00           C
ATOM    132  O3' C   A   7     210.934 163.577 207.887  1.00  0.00           O
ATOM    133  C2' C   A   7     209.910 165.343 206.408  1.00  0.00           C
ATOM    134  O2' C   A   7     208.845 165.464 207.338  1.00  0.00           O
ATOM    135  C1' C   A   7     210.425 166.715 206.014  1.00  0.00           C
ATOM    136  N1  C   A   7     211.000 166.707 204.632  1.00  0.00           N
ATOM    137  C2  C   A   7     210.182 166.901 203.515  1.00  0.00           C
ATOM    138  O2  C   A   7     208.979 167.140 203.696  1.00  0.00           O
ATOM    139  N3  C   A   7     210.729 166.851 202.269  1.00  0.00           N
ATOM    140  C4  C   A   7     212.025 166.544 202.116  1.00  0.00           C
ATOM    141  N4  C   A   7     212.542 166.500 200.891  1.00  0.00           N
ATOM    142  C5  C   A   7     212.872 166.318 203.235  1.00  0.00           C
ATOM    143  C6  C   A   7     212.326 166.397 204.453  1.00  0.00           C
ATOM    144  P   U   A   8     210.812 162.164 207.190  1.00  0.00           P
ATOM    145  OP1 U   A   8     210.232 161.237 208.188  1.00  0.00           O
ATOM    146  OP2 U   A   8     212.160 161.776 206.694  1.00  0.00           O
ATOM    147  O5' U   A   8     209.826 162.326 205.978  1.00  0.00           O
ATOM    148  C5' U   A   8     209.958 161.543 204.765  1.00  0.00           C
ATOM    149  C4' U   A   8     208.633 160.873 204.336  1.00  0.00           C
ATOM    150  O4' U   A   8     208.133 160.080 205.451  1.00  0.00           O
ATOM    151  C3' U   A   8     207.499 161.775 203.889  1.00  0.00           C
ATOM    152  O3' U   A   8     207.559 161.913 202.454  1.00  0.00           O
ATOM    153  C2' U   A   8     206.220 161.090 204.426  1.00  0.00           C
ATOM    154  O2' U   A   8     205.556 160.314 203.441  1.00  0.00           O
ATOM    155  C1' U   A   8     206.740 160.186 205.545  1.00  0.00           C
ATOM    156  N1  U   A   8     206.351 160.618 206.911  1.00  0.00           N
ATOM    157  C2  U   A   8     205.625 159.756 207.703  1.00  0.00           C
ATOM    158  O2  U   A   8     205.251 158.655 207.311  1.00  0.00           O
ATOM    159  N3  U   A   8     205.382 160.191 208.976  1.00  0.00           N
ATOM    160  C4  U   A   8     205.934 161.294 209.594  1.00  0.00           C
ATOM    161  O4  U   A   8     205.744 161.471 210.798  1.00  0.00           O
ATOM    162  C5  U   A   8     206.718 162.125 208.726  1.00  0.00           C
ATOM    163  C6  U   A   8     206.892 161.770 207.441  1.00  0.00           C
ATOM    164  P   A   A   9     208.080 163.211 201.753  1.00  0.00           P
ATOM    165  OP1 A   A   9     208.339 162.854 200.334  1.00  0.00           O
ATOM    166  OP2 A   A   9     209.219 163.770 202.497  1.00  0.00           O
ATOM    167  O5' A   A   9     206.810 164.141 201.845  1.00  0.00           O
ATOM    168  C5' A   A   9     205.615 163.782 201.106  1.00  0.00           C
ATOM    169  C4' A   A   9     204.331 164.208 201.826  1.00  0.00           C
ATOM    170  O4' A   A   9     204.232 163.590 203.126  1.00  0.00           O
ATOM    171  C3' A   A   9     204.148 165.699 202.020  1.00  0.00           C
ATOM    172  O3' A   A   9     203.634 166.253 200.798  1.00  0.00           O
ATOM    173  C2' A   A   9     203.225 165.741 203.245  1.00  0.00           C
ATOM    174  O2' A   A   9     201.842 165.703 202.926  1.00  0.00           O
ATOM    175  C1' A   A   9     203.604 164.484 204.006  1.00  0.00           C
ATOM    176  N9  A   A   9     204.447 164.728 205.162  1.00  0.00           N
ATOM    177  C8  A   A   9     205.818 164.696 205.243  1.00  0.00           C
ATOM    178  N7  A   A   9     206.261 164.849 206.468  1.00  0.00           N
ATOM    179  C5  A   A   9     205.110 165.035 207.224  1.00  0.00           C
ATOM    180  C6  A   A   9     204.900 165.260 208.601  1.00  0.00           C
ATOM    181  N6  A   A   9     205.898 165.332 209.502  1.00  0.00           N
ATOM    182  N1  A   A   9     203.621 165.438 209.022  1.00  0.00           N
ATOM    183  C2  A   A   9     202.637 165.390 208.114  1.00  0.00           C
ATOM    184  N3  A   A   9     202.715 165.129 206.804  1.00  0.00           N
ATOM    185  C4  A   A   9     203.989 164.968 206.425  1.00  0.00           C
ATOM    186  P   A   A  10     203.489 167.765 200.463  1.00  0.00           P
ATOM    187  OP1 A   A  10     202.197 167.936 199.757  1.00  0.00           O
ATOM    188  OP2 A   A  10     204.668 168.179 199.672  1.00  0.00           O
ATOM    189  O5' A   A  10     203.409 168.551 201.840  1.00  0.00           O
ATOM    190  C5' A   A  10     202.075 168.970 202.246  1.00  0.00           C
ATOM    191  C4' A   A  10     202.023 169.537 203.662  1.00  0.00           C
ATOM    192  O4' A   A  10     202.419 168.564 204.654  1.00  0.00           O
ATOM    193  C3' A   A  10     202.859 170.766 203.943  1.00  0.00           C
ATOM    194  O3' A   A  10     202.223 171.920 203.360  1.00  0.00           O
ATOM    195  C2' A   A  10     202.888 170.728 205.471  1.00  0.00           C
ATOM    196  O2' A   A  10     201.762 171.351 206.059  1.00  0.00           O
ATOM    197  C1' A   A  10     202.887 169.252 205.788  1.00  0.00           C
ATOM    198  N9  A   A  10     204.208 168.804 206.204  1.00  0.00           N
ATOM    199  C8  A   A  10     205.266 168.386 205.433  1.00  0.00           C
ATOM    200  N7  A   A  10     206.326 168.084 206.140  1.00  0.00           N
ATOM    201  C5  A   A  10     205.954 168.348 207.447  1.00  0.00           C
ATOM    202  C6  A   A  10     206.644 168.259 208.675  1.00  0.00           C
ATOM    203  N6  A   A  10     207.894 167.796 208.819  1.00  0.00           N
ATOM    204  N1  A   A  10     205.982 168.624 209.797  1.00  0.00           N
ATOM    205  C2  A   A  10     204.720 169.037 209.686  1.00  0.00           C
ATOM    206  N3  A   A  10     203.970 169.182 208.590  1.00  0.00           N
ATOM    207  C4  A   A  10     204.652 168.803 207.497  1.00  0.00           C
ATOM    208  P   A   A  11     202.984 173.288 203.232  1.00  0.00           P
ATOM    209  OP1 A   A  11     201.935 174.313 202.996  1.00  0.00           O
ATOM    210  OP2 A   A  11     204.027 173.142 202.199  1.00  0.00           O
ATOM    211  O5' A   A  11     203.641 173.561 204.653  1.00  0.00           O
ATOM    212  C5' A   A  11     202.861 174.344 205.597  1.00  0.00           C
ATOM    213  C4' A   A  11     203.341 174.243 207.059  1.00  0.00           C
ATOM    214  O4' A   A  11     203.760 172.918 207.447  1.00  0.00           O
ATOM    215  C3' A   A  11     204.505 175.171 207.488  1.00  0.00           C
ATOM    216  O3' A   A  11     204.017 176.512 207.675  1.00  0.00           O
ATOM    217  C2' A   A  11     205.031 174.455 208.742  1.00  0.00           C
ATOM    218  O2' A   A  11     204.340 174.841 209.917  1.00  0.00           O
ATOM    219  C1' A   A  11     204.797 172.998 208.412  1.00  0.00           C
ATOM    220  N9  A   A  11     206.025 172.364 207.925  1.00  0.00           N
ATOM    221  C8  A   A  11     206.403 172.179 206.617  1.00  0.00           C
ATOM    222  N7  A   A  11     207.560 171.586 206.488  1.00  0.00           N
ATOM    223  C5  A   A  11     207.976 171.360 207.792  1.00  0.00           C
ATOM    224  C6  A   A  11     209.117 170.722 208.326  1.00  0.00           C
ATOM    225  N6  A   A  11     210.024 170.107 207.539  1.00  0.00           N
ATOM    226  N1  A   A  11     209.238 170.682 209.680  1.00  0.00           N
ATOM    227  C2  A   A  11     208.262 171.223 210.419  1.00  0.00           C
ATOM    228  N3  A   A  11     207.147 171.859 210.033  1.00  0.00           N
ATOM    229  C4  A   A  11     207.050 171.858 208.691  1.00  0.00           C
ATOM    230  P   C   A  12     204.787 177.782 208.201  1.00  0.00           P
ATOM    231  OP1 C   A  12     203.871 178.482 209.138  1.00  0.00           O
ATOM    232  OP2 C   A  12     205.297 178.583 207.066  1.00  0.00           O
ATOM    233  O5' C   A  12     206.012 177.257 209.050  1.00  0.00           O
ATOM    234  C5' C   A  12     206.170 177.726 210.417  1.00  0.00           C
ATOM    235  C4' C   A  12     207.367 177.117 211.165  1.00  0.00           C
ATOM    236  O4' C   A  12     207.512 175.697 210.895  1.00  0.00           O
ATOM    237  C3' C   A  12     208.748 177.714 210.823  1.00  0.00           C
ATOM    238  O3' C   A  12     208.927 179.013 211.431  1.00  0.00           O
ATOM    239  C2' C   A  12     209.658 176.623 211.373  1.00  0.00           C
ATOM    240  O2' C   A  12     209.755 176.677 212.792  1.00  0.00           O
ATOM    241  C1' C   A  12     208.901 175.372 210.929  1.00  0.00           C
ATOM    242  N1  C   A  12     209.401 174.878 209.620  1.00  0.00           N
ATOM    243  C2  C   A  12     210.485 174.001 209.557  1.00  0.00           C
ATOM    244  O2  C   A  12     210.996 173.591 210.613  1.00  0.00           O
ATOM    245  N3  C   A  12     210.958 173.620 208.345  1.00  0.00           N
ATOM    246  C4  C   A  12     210.407 174.108 207.222  1.00  0.00           C
ATOM    247  N4  C   A  12     210.946 173.792 206.054  1.00  0.00           N
ATOM    248  C5  C   A  12     209.292 174.989 207.259  1.00  0.00           C
ATOM    249  C6  C   A  12     208.841 175.364 208.460  1.00  0.00           C
ATOM    250  P   G   A  13     209.606 180.196 210.639  1.00  0.00           P
ATOM    251  OP1 G   A  13     209.694 181.340 211.579  1.00  0.00           O
ATOM    252  OP2 G   A  13     208.858 180.396 209.373  1.00  0.00           O
ATOM    253  O5' G   A  13     211.060 179.690 210.294  1.00  0.00           O
ATOM    254  C5' G   A  13     212.147 179.803 211.249  1.00  0.00           C
ATOM    255  C4' G   A  13     213.410 178.985 210.861  1.00  0.00           C
ATOM    256  O4' G   A  13     213.020 177.695 210.324  1.00  0.00           O
ATOM    257  C3' G   A  13     214.374 179.603 209.837  1.00  0.00           C
ATOM    258  O3' G   A  13     215.306 180.473 210.522  1.00  0.00           O
ATOM    259  C2' G   A  13     214.988 178.357 209.179  1.00  0.00           C
ATOM    260  O2' G   A  13     216.135 177.881 209.863  1.00  0.00           O
ATOM    261  C1' G   A  13     213.859 177.347 209.247  1.00  0.00           C
ATOM    262  N9  G   A  13     213.105 177.264 207.988  1.00  0.00           N
ATOM    263  C8  G   A  13     211.853 177.775 207.728  1.00  0.00           C
ATOM    264  N7  G   A  13     211.429 177.522 206.512  1.00  0.00           N
ATOM    265  C5  G   A  13     212.473 176.796 205.944  1.00  0.00           C
ATOM    266  C6  G   A  13     212.576 176.182 204.667  1.00  0.00           C
ATOM    267  O6  G   A  13     211.721 176.218 203.773  1.00  0.00           O
ATOM    268  N1  G   A  13     213.782 175.496 204.526  1.00  0.00           N
ATOM    269  C2  G   A  13     214.758 175.403 205.491  1.00  0.00           C
ATOM    270  N2  G   A  13     215.833 174.708 205.180  1.00  0.00           N
ATOM    271  N3  G   A  13     214.678 175.993 206.673  1.00  0.00           N
ATOM    272  C4  G   A  13     213.513 176.638 206.843  1.00  0.00           C
ATOM    273  P   A   A  14     216.146 181.566 209.767  1.00  0.00           P
ATOM    274  OP1 A   A  14     217.121 182.124 210.735  1.00  0.00           O
ATOM    275  OP2 A   A  14     215.219 182.554 209.181  1.00  0.00           O
ATOM    276  O5' A   A  14     216.917 180.810 208.603  1.00  0.00           O
ATOM    277  C5' A   A  14     218.269 180.358 208.890  1.00  0.00           C
ATOM    278  C4' A   A  14     218.849 179.414 207.815  1.00  0.00           C
ATOM    279  O4' A   A  14     217.906 178.368 207.466  1.00  0.00           O
ATOM    280  C3' A   A  14     219.226 180.035 206.465  1.00  0.00           C
ATOM    281  O3' A   A  14     220.470 180.770 206.552  1.00  0.00           O
ATOM    282  C2' A   A  14     219.270 178.800 205.580  1.00  0.00           C
ATOM    283  O2' A   A  14     220.427 178.011 205.794  1.00  0.00           O
ATOM    284  C1' A   A  14     218.048 178.062 206.084  1.00  0.00           C
ATOM    285  N9  A   A  14     216.849 178.421 205.330  1.00  0.00           N
ATOM    286  C8  A   A  14     215.808 179.249 205.682  1.00  0.00           C
ATOM    287  N7  A   A  14     214.864 179.316 204.777  1.00  0.00           N
ATOM    288  C5  A   A  14     215.317 178.490 203.762  1.00  0.00           C
ATOM    289  C6  A   A  14     214.751 178.097 202.533  1.00  0.00           C
ATOM    290  N6  A   A  14     213.519 178.466 202.134  1.00  0.00           N
ATOM    291  N1  A   A  14     215.484 177.264 201.754  1.00  0.00           N
ATOM    292  C2  A   A  14     216.673 176.844 202.191  1.00  0.00           C
ATOM    293  N3  A   A  14     217.297 177.134 203.332  1.00  0.00           N
ATOM    294  C4  A   A  14     216.547 177.950 204.085  1.00  0.00           C
ATOM    295  P   A   A  15     220.457 182.293 206.129  1.00  0.00           P
ATOM    296  OP1 A   A  15     221.663 182.956 206.692  1.00  0.00           O
ATOM    297  OP2 A   A  15     219.173 182.908 206.513  1.00  0.00           O
ATOM    298  O5' A   A  15     220.572 182.260 204.554  1.00  0.00           O
ATOM    299  C5' A   A  15     221.839 181.880 203.948  1.00  0.00           C
ATOM    300  C4' A   A  15     221.700 181.098 202.624  1.00  0.00           C
ATOM    301  O4' A   A  15     220.699 180.061 202.708  1.00  0.00           O
ATOM    302  C3' A   A  15     221.430 181.839 201.315  1.00  0.00           C
ATOM    303  O3' A   A  15     222.619 182.537 200.902  1.00  0.00           O
ATOM    304  C2' A   A  15     221.020 180.647 200.441  1.00  0.00           C
ATOM    305  O2' A   A  15     222.127 179.879 199.988  1.00  0.00           O
ATOM    306  C1' A   A  15     220.188 179.834 201.418  1.00  0.00           C
ATOM    307  N9  A   A  15     218.792 180.219 201.367  1.00  0.00           N
ATOM    308  C8  A   A  15     218.119 181.056 202.226  1.00  0.00           C
ATOM    309  N7  A   A  15     216.864 181.239 201.896  1.00  0.00           N
ATOM    310  C5  A   A  15     216.715 180.465 200.748  1.00  0.00           C
ATOM    311  C6  A   A  15     215.622 180.251 199.888  1.00  0.00           C
ATOM    312  N6  A   A  15     214.419 180.806 200.104  1.00  0.00           N
ATOM    313  N1  A   A  15     215.817 179.446 198.815  1.00  0.00           N
ATOM    314  C2  A   A  15     217.018 178.891 198.635  1.00  0.00           C
ATOM    315  N3  A   A  15     218.133 179.037 199.356  1.00  0.00           N
ATOM    316  C4  A   A  15     217.899 179.836 200.412  1.00  0.00           C
ATOM    317  P   C   A  16     222.613 183.669 199.815  1.00  0.00           P
ATOM    318  OP1 C   A  16     224.000 183.778 199.280  1.00  0.00           O
ATOM    319  OP2 C   A  16     222.063 184.891 200.430  1.00  0.00           O
ATOM    320  O5' C   A  16     221.633 183.194 198.660  1.00  0.00           O
ATOM    321  C5' C   A  16     222.217 182.471 197.544  1.00  0.00           C
ATOM    322  C4' C   A  16     221.198 181.879 196.553  1.00  0.00           C
ATOM    323  O4' C   A  16     220.038 181.333 197.229  1.00  0.00           O
ATOM    324  C3' C   A  16     220.657 182.806 195.490  1.00  0.00           C
ATOM    325  O3' C   A  16     221.615 182.885 194.418  1.00  0.00           O
ATOM    326  C2' C   A  16     219.321 182.157 195.119  1.00  0.00           C
ATOM    327  O2' C   A  16     219.418 181.170 194.104  1.00  0.00           O
ATOM    328  C1' C   A  16     218.885 181.517 196.431  1.00  0.00           C
ATOM    329  N1  C   A  16     217.802 182.266 197.128  1.00  0.00           N
ATOM    330  C2  C   A  16     216.532 182.320 196.559  1.00  0.00           C
ATOM    331  O2  C   A  16     216.332 181.782 195.459  1.00  0.00           O
ATOM    332  N3  C   A  16     215.537 182.956 197.211  1.00  0.00           N
ATOM    333  C4  C   A  16     215.758 183.521 198.407  1.00  0.00           C
ATOM    334  N4  C   A  16     214.721 184.046 199.058  1.00  0.00           N
ATOM    335  C5  C   A  16     217.066 183.542 198.985  1.00  0.00           C
ATOM    336  C6  C   A  16     218.047 182.910 198.323  1.00  0.00           C
ATOM    337  P   U   A  17     221.955 184.248 193.743  1.00  0.00           P
ATOM    338  OP1 U   A  17     222.883 183.930 192.635  1.00  0.00           O
ATOM    339  OP2 U   A  17     222.418 185.205 194.772  1.00  0.00           O
ATOM    340  O5' U   A  17     220.560 184.672 193.140  1.00  0.00           O
ATOM    341  C5' U   A  17     220.140 183.997 191.922  1.00  0.00           C
ATOM    342  C4' U   A  17     218.679 184.275 191.576  1.00  0.00           C
ATOM    343  O4' U   A  17     217.774 183.693 192.564  1.00  0.00           O
ATOM    344  C3' U   A  17     218.288 185.791 191.605  1.00  0.00           C
ATOM    345  O3' U   A  17     218.761 186.518 190.442  1.00  0.00           O
ATOM    346  C2' U   A  17     216.774 185.685 191.739  1.00  0.00           C
ATOM    347  O2' U   A  17     216.146 185.363 190.509  1.00  0.00           O
ATOM    348  C1' U   A  17     216.651 184.556 192.746  1.00  0.00           C
ATOM    349  N1  U   A  17     216.567 185.103 194.131  1.00  0.00           N
ATOM    350  C2  U   A  17     215.328 185.523 194.572  1.00  0.00           C
ATOM    351  O2  U   A  17     214.320 185.443 193.894  1.00  0.00           O
ATOM    352  N3  U   A  17     215.327 186.072 195.829  1.00  0.00           N
ATOM    353  C4  U   A  17     216.403 186.307 196.651  1.00  0.00           C
ATOM    354  O4  U   A  17     216.232 186.812 197.758  1.00  0.00           O
ATOM    355  C5  U   A  17     217.664 185.907 196.096  1.00  0.00           C
ATOM    356  C6  U   A  17     217.700 185.342 194.879  1.00  0.00           C
ATOM    357  P   U   A  18     218.785 188.115 190.500  1.00  0.00           P
ATOM    358  OP1 U   A  18     219.559 188.587 189.323  1.00  0.00           O
ATOM    359  OP2 U   A  18     219.222 188.599 191.831  1.00  0.00           O
ATOM    360  O5' U   A  18     217.287 188.533 190.315  1.00  0.00           O
ATOM    361  C5' U   A  18     216.590 188.464 189.059  1.00  0.00           C
ATOM    362  C4' U   A  18     215.077 188.715 189.243  1.00  0.00           C
ATOM    363  O4' U   A  18     214.521 187.950 190.356  1.00  0.00           O
ATOM    364  C3' U   A  18     214.688 190.177 189.541  1.00  0.00           C
ATOM    365  O3' U   A  18     214.715 190.947 188.321  1.00  0.00           O
ATOM    366  C2' U   A  18     213.299 189.958 190.107  1.00  0.00           C
ATOM    367  O2' U   A  18     212.419 189.658 189.041  1.00  0.00           O
ATOM    368  C1' U   A  18     213.508 188.735 190.989  1.00  0.00           C
ATOM    369  N1  U   A  18     213.860 189.097 192.401  1.00  0.00           N
ATOM    370  C2  U   A  18     212.867 189.593 193.222  1.00  0.00           C
ATOM    371  O2  U   A  18     211.716 189.765 192.828  1.00  0.00           O
ATOM    372  N3  U   A  18     213.250 189.865 194.514  1.00  0.00           N
ATOM    373  C4  U   A  18     214.527 189.792 195.037  1.00  0.00           C
ATOM    374  O4  U   A  18     214.746 190.104 196.207  1.00  0.00           O
ATOM    375  C5  U   A  18     215.513 189.313 194.118  1.00  0.00           C
ATOM    376  C6  U   A  18     215.156 189.008 192.862  1.00  0.00           C
ATOM    377  P   U   A  19     214.653 192.516 188.328  1.00  0.00           P
ATOM    378  OP1 U   A  19     214.613 192.936 186.904  1.00  0.00           O
ATOM    379  OP2 U   A  19     215.777 193.054 189.117  1.00  0.00           O
ATOM    380  O5' U   A  19     213.266 192.916 189.001  1.00  0.00           O
ATOM    381  C5' U   A  19     213.241 194.059 189.905  1.00  0.00           C
ATOM    382  C4' U   A  19     211.906 194.268 190.673  1.00  0.00           C
ATOM    383  O4' U   A  19     210.730 193.833 189.923  1.00  0.00           O
ATOM    384  C3' U   A  19     211.807 193.547 192.020  1.00  0.00           C
ATOM    385  O3' U   A  19     212.528 194.304 193.016  1.00  0.00           O
ATOM    386  C2' U   A  19     210.302 193.511 192.248  1.00  0.00           C
ATOM    387  O2' U   A  19     209.858 194.744 192.783  1.00  0.00           O
ATOM    388  C1' U   A  19     209.756 193.317 190.836  1.00  0.00           C
ATOM    389  N1  U   A  19     209.349 191.915 190.540  1.00  0.00           N
ATOM    390  C2  U   A  19     208.304 191.372 191.264  1.00  0.00           C
ATOM    391  O2  U   A  19     207.708 191.989 192.142  1.00  0.00           O
ATOM    392  N3  U   A  19     207.950 190.098 190.912  1.00  0.00           N
ATOM    393  C4  U   A  19     208.472 189.335 189.895  1.00  0.00           C
ATOM    394  O4  U   A  19     208.053 188.194 189.705  1.00  0.00           O
ATOM    395  C5  U   A  19     209.480 189.993 189.125  1.00  0.00           C
ATOM    396  C6  U   A  19     209.903 191.214 189.490  1.00  0.00           C
ATOM    397  P   A   A  20     213.241 193.581 194.212  1.00  0.00           P
ATOM    398  OP1 A   A  20     213.794 194.641 195.089  1.00  0.00           O
ATOM    399  OP2 A   A  20     214.219 192.617 193.670  1.00  0.00           O
ATOM    400  O5' A   A  20     212.059 192.825 194.952  1.00  0.00           O
ATOM    401  C5' A   A  20     211.319 193.570 195.957  1.00  0.00           C
ATOM    402  C4' A   A  20     210.119 192.807 196.562  1.00  0.00           C
ATOM    403  O4' A   A  20     209.346 192.081 195.564  1.00  0.00           O
ATOM    404  C3' A   A  20     210.400 191.771 197.644  1.00  0.00           C
ATOM    405  O3' A   A  20     210.522 192.414 198.933  1.00  0.00           O
ATOM    406  C2' A   A  20     209.238 190.754 197.541  1.00  0.00           C
ATOM    407  O2' A   A  20     208.325 190.887 198.613  1.00  0.00           O
ATOM    408  C1' A   A  20     208.552 191.101 196.223  1.00  0.00           C
ATOM    409  N9  A   A  20     208.299 189.917 195.367  1.00  0.00           N
ATOM    410  C8  A   A  20     208.866 189.662 194.141  1.00  0.00           C
ATOM    411  N7  A   A  20     208.432 188.562 193.571  1.00  0.00           N
ATOM    412  C5  A   A  20     207.542 188.035 194.489  1.00  0.00           C
ATOM    413  C6  A   A  20     206.763 186.857 194.477  1.00  0.00           C
ATOM    414  N6  A   A  20     206.770 185.981 193.453  1.00  0.00           N
ATOM    415  N1  A   A  20     205.978 186.604 195.551  1.00  0.00           N
ATOM    416  C2  A   A  20     205.982 187.483 196.561  1.00  0.00           C
ATOM    417  N3  A   A  20     206.608 188.666 196.646  1.00  0.00           N
ATOM    418  C4  A   A  20     207.432 188.859 195.597  1.00  0.00           C
ATOM    419  P   A   A  21     211.867 192.451 199.731  1.00  0.00           P
ATOM    420  OP1 A   A  21     211.678 193.421 200.837  1.00  0.00           O
ATOM    421  OP2 A   A  21     212.989 192.701 198.812  1.00  0.00           O
ATOM    422  O5' A   A  21     211.945 190.989 200.304  1.00  0.00           O
ATOM    423  C5' A   A  21     211.049 190.540 201.346  1.00  0.00           C
ATOM    424  C4' A   A  21     211.128 189.014 201.499  1.00  0.00           C
ATOM    425  O4' A   A  21     210.563 188.381 200.315  1.00  0.00           O
ATOM    426  C3' A   A  21     212.550 188.443 201.570  1.00  0.00           C
ATOM    427  O3' A   A  21     213.082 188.510 202.901  1.00  0.00           O
ATOM    428  C2' A   A  21     212.365 187.012 201.078  1.00  0.00           C
ATOM    429  O2' A   A  21     211.998 186.136 202.134  1.00  0.00           O
ATOM    430  C1' A   A  21     211.214 187.149 200.088  1.00  0.00           C
ATOM    431  N9  A   A  21     211.619 187.007 198.688  1.00  0.00           N
ATOM    432  C8  A   A  21     212.804 187.337 198.068  1.00  0.00           C
ATOM    433  N7  A   A  21     212.811 187.072 196.783  1.00  0.00           N
ATOM    434  C5  A   A  21     211.546 186.559 196.536  1.00  0.00           C
ATOM    435  C6  A   A  21     210.914 186.114 195.355  1.00  0.00           C
ATOM    436  N6  A   A  21     211.507 186.070 194.148  1.00  0.00           N
ATOM    437  N1  A   A  21     209.636 185.679 195.455  1.00  0.00           N
ATOM    438  C2  A   A  21     209.063 185.658 196.663  1.00  0.00           C
ATOM    439  N3  A   A  21     209.531 186.101 197.835  1.00  0.00           N
ATOM    440  C4  A   A  21     210.799 186.523 197.699  1.00  0.00           C
ENDMDL
MODEL        4
ATOM      1 HO5' U       1     204.960 184.845 189.673  1.00  0.00           H
ATOM      2  O5' U       1     204.584 184.077 190.109  1.00  0.00           O
ATOM      3  C5' U       1     205.587 183.151 189.873  1.00  0.00           C
ATOM      4  H5' U       1     206.306 183.695 189.259  1.00  0.00           H
ATOM      5 H5'' U       1     205.274 182.279 189.297  1.00  0.00           H
ATOM      6  C4' U       1     206.264 182.526 191.150  1.00  0.00           C
ATOM      7  H4' U       1     207.015 181.755 191.013  1.00  0.00           H
ATOM      8  O4' U       1     206.954 183.687 191.736  1.00  0.00           O
ATOM      9  C1' U       1     206.739 183.521 193.124  1.00  0.00           C
ATOM     10  H1' U       1     207.297 182.697 193.570  1.00  0.00           H
ATOM     11  N1  U       1     206.804 184.880 193.708  1.00  0.00           N
ATOM     12  C6  U       1     206.113 185.955 193.132  1.00  0.00           C
ATOM     13  H6  U       1     205.899 185.902 192.075  1.00  0.00           H
ATOM     14  C5  U       1     205.911 187.051 193.841  1.00  0.00           C
ATOM     15  H5  U       1     205.402 187.866 193.341  1.00  0.00           H
ATOM     16  C4  U       1     206.298 187.117 195.275  1.00  0.00           C
ATOM     17  O4  U       1     205.956 188.028 196.034  1.00  0.00           O
ATOM     18  N3  U       1     207.074 186.131 195.686  1.00  0.00           N
ATOM     19  H3  U       1     207.730 186.423 196.388  1.00  0.00           H
ATOM     20  C2  U       1     207.397 185.028 195.003  1.00  0.00           C
ATOM     21  O2  U       1     208.183 184.203 195.453  1.00  0.00           O
ATOM     22  C3' U       1     205.315 181.920 192.250  1.00  0.00           C
ATOM     23  H3' U       1     204.326 181.967 191.800  1.00  0.00           H
ATOM     24  C2' U       1     205.382 183.019 193.280  1.00  0.00           C
ATOM     25  H2' U       1     204.718 183.819 192.944  1.00  0.00           H
ATOM     26  O2' U       1     205.160 182.635 194.579  1.00  0.00           O
ATOM     27 HO2' U       1     205.515 181.754 194.652  1.00  0.00           H
ATOM     28  O3' U       1     205.617 180.685 192.810  1.00  0.00           O
ATOM     29  P   G       2     205.349 179.352 192.039  1.00  0.00           P
ATOM     30  OP1 G       2     204.281 179.613 191.091  1.00  0.00           O
ATOM     31  OP2 G       2     205.289 178.316 193.051  1.00  0.00           O
ATOM     32  O5' G       2     206.786 179.250 191.268  1.00  0.00           O
ATOM     33  C5' G       2     206.834 178.946 189.929  1.00  0.00           C
ATOM     34  H5' G       2     206.271 179.736 189.430  1.00  0.00           H
ATOM     35 H5'' G       2     206.478 177.931 189.820  1.00  0.00           H
ATOM     36  C4' G       2     208.291 179.015 189.462  1.00  0.00           C
ATOM     37  H4' G       2     208.329 178.873 188.383  1.00  0.00           H
ATOM     38  O4' G       2     208.861 180.261 189.784  1.00  0.00           O
ATOM     39  C1' G       2     210.217 180.074 190.278  1.00  0.00           C
ATOM     40  H1' G       2     210.844 180.708 189.656  1.00  0.00           H
ATOM     41  N9  G       2     210.426 180.348 191.700  1.00  0.00           N
ATOM     42  C8  G       2     209.433 180.689 192.667  1.00  0.00           C
ATOM     43  H8  G       2     208.373 180.638 192.428  1.00  0.00           H
ATOM     44  N7  G       2     209.924 181.129 193.768  1.00  0.00           N
ATOM     45  C5  G       2     211.289 180.819 193.637  1.00  0.00           C
ATOM     46  C6  G       2     212.358 181.065 194.544  1.00  0.00           C
ATOM     47  O6  G       2     212.319 181.586 195.607  1.00  0.00           O
ATOM     48  N1  G       2     213.589 180.734 194.024  1.00  0.00           N
ATOM     49  H1  G       2     214.372 180.903 194.646  1.00  0.00           H
ATOM     50  C2  G       2     213.786 180.412 192.739  1.00  0.00           C
ATOM     51  N2  G       2     214.984 180.187 192.383  1.00  0.00           N
ATOM     52  H21 G       2     215.773 180.217 193.023  1.00  0.00           H
ATOM     53  H22 G       2     215.208 179.936 191.430  1.00  0.00           H
ATOM     54  N3  G       2     212.888 180.105 191.862  1.00  0.00           N
ATOM     55  C4  G       2     211.650 180.378 192.371  1.00  0.00           C
ATOM     56  C3' G       2     209.144 177.946 190.149  1.00  0.00           C
ATOM     57  H3' G       2     208.960 177.931 191.220  1.00  0.00           H
ATOM     58  C2' G       2     210.543 178.612 190.001  1.00  0.00           C
ATOM     59  H2' G       2     211.202 178.157 190.737  1.00  0.00           H
ATOM     60  O2' G       2     211.148 178.542 188.712  1.00  0.00           O
ATOM     61 HO2' G       2     212.008 178.950 188.593  1.00  0.00           H
ATOM     62  O3' G       2     209.028 176.700 189.518  1.00  0.00           O
ATOM     63  P   U       3     209.246 175.410 190.332  1.00  0.00           P
ATOM     64  OP1 U       3     208.941 174.240 189.403  1.00  0.00           O
ATOM     65  OP2 U       3     208.352 175.472 191.579  1.00  0.00           O
ATOM     66  O5' U       3     210.730 175.310 190.754  1.00  0.00           O
ATOM     67  C5' U       3     211.665 175.166 189.661  1.00  0.00           C
ATOM     68  H5' U       3     211.598 176.005 188.960  1.00  0.00           H
ATOM     69 H5'' U       3     211.553 174.297 189.022  1.00  0.00           H
ATOM     70  C4' U       3     213.033 175.184 190.260  1.00  0.00           C
ATOM     71  H4' U       3     213.682 174.905 189.430  1.00  0.00           H
ATOM     72  O4' U       3     213.522 176.496 190.658  1.00  0.00           O
ATOM     73  C1' U       3     214.391 176.323 191.797  1.00  0.00           C
ATOM     74  H1' U       3     215.332 176.833 191.579  1.00  0.00           H
ATOM     75  N1  U       3     213.788 176.828 193.013  1.00  0.00           N
ATOM     76  C6  U       3     212.444 176.896 193.186  1.00  0.00           C
ATOM     77  H6  U       3     211.761 176.740 192.372  1.00  0.00           H
ATOM     78  C5  U       3     211.809 177.253 194.324  1.00  0.00           C
ATOM     79  H5  U       3     210.744 177.367 194.412  1.00  0.00           H
ATOM     80  C4  U       3     212.624 177.551 195.501  1.00  0.00           C
ATOM     81  O4  U       3     212.133 178.054 196.550  1.00  0.00           O
ATOM     82  N3  U       3     213.996 177.504 195.249  1.00  0.00           N
ATOM     83  H3  U       3     214.626 177.831 195.974  1.00  0.00           H
ATOM     84  C2  U       3     214.647 177.025 194.141  1.00  0.00           C
ATOM     85  O2  U       3     215.859 176.899 194.261  1.00  0.00           O
ATOM     86  C3' U       3     213.317 174.275 191.421  1.00  0.00           C
ATOM     87  H3' U       3     212.607 174.438 192.230  1.00  0.00           H
ATOM     88  C2' U       3     214.696 174.875 191.735  1.00  0.00           C
ATOM     89  H2' U       3     215.144 174.479 192.650  1.00  0.00           H
ATOM     90  O2' U       3     215.702 174.660 190.725  1.00  0.00           O
ATOM     91 HO2' U       3     215.439 173.891 190.232  1.00  0.00           H
ATOM     92  O3' U       3     213.492 172.911 191.114  1.00  0.00           O
ATOM     93  P   U       4     213.294 171.660 192.249  1.00  0.00           P
ATOM     94  OP1 U       4     213.563 170.427 191.561  1.00  0.00           O
ATOM     95  OP2 U       4     211.917 171.827 192.842  1.00  0.00           O
ATOM     96  O5' U       4     214.419 171.928 193.378  1.00  0.00           O
ATOM     97  C5' U       4     215.770 171.562 193.145  1.00  0.00           C
ATOM     98  H5' U       4     216.020 172.005 192.187  1.00  0.00           H
ATOM     99 H5'' U       4     215.977 170.489 193.062  1.00  0.00           H
ATOM    100  C4' U       4     216.758 172.147 194.211  1.00  0.00           C
ATOM    101  H4' U       4     217.758 171.894 193.850  1.00  0.00           H
ATOM    102  O4' U       4     216.479 173.489 194.511  1.00  0.00           O
ATOM    103  C1' U       4     216.801 173.696 195.866  1.00  0.00           C
ATOM    104  H1' U       4     217.623 174.402 195.989  1.00  0.00           H
ATOM    105  N1  U       4     215.712 174.107 196.728  1.00  0.00           N
ATOM    106  C6  U       4     214.441 174.041 196.227  1.00  0.00           C
ATOM    107  H6  U       4     214.193 173.579 195.279  1.00  0.00           H
ATOM    108  C5  U       4     213.419 174.622 196.886  1.00  0.00           C
ATOM    109  H5  U       4     212.421 174.595 196.466  1.00  0.00           H
ATOM    110  C4  U       4     213.626 175.185 198.258  1.00  0.00           C
ATOM    111  O4  U       4     212.642 175.559 198.994  1.00  0.00           O
ATOM    112  N3  U       4     214.905 175.268 198.689  1.00  0.00           N
ATOM    113  H3  U       4     215.111 175.695 199.581  1.00  0.00           H
ATOM    114  C2  U       4     215.991 174.845 197.944  1.00  0.00           C
ATOM    115  O2  U       4     217.126 175.160 198.328  1.00  0.00           O
ATOM    116  C3' U       4     216.631 171.329 195.505  1.00  0.00           C
ATOM    117  H3' U       4     215.598 171.250 195.830  1.00  0.00           H
ATOM    118  C2' U       4     217.286 172.353 196.472  1.00  0.00           C
ATOM    119  H2' U       4     216.987 172.187 197.507  1.00  0.00           H
ATOM    120  O2' U       4     218.656 172.290 196.380  1.00  0.00           O
ATOM    121 HO2' U       4     218.840 171.371 196.186  1.00  0.00           H
ATOM    122  O3' U       4     217.373 170.152 195.556  1.00  0.00           O
ATOM    123  P   C       5     216.991 168.884 196.472  1.00  0.00           P
ATOM    124  OP1 C       5     217.798 167.710 196.042  1.00  0.00           O
ATOM    125  OP2 C       5     215.527 168.783 196.584  1.00  0.00           O
ATOM    126  O5' C       5     217.504 169.281 197.901  1.00  0.00           O
ATOM    127  C5' C       5     218.848 169.225 198.271  1.00  0.00           C
ATOM    128  H5' C       5     219.328 169.676 197.412  1.00  0.00           H
ATOM    129 H5'' C       5     219.139 168.181 198.373  1.00  0.00           H
ATOM    130  C4' C       5     219.184 170.060 199.505  1.00  0.00           C
ATOM    131  H4' C       5     220.260 169.983 199.619  1.00  0.00           H
ATOM    132  O4' C       5     218.867 171.424 199.597  1.00  0.00           O
ATOM    133  C1' C       5     218.344 171.796 200.875  1.00  0.00           C
ATOM    134  H1' C       5     218.935 172.645 201.234  1.00  0.00           H
ATOM    135  N1  C       5     216.915 172.115 200.798  1.00  0.00           N
ATOM    136  C6  C       5     216.098 171.730 199.750  1.00  0.00           C
ATOM    137  H6  C       5     216.497 171.120 198.958  1.00  0.00           H
ATOM    138  C5  C       5     214.724 172.006 199.819  1.00  0.00           C
ATOM    139  H5  C       5     214.109 171.720 198.968  1.00  0.00           H
ATOM    140  C4  C       5     214.225 172.640 201.025  1.00  0.00           C
ATOM    141  N4  C       5     212.996 173.005 201.143  1.00  0.00           N
ATOM    142  H41 C       5     212.718 173.403 202.035  1.00  0.00           H
ATOM    143  H42 C       5     212.295 172.876 200.428  1.00  0.00           H
ATOM    144  N3  C       5     214.934 172.917 202.092  1.00  0.00           N
ATOM    145  C2  C       5     216.297 172.697 201.926  1.00  0.00           C
ATOM    146  O2  C       5     217.028 173.025 202.854  1.00  0.00           O
ATOM    147  C3' C       5     218.500 169.409 200.704  1.00  0.00           C
ATOM    148  H3' C       5     217.506 169.246 200.282  1.00  0.00           H
ATOM    149  C2' C       5     218.642 170.524 201.697  1.00  0.00           C
ATOM    150  H2' C       5     217.888 170.430 202.487  1.00  0.00           H
ATOM    151  O2' C       5     219.928 170.717 202.236  1.00  0.00           O
ATOM    152 HO2' C       5     220.268 169.893 202.579  1.00  0.00           H
ATOM    153  O3' C       5     218.947 168.178 201.151  1.00  0.00           O
ATOM    154  P   U       6     217.879 167.049 201.614  1.00  0.00           P
ATOM    155  OP1 U       6     218.592 165.798 202.036  1.00  0.00           O
ATOM    156  OP2 U       6     216.833 167.072 200.590  1.00  0.00           O
ATOM    157  O5' U       6     217.227 167.828 202.849  1.00  0.00           O
ATOM    158  C5' U       6     217.997 168.097 204.020  1.00  0.00           C
ATOM    159  H5' U       6     218.798 168.788 203.763  1.00  0.00           H
ATOM    160 H5'' U       6     218.431 167.188 204.430  1.00  0.00           H
ATOM    161  C4' U       6     217.209 168.824 205.129  1.00  0.00           C
ATOM    162  H4' U       6     217.920 169.166 205.884  1.00  0.00           H
ATOM    163  O4' U       6     216.559 169.928 204.550  1.00  0.00           O
ATOM    164  C1' U       6     215.305 170.119 205.081  1.00  0.00           C
ATOM    165  H1' U       6     215.366 171.042 205.657  1.00  0.00           H
ATOM    166  N1  U       6     214.149 170.227 204.139  1.00  0.00           N
ATOM    167  C6  U       6     214.150 169.532 202.959  1.00  0.00           C
ATOM    168  H6  U       6     214.989 168.892 202.724  1.00  0.00           H
ATOM    169  C5  U       6     213.046 169.583 202.103  1.00  0.00           C
ATOM    170  H5  U       6     213.144 168.997 201.201  1.00  0.00           H
ATOM    171  C4  U       6     211.796 170.241 202.556  1.00  0.00           C
ATOM    172  O4  U       6     210.751 170.255 201.987  1.00  0.00           O
ATOM    173  N3  U       6     211.857 170.824 203.838  1.00  0.00           N
ATOM    174  H3  U       6     211.010 171.243 204.195  1.00  0.00           H
ATOM    175  C2  U       6     212.988 170.779 204.657  1.00  0.00           C
ATOM    176  O2  U       6     212.982 171.384 205.725  1.00  0.00           O
ATOM    177  C3' U       6     216.164 167.924 205.723  1.00  0.00           C
ATOM    178  H3' U       6     215.765 167.243 204.976  1.00  0.00           H
ATOM    179  C2' U       6     215.136 168.943 206.138  1.00  0.00           C
ATOM    180  H2' U       6     214.116 168.549 206.068  1.00  0.00           H
ATOM    181  O2' U       6     215.302 169.377 207.452  1.00  0.00           O
ATOM    182 HO2' U       6     214.846 168.818 208.094  1.00  0.00           H
ATOM    183  O3' U       6     216.598 167.253 206.911  1.00  0.00           O
ATOM    184  P   C       7     215.816 166.036 207.522  1.00  0.00           P
ATOM    185  OP1 C       7     216.713 165.466 208.494  1.00  0.00           O
ATOM    186  OP2 C       7     215.405 165.149 206.398  1.00  0.00           O
ATOM    187  O5' C       7     214.621 166.604 208.273  1.00  0.00           O
ATOM    188  C5' C       7     214.724 166.957 209.646  1.00  0.00           C
ATOM    189  H5' C       7     215.432 167.779 209.757  1.00  0.00           H
ATOM    190 H5'' C       7     214.978 166.060 210.205  1.00  0.00           H
ATOM    191  C4' C       7     213.395 167.502 210.184  1.00  0.00           C
ATOM    192  H4' C       7     213.429 167.784 211.237  1.00  0.00           H
ATOM    193  O4' C       7     212.984 168.555 209.272  1.00  0.00           O
ATOM    194  C1' C       7     211.494 168.569 209.264  1.00  0.00           C
ATOM    195  H1' C       7     211.092 169.455 209.757  1.00  0.00           H
ATOM    196  N1  C       7     210.877 168.433 207.926  1.00  0.00           N
ATOM    197  C6  C       7     211.467 167.843 206.836  1.00  0.00           C
ATOM    198  H6  C       7     212.417 167.351 206.966  1.00  0.00           H
ATOM    199  C5  C       7     210.988 167.935 205.623  1.00  0.00           C
ATOM    200  H5  C       7     211.594 167.382 204.918  1.00  0.00           H
ATOM    201  C4  C       7     209.754 168.515 205.425  1.00  0.00           C
ATOM    202  N4  C       7     209.248 168.655 204.229  1.00  0.00           N
ATOM    203  H41 C       7     208.258 168.805 204.075  1.00  0.00           H
ATOM    204  H42 C       7     209.785 168.274 203.468  1.00  0.00           H
ATOM    205  N3  C       7     209.082 168.974 206.387  1.00  0.00           N
ATOM    206  C2  C       7     209.518 168.854 207.674  1.00  0.00           C
ATOM    207  O2  C       7     208.812 169.102 208.657  1.00  0.00           O
ATOM    208  C3' C       7     212.311 166.437 210.110  1.00  0.00           C
ATOM    209  H3' C       7     212.444 165.919 209.160  1.00  0.00           H
ATOM    210  C2' C       7     211.072 167.361 210.113  1.00  0.00           C
ATOM    211  H2' C       7     210.210 166.825 209.707  1.00  0.00           H
ATOM    212  O2' C       7     210.737 167.850 211.366  1.00  0.00           O
ATOM    213 HO2' C       7     210.798 167.153 212.025  1.00  0.00           H
ATOM    214  O3' C       7     212.266 165.544 211.210  1.00  0.00           O
ATOM    215  P   U       8     211.292 164.206 211.238  1.00  0.00           P
ATOM    216  OP1 U       8     211.359 163.764 212.619  1.00  0.00           O
ATOM    217  OP2 U       8     211.727 163.311 210.197  1.00  0.00           O
ATOM    218  O5' U       8     209.838 164.579 211.024  1.00  0.00           O
ATOM    219  C5' U       8     208.885 163.521 210.634  1.00  0.00           C
ATOM    220  H5' U       8     208.863 162.838 211.485  1.00  0.00           H
ATOM    221 H5'' U       8     209.132 162.968 209.730  1.00  0.00           H
ATOM    222  C4' U       8     207.494 164.096 210.510  1.00  0.00           C
ATOM    223  H4' U       8     206.751 163.341 210.262  1.00  0.00           H
ATOM    224  O4' U       8     207.079 164.795 211.676  1.00  0.00           O
ATOM    225  C1' U       8     206.148 165.837 211.341  1.00  0.00           C
ATOM    226  H1' U       8     205.227 165.347 211.037  1.00  0.00           H
ATOM    227  N1  U       8     205.872 166.830 212.414  1.00  0.00           N
ATOM    228  C6  U       8     206.930 167.648 212.905  1.00  0.00           C
ATOM    229  H6  U       8     207.948 167.522 212.569  1.00  0.00           H
ATOM    230  C5  U       8     206.594 168.667 213.714  1.00  0.00           C
ATOM    231  H5  U       8     207.398 169.358 213.912  1.00  0.00           H
ATOM    232  C4  U       8     205.275 168.869 214.212  1.00  0.00           C
ATOM    233  O4  U       8     204.934 169.729 215.051  1.00  0.00           O
ATOM    234  N3  U       8     204.299 168.003 213.757  1.00  0.00           N
ATOM    235  H3  U       8     203.336 168.164 214.014  1.00  0.00           H
ATOM    236  C2  U       8     204.563 166.961 212.877  1.00  0.00           C
ATOM    237  O2  U       8     203.611 166.259 212.500  1.00  0.00           O
ATOM    238  C3' U       8     207.500 165.199 209.406  1.00  0.00           C
ATOM    239  H3' U       8     208.518 165.428 209.082  1.00  0.00           H
ATOM    240  C2' U       8     206.915 166.400 210.153  1.00  0.00           C
ATOM    241  H2' U       8     207.661 167.060 210.599  1.00  0.00           H
ATOM    242  O2' U       8     206.078 167.236 209.361  1.00  0.00           O
ATOM    243 HO2' U       8     205.728 166.648 208.681  1.00  0.00           H
ATOM    244  O3' U       8     206.629 164.872 208.345  1.00  0.00           O
ATOM    245  P   A       9     207.195 163.983 207.105  1.00  0.00           P
ATOM    246  OP1 A       9     206.963 162.544 207.388  1.00  0.00           O
ATOM    247  OP2 A       9     208.530 164.463 206.626  1.00  0.00           O
ATOM    248  O5' A       9     206.226 164.431 205.999  1.00  0.00           O
ATOM    249  C5' A       9     205.968 163.749 204.799  1.00  0.00           C
ATOM    250  H5' A       9     206.041 162.670 204.929  1.00  0.00           H
ATOM    251 H5'' A       9     206.736 163.949 204.054  1.00  0.00           H
ATOM    252  C4' A       9     204.569 164.096 204.196  1.00  0.00           C
ATOM    253  H4' A       9     204.509 163.747 203.164  1.00  0.00           H
ATOM    254  O4' A       9     203.486 163.495 204.938  1.00  0.00           O
ATOM    255  C1' A       9     202.578 164.499 205.260  1.00  0.00           C
ATOM    256  H1' A       9     201.557 164.196 205.038  1.00  0.00           H
ATOM    257  N9  A       9     202.683 164.980 206.691  1.00  0.00           N
ATOM    258  C8  A       9     203.470 164.457 207.700  1.00  0.00           C
ATOM    259  H8  A       9     204.268 163.745 207.563  1.00  0.00           H
ATOM    260  N7  A       9     203.196 164.970 208.867  1.00  0.00           N
ATOM    261  C5  A       9     202.086 165.842 208.633  1.00  0.00           C
ATOM    262  C6  A       9     201.198 166.631 209.437  1.00  0.00           C
ATOM    263  N6  A       9     201.484 167.031 210.665  1.00  0.00           N
ATOM    264  H61 A       9     200.879 167.756 211.038  1.00  0.00           H
ATOM    265  H62 A       9     202.260 166.659 211.193  1.00  0.00           H
ATOM    266  N1  A       9     200.148 167.309 208.918  1.00  0.00           N
ATOM    267  C2  A       9     199.930 167.191 207.623  1.00  0.00           C
ATOM    268  H2  A       9     199.082 167.761 207.280  1.00  0.00           H
ATOM    269  N3  A       9     200.664 166.436 206.808  1.00  0.00           N
ATOM    270  C4  A       9     201.740 165.774 207.304  1.00  0.00           C
ATOM    271  C3' A       9     204.307 165.607 204.051  1.00  0.00           C
ATOM    272  H3' A       9     204.817 166.194 204.819  1.00  0.00           H
ATOM    273  C2' A       9     202.817 165.669 204.279  1.00  0.00           C
ATOM    274  H2' A       9     202.524 166.652 204.644  1.00  0.00           H
ATOM    275  O2' A       9     202.194 165.419 203.032  1.00  0.00           O
ATOM    276 HO2' A       9     202.795 165.762 202.371  1.00  0.00           H
ATOM    277  O3' A       9     204.782 166.101 202.820  1.00  0.00           O
ATOM    278  P   A      10     205.453 167.508 202.661  1.00  0.00           P
ATOM    279  OP1 A      10     205.594 167.683 201.188  1.00  0.00           O
ATOM    280  OP2 A      10     206.664 167.652 203.544  1.00  0.00           O
ATOM    281  O5' A      10     204.421 168.550 203.237  1.00  0.00           O
ATOM    282  C5' A      10     203.367 168.945 202.363  1.00  0.00           C
ATOM    283  H5' A      10     202.951 167.973 202.100  1.00  0.00           H
ATOM    284 H5'' A      10     203.759 169.541 201.545  1.00  0.00           H
ATOM    285  C4' A      10     202.366 169.805 203.191  1.00  0.00           C
ATOM    286  H4' A      10     201.563 170.077 202.499  1.00  0.00           H
ATOM    287  O4' A      10     201.712 169.017 204.233  1.00  0.00           O
ATOM    288  C1' A      10     201.536 169.893 205.455  1.00  0.00           C
ATOM    289  H1' A      10     200.491 170.098 205.698  1.00  0.00           H
ATOM    290  N9  A      10     202.312 169.437 206.558  1.00  0.00           N
ATOM    291  C8  A      10     203.559 168.745 206.507  1.00  0.00           C
ATOM    292  H8  A      10     203.934 168.201 205.651  1.00  0.00           H
ATOM    293  N7  A      10     204.146 168.665 207.617  1.00  0.00           N
ATOM    294  C5  A      10     203.310 169.261 208.517  1.00  0.00           C
ATOM    295  C6  A      10     203.334 169.509 209.895  1.00  0.00           C
ATOM    296  N6  A      10     204.349 169.099 210.633  1.00  0.00           N
ATOM    297  H61 A      10     204.372 169.414 211.596  1.00  0.00           H
ATOM    298  H62 A      10     205.105 168.589 210.198  1.00  0.00           H
ATOM    299  N1  A      10     202.535 170.389 210.500  1.00  0.00           N
ATOM    300  C2  A      10     201.607 170.917 209.709  1.00  0.00           C
ATOM    301  H2  A      10     200.944 171.693 210.047  1.00  0.00           H
ATOM    302  N3  A      10     201.366 170.699 208.412  1.00  0.00           N
ATOM    303  C4  A      10     202.272 169.888 207.861  1.00  0.00           C
ATOM    304  C3' A      10     203.080 170.980 203.873  1.00  0.00           C
ATOM    305  H3' A      10     203.976 170.669 204.399  1.00  0.00           H
ATOM    306  C2' A      10     202.066 171.226 204.896  1.00  0.00           C
ATOM    307  H2' A      10     202.574 171.700 205.739  1.00  0.00           H
ATOM    308  O2' A      10     200.963 171.958 204.409  1.00  0.00           O
ATOM    309 HO2' A      10     201.203 172.329 203.555  1.00  0.00           H
ATOM    310  O3' A      10     203.432 172.054 202.993  1.00  0.00           O
ATOM    311  P   A      11     204.605 173.017 203.389  1.00  0.00           P
ATOM    312  OP1 A      11     204.450 174.219 202.551  1.00  0.00           O
ATOM    313  OP2 A      11     205.907 172.292 203.498  1.00  0.00           O
ATOM    314  O5' A      11     204.276 173.502 204.848  1.00  0.00           O
ATOM    315  C5' A      11     203.251 174.440 205.041  1.00  0.00           C
ATOM    316  H5' A      11     202.253 174.057 204.809  1.00  0.00           H
ATOM    317 H5'' A      11     203.485 175.353 204.498  1.00  0.00           H
ATOM    318  C4' A      11     203.023 174.771 206.486  1.00  0.00           C
ATOM    319  H4' A      11     202.195 175.494 206.513  1.00  0.00           H
ATOM    320  O4' A      11     202.835 173.675 207.329  1.00  0.00           O
ATOM    321  C1' A      11     203.503 173.826 208.607  1.00  0.00           C
ATOM    322  H1' A      11     202.764 173.768 209.409  1.00  0.00           H
ATOM    323  N9  A      11     204.537 172.750 208.888  1.00  0.00           N
ATOM    324  C8  A      11     205.109 171.967 207.896  1.00  0.00           C
ATOM    325  H8  A      11     204.685 171.841 206.911  1.00  0.00           H
ATOM    326  N7  A      11     206.088 171.201 208.348  1.00  0.00           N
ATOM    327  C5  A      11     206.228 171.577 209.696  1.00  0.00           C
ATOM    328  C6  A      11     207.037 171.209 210.863  1.00  0.00           C
ATOM    329  N6  A      11     208.100 170.453 210.921  1.00  0.00           N
ATOM    330  H61 A      11     208.732 170.607 211.692  1.00  0.00           H
ATOM    331  H62 A      11     208.400 170.059 210.029  1.00  0.00           H
ATOM    332  N1  A      11     206.902 171.755 212.033  1.00  0.00           N
ATOM    333  C2  A      11     205.954 172.634 212.180  1.00  0.00           C
ATOM    334  H2  A      11     205.820 173.086 213.148  1.00  0.00           H
ATOM    335  N3  A      11     205.119 173.107 211.265  1.00  0.00           N
ATOM    336  C4  A      11     205.275 172.505 210.070  1.00  0.00           C
ATOM    337  C3' A      11     204.226 175.524 207.103  1.00  0.00           C
ATOM    338  H3' A      11     205.092 174.936 206.797  1.00  0.00           H
ATOM    339  C2' A      11     204.085 175.241 208.594  1.00  0.00           C
ATOM    340  H2' A      11     205.054 175.203 209.105  1.00  0.00           H
ATOM    341  O2' A      11     203.265 176.258 209.058  1.00  0.00           O
ATOM    342 HO2' A      11     203.296 176.968 208.410  1.00  0.00           H
ATOM    343  O3' A      11     204.276 176.874 206.766  1.00  0.00           O
ATOM    344  P   C      12     205.697 177.549 206.574  1.00  0.00           P
ATOM    345  OP1 C      12     205.357 179.008 206.341  1.00  0.00           O
ATOM    346  OP2 C      12     206.488 176.677 205.542  1.00  0.00           O
ATOM    347  O5' C      12     206.412 177.327 207.984  1.00  0.00           O
ATOM    348  C5' C      12     206.072 178.101 209.129  1.00  0.00           C
ATOM    349  H5' C      12     204.987 178.107 209.201  1.00  0.00           H
ATOM    350 H5'' C      12     206.312 179.164 209.010  1.00  0.00           H
ATOM    351  C4' C      12     206.773 177.530 210.326  1.00  0.00           C
ATOM    352  H4' C      12     206.363 178.087 211.157  1.00  0.00           H
ATOM    353  O4' C      12     206.553 176.149 210.513  1.00  0.00           O
ATOM    354  C1' C      12     207.682 175.586 211.218  1.00  0.00           C
ATOM    355  H1' C      12     207.496 175.152 212.201  1.00  0.00           H
ATOM    356  N1  C      12     208.335 174.652 210.234  1.00  0.00           N
ATOM    357  C6  C      12     207.939 174.480 208.940  1.00  0.00           C
ATOM    358  H6  C      12     207.116 175.049 208.539  1.00  0.00           H
ATOM    359  C5  C      12     208.502 173.553 208.137  1.00  0.00           C
ATOM    360  H5  C      12     208.098 173.293 207.176  1.00  0.00           H
ATOM    361  C4  C      12     209.610 172.874 208.694  1.00  0.00           C
ATOM    362  N4  C      12     210.334 172.046 208.005  1.00  0.00           N
ATOM    363  H41 C      12     211.122 171.587 208.445  1.00  0.00           H
ATOM    364  H42 C      12     210.209 172.015 207.009  1.00  0.00           H
ATOM    365  N3  C      12     210.009 173.006 209.987  1.00  0.00           N
ATOM    366  C2  C      12     209.284 173.779 210.791  1.00  0.00           C
ATOM    367  O2  C      12     209.445 173.691 212.028  1.00  0.00           O
ATOM    368  C3' C      12     208.274 177.749 210.272  1.00  0.00           C
ATOM    369  H3' C      12     208.629 177.268 209.362  1.00  0.00           H
ATOM    370  C2' C      12     208.646 176.813 211.447  1.00  0.00           C
ATOM    371  H2' C      12     209.714 176.618 211.335  1.00  0.00           H
ATOM    372  O2' C      12     208.350 177.326 212.756  1.00  0.00           O
ATOM    373 HO2' C      12     209.044 177.956 212.951  1.00  0.00           H
ATOM    374  O3' C      12     208.707 179.046 210.192  1.00  0.00           O
ATOM    375  P   G      13     209.794 179.530 209.088  1.00  0.00           P
ATOM    376  OP1 G      13     210.251 180.900 209.237  1.00  0.00           O
ATOM    377  OP2 G      13     209.348 179.083 207.750  1.00  0.00           O
ATOM    378  O5' G      13     211.083 178.561 209.456  1.00  0.00           O
ATOM    379  C5' G      13     211.914 178.747 210.562  1.00  0.00           C
ATOM    380  H5' G      13     211.290 178.793 211.456  1.00  0.00           H
ATOM    381 H5'' G      13     212.454 179.691 210.469  1.00  0.00           H
ATOM    382  C4' G      13     212.919 177.607 210.641  1.00  0.00           C
ATOM    383  H4' G      13     213.346 177.585 211.643  1.00  0.00           H
ATOM    384  O4' G      13     212.408 176.326 210.312  1.00  0.00           O
ATOM    385  C1' G      13     213.247 175.554 209.480  1.00  0.00           C
ATOM    386  H1' G      13     213.448 174.531 209.801  1.00  0.00           H
ATOM    387  N9  G      13     212.764 175.387 208.060  1.00  0.00           N
ATOM    388  C8  G      13     211.466 175.588 207.772  1.00  0.00           C
ATOM    389  H8  G      13     210.725 175.916 208.492  1.00  0.00           H
ATOM    390  N7  G      13     211.209 175.191 206.531  1.00  0.00           N
ATOM    391  C5  G      13     212.454 174.753 206.092  1.00  0.00           C
ATOM    392  C6  G      13     212.889 174.341 204.840  1.00  0.00           C
ATOM    393  O6  G      13     212.280 174.221 203.784  1.00  0.00           O
ATOM    394  N1  G      13     214.157 173.911 204.730  1.00  0.00           N
ATOM    395  H1  G      13     214.468 173.770 203.783  1.00  0.00           H
ATOM    396  C2  G      13     215.080 174.003 205.783  1.00  0.00           C
ATOM    397  N2  G      13     216.301 173.662 205.465  1.00  0.00           N
ATOM    398  H21 G      13     216.483 173.229 204.569  1.00  0.00           H
ATOM    399  H22 G      13     217.066 173.656 206.119  1.00  0.00           H
ATOM    400  N3  G      13     214.770 174.532 206.985  1.00  0.00           N
ATOM    401  C4  G      13     213.447 174.856 207.061  1.00  0.00           C
ATOM    402  C3' G      13     214.163 177.769 209.694  1.00  0.00           C
ATOM    403  H3' G      13     213.706 178.205 208.808  1.00  0.00           H
ATOM    404  C2' G      13     214.556 176.345 209.474  1.00  0.00           C
ATOM    405  H2' G      13     215.193 176.326 208.590  1.00  0.00           H
ATOM    406  O2' G      13     215.289 175.851 210.638  1.00  0.00           O
ATOM    407 HO2' G      13     215.777 176.632 210.930  1.00  0.00           H
ATOM    408  O3' G      13     215.114 178.619 210.253  1.00  0.00           O
ATOM    409  P   A      14     215.547 179.998 209.538  1.00  0.00           P
ATOM    410  OP1 A      14     216.263 180.881 210.480  1.00  0.00           O
ATOM    411  OP2 A      14     214.423 180.574 208.798  1.00  0.00           O
ATOM    412  O5' A      14     216.517 179.469 208.346  1.00  0.00           O
ATOM    413  C5' A      14     217.857 179.204 208.628  1.00  0.00           C
ATOM    414  H5' A      14     217.947 178.483 209.441  1.00  0.00           H
ATOM    415 H5'' A      14     218.350 180.127 208.955  1.00  0.00           H
ATOM    416  C4' A      14     218.624 178.554 207.458  1.00  0.00           C
ATOM    417  H4' A      14     219.612 178.405 207.882  1.00  0.00           H
ATOM    418  O4' A      14     218.032 177.284 207.129  1.00  0.00           O
ATOM    419  C1' A      14     218.156 177.040 205.717  1.00  0.00           C
ATOM    420  H1' A      14     218.625 176.073 205.518  1.00  0.00           H
ATOM    421  N9  A      14     216.862 177.059 204.970  1.00  0.00           N
ATOM    422  C8  A      14     215.606 177.390 205.469  1.00  0.00           C
ATOM    423  H8  A      14     215.466 177.724 206.490  1.00  0.00           H
ATOM    424  N7  A      14     214.609 177.150 204.618  1.00  0.00           N
ATOM    425  C5  A      14     215.305 176.668 203.508  1.00  0.00           C
ATOM    426  C6  A      14     214.860 176.354 202.204  1.00  0.00           C
ATOM    427  N6  A      14     213.626 176.306 201.815  1.00  0.00           N
ATOM    428  H61 A      14     213.395 175.962 200.891  1.00  0.00           H
ATOM    429  H62 A      14     212.960 176.819 202.378  1.00  0.00           H
ATOM    430  N1  A      14     215.770 175.949 201.279  1.00  0.00           N
ATOM    431  C2  A      14     217.051 176.024 201.578  1.00  0.00           C
ATOM    432  H2  A      14     217.769 175.780 200.811  1.00  0.00           H
ATOM    433  N3  A      14     217.595 176.314 202.762  1.00  0.00           N
ATOM    434  C4  A      14     216.667 176.627 203.708  1.00  0.00           C
ATOM    435  C3' A      14     218.826 179.358 206.095  1.00  0.00           C
ATOM    436  H3' A      14     217.864 179.768 205.797  1.00  0.00           H
ATOM    437  C2' A      14     219.137 178.108 205.170  1.00  0.00           C
ATOM    438  H2' A      14     218.906 178.279 204.123  1.00  0.00           H
ATOM    439  O2' A      14     220.517 177.662 205.309  1.00  0.00           O
ATOM    440 HO2' A      14     221.137 178.396 205.304  1.00  0.00           H
ATOM    441  O3' A      14     219.877 180.373 206.232  1.00  0.00           O
ATOM    442  P   A      15     220.092 181.484 205.097  1.00  0.00           P
ATOM    443  OP1 A      15     221.372 182.153 205.321  1.00  0.00           O
ATOM    444  OP2 A      15     218.870 182.280 205.174  1.00  0.00           O
ATOM    445  O5' A      15     220.150 180.884 203.663  1.00  0.00           O
ATOM    446  C5' A      15     221.402 180.440 203.159  1.00  0.00           C
ATOM    447  H5' A      15     221.773 179.601 203.751  1.00  0.00           H
ATOM    448 H5'' A      15     222.043 181.314 203.063  1.00  0.00           H
ATOM    449  C4' A      15     221.371 179.885 201.739  1.00  0.00           C
ATOM    450  H4' A      15     222.374 179.572 201.443  1.00  0.00           H
ATOM    451  O4' A      15     220.464 178.774 201.638  1.00  0.00           O
ATOM    452  C1' A      15     219.860 178.645 200.376  1.00  0.00           C
ATOM    453  H1' A      15     219.984 177.642 199.959  1.00  0.00           H
ATOM    454  N9  A      15     218.391 178.976 200.371  1.00  0.00           N
ATOM    455  C8  A      15     217.594 179.396 201.356  1.00  0.00           C
ATOM    456  H8  A      15     217.953 179.719 202.323  1.00  0.00           H
ATOM    457  N7  A      15     216.312 179.412 201.082  1.00  0.00           N
ATOM    458  C5  A      15     216.231 178.939 199.805  1.00  0.00           C
ATOM    459  C6  A      15     215.235 178.561 198.869  1.00  0.00           C
ATOM    460  N6  A      15     213.937 178.718 198.969  1.00  0.00           N
ATOM    461  H61 A      15     213.403 178.554 198.129  1.00  0.00           H
ATOM    462  H62 A      15     213.554 179.032 199.850  1.00  0.00           H
ATOM    463  N1  A      15     215.485 178.115 197.639  1.00  0.00           N
ATOM    464  C2  A      15     216.752 177.967 197.347  1.00  0.00           C
ATOM    465  H2  A      15     216.910 177.396 196.440  1.00  0.00           H
ATOM    466  N3  A      15     217.814 178.131 198.154  1.00  0.00           N
ATOM    467  C4  A      15     217.484 178.657 199.344  1.00  0.00           C
ATOM    468  C3' A      15     220.850 180.753 200.615  1.00  0.00           C
ATOM    469  H3' A      15     219.970 181.234 201.052  1.00  0.00           H
ATOM    470  C2' A      15     220.584 179.713 199.547  1.00  0.00           C
ATOM    471  H2' A      15     220.034 180.236 198.770  1.00  0.00           H
ATOM    472  O2' A      15     221.793 179.167 199.029  1.00  0.00           O
ATOM    473 HO2' A      15     222.500 179.794 199.205  1.00  0.00           H
ATOM    474  O3' A      15     221.912 181.552 200.220  1.00  0.00           O
ATOM    475  P   C      16     221.851 182.789 199.211  1.00  0.00           P
ATOM    476  OP1 C      16     223.139 183.448 199.218  1.00  0.00           O
ATOM    477  OP2 C      16     220.666 183.614 199.592  1.00  0.00           O
ATOM    478  O5' C      16     221.493 182.346 197.801  1.00  0.00           O
ATOM    479  C5' C      16     222.369 181.728 196.897  1.00  0.00           C
ATOM    480  H5' C      16     222.836 180.885 197.376  1.00  0.00           H
ATOM    481 H5'' C      16     223.123 182.482 196.658  1.00  0.00           H
ATOM    482  C4' C      16     221.572 181.220 195.688  1.00  0.00           C
ATOM    483  H4' C      16     222.328 180.706 195.099  1.00  0.00           H
ATOM    484  O4' C      16     220.558 180.334 196.174  1.00  0.00           O
ATOM    485  C1' C      16     219.534 180.308 195.243  1.00  0.00           C
ATOM    486  H1' C      16     219.402 179.291 194.857  1.00  0.00           H
ATOM    487  N1  C      16     218.255 180.728 195.848  1.00  0.00           N
ATOM    488  C6  C      16     218.212 181.474 196.961  1.00  0.00           C
ATOM    489  H6  C      16     219.174 181.718 197.400  1.00  0.00           H
ATOM    490  C5  C      16     217.078 181.794 197.625  1.00  0.00           C
ATOM    491  H5  C      16     217.042 182.305 198.578  1.00  0.00           H
ATOM    492  C4  C      16     215.869 181.361 196.886  1.00  0.00           C
ATOM    493  N4  C      16     214.693 181.752 197.298  1.00  0.00           N
ATOM    494  H41 C      16     213.866 181.661 196.733  1.00  0.00           H
ATOM    495  H42 C      16     214.575 181.991 198.271  1.00  0.00           H
ATOM    496  N3  C      16     215.925 180.787 195.694  1.00  0.00           N
ATOM    497  C2  C      16     217.106 180.405 195.188  1.00  0.00           C
ATOM    498  O2  C      16     217.075 179.801 194.118  1.00  0.00           O
ATOM    499  C3' C      16     220.840 182.259 194.879  1.00  0.00           C
ATOM    500  H3' C      16     220.318 182.949 195.538  1.00  0.00           H
ATOM    501  C2' C      16     219.843 181.361 194.204  1.00  0.00           C
ATOM    502  H2' C      16     218.932 181.863 193.879  1.00  0.00           H
ATOM    503  O2' C      16     220.550 180.738 193.121  1.00  0.00           O
ATOM    504 HO2' C      16     219.866 180.330 192.592  1.00  0.00           H
ATOM    505  O3' C      16     221.535 183.046 193.827  1.00  0.00           O
ATOM    506  P   U      17     220.942 184.425 193.361  1.00  0.00           P
ATOM    507  OP1 U      17     221.706 184.896 192.162  1.00  0.00           O
ATOM    508  OP2 U      17     220.953 185.313 194.552  1.00  0.00           O
ATOM    509  O5' U      17     219.457 184.270 192.894  1.00  0.00           O
ATOM    510  C5' U      17     219.166 183.609 191.671  1.00  0.00           C
ATOM    511  H5' U      17     219.713 182.685 191.545  1.00  0.00           H
ATOM    512 H5'' U      17     219.363 184.322 190.861  1.00  0.00           H
ATOM    513  C4' U      17     217.642 183.380 191.593  1.00  0.00           C
ATOM    514  H4' U      17     217.484 182.724 190.744  1.00  0.00           H
ATOM    515  O4' U      17     217.029 182.770 192.719  1.00  0.00           O
ATOM    516  C1' U      17     215.778 183.396 193.082  1.00  0.00           C
ATOM    517  H1' U      17     215.061 182.573 193.094  1.00  0.00           H
ATOM    518  N1  U      17     215.722 184.050 194.401  1.00  0.00           N
ATOM    519  C6  U      17     216.868 184.488 194.976  1.00  0.00           C
ATOM    520  H6  U      17     217.800 184.248 194.481  1.00  0.00           H
ATOM    521  C5  U      17     216.898 185.074 196.207  1.00  0.00           C
ATOM    522  H5  U      17     217.828 185.311 196.695  1.00  0.00           H
ATOM    523  C4  U      17     215.668 185.323 196.915  1.00  0.00           C
ATOM    524  O4  U      17     215.588 185.688 198.064  1.00  0.00           O
ATOM    525  N3  U      17     214.501 184.999 196.206  1.00  0.00           N
ATOM    526  H3  U      17     213.630 185.236 196.666  1.00  0.00           H
ATOM    527  C2  U      17     214.474 184.237 195.044  1.00  0.00           C
ATOM    528  O2  U      17     213.463 183.947 194.481  1.00  0.00           O
ATOM    529  C3' U      17     216.884 184.727 191.455  1.00  0.00           C
ATOM    530  H3' U      17     217.413 185.388 192.149  1.00  0.00           H
ATOM    531  C2' U      17     215.455 184.412 191.995  1.00  0.00           C
ATOM    532  H2' U      17     214.978 185.268 192.474  1.00  0.00           H
ATOM    533  O2' U      17     214.681 183.815 190.972  1.00  0.00           O
ATOM    534 HO2' U      17     213.786 183.717 191.299  1.00  0.00           H
ATOM    535  O3' U      17     216.789 185.292 190.181  1.00  0.00           O
ATOM    536  P   U      18     216.842 186.777 189.762  1.00  0.00           P
ATOM    537  OP1 U      18     216.720 186.674 188.266  1.00  0.00           O
ATOM    538  OP2 U      18     218.028 187.367 190.368  1.00  0.00           O
ATOM    539  O5' U      18     215.481 187.416 190.389  1.00  0.00           O
ATOM    540  C5' U      18     214.241 186.854 189.938  1.00  0.00           C
ATOM    541  H5' U      18     214.147 185.772 189.853  1.00  0.00           H
ATOM    542 H5'' U      18     214.231 187.172 188.891  1.00  0.00           H
ATOM    543  C4' U      18     212.971 187.280 190.752  1.00  0.00           C
ATOM    544  H4' U      18     212.077 186.766 190.403  1.00  0.00           H
ATOM    545  O4' U      18     213.237 186.922 192.079  1.00  0.00           O
ATOM    546  C1' U      18     213.338 188.056 192.901  1.00  0.00           C
ATOM    547  H1' U      18     212.373 188.022 193.400  1.00  0.00           H
ATOM    548  N1  U      18     214.411 188.245 193.931  1.00  0.00           N
ATOM    549  C6  U      18     215.729 188.022 193.615  1.00  0.00           C
ATOM    550  H6  U      18     215.939 187.666 192.619  1.00  0.00           H
ATOM    551  C5  U      18     216.657 188.061 194.579  1.00  0.00           C
ATOM    552  H5  U      18     217.706 187.869 194.396  1.00  0.00           H
ATOM    553  C4  U      18     216.336 188.397 195.947  1.00  0.00           C
ATOM    554  O4  U      18     217.163 188.621 196.817  1.00  0.00           O
ATOM    555  N3  U      18     214.985 188.461 196.170  1.00  0.00           N
ATOM    556  H3  U      18     214.676 188.516 197.128  1.00  0.00           H
ATOM    557  C2  U      18     213.985 188.403 195.192  1.00  0.00           C
ATOM    558  O2  U      18     212.795 188.379 195.514  1.00  0.00           O
ATOM    559  C3' U      18     212.753 188.793 190.758  1.00  0.00           C
ATOM    560  H3' U      18     213.172 189.225 189.845  1.00  0.00           H
ATOM    561  C2' U      18     213.375 189.293 192.014  1.00  0.00           C
ATOM    562  H2' U      18     214.435 189.493 191.847  1.00  0.00           H
ATOM    563  O2' U      18     212.745 190.432 192.689  1.00  0.00           O
ATOM    564 HO2' U      18     211.805 190.315 192.554  1.00  0.00           H
ATOM    565  O3' U      18     211.334 189.227 190.835  1.00  0.00           O
ATOM    566  P   U      19     210.484 189.344 189.494  1.00  0.00           P
ATOM    567  OP1 U      19     211.343 190.164 188.582  1.00  0.00           O
ATOM    568  OP2 U      19     209.113 189.784 189.862  1.00  0.00           O
ATOM    569  O5' U      19     210.441 187.825 188.983  1.00  0.00           O
ATOM    570  C5' U      19     211.221 187.249 187.944  1.00  0.00           C
ATOM    571  H5' U      19     212.302 187.290 188.121  1.00  0.00           H
ATOM    572 H5'' U      19     211.211 187.775 186.998  1.00  0.00           H
ATOM    573  C4' U      19     210.903 185.790 187.683  1.00  0.00           C
ATOM    574  H4' U      19     211.357 185.516 186.726  1.00  0.00           H
ATOM    575  O4' U      19     211.421 185.007 188.713  1.00  0.00           O
ATOM    576  C1' U      19     210.434 184.344 189.478  1.00  0.00           C
ATOM    577  H1' U      19     210.776 183.314 189.602  1.00  0.00           H
ATOM    578  N1  U      19     210.262 184.968 190.795  1.00  0.00           N
ATOM    579  C6  U      19     209.307 186.032 191.077  1.00  0.00           C
ATOM    580  H6  U      19     208.735 186.390 190.244  1.00  0.00           H
ATOM    581  C5  U      19     209.217 186.634 192.283  1.00  0.00           C
ATOM    582  H5  U      19     208.685 187.561 192.449  1.00  0.00           H
ATOM    583  C4  U      19     210.050 186.161 193.387  1.00  0.00           C
ATOM    584  O4  U      19     210.000 186.650 194.483  1.00  0.00           O
ATOM    585  N3  U      19     210.918 185.178 193.069  1.00  0.00           N
ATOM    586  H3  U      19     211.582 184.953 193.792  1.00  0.00           H
ATOM    587  C2  U      19     211.047 184.500 191.879  1.00  0.00           C
ATOM    588  O2  U      19     211.851 183.567 191.749  1.00  0.00           O
ATOM    589  C3' U      19     209.387 185.483 187.628  1.00  0.00           C
ATOM    590  H3' U      19     208.887 186.387 187.991  1.00  0.00           H
ATOM    591  C2' U      19     209.235 184.356 188.559  1.00  0.00           C
ATOM    592  H2' U      19     208.327 184.560 189.126  1.00  0.00           H
ATOM    593  O2' U      19     209.158 183.071 187.908  1.00  0.00           O
ATOM    594 HO2' U      19     208.447 183.040 187.259  1.00  0.00           H
ATOM    595  O3' U      19     208.995 185.145 186.300  1.00  0.00           O
ATOM    596  P   A      20     207.465 185.080 185.882  1.00  0.00           P
ATOM    597  OP1 A      20     207.405 185.167 184.402  1.00  0.00           O
ATOM    598  OP2 A      20     206.809 186.142 186.737  1.00  0.00           O
ATOM    599  O5' A      20     206.822 183.668 186.399  1.00  0.00           O
ATOM    600  C5' A      20     207.156 182.491 185.702  1.00  0.00           C
ATOM    601  H5' A      20     208.233 182.422 185.560  1.00  0.00           H
ATOM    602 H5'' A      20     206.692 182.553 184.720  1.00  0.00           H
ATOM    603  C4' A      20     206.747 181.165 186.360  1.00  0.00           C
ATOM    604  H4' A      20     207.370 180.854 187.200  1.00  0.00           H
ATOM    605  O4' A      20     205.413 181.359 186.876  1.00  0.00           O
ATOM    606  C1' A      20     204.634 180.234 186.561  1.00  0.00           C
ATOM    607  H1' A      20     204.234 179.698 187.424  1.00  0.00           H
ATOM    608  N9  A      20     203.458 180.546 185.709  1.00  0.00           N
ATOM    609  C8  A      20     202.153 180.432 186.011  1.00  0.00           C
ATOM    610  H8  A      20     201.863 180.203 187.024  1.00  0.00           H
ATOM    611  N7  A      20     201.292 180.580 185.071  1.00  0.00           N
ATOM    612  C5  A      20     202.115 180.869 183.955  1.00  0.00           C
ATOM    613  C6  A      20     201.819 181.266 182.642  1.00  0.00           C
ATOM    614  N6  A      20     200.550 181.415 182.267  1.00  0.00           N
ATOM    615  H61 A      20     200.457 181.613 181.281  1.00  0.00           H
ATOM    616  H62 A      20     199.756 181.227 182.865  1.00  0.00           H
ATOM    617  N1  A      20     202.833 181.646 181.809  1.00  0.00           N
ATOM    618  C2  A      20     204.096 181.610 182.312  1.00  0.00           C
ATOM    619  H2  A      20     204.913 181.999 181.718  1.00  0.00           H
ATOM    620  N3  A      20     204.471 181.304 183.547  1.00  0.00           N
ATOM    621  C4  A      20     203.422 180.897 184.334  1.00  0.00           C
ATOM    622  C3' A      20     206.842 179.968 185.414  1.00  0.00           C
ATOM    623  H3' A      20     206.636 180.255 184.385  1.00  0.00           H
ATOM    624  C2' A      20     205.603 179.227 185.829  1.00  0.00           C
ATOM    625  H2' A      20     205.127 178.779 184.952  1.00  0.00           H
ATOM    626  O2' A      20     206.008 178.192 186.784  1.00  0.00           O
ATOM    627 HO2' A      20     206.652 177.679 186.281  1.00  0.00           H
ATOM    628  O3' A      20     208.064 179.234 185.530  1.00  0.00           O
ATOM    629  P   A      21     209.348 179.421 184.521  1.00  0.00           P
ATOM    630  OP1 A      21     208.890 179.808 183.142  1.00  0.00           O
ATOM    631  OP2 A      21     210.213 178.239 184.679  1.00  0.00           O
ATOM    632  O5' A      21     210.052 180.661 185.026  1.00  0.00           O
ATOM    633  C5' A      21     210.681 180.664 186.217  1.00  0.00           C
ATOM    634  H5' A      21     211.277 179.781 186.450  1.00  0.00           H
ATOM    635 H5'' A      21     209.907 180.621 186.972  1.00  0.00           H
ATOM    636  C4' A      21     211.633 181.876 186.530  1.00  0.00           C
ATOM    637  H4' A      21     211.152 182.857 186.448  1.00  0.00           H
ATOM    638  O4' A      21     212.186 181.655 187.773  1.00  0.00           O
ATOM    639  C1' A      21     213.521 182.212 187.831  1.00  0.00           C
ATOM    640  H1' A      21     213.398 183.161 188.351  1.00  0.00           H
ATOM    641  N9  A      21     214.463 181.225 188.303  1.00  0.00           N
ATOM    642  C8  A      21     215.539 181.322 189.214  1.00  0.00           C
ATOM    643  H8  A      21     215.869 182.302 189.528  1.00  0.00           H
ATOM    644  N7  A      21     216.127 180.191 189.526  1.00  0.00           N
ATOM    645  C5  A      21     215.470 179.225 188.787  1.00  0.00           C
ATOM    646  C6  A      21     215.606 177.832 188.563  1.00  0.00           C
ATOM    647  N6  A      21     216.381 177.065 189.269  1.00  0.00           N
ATOM    648  H61 A      21     216.187 176.071 189.204  1.00  0.00           H
ATOM    649  H62 A      21     216.926 177.367 190.058  1.00  0.00           H
ATOM    650  N1  A      21     214.784 177.101 187.825  1.00  0.00           N
ATOM    651  C2  A      21     213.876 177.797 187.162  1.00  0.00           C
ATOM    652  H2  A      21     213.201 177.289 186.485  1.00  0.00           H
ATOM    653  N3  A      21     213.613 179.145 187.269  1.00  0.00           N
ATOM    654  C4  A      21     214.504 179.847 187.996  1.00  0.00           C
ATOM    655  C3' A      21     212.761 181.986 185.587  1.00  0.00           C
ATOM    656  H3' A      21     212.930 180.960 185.268  1.00  0.00           H
ATOM    657  C2' A      21     213.887 182.548 186.418  1.00  0.00           C
ATOM    658  H2' A      21     214.760 182.055 185.993  1.00  0.00           H
ATOM    659  O2' A      21     213.849 183.947 186.331  1.00  0.00           O
ATOM    660 HO2' A      21     213.342 184.157 185.540  1.00  0.00           H
ATOM    661  O3' A      21     212.463 182.774 184.426  1.00  0.00           O
ATOM    662 HO3' A      21     212.426 182.178 183.677  1.00  0.00           H
ENDMDL
MODEL        5
ATOM      1 HO5' U       1     204.717 184.034 194.957  1.00  0.00           H
ATOM      2  O5' U       1     204.882 184.983 194.997  1.00  0.00           O
ATOM      3  C5' U       1     204.376 185.612 193.844  1.00  0.00           C
ATOM      4  H5' U       1     204.331 186.675 194.095  1.00  0.00           H
ATOM      5 H5'' U       1     203.355 185.266 193.681  1.00  0.00           H
ATOM      6  C4' U       1     205.326 185.517 192.738  1.00  0.00           C
ATOM      7  H4' U       1     204.782 185.827 191.850  1.00  0.00           H
ATOM      8  O4' U       1     206.437 186.356 192.922  1.00  0.00           O
ATOM      9  C1' U       1     207.646 185.660 192.600  1.00  0.00           C
ATOM     10  H1' U       1     208.151 186.257 191.848  1.00  0.00           H
ATOM     11  N1  U       1     208.611 185.300 193.736  1.00  0.00           N
ATOM     12  C6  U       1     208.208 185.319 195.068  1.00  0.00           C
ATOM     13  H6  U       1     207.193 185.529 195.375  1.00  0.00           H
ATOM     14  C5  U       1     209.104 185.184 196.090  1.00  0.00           C
ATOM     15  H5  U       1     208.824 185.377 197.111  1.00  0.00           H
ATOM     16  C4  U       1     210.478 184.781 195.810  1.00  0.00           C
ATOM     17  O4  U       1     211.275 184.492 196.675  1.00  0.00           O
ATOM     18  N3  U       1     210.766 184.648 194.448  1.00  0.00           N
ATOM     19  H3  U       1     211.717 184.495 194.155  1.00  0.00           H
ATOM     20  C2  U       1     209.925 184.934 193.423  1.00  0.00           C
ATOM     21  O2  U       1     210.305 184.736 192.288  1.00  0.00           O
ATOM     22  C3' U       1     205.816 184.119 192.463  1.00  0.00           C
ATOM     23  H3' U       1     205.964 183.700 193.461  1.00  0.00           H
ATOM     24  C2' U       1     207.152 184.417 191.836  1.00  0.00           C
ATOM     25  H2' U       1     207.840 183.579 191.935  1.00  0.00           H
ATOM     26  O2' U       1     207.013 184.666 190.445  1.00  0.00           O
ATOM     27 HO2' U       1     206.758 183.832 190.050  1.00  0.00           H
ATOM     28  O3' U       1     205.005 183.308 191.566  1.00  0.00           O
ATOM     29  P   G       2     204.930 181.709 191.732  1.00  0.00           P
ATOM     30  OP1 G       2     204.159 181.176 190.631  1.00  0.00           O
ATOM     31  OP2 G       2     204.565 181.365 193.123  1.00  0.00           O
ATOM     32  O5' G       2     206.451 181.177 191.481  1.00  0.00           O
ATOM     33  C5' G       2     206.913 181.180 190.174  1.00  0.00           C
ATOM     34  H5' G       2     206.744 182.126 189.663  1.00  0.00           H
ATOM     35 H5'' G       2     206.402 180.423 189.576  1.00  0.00           H
ATOM     36  C4' G       2     208.395 180.921 189.893  1.00  0.00           C
ATOM     37  H4' G       2     208.600 180.999 188.830  1.00  0.00           H
ATOM     38  O4' G       2     209.265 181.809 190.475  1.00  0.00           O
ATOM     39  C1' G       2     210.333 181.104 191.080  1.00  0.00           C
ATOM     40  H1' G       2     211.256 181.543 190.708  1.00  0.00           H
ATOM     41  N9  G       2     210.441 181.149 192.517  1.00  0.00           N
ATOM     42  C8  G       2     209.401 181.322 193.400  1.00  0.00           C
ATOM     43  H8  G       2     208.363 181.323 193.120  1.00  0.00           H
ATOM     44  N7  G       2     209.805 181.397 194.620  1.00  0.00           N
ATOM     45  C5  G       2     211.209 181.145 194.597  1.00  0.00           C
ATOM     46  C6  G       2     212.241 181.007 195.654  1.00  0.00           C
ATOM     47  O6  G       2     212.132 181.161 196.842  1.00  0.00           O
ATOM     48  N1  G       2     213.513 180.720 195.127  1.00  0.00           N
ATOM     49  H1  G       2     214.342 180.829 195.688  1.00  0.00           H
ATOM     50  C2  G       2     213.701 180.664 193.798  1.00  0.00           C
ATOM     51  N2  G       2     214.943 180.331 193.547  1.00  0.00           N
ATOM     52  H21 G       2     215.471 179.833 194.248  1.00  0.00           H
ATOM     53  H22 G       2     215.282 180.423 192.597  1.00  0.00           H
ATOM     54  N3  G       2     212.869 180.773 192.837  1.00  0.00           N
ATOM     55  C4  G       2     211.616 181.016 193.244  1.00  0.00           C
ATOM     56  C3' G       2     208.781 179.564 190.568  1.00  0.00           C
ATOM     57  H3' G       2     208.285 179.505 191.538  1.00  0.00           H
ATOM     58  C2' G       2     210.315 179.671 190.616  1.00  0.00           C
ATOM     59  H2' G       2     210.565 178.942 191.377  1.00  0.00           H
ATOM     60  O2' G       2     211.039 179.446 189.476  1.00  0.00           O
ATOM     61 HO2' G       2     210.502 178.816 188.991  1.00  0.00           H
ATOM     62  O3' G       2     208.438 178.488 189.730  1.00  0.00           O
ATOM     63  P   U       3     208.277 177.030 190.232  1.00  0.00           P
ATOM     64  OP1 U       3     207.958 176.227 189.022  1.00  0.00           O
ATOM     65  OP2 U       3     207.245 177.139 191.278  1.00  0.00           O
ATOM     66  O5' U       3     209.614 176.534 190.862  1.00  0.00           O
ATOM     67  C5' U       3     210.687 176.097 190.028  1.00  0.00           C
ATOM     68  H5' U       3     210.923 176.929 189.357  1.00  0.00           H
ATOM     69 H5'' U       3     210.561 175.109 189.579  1.00  0.00           H
ATOM     70  C4' U       3     211.973 176.102 190.890  1.00  0.00           C
ATOM     71  H4' U       3     212.800 176.188 190.185  1.00  0.00           H
ATOM     72  O4' U       3     211.972 177.168 191.808  1.00  0.00           O
ATOM     73  C1' U       3     212.955 176.906 192.776  1.00  0.00           C
ATOM     74  H1' U       3     213.873 177.407 192.469  1.00  0.00           H
ATOM     75  N1  U       3     212.518 177.294 194.168  1.00  0.00           N
ATOM     76  C6  U       3     211.207 177.567 194.413  1.00  0.00           C
ATOM     77  H6  U       3     210.575 177.454 193.547  1.00  0.00           H
ATOM     78  C5  U       3     210.809 177.881 195.688  1.00  0.00           C
ATOM     79  H5  U       3     209.747 178.019 195.872  1.00  0.00           H
ATOM     80  C4  U       3     211.754 177.977 196.746  1.00  0.00           C
ATOM     81  O4  U       3     211.519 178.334 197.875  1.00  0.00           O
ATOM     82  N3  U       3     213.033 177.589 196.492  1.00  0.00           N
ATOM     83  H3  U       3     213.696 177.660 197.246  1.00  0.00           H
ATOM     84  C2  U       3     213.457 177.274 195.265  1.00  0.00           C
ATOM     85  O2  U       3     214.645 177.020 195.091  1.00  0.00           O
ATOM     86  C3' U       3     212.075 174.931 191.903  1.00  0.00           C
ATOM     87  H3' U       3     211.106 174.789 192.384  1.00  0.00           H
ATOM     88  C2' U       3     213.214 175.418 192.807  1.00  0.00           C
ATOM     89  H2' U       3     213.035 175.089 193.837  1.00  0.00           H
ATOM     90  O2' U       3     214.522 175.133 192.351  1.00  0.00           O
ATOM     91 HO2' U       3     215.015 174.793 193.092  1.00  0.00           H
ATOM     92  O3' U       3     212.434 173.692 191.227  1.00  0.00           O
ATOM     93  P   U       4     212.359 172.233 191.757  1.00  0.00           P
ATOM     94  OP1 U       4     212.746 171.347 190.676  1.00  0.00           O
ATOM     95  OP2 U       4     211.025 172.165 192.355  1.00  0.00           O
ATOM     96  O5' U       4     213.462 172.114 192.939  1.00  0.00           O
ATOM     97  C5' U       4     214.833 171.929 192.602  1.00  0.00           C
ATOM     98  H5' U       4     215.029 172.624 191.787  1.00  0.00           H
ATOM     99 H5'' U       4     214.933 170.964 192.102  1.00  0.00           H
ATOM    100  C4' U       4     215.911 172.152 193.689  1.00  0.00           C
ATOM    101  H4' U       4     216.900 171.996 193.256  1.00  0.00           H
ATOM    102  O4' U       4     215.861 173.469 194.235  1.00  0.00           O
ATOM    103  C1' U       4     216.187 173.444 195.604  1.00  0.00           C
ATOM    104  H1' U       4     217.061 174.079 195.789  1.00  0.00           H
ATOM    105  N1  U       4     215.081 173.929 196.414  1.00  0.00           N
ATOM    106  C6  U       4     213.819 173.743 196.001  1.00  0.00           C
ATOM    107  H6  U       4     213.563 173.307 195.047  1.00  0.00           H
ATOM    108  C5  U       4     212.826 174.134 196.857  1.00  0.00           C
ATOM    109  H5  U       4     211.804 173.986 196.547  1.00  0.00           H
ATOM    110  C4  U       4     212.968 174.718 198.170  1.00  0.00           C
ATOM    111  O4  U       4     212.165 175.059 199.045  1.00  0.00           O
ATOM    112  N3  U       4     214.287 174.767 198.476  1.00  0.00           N
ATOM    113  H3  U       4     214.459 175.115 199.414  1.00  0.00           H
ATOM    114  C2  U       4     215.340 174.466 197.690  1.00  0.00           C
ATOM    115  O2  U       4     216.483 174.597 198.104  1.00  0.00           O
ATOM    116  C3' U       4     215.693 171.218 194.870  1.00  0.00           C
ATOM    117  H3' U       4     214.619 171.214 195.047  1.00  0.00           H
ATOM    118  C2' U       4     216.434 171.972 195.923  1.00  0.00           C
ATOM    119  H2' U       4     216.015 171.659 196.874  1.00  0.00           H
ATOM    120  O2' U       4     217.850 171.775 195.831  1.00  0.00           O
ATOM    121 HO2' U       4     218.167 171.604 196.719  1.00  0.00           H
ATOM    122  O3' U       4     216.084 169.858 194.724  1.00  0.00           O
ATOM    123  P   C       5     215.699 168.817 195.838  1.00  0.00           P
ATOM    124  OP1 C       5     216.199 167.494 195.400  1.00  0.00           O
ATOM    125  OP2 C       5     214.274 169.100 196.079  1.00  0.00           O
ATOM    126  O5' C       5     216.418 169.245 197.182  1.00  0.00           O
ATOM    127  C5' C       5     217.774 168.955 197.467  1.00  0.00           C
ATOM    128  H5' C       5     218.432 169.380 196.711  1.00  0.00           H
ATOM    129 H5'' C       5     217.878 167.876 197.499  1.00  0.00           H
ATOM    130  C4' C       5     218.153 169.475 198.847  1.00  0.00           C
ATOM    131  H4' C       5     219.235 169.481 198.978  1.00  0.00           H
ATOM    132  O4' C       5     217.829 170.878 199.015  1.00  0.00           O
ATOM    133  C1' C       5     217.425 171.163 200.324  1.00  0.00           C
ATOM    134  H1' C       5     218.093 171.957 200.661  1.00  0.00           H
ATOM    135  N1  C       5     215.986 171.483 200.539  1.00  0.00           N
ATOM    136  C6  C       5     214.985 171.505 199.578  1.00  0.00           C
ATOM    137  H6  C       5     215.190 171.067 198.616  1.00  0.00           H
ATOM    138  C5  C       5     213.708 171.890 199.878  1.00  0.00           C
ATOM    139  H5  C       5     212.849 171.717 199.239  1.00  0.00           H
ATOM    140  C4  C       5     213.460 172.463 201.147  1.00  0.00           C
ATOM    141  N4  C       5     212.308 172.912 201.437  1.00  0.00           N
ATOM    142  H41 C       5     212.151 173.404 202.306  1.00  0.00           H
ATOM    143  H42 C       5     211.618 172.936 200.700  1.00  0.00           H
ATOM    144  N3  C       5     214.387 172.443 202.132  1.00  0.00           N
ATOM    145  C2  C       5     215.649 172.027 201.801  1.00  0.00           C
ATOM    146  O2  C       5     216.406 172.081 202.714  1.00  0.00           O
ATOM    147  C3' C       5     217.625 168.803 200.088  1.00  0.00           C
ATOM    148  H3' C       5     216.598 168.573 199.811  1.00  0.00           H
ATOM    149  C2' C       5     217.769 169.922 201.112  1.00  0.00           C
ATOM    150  H2' C       5     217.033 169.701 201.897  1.00  0.00           H
ATOM    151  O2' C       5     219.164 170.017 201.487  1.00  0.00           O
ATOM    152 HO2' C       5     219.467 169.196 201.865  1.00  0.00           H
ATOM    153  O3' C       5     218.305 167.672 200.524  1.00  0.00           O
ATOM    154  P   U       6     217.470 166.583 201.401  1.00  0.00           P
ATOM    155  OP1 U       6     218.439 165.579 201.897  1.00  0.00           O
ATOM    156  OP2 U       6     216.300 166.140 200.584  1.00  0.00           O
ATOM    157  O5' U       6     216.862 167.293 202.619  1.00  0.00           O
ATOM    158  C5' U       6     217.684 167.714 203.731  1.00  0.00           C
ATOM    159  H5' U       6     218.327 168.515 203.365  1.00  0.00           H
ATOM    160 H5'' U       6     218.254 166.926 204.226  1.00  0.00           H
ATOM    161  C4' U       6     216.764 168.388 204.814  1.00  0.00           C
ATOM    162  H4' U       6     217.423 168.625 205.648  1.00  0.00           H
ATOM    163  O4' U       6     216.166 169.592 204.375  1.00  0.00           O
ATOM    164  C1' U       6     214.891 169.617 204.998  1.00  0.00           C
ATOM    165  H1' U       6     214.841 170.506 205.618  1.00  0.00           H
ATOM    166  N1  U       6     213.821 169.704 203.974  1.00  0.00           N
ATOM    167  C6  U       6     213.946 169.206 202.698  1.00  0.00           C
ATOM    168  H6  U       6     214.884 168.734 202.431  1.00  0.00           H
ATOM    169  C5  U       6     212.893 169.286 201.804  1.00  0.00           C
ATOM    170  H5  U       6     212.910 168.785 200.849  1.00  0.00           H
ATOM    171  C4  U       6     211.618 169.826 202.163  1.00  0.00           C
ATOM    172  O4  U       6     210.619 169.807 201.447  1.00  0.00           O
ATOM    173  N3  U       6     211.638 170.484 203.412  1.00  0.00           N
ATOM    174  H3  U       6     210.759 170.834 203.775  1.00  0.00           H
ATOM    175  C2  U       6     212.678 170.426 204.343  1.00  0.00           C
ATOM    176  O2  U       6     212.605 171.062 205.369  1.00  0.00           O
ATOM    177  C3' U       6     215.585 167.487 205.221  1.00  0.00           C
ATOM    178  H3' U       6     215.061 167.107 204.344  1.00  0.00           H
ATOM    179  C2' U       6     214.717 168.425 205.950  1.00  0.00           C
ATOM    180  H2' U       6     213.681 168.081 206.012  1.00  0.00           H
ATOM    181  O2' U       6     215.165 168.754 207.230  1.00  0.00           O
ATOM    182 HO2' U       6     215.784 168.107 207.590  1.00  0.00           H
ATOM    183  O3' U       6     215.935 166.379 206.002  1.00  0.00           O
ATOM    184  P   C       7     214.895 165.167 206.148  1.00  0.00           P
ATOM    185  OP1 C       7     215.599 164.179 206.966  1.00  0.00           O
ATOM    186  OP2 C       7     214.464 164.759 204.838  1.00  0.00           O
ATOM    187  O5' C       7     213.572 165.635 206.951  1.00  0.00           O
ATOM    188  C5' C       7     213.484 165.919 208.332  1.00  0.00           C
ATOM    189  H5' C       7     214.240 166.672 208.551  1.00  0.00           H
ATOM    190 H5'' C       7     213.636 164.996 208.894  1.00  0.00           H
ATOM    191  C4' C       7     212.115 166.579 208.789  1.00  0.00           C
ATOM    192  H4' C       7     212.212 167.216 209.658  1.00  0.00           H
ATOM    193  O4' C       7     211.724 167.553 207.878  1.00  0.00           O
ATOM    194  C1' C       7     210.351 167.867 207.944  1.00  0.00           C
ATOM    195  H1' C       7     210.096 168.773 208.498  1.00  0.00           H
ATOM    196  N1  C       7     209.726 167.870 206.613  1.00  0.00           N
ATOM    197  C6  C       7     210.447 167.473 205.495  1.00  0.00           C
ATOM    198  H6  C       7     211.342 166.881 205.623  1.00  0.00           H
ATOM    199  C5  C       7     209.936 167.716 204.253  1.00  0.00           C
ATOM    200  H5  C       7     210.430 167.312 203.388  1.00  0.00           H
ATOM    201  C4  C       7     208.684 168.422 204.213  1.00  0.00           C
ATOM    202  N4  C       7     208.313 168.994 203.116  1.00  0.00           N
ATOM    203  H41 C       7     207.579 169.666 203.275  1.00  0.00           H
ATOM    204  H42 C       7     208.653 168.676 202.215  1.00  0.00           H
ATOM    205  N3  C       7     208.128 169.004 205.285  1.00  0.00           N
ATOM    206  C2  C       7     208.563 168.605 206.477  1.00  0.00           C
ATOM    207  O2  C       7     207.838 168.831 207.435  1.00  0.00           O
ATOM    208  C3' C       7     210.890 165.712 208.756  1.00  0.00           C
ATOM    209  H3' C       7     210.861 165.174 207.810  1.00  0.00           H
ATOM    210  C2' C       7     209.755 166.745 208.821  1.00  0.00           C
ATOM    211  H2' C       7     208.781 166.366 208.490  1.00  0.00           H
ATOM    212  O2' C       7     209.657 167.166 210.156  1.00  0.00           O
ATOM    213 HO2' C       7     210.078 166.436 210.622  1.00  0.00           H
ATOM    214  O3' C       7     210.927 164.764 209.826  1.00  0.00           O
ATOM    215  P   U       8     209.870 163.540 209.790  1.00  0.00           P
ATOM    216  OP1 U       8     210.107 162.827 211.081  1.00  0.00           O
ATOM    217  OP2 U       8     210.051 162.837 208.503  1.00  0.00           O
ATOM    218  O5' U       8     208.398 164.161 209.859  1.00  0.00           O
ATOM    219  C5' U       8     207.285 163.308 209.855  1.00  0.00           C
ATOM    220  H5' U       8     207.272 162.627 210.710  1.00  0.00           H
ATOM    221 H5'' U       8     207.296 162.709 208.936  1.00  0.00           H
ATOM    222  C4' U       8     205.923 164.125 209.706  1.00  0.00           C
ATOM    223  H4' U       8     205.131 163.404 209.547  1.00  0.00           H
ATOM    224  O4' U       8     205.815 164.900 210.900  1.00  0.00           O
ATOM    225  C1' U       8     205.264 166.159 210.530  1.00  0.00           C
ATOM    226  H1' U       8     204.224 166.020 210.207  1.00  0.00           H
ATOM    227  N1  U       8     205.358 167.227 211.477  1.00  0.00           N
ATOM    228  C6  U       8     206.595 167.593 211.926  1.00  0.00           C
ATOM    229  H6  U       8     207.444 167.162 211.430  1.00  0.00           H
ATOM    230  C5  U       8     206.688 168.535 212.894  1.00  0.00           C
ATOM    231  H5  U       8     207.661 168.899 213.206  1.00  0.00           H
ATOM    232  C4  U       8     205.504 169.049 213.523  1.00  0.00           C
ATOM    233  O4  U       8     205.485 169.926 214.393  1.00  0.00           O
ATOM    234  N3  U       8     204.299 168.619 212.977  1.00  0.00           N
ATOM    235  H3  U       8     203.427 168.708 213.480  1.00  0.00           H
ATOM    236  C2  U       8     204.177 167.789 211.979  1.00  0.00           C
ATOM    237  O2  U       8     203.089 167.455 211.487  1.00  0.00           O
ATOM    238  C3' U       8     205.983 165.110 208.496  1.00  0.00           C
ATOM    239  H3' U       8     206.992 165.157 208.072  1.00  0.00           H
ATOM    240  C2' U       8     205.893 166.523 209.145  1.00  0.00           C
ATOM    241  H2' U       8     206.922 166.892 209.202  1.00  0.00           H
ATOM    242  O2' U       8     205.207 167.502 208.399  1.00  0.00           O
ATOM    243 HO2' U       8     204.374 167.166 208.044  1.00  0.00           H
ATOM    244  O3' U       8     204.941 164.907 207.659  1.00  0.00           O
ATOM    245  P   A       9     205.092 164.336 206.192  1.00  0.00           P
ATOM    246  OP1 A       9     204.714 162.898 206.287  1.00  0.00           O
ATOM    247  OP2 A       9     206.355 164.704 205.551  1.00  0.00           O
ATOM    248  O5' A       9     204.037 165.094 205.342  1.00  0.00           O
ATOM    249  C5' A       9     203.727 164.632 204.048  1.00  0.00           C
ATOM    250  H5' A       9     203.694 163.541 204.084  1.00  0.00           H
ATOM    251 H5'' A       9     204.479 164.987 203.345  1.00  0.00           H
ATOM    252  C4' A       9     202.400 165.271 203.666  1.00  0.00           C
ATOM    253  H4' A       9     202.030 164.826 202.733  1.00  0.00           H
ATOM    254  O4' A       9     201.405 164.918 204.631  1.00  0.00           O
ATOM    255  C1' A       9     200.599 166.014 204.991  1.00  0.00           C
ATOM    256  H1' A       9     199.553 165.723 204.885  1.00  0.00           H
ATOM    257  N9  A       9     200.876 166.291 206.460  1.00  0.00           N
ATOM    258  C8  A       9     201.589 165.503 207.300  1.00  0.00           C
ATOM    259  H8  A       9     202.053 164.589 206.985  1.00  0.00           H
ATOM    260  N7  A       9     201.630 165.916 208.541  1.00  0.00           N
ATOM    261  C5  A       9     200.693 166.943 208.506  1.00  0.00           C
ATOM    262  C6  A       9     200.057 167.785 209.485  1.00  0.00           C
ATOM    263  N6  A       9     200.367 167.749 210.774  1.00  0.00           N
ATOM    264  H61 A       9     199.831 168.285 211.427  1.00  0.00           H
ATOM    265  H62 A       9     201.299 167.460 211.044  1.00  0.00           H
ATOM    266  N1  A       9     198.990 168.470 209.134  1.00  0.00           N
ATOM    267  C2  A       9     198.573 168.521 207.898  1.00  0.00           C
ATOM    268  H2  A       9     197.735 169.188 207.719  1.00  0.00           H
ATOM    269  N3  A       9     199.152 167.977 206.837  1.00  0.00           N
ATOM    270  C4  A       9     200.130 167.101 207.275  1.00  0.00           C
ATOM    271  C3' A       9     202.501 166.781 203.657  1.00  0.00           C
ATOM    272  H3' A       9     203.261 167.081 204.376  1.00  0.00           H
ATOM    273  C2' A       9     201.049 167.175 204.073  1.00  0.00           C
ATOM    274  H2' A       9     200.931 168.111 204.599  1.00  0.00           H
ATOM    275  O2' A       9     200.259 167.151 202.863  1.00  0.00           O
ATOM    276 HO2' A       9     200.864 166.941 202.146  1.00  0.00           H
ATOM    277  O3' A       9     202.883 167.224 202.399  1.00  0.00           O
ATOM    278  P   A      10     203.570 168.598 202.095  1.00  0.00           P
ATOM    279  OP1 A      10     203.638 168.916 200.647  1.00  0.00           O
ATOM    280  OP2 A      10     204.807 168.606 202.881  1.00  0.00           O
ATOM    281  O5' A      10     202.672 169.776 202.649  1.00  0.00           O
ATOM    282  C5' A      10     201.522 170.229 201.985  1.00  0.00           C
ATOM    283  H5' A      10     200.787 169.425 201.941  1.00  0.00           H
ATOM    284 H5'' A      10     201.776 170.591 200.982  1.00  0.00           H
ATOM    285  C4' A      10     200.887 171.268 202.941  1.00  0.00           C
ATOM    286  H4' A      10     200.085 171.827 202.447  1.00  0.00           H
ATOM    287  O4' A      10     200.391 170.460 204.028  1.00  0.00           O
ATOM    288  C1' A      10     200.307 171.308 205.180  1.00  0.00           C
ATOM    289  H1' A      10     199.306 171.464 205.582  1.00  0.00           H
ATOM    290  N9  A      10     201.197 170.684 206.261  1.00  0.00           N
ATOM    291  C8  A      10     202.254 169.804 206.015  1.00  0.00           C
ATOM    292  H8  A      10     202.559 169.324 205.094  1.00  0.00           H
ATOM    293  N7  A      10     202.964 169.481 207.088  1.00  0.00           N
ATOM    294  C5  A      10     202.390 170.304 208.073  1.00  0.00           C
ATOM    295  C6  A      10     202.648 170.468 209.427  1.00  0.00           C
ATOM    296  N6  A      10     203.614 169.826 210.060  1.00  0.00           N
ATOM    297  H61 A      10     203.496 169.832 211.067  1.00  0.00           H
ATOM    298  H62 A      10     204.193 169.186 209.540  1.00  0.00           H
ATOM    299  N1  A      10     201.875 171.265 210.151  1.00  0.00           N
ATOM    300  C2  A      10     200.835 171.859 209.554  1.00  0.00           C
ATOM    301  H2  A      10     200.305 172.582 210.144  1.00  0.00           H
ATOM    302  N3  A      10     200.600 171.944 208.287  1.00  0.00           N
ATOM    303  C4  A      10     201.317 171.016 207.576  1.00  0.00           C
ATOM    304  C3' A      10     201.827 172.228 203.730  1.00  0.00           C
ATOM    305  H3' A      10     202.619 171.593 204.123  1.00  0.00           H
ATOM    306  C2' A      10     200.855 172.727 204.815  1.00  0.00           C
ATOM    307  H2' A      10     201.453 173.072 205.651  1.00  0.00           H
ATOM    308  O2' A      10     199.970 173.626 204.312  1.00  0.00           O
ATOM    309 HO2' A      10     200.398 174.353 203.841  1.00  0.00           H
ATOM    310  O3' A      10     202.363 173.223 202.915  1.00  0.00           O
ATOM    311  P   A      11     203.760 173.800 203.056  1.00  0.00           P
ATOM    312  OP1 A      11     204.002 175.034 202.229  1.00  0.00           O
ATOM    313  OP2 A      11     204.789 172.729 202.960  1.00  0.00           O
ATOM    314  O5' A      11     203.763 174.285 204.619  1.00  0.00           O
ATOM    315  C5' A      11     203.119 175.553 204.950  1.00  0.00           C
ATOM    316  H5' A      11     202.106 175.482 204.558  1.00  0.00           H
ATOM    317 H5'' A      11     203.626 176.394 204.474  1.00  0.00           H
ATOM    318  C4' A      11     203.068 175.745 206.461  1.00  0.00           C
ATOM    319  H4' A      11     202.410 176.607 206.639  1.00  0.00           H
ATOM    320  O4' A      11     202.707 174.456 207.047  1.00  0.00           O
ATOM    321  C1' A      11     203.505 174.361 208.257  1.00  0.00           C
ATOM    322  H1' A      11     202.848 174.201 209.114  1.00  0.00           H
ATOM    323  N9  A      11     204.433 173.205 208.245  1.00  0.00           N
ATOM    324  C8  A      11     204.728 172.260 207.302  1.00  0.00           C
ATOM    325  H8  A      11     204.172 172.159 206.373  1.00  0.00           H
ATOM    326  N7  A      11     205.631 171.355 207.670  1.00  0.00           N
ATOM    327  C5  A      11     205.840 171.714 209.015  1.00  0.00           C
ATOM    328  C6  A      11     206.633 171.180 210.089  1.00  0.00           C
ATOM    329  N6  A      11     207.328 170.050 209.990  1.00  0.00           N
ATOM    330  H61 A      11     207.720 169.645 210.826  1.00  0.00           H
ATOM    331  H62 A      11     207.506 169.579 209.113  1.00  0.00           H
ATOM    332  N1  A      11     206.469 171.683 211.276  1.00  0.00           N
ATOM    333  C2  A      11     205.631 172.668 211.524  1.00  0.00           C
ATOM    334  H2  A      11     205.594 172.912 212.571  1.00  0.00           H
ATOM    335  N3  A      11     204.910 173.345 210.657  1.00  0.00           N
ATOM    336  C4  A      11     205.029 172.766 209.413  1.00  0.00           C
ATOM    337  C3' A      11     204.415 176.107 207.046  1.00  0.00           C
ATOM    338  H3' A      11     205.249 175.540 206.652  1.00  0.00           H
ATOM    339  C2' A      11     204.229 175.715 208.483  1.00  0.00           C
ATOM    340  H2' A      11     205.184 175.674 209.002  1.00  0.00           H
ATOM    341  O2' A      11     203.296 176.570 209.229  1.00  0.00           O
ATOM    342 HO2' A      11     203.763 177.394 209.344  1.00  0.00           H
ATOM    343  O3' A      11     204.786 177.520 206.917  1.00  0.00           O
ATOM    344  P   C      12     206.296 177.858 207.150  1.00  0.00           P
ATOM    345  OP1 C      12     206.498 179.325 207.078  1.00  0.00           O
ATOM    346  OP2 C      12     207.133 177.130 206.104  1.00  0.00           O
ATOM    347  O5' C      12     206.676 177.325 208.584  1.00  0.00           O
ATOM    348  C5' C      12     206.502 178.022 209.786  1.00  0.00           C
ATOM    349  H5' C      12     205.458 177.991 210.114  1.00  0.00           H
ATOM    350 H5'' C      12     206.924 179.020 209.664  1.00  0.00           H
ATOM    351  C4' C      12     207.432 177.339 210.849  1.00  0.00           C
ATOM    352  H4' C      12     207.305 177.751 211.843  1.00  0.00           H
ATOM    353  O4' C      12     207.145 175.944 210.913  1.00  0.00           O
ATOM    354  C1' C      12     208.348 175.255 211.161  1.00  0.00           C
ATOM    355  H1' C      12     208.177 174.701 212.081  1.00  0.00           H
ATOM    356  N1  C      12     208.801 174.344 210.024  1.00  0.00           N
ATOM    357  C6  C      12     208.237 174.364 208.808  1.00  0.00           C
ATOM    358  H6  C      12     207.373 174.979 208.578  1.00  0.00           H
ATOM    359  C5  C      12     208.714 173.505 207.859  1.00  0.00           C
ATOM    360  H5  C      12     208.243 173.600 206.891  1.00  0.00           H
ATOM    361  C4  C      12     209.804 172.663 208.220  1.00  0.00           C
ATOM    362  N4  C      12     210.289 171.756 207.409  1.00  0.00           N
ATOM    363  H41 C      12     210.892 171.079 207.875  1.00  0.00           H
ATOM    364  H42 C      12     209.977 171.812 206.452  1.00  0.00           H
ATOM    365  N3  C      12     210.295 172.537 209.433  1.00  0.00           N
ATOM    366  C2  C      12     209.734 173.357 210.378  1.00  0.00           C
ATOM    367  O2  C      12     210.092 173.217 211.521  1.00  0.00           O
ATOM    368  C3' C      12     208.922 177.477 210.442  1.00  0.00           C
ATOM    369  H3' C      12     209.004 177.257 209.368  1.00  0.00           H
ATOM    370  C2' C      12     209.419 176.384 211.310  1.00  0.00           C
ATOM    371  H2' C      12     210.369 176.037 210.914  1.00  0.00           H
ATOM    372  O2' C      12     209.646 176.753 212.677  1.00  0.00           O
ATOM    373 HO2' C      12     210.333 176.167 213.035  1.00  0.00           H
ATOM    374  O3' C      12     209.478 178.704 210.789  1.00  0.00           O
ATOM    375  P   G      13     210.701 179.276 210.015  1.00  0.00           P
ATOM    376  OP1 G      13     211.085 180.539 210.744  1.00  0.00           O
ATOM    377  OP2 G      13     210.379 179.455 208.568  1.00  0.00           O
ATOM    378  O5' G      13     211.894 178.246 210.002  1.00  0.00           O
ATOM    379  C5' G      13     212.557 177.938 211.246  1.00  0.00           C
ATOM    380  H5' G      13     211.906 177.522 212.015  1.00  0.00           H
ATOM    381 H5'' G      13     212.985 178.838 211.697  1.00  0.00           H
ATOM    382  C4' G      13     213.664 176.932 211.053  1.00  0.00           C
ATOM    383  H4' G      13     214.261 176.776 211.952  1.00  0.00           H
ATOM    384  O4' G      13     213.026 175.736 210.724  1.00  0.00           O
ATOM    385  C1' G      13     213.841 175.076 209.637  1.00  0.00           C
ATOM    386  H1' G      13     214.056 174.026 209.820  1.00  0.00           H
ATOM    387  N9  G      13     213.095 175.096 208.386  1.00  0.00           N
ATOM    388  C8  G      13     211.878 175.717 208.018  1.00  0.00           C
ATOM    389  H8  G      13     211.232 176.326 208.637  1.00  0.00           H
ATOM    390  N7  G      13     211.565 175.419 206.826  1.00  0.00           N
ATOM    391  C5  G      13     212.576 174.626 206.350  1.00  0.00           C
ATOM    392  C6  G      13     212.740 174.070 205.034  1.00  0.00           C
ATOM    393  O6  G      13     211.940 173.902 204.104  1.00  0.00           O
ATOM    394  N1  G      13     213.998 173.553 204.828  1.00  0.00           N
ATOM    395  H1  G      13     214.182 173.145 203.922  1.00  0.00           H
ATOM    396  C2  G      13     214.934 173.415 205.813  1.00  0.00           C
ATOM    397  N2  G      13     216.130 172.918 205.532  1.00  0.00           N
ATOM    398  H21 G      13     216.236 172.625 204.567  1.00  0.00           H
ATOM    399  H22 G      13     216.825 172.868 206.255  1.00  0.00           H
ATOM    400  N3  G      13     214.824 173.873 207.100  1.00  0.00           N
ATOM    401  C4  G      13     213.568 174.476 207.287  1.00  0.00           C
ATOM    402  C3' G      13     214.584 177.274 209.888  1.00  0.00           C
ATOM    403  H3' G      13     213.963 177.536 209.034  1.00  0.00           H
ATOM    404  C2' G      13     215.111 175.911 209.479  1.00  0.00           C
ATOM    405  H2' G      13     215.402 176.093 208.450  1.00  0.00           H
ATOM    406  O2' G      13     216.142 175.491 210.380  1.00  0.00           O
ATOM    407 HO2' G      13     216.414 174.592 210.135  1.00  0.00           H
ATOM    408  O3' G      13     215.527 178.339 210.185  1.00  0.00           O
ATOM    409  P   A      14     216.114 179.209 209.076  1.00  0.00           P
ATOM    410  OP1 A      14     217.069 180.167 209.743  1.00  0.00           O
ATOM    411  OP2 A      14     215.019 179.813 208.269  1.00  0.00           O
ATOM    412  O5' A      14     216.889 178.323 207.996  1.00  0.00           O
ATOM    413  C5' A      14     218.000 177.609 208.412  1.00  0.00           C
ATOM    414  H5' A      14     217.752 176.883 209.183  1.00  0.00           H
ATOM    415 H5'' A      14     218.668 178.207 209.035  1.00  0.00           H
ATOM    416  C4' A      14     218.703 176.828 207.292  1.00  0.00           C
ATOM    417  H4' A      14     219.652 176.441 207.659  1.00  0.00           H
ATOM    418  O4' A      14     217.942 175.761 206.774  1.00  0.00           O
ATOM    419  C1' A      14     218.053 175.749 205.364  1.00  0.00           C
ATOM    420  H1' A      14     218.324 174.727 205.095  1.00  0.00           H
ATOM    421  N9  A      14     216.747 176.057 204.739  1.00  0.00           N
ATOM    422  C8  A      14     215.654 176.613 205.336  1.00  0.00           C
ATOM    423  H8  A      14     215.662 176.809 206.392  1.00  0.00           H
ATOM    424  N7  A      14     214.651 176.780 204.524  1.00  0.00           N
ATOM    425  C5  A      14     215.158 176.287 203.337  1.00  0.00           C
ATOM    426  C6  A      14     214.464 176.019 202.130  1.00  0.00           C
ATOM    427  N6  A      14     213.201 176.207 201.882  1.00  0.00           N
ATOM    428  H61 A      14     212.579 176.460 202.636  1.00  0.00           H
ATOM    429  H62 A      14     212.803 175.817 201.043  1.00  0.00           H
ATOM    430  N1  A      14     215.148 175.550 201.082  1.00  0.00           N
ATOM    431  C2  A      14     216.360 175.205 201.306  1.00  0.00           C
ATOM    432  H2  A      14     216.863 174.806 200.441  1.00  0.00           H
ATOM    433  N3  A      14     217.090 175.227 202.420  1.00  0.00           N
ATOM    434  C4  A      14     216.371 175.798 203.447  1.00  0.00           C
ATOM    435  C3' A      14     218.948 177.775 206.096  1.00  0.00           C
ATOM    436  H3' A      14     218.022 178.339 206.000  1.00  0.00           H
ATOM    437  C2' A      14     219.200 176.715 204.974  1.00  0.00           C
ATOM    438  H2' A      14     218.979 177.169 204.016  1.00  0.00           H
ATOM    439  O2' A      14     220.567 176.160 204.970  1.00  0.00           O
ATOM    440 HO2' A      14     221.104 176.826 205.402  1.00  0.00           H
ATOM    441  O3' A      14     220.081 178.544 206.262  1.00  0.00           O
ATOM    442  P   A      15     220.196 180.033 205.630  1.00  0.00           P
ATOM    443  OP1 A      15     221.350 180.699 206.188  1.00  0.00           O
ATOM    444  OP2 A      15     218.886 180.613 205.675  1.00  0.00           O
ATOM    445  O5' A      15     220.507 179.833 204.124  1.00  0.00           O
ATOM    446  C5' A      15     221.706 179.227 203.643  1.00  0.00           C
ATOM    447  H5' A      15     222.113 178.374 204.192  1.00  0.00           H
ATOM    448 H5'' A      15     222.520 179.951 203.577  1.00  0.00           H
ATOM    449  C4' A      15     221.504 178.732 202.241  1.00  0.00           C
ATOM    450  H4' A      15     222.403 178.209 201.928  1.00  0.00           H
ATOM    451  O4' A      15     220.390 177.826 202.132  1.00  0.00           O
ATOM    452  C1' A      15     219.909 177.991 200.808  1.00  0.00           C
ATOM    453  H1' A      15     219.964 177.040 200.284  1.00  0.00           H
ATOM    454  N9  A      15     218.445 178.278 200.925  1.00  0.00           N
ATOM    455  C8  A      15     217.763 178.636 202.035  1.00  0.00           C
ATOM    456  H8  A      15     218.324 178.801 202.937  1.00  0.00           H
ATOM    457  N7  A      15     216.490 178.822 201.801  1.00  0.00           N
ATOM    458  C5  A      15     216.352 178.427 200.439  1.00  0.00           C
ATOM    459  C6  A      15     215.271 178.388 199.566  1.00  0.00           C
ATOM    460  N6  A      15     213.991 178.599 199.875  1.00  0.00           N
ATOM    461  H61 A      15     213.254 178.317 199.251  1.00  0.00           H
ATOM    462  H62 A      15     213.815 178.817 200.840  1.00  0.00           H
ATOM    463  N1  A      15     215.430 177.909 198.358  1.00  0.00           N
ATOM    464  C2  A      15     216.661 177.631 197.917  1.00  0.00           C
ATOM    465  H2  A      15     216.717 177.269 196.899  1.00  0.00           H
ATOM    466  N3  A      15     217.757 177.667 198.645  1.00  0.00           N
ATOM    467  C4  A      15     217.530 178.047 199.931  1.00  0.00           C
ATOM    468  C3' A      15     221.146 179.923 201.388  1.00  0.00           C
ATOM    469  H3' A      15     220.289 180.365 201.903  1.00  0.00           H
ATOM    470  C2' A      15     220.687 179.146 200.165  1.00  0.00           C
ATOM    471  H2' A      15     219.990 179.677 199.532  1.00  0.00           H
ATOM    472  O2' A      15     221.745 178.570 199.396  1.00  0.00           O
ATOM    473 HO2' A      15     222.290 179.301 199.098  1.00  0.00           H
ATOM    474  O3' A      15     222.273 180.756 201.194  1.00  0.00           O
ATOM    475  P   C      16     222.052 182.314 200.735  1.00  0.00           P
ATOM    476  OP1 C      16     223.294 183.138 200.846  1.00  0.00           O
ATOM    477  OP2 C      16     220.941 182.737 201.609  1.00  0.00           O
ATOM    478  O5' C      16     221.527 182.402 199.298  1.00  0.00           O
ATOM    479  C5' C      16     222.465 182.039 198.265  1.00  0.00           C
ATOM    480  H5' C      16     223.252 181.360 198.593  1.00  0.00           H
ATOM    481 H5'' C      16     223.076 182.904 197.998  1.00  0.00           H
ATOM    482  C4' C      16     221.781 181.488 197.014  1.00  0.00           C
ATOM    483  H4' C      16     222.547 181.200 196.290  1.00  0.00           H
ATOM    484  O4' C      16     220.861 180.403 197.275  1.00  0.00           O
ATOM    485  C1' C      16     219.689 180.354 196.369  1.00  0.00           C
ATOM    486  H1' C      16     219.592 179.360 195.918  1.00  0.00           H
ATOM    487  N1  C      16     218.357 180.765 197.043  1.00  0.00           N
ATOM    488  C6  C      16     218.251 181.215 198.267  1.00  0.00           C
ATOM    489  H6  C      16     219.177 181.325 198.820  1.00  0.00           H
ATOM    490  C5  C      16     217.007 181.408 198.798  1.00  0.00           C
ATOM    491  H5  C      16     216.927 181.697 199.835  1.00  0.00           H
ATOM    492  C4  C      16     215.911 181.283 197.935  1.00  0.00           C
ATOM    493  N4  C      16     214.722 181.431 198.383  1.00  0.00           N
ATOM    494  H41 C      16     213.919 181.211 197.808  1.00  0.00           H
ATOM    495  H42 C      16     214.593 181.454 199.377  1.00  0.00           H
ATOM    496  N3  C      16     215.997 180.844 196.758  1.00  0.00           N
ATOM    497  C2  C      16     217.220 180.503 196.301  1.00  0.00           C
ATOM    498  O2  C      16     217.219 179.906 195.225  1.00  0.00           O
ATOM    499  C3' C      16     220.957 182.440 196.171  1.00  0.00           C
ATOM    500  H3' C      16     220.285 183.002 196.833  1.00  0.00           H
ATOM    501  C2' C      16     220.130 181.437 195.372  1.00  0.00           C
ATOM    502  H2' C      16     219.274 181.937 194.914  1.00  0.00           H
ATOM    503  O2' C      16     221.007 180.952 194.337  1.00  0.00           O
ATOM    504 HO2' C      16     221.303 181.731 193.862  1.00  0.00           H
ATOM    505  O3' C      16     221.734 183.297 195.330  1.00  0.00           O
ATOM    506  P   U      17     221.222 184.712 194.952  1.00  0.00           P
ATOM    507  OP1 U      17     222.130 185.373 194.080  1.00  0.00           O
ATOM    508  OP2 U      17     220.961 185.410 196.228  1.00  0.00           O
ATOM    509  O5' U      17     219.806 184.397 194.251  1.00  0.00           O
ATOM    510  C5' U      17     219.737 184.080 192.823  1.00  0.00           C
ATOM    511  H5' U      17     220.244 183.139 192.609  1.00  0.00           H
ATOM    512 H5'' U      17     220.253 184.837 192.235  1.00  0.00           H
ATOM    513  C4' U      17     218.199 184.071 192.385  1.00  0.00           C
ATOM    514  H4' U      17     218.202 183.894 191.312  1.00  0.00           H
ATOM    515  O4' U      17     217.431 183.096 193.064  1.00  0.00           O
ATOM    516  C1' U      17     216.123 183.615 193.322  1.00  0.00           C
ATOM    517  H1' U      17     215.352 183.010 192.831  1.00  0.00           H
ATOM    518  N1  U      17     215.802 183.796 194.682  1.00  0.00           N
ATOM    519  C6  U      17     216.782 184.199 195.633  1.00  0.00           C
ATOM    520  H6  U      17     217.810 184.039 195.346  1.00  0.00           H
ATOM    521  C5  U      17     216.444 184.654 196.841  1.00  0.00           C
ATOM    522  H5  U      17     217.129 184.922 197.636  1.00  0.00           H
ATOM    523  C4  U      17     215.064 184.727 197.232  1.00  0.00           C
ATOM    524  O4  U      17     214.683 185.015 198.397  1.00  0.00           O
ATOM    525  N3  U      17     214.125 184.408 196.239  1.00  0.00           N
ATOM    526  H3  U      17     213.149 184.436 196.527  1.00  0.00           H
ATOM    527  C2  U      17     214.402 183.935 194.996  1.00  0.00           C
ATOM    528  O2  U      17     213.582 183.599 194.188  1.00  0.00           O
ATOM    529  C3' U      17     217.535 185.477 192.477  1.00  0.00           C
ATOM    530  H3' U      17     217.836 186.080 193.335  1.00  0.00           H
ATOM    531  C2' U      17     216.038 185.010 192.686  1.00  0.00           C
ATOM    532  H2' U      17     215.577 185.685 193.414  1.00  0.00           H
ATOM    533  O2' U      17     215.249 185.057 191.554  1.00  0.00           O
ATOM    534 HO2' U      17     215.366 185.921 191.142  1.00  0.00           H
ATOM    535  O3' U      17     217.639 186.238 191.274  1.00  0.00           O
ATOM    536  P   U      18     217.368 187.867 191.186  1.00  0.00           P
ATOM    537  OP1 U      18     218.012 188.439 190.022  1.00  0.00           O
ATOM    538  OP2 U      18     217.400 188.383 192.571  1.00  0.00           O
ATOM    539  O5' U      18     215.760 187.816 190.923  1.00  0.00           O
ATOM    540  C5' U      18     215.187 187.493 189.652  1.00  0.00           C
ATOM    541  H5' U      18     215.522 186.520 189.294  1.00  0.00           H
ATOM    542 H5'' U      18     215.616 188.167 188.915  1.00  0.00           H
ATOM    543  C4' U      18     213.704 187.596 189.492  1.00  0.00           C
ATOM    544  H4' U      18     213.490 187.241 188.483  1.00  0.00           H
ATOM    545  O4' U      18     212.995 186.802 190.469  1.00  0.00           O
ATOM    546  C1' U      18     211.927 187.554 190.990  1.00  0.00           C
ATOM    547  H1' U      18     211.018 187.026 190.718  1.00  0.00           H
ATOM    548  N1  U      18     211.989 187.917 192.407  1.00  0.00           N
ATOM    549  C6  U      18     213.161 187.646 193.151  1.00  0.00           C
ATOM    550  H6  U      18     214.044 187.399 192.582  1.00  0.00           H
ATOM    551  C5  U      18     213.237 187.721 194.531  1.00  0.00           C
ATOM    552  H5  U      18     214.109 187.555 195.131  1.00  0.00           H
ATOM    553  C4  U      18     212.011 188.030 195.215  1.00  0.00           C
ATOM    554  O4  U      18     211.912 188.008 196.422  1.00  0.00           O
ATOM    555  N3  U      18     210.892 188.276 194.397  1.00  0.00           N
ATOM    556  H3  U      18     210.033 188.524 194.866  1.00  0.00           H
ATOM    557  C2  U      18     210.853 188.199 193.096  1.00  0.00           C
ATOM    558  O2  U      18     209.733 188.232 192.546  1.00  0.00           O
ATOM    559  C3' U      18     213.332 189.053 189.758  1.00  0.00           C
ATOM    560  H3' U      18     213.941 189.379 190.594  1.00  0.00           H
ATOM    561  C2' U      18     211.837 188.832 190.138  1.00  0.00           C
ATOM    562  H2' U      18     211.466 189.660 190.751  1.00  0.00           H
ATOM    563  O2' U      18     211.096 188.737 188.994  1.00  0.00           O
ATOM    564 HO2' U      18     211.371 189.439 188.409  1.00  0.00           H
ATOM    565  O3' U      18     213.584 189.882 188.620  1.00  0.00           O
ATOM    566  P   U      19     213.510 191.451 188.592  1.00  0.00           P
ATOM    567  OP1 U      19     213.892 191.911 187.250  1.00  0.00           O
ATOM    568  OP2 U      19     214.378 191.892 189.722  1.00  0.00           O
ATOM    569  O5' U      19     212.015 191.746 188.951  1.00  0.00           O
ATOM    570  C5' U      19     211.620 193.095 188.886  1.00  0.00           C
ATOM    571  H5' U      19     211.795 193.431 187.862  1.00  0.00           H
ATOM    572 H5'' U      19     212.073 193.813 189.564  1.00  0.00           H
ATOM    573  C4' U      19     210.062 193.217 189.068  1.00  0.00           C
ATOM    574  H4' U      19     209.811 194.284 189.008  1.00  0.00           H
ATOM    575  O4' U      19     209.449 192.614 187.942  1.00  0.00           O
ATOM    576  C1' U      19     208.239 192.186 188.480  1.00  0.00           C
ATOM    577  H1' U      19     207.612 193.074 188.591  1.00  0.00           H
ATOM    578  N1  U      19     207.720 191.212 187.459  1.00  0.00           N
ATOM    579  C6  U      19     208.581 190.392 186.753  1.00  0.00           C
ATOM    580  H6  U      19     209.640 190.308 186.952  1.00  0.00           H
ATOM    581  C5  U      19     208.126 189.589 185.769  1.00  0.00           C
ATOM    582  H5  U      19     208.765 188.899 185.240  1.00  0.00           H
ATOM    583  C4  U      19     206.717 189.620 185.482  1.00  0.00           C
ATOM    584  O4  U      19     206.117 188.835 184.737  1.00  0.00           O
ATOM    585  N3  U      19     205.953 190.493 186.149  1.00  0.00           N
ATOM    586  H3  U      19     204.980 190.432 185.863  1.00  0.00           H
ATOM    587  C2  U      19     206.335 191.278 187.226  1.00  0.00           C
ATOM    588  O2  U      19     205.594 192.100 187.666  1.00  0.00           O
ATOM    589  C3' U      19     209.428 192.543 190.330  1.00  0.00           C
ATOM    590  H3' U      19     210.268 192.156 190.894  1.00  0.00           H
ATOM    591  C2' U      19     208.588 191.433 189.796  1.00  0.00           C
ATOM    592  H2' U      19     209.220 190.554 189.698  1.00  0.00           H
ATOM    593  O2' U      19     207.408 191.155 190.590  1.00  0.00           O
ATOM    594 HO2' U      19     207.366 191.801 191.289  1.00  0.00           H
ATOM    595  O3' U      19     208.515 193.476 191.003  1.00  0.00           O
ATOM    596  P   A      20     208.959 194.524 192.003  1.00  0.00           P
ATOM    597  OP1 A      20     207.947 195.607 192.077  1.00  0.00           O
ATOM    598  OP2 A      20     210.307 194.945 191.511  1.00  0.00           O
ATOM    599  O5' A      20     208.986 193.764 193.418  1.00  0.00           O
ATOM    600  C5' A      20     207.898 193.316 194.103  1.00  0.00           C
ATOM    601  H5' A      20     207.515 192.512 193.476  1.00  0.00           H
ATOM    602 H5'' A      20     207.169 194.123 194.232  1.00  0.00           H
ATOM    603  C4' A      20     208.182 192.800 195.518  1.00  0.00           C
ATOM    604  H4' A      20     207.186 192.590 195.930  1.00  0.00           H
ATOM    605  O4' A      20     208.993 191.623 195.442  1.00  0.00           O
ATOM    606  C1' A      20     210.251 191.903 195.855  1.00  0.00           C
ATOM    607  H1' A      20     210.402 191.497 196.857  1.00  0.00           H
ATOM    608  N9  A      20     211.200 191.507 194.802  1.00  0.00           N
ATOM    609  C8  A      20     210.973 191.440 193.439  1.00  0.00           C
ATOM    610  H8  A      20     209.996 191.584 193.012  1.00  0.00           H
ATOM    611  N7  A      20     212.014 191.139 192.703  1.00  0.00           N
ATOM    612  C5  A      20     212.997 191.021 193.705  1.00  0.00           C
ATOM    613  C6  A      20     214.410 190.754 193.730  1.00  0.00           C
ATOM    614  N6  A      20     215.191 190.713 192.704  1.00  0.00           N
ATOM    615  H61 A      20     216.165 190.576 192.917  1.00  0.00           H
ATOM    616  H62 A      20     214.899 191.024 191.781  1.00  0.00           H
ATOM    617  N1  A      20     215.150 190.566 194.879  1.00  0.00           N
ATOM    618  C2  A      20     214.499 190.681 196.049  1.00  0.00           C
ATOM    619  H2  A      20     215.118 190.547 196.916  1.00  0.00           H
ATOM    620  N3  A      20     213.221 191.031 196.158  1.00  0.00           N
ATOM    621  C4  A      20     212.520 191.145 194.996  1.00  0.00           C
ATOM    622  C3' A      20     208.928 193.868 196.362  1.00  0.00           C
ATOM    623  H3' A      20     208.698 194.869 195.976  1.00  0.00           H
ATOM    624  C2' A      20     210.292 193.426 196.089  1.00  0.00           C
ATOM    625  H2' A      20     210.714 193.968 195.234  1.00  0.00           H
ATOM    626  O2' A      20     211.181 193.712 197.140  1.00  0.00           O
ATOM    627 HO2' A      20     210.559 194.038 197.790  1.00  0.00           H
ATOM    628  O3' A      20     208.730 193.814 197.781  1.00  0.00           O
ATOM    629  P   A      21     207.518 194.564 198.426  1.00  0.00           P
ATOM    630  OP1 A      21     207.618 196.020 198.128  1.00  0.00           O
ATOM    631  OP2 A      21     207.414 194.068 199.812  1.00  0.00           O
ATOM    632  O5' A      21     206.244 194.023 197.608  1.00  0.00           O
ATOM    633  C5' A      21     205.393 194.784 196.833  1.00  0.00           C
ATOM    634  H5' A      21     205.876 195.270 195.978  1.00  0.00           H
ATOM    635 H5'' A      21     204.940 195.610 197.390  1.00  0.00           H
ATOM    636  C4' A      21     204.245 193.825 196.363  1.00  0.00           C
ATOM    637  H4' A      21     203.729 194.412 195.607  1.00  0.00           H
ATOM    638  O4' A      21     204.767 192.704 195.577  1.00  0.00           O
ATOM    639  C1' A      21     204.228 191.500 196.145  1.00  0.00           C
ATOM    640  H1' A      21     204.090 190.783 195.332  1.00  0.00           H
ATOM    641  N9  A      21     205.244 190.851 197.000  1.00  0.00           N
ATOM    642  C8  A      21     205.665 191.061 198.266  1.00  0.00           C
ATOM    643  H8  A      21     205.205 191.736 198.972  1.00  0.00           H
ATOM    644  N7  A      21     206.817 190.573 198.557  1.00  0.00           N
ATOM    645  C5  A      21     207.174 189.875 197.377  1.00  0.00           C
ATOM    646  C6  A      21     208.253 189.036 196.973  1.00  0.00           C
ATOM    647  N6  A      21     209.271 188.812 197.718  1.00  0.00           N
ATOM    648  H61 A      21     209.961 188.171 197.370  1.00  0.00           H
ATOM    649  H62 A      21     209.377 189.309 198.598  1.00  0.00           H
ATOM    650  N1  A      21     208.273 188.495 195.755  1.00  0.00           N
ATOM    651  C2  A      21     207.172 188.662 195.010  1.00  0.00           C
ATOM    652  H2  A      21     207.156 188.032 194.130  1.00  0.00           H
ATOM    653  N3  A      21     206.160 189.441 195.262  1.00  0.00           N
ATOM    654  C4  A      21     206.166 189.994 196.487  1.00  0.00           C
ATOM    655  C3' A      21     203.354 193.227 197.422  1.00  0.00           C
ATOM    656  H3' A      21     203.946 193.009 198.304  1.00  0.00           H
ATOM    657  C2' A      21     202.905 191.880 196.812  1.00  0.00           C
ATOM    658  H2' A      21     202.660 191.220 197.648  1.00  0.00           H
ATOM    659  O2' A      21     201.841 191.902 195.928  1.00  0.00           O
ATOM    660 HO2' A      21     201.730 192.729 195.446  1.00  0.00           H
ATOM    661  O3' A      21     202.238 194.052 197.728  1.00  0.00           O
ATOM    662 HO3' A      21     202.560 194.660 198.397  1.00  0.00           H
ENDMDL
