# Supplementary material for: Mutagenesis and structural studies reveal the basis for the specific binding of SARS-CoV-2 SL3 RNA element with human TIA1 protein
Source: Nat Commun. 2023 Jun 22;14:3715. doi: 10.1038/s41467-023-39410-8 (PMC10287707; doi:10.1038/s41467-023-39410-8)
Supplement: Supplementary file 3 — Supplementary Data 1 [file 41467_2023_39410_MOESM3_ESM.zip › 3D models/SL3_A68U&TIA1.pdb]

ATOM      1  N   ASP A   1      43.130  27.670  45.150  1.00  0.00           N
ATOM      2  H1  ASP A   1      42.540  26.940  45.520  1.00  0.00           H
ATOM      3  H2  ASP A   1      43.960  27.480  45.710  1.00  0.00           H
ATOM      4  H3  ASP A   1      43.460  27.520  44.210  1.00  0.00           H
ATOM      5  CA  ASP A   1      42.800  29.100  45.420  1.00  0.00           C
ATOM      6  HA  ASP A   1      41.810  29.250  44.980  1.00  0.00           H
ATOM      7  CB  ASP A   1      42.740  29.450  46.940  1.00  0.00           C
ATOM      8  HB2 ASP A   1      42.570  30.530  46.980  1.00  0.00           H
ATOM      9  HB3 ASP A   1      42.050  28.740  47.400  1.00  0.00           H
ATOM     10  CG  ASP A   1      44.080  29.220  47.710  1.00  0.00           C
ATOM     11  OD1 ASP A   1      44.410  29.920  48.730  1.00  0.00           O
ATOM     12  OD2 ASP A   1      44.790  28.180  47.370  1.00  0.00           O
ATOM     13  C   ASP A   1      43.730  30.030  44.610  1.00  0.00           C
ATOM     14  O   ASP A   1      45.000  29.910  44.730  1.00  0.00           O
ATOM     15  N   HIE A   2      43.200  30.980  43.850  1.00  0.00           N
ATOM     16  H   HIE A   2      42.190  30.960  43.780  1.00  0.00           H
ATOM     17  CA  HIE A   2      43.920  31.710  42.770  1.00  0.00           C
ATOM     18  HA  HIE A   2      44.510  30.930  42.290  1.00  0.00           H
ATOM     19  CB  HIE A   2      42.980  32.300  41.750  1.00  0.00           C
ATOM     20  HB2 HIE A   2      42.470  33.160  42.190  1.00  0.00           H
ATOM     21  HB3 HIE A   2      43.570  32.710  40.930  1.00  0.00           H
ATOM     22  CG  HIE A   2      42.090  31.420  41.020  1.00  0.00           C
ATOM     23  ND1 HIE A   2      40.820  31.130  41.470  1.00  0.00           N
ATOM     24  CE1 HIE A   2      40.210  30.610  40.410  1.00  0.00           C
ATOM     25  HE1 HIE A   2      39.160  30.400  40.350  1.00  0.00           H
ATOM     26  NE2 HIE A   2      41.060  30.480  39.380  1.00  0.00           N
ATOM     27  HE2 HIE A   2      40.740  30.270  38.450  1.00  0.00           H
ATOM     28  CD2 HIE A   2      42.260  30.920  39.770  1.00  0.00           C
ATOM     29  HD2 HIE A   2      43.090  31.020  39.100  1.00  0.00           H
ATOM     30  C   HIE A   2      44.930  32.740  43.320  1.00  0.00           C
ATOM     31  O   HIE A   2      44.720  33.280  44.410  1.00  0.00           O
ATOM     32  N   PHE A   3      46.010  32.950  42.620  1.00  0.00           N
ATOM     33  H   PHE A   3      46.020  32.540  41.700  1.00  0.00           H
ATOM     34  CA  PHE A   3      47.110  33.870  42.920  1.00  0.00           C
ATOM     35  HA  PHE A   3      46.770  34.620  43.650  1.00  0.00           H
ATOM     36  CB  PHE A   3      48.300  33.000  43.410  1.00  0.00           C
ATOM     37  HB2 PHE A   3      48.240  32.020  42.920  1.00  0.00           H
ATOM     38  HB3 PHE A   3      49.230  33.470  43.090  1.00  0.00           H
ATOM     39  CG  PHE A   3      48.280  32.830  44.910  1.00  0.00           C
ATOM     40  CD1 PHE A   3      48.880  33.740  45.830  1.00  0.00           C
ATOM     41  HD1 PHE A   3      49.340  34.630  45.430  1.00  0.00           H
ATOM     42  CE1 PHE A   3      48.830  33.560  47.200  1.00  0.00           C
ATOM     43  HE1 PHE A   3      49.310  34.280  47.850  1.00  0.00           H
ATOM     44  CZ  PHE A   3      48.090  32.460  47.780  1.00  0.00           C
ATOM     45  HZ  PHE A   3      47.980  32.410  48.850  1.00  0.00           H
ATOM     46  CE2 PHE A   3      47.500  31.530  46.900  1.00  0.00           C
ATOM     47  HE2 PHE A   3      47.000  30.660  47.280  1.00  0.00           H
ATOM     48  CD2 PHE A   3      47.670  31.660  45.480  1.00  0.00           C
ATOM     49  HD2 PHE A   3      47.220  30.920  44.830  1.00  0.00           H
ATOM     50  C   PHE A   3      47.470  34.660  41.690  1.00  0.00           C
ATOM     51  O   PHE A   3      47.160  34.310  40.550  1.00  0.00           O
ATOM     52  N   HIE A   4      48.090  35.840  41.870  1.00  0.00           N
ATOM     53  H   HIE A   4      48.090  36.220  42.800  1.00  0.00           H
ATOM     54  CA  HIE A   4      48.260  36.810  40.830  1.00  0.00           C
ATOM     55  HA  HIE A   4      48.260  36.300  39.860  1.00  0.00           H
ATOM     56  CB  HIE A   4      47.080  37.800  40.990  1.00  0.00           C
ATOM     57  HB2 HIE A   4      46.170  37.230  41.150  1.00  0.00           H
ATOM     58  HB3 HIE A   4      47.200  38.380  41.910  1.00  0.00           H
ATOM     59  CG  HIE A   4      46.890  38.620  39.720  1.00  0.00           C
ATOM     60  ND1 HIE A   4      46.560  38.020  38.500  1.00  0.00           N
ATOM     61  CE1 HIE A   4      46.360  39.080  37.660  1.00  0.00           C
ATOM     62  HE1 HIE A   4      46.200  38.860  36.610  1.00  0.00           H
ATOM     63  NE2 HIE A   4      46.550  40.260  38.350  1.00  0.00           N
ATOM     64  HE2 HIE A   4      46.470  41.190  37.960  1.00  0.00           H
ATOM     65  CD2 HIE A   4      46.890  39.960  39.640  1.00  0.00           C
ATOM     66  HD2 HIE A   4      47.050  40.660  40.440  1.00  0.00           H
ATOM     67  C   HIE A   4      49.620  37.480  40.880  1.00  0.00           C
ATOM     68  O   HIE A   4      50.060  37.750  42.030  1.00  0.00           O
ATOM     69  N   VAL A   5      50.330  37.580  39.720  1.00  0.00           N
ATOM     70  H   VAL A   5      49.900  37.280  38.860  1.00  0.00           H
ATOM     71  CA  VAL A   5      51.750  37.960  39.520  1.00  0.00           C
ATOM     72  HA  VAL A   5      52.220  38.080  40.490  1.00  0.00           H
ATOM     73  CB  VAL A   5      52.520  36.790  38.870  1.00  0.00           C
ATOM     74  HB  VAL A   5      51.930  36.360  38.060  1.00  0.00           H
ATOM     75  CG1 VAL A   5      53.950  37.050  38.300  1.00  0.00           C
ATOM     76 1HG1 VAL A   5      53.780  37.750  37.480  1.00  0.00           H
ATOM     77 2HG1 VAL A   5      54.750  37.360  38.970  1.00  0.00           H
ATOM     78 3HG1 VAL A   5      54.300  36.150  37.800  1.00  0.00           H
ATOM     79  CG2 VAL A   5      52.700  35.650  39.860  1.00  0.00           C
ATOM     80 1HG2 VAL A   5      53.140  36.010  40.790  1.00  0.00           H
ATOM     81 2HG2 VAL A   5      51.700  35.240  39.990  1.00  0.00           H
ATOM     82 3HG2 VAL A   5      53.300  34.820  39.500  1.00  0.00           H
ATOM     83  C   VAL A   5      51.840  39.220  38.610  1.00  0.00           C
ATOM     84  O   VAL A   5      51.410  39.130  37.490  1.00  0.00           O
ATOM     85  N   PHE A   6      52.460  40.320  39.150  1.00  0.00           N
ATOM     86  H   PHE A   6      52.810  40.150  40.090  1.00  0.00           H
ATOM     87  CA  PHE A   6      52.970  41.400  38.400  1.00  0.00           C
ATOM     88  HA  PHE A   6      52.240  41.600  37.620  1.00  0.00           H
ATOM     89  CB  PHE A   6      53.110  42.650  39.310  1.00  0.00           C
ATOM     90  HB2 PHE A   6      52.100  43.000  39.520  1.00  0.00           H
ATOM     91  HB3 PHE A   6      53.520  42.270  40.250  1.00  0.00           H
ATOM     92  CG  PHE A   6      53.880  43.760  38.710  1.00  0.00           C
ATOM     93  CD1 PHE A   6      53.390  44.500  37.610  1.00  0.00           C
ATOM     94  HD1 PHE A   6      52.440  44.170  37.210  1.00  0.00           H
ATOM     95  CE1 PHE A   6      54.140  45.550  37.110  1.00  0.00           C
ATOM     96  HE1 PHE A   6      53.660  46.050  36.280  1.00  0.00           H
ATOM     97  CZ  PHE A   6      55.390  45.930  37.600  1.00  0.00           C
ATOM     98  HZ  PHE A   6      55.840  46.850  37.240  1.00  0.00           H
ATOM     99  CE2 PHE A   6      55.950  45.150  38.630  1.00  0.00           C
ATOM    100  HE2 PHE A   6      56.820  45.490  39.170  1.00  0.00           H
ATOM    101  CD2 PHE A   6      55.200  44.030  39.210  1.00  0.00           C
ATOM    102  HD2 PHE A   6      55.570  43.430  40.020  1.00  0.00           H
ATOM    103  C   PHE A   6      54.190  40.970  37.610  1.00  0.00           C
ATOM    104  O   PHE A   6      55.110  40.370  38.180  1.00  0.00           O
ATOM    105  N   VAL A   7      54.260  41.470  36.360  1.00  0.00           N
ATOM    106  H   VAL A   7      53.500  41.850  35.810  1.00  0.00           H
ATOM    107  CA  VAL A   7      55.570  41.590  35.630  1.00  0.00           C
ATOM    108  HA  VAL A   7      56.400  41.770  36.330  1.00  0.00           H
ATOM    109  CB  VAL A   7      55.780  40.300  34.860  1.00  0.00           C
ATOM    110  HB  VAL A   7      55.990  39.510  35.590  1.00  0.00           H
ATOM    111  CG1 VAL A   7      54.510  39.760  34.040  1.00  0.00           C
ATOM    112 1HG1 VAL A   7      53.580  39.740  34.610  1.00  0.00           H
ATOM    113 2HG1 VAL A   7      54.370  40.470  33.220  1.00  0.00           H
ATOM    114 3HG1 VAL A   7      54.710  38.780  33.630  1.00  0.00           H
ATOM    115  CG2 VAL A   7      57.040  40.360  33.920  1.00  0.00           C
ATOM    116 1HG2 VAL A   7      56.910  41.030  33.080  1.00  0.00           H
ATOM    117 2HG2 VAL A   7      57.950  40.610  34.470  1.00  0.00           H
ATOM    118 3HG2 VAL A   7      57.200  39.370  33.480  1.00  0.00           H
ATOM    119  C   VAL A   7      55.650  42.850  34.770  1.00  0.00           C
ATOM    120  O   VAL A   7      54.610  43.250  34.230  1.00  0.00           O
ATOM    121  N   GLY A   8      56.830  43.450  34.800  1.00  0.00           N
ATOM    122  H   GLY A   8      57.630  43.110  35.310  1.00  0.00           H
ATOM    123  CA  GLY A   8      57.030  44.640  34.070  1.00  0.00           C
ATOM    124  HA2 GLY A   8      56.340  44.730  33.230  1.00  0.00           H
ATOM    125  HA3 GLY A   8      56.800  45.590  34.560  1.00  0.00           H
ATOM    126  C   GLY A   8      58.420  44.810  33.510  1.00  0.00           C
ATOM    127  O   GLY A   8      59.220  43.890  33.570  1.00  0.00           O
ATOM    128  N   ASP A   9      58.750  46.000  32.920  1.00  0.00           N
ATOM    129  H   ASP A   9      58.070  46.740  33.020  1.00  0.00           H
ATOM    130  CA  ASP A   9      59.940  46.290  32.040  1.00  0.00           C
ATOM    131  HA  ASP A   9      59.950  47.310  31.650  1.00  0.00           H
ATOM    132  CB  ASP A   9      61.250  46.320  32.830  1.00  0.00           C
ATOM    133  HB2 ASP A   9      61.260  45.320  33.250  1.00  0.00           H
ATOM    134  HB3 ASP A   9      62.110  46.440  32.170  1.00  0.00           H
ATOM    135  CG  ASP A   9      61.370  47.320  33.940  1.00  0.00           C
ATOM    136  OD1 ASP A   9      62.570  47.650  34.220  1.00  0.00           O
ATOM    137  OD2 ASP A   9      60.390  48.040  34.270  1.00  0.00           O
ATOM    138  C   ASP A   9      59.910  45.390  30.810  1.00  0.00           C
ATOM    139  O   ASP A   9      60.900  44.780  30.310  1.00  0.00           O
ATOM    140  N   LEU A  10      58.720  45.230  30.280  1.00  0.00           N
ATOM    141  H   LEU A  10      57.940  45.700  30.720  1.00  0.00           H
ATOM    142  CA  LEU A  10      58.510  44.460  29.090  1.00  0.00           C
ATOM    143  HA  LEU A  10      59.050  43.520  29.120  1.00  0.00           H
ATOM    144  CB  LEU A  10      57.080  44.070  28.950  1.00  0.00           C
ATOM    145  HB2 LEU A  10      56.420  44.930  28.950  1.00  0.00           H
ATOM    146  HB3 LEU A  10      56.970  43.470  28.040  1.00  0.00           H
ATOM    147  CG  LEU A  10      56.620  43.080  30.070  1.00  0.00           C
ATOM    148  HG  LEU A  10      56.440  43.600  31.010  1.00  0.00           H
ATOM    149  CD1 LEU A  10      55.210  42.470  29.630  1.00  0.00           C
ATOM    150 1HD1 LEU A  10      54.660  41.970  30.440  1.00  0.00           H
ATOM    151 2HD1 LEU A  10      54.540  43.270  29.310  1.00  0.00           H
ATOM    152 3HD1 LEU A  10      55.410  41.770  28.810  1.00  0.00           H
ATOM    153  CD2 LEU A  10      57.600  41.910  30.280  1.00  0.00           C
ATOM    154 1HD2 LEU A  10      58.140  41.610  29.380  1.00  0.00           H
ATOM    155 2HD2 LEU A  10      58.390  42.340  30.890  1.00  0.00           H
ATOM    156 3HD2 LEU A  10      57.110  41.120  30.850  1.00  0.00           H
ATOM    157  C   LEU A  10      58.870  45.150  27.790  1.00  0.00           C
ATOM    158  O   LEU A  10      58.860  46.430  27.780  1.00  0.00           O
ATOM    159  N   SER A  11      59.290  44.380  26.850  1.00  0.00           N
ATOM    160  H   SER A  11      59.570  43.490  27.240  1.00  0.00           H
ATOM    161  CA  SER A  11      59.410  44.750  25.460  1.00  0.00           C
ATOM    162  HA  SER A  11      59.990  45.640  25.220  1.00  0.00           H
ATOM    163  CB  SER A  11      59.970  43.520  24.700  1.00  0.00           C
ATOM    164  HB2 SER A  11      61.030  43.400  24.930  1.00  0.00           H
ATOM    165  HB3 SER A  11      59.340  42.700  25.060  1.00  0.00           H
ATOM    166  OG  SER A  11      59.800  43.630  23.340  1.00  0.00           O
ATOM    167  HG  SER A  11      60.610  44.040  23.030  1.00  0.00           H
ATOM    168  C   SER A  11      58.110  45.090  24.820  1.00  0.00           C
ATOM    169  O   SER A  11      57.110  44.440  25.130  1.00  0.00           O
ATOM    170  N   PRO A  12      58.000  46.220  24.090  1.00  0.00           N
ATOM    171  CD  PRO A  12      59.110  47.020  23.620  1.00  0.00           C
ATOM    172  HD2 PRO A  12      59.840  46.390  23.120  1.00  0.00           H
ATOM    173  HD3 PRO A  12      59.500  47.620  24.440  1.00  0.00           H
ATOM    174  CG  PRO A  12      58.510  48.020  22.600  1.00  0.00           C
ATOM    175  HG2 PRO A  12      58.640  47.630  21.600  1.00  0.00           H
ATOM    176  HG3 PRO A  12      58.970  49.000  22.740  1.00  0.00           H
ATOM    177  CB  PRO A  12      56.960  48.070  22.970  1.00  0.00           C
ATOM    178  HB2 PRO A  12      56.280  48.460  22.210  1.00  0.00           H
ATOM    179  HB3 PRO A  12      56.900  48.740  23.830  1.00  0.00           H
ATOM    180  CA  PRO A  12      56.710  46.650  23.520  1.00  0.00           C
ATOM    181  HA  PRO A  12      55.960  46.660  24.310  1.00  0.00           H
ATOM    182  C   PRO A  12      56.220  45.690  22.450  1.00  0.00           C
ATOM    183  O   PRO A  12      55.090  45.890  22.020  1.00  0.00           O
ATOM    184  N   GLU A  13      57.060  44.770  21.940  1.00  0.00           N
ATOM    185  H   GLU A  13      58.050  44.900  22.110  1.00  0.00           H
ATOM    186  CA  GLU A  13      56.560  43.700  21.040  1.00  0.00           C
ATOM    187  HA  GLU A  13      56.000  44.160  20.230  1.00  0.00           H
ATOM    188  CB  GLU A  13      57.760  42.960  20.440  1.00  0.00           C
ATOM    189  HB2 GLU A  13      58.590  43.670  20.340  1.00  0.00           H
ATOM    190  HB3 GLU A  13      58.080  42.210  21.160  1.00  0.00           H
ATOM    191  CG  GLU A  13      57.500  42.230  19.070  1.00  0.00           C
ATOM    192  HG2 GLU A  13      58.460  41.840  18.730  1.00  0.00           H
ATOM    193  HG3 GLU A  13      56.850  41.370  19.220  1.00  0.00           H
ATOM    194  CD  GLU A  13      56.990  43.220  18.050  1.00  0.00           C
ATOM    195  OE1 GLU A  13      55.980  42.970  17.320  1.00  0.00           O
ATOM    196  OE2 GLU A  13      57.700  44.230  17.860  1.00  0.00           O
ATOM    197  C   GLU A  13      55.580  42.660  21.730  1.00  0.00           C
ATOM    198  O   GLU A  13      54.680  42.110  21.040  1.00  0.00           O
ATOM    199  N   ILE A  14      55.760  42.380  23.030  1.00  0.00           N
ATOM    200  H   ILE A  14      56.360  42.980  23.580  1.00  0.00           H
ATOM    201  CA  ILE A  14      55.130  41.280  23.790  1.00  0.00           C
ATOM    202  HA  ILE A  14      55.190  40.410  23.140  1.00  0.00           H
ATOM    203  CB  ILE A  14      55.930  40.970  25.090  1.00  0.00           C
ATOM    204  HB  ILE A  14      55.920  41.910  25.640  1.00  0.00           H
ATOM    205  CG2 ILE A  14      55.210  39.830  25.900  1.00  0.00           C
ATOM    206 1HG2 ILE A  14      55.210  38.900  25.340  1.00  0.00           H
ATOM    207 2HG2 ILE A  14      55.780  39.630  26.800  1.00  0.00           H
ATOM    208 3HG2 ILE A  14      54.180  40.100  26.140  1.00  0.00           H
ATOM    209  CG1 ILE A  14      57.400  40.550  24.790  1.00  0.00           C
ATOM    210 2HG1 ILE A  14      57.910  41.300  24.180  1.00  0.00           H
ATOM    211 3HG1 ILE A  14      57.900  40.600  25.760  1.00  0.00           H
ATOM    212  CD1 ILE A  14      57.600  39.200  24.200  1.00  0.00           C
ATOM    213 1HD1 ILE A  14      57.470  38.500  25.020  1.00  0.00           H
ATOM    214 2HD1 ILE A  14      56.970  39.020  23.330  1.00  0.00           H
ATOM    215 3HD1 ILE A  14      58.620  39.000  23.870  1.00  0.00           H
ATOM    216  C   ILE A  14      53.630  41.660  23.840  1.00  0.00           C
ATOM    217  O   ILE A  14      53.340  42.830  23.790  1.00  0.00           O
ATOM    218  N   THR A  15      52.750  40.680  23.900  1.00  0.00           N
ATOM    219  H   THR A  15      53.160  39.760  24.000  1.00  0.00           H
ATOM    220  CA  THR A  15      51.280  40.730  23.940  1.00  0.00           C
ATOM    221  HA  THR A  15      50.950  41.730  24.220  1.00  0.00           H
ATOM    222  CB  THR A  15      50.650  40.330  22.560  1.00  0.00           C
ATOM    223  HB  THR A  15      49.590  40.550  22.670  1.00  0.00           H
ATOM    224  CG2 THR A  15      51.170  41.020  21.310  1.00  0.00           C
ATOM    225 1HG2 THR A  15      50.730  40.620  20.400  1.00  0.00           H
ATOM    226 2HG2 THR A  15      50.950  42.090  21.370  1.00  0.00           H
ATOM    227 3HG2 THR A  15      52.240  40.900  21.180  1.00  0.00           H
ATOM    228  OG1 THR A  15      50.620  38.900  22.320  1.00  0.00           O
ATOM    229  HG1 THR A  15      51.510  38.710  22.030  1.00  0.00           H
ATOM    230  C   THR A  15      50.700  39.730  24.980  1.00  0.00           C
ATOM    231  O   THR A  15      51.400  38.910  25.500  1.00  0.00           O
ATOM    232  N   THR A  16      49.450  39.880  25.320  1.00  0.00           N
ATOM    233  H   THR A  16      48.900  40.570  24.830  1.00  0.00           H
ATOM    234  CA  THR A  16      48.750  38.940  26.130  1.00  0.00           C
ATOM    235  HA  THR A  16      48.980  39.070  27.190  1.00  0.00           H
ATOM    236  CB  THR A  16      47.300  39.130  25.980  1.00  0.00           C
ATOM    237  HB  THR A  16      46.970  39.110  24.940  1.00  0.00           H
ATOM    238  CG2 THR A  16      46.490  38.040  26.680  1.00  0.00           C
ATOM    239 1HG2 THR A  16      45.500  38.430  26.900  1.00  0.00           H
ATOM    240 2HG2 THR A  16      46.370  37.280  25.920  1.00  0.00           H
ATOM    241 3HG2 THR A  16      47.040  37.660  27.540  1.00  0.00           H
ATOM    242  OG1 THR A  16      46.930  40.470  26.470  1.00  0.00           O
ATOM    243  HG1 THR A  16      45.980  40.530  26.430  1.00  0.00           H
ATOM    244  C   THR A  16      49.110  37.490  25.860  1.00  0.00           C
ATOM    245  O   THR A  16      49.580  36.760  26.760  1.00  0.00           O
ATOM    246  N   GLU A  17      48.910  36.980  24.660  1.00  0.00           N
ATOM    247  H   GLU A  17      48.550  37.620  23.970  1.00  0.00           H
ATOM    248  CA  GLU A  17      49.340  35.600  24.250  1.00  0.00           C
ATOM    249  HA  GLU A  17      48.700  34.950  24.850  1.00  0.00           H
ATOM    250  CB  GLU A  17      49.110  35.450  22.730  1.00  0.00           C
ATOM    251  HB2 GLU A  17      48.130  35.880  22.530  1.00  0.00           H
ATOM    252  HB3 GLU A  17      49.750  36.060  22.090  1.00  0.00           H
ATOM    253  CG  GLU A  17      49.040  33.930  22.250  1.00  0.00           C
ATOM    254  HG2 GLU A  17      48.890  33.940  21.170  1.00  0.00           H
ATOM    255  HG3 GLU A  17      49.950  33.380  22.470  1.00  0.00           H
ATOM    256  CD  GLU A  17      47.870  33.150  22.910  1.00  0.00           C
ATOM    257  OE1 GLU A  17      46.800  33.780  22.960  1.00  0.00           O
ATOM    258  OE2 GLU A  17      48.050  31.970  23.310  1.00  0.00           O
ATOM    259  C   GLU A  17      50.850  35.310  24.410  1.00  0.00           C
ATOM    260  O   GLU A  17      51.240  34.180  24.740  1.00  0.00           O
ATOM    261  N   ASP A  18      51.720  36.320  24.260  1.00  0.00           N
ATOM    262  H   ASP A  18      51.370  37.250  24.090  1.00  0.00           H
ATOM    263  CA  ASP A  18      53.170  36.110  24.290  1.00  0.00           C
ATOM    264  HA  ASP A  18      53.510  35.190  23.820  1.00  0.00           H
ATOM    265  CB  ASP A  18      53.980  37.150  23.470  1.00  0.00           C
ATOM    266  HB2 ASP A  18      53.680  38.130  23.840  1.00  0.00           H
ATOM    267  HB3 ASP A  18      55.020  37.130  23.780  1.00  0.00           H
ATOM    268  CG  ASP A  18      53.830  37.110  21.940  1.00  0.00           C
ATOM    269  OD1 ASP A  18      53.140  38.010  21.360  1.00  0.00           O
ATOM    270  OD2 ASP A  18      54.360  36.220  21.310  1.00  0.00           O
ATOM    271  C   ASP A  18      53.720  36.210  25.720  1.00  0.00           C
ATOM    272  O   ASP A  18      54.760  35.640  26.030  1.00  0.00           O
ATOM    273  N   ILE A  19      53.090  36.960  26.620  1.00  0.00           N
ATOM    274  H   ILE A  19      52.320  37.530  26.300  1.00  0.00           H
ATOM    275  CA  ILE A  19      53.540  36.960  28.040  1.00  0.00           C
ATOM    276  HA  ILE A  19      54.630  36.950  28.060  1.00  0.00           H
ATOM    277  CB  ILE A  19      53.160  38.250  28.840  1.00  0.00           C
ATOM    278  HB  ILE A  19      53.460  39.100  28.230  1.00  0.00           H
ATOM    279  CG2 ILE A  19      51.610  38.350  29.050  1.00  0.00           C
ATOM    280 1HG2 ILE A  19      51.270  37.770  29.910  1.00  0.00           H
ATOM    281 2HG2 ILE A  19      51.370  39.400  29.220  1.00  0.00           H
ATOM    282 3HG2 ILE A  19      50.920  38.000  28.280  1.00  0.00           H
ATOM    283  CG1 ILE A  19      53.910  38.360  30.150  1.00  0.00           C
ATOM    284 2HG1 ILE A  19      53.480  39.230  30.650  1.00  0.00           H
ATOM    285 3HG1 ILE A  19      53.820  37.420  30.690  1.00  0.00           H
ATOM    286  CD1 ILE A  19      55.380  38.680  30.010  1.00  0.00           C
ATOM    287 1HD1 ILE A  19      55.910  37.930  29.430  1.00  0.00           H
ATOM    288 2HD1 ILE A  19      55.510  39.640  29.510  1.00  0.00           H
ATOM    289 3HD1 ILE A  19      55.780  38.660  31.020  1.00  0.00           H
ATOM    290  C   ILE A  19      52.990  35.680  28.730  1.00  0.00           C
ATOM    291  O   ILE A  19      53.570  35.150  29.670  1.00  0.00           O
ATOM    292  N   LYS A  20      51.890  35.180  28.190  1.00  0.00           N
ATOM    293  H   LYS A  20      51.500  35.670  27.400  1.00  0.00           H
ATOM    294  CA  LYS A  20      51.300  33.850  28.500  1.00  0.00           C
ATOM    295  HA  LYS A  20      51.110  33.770  29.570  1.00  0.00           H
ATOM    296  CB  LYS A  20      49.890  33.640  28.000  1.00  0.00           C
ATOM    297  HB2 LYS A  20      49.210  34.460  28.240  1.00  0.00           H
ATOM    298  HB3 LYS A  20      50.010  33.560  26.920  1.00  0.00           H
ATOM    299  CG  LYS A  20      49.240  32.410  28.630  1.00  0.00           C
ATOM    300  HG2 LYS A  20      49.960  31.590  28.550  1.00  0.00           H
ATOM    301  HG3 LYS A  20      49.170  32.560  29.710  1.00  0.00           H
ATOM    302  CD  LYS A  20      47.910  32.060  27.920  1.00  0.00           C
ATOM    303  HD2 LYS A  20      47.260  32.920  27.790  1.00  0.00           H
ATOM    304  HD3 LYS A  20      48.160  31.650  26.940  1.00  0.00           H
ATOM    305  CE  LYS A  20      47.330  30.950  28.810  1.00  0.00           C
ATOM    306  HE2 LYS A  20      48.060  30.140  28.880  1.00  0.00           H
ATOM    307  HE3 LYS A  20      47.170  31.420  29.780  1.00  0.00           H
ATOM    308  NZ  LYS A  20      46.030  30.500  28.300  1.00  0.00           N
ATOM    309  HZ1 LYS A  20      46.220  30.040  27.420  1.00  0.00           H
ATOM    310  HZ2 LYS A  20      45.540  29.810  28.850  1.00  0.00           H
ATOM    311  HZ3 LYS A  20      45.430  31.300  28.120  1.00  0.00           H
ATOM    312  C   LYS A  20      52.280  32.710  28.120  1.00  0.00           C
ATOM    313  O   LYS A  20      52.600  31.880  28.940  1.00  0.00           O
ATOM    314  N   ALA A  21      52.780  32.770  26.890  1.00  0.00           N
ATOM    315  H   ALA A  21      52.420  33.390  26.180  1.00  0.00           H
ATOM    316  CA  ALA A  21      53.760  31.770  26.410  1.00  0.00           C
ATOM    317  HA  ALA A  21      53.320  30.780  26.470  1.00  0.00           H
ATOM    318  CB  ALA A  21      54.010  32.120  24.990  1.00  0.00           C
ATOM    319  HB1 ALA A  21      54.680  31.350  24.600  1.00  0.00           H
ATOM    320  HB2 ALA A  21      53.080  31.990  24.440  1.00  0.00           H
ATOM    321  HB3 ALA A  21      54.540  33.070  24.910  1.00  0.00           H
ATOM    322  C   ALA A  21      55.070  31.790  27.230  1.00  0.00           C
ATOM    323  O   ALA A  21      55.730  30.730  27.270  1.00  0.00           O
ATOM    324  N   ALA A  22      55.420  32.930  27.860  1.00  0.00           N
ATOM    325  H   ALA A  22      54.940  33.800  27.670  1.00  0.00           H
ATOM    326  CA  ALA A  22      56.650  32.990  28.580  1.00  0.00           C
ATOM    327  HA  ALA A  22      57.460  32.460  28.080  1.00  0.00           H
ATOM    328  CB  ALA A  22      57.070  34.440  28.670  1.00  0.00           C
ATOM    329  HB1 ALA A  22      57.350  34.750  27.660  1.00  0.00           H
ATOM    330  HB2 ALA A  22      56.240  35.090  28.960  1.00  0.00           H
ATOM    331  HB3 ALA A  22      57.830  34.670  29.410  1.00  0.00           H
ATOM    332  C   ALA A  22      56.540  32.470  30.070  1.00  0.00           C
ATOM    333  O   ALA A  22      57.540  32.120  30.720  1.00  0.00           O
ATOM    334  N   PHE A  23      55.430  32.760  30.700  1.00  0.00           N
ATOM    335  H   PHE A  23      54.650  33.220  30.260  1.00  0.00           H
ATOM    336  CA  PHE A  23      55.160  32.320  32.100  1.00  0.00           C
ATOM    337  HA  PHE A  23      56.130  32.230  32.590  1.00  0.00           H
ATOM    338  CB  PHE A  23      54.400  33.360  32.960  1.00  0.00           C
ATOM    339  HB2 PHE A  23      53.480  33.740  32.510  1.00  0.00           H
ATOM    340  HB3 PHE A  23      54.130  32.830  33.880  1.00  0.00           H
ATOM    341  CG  PHE A  23      55.220  34.540  33.290  1.00  0.00           C
ATOM    342  CD1 PHE A  23      55.770  35.390  32.270  1.00  0.00           C
ATOM    343  HD1 PHE A  23      55.660  35.220  31.210  1.00  0.00           H
ATOM    344  CE1 PHE A  23      56.520  36.480  32.710  1.00  0.00           C
ATOM    345  HE1 PHE A  23      57.080  37.120  32.040  1.00  0.00           H
ATOM    346  CZ  PHE A  23      56.730  36.740  34.100  1.00  0.00           C
ATOM    347  HZ  PHE A  23      57.370  37.550  34.420  1.00  0.00           H
ATOM    348  CE2 PHE A  23      56.100  35.930  35.060  1.00  0.00           C
ATOM    349  HE2 PHE A  23      56.110  36.230  36.090  1.00  0.00           H
ATOM    350  CD2 PHE A  23      55.360  34.850  34.670  1.00  0.00           C
ATOM    351  HD2 PHE A  23      54.900  34.280  35.470  1.00  0.00           H
ATOM    352  C   PHE A  23      54.570  30.860  32.070  1.00  0.00           C
ATOM    353  O   PHE A  23      54.760  30.150  33.090  1.00  0.00           O
ATOM    354  N   ALA A  24      53.930  30.380  30.960  1.00  0.00           N
ATOM    355  H   ALA A  24      53.700  31.100  30.300  1.00  0.00           H
ATOM    356  CA  ALA A  24      53.380  28.970  30.810  1.00  0.00           C
ATOM    357  HA  ALA A  24      52.550  28.830  31.500  1.00  0.00           H
ATOM    358  CB  ALA A  24      52.920  28.750  29.390  1.00  0.00           C
ATOM    359  HB1 ALA A  24      52.990  27.700  29.100  1.00  0.00           H
ATOM    360  HB2 ALA A  24      51.970  29.240  29.180  1.00  0.00           H
ATOM    361  HB3 ALA A  24      53.570  29.380  28.780  1.00  0.00           H
ATOM    362  C   ALA A  24      54.380  27.810  31.220  1.00  0.00           C
ATOM    363  O   ALA A  24      54.010  26.780  31.740  1.00  0.00           O
ATOM    364  N   PRO A  25      55.700  27.960  31.110  1.00  0.00           N
ATOM    365  CD  PRO A  25      56.470  28.870  30.350  1.00  0.00           C
ATOM    366  HD2 PRO A  25      56.850  29.670  30.980  1.00  0.00           H
ATOM    367  HD3 PRO A  25      55.880  29.220  29.500  1.00  0.00           H
ATOM    368  CG  PRO A  25      57.690  28.190  29.840  1.00  0.00           C
ATOM    369  HG2 PRO A  25      58.570  28.780  29.570  1.00  0.00           H
ATOM    370  HG3 PRO A  25      57.420  27.520  29.020  1.00  0.00           H
ATOM    371  CB  PRO A  25      58.030  27.390  31.120  1.00  0.00           C
ATOM    372  HB2 PRO A  25      58.520  27.960  31.920  1.00  0.00           H
ATOM    373  HB3 PRO A  25      58.640  26.490  30.980  1.00  0.00           H
ATOM    374  CA  PRO A  25      56.650  26.930  31.590  1.00  0.00           C
ATOM    375  HA  PRO A  25      56.390  26.050  31.000  1.00  0.00           H
ATOM    376  C   PRO A  25      56.710  26.620  33.080  1.00  0.00           C
ATOM    377  O   PRO A  25      57.410  25.670  33.520  1.00  0.00           O
ATOM    378  N   PHE A  26      56.060  27.400  33.970  1.00  0.00           N
ATOM    379  H   PHE A  26      55.650  28.240  33.590  1.00  0.00           H
ATOM    380  CA  PHE A  26      56.200  27.270  35.380  1.00  0.00           C
ATOM    381  HA  PHE A  26      56.890  26.440  35.490  1.00  0.00           H
ATOM    382  CB  PHE A  26      56.960  28.480  35.920  1.00  0.00           C
ATOM    383  HB2 PHE A  26      56.300  29.330  36.110  1.00  0.00           H
ATOM    384  HB3 PHE A  26      57.270  28.230  36.930  1.00  0.00           H
ATOM    385  CG  PHE A  26      58.070  29.030  34.970  1.00  0.00           C
ATOM    386  CD1 PHE A  26      57.950  30.280  34.370  1.00  0.00           C
ATOM    387  HD1 PHE A  26      57.060  30.850  34.570  1.00  0.00           H
ATOM    388  CE1 PHE A  26      58.820  30.740  33.370  1.00  0.00           C
ATOM    389  HE1 PHE A  26      58.690  31.630  32.780  1.00  0.00           H
ATOM    390  CZ  PHE A  26      59.910  29.930  33.090  1.00  0.00           C
ATOM    391  HZ  PHE A  26      60.600  30.170  32.290  1.00  0.00           H
ATOM    392  CE2 PHE A  26      60.150  28.670  33.810  1.00  0.00           C
ATOM    393  HE2 PHE A  26      61.030  28.100  33.570  1.00  0.00           H
ATOM    394  CD2 PHE A  26      59.170  28.220  34.700  1.00  0.00           C
ATOM    395  HD2 PHE A  26      59.240  27.240  35.140  1.00  0.00           H
ATOM    396  C   PHE A  26      54.840  27.050  36.040  1.00  0.00           C
ATOM    397  O   PHE A  26      54.710  27.220  37.270  1.00  0.00           O
ATOM    398  N   GLY A  27      53.830  26.590  35.320  1.00  0.00           N
ATOM    399  H   GLY A  27      53.990  26.480  34.330  1.00  0.00           H
ATOM    400  CA  GLY A  27      52.460  26.390  35.880  1.00  0.00           C
ATOM    401  HA2 GLY A  27      52.400  25.380  36.290  1.00  0.00           H
ATOM    402  HA3 GLY A  27      52.290  27.100  36.690  1.00  0.00           H
ATOM    403  C   GLY A  27      51.280  26.430  34.980  1.00  0.00           C
ATOM    404  O   GLY A  27      51.240  26.920  33.810  1.00  0.00           O
ATOM    405  N   ARG A  28      50.200  25.860  35.430  1.00  0.00           N
ATOM    406  H   ARG A  28      50.240  25.260  36.240  1.00  0.00           H
ATOM    407  CA  ARG A  28      48.900  26.140  34.810  1.00  0.00           C
ATOM    408  HA  ARG A  28      49.010  26.160  33.730  1.00  0.00           H
ATOM    409  CB  ARG A  28      47.830  25.050  35.090  1.00  0.00           C
ATOM    410  HB2 ARG A  28      46.840  25.420  34.770  1.00  0.00           H
ATOM    411  HB3 ARG A  28      48.030  24.120  34.550  1.00  0.00           H
ATOM    412  CG  ARG A  28      47.760  24.620  36.550  1.00  0.00           C
ATOM    413  HG2 ARG A  28      48.710  24.530  37.080  1.00  0.00           H
ATOM    414  HG3 ARG A  28      47.270  25.360  37.170  1.00  0.00           H
ATOM    415  CD  ARG A  28      46.890  23.350  36.650  1.00  0.00           C
ATOM    416  HD2 ARG A  28      47.330  22.610  35.990  1.00  0.00           H
ATOM    417  HD3 ARG A  28      46.990  22.860  37.620  1.00  0.00           H
ATOM    418  NE  ARG A  28      45.550  23.610  36.240  1.00  0.00           N
ATOM    419  HE  ARG A  28      45.420  23.630  35.240  1.00  0.00           H
ATOM    420  CZ  ARG A  28      44.390  23.770  36.870  1.00  0.00           C
ATOM    421  NH1 ARG A  28      44.410  23.630  38.160  1.00  0.00           N
ATOM    422 1HH1 ARG A  28      45.200  23.340  38.720  1.00  0.00           H
ATOM    423 2HH1 ARG A  28      43.610  23.950  38.690  1.00  0.00           H
ATOM    424  NH2 ARG A  28      43.300  24.150  36.180  1.00  0.00           N
ATOM    425 1HH2 ARG A  28      43.270  24.330  35.180  1.00  0.00           H
ATOM    426 2HH2 ARG A  28      42.430  24.230  36.690  1.00  0.00           H
ATOM    427  C   ARG A  28      48.530  27.560  35.110  1.00  0.00           C
ATOM    428  O   ARG A  28      47.960  27.840  36.210  1.00  0.00           O
ATOM    429  N   ILE A  29      48.640  28.460  34.090  1.00  0.00           N
ATOM    430  H   ILE A  29      48.750  28.010  33.190  1.00  0.00           H
ATOM    431  CA  ILE A  29      48.080  29.830  34.060  1.00  0.00           C
ATOM    432  HA  ILE A  29      48.370  30.160  35.060  1.00  0.00           H
ATOM    433  CB  ILE A  29      48.830  30.660  32.960  1.00  0.00           C
ATOM    434  HB  ILE A  29      48.730  30.060  32.060  1.00  0.00           H
ATOM    435  CG2 ILE A  29      48.040  31.990  32.690  1.00  0.00           C
ATOM    436 1HG2 ILE A  29      47.090  31.760  32.200  1.00  0.00           H
ATOM    437 2HG2 ILE A  29      47.980  32.530  33.630  1.00  0.00           H
ATOM    438 3HG2 ILE A  29      48.600  32.680  32.060  1.00  0.00           H
ATOM    439  CG1 ILE A  29      50.310  30.890  33.280  1.00  0.00           C
ATOM    440 2HG1 ILE A  29      50.430  31.420  34.220  1.00  0.00           H
ATOM    441 3HG1 ILE A  29      50.760  29.940  33.580  1.00  0.00           H
ATOM    442  CD1 ILE A  29      51.050  31.550  32.010  1.00  0.00           C
ATOM    443 1HD1 ILE A  29      50.710  32.570  31.830  1.00  0.00           H
ATOM    444 2HD1 ILE A  29      52.100  31.560  32.300  1.00  0.00           H
ATOM    445 3HD1 ILE A  29      50.920  30.960  31.100  1.00  0.00           H
ATOM    446  C   ILE A  29      46.510  29.790  33.930  1.00  0.00           C
ATOM    447  O   ILE A  29      46.010  28.930  33.170  1.00  0.00           O
ATOM    448  N   SER A  30      45.860  30.600  34.700  1.00  0.00           N
ATOM    449  H   SER A  30      46.310  31.040  35.490  1.00  0.00           H
ATOM    450  CA  SER A  30      44.410  30.860  34.590  1.00  0.00           C
ATOM    451  HA  SER A  30      43.970  29.950  34.190  1.00  0.00           H
ATOM    452  CB  SER A  30      43.750  30.930  35.970  1.00  0.00           C
ATOM    453  HB2 SER A  30      42.670  30.840  35.820  1.00  0.00           H
ATOM    454  HB3 SER A  30      44.080  30.050  36.530  1.00  0.00           H
ATOM    455  OG  SER A  30      44.160  32.050  36.720  1.00  0.00           O
ATOM    456  HG  SER A  30      43.420  32.650  36.780  1.00  0.00           H
ATOM    457  C   SER A  30      44.080  32.180  33.850  1.00  0.00           C
ATOM    458  O   SER A  30      42.990  32.260  33.320  1.00  0.00           O
ATOM    459  N   ASP A  31      45.020  33.080  33.760  1.00  0.00           N
ATOM    460  H   ASP A  31      45.880  32.860  34.250  1.00  0.00           H
ATOM    461  CA  ASP A  31      44.900  34.310  32.960  1.00  0.00           C
ATOM    462  HA  ASP A  31      44.510  34.030  31.980  1.00  0.00           H
ATOM    463  CB  ASP A  31      43.810  35.140  33.670  1.00  0.00           C
ATOM    464  HB2 ASP A  31      42.870  34.630  33.890  1.00  0.00           H
ATOM    465  HB3 ASP A  31      44.170  35.450  34.660  1.00  0.00           H
ATOM    466  CG  ASP A  31      43.560  36.420  32.940  1.00  0.00           C
ATOM    467  OD1 ASP A  31      43.370  36.240  31.730  1.00  0.00           O
ATOM    468  OD2 ASP A  31      43.470  37.540  33.480  1.00  0.00           O
ATOM    469  C   ASP A  31      46.180  35.090  32.790  1.00  0.00           C
ATOM    470  O   ASP A  31      47.070  35.020  33.610  1.00  0.00           O
ATOM    471  N   ALA A  32      46.250  35.910  31.750  1.00  0.00           N
ATOM    472  H   ALA A  32      45.400  36.020  31.220  1.00  0.00           H
ATOM    473  CA  ALA A  32      47.450  36.580  31.250  1.00  0.00           C
ATOM    474  HA  ALA A  32      48.060  36.760  32.130  1.00  0.00           H
ATOM    475  CB  ALA A  32      48.150  35.630  30.280  1.00  0.00           C
ATOM    476  HB1 ALA A  32      47.540  35.420  29.400  1.00  0.00           H
ATOM    477  HB2 ALA A  32      49.130  35.950  29.930  1.00  0.00           H
ATOM    478  HB3 ALA A  32      48.420  34.670  30.730  1.00  0.00           H
ATOM    479  C   ALA A  32      47.040  37.880  30.600  1.00  0.00           C
ATOM    480  O   ALA A  32      46.040  37.840  29.880  1.00  0.00           O
ATOM    481  N   ARG A  33      47.760  39.020  30.630  1.00  0.00           N
ATOM    482  H   ARG A  33      48.520  39.100  31.290  1.00  0.00           H
ATOM    483  CA  ARG A  33      47.700  40.080  29.590  1.00  0.00           C
ATOM    484  HA  ARG A  33      47.530  39.610  28.620  1.00  0.00           H
ATOM    485  CB  ARG A  33      46.470  41.040  29.770  1.00  0.00           C
ATOM    486  HB2 ARG A  33      46.470  41.850  29.030  1.00  0.00           H
ATOM    487  HB3 ARG A  33      45.550  40.520  29.520  1.00  0.00           H
ATOM    488  CG  ARG A  33      46.330  41.700  31.170  1.00  0.00           C
ATOM    489  HG2 ARG A  33      46.580  40.900  31.870  1.00  0.00           H
ATOM    490  HG3 ARG A  33      47.000  42.560  31.190  1.00  0.00           H
ATOM    491  CD  ARG A  33      44.900  42.120  31.540  1.00  0.00           C
ATOM    492  HD2 ARG A  33      44.370  41.170  31.470  1.00  0.00           H
ATOM    493  HD3 ARG A  33      44.840  42.530  32.540  1.00  0.00           H
ATOM    494  NE  ARG A  33      44.290  43.060  30.560  1.00  0.00           N
ATOM    495  HE  ARG A  33      43.700  42.630  29.870  1.00  0.00           H
ATOM    496  CZ  ARG A  33      44.330  44.400  30.500  1.00  0.00           C
ATOM    497  NH1 ARG A  33      45.140  45.070  31.250  1.00  0.00           N
ATOM    498 1HH1 ARG A  33      45.510  44.610  32.080  1.00  0.00           H
ATOM    499 2HH1 ARG A  33      45.220  46.070  31.220  1.00  0.00           H
ATOM    500  NH2 ARG A  33      43.710  45.070  29.620  1.00  0.00           N
ATOM    501 1HH2 ARG A  33      43.140  44.620  28.920  1.00  0.00           H
ATOM    502 2HH2 ARG A  33      43.820  46.070  29.520  1.00  0.00           H
ATOM    503  C   ARG A  33      49.030  40.850  29.590  1.00  0.00           C
ATOM    504  O   ARG A  33      49.750  40.750  30.560  1.00  0.00           O
ATOM    505  N   VAL A  34      49.150  41.780  28.580  1.00  0.00           N
ATOM    506  H   VAL A  34      48.450  41.670  27.860  1.00  0.00           H
ATOM    507  CA  VAL A  34      50.040  42.940  28.520  1.00  0.00           C
ATOM    508  HA  VAL A  34      50.710  42.840  29.380  1.00  0.00           H
ATOM    509  CB  VAL A  34      50.830  42.870  27.190  1.00  0.00           C
ATOM    510  HB  VAL A  34      50.130  42.700  26.370  1.00  0.00           H
ATOM    511  CG1 VAL A  34      51.540  44.170  26.880  1.00  0.00           C
ATOM    512 1HG1 VAL A  34      51.990  44.170  25.880  1.00  0.00           H
ATOM    513 2HG1 VAL A  34      50.800  44.970  26.830  1.00  0.00           H
ATOM    514 3HG1 VAL A  34      52.290  44.390  27.640  1.00  0.00           H
ATOM    515  CG2 VAL A  34      51.990  41.820  27.270  1.00  0.00           C
ATOM    516 1HG2 VAL A  34      51.540  40.850  27.490  1.00  0.00           H
ATOM    517 2HG2 VAL A  34      52.610  41.810  26.370  1.00  0.00           H
ATOM    518 3HG2 VAL A  34      52.700  42.100  28.040  1.00  0.00           H
ATOM    519  C   VAL A  34      49.180  44.240  28.530  1.00  0.00           C
ATOM    520  O   VAL A  34      48.090  44.300  27.860  1.00  0.00           O
ATOM    521  N   VAL A  35      49.500  45.300  29.290  1.00  0.00           N
ATOM    522  H   VAL A  35      50.390  45.290  29.780  1.00  0.00           H
ATOM    523  CA  VAL A  35      48.720  46.470  29.490  1.00  0.00           C
ATOM    524  HA  VAL A  35      47.710  46.080  29.580  1.00  0.00           H
ATOM    525  CB  VAL A  35      49.100  47.110  30.900  1.00  0.00           C
ATOM    526  HB  VAL A  35      50.180  47.240  30.800  1.00  0.00           H
ATOM    527  CG1 VAL A  35      48.400  48.370  31.120  1.00  0.00           C
ATOM    528 1HG1 VAL A  35      48.440  48.710  32.150  1.00  0.00           H
ATOM    529 2HG1 VAL A  35      48.910  49.140  30.530  1.00  0.00           H
ATOM    530 3HG1 VAL A  35      47.370  48.390  30.760  1.00  0.00           H
ATOM    531  CG2 VAL A  35      48.680  46.140  32.070  1.00  0.00           C
ATOM    532 1HG2 VAL A  35      47.610  45.960  32.100  1.00  0.00           H
ATOM    533 2HG2 VAL A  35      49.220  45.200  31.920  1.00  0.00           H
ATOM    534 3HG2 VAL A  35      48.970  46.440  33.070  1.00  0.00           H
ATOM    535  C   VAL A  35      48.960  47.440  28.330  1.00  0.00           C
ATOM    536  O   VAL A  35      49.970  48.110  28.290  1.00  0.00           O
ATOM    537  N   LYS A  36      48.090  47.310  27.340  1.00  0.00           N
ATOM    538  H   LYS A  36      47.350  46.640  27.430  1.00  0.00           H
ATOM    539  CA  LYS A  36      48.020  48.350  26.330  1.00  0.00           C
ATOM    540  HA  LYS A  36      49.050  48.630  26.100  1.00  0.00           H
ATOM    541  CB  LYS A  36      47.340  47.920  25.010  1.00  0.00           C
ATOM    542  HB2 LYS A  36      46.370  47.450  25.180  1.00  0.00           H
ATOM    543  HB3 LYS A  36      47.100  48.740  24.340  1.00  0.00           H
ATOM    544  CG  LYS A  36      48.360  47.030  24.340  1.00  0.00           C
ATOM    545  HG2 LYS A  36      49.180  47.660  24.010  1.00  0.00           H
ATOM    546  HG3 LYS A  36      48.790  46.230  24.950  1.00  0.00           H
ATOM    547  CD  LYS A  36      47.640  46.300  23.180  1.00  0.00           C
ATOM    548  HD2 LYS A  36      47.100  45.410  23.500  1.00  0.00           H
ATOM    549  HD3 LYS A  36      46.780  46.860  22.790  1.00  0.00           H
ATOM    550  CE  LYS A  36      48.460  46.010  21.960  1.00  0.00           C
ATOM    551  HE2 LYS A  36      47.850  45.730  21.100  1.00  0.00           H
ATOM    552  HE3 LYS A  36      48.930  46.950  21.670  1.00  0.00           H
ATOM    553  NZ  LYS A  36      49.520  45.100  22.210  1.00  0.00           N
ATOM    554  HZ1 LYS A  36      50.280  45.610  22.640  1.00  0.00           H
ATOM    555  HZ2 LYS A  36      49.210  44.280  22.710  1.00  0.00           H
ATOM    556  HZ3 LYS A  36      49.920  44.820  21.320  1.00  0.00           H
ATOM    557  C   LYS A  36      47.310  49.680  26.720  1.00  0.00           C
ATOM    558  O   LYS A  36      46.310  49.670  27.420  1.00  0.00           O
ATOM    559  N   ASP A  37      47.870  50.830  26.410  1.00  0.00           N
ATOM    560  H   ASP A  37      48.740  50.810  25.890  1.00  0.00           H
ATOM    561  CA  ASP A  37      47.270  52.170  26.670  1.00  0.00           C
ATOM    562  HA  ASP A  37      47.000  52.170  27.720  1.00  0.00           H
ATOM    563  CB  ASP A  37      48.370  53.240  26.410  1.00  0.00           C
ATOM    564  HB2 ASP A  37      49.200  53.270  27.120  1.00  0.00           H
ATOM    565  HB3 ASP A  37      48.910  52.940  25.510  1.00  0.00           H
ATOM    566  CG  ASP A  37      47.950  54.690  26.220  1.00  0.00           C
ATOM    567  OD1 ASP A  37      48.710  55.460  25.590  1.00  0.00           O
ATOM    568  OD2 ASP A  37      46.840  55.030  26.630  1.00  0.00           O
ATOM    569  C   ASP A  37      46.010  52.380  25.840  1.00  0.00           C
ATOM    570  O   ASP A  37      45.900  52.130  24.670  1.00  0.00           O
ATOM    571  N   MET A  38      44.960  52.770  26.580  1.00  0.00           N
ATOM    572  H   MET A  38      45.110  52.950  27.570  1.00  0.00           H
ATOM    573  CA  MET A  38      43.640  52.910  26.090  1.00  0.00           C
ATOM    574  HA  MET A  38      43.410  52.000  25.540  1.00  0.00           H
ATOM    575  CB  MET A  38      42.750  53.040  27.340  1.00  0.00           C
ATOM    576  HB2 MET A  38      43.010  52.300  28.100  1.00  0.00           H
ATOM    577  HB3 MET A  38      42.710  54.050  27.770  1.00  0.00           H
ATOM    578  CG  MET A  38      41.270  52.810  27.010  1.00  0.00           C
ATOM    579  HG2 MET A  38      40.660  53.020  27.890  1.00  0.00           H
ATOM    580  HG3 MET A  38      40.830  53.500  26.280  1.00  0.00           H
ATOM    581  SD  MET A  38      40.900  51.200  26.300  1.00  0.00           S
ATOM    582  CE  MET A  38      41.220  50.120  27.710  1.00  0.00           C
ATOM    583  HE1 MET A  38      40.910  49.110  27.450  1.00  0.00           H
ATOM    584  HE2 MET A  38      42.300  50.220  27.830  1.00  0.00           H
ATOM    585  HE3 MET A  38      40.690  50.430  28.620  1.00  0.00           H
ATOM    586  C   MET A  38      43.440  54.030  25.070  1.00  0.00           C
ATOM    587  O   MET A  38      42.450  53.950  24.390  1.00  0.00           O
ATOM    588  N   ALA A  39      44.410  54.940  24.920  1.00  0.00           N
ATOM    589  H   ALA A  39      45.170  54.830  25.580  1.00  0.00           H
ATOM    590  CA  ALA A  39      44.560  55.780  23.810  1.00  0.00           C
ATOM    591  HA  ALA A  39      43.610  55.930  23.310  1.00  0.00           H
ATOM    592  CB  ALA A  39      45.110  57.110  24.370  1.00  0.00           C
ATOM    593  HB1 ALA A  39      44.300  57.740  24.750  1.00  0.00           H
ATOM    594  HB2 ALA A  39      45.770  56.830  25.190  1.00  0.00           H
ATOM    595  HB3 ALA A  39      45.610  57.680  23.600  1.00  0.00           H
ATOM    596  C   ALA A  39      45.490  55.200  22.770  1.00  0.00           C
ATOM    597  O   ALA A  39      44.990  54.900  21.670  1.00  0.00           O
ATOM    598  N   THR A  40      46.790  55.190  23.010  1.00  0.00           N
ATOM    599  H   THR A  40      47.200  55.470  23.880  1.00  0.00           H
ATOM    600  CA  THR A  40      47.700  54.930  21.920  1.00  0.00           C
ATOM    601  HA  THR A  40      47.500  55.450  20.980  1.00  0.00           H
ATOM    602  CB  THR A  40      49.140  55.400  22.210  1.00  0.00           C
ATOM    603  HB  THR A  40      49.780  55.280  21.340  1.00  0.00           H
ATOM    604  CG2 THR A  40      49.220  56.910  22.460  1.00  0.00           C
ATOM    605 1HG2 THR A  40      48.870  57.470  21.590  1.00  0.00           H
ATOM    606 2HG2 THR A  40      48.560  57.140  23.290  1.00  0.00           H
ATOM    607 3HG2 THR A  40      50.210  57.220  22.790  1.00  0.00           H
ATOM    608  OG1 THR A  40      49.600  54.580  23.260  1.00  0.00           O
ATOM    609  HG1 THR A  40      49.110  54.850  24.040  1.00  0.00           H
ATOM    610  C   THR A  40      47.720  53.520  21.340  1.00  0.00           C
ATOM    611  O   THR A  40      48.270  53.300  20.230  1.00  0.00           O
ATOM    612  N   GLY A  41      47.170  52.490  22.080  1.00  0.00           N
ATOM    613  H   GLY A  41      46.660  52.760  22.900  1.00  0.00           H
ATOM    614  CA  GLY A  41      47.380  51.060  21.800  1.00  0.00           C
ATOM    615  HA2 GLY A  41      46.840  50.470  22.550  1.00  0.00           H
ATOM    616  HA3 GLY A  41      47.260  50.950  20.730  1.00  0.00           H
ATOM    617  C   GLY A  41      48.840  50.450  21.900  1.00  0.00           C
ATOM    618  O   GLY A  41      49.070  49.280  21.580  1.00  0.00           O
ATOM    619  N   LYS A  42      49.830  51.230  22.340  1.00  0.00           N
ATOM    620  H   LYS A  42      49.690  52.210  22.540  1.00  0.00           H
ATOM    621  CA  LYS A  42      51.200  50.760  22.740  1.00  0.00           C
ATOM    622  HA  LYS A  42      51.650  50.120  21.980  1.00  0.00           H
ATOM    623  CB  LYS A  42      52.090  52.000  22.820  1.00  0.00           C
ATOM    624  HB2 LYS A  42      51.600  52.700  23.500  1.00  0.00           H
ATOM    625  HB3 LYS A  42      53.050  51.790  23.280  1.00  0.00           H
ATOM    626  CG  LYS A  42      52.360  52.520  21.460  1.00  0.00           C
ATOM    627  HG2 LYS A  42      52.750  51.680  20.870  1.00  0.00           H
ATOM    628  HG3 LYS A  42      51.370  52.800  21.100  1.00  0.00           H
ATOM    629  CD  LYS A  42      53.380  53.690  21.340  1.00  0.00           C
ATOM    630  HD2 LYS A  42      52.960  54.560  21.850  1.00  0.00           H
ATOM    631  HD3 LYS A  42      54.370  53.370  21.670  1.00  0.00           H
ATOM    632  CE  LYS A  42      53.550  54.010  19.860  1.00  0.00           C
ATOM    633  HE2 LYS A  42      54.120  53.180  19.420  1.00  0.00           H
ATOM    634  HE3 LYS A  42      52.610  54.190  19.340  1.00  0.00           H
ATOM    635  NZ  LYS A  42      54.330  55.260  19.700  1.00  0.00           N
ATOM    636  HZ1 LYS A  42      53.850  56.070  20.060  1.00  0.00           H
ATOM    637  HZ2 LYS A  42      55.130  55.180  20.310  1.00  0.00           H
ATOM    638  HZ3 LYS A  42      54.700  55.360  18.770  1.00  0.00           H
ATOM    639  C   LYS A  42      51.130  50.010  24.050  1.00  0.00           C
ATOM    640  O   LYS A  42      50.260  50.310  24.900  1.00  0.00           O
ATOM    641  N   SER A  43      52.100  49.090  24.340  1.00  0.00           N
ATOM    642  H   SER A  43      52.790  48.900  23.630  1.00  0.00           H
ATOM    643  CA  SER A  43      52.260  48.500  25.710  1.00  0.00           C
ATOM    644  HA  SER A  43      51.350  48.130  26.160  1.00  0.00           H
ATOM    645  CB  SER A  43      53.340  47.410  25.670  1.00  0.00           C
ATOM    646  HB2 SER A  43      52.980  46.500  25.180  1.00  0.00           H
ATOM    647  HB3 SER A  43      54.260  47.740  25.200  1.00  0.00           H
ATOM    648  OG  SER A  43      53.720  46.970  26.960  1.00  0.00           O
ATOM    649  HG  SER A  43      54.380  46.280  26.840  1.00  0.00           H
ATOM    650  C   SER A  43      52.760  49.540  26.680  1.00  0.00           C
ATOM    651  O   SER A  43      53.660  50.330  26.330  1.00  0.00           O
ATOM    652  N   LYS A  44      52.400  49.530  27.940  1.00  0.00           N
ATOM    653  H   LYS A  44      51.600  48.940  28.160  1.00  0.00           H
ATOM    654  CA  LYS A  44      52.870  50.450  29.040  1.00  0.00           C
ATOM    655  HA  LYS A  44      53.080  51.430  28.610  1.00  0.00           H
ATOM    656  CB  LYS A  44      51.700  50.560  30.080  1.00  0.00           C
ATOM    657  HB2 LYS A  44      51.270  49.570  30.240  1.00  0.00           H
ATOM    658  HB3 LYS A  44      52.200  50.920  30.980  1.00  0.00           H
ATOM    659  CG  LYS A  44      50.660  51.580  29.640  1.00  0.00           C
ATOM    660  HG2 LYS A  44      51.140  52.370  29.060  1.00  0.00           H
ATOM    661  HG3 LYS A  44      49.990  51.060  28.950  1.00  0.00           H
ATOM    662  CD  LYS A  44      49.850  52.040  30.900  1.00  0.00           C
ATOM    663  HD2 LYS A  44      49.330  51.230  31.410  1.00  0.00           H
ATOM    664  HD3 LYS A  44      50.490  52.550  31.620  1.00  0.00           H
ATOM    665  CE  LYS A  44      48.660  52.880  30.560  1.00  0.00           C
ATOM    666  HE2 LYS A  44      49.100  53.700  29.990  1.00  0.00           H
ATOM    667  HE3 LYS A  44      48.030  52.190  30.000  1.00  0.00           H
ATOM    668  NZ  LYS A  44      48.090  53.440  31.780  1.00  0.00           N
ATOM    669  HZ1 LYS A  44      47.720  52.740  32.410  1.00  0.00           H
ATOM    670  HZ2 LYS A  44      48.690  54.060  32.300  1.00  0.00           H
ATOM    671  HZ3 LYS A  44      47.270  53.950  31.500  1.00  0.00           H
ATOM    672  C   LYS A  44      54.210  49.970  29.720  1.00  0.00           C
ATOM    673  O   LYS A  44      54.650  50.530  30.730  1.00  0.00           O
ATOM    674  N   GLY A  45      54.690  48.860  29.140  1.00  0.00           N
ATOM    675  H   GLY A  45      54.300  48.530  28.270  1.00  0.00           H
ATOM    676  CA  GLY A  45      55.900  48.180  29.620  1.00  0.00           C
ATOM    677  HA2 GLY A  45      56.420  47.720  28.780  1.00  0.00           H
ATOM    678  HA3 GLY A  45      56.510  48.900  30.150  1.00  0.00           H
ATOM    679  C   GLY A  45      55.580  47.130  30.720  1.00  0.00           C
ATOM    680  O   GLY A  45      56.580  46.720  31.350  1.00  0.00           O
ATOM    681  N   TYR A  46      54.360  46.680  30.970  1.00  0.00           N
ATOM    682  H   TYR A  46      53.580  46.970  30.390  1.00  0.00           H
ATOM    683  CA  TYR A  46      53.970  45.650  32.000  1.00  0.00           C
ATOM    684  HA  TYR A  46      54.780  44.910  31.940  1.00  0.00           H
ATOM    685  CB  TYR A  46      54.030  46.360  33.410  1.00  0.00           C
ATOM    686  HB2 TYR A  46      53.980  45.580  34.160  1.00  0.00           H
ATOM    687  HB3 TYR A  46      54.980  46.850  33.610  1.00  0.00           H
ATOM    688  CG  TYR A  46      52.930  47.420  33.780  1.00  0.00           C
ATOM    689  CD1 TYR A  46      53.160  48.710  33.270  1.00  0.00           C
ATOM    690  HD1 TYR A  46      54.090  48.890  32.750  1.00  0.00           H
ATOM    691  CE1 TYR A  46      52.340  49.790  33.690  1.00  0.00           C
ATOM    692  HE1 TYR A  46      52.670  50.790  33.450  1.00  0.00           H
ATOM    693  CZ  TYR A  46      51.210  49.580  34.560  1.00  0.00           C
ATOM    694  OH  TYR A  46      50.300  50.570  34.930  1.00  0.00           O
ATOM    695  HH  TYR A  46      50.680  51.460  34.890  1.00  0.00           H
ATOM    696  CE2 TYR A  46      50.890  48.210  34.920  1.00  0.00           C
ATOM    697  HE2 TYR A  46      49.990  48.020  35.480  1.00  0.00           H
ATOM    698  CD2 TYR A  46      51.730  47.130  34.500  1.00  0.00           C
ATOM    699  HD2 TYR A  46      51.470  46.120  34.770  1.00  0.00           H
ATOM    700  C   TYR A  46      52.710  44.790  31.720  1.00  0.00           C
ATOM    701  O   TYR A  46      51.940  45.070  30.800  1.00  0.00           O
ATOM    702  N   GLY A  47      52.460  43.800  32.590  1.00  0.00           N
ATOM    703  H   GLY A  47      53.180  43.650  33.290  1.00  0.00           H
ATOM    704  CA  GLY A  47      51.450  42.780  32.510  1.00  0.00           C
ATOM    705  HA2 GLY A  47      50.440  43.220  32.520  1.00  0.00           H
ATOM    706  HA3 GLY A  47      51.430  42.280  31.540  1.00  0.00           H
ATOM    707  C   GLY A  47      51.280  41.990  33.770  1.00  0.00           C
ATOM    708  O   GLY A  47      51.910  42.230  34.820  1.00  0.00           O
ATOM    709  N   PHE A  48      50.370  41.010  33.680  1.00  0.00           N
ATOM    710  H   PHE A  48      50.240  40.710  32.720  1.00  0.00           H
ATOM    711  CA  PHE A  48      49.910  40.250  34.830  1.00  0.00           C
ATOM    712  HA  PHE A  48      50.610  40.280  35.660  1.00  0.00           H
ATOM    713  CB  PHE A  48      48.620  40.710  35.560  1.00  0.00           C
ATOM    714  HB2 PHE A  48      47.830  40.670  34.800  1.00  0.00           H
ATOM    715  HB3 PHE A  48      48.420  39.960  36.340  1.00  0.00           H
ATOM    716  CG  PHE A  48      48.790  42.030  36.210  1.00  0.00           C
ATOM    717  CD1 PHE A  48      49.010  42.070  37.630  1.00  0.00           C
ATOM    718  HD1 PHE A  48      49.080  41.160  38.210  1.00  0.00           H
ATOM    719  CE1 PHE A  48      49.390  43.350  38.150  1.00  0.00           C
ATOM    720  HE1 PHE A  48      49.630  43.400  39.200  1.00  0.00           H
ATOM    721  CZ  PHE A  48      49.310  44.520  37.450  1.00  0.00           C
ATOM    722  HZ  PHE A  48      49.500  45.470  37.940  1.00  0.00           H
ATOM    723  CE2 PHE A  48      49.040  44.420  36.060  1.00  0.00           C
ATOM    724  HE2 PHE A  48      49.100  45.260  35.380  1.00  0.00           H
ATOM    725  CD2 PHE A  48      48.750  43.200  35.510  1.00  0.00           C
ATOM    726  HD2 PHE A  48      48.450  43.190  34.470  1.00  0.00           H
ATOM    727  C   PHE A  48      49.720  38.800  34.310  1.00  0.00           C
ATOM    728  O   PHE A  48      49.390  38.540  33.160  1.00  0.00           O
ATOM    729  N   VAL A  49      49.780  37.890  35.240  1.00  0.00           N
ATOM    730  H   VAL A  49      50.300  38.210  36.050  1.00  0.00           H
ATOM    731  CA  VAL A  49      49.550  36.470  35.130  1.00  0.00           C
ATOM    732  HA  VAL A  49      48.880  36.370  34.270  1.00  0.00           H
ATOM    733  CB  VAL A  49      50.800  35.650  34.930  1.00  0.00           C
ATOM    734  HB  VAL A  49      51.380  35.610  35.850  1.00  0.00           H
ATOM    735  CG1 VAL A  49      50.410  34.210  34.550  1.00  0.00           C
ATOM    736 1HG1 VAL A  49      49.870  33.720  35.360  1.00  0.00           H
ATOM    737 2HG1 VAL A  49      49.790  34.030  33.670  1.00  0.00           H
ATOM    738 3HG1 VAL A  49      51.380  33.740  34.360  1.00  0.00           H
ATOM    739  CG2 VAL A  49      51.740  36.140  33.850  1.00  0.00           C
ATOM    740 1HG2 VAL A  49      51.280  36.110  32.870  1.00  0.00           H
ATOM    741 2HG2 VAL A  49      51.980  37.150  34.180  1.00  0.00           H
ATOM    742 3HG2 VAL A  49      52.660  35.550  33.870  1.00  0.00           H
ATOM    743  C   VAL A  49      48.800  36.010  36.450  1.00  0.00           C
ATOM    744  O   VAL A  49      49.200  36.480  37.540  1.00  0.00           O
ATOM    745  N   SER A  50      47.760  35.200  36.240  1.00  0.00           N
ATOM    746  H   SER A  50      47.760  34.850  35.290  1.00  0.00           H
ATOM    747  CA  SER A  50      47.000  34.510  37.280  1.00  0.00           C
ATOM    748  HA  SER A  50      47.300  34.950  38.230  1.00  0.00           H
ATOM    749  CB  SER A  50      45.560  34.910  37.080  1.00  0.00           C
ATOM    750  HB2 SER A  50      45.460  35.990  37.190  1.00  0.00           H
ATOM    751  HB3 SER A  50      45.240  34.540  36.110  1.00  0.00           H
ATOM    752  OG  SER A  50      44.760  34.380  38.150  1.00  0.00           O
ATOM    753  HG  SER A  50      44.440  33.510  37.890  1.00  0.00           H
ATOM    754  C   SER A  50      47.150  32.970  37.290  1.00  0.00           C
ATOM    755  O   SER A  50      47.250  32.340  36.220  1.00  0.00           O
ATOM    756  N   PHE A  51      47.100  32.330  38.470  1.00  0.00           N
ATOM    757  H   PHE A  51      46.800  32.800  39.310  1.00  0.00           H
ATOM    758  CA  PHE A  51      47.370  30.890  38.720  1.00  0.00           C
ATOM    759  HA  PHE A  51      47.310  30.340  37.780  1.00  0.00           H
ATOM    760  CB  PHE A  51      48.820  30.680  39.300  1.00  0.00           C
ATOM    761  HB2 PHE A  51      48.810  31.270  40.210  1.00  0.00           H
ATOM    762  HB3 PHE A  51      49.050  29.680  39.660  1.00  0.00           H
ATOM    763  CG  PHE A  51      50.000  31.040  38.390  1.00  0.00           C
ATOM    764  CD1 PHE A  51      50.540  32.320  38.450  1.00  0.00           C
ATOM    765  HD1 PHE A  51      50.030  33.060  39.040  1.00  0.00           H
ATOM    766  CE1 PHE A  51      51.470  32.640  37.440  1.00  0.00           C
ATOM    767  HE1 PHE A  51      51.820  33.660  37.470  1.00  0.00           H
ATOM    768  CZ  PHE A  51      51.970  31.660  36.610  1.00  0.00           C
ATOM    769  HZ  PHE A  51      52.750  31.900  35.910  1.00  0.00           H
ATOM    770  CE2 PHE A  51      51.420  30.350  36.600  1.00  0.00           C
ATOM    771  HE2 PHE A  51      51.790  29.550  35.970  1.00  0.00           H
ATOM    772  CD2 PHE A  51      50.410  30.070  37.450  1.00  0.00           C
ATOM    773  HD2 PHE A  51      49.920  29.100  37.430  1.00  0.00           H
ATOM    774  C   PHE A  51      46.370  30.240  39.680  1.00  0.00           C
ATOM    775  O   PHE A  51      45.980  30.930  40.630  1.00  0.00           O
ATOM    776  N   PHE A  52      46.050  28.960  39.570  1.00  0.00           N
ATOM    777  H   PHE A  52      46.690  28.460  38.970  1.00  0.00           H
ATOM    778  CA  PHE A  52      45.150  28.220  40.520  1.00  0.00           C
ATOM    779  HA  PHE A  52      44.290  28.860  40.700  1.00  0.00           H
ATOM    780  CB  PHE A  52      44.620  26.890  39.840  1.00  0.00           C
ATOM    781  HB2 PHE A  52      45.380  26.110  39.890  1.00  0.00           H
ATOM    782  HB3 PHE A  52      43.880  26.430  40.490  1.00  0.00           H
ATOM    783  CG  PHE A  52      44.050  27.110  38.470  1.00  0.00           C
ATOM    784  CD1 PHE A  52      42.690  27.430  38.450  1.00  0.00           C
ATOM    785  HD1 PHE A  52      42.170  27.510  39.390  1.00  0.00           H
ATOM    786  CE1 PHE A  52      42.040  27.660  37.210  1.00  0.00           C
ATOM    787  HE1 PHE A  52      40.970  27.740  37.270  1.00  0.00           H
ATOM    788  CZ  PHE A  52      42.880  27.640  36.000  1.00  0.00           C
ATOM    789  HZ  PHE A  52      42.460  27.780  35.020  1.00  0.00           H
ATOM    790  CE2 PHE A  52      44.240  27.390  36.070  1.00  0.00           C
ATOM    791  HE2 PHE A  52      44.790  27.250  35.150  1.00  0.00           H
ATOM    792  CD2 PHE A  52      44.820  27.030  37.320  1.00  0.00           C
ATOM    793  HD2 PHE A  52      45.860  26.760  37.350  1.00  0.00           H
ATOM    794  C   PHE A  52      45.790  27.960  41.960  1.00  0.00           C
ATOM    795  O   PHE A  52      45.110  27.370  42.800  1.00  0.00           O
ATOM    796  N   ASN A  53      47.090  28.280  42.110  1.00  0.00           N
ATOM    797  H   ASN A  53      47.560  28.820  41.400  1.00  0.00           H
ATOM    798  CA  ASN A  53      47.880  27.590  43.170  1.00  0.00           C
ATOM    799  HA  ASN A  53      47.330  27.540  44.100  1.00  0.00           H
ATOM    800  CB  ASN A  53      48.360  26.280  42.600  1.00  0.00           C
ATOM    801  HB2 ASN A  53      47.480  25.700  42.310  1.00  0.00           H
ATOM    802  HB3 ASN A  53      48.880  26.460  41.660  1.00  0.00           H
ATOM    803  CG  ASN A  53      49.170  25.400  43.470  1.00  0.00           C
ATOM    804  OD1 ASN A  53      49.660  25.810  44.490  1.00  0.00           O
ATOM    805  ND2 ASN A  53      49.390  24.170  43.140  1.00  0.00           N
ATOM    806 1HD2 ASN A  53      50.030  23.580  43.660  1.00  0.00           H
ATOM    807 2HD2 ASN A  53      48.930  23.770  42.340  1.00  0.00           H
ATOM    808  C   ASN A  53      49.090  28.620  43.430  1.00  0.00           C
ATOM    809  O   ASN A  53      49.700  29.180  42.550  1.00  0.00           O
ATOM    810  N   LYS A  54      49.440  28.810  44.730  1.00  0.00           N
ATOM    811  H   LYS A  54      48.740  28.340  45.290  1.00  0.00           H
ATOM    812  CA  LYS A  54      50.470  29.630  45.390  1.00  0.00           C
ATOM    813  HA  LYS A  54      50.190  30.670  45.210  1.00  0.00           H
ATOM    814  CB  LYS A  54      50.630  29.420  46.910  1.00  0.00           C
ATOM    815  HB2 LYS A  54      49.590  29.460  47.240  1.00  0.00           H
ATOM    816  HB3 LYS A  54      51.010  28.410  47.010  1.00  0.00           H
ATOM    817  CG  LYS A  54      51.440  30.550  47.700  1.00  0.00           C
ATOM    818  HG2 LYS A  54      52.450  30.530  47.290  1.00  0.00           H
ATOM    819  HG3 LYS A  54      51.010  31.530  47.510  1.00  0.00           H
ATOM    820  CD  LYS A  54      51.460  30.180  49.220  1.00  0.00           C
ATOM    821  HD2 LYS A  54      51.610  29.100  49.340  1.00  0.00           H
ATOM    822  HD3 LYS A  54      52.290  30.650  49.740  1.00  0.00           H
ATOM    823  CE  LYS A  54      50.090  30.380  49.840  1.00  0.00           C
ATOM    824  HE2 LYS A  54      50.010  31.460  49.960  1.00  0.00           H
ATOM    825  HE3 LYS A  54      49.380  29.950  49.130  1.00  0.00           H
ATOM    826  NZ  LYS A  54      49.830  29.690  51.130  1.00  0.00           N
ATOM    827  HZ1 LYS A  54      49.810  28.700  50.920  1.00  0.00           H
ATOM    828  HZ2 LYS A  54      50.540  29.930  51.810  1.00  0.00           H
ATOM    829  HZ3 LYS A  54      48.990  30.060  51.550  1.00  0.00           H
ATOM    830  C   LYS A  54      51.810  29.290  44.650  1.00  0.00           C
ATOM    831  O   LYS A  54      52.600  30.180  44.370  1.00  0.00           O
ATOM    832  N   TRP A  55      52.070  28.020  44.640  1.00  0.00           N
ATOM    833  H   TRP A  55      51.400  27.340  44.970  1.00  0.00           H
ATOM    834  CA  TRP A  55      53.420  27.460  44.240  1.00  0.00           C
ATOM    835  HA  TRP A  55      54.160  28.100  44.720  1.00  0.00           H
ATOM    836  CB  TRP A  55      53.640  26.050  44.780  1.00  0.00           C
ATOM    837  HB2 TRP A  55      52.970  25.370  44.260  1.00  0.00           H
ATOM    838  HB3 TRP A  55      54.630  25.640  44.580  1.00  0.00           H
ATOM    839  CG  TRP A  55      53.380  25.950  46.280  1.00  0.00           C
ATOM    840  CD1 TRP A  55      52.580  25.010  46.810  1.00  0.00           C
ATOM    841  HD1 TRP A  55      52.080  24.320  46.150  1.00  0.00           H
ATOM    842  NE1 TRP A  55      52.340  25.220  48.150  1.00  0.00           N
ATOM    843  HE1 TRP A  55      51.920  24.560  48.790  1.00  0.00           H
ATOM    844  CE2 TRP A  55      53.030  26.380  48.560  1.00  0.00           C
ATOM    845  CZ2 TRP A  55      53.030  27.080  49.740  1.00  0.00           C
ATOM    846  HZ2 TRP A  55      52.590  26.660  50.630  1.00  0.00           H
ATOM    847  CH2 TRP A  55      53.920  28.190  49.850  1.00  0.00           C
ATOM    848  HH2 TRP A  55      53.990  28.700  50.800  1.00  0.00           H
ATOM    849  CZ3 TRP A  55      54.770  28.540  48.780  1.00  0.00           C
ATOM    850  HZ3 TRP A  55      55.520  29.310  48.880  1.00  0.00           H
ATOM    851  CE3 TRP A  55      54.570  27.950  47.500  1.00  0.00           C
ATOM    852  HE3 TRP A  55      55.310  28.250  46.770  1.00  0.00           H
ATOM    853  CD2 TRP A  55      53.730  26.820  47.400  1.00  0.00           C
ATOM    854  C   TRP A  55      53.710  27.560  42.710  1.00  0.00           C
ATOM    855  O   TRP A  55      54.870  27.330  42.310  1.00  0.00           O
ATOM    856  N   ASP A  56      52.780  27.900  41.850  1.00  0.00           N
ATOM    857  H   ASP A  56      51.860  27.590  42.110  1.00  0.00           H
ATOM    858  CA  ASP A  56      53.020  28.180  40.440  1.00  0.00           C
ATOM    859  HA  ASP A  56      53.810  27.480  40.160  1.00  0.00           H
ATOM    860  CB  ASP A  56      51.810  27.900  39.560  1.00  0.00           C
ATOM    861  HB2 ASP A  56      50.940  28.400  39.980  1.00  0.00           H
ATOM    862  HB3 ASP A  56      52.080  28.260  38.560  1.00  0.00           H
ATOM    863  CG  ASP A  56      51.570  26.410  39.400  1.00  0.00           C
ATOM    864  OD1 ASP A  56      52.270  25.480  39.820  1.00  0.00           O
ATOM    865  OD2 ASP A  56      50.490  26.090  38.760  1.00  0.00           O
ATOM    866  C   ASP A  56      53.480  29.560  40.310  1.00  0.00           C
ATOM    867  O   ASP A  56      54.490  29.900  39.690  1.00  0.00           O
ATOM    868  N   ALA A  57      52.760  30.520  40.870  1.00  0.00           N
ATOM    869  H   ALA A  57      51.890  30.280  41.320  1.00  0.00           H
ATOM    870  CA  ALA A  57      53.170  31.980  41.020  1.00  0.00           C
ATOM    871  HA  ALA A  57      53.160  32.510  40.070  1.00  0.00           H
ATOM    872  CB  ALA A  57      52.090  32.760  41.740  1.00  0.00           C
ATOM    873  HB1 ALA A  57      52.480  33.780  41.750  1.00  0.00           H
ATOM    874  HB2 ALA A  57      51.170  32.630  41.180  1.00  0.00           H
ATOM    875  HB3 ALA A  57      51.940  32.450  42.770  1.00  0.00           H
ATOM    876  C   ALA A  57      54.540  32.180  41.700  1.00  0.00           C
ATOM    877  O   ALA A  57      55.420  32.790  41.100  1.00  0.00           O
ATOM    878  N   GLU A  58      54.820  31.560  42.840  1.00  0.00           N
ATOM    879  H   GLU A  58      54.110  31.030  43.330  1.00  0.00           H
ATOM    880  CA  GLU A  58      56.130  31.560  43.470  1.00  0.00           C
ATOM    881  HA  GLU A  58      56.380  32.580  43.760  1.00  0.00           H
ATOM    882  CB  GLU A  58      55.950  30.720  44.740  1.00  0.00           C
ATOM    883  HB2 GLU A  58      55.130  31.240  45.230  1.00  0.00           H
ATOM    884  HB3 GLU A  58      55.670  29.710  44.420  1.00  0.00           H
ATOM    885  CG  GLU A  58      57.060  30.450  45.760  1.00  0.00           C
ATOM    886  HG2 GLU A  58      56.740  29.810  46.580  1.00  0.00           H
ATOM    887  HG3 GLU A  58      57.710  29.730  45.250  1.00  0.00           H
ATOM    888  CD  GLU A  58      57.900  31.610  46.230  1.00  0.00           C
ATOM    889  OE1 GLU A  58      57.680  32.780  45.810  1.00  0.00           O
ATOM    890  OE2 GLU A  58      58.910  31.480  46.950  1.00  0.00           O
ATOM    891  C   GLU A  58      57.320  31.000  42.670  1.00  0.00           C
ATOM    892  O   GLU A  58      58.380  31.560  42.570  1.00  0.00           O
ATOM    893  N   ASN A  59      57.070  29.930  41.910  1.00  0.00           N
ATOM    894  H   ASN A  59      56.120  29.590  41.840  1.00  0.00           H
ATOM    895  CA  ASN A  59      57.940  29.400  40.880  1.00  0.00           C
ATOM    896  HA  ASN A  59      58.930  29.310  41.340  1.00  0.00           H
ATOM    897  CB  ASN A  59      57.510  28.040  40.400  1.00  0.00           C
ATOM    898  HB2 ASN A  59      57.230  27.410  41.240  1.00  0.00           H
ATOM    899  HB3 ASN A  59      56.740  28.170  39.650  1.00  0.00           H
ATOM    900  CG  ASN A  59      58.620  27.330  39.610  1.00  0.00           C
ATOM    901  OD1 ASN A  59      59.770  27.670  39.690  1.00  0.00           O
ATOM    902  ND2 ASN A  59      58.320  26.370  38.730  1.00  0.00           N
ATOM    903 1HD2 ASN A  59      59.100  25.910  38.270  1.00  0.00           H
ATOM    904 2HD2 ASN A  59      57.410  25.950  38.860  1.00  0.00           H
ATOM    905  C   ASN A  59      58.200  30.360  39.690  1.00  0.00           C
ATOM    906  O   ASN A  59      59.350  30.680  39.480  1.00  0.00           O
ATOM    907  N   ALA A  60      57.210  30.920  39.030  1.00  0.00           N
ATOM    908  H   ALA A  60      56.270  30.590  39.150  1.00  0.00           H
ATOM    909  CA  ALA A  60      57.300  31.980  37.980  1.00  0.00           C
ATOM    910  HA  ALA A  60      57.940  31.600  37.170  1.00  0.00           H
ATOM    911  CB  ALA A  60      55.970  32.260  37.350  1.00  0.00           C
ATOM    912  HB1 ALA A  60      55.480  32.960  38.030  1.00  0.00           H
ATOM    913  HB2 ALA A  60      55.970  32.740  36.370  1.00  0.00           H
ATOM    914  HB3 ALA A  60      55.310  31.390  37.350  1.00  0.00           H
ATOM    915  C   ALA A  60      57.980  33.240  38.390  1.00  0.00           C
ATOM    916  O   ALA A  60      58.900  33.640  37.680  1.00  0.00           O
ATOM    917  N   ILE A  61      57.760  33.770  39.580  1.00  0.00           N
ATOM    918  H   ILE A  61      57.030  33.340  40.130  1.00  0.00           H
ATOM    919  CA  ILE A  61      58.460  35.010  39.970  1.00  0.00           C
ATOM    920  HA  ILE A  61      58.150  35.790  39.270  1.00  0.00           H
ATOM    921  CB  ILE A  61      57.920  35.460  41.320  1.00  0.00           C
ATOM    922  HB  ILE A  61      57.900  34.580  41.960  1.00  0.00           H
ATOM    923  CG2 ILE A  61      58.860  36.360  42.100  1.00  0.00           C
ATOM    924 1HG2 ILE A  61      58.630  36.720  43.100  1.00  0.00           H
ATOM    925 2HG2 ILE A  61      59.780  35.810  42.290  1.00  0.00           H
ATOM    926 3HG2 ILE A  61      59.000  37.260  41.490  1.00  0.00           H
ATOM    927  CG1 ILE A  61      56.380  35.960  41.360  1.00  0.00           C
ATOM    928 2HG1 ILE A  61      56.320  36.970  40.940  1.00  0.00           H
ATOM    929 3HG1 ILE A  61      55.950  35.320  40.600  1.00  0.00           H
ATOM    930  CD1 ILE A  61      55.880  35.760  42.750  1.00  0.00           C
ATOM    931 1HD1 ILE A  61      55.800  34.720  43.060  1.00  0.00           H
ATOM    932 2HD1 ILE A  61      56.440  36.360  43.470  1.00  0.00           H
ATOM    933 3HD1 ILE A  61      54.870  36.160  42.770  1.00  0.00           H
ATOM    934  C   ILE A  61      59.930  34.900  39.970  1.00  0.00           C
ATOM    935  O   ILE A  61      60.620  35.760  39.470  1.00  0.00           O
ATOM    936  N   GLN A  62      60.470  33.840  40.520  1.00  0.00           N
ATOM    937  H   GLN A  62      59.780  33.180  40.850  1.00  0.00           H
ATOM    938  CA  GLN A  62      61.870  33.530  40.450  1.00  0.00           C
ATOM    939  HA  GLN A  62      62.400  34.430  40.770  1.00  0.00           H
ATOM    940  CB  GLN A  62      62.000  32.360  41.420  1.00  0.00           C
ATOM    941  HB2 GLN A  62      61.680  32.680  42.420  1.00  0.00           H
ATOM    942  HB3 GLN A  62      61.420  31.540  40.990  1.00  0.00           H
ATOM    943  CG  GLN A  62      63.390  31.750  41.570  1.00  0.00           C
ATOM    944  HG2 GLN A  62      63.280  31.080  42.420  1.00  0.00           H
ATOM    945  HG3 GLN A  62      63.750  31.260  40.660  1.00  0.00           H
ATOM    946  CD  GLN A  62      64.410  32.760  42.030  1.00  0.00           C
ATOM    947  OE1 GLN A  62      65.500  32.890  41.520  1.00  0.00           O
ATOM    948  NE2 GLN A  62      64.160  33.620  42.970  1.00  0.00           N
ATOM    949 1HE2 GLN A  62      64.900  34.270  43.210  1.00  0.00           H
ATOM    950 2HE2 GLN A  62      63.310  33.660  43.520  1.00  0.00           H
ATOM    951  C   GLN A  62      62.350  33.180  39.000  1.00  0.00           C
ATOM    952  O   GLN A  62      63.400  33.650  38.460  1.00  0.00           O
ATOM    953  N   GLN A  63      61.620  32.260  38.340  1.00  0.00           N
ATOM    954  H   GLN A  63      60.840  31.790  38.770  1.00  0.00           H
ATOM    955  CA  GLN A  63      62.010  31.790  36.950  1.00  0.00           C
ATOM    956  HA  GLN A  63      62.960  31.260  36.990  1.00  0.00           H
ATOM    957  CB  GLN A  63      60.960  30.710  36.520  1.00  0.00           C
ATOM    958  HB2 GLN A  63      59.930  31.050  36.660  1.00  0.00           H
ATOM    959  HB3 GLN A  63      61.050  30.470  35.460  1.00  0.00           H
ATOM    960  CG  GLN A  63      61.080  29.390  37.350  1.00  0.00           C
ATOM    961  HG2 GLN A  63      61.180  29.530  38.430  1.00  0.00           H
ATOM    962  HG3 GLN A  63      60.190  28.790  37.190  1.00  0.00           H
ATOM    963  CD  GLN A  63      62.270  28.530  36.980  1.00  0.00           C
ATOM    964  OE1 GLN A  63      62.500  28.180  35.790  1.00  0.00           O
ATOM    965  NE2 GLN A  63      63.180  28.120  37.880  1.00  0.00           N
ATOM    966 1HE2 GLN A  63      63.900  27.460  37.640  1.00  0.00           H
ATOM    967 2HE2 GLN A  63      62.900  28.210  38.850  1.00  0.00           H
ATOM    968  C   GLN A  63      62.050  32.960  35.950  1.00  0.00           C
ATOM    969  O   GLN A  63      62.900  32.900  35.070  1.00  0.00           O
ATOM    970  N   MET A  64      61.230  33.990  36.090  1.00  0.00           N
ATOM    971  H   MET A  64      60.460  34.000  36.740  1.00  0.00           H
ATOM    972  CA  MET A  64      61.150  35.060  35.140  1.00  0.00           C
ATOM    973  HA  MET A  64      61.640  34.690  34.240  1.00  0.00           H
ATOM    974  CB  MET A  64      59.610  35.350  34.780  1.00  0.00           C
ATOM    975  HB2 MET A  64      59.110  35.430  35.740  1.00  0.00           H
ATOM    976  HB3 MET A  64      59.510  36.350  34.360  1.00  0.00           H
ATOM    977  CG  MET A  64      58.990  34.280  33.860  1.00  0.00           C
ATOM    978  HG2 MET A  64      59.320  33.270  34.120  1.00  0.00           H
ATOM    979  HG3 MET A  64      57.920  34.180  34.040  1.00  0.00           H
ATOM    980  SD  MET A  64      59.150  34.560  32.020  1.00  0.00           S
ATOM    981  CE  MET A  64      60.830  33.930  31.580  1.00  0.00           C
ATOM    982  HE1 MET A  64      60.850  34.050  30.500  1.00  0.00           H
ATOM    983  HE2 MET A  64      61.620  34.550  32.010  1.00  0.00           H
ATOM    984  HE3 MET A  64      60.890  32.840  31.680  1.00  0.00           H
ATOM    985  C   MET A  64      61.960  36.220  35.710  1.00  0.00           C
ATOM    986  O   MET A  64      62.460  37.010  34.900  1.00  0.00           O
ATOM    987  N   GLY A  65      62.160  36.340  37.040  1.00  0.00           N
ATOM    988  H   GLY A  65      61.770  35.590  37.590  1.00  0.00           H
ATOM    989  CA  GLY A  65      62.880  37.470  37.700  1.00  0.00           C
ATOM    990  HA2 GLY A  65      62.170  38.290  37.790  1.00  0.00           H
ATOM    991  HA3 GLY A  65      63.070  37.120  38.710  1.00  0.00           H
ATOM    992  C   GLY A  65      64.240  37.930  37.090  1.00  0.00           C
ATOM    993  O   GLY A  65      65.220  37.180  37.160  1.00  0.00           O
ATOM    994  N   GLY A  66      64.320  39.160  36.470  1.00  0.00           N
ATOM    995  H   GLY A  66      63.420  39.500  36.150  1.00  0.00           H
ATOM    996  CA  GLY A  66      65.470  39.770  35.770  1.00  0.00           C
ATOM    997  HA2 GLY A  66      65.240  40.740  35.320  1.00  0.00           H
ATOM    998  HA3 GLY A  66      66.260  40.040  36.460  1.00  0.00           H
ATOM    999  C   GLY A  66      66.000  39.050  34.560  1.00  0.00           C
ATOM   1000  O   GLY A  66      67.170  39.240  34.220  1.00  0.00           O
ATOM   1001  N   GLN A  67      65.170  38.250  33.920  1.00  0.00           N
ATOM   1002  H   GLN A  67      64.200  38.240  34.190  1.00  0.00           H
ATOM   1003  CA  GLN A  67      65.540  37.580  32.630  1.00  0.00           C
ATOM   1004  HA  GLN A  67      66.600  37.340  32.690  1.00  0.00           H
ATOM   1005  CB  GLN A  67      64.780  36.240  32.510  1.00  0.00           C
ATOM   1006  HB2 GLN A  67      63.710  36.430  32.400  1.00  0.00           H
ATOM   1007  HB3 GLN A  67      65.090  35.760  31.580  1.00  0.00           H
ATOM   1008  CG  GLN A  67      64.950  35.240  33.590  1.00  0.00           C
ATOM   1009  HG2 GLN A  67      64.740  35.740  34.540  1.00  0.00           H
ATOM   1010  HG3 GLN A  67      64.250  34.420  33.430  1.00  0.00           H
ATOM   1011  CD  GLN A  67      66.330  34.680  33.750  1.00  0.00           C
ATOM   1012  OE1 GLN A  67      66.980  34.800  34.780  1.00  0.00           O
ATOM   1013  NE2 GLN A  67      66.840  34.070  32.670  1.00  0.00           N
ATOM   1014 1HE2 GLN A  67      67.690  33.520  32.680  1.00  0.00           H
ATOM   1015 2HE2 GLN A  67      66.330  33.970  31.810  1.00  0.00           H
ATOM   1016  C   GLN A  67      65.320  38.460  31.370  1.00  0.00           C
ATOM   1017  O   GLN A  67      64.310  39.180  31.260  1.00  0.00           O
ATOM   1018  N   TRP A  68      66.200  38.400  30.390  1.00  0.00           N
ATOM   1019  H   TRP A  68      66.920  37.700  30.530  1.00  0.00           H
ATOM   1020  CA  TRP A  68      66.000  39.100  29.060  1.00  0.00           C
ATOM   1021  HA  TRP A  68      65.800  40.150  29.270  1.00  0.00           H
ATOM   1022  CB  TRP A  68      67.300  39.060  28.290  1.00  0.00           C
ATOM   1023  HB2 TRP A  68      67.670  38.030  28.270  1.00  0.00           H
ATOM   1024  HB3 TRP A  68      67.300  39.390  27.250  1.00  0.00           H
ATOM   1025  CG  TRP A  68      68.250  39.940  28.990  1.00  0.00           C
ATOM   1026  CD1 TRP A  68      69.180  39.640  29.880  1.00  0.00           C
ATOM   1027  HD1 TRP A  68      69.380  38.630  30.210  1.00  0.00           H
ATOM   1028  NE1 TRP A  68      69.980  40.720  30.160  1.00  0.00           N
ATOM   1029  HE1 TRP A  68      70.770  40.670  30.780  1.00  0.00           H
ATOM   1030  CE2 TRP A  68      69.420  41.840  29.560  1.00  0.00           C
ATOM   1031  CZ2 TRP A  68      69.840  43.200  29.590  1.00  0.00           C
ATOM   1032  HZ2 TRP A  68      70.750  43.540  30.060  1.00  0.00           H
ATOM   1033  CH2 TRP A  68      69.150  44.130  28.800  1.00  0.00           C
ATOM   1034  HH2 TRP A  68      69.410  45.180  28.770  1.00  0.00           H
ATOM   1035  CZ3 TRP A  68      68.080  43.680  27.960  1.00  0.00           C
ATOM   1036  HZ3 TRP A  68      67.570  44.380  27.320  1.00  0.00           H
ATOM   1037  CE3 TRP A  68      67.670  42.360  27.980  1.00  0.00           C
ATOM   1038  HE3 TRP A  68      67.010  41.990  27.220  1.00  0.00           H
ATOM   1039  CD2 TRP A  68      68.290  41.370  28.840  1.00  0.00           C
ATOM   1040  C   TRP A  68      64.860  38.440  28.250  1.00  0.00           C
ATOM   1041  O   TRP A  68      64.820  37.210  28.030  1.00  0.00           O
ATOM   1042  N   LEU A  69      63.980  39.250  27.610  1.00  0.00           N
ATOM   1043  H   LEU A  69      64.030  40.250  27.780  1.00  0.00           H
ATOM   1044  CA  LEU A  69      62.850  38.870  26.730  1.00  0.00           C
ATOM   1045  HA  LEU A  69      63.190  37.990  26.180  1.00  0.00           H
ATOM   1046  CB  LEU A  69      61.640  38.640  27.630  1.00  0.00           C
ATOM   1047  HB2 LEU A  69      61.890  37.730  28.170  1.00  0.00           H
ATOM   1048  HB3 LEU A  69      61.520  39.420  28.380  1.00  0.00           H
ATOM   1049  CG  LEU A  69      60.240  38.410  27.010  1.00  0.00           C
ATOM   1050  HG  LEU A  69      59.900  39.350  26.570  1.00  0.00           H
ATOM   1051  CD1 LEU A  69      60.320  37.200  25.940  1.00  0.00           C
ATOM   1052 1HD1 LEU A  69      60.760  36.260  26.240  1.00  0.00           H
ATOM   1053 2HD1 LEU A  69      59.360  37.070  25.440  1.00  0.00           H
ATOM   1054 3HD1 LEU A  69      61.040  37.490  25.170  1.00  0.00           H
ATOM   1055  CD2 LEU A  69      59.230  38.140  28.080  1.00  0.00           C
ATOM   1056 1HD2 LEU A  69      58.220  38.190  27.680  1.00  0.00           H
ATOM   1057 2HD2 LEU A  69      59.360  37.120  28.460  1.00  0.00           H
ATOM   1058 3HD2 LEU A  69      59.360  38.760  28.970  1.00  0.00           H
ATOM   1059  C   LEU A  69      62.660  39.960  25.620  1.00  0.00           C
ATOM   1060  O   LEU A  69      62.430  41.150  25.950  1.00  0.00           O
ATOM   1061  N   GLY A  70      62.940  39.600  24.380  1.00  0.00           N
ATOM   1062  H   GLY A  70      63.280  38.640  24.340  1.00  0.00           H
ATOM   1063  CA  GLY A  70      62.780  40.460  23.190  1.00  0.00           C
ATOM   1064  HA2 GLY A  70      62.990  39.920  22.270  1.00  0.00           H
ATOM   1065  HA3 GLY A  70      61.730  40.760  23.090  1.00  0.00           H
ATOM   1066  C   GLY A  70      63.650  41.810  23.230  1.00  0.00           C
ATOM   1067  O   GLY A  70      63.160  42.860  22.780  1.00  0.00           O
ATOM   1068  N   GLY A  71      64.920  41.750  23.670  1.00  0.00           N
ATOM   1069  H   GLY A  71      65.340  40.850  23.810  1.00  0.00           H
ATOM   1070  CA  GLY A  71      65.690  43.000  23.900  1.00  0.00           C
ATOM   1071  HA2 GLY A  71      66.710  42.670  24.120  1.00  0.00           H
ATOM   1072  HA3 GLY A  71      65.680  43.560  22.970  1.00  0.00           H
ATOM   1073  C   GLY A  71      65.320  43.840  25.130  1.00  0.00           C
ATOM   1074  O   GLY A  71      65.860  44.920  25.260  1.00  0.00           O
ATOM   1075  N   ARG A  72      64.420  43.410  26.050  1.00  0.00           N
ATOM   1076  H   ARG A  72      63.870  42.580  25.860  1.00  0.00           H
ATOM   1077  CA  ARG A  72      64.300  44.070  27.360  1.00  0.00           C
ATOM   1078  HA  ARG A  72      65.080  44.820  27.460  1.00  0.00           H
ATOM   1079  CB  ARG A  72      63.060  44.920  27.550  1.00  0.00           C
ATOM   1080  HB2 ARG A  72      62.170  44.400  27.190  1.00  0.00           H
ATOM   1081  HB3 ARG A  72      62.930  45.170  28.600  1.00  0.00           H
ATOM   1082  CG  ARG A  72      63.050  46.200  26.730  1.00  0.00           C
ATOM   1083  HG2 ARG A  72      64.000  46.710  26.880  1.00  0.00           H
ATOM   1084  HG3 ARG A  72      62.890  46.100  25.650  1.00  0.00           H
ATOM   1085  CD  ARG A  72      61.910  47.160  27.140  1.00  0.00           C
ATOM   1086  HD2 ARG A  72      62.100  48.040  26.530  1.00  0.00           H
ATOM   1087  HD3 ARG A  72      60.940  46.710  26.920  1.00  0.00           H
ATOM   1088  NE  ARG A  72      61.940  47.560  28.570  1.00  0.00           N
ATOM   1089  HE  ARG A  72      62.790  47.300  29.060  1.00  0.00           H
ATOM   1090  CZ  ARG A  72      61.240  48.470  29.260  1.00  0.00           C
ATOM   1091  NH1 ARG A  72      60.120  48.960  28.780  1.00  0.00           N
ATOM   1092 1HH1 ARG A  72      59.660  48.340  28.130  1.00  0.00           H
ATOM   1093 2HH1 ARG A  72      59.580  49.660  29.260  1.00  0.00           H
ATOM   1094  NH2 ARG A  72      61.620  48.800  30.420  1.00  0.00           N
ATOM   1095 1HH2 ARG A  72      62.510  48.400  30.690  1.00  0.00           H
ATOM   1096 2HH2 ARG A  72      61.170  49.570  30.900  1.00  0.00           H
ATOM   1097  C   ARG A  72      64.450  43.140  28.530  1.00  0.00           C
ATOM   1098  O   ARG A  72      63.970  41.990  28.500  1.00  0.00           O
ATOM   1099  N   GLN A  73      65.120  43.570  29.620  1.00  0.00           N
ATOM   1100  H   GLN A  73      65.400  44.540  29.690  1.00  0.00           H
ATOM   1101  CA  GLN A  73      65.080  42.800  30.890  1.00  0.00           C
ATOM   1102  HA  GLN A  73      65.080  41.740  30.640  1.00  0.00           H
ATOM   1103  CB  GLN A  73      66.290  43.260  31.680  1.00  0.00           C
ATOM   1104  HB2 GLN A  73      67.170  43.160  31.030  1.00  0.00           H
ATOM   1105  HB3 GLN A  73      66.220  44.320  31.940  1.00  0.00           H
ATOM   1106  CG  GLN A  73      66.760  42.310  32.730  1.00  0.00           C
ATOM   1107  HG2 GLN A  73      66.240  42.360  33.690  1.00  0.00           H
ATOM   1108  HG3 GLN A  73      66.670  41.240  32.500  1.00  0.00           H
ATOM   1109  CD  GLN A  73      68.240  42.560  33.130  1.00  0.00           C
ATOM   1110  OE1 GLN A  73      68.760  43.660  33.220  1.00  0.00           O
ATOM   1111  NE2 GLN A  73      68.920  41.560  33.480  1.00  0.00           N
ATOM   1112 1HE2 GLN A  73      69.920  41.630  33.630  1.00  0.00           H
ATOM   1113 2HE2 GLN A  73      68.460  40.670  33.610  1.00  0.00           H
ATOM   1114  C   GLN A  73      63.780  43.090  31.730  1.00  0.00           C
ATOM   1115  O   GLN A  73      63.330  44.220  31.860  1.00  0.00           O
ATOM   1116  N   ILE A  74      63.180  41.990  32.240  1.00  0.00           N
ATOM   1117  H   ILE A  74      63.360  41.030  32.010  1.00  0.00           H
ATOM   1118  CA  ILE A  74      61.920  42.060  32.920  1.00  0.00           C
ATOM   1119  HA  ILE A  74      61.400  42.980  32.650  1.00  0.00           H
ATOM   1120  CB  ILE A  74      61.030  40.910  32.460  1.00  0.00           C
ATOM   1121  HB  ILE A  74      60.020  41.070  32.840  1.00  0.00           H
ATOM   1122  CG2 ILE A  74      60.890  41.040  30.910  1.00  0.00           C
ATOM   1123 1HG2 ILE A  74      60.520  41.960  30.460  1.00  0.00           H
ATOM   1124 2HG2 ILE A  74      61.840  40.710  30.460  1.00  0.00           H
ATOM   1125 3HG2 ILE A  74      60.150  40.340  30.530  1.00  0.00           H
ATOM   1126  CG1 ILE A  74      61.350  39.460  32.870  1.00  0.00           C
ATOM   1127 2HG1 ILE A  74      62.210  39.080  32.330  1.00  0.00           H
ATOM   1128 3HG1 ILE A  74      61.560  39.490  33.940  1.00  0.00           H
ATOM   1129  CD1 ILE A  74      60.310  38.300  32.640  1.00  0.00           C
ATOM   1130 1HD1 ILE A  74      60.690  37.280  32.690  1.00  0.00           H
ATOM   1131 2HD1 ILE A  74      59.590  38.330  33.460  1.00  0.00           H
ATOM   1132 3HD1 ILE A  74      59.900  38.350  31.630  1.00  0.00           H
ATOM   1133  C   ILE A  74      62.130  42.180  34.420  1.00  0.00           C
ATOM   1134  O   ILE A  74      63.200  41.860  34.960  1.00  0.00           O
ATOM   1135  N   ARG A  75      61.070  42.460  35.180  1.00  0.00           N
ATOM   1136  H   ARG A  75      60.180  42.620  34.730  1.00  0.00           H
ATOM   1137  CA  ARG A  75      61.040  42.420  36.670  1.00  0.00           C
ATOM   1138  HA  ARG A  75      61.850  41.730  36.910  1.00  0.00           H
ATOM   1139  CB  ARG A  75      61.390  43.790  37.180  1.00  0.00           C
ATOM   1140  HB2 ARG A  75      61.320  43.760  38.270  1.00  0.00           H
ATOM   1141  HB3 ARG A  75      62.450  43.960  37.040  1.00  0.00           H
ATOM   1142  CG  ARG A  75      60.520  44.890  36.670  1.00  0.00           C
ATOM   1143  HG2 ARG A  75      60.830  45.050  35.630  1.00  0.00           H
ATOM   1144  HG3 ARG A  75      59.450  44.760  36.850  1.00  0.00           H
ATOM   1145  CD  ARG A  75      60.970  46.100  37.380  1.00  0.00           C
ATOM   1146  HD2 ARG A  75      62.060  46.150  37.350  1.00  0.00           H
ATOM   1147  HD3 ARG A  75      60.590  46.930  36.780  1.00  0.00           H
ATOM   1148  NE  ARG A  75      60.430  46.180  38.780  1.00  0.00           N
ATOM   1149  HE  ARG A  75      60.700  45.440  39.410  1.00  0.00           H
ATOM   1150  CZ  ARG A  75      59.480  47.020  39.270  1.00  0.00           C
ATOM   1151  NH1 ARG A  75      58.840  47.950  38.550  1.00  0.00           N
ATOM   1152 1HH1 ARG A  75      58.810  47.810  37.550  1.00  0.00           H
ATOM   1153 2HH1 ARG A  75      58.120  48.470  39.040  1.00  0.00           H
ATOM   1154  NH2 ARG A  75      59.290  47.010  40.550  1.00  0.00           N
ATOM   1155 1HH2 ARG A  75      59.540  46.220  41.120  1.00  0.00           H
ATOM   1156 2HH2 ARG A  75      58.800  47.740  41.050  1.00  0.00           H
ATOM   1157  C   ARG A  75      59.680  41.890  37.140  1.00  0.00           C
ATOM   1158  O   ARG A  75      58.730  42.150  36.460  1.00  0.00           O
ATOM   1159  N   THR A  76      59.650  41.110  38.230  1.00  0.00           N
ATOM   1160  H   THR A  76      60.500  40.890  38.730  1.00  0.00           H
ATOM   1161  CA  THR A  76      58.340  40.470  38.590  1.00  0.00           C
ATOM   1162  HA  THR A  76      57.520  41.150  38.350  1.00  0.00           H
ATOM   1163  CB  THR A  76      58.080  39.200  37.770  1.00  0.00           C
ATOM   1164  HB  THR A  76      57.980  39.520  36.730  1.00  0.00           H
ATOM   1165  CG2 THR A  76      59.210  38.110  37.870  1.00  0.00           C
ATOM   1166 1HG2 THR A  76      60.080  38.500  37.340  1.00  0.00           H
ATOM   1167 2HG2 THR A  76      59.470  37.900  38.910  1.00  0.00           H
ATOM   1168 3HG2 THR A  76      58.940  37.160  37.410  1.00  0.00           H
ATOM   1169  OG1 THR A  76      56.890  38.440  38.090  1.00  0.00           O
ATOM   1170  HG1 THR A  76      56.210  39.120  38.160  1.00  0.00           H
ATOM   1171  C   THR A  76      58.210  40.140  40.120  1.00  0.00           C
ATOM   1172  O   THR A  76      59.160  39.930  40.830  1.00  0.00           O
ATOM   1173  N   ASN A  77      56.910  40.180  40.530  1.00  0.00           N
ATOM   1174  H   ASN A  77      56.350  40.340  39.700  1.00  0.00           H
ATOM   1175  CA  ASN A  77      56.420  40.160  41.840  1.00  0.00           C
ATOM   1176  HA  ASN A  77      57.120  39.660  42.500  1.00  0.00           H
ATOM   1177  CB  ASN A  77      56.480  41.670  42.350  1.00  0.00           C
ATOM   1178  HB2 ASN A  77      55.810  42.400  41.880  1.00  0.00           H
ATOM   1179  HB3 ASN A  77      56.170  41.610  43.390  1.00  0.00           H
ATOM   1180  CG  ASN A  77      57.890  42.280  42.370  1.00  0.00           C
ATOM   1181  OD1 ASN A  77      58.200  43.120  41.570  1.00  0.00           O
ATOM   1182  ND2 ASN A  77      58.730  41.730  43.280  1.00  0.00           N
ATOM   1183 1HD2 ASN A  77      59.680  42.070  43.220  1.00  0.00           H
ATOM   1184 2HD2 ASN A  77      58.400  41.220  44.090  1.00  0.00           H
ATOM   1185  C   ASN A  77      55.050  39.520  42.030  1.00  0.00           C
ATOM   1186  O   ASN A  77      54.380  39.200  41.040  1.00  0.00           O
ATOM   1187  N   TRP A  78      54.600  39.310  43.250  1.00  0.00           N
ATOM   1188  H   TRP A  78      55.140  39.660  44.020  1.00  0.00           H
ATOM   1189  CA  TRP A  78      53.230  39.170  43.610  1.00  0.00           C
ATOM   1190  HA  TRP A  78      52.960  38.320  42.990  1.00  0.00           H
ATOM   1191  CB  TRP A  78      53.080  39.030  45.130  1.00  0.00           C
ATOM   1192  HB2 TRP A  78      53.320  39.990  45.580  1.00  0.00           H
ATOM   1193  HB3 TRP A  78      52.030  39.000  45.400  1.00  0.00           H
ATOM   1194  CG  TRP A  78      53.810  37.840  45.670  1.00  0.00           C
ATOM   1195  CD1 TRP A  78      55.000  37.800  46.310  1.00  0.00           C
ATOM   1196  HD1 TRP A  78      55.530  38.710  46.570  1.00  0.00           H
ATOM   1197  NE1 TRP A  78      55.430  36.470  46.430  1.00  0.00           N
ATOM   1198  HE1 TRP A  78      56.380  36.160  46.540  1.00  0.00           H
ATOM   1199  CE2 TRP A  78      54.470  35.620  45.920  1.00  0.00           C
ATOM   1200  CZ2 TRP A  78      54.370  34.250  45.830  1.00  0.00           C
ATOM   1201  HZ2 TRP A  78      55.240  33.650  46.080  1.00  0.00           H
ATOM   1202  CH2 TRP A  78      53.250  33.640  45.250  1.00  0.00           C
ATOM   1203  HH2 TRP A  78      52.960  32.600  45.160  1.00  0.00           H
ATOM   1204  CZ3 TRP A  78      52.190  34.460  44.830  1.00  0.00           C
ATOM   1205  HZ3 TRP A  78      51.300  34.030  44.410  1.00  0.00           H
ATOM   1206  CE3 TRP A  78      52.340  35.870  44.850  1.00  0.00           C
ATOM   1207  HE3 TRP A  78      51.570  36.460  44.370  1.00  0.00           H
ATOM   1208  CD2 TRP A  78      53.430  36.440  45.440  1.00  0.00           C
ATOM   1209  C   TRP A  78      52.360  40.410  43.170  1.00  0.00           C
ATOM   1210  O   TRP A  78      52.860  41.530  43.090  1.00  0.00           O
ATOM   1211  N   ALA A  79      51.130  40.200  42.960  1.00  0.00           N
ATOM   1212  H   ALA A  79      50.900  39.220  42.940  1.00  0.00           H
ATOM   1213  CA  ALA A  79      50.030  41.140  42.690  1.00  0.00           C
ATOM   1214  HA  ALA A  79      50.290  42.150  43.040  1.00  0.00           H
ATOM   1215  CB  ALA A  79      49.840  41.220  41.200  1.00  0.00           C
ATOM   1216  HB1 ALA A  79      48.820  41.380  40.870  1.00  0.00           H
ATOM   1217  HB2 ALA A  79      50.540  41.910  40.710  1.00  0.00           H
ATOM   1218  HB3 ALA A  79      50.050  40.220  40.820  1.00  0.00           H
ATOM   1219  C   ALA A  79      48.710  40.760  43.520  1.00  0.00           C
ATOM   1220  O   ALA A  79      48.510  39.590  43.780  1.00  0.00           O
ATOM   1221  N   THR A  80      47.830  41.740  43.690  1.00  0.00           N
ATOM   1222  H   THR A  80      48.130  42.630  43.320  1.00  0.00           H
ATOM   1223  CA  THR A  80      46.820  41.650  44.630  1.00  0.00           C
ATOM   1224  HA  THR A  80      47.190  41.480  45.640  1.00  0.00           H
ATOM   1225  CB  THR A  80      46.180  43.030  44.750  1.00  0.00           C
ATOM   1226  HB  THR A  80      45.540  43.250  43.900  1.00  0.00           H
ATOM   1227  CG2 THR A  80      45.280  43.040  46.010  1.00  0.00           C
ATOM   1228 1HG2 THR A  80      45.000  44.030  46.390  1.00  0.00           H
ATOM   1229 2HG2 THR A  80      44.320  42.650  45.690  1.00  0.00           H
ATOM   1230 3HG2 THR A  80      45.780  42.470  46.780  1.00  0.00           H
ATOM   1231  OG1 THR A  80      47.170  43.980  45.030  1.00  0.00           O
ATOM   1232  HG1 THR A  80      47.590  44.170  44.180  1.00  0.00           H
ATOM   1233  C   THR A  80      45.710  40.660  44.260  1.00  0.00           C
ATOM   1234  O   THR A  80      45.200  40.790  43.150  1.00  0.00           O
ATOM   1235  N   ARG A  81      45.350  39.630  45.100  1.00  0.00           N
ATOM   1236  H   ARG A  81      45.770  39.550  46.020  1.00  0.00           H
ATOM   1237  CA  ARG A  81      44.430  38.590  44.780  1.00  0.00           C
ATOM   1238  HA  ARG A  81      44.770  38.190  43.820  1.00  0.00           H
ATOM   1239  CB  ARG A  81      44.530  37.520  45.980  1.00  0.00           C
ATOM   1240  HB2 ARG A  81      44.280  37.930  46.960  1.00  0.00           H
ATOM   1241  HB3 ARG A  81      43.800  36.720  45.870  1.00  0.00           H
ATOM   1242  CG  ARG A  81      45.950  36.900  46.050  1.00  0.00           C
ATOM   1243  HG2 ARG A  81      46.130  36.460  45.060  1.00  0.00           H
ATOM   1244  HG3 ARG A  81      46.740  37.650  46.150  1.00  0.00           H
ATOM   1245  CD  ARG A  81      46.010  35.800  47.100  1.00  0.00           C
ATOM   1246  HD2 ARG A  81      47.040  35.470  47.060  1.00  0.00           H
ATOM   1247  HD3 ARG A  81      45.960  36.340  48.040  1.00  0.00           H
ATOM   1248  NE  ARG A  81      45.040  34.640  46.850  1.00  0.00           N
ATOM   1249  HE  ARG A  81      44.900  34.390  45.880  1.00  0.00           H
ATOM   1250  CZ  ARG A  81      44.880  33.630  47.700  1.00  0.00           C
ATOM   1251  NH1 ARG A  81      45.110  33.700  48.990  1.00  0.00           N
ATOM   1252 1HH1 ARG A  81      45.440  34.580  49.350  1.00  0.00           H
ATOM   1253 2HH1 ARG A  81      45.090  32.910  49.620  1.00  0.00           H
ATOM   1254  NH2 ARG A  81      44.390  32.500  47.260  1.00  0.00           N
ATOM   1255 1HH2 ARG A  81      44.170  32.400  46.280  1.00  0.00           H
ATOM   1256 2HH2 ARG A  81      44.340  31.740  47.920  1.00  0.00           H
ATOM   1257  C   ARG A  81      43.000  39.130  44.720  1.00  0.00           C
ATOM   1258  O   ARG A  81      42.690  40.110  45.410  1.00  0.00           O
ATOM   1259  N   LYS A  82      42.080  38.470  43.990  1.00  0.00           N
ATOM   1260  H   LYS A  82      42.310  37.580  43.580  1.00  0.00           H
ATOM   1261  CA  LYS A  82      40.820  39.010  43.700  1.00  0.00           C
ATOM   1262  HA  LYS A  82      41.020  40.060  43.470  1.00  0.00           H
ATOM   1263  CB  LYS A  82      40.260  38.470  42.400  1.00  0.00           C
ATOM   1264  HB2 LYS A  82      39.700  37.580  42.650  1.00  0.00           H
ATOM   1265  HB3 LYS A  82      39.490  39.180  42.130  1.00  0.00           H
ATOM   1266  CG  LYS A  82      41.350  38.220  41.400  1.00  0.00           C
ATOM   1267  HG2 LYS A  82      42.110  37.520  41.740  1.00  0.00           H
ATOM   1268  HG3 LYS A  82      40.800  37.690  40.630  1.00  0.00           H
ATOM   1269  CD  LYS A  82      42.000  39.560  40.920  1.00  0.00           C
ATOM   1270  HD2 LYS A  82      41.180  40.260  40.800  1.00  0.00           H
ATOM   1271  HD3 LYS A  82      42.720  39.830  41.690  1.00  0.00           H
ATOM   1272  CE  LYS A  82      42.560  39.550  39.490  1.00  0.00           C
ATOM   1273  HE2 LYS A  82      43.480  38.990  39.320  1.00  0.00           H
ATOM   1274  HE3 LYS A  82      41.710  39.130  38.960  1.00  0.00           H
ATOM   1275  NZ  LYS A  82      42.930  40.930  39.180  1.00  0.00           N
ATOM   1276  HZ1 LYS A  82      43.730  40.950  38.560  1.00  0.00           H
ATOM   1277  HZ2 LYS A  82      42.210  41.540  38.820  1.00  0.00           H
ATOM   1278  HZ3 LYS A  82      43.250  41.360  40.040  1.00  0.00           H
ATOM   1279  C   LYS A  82      39.940  38.790  44.980  1.00  0.00           C
ATOM   1280  O   LYS A  82      40.300  38.030  45.850  1.00  0.00           O
ATOM   1281  N   PRO A  83      38.710  39.410  45.070  1.00  0.00           N
ATOM   1282  CD  PRO A  83      38.130  40.430  44.160  1.00  0.00           C
ATOM   1283  HD2 PRO A  83      37.590  40.060  43.290  1.00  0.00           H
ATOM   1284  HD3 PRO A  83      38.940  41.110  43.870  1.00  0.00           H
ATOM   1285  CG  PRO A  83      37.170  41.250  44.970  1.00  0.00           C
ATOM   1286  HG2 PRO A  83      36.390  41.650  44.330  1.00  0.00           H
ATOM   1287  HG3 PRO A  83      37.510  42.200  45.390  1.00  0.00           H
ATOM   1288  CB  PRO A  83      36.670  40.360  46.080  1.00  0.00           C
ATOM   1289  HB2 PRO A  83      35.870  39.700  45.730  1.00  0.00           H
ATOM   1290  HB3 PRO A  83      36.420  40.940  46.970  1.00  0.00           H
ATOM   1291  CA  PRO A  83      37.990  39.490  46.300  1.00  0.00           C
ATOM   1292  HA  PRO A  83      38.580  40.160  46.920  1.00  0.00           H
ATOM   1293  C   PRO A  83      37.650  38.120  47.040  1.00  0.00           C
ATOM   1294  O   PRO A  83      37.540  38.160  48.260  1.00  0.00           O
ATOM   1295  N   PRO A  84      37.490  36.950  46.350  1.00  0.00           N
ATOM   1296  CD  PRO A  84      37.230  36.740  44.930  1.00  0.00           C
ATOM   1297  HD2 PRO A  84      38.150  36.470  44.400  1.00  0.00           H
ATOM   1298  HD3 PRO A  84      36.800  37.600  44.400  1.00  0.00           H
ATOM   1299  CG  PRO A  84      36.300  35.550  44.930  1.00  0.00           C
ATOM   1300  HG2 PRO A  84      36.320  35.040  43.960  1.00  0.00           H
ATOM   1301  HG3 PRO A  84      35.270  35.870  45.140  1.00  0.00           H
ATOM   1302  CB  PRO A  84      36.730  34.680  46.090  1.00  0.00           C
ATOM   1303  HB2 PRO A  84      37.540  33.980  45.890  1.00  0.00           H
ATOM   1304  HB3 PRO A  84      35.830  34.140  46.370  1.00  0.00           H
ATOM   1305  CA  PRO A  84      37.280  35.650  47.070  1.00  0.00           C
ATOM   1306  HA  PRO A  84      36.580  35.800  47.890  1.00  0.00           H
ATOM   1307  C   PRO A  84      38.500  35.130  47.840  1.00  0.00           C
ATOM   1308  O   PRO A  84      38.460  34.000  48.360  1.00  0.00           O
ATOM   1309  N   ALA A  85      39.580  35.840  48.010  1.00  0.00           N
ATOM   1310  H   ALA A  85      39.640  36.730  47.530  1.00  0.00           H
ATOM   1311  CA  ALA A  85      40.740  35.370  48.810  1.00  0.00           C
ATOM   1312  HA  ALA A  85      40.910  34.320  48.550  1.00  0.00           H
ATOM   1313  CB  ALA A  85      41.940  36.250  48.370  1.00  0.00           C
ATOM   1314  HB1 ALA A  85      41.710  37.240  48.750  1.00  0.00           H
ATOM   1315  HB2 ALA A  85      42.880  35.840  48.740  1.00  0.00           H
ATOM   1316  HB3 ALA A  85      41.910  36.340  47.280  1.00  0.00           H
ATOM   1317  C   ALA A  85      40.470  35.360  50.300  1.00  0.00           C
ATOM   1318  O   ALA A  85      39.530  35.970  50.780  1.00  0.00           O
ATOM   1319  N   PRO A  86      41.300  34.730  51.190  1.00  0.00           N
ATOM   1320  CD  PRO A  86      42.370  33.780  50.880  1.00  0.00           C
ATOM   1321  HD2 PRO A  86      43.160  34.200  50.260  1.00  0.00           H
ATOM   1322  HD3 PRO A  86      41.910  32.840  50.560  1.00  0.00           H
ATOM   1323  CG  PRO A  86      43.020  33.520  52.290  1.00  0.00           C
ATOM   1324  HG2 PRO A  86      43.850  34.230  52.310  1.00  0.00           H
ATOM   1325  HG3 PRO A  86      43.420  32.520  52.400  1.00  0.00           H
ATOM   1326  CB  PRO A  86      41.860  33.770  53.250  1.00  0.00           C
ATOM   1327  HB2 PRO A  86      42.260  34.120  54.200  1.00  0.00           H
ATOM   1328  HB3 PRO A  86      41.180  32.930  53.380  1.00  0.00           H
ATOM   1329  CA  PRO A  86      41.120  34.930  52.590  1.00  0.00           C
ATOM   1330  HA  PRO A  86      40.050  34.860  52.780  1.00  0.00           H
ATOM   1331  C   PRO A  86      41.570  36.300  53.130  1.00  0.00           C
ATOM   1332  O   PRO A  86      42.800  36.670  53.120  1.00  0.00           O
ATOM   1333  N   LYS A  87      40.630  37.120  53.540  1.00  0.00           N
ATOM   1334  H   LYS A  87      39.670  36.800  53.470  1.00  0.00           H
ATOM   1335  CA  LYS A  87      40.780  38.480  54.100  1.00  0.00           C
ATOM   1336  HA  LYS A  87      41.640  38.500  54.780  1.00  0.00           H
ATOM   1337  CB  LYS A  87      41.190  39.470  52.980  1.00  0.00           C
ATOM   1338  HB2 LYS A  87      41.450  40.460  53.350  1.00  0.00           H
ATOM   1339  HB3 LYS A  87      42.050  39.090  52.430  1.00  0.00           H
ATOM   1340  CG  LYS A  87      40.070  39.660  51.970  1.00  0.00           C
ATOM   1341  HG2 LYS A  87      39.790  38.710  51.530  1.00  0.00           H
ATOM   1342  HG3 LYS A  87      39.220  40.090  52.480  1.00  0.00           H
ATOM   1343  CD  LYS A  87      40.660  40.660  50.860  1.00  0.00           C
ATOM   1344  HD2 LYS A  87      40.740  41.670  51.270  1.00  0.00           H
ATOM   1345  HD3 LYS A  87      41.630  40.330  50.460  1.00  0.00           H
ATOM   1346  CE  LYS A  87      39.690  40.790  49.710  1.00  0.00           C
ATOM   1347  HE2 LYS A  87      39.910  39.950  49.050  1.00  0.00           H
ATOM   1348  HE3 LYS A  87      38.700  40.760  50.180  1.00  0.00           H
ATOM   1349  NZ  LYS A  87      40.000  42.040  48.900  1.00  0.00           N
ATOM   1350  HZ1 LYS A  87      40.430  42.670  49.560  1.00  0.00           H
ATOM   1351  HZ2 LYS A  87      40.660  41.790  48.170  1.00  0.00           H
ATOM   1352  HZ3 LYS A  87      39.150  42.430  48.530  1.00  0.00           H
ATOM   1353  C   LYS A  87      39.560  38.960  54.930  1.00  0.00           C
ATOM   1354  O   LYS A  87      38.370  38.640  54.710  1.00  0.00           O
ATOM   1355  N   SER A  88      39.820  39.920  55.790  1.00  0.00           N
ATOM   1356  H   SER A  88      40.800  40.140  55.860  1.00  0.00           H
ATOM   1357  CA  SER A  88      38.870  40.840  56.360  1.00  0.00           C
ATOM   1358  HA  SER A  88      38.320  40.280  57.120  1.00  0.00           H
ATOM   1359  CB  SER A  88      39.570  42.010  56.960  1.00  0.00           C
ATOM   1360  HB2 SER A  88      40.110  41.730  57.870  1.00  0.00           H
ATOM   1361  HB3 SER A  88      40.280  42.460  56.270  1.00  0.00           H
ATOM   1362  OG  SER A  88      38.540  42.910  57.250  1.00  0.00           O
ATOM   1363  HG  SER A  88      38.370  42.860  58.200  1.00  0.00           H
ATOM   1364  C   SER A  88      37.870  41.230  55.210  1.00  0.00           C
ATOM   1365  O   SER A  88      38.280  41.910  54.210  1.00  0.00           O
ATOM   1366  N   THR A  89      36.570  40.980  55.220  1.00  0.00           N
ATOM   1367  H   THR A  89      36.160  40.330  55.870  1.00  0.00           H
ATOM   1368  CA  THR A  89      35.540  41.820  54.510  1.00  0.00           C
ATOM   1369  HA  THR A  89      35.940  42.810  54.290  1.00  0.00           H
ATOM   1370  CB  THR A  89      35.320  41.390  53.050  1.00  0.00           C
ATOM   1371  HB  THR A  89      36.180  40.770  52.800  1.00  0.00           H
ATOM   1372  CG2 THR A  89      34.150  40.510  52.660  1.00  0.00           C
ATOM   1373 1HG2 THR A  89      34.280  39.560  53.180  1.00  0.00           H
ATOM   1374 2HG2 THR A  89      33.250  41.050  52.970  1.00  0.00           H
ATOM   1375 3HG2 THR A  89      34.070  40.380  51.580  1.00  0.00           H
ATOM   1376  OG1 THR A  89      35.210  42.390  52.080  1.00  0.00           O
ATOM   1377  HG1 THR A  89      36.110  42.690  51.970  1.00  0.00           H
ATOM   1378  C   THR A  89      34.260  41.740  55.310  1.00  0.00           C
ATOM   1379  O   THR A  89      34.130  40.860  56.150  1.00  0.00           O
ATOM   1380  N   TYR A  90      33.360  42.720  55.140  1.00  0.00           N
ATOM   1381  H   TYR A  90      33.650  43.430  54.480  1.00  0.00           H
ATOM   1382  CA  TYR A  90      32.050  42.810  55.780  1.00  0.00           C
ATOM   1383  HA  TYR A  90      31.760  43.860  55.690  1.00  0.00           H
ATOM   1384  CB  TYR A  90      31.090  41.920  54.910  1.00  0.00           C
ATOM   1385  HB2 TYR A  90      31.180  42.060  53.830  1.00  0.00           H
ATOM   1386  HB3 TYR A  90      31.420  40.910  55.140  1.00  0.00           H
ATOM   1387  CG  TYR A  90      29.610  42.140  55.180  1.00  0.00           C
ATOM   1388  CD1 TYR A  90      29.070  43.400  54.820  1.00  0.00           C
ATOM   1389  HD1 TYR A  90      29.680  44.150  54.350  1.00  0.00           H
ATOM   1390  CE1 TYR A  90      27.770  43.760  55.300  1.00  0.00           C
ATOM   1391  HE1 TYR A  90      27.390  44.730  55.020  1.00  0.00           H
ATOM   1392  CZ  TYR A  90      26.990  42.810  55.950  1.00  0.00           C
ATOM   1393  OH  TYR A  90      25.770  43.100  56.430  1.00  0.00           O
ATOM   1394  HH  TYR A  90      25.260  42.300  56.590  1.00  0.00           H
ATOM   1395  CE2 TYR A  90      27.450  41.490  56.180  1.00  0.00           C
ATOM   1396  HE2 TYR A  90      26.790  40.750  56.610  1.00  0.00           H
ATOM   1397  CD2 TYR A  90      28.770  41.180  55.780  1.00  0.00           C
ATOM   1398  HD2 TYR A  90      29.170  40.280  56.210  1.00  0.00           H
ATOM   1399  C   TYR A  90      31.990  42.560  57.280  1.00  0.00           C
ATOM   1400  O   TYR A  90      31.030  42.000  57.850  1.00  0.00           O
ATOM   1401  N   GLU A  91      33.080  42.890  57.950  1.00  0.00           N
ATOM   1402  H   GLU A  91      33.890  43.240  57.460  1.00  0.00           H
ATOM   1403  CA  GLU A  91      33.120  42.820  59.460  1.00  0.00           C
ATOM   1404  HA  GLU A  91      32.500  41.960  59.700  1.00  0.00           H
ATOM   1405  CB  GLU A  91      34.510  42.420  59.900  1.00  0.00           C
ATOM   1406  HB2 GLU A  91      34.460  42.330  60.990  1.00  0.00           H
ATOM   1407  HB3 GLU A  91      34.700  41.430  59.500  1.00  0.00           H
ATOM   1408  CG  GLU A  91      35.680  43.330  59.590  1.00  0.00           C
ATOM   1409  HG2 GLU A  91      35.750  43.320  58.510  1.00  0.00           H
ATOM   1410  HG3 GLU A  91      35.520  44.340  59.970  1.00  0.00           H
ATOM   1411  CD  GLU A  91      36.970  42.740  60.080  1.00  0.00           C
ATOM   1412  OE1 GLU A  91      36.990  41.800  60.930  1.00  0.00           O
ATOM   1413  OE2 GLU A  91      38.040  43.180  59.650  1.00  0.00           O
ATOM   1414  C   GLU A  91      32.510  44.050  60.230  1.00  0.00           C
ATOM   1415  O   GLU A  91      32.940  45.220  59.970  1.00  0.00           O
ATOM   1416  N   SER A  92      31.430  43.790  61.040  1.00  0.00           N
ATOM   1417  H   SER A  92      31.150  42.820  61.120  1.00  0.00           H
ATOM   1418  CA  SER A  92      30.570  44.790  61.640  1.00  0.00           C
ATOM   1419  HA  SER A  92      30.500  45.640  60.960  1.00  0.00           H
ATOM   1420  CB  SER A  92      29.130  44.290  61.820  1.00  0.00           C
ATOM   1421  HB2 SER A  92      28.670  43.930  60.900  1.00  0.00           H
ATOM   1422  HB3 SER A  92      29.210  43.510  62.570  1.00  0.00           H
ATOM   1423  OG  SER A  92      28.370  45.450  62.290  1.00  0.00           O
ATOM   1424  HG  SER A  92      27.610  45.460  61.710  1.00  0.00           H
ATOM   1425  C   SER A  92      31.120  45.350  62.940  1.00  0.00           C
ATOM   1426  O   SER A  92      31.500  44.600  63.840  1.00  0.00           O
ATOM   1427  N   ASN A  93      31.000  46.720  63.070  1.00  0.00           N
ATOM   1428  H   ASN A  93      30.570  47.210  62.300  1.00  0.00           H
ATOM   1429  CA  ASN A  93      31.260  47.430  64.310  1.00  0.00           C
ATOM   1430  HA  ASN A  93      32.100  46.990  64.850  1.00  0.00           H
ATOM   1431  CB  ASN A  93      31.490  48.960  64.200  1.00  0.00           C
ATOM   1432  HB2 ASN A  93      31.980  49.300  65.110  1.00  0.00           H
ATOM   1433  HB3 ASN A  93      32.340  49.050  63.510  1.00  0.00           H
ATOM   1434  CG  ASN A  93      30.350  49.770  63.710  1.00  0.00           C
ATOM   1435  OD1 ASN A  93      29.220  49.370  63.910  1.00  0.00           O
ATOM   1436  ND2 ASN A  93      30.670  50.960  63.280  1.00  0.00           N
ATOM   1437 1HD2 ASN A  93      29.940  51.660  63.220  1.00  0.00           H
ATOM   1438 2HD2 ASN A  93      31.600  51.340  63.310  1.00  0.00           H
ATOM   1439  C   ASN A  93      30.120  47.150  65.380  1.00  0.00           C
ATOM   1440  O   ASN A  93      30.320  47.460  66.560  1.00  0.00           O
ATOM   1441  N   THR A  94      29.040  46.450  65.020  1.00  0.00           N
ATOM   1442  H   THR A  94      28.940  46.180  64.050  1.00  0.00           H
ATOM   1443  CA  THR A  94      27.860  45.980  65.880  1.00  0.00           C
ATOM   1444  HA  THR A  94      27.220  45.490  65.150  1.00  0.00           H
ATOM   1445  CB  THR A  94      28.170  44.880  66.820  1.00  0.00           C
ATOM   1446  HB  THR A  94      27.250  44.410  67.180  1.00  0.00           H
ATOM   1447  CG2 THR A  94      28.990  43.860  66.030  1.00  0.00           C
ATOM   1448 1HG2 THR A  94      28.620  43.690  65.010  1.00  0.00           H
ATOM   1449 2HG2 THR A  94      30.050  44.130  66.020  1.00  0.00           H
ATOM   1450 3HG2 THR A  94      28.960  42.890  66.520  1.00  0.00           H
ATOM   1451  OG1 THR A  94      29.000  45.320  67.780  1.00  0.00           O
ATOM   1452  HG1 THR A  94      29.650  45.940  67.440  1.00  0.00           H
ATOM   1453  C   THR A  94      26.980  47.090  66.410  1.00  0.00           C
ATOM   1454  O   THR A  94      26.030  46.730  67.070  1.00  0.00           O
ATOM   1455  N   LYS A  95      27.290  48.370  66.170  1.00  0.00           N
ATOM   1456  H   LYS A  95      28.160  48.510  65.670  1.00  0.00           H
ATOM   1457  CA  LYS A  95      26.520  49.620  66.560  1.00  0.00           C
ATOM   1458  HA  LYS A  95      25.970  49.400  67.470  1.00  0.00           H
ATOM   1459  CB  LYS A  95      27.580  50.740  66.690  1.00  0.00           C
ATOM   1460  HB2 LYS A  95      28.140  50.830  65.750  1.00  0.00           H
ATOM   1461  HB3 LYS A  95      27.120  51.700  66.920  1.00  0.00           H
ATOM   1462  CG  LYS A  95      28.730  50.490  67.730  1.00  0.00           C
ATOM   1463  HG2 LYS A  95      29.230  49.550  67.500  1.00  0.00           H
ATOM   1464  HG3 LYS A  95      29.410  51.340  67.770  1.00  0.00           H
ATOM   1465  CD  LYS A  95      28.250  50.250  69.210  1.00  0.00           C
ATOM   1466  HD2 LYS A  95      27.970  49.200  69.260  1.00  0.00           H
ATOM   1467  HD3 LYS A  95      29.120  50.440  69.850  1.00  0.00           H
ATOM   1468  CE  LYS A  95      27.120  51.240  69.530  1.00  0.00           C
ATOM   1469  HE2 LYS A  95      26.370  51.200  68.740  1.00  0.00           H
ATOM   1470  HE3 LYS A  95      26.580  50.880  70.410  1.00  0.00           H
ATOM   1471  NZ  LYS A  95      27.580  52.640  69.790  1.00  0.00           N
ATOM   1472  HZ1 LYS A  95      26.840  53.320  69.680  1.00  0.00           H
ATOM   1473  HZ2 LYS A  95      27.820  52.920  70.730  1.00  0.00           H
ATOM   1474  HZ3 LYS A  95      28.470  52.860  69.340  1.00  0.00           H
ATOM   1475  C   LYS A  95      25.420  49.940  65.610  1.00  0.00           C
ATOM   1476  O   LYS A  95      25.600  50.080  64.400  1.00  0.00           O
ATOM   1477  N   GLN A  96      24.110  50.040  66.060  1.00  0.00           N
ATOM   1478  H   GLN A  96      24.030  49.960  67.060  1.00  0.00           H
ATOM   1479  CA  GLN A  96      22.780  50.070  65.340  1.00  0.00           C
ATOM   1480  HA  GLN A  96      22.780  49.230  64.640  1.00  0.00           H
ATOM   1481  CB  GLN A  96      21.690  49.870  66.450  1.00  0.00           C
ATOM   1482  HB2 GLN A  96      21.990  49.100  67.160  1.00  0.00           H
ATOM   1483  HB3 GLN A  96      21.560  50.840  66.940  1.00  0.00           H
ATOM   1484  CG  GLN A  96      20.290  49.510  65.940  1.00  0.00           C
ATOM   1485  HG2 GLN A  96      20.320  49.460  64.850  1.00  0.00           H
ATOM   1486  HG3 GLN A  96      20.160  48.500  66.340  1.00  0.00           H
ATOM   1487  CD  GLN A  96      19.160  50.390  66.420  1.00  0.00           C
ATOM   1488  OE1 GLN A  96      19.110  51.560  66.020  1.00  0.00           O
ATOM   1489  NE2 GLN A  96      18.220  49.810  67.120  1.00  0.00           N
ATOM   1490 1HE2 GLN A  96      17.340  50.280  67.240  1.00  0.00           H
ATOM   1491 2HE2 GLN A  96      18.300  48.810  67.270  1.00  0.00           H
ATOM   1492  C   GLN A  96      22.580  51.410  64.560  1.00  0.00           C
ATOM   1493  O   GLN A  96      23.010  52.470  65.000  1.00  0.00           O
ATOM   1494  N   LEU A  97      22.070  51.340  63.310  1.00  0.00           N
ATOM   1495  H   LEU A  97      21.760  50.430  62.980  1.00  0.00           H
ATOM   1496  CA  LEU A  97      21.480  52.520  62.600  1.00  0.00           C
ATOM   1497  HA  LEU A  97      21.850  53.440  63.050  1.00  0.00           H
ATOM   1498  CB  LEU A  97      21.960  52.540  61.200  1.00  0.00           C
ATOM   1499  HB2 LEU A  97      23.030  52.320  61.120  1.00  0.00           H
ATOM   1500  HB3 LEU A  97      21.530  51.640  60.760  1.00  0.00           H
ATOM   1501  CG  LEU A  97      21.560  53.770  60.360  1.00  0.00           C
ATOM   1502  HG  LEU A  97      20.500  53.960  60.480  1.00  0.00           H
ATOM   1503  CD1 LEU A  97      22.290  54.990  60.840  1.00  0.00           C
ATOM   1504 1HD1 LEU A  97      22.300  55.780  60.090  1.00  0.00           H
ATOM   1505 2HD1 LEU A  97      21.900  55.350  61.790  1.00  0.00           H
ATOM   1506 3HD1 LEU A  97      23.330  54.780  61.070  1.00  0.00           H
ATOM   1507  CD2 LEU A  97      21.740  53.580  58.780  1.00  0.00           C
ATOM   1508 1HD2 LEU A  97      21.640  54.520  58.230  1.00  0.00           H
ATOM   1509 2HD2 LEU A  97      22.780  53.300  58.640  1.00  0.00           H
ATOM   1510 3HD2 LEU A  97      21.040  52.900  58.310  1.00  0.00           H
ATOM   1511  C   LEU A  97      19.950  52.460  62.690  1.00  0.00           C
ATOM   1512  O   LEU A  97      19.380  51.420  62.930  1.00  0.00           O
ATOM   1513  N   SER A  98      19.240  53.580  62.660  1.00  0.00           N
ATOM   1514  H   SER A  98      19.620  54.430  62.270  1.00  0.00           H
ATOM   1515  CA  SER A  98      17.830  53.640  62.940  1.00  0.00           C
ATOM   1516  HA  SER A  98      17.520  52.970  63.740  1.00  0.00           H
ATOM   1517  CB  SER A  98      17.530  55.030  63.510  1.00  0.00           C
ATOM   1518  HB2 SER A  98      18.180  55.360  64.320  1.00  0.00           H
ATOM   1519  HB3 SER A  98      17.670  55.750  62.690  1.00  0.00           H
ATOM   1520  OG  SER A  98      16.160  55.210  63.900  1.00  0.00           O
ATOM   1521  HG  SER A  98      16.180  54.880  64.800  1.00  0.00           H
ATOM   1522  C   SER A  98      17.050  53.260  61.650  1.00  0.00           C
ATOM   1523  O   SER A  98      17.150  53.980  60.670  1.00  0.00           O
ATOM   1524  N   TYR A  99      16.370  52.070  61.620  1.00  0.00           N
ATOM   1525  H   TYR A  99      16.380  51.430  62.400  1.00  0.00           H
ATOM   1526  CA  TYR A  99      15.300  51.710  60.630  1.00  0.00           C
ATOM   1527  HA  TYR A  99      15.660  51.650  59.600  1.00  0.00           H
ATOM   1528  CB  TYR A  99      14.680  50.400  61.050  1.00  0.00           C
ATOM   1529  HB2 TYR A  99      15.470  49.650  60.990  1.00  0.00           H
ATOM   1530  HB3 TYR A  99      14.470  50.420  62.120  1.00  0.00           H
ATOM   1531  CG  TYR A  99      13.480  50.010  60.200  1.00  0.00           C
ATOM   1532  CD1 TYR A  99      13.660  49.300  58.980  1.00  0.00           C
ATOM   1533  HD1 TYR A  99      14.640  48.930  58.740  1.00  0.00           H
ATOM   1534  CE1 TYR A  99      12.610  48.810  58.240  1.00  0.00           C
ATOM   1535  HE1 TYR A  99      12.720  48.100  57.430  1.00  0.00           H
ATOM   1536  CZ  TYR A  99      11.340  49.040  58.680  1.00  0.00           C
ATOM   1537  OH  TYR A  99      10.340  48.440  58.020  1.00  0.00           O
ATOM   1538  HH  TYR A  99       9.670  49.060  57.730  1.00  0.00           H
ATOM   1539  CE2 TYR A  99      11.090  49.830  59.830  1.00  0.00           C
ATOM   1540  HE2 TYR A  99      10.100  49.940  60.250  1.00  0.00           H
ATOM   1541  CD2 TYR A  99      12.190  50.400  60.550  1.00  0.00           C
ATOM   1542  HD2 TYR A  99      12.110  50.930  61.490  1.00  0.00           H
ATOM   1543  C   TYR A  99      14.340  52.880  60.600  1.00  0.00           C
ATOM   1544  O   TYR A  99      14.050  53.270  59.440  1.00  0.00           O
ATOM   1545  N   ASP A 100      13.760  53.360  61.730  1.00  0.00           N
ATOM   1546  H   ASP A 100      14.190  53.020  62.580  1.00  0.00           H
ATOM   1547  CA  ASP A 100      12.740  54.400  61.760  1.00  0.00           C
ATOM   1548  HA  ASP A 100      11.910  54.030  61.170  1.00  0.00           H
ATOM   1549  CB  ASP A 100      12.180  54.690  63.180  1.00  0.00           C
ATOM   1550  HB2 ASP A 100      12.920  54.590  63.980  1.00  0.00           H
ATOM   1551  HB3 ASP A 100      11.770  55.700  63.190  1.00  0.00           H
ATOM   1552  CG  ASP A 100      11.090  53.670  63.600  1.00  0.00           C
ATOM   1553  OD1 ASP A 100       9.910  53.720  63.160  1.00  0.00           O
ATOM   1554  OD2 ASP A 100      11.460  52.620  64.220  1.00  0.00           O
ATOM   1555  C   ASP A 100      13.160  55.780  61.130  1.00  0.00           C
ATOM   1556  O   ASP A 100      12.310  56.470  60.550  1.00  0.00           O
ATOM   1557  N   GLU A 101      14.450  56.150  61.210  1.00  0.00           N
ATOM   1558  H   GLU A 101      15.060  55.780  61.930  1.00  0.00           H
ATOM   1559  CA  GLU A 101      14.880  57.270  60.360  1.00  0.00           C
ATOM   1560  HA  GLU A 101      14.210  58.130  60.470  1.00  0.00           H
ATOM   1561  CB  GLU A 101      16.260  57.680  60.790  1.00  0.00           C
ATOM   1562  HB2 GLU A 101      16.110  58.050  61.810  1.00  0.00           H
ATOM   1563  HB3 GLU A 101      16.860  56.770  60.830  1.00  0.00           H
ATOM   1564  CG  GLU A 101      17.090  58.780  60.110  1.00  0.00           C
ATOM   1565  HG2 GLU A 101      18.000  58.850  60.710  1.00  0.00           H
ATOM   1566  HG3 GLU A 101      17.480  58.450  59.140  1.00  0.00           H
ATOM   1567  CD  GLU A 101      16.380  60.130  60.020  1.00  0.00           C
ATOM   1568  OE1 GLU A 101      15.490  60.390  60.810  1.00  0.00           O
ATOM   1569  OE2 GLU A 101      16.780  60.930  59.140  1.00  0.00           O
ATOM   1570  C   GLU A 101      14.870  56.880  58.890  1.00  0.00           C
ATOM   1571  O   GLU A 101      14.310  57.620  58.100  1.00  0.00           O
ATOM   1572  N   VAL A 102      15.630  55.810  58.510  1.00  0.00           N
ATOM   1573  H   VAL A 102      15.890  55.190  59.270  1.00  0.00           H
ATOM   1574  CA  VAL A 102      15.790  55.470  57.040  1.00  0.00           C
ATOM   1575  HA  VAL A 102      16.320  56.260  56.500  1.00  0.00           H
ATOM   1576  CB  VAL A 102      16.760  54.320  57.050  1.00  0.00           C
ATOM   1577  HB  VAL A 102      16.360  53.610  57.770  1.00  0.00           H
ATOM   1578  CG1 VAL A 102      16.860  53.510  55.720  1.00  0.00           C
ATOM   1579 1HG1 VAL A 102      17.050  54.160  54.870  1.00  0.00           H
ATOM   1580 2HG1 VAL A 102      17.730  52.870  55.900  1.00  0.00           H
ATOM   1581 3HG1 VAL A 102      15.970  52.870  55.680  1.00  0.00           H
ATOM   1582  CG2 VAL A 102      18.180  54.720  57.400  1.00  0.00           C
ATOM   1583 1HG2 VAL A 102      18.260  55.280  58.330  1.00  0.00           H
ATOM   1584 2HG2 VAL A 102      18.760  53.790  57.440  1.00  0.00           H
ATOM   1585 3HG2 VAL A 102      18.720  55.240  56.610  1.00  0.00           H
ATOM   1586  C   VAL A 102      14.440  55.090  56.320  1.00  0.00           C
ATOM   1587  O   VAL A 102      14.320  55.400  55.150  1.00  0.00           O
ATOM   1588  N   VAL A 103      13.430  54.510  56.980  1.00  0.00           N
ATOM   1589  H   VAL A 103      13.630  54.290  57.940  1.00  0.00           H
ATOM   1590  CA  VAL A 103      12.180  54.040  56.370  1.00  0.00           C
ATOM   1591  HA  VAL A 103      12.390  53.610  55.390  1.00  0.00           H
ATOM   1592  CB  VAL A 103      11.440  53.040  57.200  1.00  0.00           C
ATOM   1593  HB  VAL A 103      12.180  52.370  57.630  1.00  0.00           H
ATOM   1594  CG1 VAL A 103      10.760  53.620  58.450  1.00  0.00           C
ATOM   1595 1HG1 VAL A 103       9.830  54.140  58.240  1.00  0.00           H
ATOM   1596 2HG1 VAL A 103      10.430  52.790  59.070  1.00  0.00           H
ATOM   1597 3HG1 VAL A 103      11.420  54.220  59.080  1.00  0.00           H
ATOM   1598  CG2 VAL A 103      10.330  52.320  56.450  1.00  0.00           C
ATOM   1599 1HG2 VAL A 103       9.900  51.500  57.020  1.00  0.00           H
ATOM   1600 2HG2 VAL A 103       9.510  52.960  56.090  1.00  0.00           H
ATOM   1601 3HG2 VAL A 103      10.800  51.910  55.560  1.00  0.00           H
ATOM   1602  C   VAL A 103      11.310  55.270  56.060  1.00  0.00           C
ATOM   1603  O   VAL A 103      10.570  55.190  55.040  1.00  0.00           O
ATOM   1604  N   ASN A 104      11.410  56.370  56.860  1.00  0.00           N
ATOM   1605  H   ASN A 104      12.080  56.300  57.620  1.00  0.00           H
ATOM   1606  CA  ASN A 104      10.570  57.560  56.790  1.00  0.00           C
ATOM   1607  HA  ASN A 104       9.680  57.220  56.270  1.00  0.00           H
ATOM   1608  CB  ASN A 104      10.200  58.020  58.180  1.00  0.00           C
ATOM   1609  HB2 ASN A 104      11.120  58.000  58.760  1.00  0.00           H
ATOM   1610  HB3 ASN A 104       9.940  59.080  58.230  1.00  0.00           H
ATOM   1611  CG  ASN A 104       9.150  57.170  58.850  1.00  0.00           C
ATOM   1612  OD1 ASN A 104       8.000  57.050  58.480  1.00  0.00           O
ATOM   1613  ND2 ASN A 104       9.440  56.440  59.890  1.00  0.00           N
ATOM   1614 1HD2 ASN A 104       8.760  55.820  60.310  1.00  0.00           H
ATOM   1615 2HD2 ASN A 104      10.370  56.380  60.260  1.00  0.00           H
ATOM   1616  C   ASN A 104      11.150  58.670  55.910  1.00  0.00           C
ATOM   1617  O   ASN A 104      10.460  59.630  55.600  1.00  0.00           O
ATOM   1618  N   GLN A 105      12.360  58.500  55.440  1.00  0.00           N
ATOM   1619  H   GLN A 105      12.840  57.650  55.700  1.00  0.00           H
ATOM   1620  CA  GLN A 105      13.120  59.490  54.620  1.00  0.00           C
ATOM   1621  HA  GLN A 105      12.730  60.470  54.900  1.00  0.00           H
ATOM   1622  CB  GLN A 105      14.540  59.520  55.100  1.00  0.00           C
ATOM   1623  HB2 GLN A 105      14.920  58.500  55.060  1.00  0.00           H
ATOM   1624  HB3 GLN A 105      15.050  60.130  54.350  1.00  0.00           H
ATOM   1625  CG  GLN A 105      14.810  60.200  56.440  1.00  0.00           C
ATOM   1626  HG2 GLN A 105      14.080  59.950  57.200  1.00  0.00           H
ATOM   1627  HG3 GLN A 105      15.770  59.910  56.870  1.00  0.00           H
ATOM   1628  CD  GLN A 105      14.700  61.710  56.430  1.00  0.00           C
ATOM   1629  OE1 GLN A 105      14.190  62.340  55.570  1.00  0.00           O
ATOM   1630  NE2 GLN A 105      15.340  62.380  57.430  1.00  0.00           N
ATOM   1631 1HE2 GLN A 105      15.020  63.340  57.510  1.00  0.00           H
ATOM   1632 2HE2 GLN A 105      15.790  61.970  58.230  1.00  0.00           H
ATOM   1633  C   GLN A 105      12.970  59.380  53.130  1.00  0.00           C
ATOM   1634  O   GLN A 105      13.430  60.280  52.440  1.00  0.00           O
ATOM   1635  N   SER A 106      12.380  58.310  52.610  1.00  0.00           N
ATOM   1636  H   SER A 106      12.080  57.650  53.310  1.00  0.00           H
ATOM   1637  CA  SER A 106      12.390  57.950  51.150  1.00  0.00           C
ATOM   1638  HA  SER A 106      12.440  58.730  50.400  1.00  0.00           H
ATOM   1639  CB  SER A 106      13.590  57.020  50.830  1.00  0.00           C
ATOM   1640  HB2 SER A 106      14.460  57.400  51.360  1.00  0.00           H
ATOM   1641  HB3 SER A 106      13.290  56.020  51.150  1.00  0.00           H
ATOM   1642  OG  SER A 106      13.850  57.010  49.420  1.00  0.00           O
ATOM   1643  HG  SER A 106      13.290  56.330  49.010  1.00  0.00           H
ATOM   1644  C   SER A 106      11.090  57.170  50.830  1.00  0.00           C
ATOM   1645  O   SER A 106      10.420  56.560  51.680  1.00  0.00           O
ATOM   1646  N   SER A 107      10.630  57.090  49.590  1.00  0.00           N
ATOM   1647  H   SER A 107      11.160  57.520  48.850  1.00  0.00           H
ATOM   1648  CA  SER A 107       9.280  56.630  49.070  1.00  0.00           C
ATOM   1649  HA  SER A 107       8.620  56.830  49.910  1.00  0.00           H
ATOM   1650  CB  SER A 107       8.890  57.500  47.860  1.00  0.00           C
ATOM   1651  HB2 SER A 107       8.790  58.500  48.280  1.00  0.00           H
ATOM   1652  HB3 SER A 107       9.670  57.560  47.100  1.00  0.00           H
ATOM   1653  OG  SER A 107       7.700  56.920  47.410  1.00  0.00           O
ATOM   1654  HG  SER A 107       6.980  57.350  47.880  1.00  0.00           H
ATOM   1655  C   SER A 107       9.330  55.200  48.700  1.00  0.00           C
ATOM   1656  O   SER A 107      10.160  54.770  47.890  1.00  0.00           O
ATOM   1657  N   PRO A 108       8.200  54.480  49.010  1.00  0.00           N
ATOM   1658  CD  PRO A 108       7.270  54.760  50.100  1.00  0.00           C
ATOM   1659  HD2 PRO A 108       6.480  55.420  49.740  1.00  0.00           H
ATOM   1660  HD3 PRO A 108       7.850  55.260  50.880  1.00  0.00           H
ATOM   1661  CG  PRO A 108       6.700  53.460  50.500  1.00  0.00           C
ATOM   1662  HG2 PRO A 108       5.660  53.500  50.850  1.00  0.00           H
ATOM   1663  HG3 PRO A 108       7.470  52.880  50.990  1.00  0.00           H
ATOM   1664  CB  PRO A 108       6.700  52.660  49.190  1.00  0.00           C
ATOM   1665  HB2 PRO A 108       5.790  52.950  48.660  1.00  0.00           H
ATOM   1666  HB3 PRO A 108       6.750  51.580  49.330  1.00  0.00           H
ATOM   1667  CA  PRO A 108       7.900  53.140  48.470  1.00  0.00           C
ATOM   1668  HA  PRO A 108       8.760  52.490  48.640  1.00  0.00           H
ATOM   1669  C   PRO A 108       7.730  53.130  46.960  1.00  0.00           C
ATOM   1670  O   PRO A 108       7.740  51.980  46.420  1.00  0.00           O
ATOM   1671  N   SER A 109       7.660  54.240  46.260  1.00  0.00           N
ATOM   1672  H   SER A 109       7.570  55.120  46.760  1.00  0.00           H
ATOM   1673  CA  SER A 109       7.730  54.350  44.810  1.00  0.00           C
ATOM   1674  HA  SER A 109       7.040  53.650  44.340  1.00  0.00           H
ATOM   1675  CB  SER A 109       7.540  55.780  44.440  1.00  0.00           C
ATOM   1676  HB2 SER A 109       8.350  56.440  44.780  1.00  0.00           H
ATOM   1677  HB3 SER A 109       7.560  55.830  43.350  1.00  0.00           H
ATOM   1678  OG  SER A 109       6.260  56.280  44.870  1.00  0.00           O
ATOM   1679  HG  SER A 109       5.590  55.670  44.550  1.00  0.00           H
ATOM   1680  C   SER A 109       9.070  53.920  44.290  1.00  0.00           C
ATOM   1681  O   SER A 109       9.330  53.780  43.110  1.00  0.00           O
ATOM   1682  N   ASN A 110      10.090  53.720  45.190  1.00  0.00           N
ATOM   1683  H   ASN A 110       9.910  53.820  46.170  1.00  0.00           H
ATOM   1684  CA  ASN A 110      11.410  53.200  44.750  1.00  0.00           C
ATOM   1685  HA  ASN A 110      11.280  52.630  43.830  1.00  0.00           H
ATOM   1686  CB  ASN A 110      12.340  54.320  44.360  1.00  0.00           C
ATOM   1687  HB2 ASN A 110      11.910  54.920  43.560  1.00  0.00           H
ATOM   1688  HB3 ASN A 110      12.340  55.030  45.190  1.00  0.00           H
ATOM   1689  CG  ASN A 110      13.730  53.820  44.060  1.00  0.00           C
ATOM   1690  OD1 ASN A 110      13.980  52.730  43.600  1.00  0.00           O
ATOM   1691  ND2 ASN A 110      14.770  54.580  44.330  1.00  0.00           N
ATOM   1692 1HD2 ASN A 110      15.720  54.270  44.240  1.00  0.00           H
ATOM   1693 2HD2 ASN A 110      14.570  55.530  44.620  1.00  0.00           H
ATOM   1694  C   ASN A 110      11.920  52.200  45.810  1.00  0.00           C
ATOM   1695  O   ASN A 110      11.770  52.510  47.010  1.00  0.00           O
ATOM   1696  N   CYS A 111      12.590  51.120  45.410  1.00  0.00           N
ATOM   1697  H   CYS A 111      12.660  50.960  44.420  1.00  0.00           H
ATOM   1698  CA  CYS A 111      13.060  50.090  46.310  1.00  0.00           C
ATOM   1699  HA  CYS A 111      13.070  50.440  47.340  1.00  0.00           H
ATOM   1700  CB  CYS A 111      12.150  48.830  46.310  1.00  0.00           C
ATOM   1701  HB2 CYS A 111      12.110  48.410  45.310  1.00  0.00           H
ATOM   1702  HB3 CYS A 111      12.620  48.170  47.040  1.00  0.00           H
ATOM   1703  SG  CYS A 111      10.430  49.280  46.830  1.00  0.00           S
ATOM   1704  HG  CYS A 111      10.200  49.920  45.680  1.00  0.00           H
ATOM   1705  C   CYS A 111      14.550  49.710  46.000  1.00  0.00           C
ATOM   1706  O   CYS A 111      15.130  48.660  46.340  1.00  0.00           O
ATOM   1707  N   THR A 112      15.350  50.610  45.380  1.00  0.00           N
ATOM   1708  H   THR A 112      14.820  51.410  45.060  1.00  0.00           H
ATOM   1709  CA  THR A 112      16.810  50.510  45.190  1.00  0.00           C
ATOM   1710  HA  THR A 112      17.110  49.460  45.110  1.00  0.00           H
ATOM   1711  CB  THR A 112      17.260  51.050  43.880  1.00  0.00           C
ATOM   1712  HB  THR A 112      17.460  52.120  43.920  1.00  0.00           H
ATOM   1713  CG2 THR A 112      18.590  50.450  43.380  1.00  0.00           C
ATOM   1714 1HG2 THR A 112      19.370  50.420  44.140  1.00  0.00           H
ATOM   1715 2HG2 THR A 112      18.550  49.400  43.080  1.00  0.00           H
ATOM   1716 3HG2 THR A 112      19.000  51.040  42.560  1.00  0.00           H
ATOM   1717  OG1 THR A 112      16.270  50.820  42.880  1.00  0.00           O
ATOM   1718  HG1 THR A 112      15.490  51.350  43.010  1.00  0.00           H
ATOM   1719  C   THR A 112      17.680  51.080  46.300  1.00  0.00           C
ATOM   1720  O   THR A 112      17.540  52.270  46.650  1.00  0.00           O
ATOM   1721  N   VAL A 113      18.710  50.300  46.690  1.00  0.00           N
ATOM   1722  H   VAL A 113      18.610  49.370  46.310  1.00  0.00           H
ATOM   1723  CA  VAL A 113      19.780  50.740  47.660  1.00  0.00           C
ATOM   1724  HA  VAL A 113      19.410  51.580  48.250  1.00  0.00           H
ATOM   1725  CB  VAL A 113      20.120  49.550  48.600  1.00  0.00           C
ATOM   1726  HB  VAL A 113      20.390  48.660  48.040  1.00  0.00           H
ATOM   1727  CG1 VAL A 113      21.250  49.760  49.640  1.00  0.00           C
ATOM   1728 1HG1 VAL A 113      21.260  50.660  50.260  1.00  0.00           H
ATOM   1729 2HG1 VAL A 113      21.210  48.910  50.320  1.00  0.00           H
ATOM   1730 3HG1 VAL A 113      22.160  49.630  49.070  1.00  0.00           H
ATOM   1731  CG2 VAL A 113      18.870  49.250  49.400  1.00  0.00           C
ATOM   1732 1HG2 VAL A 113      19.010  48.580  50.250  1.00  0.00           H
ATOM   1733 2HG2 VAL A 113      18.420  50.150  49.820  1.00  0.00           H
ATOM   1734 3HG2 VAL A 113      18.150  48.710  48.790  1.00  0.00           H
ATOM   1735  C   VAL A 113      21.060  51.150  46.920  1.00  0.00           C
ATOM   1736  O   VAL A 113      21.610  50.360  46.100  1.00  0.00           O
ATOM   1737  N   TYR A 114      21.570  52.320  47.290  1.00  0.00           N
ATOM   1738  H   TYR A 114      21.050  52.910  47.920  1.00  0.00           H
ATOM   1739  CA  TYR A 114      23.020  52.670  47.060  1.00  0.00           C
ATOM   1740  HA  TYR A 114      23.420  52.470  46.060  1.00  0.00           H
ATOM   1741  CB  TYR A 114      23.090  54.210  47.380  1.00  0.00           C
ATOM   1742  HB2 TYR A 114      22.730  54.840  46.570  1.00  0.00           H
ATOM   1743  HB3 TYR A 114      22.660  54.450  48.360  1.00  0.00           H
ATOM   1744  CG  TYR A 114      24.450  54.670  47.570  1.00  0.00           C
ATOM   1745  CD1 TYR A 114      24.790  55.310  48.820  1.00  0.00           C
ATOM   1746  HD1 TYR A 114      24.140  55.500  49.660  1.00  0.00           H
ATOM   1747  CE1 TYR A 114      26.120  55.730  49.010  1.00  0.00           C
ATOM   1748  HE1 TYR A 114      26.420  56.080  49.990  1.00  0.00           H
ATOM   1749  CZ  TYR A 114      27.070  55.660  48.000  1.00  0.00           C
ATOM   1750  OH  TYR A 114      28.330  56.060  48.250  1.00  0.00           O
ATOM   1751  HH  TYR A 114      28.870  55.870  47.470  1.00  0.00           H
ATOM   1752  CE2 TYR A 114      26.760  55.040  46.780  1.00  0.00           C
ATOM   1753  HE2 TYR A 114      27.500  55.010  46.000  1.00  0.00           H
ATOM   1754  CD2 TYR A 114      25.450  54.540  46.530  1.00  0.00           C
ATOM   1755  HD2 TYR A 114      25.260  54.320  45.490  1.00  0.00           H
ATOM   1756  C   TYR A 114      23.880  52.010  48.120  1.00  0.00           C
ATOM   1757  O   TYR A 114      23.590  51.940  49.270  1.00  0.00           O
ATOM   1758  N   CYS A 115      25.080  51.490  47.710  1.00  0.00           N
ATOM   1759  H   CYS A 115      25.290  51.630  46.730  1.00  0.00           H
ATOM   1760  CA  CYS A 115      26.200  51.060  48.600  1.00  0.00           C
ATOM   1761  HA  CYS A 115      26.090  51.670  49.500  1.00  0.00           H
ATOM   1762  CB  CYS A 115      26.060  49.550  48.970  1.00  0.00           C
ATOM   1763  HB2 CYS A 115      25.050  49.360  49.320  1.00  0.00           H
ATOM   1764  HB3 CYS A 115      26.140  49.050  48.000  1.00  0.00           H
ATOM   1765  SG  CYS A 115      27.270  49.010  50.130  1.00  0.00           S
ATOM   1766  HG  CYS A 115      26.640  47.920  50.560  1.00  0.00           H
ATOM   1767  C   CYS A 115      27.500  51.410  47.860  1.00  0.00           C
ATOM   1768  O   CYS A 115      27.460  51.390  46.650  1.00  0.00           O
ATOM   1769  N   GLY A 116      28.590  51.740  48.550  1.00  0.00           N
ATOM   1770  H   GLY A 116      28.550  51.760  49.560  1.00  0.00           H
ATOM   1771  CA  GLY A 116      29.810  52.130  47.900  1.00  0.00           C
ATOM   1772  HA2 GLY A 116      29.920  51.450  47.050  1.00  0.00           H
ATOM   1773  HA3 GLY A 116      29.710  53.140  47.500  1.00  0.00           H
ATOM   1774  C   GLY A 116      31.030  52.190  48.890  1.00  0.00           C
ATOM   1775  O   GLY A 116      30.950  52.350  50.100  1.00  0.00           O
ATOM   1776  N   GLY A 117      32.230  51.900  48.350  1.00  0.00           N
ATOM   1777  H   GLY A 117      32.360  51.840  47.350  1.00  0.00           H
ATOM   1778  CA  GLY A 117      33.450  51.470  49.080  1.00  0.00           C
ATOM   1779  HA2 GLY A 117      34.400  51.770  48.640  1.00  0.00           H
ATOM   1780  HA3 GLY A 117      33.370  51.730  50.130  1.00  0.00           H
ATOM   1781  C   GLY A 117      33.540  49.960  49.350  1.00  0.00           C
ATOM   1782  O   GLY A 117      34.120  49.510  50.300  1.00  0.00           O
ATOM   1783  N   VAL A 118      32.860  49.190  48.540  1.00  0.00           N
ATOM   1784  H   VAL A 118      32.360  49.600  47.770  1.00  0.00           H
ATOM   1785  CA  VAL A 118      32.450  47.780  48.740  1.00  0.00           C
ATOM   1786  HA  VAL A 118      32.800  47.450  49.720  1.00  0.00           H
ATOM   1787  CB  VAL A 118      30.920  47.620  48.530  1.00  0.00           C
ATOM   1788  HB  VAL A 118      30.400  48.290  49.220  1.00  0.00           H
ATOM   1789  CG1 VAL A 118      30.350  47.890  47.110  1.00  0.00           C
ATOM   1790 1HG1 VAL A 118      30.640  47.080  46.430  1.00  0.00           H
ATOM   1791 2HG1 VAL A 118      29.260  47.910  47.130  1.00  0.00           H
ATOM   1792 3HG1 VAL A 118      30.770  48.820  46.730  1.00  0.00           H
ATOM   1793  CG2 VAL A 118      30.410  46.210  48.990  1.00  0.00           C
ATOM   1794 1HG2 VAL A 118      29.330  46.140  48.860  1.00  0.00           H
ATOM   1795 2HG2 VAL A 118      30.800  45.440  48.310  1.00  0.00           H
ATOM   1796 3HG2 VAL A 118      30.610  46.010  50.040  1.00  0.00           H
ATOM   1797  C   VAL A 118      33.160  46.880  47.810  1.00  0.00           C
ATOM   1798  O   VAL A 118      33.330  45.730  48.110  1.00  0.00           O
ATOM   1799  N   THR A 119      33.440  47.330  46.590  1.00  0.00           N
ATOM   1800  H   THR A 119      33.260  48.320  46.450  1.00  0.00           H
ATOM   1801  CA  THR A 119      33.730  46.460  45.380  1.00  0.00           C
ATOM   1802  HA  THR A 119      33.090  45.570  45.380  1.00  0.00           H
ATOM   1803  CB  THR A 119      33.530  47.250  44.070  1.00  0.00           C
ATOM   1804  HB  THR A 119      33.670  46.550  43.240  1.00  0.00           H
ATOM   1805  CG2 THR A 119      32.250  48.000  43.890  1.00  0.00           C
ATOM   1806 1HG2 THR A 119      31.450  47.270  43.950  1.00  0.00           H
ATOM   1807 2HG2 THR A 119      32.270  48.910  44.500  1.00  0.00           H
ATOM   1808 3HG2 THR A 119      32.240  48.230  42.820  1.00  0.00           H
ATOM   1809  OG1 THR A 119      34.620  48.230  43.850  1.00  0.00           O
ATOM   1810  HG1 THR A 119      35.480  47.800  43.790  1.00  0.00           H
ATOM   1811  C   THR A 119      35.080  45.700  45.340  1.00  0.00           C
ATOM   1812  O   THR A 119      35.210  44.670  44.690  1.00  0.00           O
ATOM   1813  N   SER A 120      36.120  46.200  46.020  1.00  0.00           N
ATOM   1814  H   SER A 120      35.940  46.930  46.700  1.00  0.00           H
ATOM   1815  CA  SER A 120      37.360  45.450  46.230  1.00  0.00           C
ATOM   1816  HA  SER A 120      37.640  45.040  45.260  1.00  0.00           H
ATOM   1817  CB  SER A 120      38.410  46.430  46.810  1.00  0.00           C
ATOM   1818  HB2 SER A 120      38.030  47.000  47.660  1.00  0.00           H
ATOM   1819  HB3 SER A 120      39.270  45.920  47.250  1.00  0.00           H
ATOM   1820  OG  SER A 120      39.030  47.350  45.900  1.00  0.00           O
ATOM   1821  HG  SER A 120      39.730  46.910  45.410  1.00  0.00           H
ATOM   1822  C   SER A 120      37.260  44.320  47.320  1.00  0.00           C
ATOM   1823  O   SER A 120      38.100  43.470  47.370  1.00  0.00           O
ATOM   1824  N   GLY A 121      36.190  44.290  48.070  1.00  0.00           N
ATOM   1825  H   GLY A 121      35.500  45.010  47.920  1.00  0.00           H
ATOM   1826  CA  GLY A 121      35.900  43.280  49.090  1.00  0.00           C
ATOM   1827  HA2 GLY A 121      36.800  42.770  49.410  1.00  0.00           H
ATOM   1828  HA3 GLY A 121      35.390  43.680  49.970  1.00  0.00           H
ATOM   1829  C   GLY A 121      34.880  42.250  48.560  1.00  0.00           C
ATOM   1830  O   GLY A 121      35.120  41.080  48.770  1.00  0.00           O
ATOM   1831  N   LEU A 122      33.920  42.730  47.790  1.00  0.00           N
ATOM   1832  H   LEU A 122      33.850  43.740  47.670  1.00  0.00           H
ATOM   1833  CA  LEU A 122      32.840  41.850  47.290  1.00  0.00           C
ATOM   1834  HA  LEU A 122      33.110  40.830  47.550  1.00  0.00           H
ATOM   1835  CB  LEU A 122      31.530  42.260  48.040  1.00  0.00           C
ATOM   1836  HB2 LEU A 122      31.350  43.300  47.760  1.00  0.00           H
ATOM   1837  HB3 LEU A 122      30.670  41.680  47.680  1.00  0.00           H
ATOM   1838  CG  LEU A 122      31.570  42.110  49.570  1.00  0.00           C
ATOM   1839  HG  LEU A 122      32.350  42.760  49.950  1.00  0.00           H
ATOM   1840  CD1 LEU A 122      30.250  42.610  50.190  1.00  0.00           C
ATOM   1841 1HD1 LEU A 122      29.630  41.740  50.380  1.00  0.00           H
ATOM   1842 2HD1 LEU A 122      30.500  43.040  51.160  1.00  0.00           H
ATOM   1843 3HD1 LEU A 122      29.850  43.420  49.580  1.00  0.00           H
ATOM   1844  CD2 LEU A 122      31.750  40.680  50.090  1.00  0.00           C
ATOM   1845 1HD2 LEU A 122      31.680  40.640  51.180  1.00  0.00           H
ATOM   1846 2HD2 LEU A 122      31.120  39.900  49.660  1.00  0.00           H
ATOM   1847 3HD2 LEU A 122      32.770  40.350  49.860  1.00  0.00           H
ATOM   1848  C   LEU A 122      32.610  42.000  45.770  1.00  0.00           C
ATOM   1849  O   LEU A 122      32.160  43.090  45.350  1.00  0.00           O
ATOM   1850  N   THR A 123      32.890  40.960  44.990  1.00  0.00           N
ATOM   1851  H   THR A 123      33.250  40.080  45.330  1.00  0.00           H
ATOM   1852  CA  THR A 123      32.370  40.880  43.690  1.00  0.00           C
ATOM   1853  HA  THR A 123      32.680  41.750  43.110  1.00  0.00           H
ATOM   1854  CB  THR A 123      32.900  39.660  43.000  1.00  0.00           C
ATOM   1855  HB  THR A 123      32.280  39.500  42.120  1.00  0.00           H
ATOM   1856  CG2 THR A 123      34.400  39.720  42.710  1.00  0.00           C
ATOM   1857 1HG2 THR A 123      34.670  40.640  42.200  1.00  0.00           H
ATOM   1858 2HG2 THR A 123      34.960  39.690  43.640  1.00  0.00           H
ATOM   1859 3HG2 THR A 123      34.630  38.930  42.000  1.00  0.00           H
ATOM   1860  OG1 THR A 123      32.660  38.510  43.820  1.00  0.00           O
ATOM   1861  HG1 THR A 123      32.830  37.730  43.290  1.00  0.00           H
ATOM   1862  C   THR A 123      30.830  40.870  43.630  1.00  0.00           C
ATOM   1863  O   THR A 123      30.130  40.720  44.640  1.00  0.00           O
ATOM   1864  N   GLU A 124      30.250  41.180  42.440  1.00  0.00           N
ATOM   1865  H   GLU A 124      30.770  41.270  41.580  1.00  0.00           H
ATOM   1866  CA  GLU A 124      28.810  41.190  42.250  1.00  0.00           C
ATOM   1867  HA  GLU A 124      28.310  42.010  42.750  1.00  0.00           H
ATOM   1868  CB  GLU A 124      28.430  41.390  40.750  1.00  0.00           C
ATOM   1869  HB2 GLU A 124      28.650  42.420  40.470  1.00  0.00           H
ATOM   1870  HB3 GLU A 124      29.090  40.680  40.240  1.00  0.00           H
ATOM   1871  CG  GLU A 124      26.950  41.130  40.470  1.00  0.00           C
ATOM   1872  HG2 GLU A 124      26.960  40.040  40.560  1.00  0.00           H
ATOM   1873  HG3 GLU A 124      26.230  41.560  41.160  1.00  0.00           H
ATOM   1874  CD  GLU A 124      26.460  41.470  39.060  1.00  0.00           C
ATOM   1875  OE1 GLU A 124      27.090  42.230  38.320  1.00  0.00           O
ATOM   1876  OE2 GLU A 124      25.340  41.080  38.720  1.00  0.00           O
ATOM   1877  C   GLU A 124      28.160  39.840  42.820  1.00  0.00           C
ATOM   1878  O   GLU A 124      27.090  39.920  43.380  1.00  0.00           O
ATOM   1879  N   GLN A 125      28.720  38.630  42.590  1.00  0.00           N
ATOM   1880  H   GLN A 125      29.610  38.650  42.110  1.00  0.00           H
ATOM   1881  CA  GLN A 125      28.230  37.390  43.170  1.00  0.00           C
ATOM   1882  HA  GLN A 125      27.190  37.250  42.870  1.00  0.00           H
ATOM   1883  CB  GLN A 125      29.000  36.270  42.530  1.00  0.00           C
ATOM   1884  HB2 GLN A 125      30.080  36.390  42.650  1.00  0.00           H
ATOM   1885  HB3 GLN A 125      28.660  35.420  43.120  1.00  0.00           H
ATOM   1886  CG  GLN A 125      28.740  35.880  41.130  1.00  0.00           C
ATOM   1887  HG2 GLN A 125      29.080  34.850  41.020  1.00  0.00           H
ATOM   1888  HG3 GLN A 125      27.690  35.860  40.840  1.00  0.00           H
ATOM   1889  CD  GLN A 125      29.570  36.680  40.150  1.00  0.00           C
ATOM   1890  OE1 GLN A 125      30.270  37.620  40.400  1.00  0.00           O
ATOM   1891  NE2 GLN A 125      29.420  36.370  38.890  1.00  0.00           N
ATOM   1892 1HE2 GLN A 125      29.800  36.980  38.180  1.00  0.00           H
ATOM   1893 2HE2 GLN A 125      28.820  35.590  38.680  1.00  0.00           H
ATOM   1894  C   GLN A 125      28.290  37.280  44.740  1.00  0.00           C
ATOM   1895  O   GLN A 125      27.290  36.920  45.370  1.00  0.00           O
ATOM   1896  N   LEU A 126      29.460  37.530  45.330  1.00  0.00           N
ATOM   1897  H   LEU A 126      30.190  37.640  44.630  1.00  0.00           H
ATOM   1898  CA  LEU A 126      29.770  37.690  46.740  1.00  0.00           C
ATOM   1899  HA  LEU A 126      29.590  36.740  47.260  1.00  0.00           H
ATOM   1900  CB  LEU A 126      31.210  38.210  46.960  1.00  0.00           C
ATOM   1901  HB2 LEU A 126      31.550  38.750  46.080  1.00  0.00           H
ATOM   1902  HB3 LEU A 126      31.220  38.820  47.870  1.00  0.00           H
ATOM   1903  CG  LEU A 126      32.310  37.180  47.010  1.00  0.00           C
ATOM   1904  HG  LEU A 126      32.250  36.490  46.160  1.00  0.00           H
ATOM   1905  CD1 LEU A 126      33.730  37.780  47.120  1.00  0.00           C
ATOM   1906 1HD1 LEU A 126      33.950  38.380  46.240  1.00  0.00           H
ATOM   1907 2HD1 LEU A 126      33.710  38.520  47.920  1.00  0.00           H
ATOM   1908 3HD1 LEU A 126      34.480  36.990  47.180  1.00  0.00           H
ATOM   1909  CD2 LEU A 126      32.180  36.460  48.340  1.00  0.00           C
ATOM   1910 1HD2 LEU A 126      32.840  35.620  48.550  1.00  0.00           H
ATOM   1911 2HD2 LEU A 126      32.500  37.150  49.130  1.00  0.00           H
ATOM   1912 3HD2 LEU A 126      31.170  36.060  48.440  1.00  0.00           H
ATOM   1913  C   LEU A 126      28.750  38.750  47.350  1.00  0.00           C
ATOM   1914  O   LEU A 126      28.190  38.540  48.430  1.00  0.00           O
ATOM   1915  N   MET A 127      28.450  39.790  46.670  1.00  0.00           N
ATOM   1916  H   MET A 127      28.870  39.850  45.750  1.00  0.00           H
ATOM   1917  CA  MET A 127      27.630  40.960  47.110  1.00  0.00           C
ATOM   1918  HA  MET A 127      27.780  41.180  48.170  1.00  0.00           H
ATOM   1919  CB  MET A 127      27.910  42.220  46.280  1.00  0.00           C
ATOM   1920  HB2 MET A 127      28.960  42.370  46.480  1.00  0.00           H
ATOM   1921  HB3 MET A 127      27.700  42.030  45.230  1.00  0.00           H
ATOM   1922  CG  MET A 127      27.240  43.470  46.790  1.00  0.00           C
ATOM   1923  HG2 MET A 127      26.210  43.200  46.550  1.00  0.00           H
ATOM   1924  HG3 MET A 127      27.310  43.520  47.870  1.00  0.00           H
ATOM   1925  SD  MET A 127      27.580  45.000  45.960  1.00  0.00           S
ATOM   1926  CE  MET A 127      29.240  44.880  45.280  1.00  0.00           C
ATOM   1927  HE1 MET A 127      29.490  45.700  44.610  1.00  0.00           H
ATOM   1928  HE2 MET A 127      29.930  44.700  46.110  1.00  0.00           H
ATOM   1929  HE3 MET A 127      29.370  43.940  44.750  1.00  0.00           H
ATOM   1930  C   MET A 127      26.120  40.620  47.090  1.00  0.00           C
ATOM   1931  O   MET A 127      25.400  40.890  48.060  1.00  0.00           O
ATOM   1932  N   ARG A 128      25.660  39.960  46.030  1.00  0.00           N
ATOM   1933  H   ARG A 128      26.330  39.730  45.300  1.00  0.00           H
ATOM   1934  CA  ARG A 128      24.320  39.340  46.050  1.00  0.00           C
ATOM   1935  HA  ARG A 128      23.540  40.090  46.180  1.00  0.00           H
ATOM   1936  CB  ARG A 128      24.220  38.610  44.670  1.00  0.00           C
ATOM   1937  HB2 ARG A 128      24.590  39.210  43.840  1.00  0.00           H
ATOM   1938  HB3 ARG A 128      24.870  37.730  44.770  1.00  0.00           H
ATOM   1939  CG  ARG A 128      22.880  37.980  44.300  1.00  0.00           C
ATOM   1940  HG2 ARG A 128      22.540  37.440  45.190  1.00  0.00           H
ATOM   1941  HG3 ARG A 128      22.150  38.790  44.220  1.00  0.00           H
ATOM   1942  CD  ARG A 128      22.850  37.060  43.130  1.00  0.00           C
ATOM   1943  HD2 ARG A 128      22.890  37.670  42.220  1.00  0.00           H
ATOM   1944  HD3 ARG A 128      23.690  36.360  43.120  1.00  0.00           H
ATOM   1945  NE  ARG A 128      21.650  36.290  43.110  1.00  0.00           N
ATOM   1946  HE  ARG A 128      21.000  36.540  42.380  1.00  0.00           H
ATOM   1947  CZ  ARG A 128      21.260  35.230  43.840  1.00  0.00           C
ATOM   1948  NH1 ARG A 128      22.010  34.680  44.790  1.00  0.00           N
ATOM   1949 1HH1 ARG A 128      22.970  34.990  44.810  1.00  0.00           H
ATOM   1950 2HH1 ARG A 128      21.780  33.740  45.080  1.00  0.00           H
ATOM   1951  NH2 ARG A 128      20.110  34.630  43.590  1.00  0.00           N
ATOM   1952 1HH2 ARG A 128      19.660  34.780  42.700  1.00  0.00           H
ATOM   1953 2HH2 ARG A 128      19.830  33.820  44.120  1.00  0.00           H
ATOM   1954  C   ARG A 128      24.170  38.400  47.230  1.00  0.00           C
ATOM   1955  O   ARG A 128      23.230  38.640  47.970  1.00  0.00           O
ATOM   1956  N   GLN A 129      25.140  37.490  47.530  1.00  0.00           N
ATOM   1957  H   GLN A 129      25.790  37.420  46.760  1.00  0.00           H
ATOM   1958  CA  GLN A 129      25.140  36.570  48.630  1.00  0.00           C
ATOM   1959  HA  GLN A 129      24.240  35.950  48.610  1.00  0.00           H
ATOM   1960  CB  GLN A 129      26.360  35.660  48.490  1.00  0.00           C
ATOM   1961  HB2 GLN A 129      26.460  35.130  47.540  1.00  0.00           H
ATOM   1962  HB3 GLN A 129      27.230  36.310  48.530  1.00  0.00           H
ATOM   1963  CG  GLN A 129      26.430  34.500  49.520  1.00  0.00           C
ATOM   1964  HG2 GLN A 129      27.420  34.060  49.430  1.00  0.00           H
ATOM   1965  HG3 GLN A 129      26.420  34.870  50.550  1.00  0.00           H
ATOM   1966  CD  GLN A 129      25.360  33.450  49.390  1.00  0.00           C
ATOM   1967  OE1 GLN A 129      24.200  33.570  48.960  1.00  0.00           O
ATOM   1968  NE2 GLN A 129      25.630  32.310  50.020  1.00  0.00           N
ATOM   1969 1HE2 GLN A 129      24.900  31.610  49.940  1.00  0.00           H
ATOM   1970 2HE2 GLN A 129      26.600  32.160  50.250  1.00  0.00           H
ATOM   1971  C   GLN A 129      25.200  37.390  49.950  1.00  0.00           C
ATOM   1972  O   GLN A 129      24.630  36.860  50.900  1.00  0.00           O
ATOM   1973  N   THR A 130      25.720  38.630  49.980  1.00  0.00           N
ATOM   1974  H   THR A 130      26.170  39.000  49.160  1.00  0.00           H
ATOM   1975  CA  THR A 130      25.680  39.480  51.270  1.00  0.00           C
ATOM   1976  HA  THR A 130      25.920  38.880  52.150  1.00  0.00           H
ATOM   1977  CB  THR A 130      26.780  40.550  51.270  1.00  0.00           C
ATOM   1978  HB  THR A 130      26.820  41.100  50.330  1.00  0.00           H
ATOM   1979  CG2 THR A 130      26.730  41.550  52.460  1.00  0.00           C
ATOM   1980 1HG2 THR A 130      25.810  42.130  52.330  1.00  0.00           H
ATOM   1981 2HG2 THR A 130      26.650  40.990  53.400  1.00  0.00           H
ATOM   1982 3HG2 THR A 130      27.600  42.190  52.560  1.00  0.00           H
ATOM   1983  OG1 THR A 130      28.040  39.910  51.270  1.00  0.00           O
ATOM   1984  HG1 THR A 130      28.200  39.430  50.450  1.00  0.00           H
ATOM   1985  C   THR A 130      24.330  40.030  51.490  1.00  0.00           C
ATOM   1986  O   THR A 130      23.920  40.010  52.660  1.00  0.00           O
ATOM   1987  N   PHE A 131      23.690  40.580  50.450  1.00  0.00           N
ATOM   1988  H   PHE A 131      24.100  40.430  49.540  1.00  0.00           H
ATOM   1989  CA  PHE A 131      22.450  41.320  50.540  1.00  0.00           C
ATOM   1990  HA  PHE A 131      22.450  41.940  51.440  1.00  0.00           H
ATOM   1991  CB  PHE A 131      22.280  42.190  49.300  1.00  0.00           C
ATOM   1992  HB2 PHE A 131      22.810  41.770  48.450  1.00  0.00           H
ATOM   1993  HB3 PHE A 131      21.230  42.320  49.040  1.00  0.00           H
ATOM   1994  CG  PHE A 131      22.850  43.620  49.410  1.00  0.00           C
ATOM   1995  CD1 PHE A 131      22.030  44.760  49.730  1.00  0.00           C
ATOM   1996  HD1 PHE A 131      21.020  44.590  50.080  1.00  0.00           H
ATOM   1997  CE1 PHE A 131      22.580  46.020  49.830  1.00  0.00           C
ATOM   1998  HE1 PHE A 131      21.920  46.830  50.090  1.00  0.00           H
ATOM   1999  CZ  PHE A 131      23.920  46.250  49.410  1.00  0.00           C
ATOM   2000  HZ  PHE A 131      24.310  47.260  49.450  1.00  0.00           H
ATOM   2001  CE2 PHE A 131      24.750  45.190  49.020  1.00  0.00           C
ATOM   2002  HE2 PHE A 131      25.740  45.400  48.640  1.00  0.00           H
ATOM   2003  CD2 PHE A 131      24.230  43.880  49.110  1.00  0.00           C
ATOM   2004  HD2 PHE A 131      24.860  43.040  48.840  1.00  0.00           H
ATOM   2005  C   PHE A 131      21.210  40.370  50.750  1.00  0.00           C
ATOM   2006  O   PHE A 131      20.210  40.750  51.370  1.00  0.00           O
ATOM   2007  N   SER A 132      21.270  39.190  50.060  1.00  0.00           N
ATOM   2008  H   SER A 132      22.190  38.980  49.710  1.00  0.00           H
ATOM   2009  CA  SER A 132      20.220  38.120  50.000  1.00  0.00           C
ATOM   2010  HA  SER A 132      19.560  38.530  49.240  1.00  0.00           H
ATOM   2011  CB  SER A 132      20.870  36.870  49.370  1.00  0.00           C
ATOM   2012  HB2 SER A 132      21.000  37.130  48.320  1.00  0.00           H
ATOM   2013  HB3 SER A 132      21.900  36.780  49.710  1.00  0.00           H
ATOM   2014  OG  SER A 132      20.060  35.740  49.550  1.00  0.00           O
ATOM   2015  HG  SER A 132      19.590  35.560  48.740  1.00  0.00           H
ATOM   2016  C   SER A 132      19.430  37.810  51.340  1.00  0.00           C
ATOM   2017  O   SER A 132      18.230  37.630  51.210  1.00  0.00           O
ATOM   2018  N   PRO A 133      20.010  37.760  52.560  1.00  0.00           N
ATOM   2019  CD  PRO A 133      21.410  37.490  52.770  1.00  0.00           C
ATOM   2020  HD2 PRO A 133      22.040  37.930  52.010  1.00  0.00           H
ATOM   2021  HD3 PRO A 133      21.470  36.400  52.770  1.00  0.00           H
ATOM   2022  CG  PRO A 133      21.680  38.170  54.130  1.00  0.00           C
ATOM   2023  HG2 PRO A 133      21.690  39.250  54.030  1.00  0.00           H
ATOM   2024  HG3 PRO A 133      22.580  37.780  54.600  1.00  0.00           H
ATOM   2025  CB  PRO A 133      20.390  37.820  54.930  1.00  0.00           C
ATOM   2026  HB2 PRO A 133      20.280  38.610  55.680  1.00  0.00           H
ATOM   2027  HB3 PRO A 133      20.620  36.840  55.340  1.00  0.00           H
ATOM   2028  CA  PRO A 133      19.270  37.810  53.830  1.00  0.00           C
ATOM   2029  HA  PRO A 133      18.810  36.820  53.870  1.00  0.00           H
ATOM   2030  C   PRO A 133      18.120  38.790  53.930  1.00  0.00           C
ATOM   2031  O   PRO A 133      17.300  38.630  54.800  1.00  0.00           O
ATOM   2032  N   PHE A 134      18.140  39.950  53.290  1.00  0.00           N
ATOM   2033  H   PHE A 134      18.950  40.170  52.740  1.00  0.00           H
ATOM   2034  CA  PHE A 134      17.200  41.050  53.610  1.00  0.00           C
ATOM   2035  HA  PHE A 134      16.780  40.960  54.620  1.00  0.00           H
ATOM   2036  CB  PHE A 134      17.920  42.390  53.520  1.00  0.00           C
ATOM   2037  HB2 PHE A 134      18.030  42.750  52.500  1.00  0.00           H
ATOM   2038  HB3 PHE A 134      17.290  43.030  54.140  1.00  0.00           H
ATOM   2039  CG  PHE A 134      19.290  42.530  54.230  1.00  0.00           C
ATOM   2040  CD1 PHE A 134      19.410  42.120  55.630  1.00  0.00           C
ATOM   2041  HD1 PHE A 134      18.610  41.720  56.230  1.00  0.00           H
ATOM   2042  CE1 PHE A 134      20.660  42.260  56.260  1.00  0.00           C
ATOM   2043  HE1 PHE A 134      20.810  41.980  57.300  1.00  0.00           H
ATOM   2044  CZ  PHE A 134      21.780  42.770  55.560  1.00  0.00           C
ATOM   2045  HZ  PHE A 134      22.740  42.680  56.060  1.00  0.00           H
ATOM   2046  CE2 PHE A 134      21.640  43.120  54.180  1.00  0.00           C
ATOM   2047  HE2 PHE A 134      22.570  43.180  53.640  1.00  0.00           H
ATOM   2048  CD2 PHE A 134      20.400  42.990  53.520  1.00  0.00           C
ATOM   2049  HD2 PHE A 134      20.360  43.050  52.440  1.00  0.00           H
ATOM   2050  C   PHE A 134      15.900  40.960  52.790  1.00  0.00           C
ATOM   2051  O   PHE A 134      14.890  41.390  53.300  1.00  0.00           O
ATOM   2052  N   GLY A 135      15.940  40.440  51.540  1.00  0.00           N
ATOM   2053  H   GLY A 135      16.840  40.130  51.220  1.00  0.00           H
ATOM   2054  CA  GLY A 135      14.770  39.940  50.770  1.00  0.00           C
ATOM   2055  HA2 GLY A 135      14.570  38.920  51.090  1.00  0.00           H
ATOM   2056  HA3 GLY A 135      13.920  40.600  50.930  1.00  0.00           H
ATOM   2057  C   GLY A 135      15.000  39.700  49.300  1.00  0.00           C
ATOM   2058  O   GLY A 135      16.170  39.480  48.870  1.00  0.00           O
ATOM   2059  N   GLN A 136      13.910  39.660  48.560  1.00  0.00           N
ATOM   2060  H   GLN A 136      12.970  39.680  48.920  1.00  0.00           H
ATOM   2061  CA  GLN A 136      13.910  39.460  47.120  1.00  0.00           C
ATOM   2062  HA  GLN A 136      14.380  38.490  46.990  1.00  0.00           H
ATOM   2063  CB  GLN A 136      12.490  39.410  46.590  1.00  0.00           C
ATOM   2064  HB2 GLN A 136      11.880  38.680  47.110  1.00  0.00           H
ATOM   2065  HB3 GLN A 136      12.020  40.390  46.540  1.00  0.00           H
ATOM   2066  CG  GLN A 136      12.490  38.760  45.180  1.00  0.00           C
ATOM   2067  HG2 GLN A 136      12.900  39.370  44.370  1.00  0.00           H
ATOM   2068  HG3 GLN A 136      13.000  37.800  45.180  1.00  0.00           H
ATOM   2069  CD  GLN A 136      11.140  38.450  44.590  1.00  0.00           C
ATOM   2070  OE1 GLN A 136      10.060  38.870  45.060  1.00  0.00           O
ATOM   2071  NE2 GLN A 136      11.190  37.770  43.450  1.00  0.00           N
ATOM   2072 1HE2 GLN A 136      10.290  37.550  43.040  1.00  0.00           H
ATOM   2073 2HE2 GLN A 136      12.070  37.420  43.110  1.00  0.00           H
ATOM   2074  C   GLN A 136      14.660  40.620  46.330  1.00  0.00           C
ATOM   2075  O   GLN A 136      14.020  41.630  46.020  1.00  0.00           O
ATOM   2076  N   ILE A 137      15.950  40.330  46.010  1.00  0.00           N
ATOM   2077  H   ILE A 137      16.450  39.640  46.540  1.00  0.00           H
ATOM   2078  CA  ILE A 137      16.740  41.000  44.990  1.00  0.00           C
ATOM   2079  HA  ILE A 137      16.750  42.070  45.210  1.00  0.00           H
ATOM   2080  CB  ILE A 137      18.230  40.650  44.980  1.00  0.00           C
ATOM   2081  HB  ILE A 137      18.390  39.630  44.630  1.00  0.00           H
ATOM   2082  CG2 ILE A 137      18.870  41.630  43.940  1.00  0.00           C
ATOM   2083 1HG2 ILE A 137      19.940  41.480  43.790  1.00  0.00           H
ATOM   2084 2HG2 ILE A 137      18.350  41.640  42.980  1.00  0.00           H
ATOM   2085 3HG2 ILE A 137      18.710  42.630  44.360  1.00  0.00           H
ATOM   2086  CG1 ILE A 137      18.770  40.710  46.380  1.00  0.00           C
ATOM   2087 2HG1 ILE A 137      18.670  41.760  46.660  1.00  0.00           H
ATOM   2088 3HG1 ILE A 137      18.210  40.100  47.090  1.00  0.00           H
ATOM   2089  CD1 ILE A 137      20.250  40.220  46.420  1.00  0.00           C
ATOM   2090 1HD1 ILE A 137      20.610  40.270  47.440  1.00  0.00           H
ATOM   2091 2HD1 ILE A 137      20.340  39.200  46.020  1.00  0.00           H
ATOM   2092 3HD1 ILE A 137      20.860  40.900  45.820  1.00  0.00           H
ATOM   2093  C   ILE A 137      16.080  40.910  43.610  1.00  0.00           C
ATOM   2094  O   ILE A 137      16.140  39.880  42.930  1.00  0.00           O
ATOM   2095  N   MET A 138      15.400  42.000  43.220  1.00  0.00           N
ATOM   2096  H   MET A 138      15.370  42.790  43.850  1.00  0.00           H
ATOM   2097  CA  MET A 138      14.890  42.090  41.820  1.00  0.00           C
ATOM   2098  HA  MET A 138      14.430  41.150  41.530  1.00  0.00           H
ATOM   2099  CB  MET A 138      13.820  43.190  41.830  1.00  0.00           C
ATOM   2100  HB2 MET A 138      12.990  42.870  42.450  1.00  0.00           H
ATOM   2101  HB3 MET A 138      14.230  44.140  42.190  1.00  0.00           H
ATOM   2102  CG  MET A 138      13.200  43.360  40.430  1.00  0.00           C
ATOM   2103  HG2 MET A 138      12.460  44.160  40.470  1.00  0.00           H
ATOM   2104  HG3 MET A 138      13.950  43.580  39.660  1.00  0.00           H
ATOM   2105  SD  MET A 138      12.440  41.880  39.690  1.00  0.00           S
ATOM   2106  CE  MET A 138      11.080  41.470  40.820  1.00  0.00           C
ATOM   2107  HE1 MET A 138      11.520  41.030  41.710  1.00  0.00           H
ATOM   2108  HE2 MET A 138      10.690  42.460  41.010  1.00  0.00           H
ATOM   2109  HE3 MET A 138      10.300  40.840  40.370  1.00  0.00           H
ATOM   2110  C   MET A 138      16.060  42.400  40.770  1.00  0.00           C
ATOM   2111  O   MET A 138      15.970  41.870  39.690  1.00  0.00           O
ATOM   2112  N   GLU A 139      17.080  43.160  41.120  1.00  0.00           N
ATOM   2113  H   GLU A 139      17.110  43.460  42.090  1.00  0.00           H
ATOM   2114  CA  GLU A 139      18.300  43.430  40.390  1.00  0.00           C
ATOM   2115  HA  GLU A 139      18.530  42.550  39.790  1.00  0.00           H
ATOM   2116  CB  GLU A 139      18.020  44.450  39.330  1.00  0.00           C
ATOM   2117  HB2 GLU A 139      17.050  44.280  38.860  1.00  0.00           H
ATOM   2118  HB3 GLU A 139      17.880  45.360  39.920  1.00  0.00           H
ATOM   2119  CG  GLU A 139      19.100  44.750  38.220  1.00  0.00           C
ATOM   2120  HG2 GLU A 139      20.040  45.050  38.680  1.00  0.00           H
ATOM   2121  HG3 GLU A 139      19.320  43.850  37.650  1.00  0.00           H
ATOM   2122  CD  GLU A 139      18.670  45.800  37.270  1.00  0.00           C
ATOM   2123  OE1 GLU A 139      17.510  45.790  36.860  1.00  0.00           O
ATOM   2124  OE2 GLU A 139      19.570  46.540  36.880  1.00  0.00           O
ATOM   2125  C   GLU A 139      19.500  43.790  41.270  1.00  0.00           C
ATOM   2126  O   GLU A 139      19.360  44.450  42.300  1.00  0.00           O
ATOM   2127  N   ILE A 140      20.700  43.540  40.750  1.00  0.00           N
ATOM   2128  H   ILE A 140      20.760  43.070  39.860  1.00  0.00           H
ATOM   2129  CA  ILE A 140      21.920  44.330  41.130  1.00  0.00           C
ATOM   2130  HA  ILE A 140      21.610  45.230  41.670  1.00  0.00           H
ATOM   2131  CB  ILE A 140      22.720  43.530  42.080  1.00  0.00           C
ATOM   2132  HB  ILE A 140      22.150  43.420  43.000  1.00  0.00           H
ATOM   2133  CG2 ILE A 140      23.020  42.080  41.550  1.00  0.00           C
ATOM   2134 1HG2 ILE A 140      23.580  42.100  40.620  1.00  0.00           H
ATOM   2135 2HG2 ILE A 140      23.560  41.490  42.290  1.00  0.00           H
ATOM   2136 3HG2 ILE A 140      22.100  41.580  41.240  1.00  0.00           H
ATOM   2137  CG1 ILE A 140      24.160  44.120  42.430  1.00  0.00           C
ATOM   2138 2HG1 ILE A 140      24.770  44.280  41.550  1.00  0.00           H
ATOM   2139 3HG1 ILE A 140      23.980  45.150  42.760  1.00  0.00           H
ATOM   2140  CD1 ILE A 140      24.840  43.440  43.610  1.00  0.00           C
ATOM   2141 1HD1 ILE A 140      24.100  43.080  44.330  1.00  0.00           H
ATOM   2142 2HD1 ILE A 140      25.610  42.710  43.360  1.00  0.00           H
ATOM   2143 3HD1 ILE A 140      25.370  44.250  44.120  1.00  0.00           H
ATOM   2144  C   ILE A 140      22.670  44.860  39.940  1.00  0.00           C
ATOM   2145  O   ILE A 140      22.680  44.220  38.890  1.00  0.00           O
ATOM   2146  N   ARG A 141      23.330  46.050  40.020  1.00  0.00           N
ATOM   2147  H   ARG A 141      23.230  46.560  40.880  1.00  0.00           H
ATOM   2148  CA  ARG A 141      24.290  46.620  39.020  1.00  0.00           C
ATOM   2149  HA  ARG A 141      24.740  45.800  38.460  1.00  0.00           H
ATOM   2150  CB  ARG A 141      23.620  47.510  37.990  1.00  0.00           C
ATOM   2151  HB2 ARG A 141      22.800  47.010  37.470  1.00  0.00           H
ATOM   2152  HB3 ARG A 141      23.080  48.240  38.600  1.00  0.00           H
ATOM   2153  CG  ARG A 141      24.700  48.090  37.000  1.00  0.00           C
ATOM   2154  HG2 ARG A 141      25.280  48.910  37.420  1.00  0.00           H
ATOM   2155  HG3 ARG A 141      25.400  47.280  36.800  1.00  0.00           H
ATOM   2156  CD  ARG A 141      23.970  48.630  35.810  1.00  0.00           C
ATOM   2157  HD2 ARG A 141      23.600  47.770  35.250  1.00  0.00           H
ATOM   2158  HD3 ARG A 141      23.120  49.270  36.030  1.00  0.00           H
ATOM   2159  NE  ARG A 141      24.840  49.220  34.800  1.00  0.00           N
ATOM   2160  HE  ARG A 141      24.910  50.220  34.950  1.00  0.00           H
ATOM   2161  CZ  ARG A 141      25.350  48.690  33.740  1.00  0.00           C
ATOM   2162  NH1 ARG A 141      25.370  47.430  33.450  1.00  0.00           N
ATOM   2163 1HH1 ARG A 141      24.900  46.760  34.040  1.00  0.00           H
ATOM   2164 2HH1 ARG A 141      25.870  47.100  32.640  1.00  0.00           H
ATOM   2165  NH2 ARG A 141      25.830  49.490  32.850  1.00  0.00           N
ATOM   2166 1HH2 ARG A 141      25.900  50.470  33.110  1.00  0.00           H
ATOM   2167 2HH2 ARG A 141      26.200  49.100  32.000  1.00  0.00           H
ATOM   2168  C   ARG A 141      25.450  47.390  39.750  1.00  0.00           C
ATOM   2169  O   ARG A 141      25.260  48.120  40.690  1.00  0.00           O
ATOM   2170  N   VAL A 142      26.670  47.210  39.290  1.00  0.00           N
ATOM   2171  H   VAL A 142      26.750  46.540  38.540  1.00  0.00           H
ATOM   2172  CA  VAL A 142      27.900  47.540  40.020  1.00  0.00           C
ATOM   2173  HA  VAL A 142      27.710  48.220  40.850  1.00  0.00           H
ATOM   2174  CB  VAL A 142      28.430  46.210  40.750  1.00  0.00           C
ATOM   2175  HB  VAL A 142      28.910  45.600  39.980  1.00  0.00           H
ATOM   2176  CG1 VAL A 142      29.570  46.590  41.670  1.00  0.00           C
ATOM   2177 1HG1 VAL A 142      29.410  47.550  42.160  1.00  0.00           H
ATOM   2178 2HG1 VAL A 142      29.710  45.750  42.350  1.00  0.00           H
ATOM   2179 3HG1 VAL A 142      30.450  46.830  41.090  1.00  0.00           H
ATOM   2180  CG2 VAL A 142      27.420  45.290  41.510  1.00  0.00           C
ATOM   2181 1HG2 VAL A 142      27.880  44.410  41.970  1.00  0.00           H
ATOM   2182 2HG2 VAL A 142      26.870  45.710  42.350  1.00  0.00           H
ATOM   2183 3HG2 VAL A 142      26.710  45.000  40.740  1.00  0.00           H
ATOM   2184  C   VAL A 142      29.080  48.140  39.200  1.00  0.00           C
ATOM   2185  O   VAL A 142      29.270  47.710  38.060  1.00  0.00           O
ATOM   2186  N   PHE A 143      29.810  49.150  39.750  1.00  0.00           N
ATOM   2187  H   PHE A 143      29.710  49.400  40.720  1.00  0.00           H
ATOM   2188  CA  PHE A 143      30.970  49.730  39.090  1.00  0.00           C
ATOM   2189  HA  PHE A 143      31.040  49.250  38.110  1.00  0.00           H
ATOM   2190  CB  PHE A 143      30.500  51.130  38.740  1.00  0.00           C
ATOM   2191  HB2 PHE A 143      30.520  51.750  39.630  1.00  0.00           H
ATOM   2192  HB3 PHE A 143      31.180  51.530  37.990  1.00  0.00           H
ATOM   2193  CG  PHE A 143      29.120  51.250  38.070  1.00  0.00           C
ATOM   2194  CD1 PHE A 143      29.050  50.960  36.690  1.00  0.00           C
ATOM   2195  HD1 PHE A 143      29.960  50.920  36.110  1.00  0.00           H
ATOM   2196  CE1 PHE A 143      27.780  50.770  36.130  1.00  0.00           C
ATOM   2197  HE1 PHE A 143      27.740  50.600  35.070  1.00  0.00           H
ATOM   2198  CZ  PHE A 143      26.610  51.070  36.880  1.00  0.00           C
ATOM   2199  HZ  PHE A 143      25.650  51.130  36.390  1.00  0.00           H
ATOM   2200  CE2 PHE A 143      26.740  51.450  38.190  1.00  0.00           C
ATOM   2201  HE2 PHE A 143      25.780  51.670  38.630  1.00  0.00           H
ATOM   2202  CD2 PHE A 143      28.000  51.490  38.830  1.00  0.00           C
ATOM   2203  HD2 PHE A 143      28.060  51.640  39.900  1.00  0.00           H
ATOM   2204  C   PHE A 143      32.330  49.710  39.860  1.00  0.00           C
ATOM   2205  O   PHE A 143      32.700  50.740  40.450  1.00  0.00           O
ATOM   2206  N   PRO A 144      33.160  48.620  39.830  1.00  0.00           N
ATOM   2207  CD  PRO A 144      32.820  47.280  39.260  1.00  0.00           C
ATOM   2208  HD2 PRO A 144      32.880  47.400  38.180  1.00  0.00           H
ATOM   2209  HD3 PRO A 144      31.810  46.950  39.500  1.00  0.00           H
ATOM   2210  CG  PRO A 144      33.750  46.270  39.930  1.00  0.00           C
ATOM   2211  HG2 PRO A 144      34.050  45.470  39.250  1.00  0.00           H
ATOM   2212  HG3 PRO A 144      33.350  46.000  40.910  1.00  0.00           H
ATOM   2213  CB  PRO A 144      35.000  47.180  40.150  1.00  0.00           C
ATOM   2214  HB2 PRO A 144      35.690  47.070  39.310  1.00  0.00           H
ATOM   2215  HB3 PRO A 144      35.490  46.860  41.070  1.00  0.00           H
ATOM   2216  CA  PRO A 144      34.480  48.600  40.330  1.00  0.00           C
ATOM   2217  HA  PRO A 144      34.410  48.770  41.400  1.00  0.00           H
ATOM   2218  C   PRO A 144      35.490  49.510  39.600  1.00  0.00           C
ATOM   2219  O   PRO A 144      36.610  49.570  40.080  1.00  0.00           O
ATOM   2220  N   ASP A 145      35.090  50.260  38.520  1.00  0.00           N
ATOM   2221  H   ASP A 145      34.230  50.070  38.040  1.00  0.00           H
ATOM   2222  CA  ASP A 145      35.930  51.460  38.240  1.00  0.00           C
ATOM   2223  HA  ASP A 145      36.970  51.310  38.530  1.00  0.00           H
ATOM   2224  CB  ASP A 145      35.960  51.700  36.700  1.00  0.00           C
ATOM   2225  HB2 ASP A 145      34.930  51.910  36.420  1.00  0.00           H
ATOM   2226  HB3 ASP A 145      36.460  52.650  36.500  1.00  0.00           H
ATOM   2227  CG  ASP A 145      36.420  50.470  35.900  1.00  0.00           C
ATOM   2228  OD1 ASP A 145      35.540  49.790  35.310  1.00  0.00           O
ATOM   2229  OD2 ASP A 145      37.650  50.260  35.790  1.00  0.00           O
ATOM   2230  C   ASP A 145      35.530  52.800  38.990  1.00  0.00           C
ATOM   2231  O   ASP A 145      36.300  53.710  38.960  1.00  0.00           O
ATOM   2232  N   LYS A 146      34.400  52.820  39.700  1.00  0.00           N
ATOM   2233  H   LYS A 146      33.900  51.950  39.630  1.00  0.00           H
ATOM   2234  CA  LYS A 146      33.870  53.990  40.450  1.00  0.00           C
ATOM   2235  HA  LYS A 146      34.520  54.840  40.250  1.00  0.00           H
ATOM   2236  CB  LYS A 146      32.480  54.260  39.920  1.00  0.00           C
ATOM   2237  HB2 LYS A 146      31.810  53.500  40.330  1.00  0.00           H
ATOM   2238  HB3 LYS A 146      32.190  55.140  40.490  1.00  0.00           H
ATOM   2239  CG  LYS A 146      32.210  54.450  38.400  1.00  0.00           C
ATOM   2240  HG2 LYS A 146      32.550  53.510  37.950  1.00  0.00           H
ATOM   2241  HG3 LYS A 146      31.140  54.530  38.210  1.00  0.00           H
ATOM   2242  CD  LYS A 146      33.010  55.580  37.700  1.00  0.00           C
ATOM   2243  HD2 LYS A 146      33.060  56.430  38.380  1.00  0.00           H
ATOM   2244  HD3 LYS A 146      34.030  55.250  37.550  1.00  0.00           H
ATOM   2245  CE  LYS A 146      32.430  56.150  36.390  1.00  0.00           C
ATOM   2246  HE2 LYS A 146      32.200  55.290  35.770  1.00  0.00           H
ATOM   2247  HE3 LYS A 146      31.530  56.680  36.690  1.00  0.00           H
ATOM   2248  NZ  LYS A 146      33.420  57.080  35.740  1.00  0.00           N
ATOM   2249  HZ1 LYS A 146      33.190  57.490  34.850  1.00  0.00           H
ATOM   2250  HZ2 LYS A 146      33.570  57.910  36.280  1.00  0.00           H
ATOM   2251  HZ3 LYS A 146      34.370  56.770  35.600  1.00  0.00           H
ATOM   2252  C   LYS A 146      33.750  53.720  41.950  1.00  0.00           C
ATOM   2253  O   LYS A 146      33.640  54.640  42.770  1.00  0.00           O
ATOM   2254  N   GLY A 147      33.700  52.430  42.300  1.00  0.00           N
ATOM   2255  H   GLY A 147      33.790  51.710  41.590  1.00  0.00           H
ATOM   2256  CA  GLY A 147      33.770  51.960  43.680  1.00  0.00           C
ATOM   2257  HA2 GLY A 147      34.100  50.930  43.530  1.00  0.00           H
ATOM   2258  HA3 GLY A 147      34.550  52.480  44.230  1.00  0.00           H
ATOM   2259  C   GLY A 147      32.400  51.820  44.350  1.00  0.00           C
ATOM   2260  O   GLY A 147      32.440  51.530  45.540  1.00  0.00           O
ATOM   2261  N   TYR A 148      31.250  51.890  43.570  1.00  0.00           N
ATOM   2262  H   TYR A 148      31.370  52.120  42.600  1.00  0.00           H
ATOM   2263  CA  TYR A 148      29.850  51.880  44.040  1.00  0.00           C
ATOM   2264  HA  TYR A 148      29.890  51.670  45.110  1.00  0.00           H
ATOM   2265  CB  TYR A 148      29.210  53.250  43.970  1.00  0.00           C
ATOM   2266  HB2 TYR A 148      28.170  53.100  44.300  1.00  0.00           H
ATOM   2267  HB3 TYR A 148      29.600  54.040  44.610  1.00  0.00           H
ATOM   2268  CG  TYR A 148      29.070  53.920  42.690  1.00  0.00           C
ATOM   2269  CD1 TYR A 148      27.970  53.560  41.860  1.00  0.00           C
ATOM   2270  HD1 TYR A 148      27.250  52.880  42.280  1.00  0.00           H
ATOM   2271  CE1 TYR A 148      27.760  54.200  40.640  1.00  0.00           C
ATOM   2272  HE1 TYR A 148      27.080  53.820  39.880  1.00  0.00           H
ATOM   2273  CZ  TYR A 148      28.600  55.180  40.180  1.00  0.00           C
ATOM   2274  OH  TYR A 148      28.600  55.600  38.920  1.00  0.00           O
ATOM   2275  HH  TYR A 148      28.960  56.500  38.900  1.00  0.00           H
ATOM   2276  CE2 TYR A 148      29.630  55.580  41.050  1.00  0.00           C
ATOM   2277  HE2 TYR A 148      30.240  56.430  40.770  1.00  0.00           H
ATOM   2278  CD2 TYR A 148      29.910  54.930  42.220  1.00  0.00           C
ATOM   2279  HD2 TYR A 148      30.830  55.160  42.750  1.00  0.00           H
ATOM   2280  C   TYR A 148      28.940  50.780  43.440  1.00  0.00           C
ATOM   2281  O   TYR A 148      29.410  50.180  42.450  1.00  0.00           O
ATOM   2282  N   SER A 149      27.770  50.510  44.080  1.00  0.00           N
ATOM   2283  H   SER A 149      27.580  50.910  44.990  1.00  0.00           H
ATOM   2284  CA  SER A 149      26.850  49.450  43.720  1.00  0.00           C
ATOM   2285  HA  SER A 149      27.040  49.100  42.710  1.00  0.00           H
ATOM   2286  CB  SER A 149      27.160  48.240  44.620  1.00  0.00           C
ATOM   2287  HB2 SER A 149      28.220  47.990  44.530  1.00  0.00           H
ATOM   2288  HB3 SER A 149      26.870  48.440  45.650  1.00  0.00           H
ATOM   2289  OG  SER A 149      26.300  47.190  44.240  1.00  0.00           O
ATOM   2290  HG  SER A 149      26.360  46.480  44.870  1.00  0.00           H
ATOM   2291  C   SER A 149      25.430  49.900  43.950  1.00  0.00           C
ATOM   2292  O   SER A 149      25.070  50.620  44.920  1.00  0.00           O
ATOM   2293  N   PHE A 150      24.530  49.420  43.070  1.00  0.00           N
ATOM   2294  H   PHE A 150      24.970  48.960  42.280  1.00  0.00           H
ATOM   2295  CA  PHE A 150      23.070  49.470  43.160  1.00  0.00           C
ATOM   2296  HA  PHE A 150      22.810  50.020  44.060  1.00  0.00           H
ATOM   2297  CB  PHE A 150      22.390  50.290  42.050  1.00  0.00           C
ATOM   2298  HB2 PHE A 150      22.550  49.880  41.050  1.00  0.00           H
ATOM   2299  HB3 PHE A 150      21.300  50.250  42.160  1.00  0.00           H
ATOM   2300  CG  PHE A 150      22.790  51.740  42.120  1.00  0.00           C
ATOM   2301  CD1 PHE A 150      22.180  52.690  42.940  1.00  0.00           C
ATOM   2302  HD1 PHE A 150      21.370  52.390  43.590  1.00  0.00           H
ATOM   2303  CE1 PHE A 150      22.700  53.930  43.020  1.00  0.00           C
ATOM   2304  HE1 PHE A 150      22.210  54.560  43.740  1.00  0.00           H
ATOM   2305  CZ  PHE A 150      23.810  54.330  42.230  1.00  0.00           C
ATOM   2306  HZ  PHE A 150      24.170  55.340  42.290  1.00  0.00           H
ATOM   2307  CE2 PHE A 150      24.400  53.410  41.350  1.00  0.00           C
ATOM   2308  HE2 PHE A 150      25.140  53.820  40.680  1.00  0.00           H
ATOM   2309  CD2 PHE A 150      23.890  52.100  41.330  1.00  0.00           C
ATOM   2310  HD2 PHE A 150      24.240  51.370  40.620  1.00  0.00           H
ATOM   2311  C   PHE A 150      22.410  48.020  43.310  1.00  0.00           C
ATOM   2312  O   PHE A 150      22.690  47.130  42.530  1.00  0.00           O
ATOM   2313  N   VAL A 151      21.510  47.870  44.330  1.00  0.00           N
ATOM   2314  H   VAL A 151      21.340  48.690  44.900  1.00  0.00           H
ATOM   2315  CA  VAL A 151      20.620  46.690  44.550  1.00  0.00           C
ATOM   2316  HA  VAL A 151      20.910  46.010  43.760  1.00  0.00           H
ATOM   2317  CB  VAL A 151      20.960  46.000  45.830  1.00  0.00           C
ATOM   2318  HB  VAL A 151      20.970  46.760  46.610  1.00  0.00           H
ATOM   2319  CG1 VAL A 151      20.020  44.820  46.270  1.00  0.00           C
ATOM   2320 1HG1 VAL A 151      20.160  44.100  45.460  1.00  0.00           H
ATOM   2321 2HG1 VAL A 151      20.260  44.390  47.240  1.00  0.00           H
ATOM   2322 3HG1 VAL A 151      18.970  45.070  46.320  1.00  0.00           H
ATOM   2323  CG2 VAL A 151      22.390  45.420  45.660  1.00  0.00           C
ATOM   2324 1HG2 VAL A 151      22.560  44.690  46.450  1.00  0.00           H
ATOM   2325 2HG2 VAL A 151      22.500  44.870  44.720  1.00  0.00           H
ATOM   2326 3HG2 VAL A 151      23.120  46.220  45.780  1.00  0.00           H
ATOM   2327  C   VAL A 151      19.070  46.990  44.620  1.00  0.00           C
ATOM   2328  O   VAL A 151      18.570  47.760  45.470  1.00  0.00           O
ATOM   2329  N   ARG A 152      18.300  46.480  43.710  1.00  0.00           N
ATOM   2330  H   ARG A 152      18.760  45.880  43.040  1.00  0.00           H
ATOM   2331  CA  ARG A 152      16.860  46.680  43.660  1.00  0.00           C
ATOM   2332  HA  ARG A 152      16.640  47.660  44.080  1.00  0.00           H
ATOM   2333  CB  ARG A 152      16.300  46.810  42.220  1.00  0.00           C
ATOM   2334  HB2 ARG A 152      17.030  47.460  41.720  1.00  0.00           H
ATOM   2335  HB3 ARG A 152      16.140  45.900  41.640  1.00  0.00           H
ATOM   2336  CG  ARG A 152      14.940  47.650  42.170  1.00  0.00           C
ATOM   2337  HG2 ARG A 152      14.050  47.110  42.450  1.00  0.00           H
ATOM   2338  HG3 ARG A 152      15.020  48.510  42.830  1.00  0.00           H
ATOM   2339  CD  ARG A 152      14.740  48.250  40.780  1.00  0.00           C
ATOM   2340  HD2 ARG A 152      13.890  48.920  40.820  1.00  0.00           H
ATOM   2341  HD3 ARG A 152      15.600  48.820  40.420  1.00  0.00           H
ATOM   2342  NE  ARG A 152      14.370  47.160  39.800  1.00  0.00           N
ATOM   2343  HE  ARG A 152      13.430  46.810  39.830  1.00  0.00           H
ATOM   2344  CZ  ARG A 152      15.000  46.970  38.660  1.00  0.00           C
ATOM   2345  NH1 ARG A 152      16.200  47.480  38.420  1.00  0.00           N
ATOM   2346 1HH1 ARG A 152      16.640  48.100  39.080  1.00  0.00           H
ATOM   2347 2HH1 ARG A 152      16.710  47.220  37.590  1.00  0.00           H
ATOM   2348  NH2 ARG A 152      14.540  46.210  37.760  1.00  0.00           N
ATOM   2349 1HH2 ARG A 152      13.590  45.870  37.740  1.00  0.00           H
ATOM   2350 2HH2 ARG A 152      15.170  45.840  37.070  1.00  0.00           H
ATOM   2351  C   ARG A 152      16.180  45.540  44.350  1.00  0.00           C
ATOM   2352  O   ARG A 152      16.440  44.360  44.020  1.00  0.00           O
ATOM   2353  N   PHE A 153      15.300  45.740  45.310  1.00  0.00           N
ATOM   2354  H   PHE A 153      15.220  46.720  45.540  1.00  0.00           H
ATOM   2355  CA  PHE A 153      14.510  44.800  45.990  1.00  0.00           C
ATOM   2356  HA  PHE A 153      15.010  43.850  45.830  1.00  0.00           H
ATOM   2357  CB  PHE A 153      14.550  45.060  47.470  1.00  0.00           C
ATOM   2358  HB2 PHE A 153      14.300  46.110  47.650  1.00  0.00           H
ATOM   2359  HB3 PHE A 153      13.730  44.510  47.920  1.00  0.00           H
ATOM   2360  CG  PHE A 153      15.850  44.630  48.160  1.00  0.00           C
ATOM   2361  CD1 PHE A 153      16.860  45.610  48.400  1.00  0.00           C
ATOM   2362  HD1 PHE A 153      16.760  46.640  48.090  1.00  0.00           H
ATOM   2363  CE1 PHE A 153      18.080  45.180  48.980  1.00  0.00           C
ATOM   2364  HE1 PHE A 153      18.860  45.930  49.040  1.00  0.00           H
ATOM   2365  CZ  PHE A 153      18.260  43.860  49.460  1.00  0.00           C
ATOM   2366  HZ  PHE A 153      19.180  43.510  49.910  1.00  0.00           H
ATOM   2367  CE2 PHE A 153      17.340  42.870  49.150  1.00  0.00           C
ATOM   2368  HE2 PHE A 153      17.510  41.860  49.480  1.00  0.00           H
ATOM   2369  CD2 PHE A 153      16.130  43.280  48.570  1.00  0.00           C
ATOM   2370  HD2 PHE A 153      15.360  42.520  48.550  1.00  0.00           H
ATOM   2371  C   PHE A 153      13.110  44.820  45.410  1.00  0.00           C
ATOM   2372  O   PHE A 153      12.710  45.820  44.760  1.00  0.00           O
ATOM   2373  N   ASN A 154      12.300  43.790  45.730  1.00  0.00           N
ATOM   2374  H   ASN A 154      12.770  42.970  46.080  1.00  0.00           H
ATOM   2375  CA  ASN A 154      10.830  43.710  45.540  1.00  0.00           C
ATOM   2376  HA  ASN A 154      10.630  44.540  44.870  1.00  0.00           H
ATOM   2377  CB  ASN A 154      10.570  42.400  44.790  1.00  0.00           C
ATOM   2378  HB2 ASN A 154      11.360  42.270  44.040  1.00  0.00           H
ATOM   2379  HB3 ASN A 154      10.630  41.650  45.580  1.00  0.00           H
ATOM   2380  CG  ASN A 154       9.150  42.380  44.040  1.00  0.00           C
ATOM   2381  OD1 ASN A 154       8.810  43.320  43.430  1.00  0.00           O
ATOM   2382  ND2 ASN A 154       8.460  41.250  44.030  1.00  0.00           N
ATOM   2383 1HD2 ASN A 154       7.690  41.250  43.380  1.00  0.00           H
ATOM   2384 2HD2 ASN A 154       8.810  40.430  44.510  1.00  0.00           H
ATOM   2385  C   ASN A 154       9.970  43.970  46.810  1.00  0.00           C
ATOM   2386  O   ASN A 154       8.750  43.650  46.810  1.00  0.00           O
ATOM   2387  N   SER A 155      10.560  44.570  47.850  1.00  0.00           N
ATOM   2388  H   SER A 155      11.500  44.920  47.720  1.00  0.00           H
ATOM   2389  CA  SER A 155      10.040  45.120  49.100  1.00  0.00           C
ATOM   2390  HA  SER A 155       9.040  45.480  48.860  1.00  0.00           H
ATOM   2391  CB  SER A 155       9.990  44.140  50.290  1.00  0.00           C
ATOM   2392  HB2 SER A 155       9.330  43.330  50.000  1.00  0.00           H
ATOM   2393  HB3 SER A 155      10.960  43.650  50.260  1.00  0.00           H
ATOM   2394  OG  SER A 155       9.630  44.720  51.570  1.00  0.00           O
ATOM   2395  HG  SER A 155       9.500  43.920  52.090  1.00  0.00           H
ATOM   2396  C   SER A 155      10.830  46.340  49.500  1.00  0.00           C
ATOM   2397  O   SER A 155      12.060  46.390  49.320  1.00  0.00           O
ATOM   2398  N   HIE A 156      10.140  47.420  49.930  1.00  0.00           N
ATOM   2399  H   HIE A 156       9.140  47.290  49.890  1.00  0.00           H
ATOM   2400  CA  HIE A 156      10.800  48.640  50.470  1.00  0.00           C
ATOM   2401  HA  HIE A 156      11.620  48.830  49.790  1.00  0.00           H
ATOM   2402  CB  HIE A 156       9.660  49.680  50.510  1.00  0.00           C
ATOM   2403  HB2 HIE A 156       9.050  49.640  49.600  1.00  0.00           H
ATOM   2404  HB3 HIE A 156       8.890  49.410  51.230  1.00  0.00           H
ATOM   2405  CG  HIE A 156      10.140  51.080  50.860  1.00  0.00           C
ATOM   2406  ND1 HIE A 156      10.220  51.660  52.170  1.00  0.00           N
ATOM   2407  CE1 HIE A 156      10.680  52.950  51.970  1.00  0.00           C
ATOM   2408  HE1 HIE A 156      10.930  53.600  52.800  1.00  0.00           H
ATOM   2409  NE2 HIE A 156      10.810  53.180  50.630  1.00  0.00           N
ATOM   2410  HE2 HIE A 156      11.340  53.910  50.190  1.00  0.00           H
ATOM   2411  CD2 HIE A 156      10.650  51.970  49.930  1.00  0.00           C
ATOM   2412  HD2 HIE A 156      10.820  51.760  48.890  1.00  0.00           H
ATOM   2413  C   HIE A 156      11.410  48.350  51.840  1.00  0.00           C
ATOM   2414  O   HIE A 156      12.490  48.830  52.140  1.00  0.00           O
ATOM   2415  N   GLU A 157      10.690  47.690  52.680  1.00  0.00           N
ATOM   2416  H   GLU A 157       9.740  47.420  52.470  1.00  0.00           H
ATOM   2417  CA  GLU A 157      11.160  47.430  53.980  1.00  0.00           C
ATOM   2418  HA  GLU A 157      11.350  48.400  54.450  1.00  0.00           H
ATOM   2419  CB  GLU A 157      10.060  46.670  54.770  1.00  0.00           C
ATOM   2420  HB2 GLU A 157       9.680  45.830  54.200  1.00  0.00           H
ATOM   2421  HB3 GLU A 157      10.520  46.320  55.690  1.00  0.00           H
ATOM   2422  CG  GLU A 157       8.890  47.680  55.030  1.00  0.00           C
ATOM   2423  HG2 GLU A 157       8.330  47.280  55.870  1.00  0.00           H
ATOM   2424  HG3 GLU A 157       9.280  48.570  55.520  1.00  0.00           H
ATOM   2425  CD  GLU A 157       7.950  48.030  53.950  1.00  0.00           C
ATOM   2426  OE1 GLU A 157       7.920  47.420  52.880  1.00  0.00           O
ATOM   2427  OE2 GLU A 157       7.270  49.100  54.020  1.00  0.00           O
ATOM   2428  C   GLU A 157      12.380  46.560  54.050  1.00  0.00           C
ATOM   2429  O   GLU A 157      13.230  46.680  54.940  1.00  0.00           O
ATOM   2430  N   SER A 158      12.480  45.670  53.050  1.00  0.00           N
ATOM   2431  H   SER A 158      11.650  45.550  52.480  1.00  0.00           H
ATOM   2432  CA  SER A 158      13.570  44.760  52.810  1.00  0.00           C
ATOM   2433  HA  SER A 158      13.810  44.270  53.750  1.00  0.00           H
ATOM   2434  CB  SER A 158      13.200  43.730  51.700  1.00  0.00           C
ATOM   2435  HB2 SER A 158      12.900  44.150  50.750  1.00  0.00           H
ATOM   2436  HB3 SER A 158      13.960  42.980  51.510  1.00  0.00           H
ATOM   2437  OG  SER A 158      12.110  42.920  52.110  1.00  0.00           O
ATOM   2438  HG  SER A 158      12.480  42.220  52.660  1.00  0.00           H
ATOM   2439  C   SER A 158      14.840  45.550  52.470  1.00  0.00           C
ATOM   2440  O   SER A 158      15.880  45.200  53.010  1.00  0.00           O
ATOM   2441  N   ALA A 159      14.790  46.650  51.680  1.00  0.00           N
ATOM   2442  H   ALA A 159      13.890  46.760  51.250  1.00  0.00           H
ATOM   2443  CA  ALA A 159      15.830  47.630  51.410  1.00  0.00           C
ATOM   2444  HA  ALA A 159      16.770  47.230  51.020  1.00  0.00           H
ATOM   2445  CB  ALA A 159      15.270  48.430  50.200  1.00  0.00           C
ATOM   2446  HB1 ALA A 159      15.970  49.230  49.970  1.00  0.00           H
ATOM   2447  HB2 ALA A 159      15.070  47.770  49.350  1.00  0.00           H
ATOM   2448  HB3 ALA A 159      14.380  49.040  50.310  1.00  0.00           H
ATOM   2449  C   ALA A 159      16.190  48.530  52.620  1.00  0.00           C
ATOM   2450  O   ALA A 159      17.370  48.930  52.740  1.00  0.00           O
ATOM   2451  N   ALA A 160      15.210  48.850  53.510  1.00  0.00           N
ATOM   2452  H   ALA A 160      14.320  48.400  53.340  1.00  0.00           H
ATOM   2453  CA  ALA A 160      15.380  49.660  54.760  1.00  0.00           C
ATOM   2454  HA  ALA A 160      16.040  50.490  54.500  1.00  0.00           H
ATOM   2455  CB  ALA A 160      14.020  50.150  55.290  1.00  0.00           C
ATOM   2456  HB1 ALA A 160      13.450  49.280  55.610  1.00  0.00           H
ATOM   2457  HB2 ALA A 160      14.150  50.870  56.090  1.00  0.00           H
ATOM   2458  HB3 ALA A 160      13.360  50.570  54.530  1.00  0.00           H
ATOM   2459  C   ALA A 160      16.180  48.850  55.760  1.00  0.00           C
ATOM   2460  O   ALA A 160      17.150  49.340  56.320  1.00  0.00           O
ATOM   2461  N   HIE A 161      15.840  47.550  55.930  1.00  0.00           N
ATOM   2462  H   HIE A 161      15.030  47.290  55.390  1.00  0.00           H
ATOM   2463  CA  HIE A 161      16.590  46.550  56.700  1.00  0.00           C
ATOM   2464  HA  HIE A 161      16.710  46.890  57.730  1.00  0.00           H
ATOM   2465  CB  HIE A 161      15.840  45.200  56.680  1.00  0.00           C
ATOM   2466  HB2 HIE A 161      14.840  45.340  57.120  1.00  0.00           H
ATOM   2467  HB3 HIE A 161      15.770  44.880  55.650  1.00  0.00           H
ATOM   2468  CG  HIE A 161      16.500  44.120  57.470  1.00  0.00           C
ATOM   2469  ND1 HIE A 161      16.130  42.820  57.360  1.00  0.00           N
ATOM   2470  CE1 HIE A 161      16.650  42.180  58.390  1.00  0.00           C
ATOM   2471  HE1 HIE A 161      16.370  41.180  58.690  1.00  0.00           H
ATOM   2472  NE2 HIE A 161      17.360  43.020  59.190  1.00  0.00           N
ATOM   2473  HE2 HIE A 161      17.660  42.780  60.120  1.00  0.00           H
ATOM   2474  CD2 HIE A 161      17.290  44.280  58.580  1.00  0.00           C
ATOM   2475  HD2 HIE A 161      17.570  45.190  59.080  1.00  0.00           H
ATOM   2476  C   HIE A 161      18.020  46.320  56.090  1.00  0.00           C
ATOM   2477  O   HIE A 161      18.970  46.220  56.890  1.00  0.00           O
ATOM   2478  N   ALA A 162      18.150  46.260  54.800  1.00  0.00           N
ATOM   2479  H   ALA A 162      17.390  46.440  54.170  1.00  0.00           H
ATOM   2480  CA  ALA A 162      19.480  46.200  54.190  1.00  0.00           C
ATOM   2481  HA  ALA A 162      20.030  45.320  54.520  1.00  0.00           H
ATOM   2482  CB  ALA A 162      19.330  46.060  52.670  1.00  0.00           C
ATOM   2483  HB1 ALA A 162      18.470  45.450  52.370  1.00  0.00           H
ATOM   2484  HB2 ALA A 162      19.040  47.020  52.260  1.00  0.00           H
ATOM   2485  HB3 ALA A 162      20.280  45.800  52.210  1.00  0.00           H
ATOM   2486  C   ALA A 162      20.310  47.500  54.570  1.00  0.00           C
ATOM   2487  O   ALA A 162      21.410  47.410  55.080  1.00  0.00           O
ATOM   2488  N   ILE A 163      19.750  48.680  54.500  1.00  0.00           N
ATOM   2489  H   ILE A 163      18.780  48.650  54.210  1.00  0.00           H
ATOM   2490  CA  ILE A 163      20.490  49.970  54.670  1.00  0.00           C
ATOM   2491  HA  ILE A 163      21.410  50.030  54.080  1.00  0.00           H
ATOM   2492  CB  ILE A 163      19.660  51.230  54.260  1.00  0.00           C
ATOM   2493  HB  ILE A 163      18.660  51.120  54.660  1.00  0.00           H
ATOM   2494  CG2 ILE A 163      20.310  52.560  54.810  1.00  0.00           C
ATOM   2495 1HG2 ILE A 163      21.320  52.580  54.400  1.00  0.00           H
ATOM   2496 2HG2 ILE A 163      19.750  53.440  54.490  1.00  0.00           H
ATOM   2497 3HG2 ILE A 163      20.300  52.690  55.890  1.00  0.00           H
ATOM   2498  CG1 ILE A 163      19.570  51.350  52.630  1.00  0.00           C
ATOM   2499 2HG1 ILE A 163      20.540  51.680  52.260  1.00  0.00           H
ATOM   2500 3HG1 ILE A 163      19.380  50.340  52.240  1.00  0.00           H
ATOM   2501  CD1 ILE A 163      18.380  52.170  52.150  1.00  0.00           C
ATOM   2502 1HD1 ILE A 163      17.500  51.670  52.540  1.00  0.00           H
ATOM   2503 2HD1 ILE A 163      18.680  53.180  52.400  1.00  0.00           H
ATOM   2504 3HD1 ILE A 163      18.480  52.170  51.060  1.00  0.00           H
ATOM   2505  C   ILE A 163      21.020  50.020  56.100  1.00  0.00           C
ATOM   2506  O   ILE A 163      22.170  50.450  56.330  1.00  0.00           O
ATOM   2507  N   VAL A 164      20.250  49.580  57.150  1.00  0.00           N
ATOM   2508  H   VAL A 164      19.250  49.510  57.030  1.00  0.00           H
ATOM   2509  CA  VAL A 164      20.820  49.630  58.530  1.00  0.00           C
ATOM   2510  HA  VAL A 164      21.360  50.580  58.590  1.00  0.00           H
ATOM   2511  CB  VAL A 164      19.660  49.530  59.620  1.00  0.00           C
ATOM   2512  HB  VAL A 164      20.090  49.510  60.620  1.00  0.00           H
ATOM   2513  CG1 VAL A 164      18.840  50.820  59.440  1.00  0.00           C
ATOM   2514 1HG1 VAL A 164      18.530  50.810  58.400  1.00  0.00           H
ATOM   2515 2HG1 VAL A 164      18.100  50.730  60.240  1.00  0.00           H
ATOM   2516 3HG1 VAL A 164      19.440  51.650  59.810  1.00  0.00           H
ATOM   2517  CG2 VAL A 164      18.730  48.320  59.500  1.00  0.00           C
ATOM   2518 1HG2 VAL A 164      19.190  47.340  59.640  1.00  0.00           H
ATOM   2519 2HG2 VAL A 164      17.970  48.270  60.280  1.00  0.00           H
ATOM   2520 3HG2 VAL A 164      18.300  48.370  58.500  1.00  0.00           H
ATOM   2521  C   VAL A 164      21.900  48.550  58.800  1.00  0.00           C
ATOM   2522  O   VAL A 164      22.790  48.830  59.530  1.00  0.00           O
ATOM   2523  N   SER A 165      21.730  47.370  58.240  1.00  0.00           N
ATOM   2524  H   SER A 165      20.840  47.150  57.820  1.00  0.00           H
ATOM   2525  CA  SER A 165      22.560  46.230  58.400  1.00  0.00           C
ATOM   2526  HA  SER A 165      22.790  46.180  59.460  1.00  0.00           H
ATOM   2527  CB  SER A 165      21.900  44.970  57.860  1.00  0.00           C
ATOM   2528  HB2 SER A 165      21.550  45.080  56.830  1.00  0.00           H
ATOM   2529  HB3 SER A 165      22.450  44.050  58.060  1.00  0.00           H
ATOM   2530  OG  SER A 165      20.650  44.780  58.520  1.00  0.00           O
ATOM   2531  HG  SER A 165      20.040  45.150  57.880  1.00  0.00           H
ATOM   2532  C   SER A 165      23.900  46.390  57.620  1.00  0.00           C
ATOM   2533  O   SER A 165      24.910  46.040  58.250  1.00  0.00           O
ATOM   2534  N   VAL A 166      23.900  47.010  56.400  1.00  0.00           N
ATOM   2535  H   VAL A 166      22.960  47.250  56.130  1.00  0.00           H
ATOM   2536  CA  VAL A 166      25.070  47.110  55.530  1.00  0.00           C
ATOM   2537  HA  VAL A 166      25.530  46.140  55.710  1.00  0.00           H
ATOM   2538  CB  VAL A 166      24.750  47.280  54.020  1.00  0.00           C
ATOM   2539  HB  VAL A 166      24.140  48.170  53.850  1.00  0.00           H
ATOM   2540  CG1 VAL A 166      26.020  47.450  53.290  1.00  0.00           C
ATOM   2541 1HG1 VAL A 166      26.390  48.430  53.610  1.00  0.00           H
ATOM   2542 2HG1 VAL A 166      26.720  46.660  53.550  1.00  0.00           H
ATOM   2543 3HG1 VAL A 166      25.840  47.440  52.210  1.00  0.00           H
ATOM   2544  CG2 VAL A 166      24.050  46.000  53.410  1.00  0.00           C
ATOM   2545 1HG2 VAL A 166      23.280  45.760  54.140  1.00  0.00           H
ATOM   2546 2HG2 VAL A 166      23.560  46.200  52.470  1.00  0.00           H
ATOM   2547 3HG2 VAL A 166      24.740  45.170  53.270  1.00  0.00           H
ATOM   2548  C   VAL A 166      26.100  48.100  56.070  1.00  0.00           C
ATOM   2549  O   VAL A 166      27.290  47.930  56.130  1.00  0.00           O
ATOM   2550  N   ASN A 167      25.550  49.210  56.570  1.00  0.00           N
ATOM   2551  H   ASN A 167      24.550  49.280  56.500  1.00  0.00           H
ATOM   2552  CA  ASN A 167      26.260  50.340  57.250  1.00  0.00           C
ATOM   2553  HA  ASN A 167      27.020  50.740  56.590  1.00  0.00           H
ATOM   2554  CB  ASN A 167      25.220  51.470  57.620  1.00  0.00           C
ATOM   2555  HB2 ASN A 167      24.260  50.960  57.760  1.00  0.00           H
ATOM   2556  HB3 ASN A 167      25.500  51.970  58.550  1.00  0.00           H
ATOM   2557  CG  ASN A 167      25.000  52.460  56.470  1.00  0.00           C
ATOM   2558  OD1 ASN A 167      25.910  53.130  56.000  1.00  0.00           O
ATOM   2559  ND2 ASN A 167      23.810  52.510  56.000  1.00  0.00           N
ATOM   2560 1HD2 ASN A 167      23.670  53.100  55.200  1.00  0.00           H
ATOM   2561 2HD2 ASN A 167      23.170  51.830  56.380  1.00  0.00           H
ATOM   2562  C   ASN A 167      27.120  49.830  58.450  1.00  0.00           C
ATOM   2563  O   ASN A 167      26.780  48.880  59.190  1.00  0.00           O
ATOM   2564  N   GLY A 168      28.300  50.440  58.630  1.00  0.00           N
ATOM   2565  H   GLY A 168      28.520  51.130  57.920  1.00  0.00           H
ATOM   2566  CA  GLY A 168      29.230  50.230  59.800  1.00  0.00           C
ATOM   2567  HA2 GLY A 168      29.900  51.090  59.790  1.00  0.00           H
ATOM   2568  HA3 GLY A 168      28.700  50.230  60.750  1.00  0.00           H
ATOM   2569  C   GLY A 168      29.960  48.900  59.630  1.00  0.00           C
ATOM   2570  O   GLY A 168      30.650  48.470  60.580  1.00  0.00           O
ATOM   2571  N   THR A 169      29.820  48.160  58.550  1.00  0.00           N
ATOM   2572  H   THR A 169      29.220  48.490  57.800  1.00  0.00           H
ATOM   2573  CA  THR A 169      30.720  47.080  58.170  1.00  0.00           C
ATOM   2574  HA  THR A 169      30.970  46.500  59.060  1.00  0.00           H
ATOM   2575  CB  THR A 169      29.960  45.970  57.420  1.00  0.00           C
ATOM   2576  HB  THR A 169      30.670  45.190  57.110  1.00  0.00           H
ATOM   2577  CG2 THR A 169      28.930  45.360  58.310  1.00  0.00           C
ATOM   2578 1HG2 THR A 169      28.250  46.120  58.700  1.00  0.00           H
ATOM   2579 2HG2 THR A 169      28.380  44.570  57.810  1.00  0.00           H
ATOM   2580 3HG2 THR A 169      29.410  44.840  59.140  1.00  0.00           H
ATOM   2581  OG1 THR A 169      29.420  46.370  56.170  1.00  0.00           O
ATOM   2582  HG1 THR A 169      28.560  46.790  56.280  1.00  0.00           H
ATOM   2583  C   THR A 169      31.940  47.520  57.360  1.00  0.00           C
ATOM   2584  O   THR A 169      31.910  48.430  56.550  1.00  0.00           O
ATOM   2585  N   THR A 170      33.110  46.910  57.660  1.00  0.00           N
ATOM   2586  H   THR A 170      33.100  46.150  58.320  1.00  0.00           H
ATOM   2587  CA  THR A 170      34.450  47.260  57.070  1.00  0.00           C
ATOM   2588  HA  THR A 170      34.360  48.270  56.680  1.00  0.00           H
ATOM   2589  CB  THR A 170      35.480  47.370  58.150  1.00  0.00           C
ATOM   2590  HB  THR A 170      35.270  46.640  58.930  1.00  0.00           H
ATOM   2591  CG2 THR A 170      36.980  47.190  57.720  1.00  0.00           C
ATOM   2592 1HG2 THR A 170      37.240  46.140  57.720  1.00  0.00           H
ATOM   2593 2HG2 THR A 170      37.140  47.620  56.730  1.00  0.00           H
ATOM   2594 3HG2 THR A 170      37.660  47.610  58.460  1.00  0.00           H
ATOM   2595  OG1 THR A 170      35.460  48.590  58.780  1.00  0.00           O
ATOM   2596  HG1 THR A 170      34.700  48.500  59.370  1.00  0.00           H
ATOM   2597  C   THR A 170      34.970  46.370  55.950  1.00  0.00           C
ATOM   2598  O   THR A 170      34.970  45.160  56.030  1.00  0.00           O
ATOM   2599  N   ILE A 171      35.400  47.030  54.840  1.00  0.00           N
ATOM   2600  H   ILE A 171      35.280  48.030  54.820  1.00  0.00           H
ATOM   2601  CA  ILE A 171      35.850  46.400  53.640  1.00  0.00           C
ATOM   2602  HA  ILE A 171      36.100  45.350  53.800  1.00  0.00           H
ATOM   2603  CB  ILE A 171      34.710  46.520  52.570  1.00  0.00           C
ATOM   2604  HB  ILE A 171      34.210  47.480  52.620  1.00  0.00           H
ATOM   2605  CG2 ILE A 171      35.240  46.320  51.140  1.00  0.00           C
ATOM   2606 1HG2 ILE A 171      34.560  46.090  50.320  1.00  0.00           H
ATOM   2607 2HG2 ILE A 171      35.770  47.180  50.730  1.00  0.00           H
ATOM   2608 3HG2 ILE A 171      35.990  45.520  51.170  1.00  0.00           H
ATOM   2609  CG1 ILE A 171      33.630  45.440  52.870  1.00  0.00           C
ATOM   2610 2HG1 ILE A 171      33.160  45.090  51.950  1.00  0.00           H
ATOM   2611 3HG1 ILE A 171      34.080  44.570  53.360  1.00  0.00           H
ATOM   2612  CD1 ILE A 171      32.330  45.830  53.760  1.00  0.00           C
ATOM   2613 1HD1 ILE A 171      31.800  46.690  53.360  1.00  0.00           H
ATOM   2614 2HD1 ILE A 171      31.620  45.010  53.740  1.00  0.00           H
ATOM   2615 3HD1 ILE A 171      32.610  46.010  54.800  1.00  0.00           H
ATOM   2616  C   ILE A 171      37.160  47.070  53.150  1.00  0.00           C
ATOM   2617  O   ILE A 171      37.260  48.310  53.080  1.00  0.00           O
ATOM   2618  N   GLU A 172      38.150  46.280  52.780  1.00  0.00           N
ATOM   2619  H   GLU A 172      37.950  45.300  52.730  1.00  0.00           H
ATOM   2620  CA  GLU A 172      39.560  46.720  52.630  1.00  0.00           C
ATOM   2621  HA  GLU A 172      40.260  45.900  52.800  1.00  0.00           H
ATOM   2622  CB  GLU A 172      39.770  47.150  51.140  1.00  0.00           C
ATOM   2623  HB2 GLU A 172      39.370  48.130  50.880  1.00  0.00           H
ATOM   2624  HB3 GLU A 172      40.850  47.220  51.110  1.00  0.00           H
ATOM   2625  CG  GLU A 172      39.430  46.010  50.130  1.00  0.00           C
ATOM   2626  HG2 GLU A 172      38.390  45.670  50.100  1.00  0.00           H
ATOM   2627  HG3 GLU A 172      39.650  46.370  49.130  1.00  0.00           H
ATOM   2628  CD  GLU A 172      40.360  44.840  50.290  1.00  0.00           C
ATOM   2629  OE1 GLU A 172      40.000  43.990  51.130  1.00  0.00           O
ATOM   2630  OE2 GLU A 172      41.450  44.810  49.690  1.00  0.00           O
ATOM   2631  C   GLU A 172      40.000  47.800  53.680  1.00  0.00           C
ATOM   2632  O   GLU A 172      40.500  48.800  53.310  1.00  0.00           O
ATOM   2633  N   GLY A 173      39.630  47.560  54.960  1.00  0.00           N
ATOM   2634  H   GLY A 173      39.220  46.670  55.200  1.00  0.00           H
ATOM   2635  CA  GLY A 173      40.180  48.360  56.060  1.00  0.00           C
ATOM   2636  HA2 GLY A 173      40.330  47.700  56.910  1.00  0.00           H
ATOM   2637  HA3 GLY A 173      41.090  48.800  55.660  1.00  0.00           H
ATOM   2638  C   GLY A 173      39.420  49.580  56.490  1.00  0.00           C
ATOM   2639  O   GLY A 173      39.880  50.330  57.300  1.00  0.00           O
ATOM   2640  N   HIE A 174      38.270  49.780  55.940  1.00  0.00           N
ATOM   2641  H   HIE A 174      38.080  49.170  55.150  1.00  0.00           H
ATOM   2642  CA  HIE A 174      37.520  51.050  56.160  1.00  0.00           C
ATOM   2643  HA  HIE A 174      37.640  51.330  57.210  1.00  0.00           H
ATOM   2644  CB  HIE A 174      38.010  52.210  55.340  1.00  0.00           C
ATOM   2645  HB2 HIE A 174      38.920  52.570  55.810  1.00  0.00           H
ATOM   2646  HB3 HIE A 174      38.190  51.800  54.340  1.00  0.00           H
ATOM   2647  CG  HIE A 174      37.090  53.380  55.190  1.00  0.00           C
ATOM   2648  ND1 HIE A 174      36.660  54.150  56.200  1.00  0.00           N
ATOM   2649  CE1 HIE A 174      35.960  55.160  55.700  1.00  0.00           C
ATOM   2650  HE1 HIE A 174      35.590  55.990  56.270  1.00  0.00           H
ATOM   2651  NE2 HIE A 174      35.820  55.010  54.400  1.00  0.00           N
ATOM   2652  HE2 HIE A 174      35.390  55.740  53.860  1.00  0.00           H
ATOM   2653  CD2 HIE A 174      36.610  53.870  54.020  1.00  0.00           C
ATOM   2654  HD2 HIE A 174      36.820  53.550  53.000  1.00  0.00           H
ATOM   2655  C   HIE A 174      36.030  50.710  55.950  1.00  0.00           C
ATOM   2656  O   HIE A 174      35.630  49.900  55.120  1.00  0.00           O
ATOM   2657  N   VAL A 175      35.120  51.380  56.710  1.00  0.00           N
ATOM   2658  H   VAL A 175      35.560  51.920  57.450  1.00  0.00           H
ATOM   2659  CA  VAL A 175      33.630  51.130  56.620  1.00  0.00           C
ATOM   2660  HA  VAL A 175      33.530  50.070  56.810  1.00  0.00           H
ATOM   2661  CB  VAL A 175      32.810  51.830  57.750  1.00  0.00           C
ATOM   2662  HB  VAL A 175      31.890  51.240  57.670  1.00  0.00           H
ATOM   2663  CG1 VAL A 175      33.510  51.500  59.010  1.00  0.00           C
ATOM   2664 1HG1 VAL A 175      32.990  51.760  59.930  1.00  0.00           H
ATOM   2665 2HG1 VAL A 175      33.790  50.450  58.880  1.00  0.00           H
ATOM   2666 3HG1 VAL A 175      34.380  52.150  59.000  1.00  0.00           H
ATOM   2667  CG2 VAL A 175      32.560  53.330  57.580  1.00  0.00           C
ATOM   2668 1HG2 VAL A 175      32.210  53.600  56.580  1.00  0.00           H
ATOM   2669 2HG2 VAL A 175      31.830  53.590  58.340  1.00  0.00           H
ATOM   2670 3HG2 VAL A 175      33.520  53.850  57.670  1.00  0.00           H
ATOM   2671  C   VAL A 175      32.970  51.520  55.270  1.00  0.00           C
ATOM   2672  O   VAL A 175      33.360  52.450  54.610  1.00  0.00           O
ATOM   2673  N   VAL A 176      32.070  50.720  54.760  1.00  0.00           N
ATOM   2674  H   VAL A 176      31.900  49.870  55.290  1.00  0.00           H
ATOM   2675  CA  VAL A 176      31.260  50.940  53.550  1.00  0.00           C
ATOM   2676  HA  VAL A 176      31.880  51.330  52.740  1.00  0.00           H
ATOM   2677  CB  VAL A 176      30.800  49.560  53.080  1.00  0.00           C
ATOM   2678  HB  VAL A 176      31.630  48.850  53.060  1.00  0.00           H
ATOM   2679  CG1 VAL A 176      29.590  48.990  53.930  1.00  0.00           C
ATOM   2680 1HG1 VAL A 176      29.480  47.980  53.550  1.00  0.00           H
ATOM   2681 2HG1 VAL A 176      29.890  48.880  54.980  1.00  0.00           H
ATOM   2682 3HG1 VAL A 176      28.650  49.530  53.760  1.00  0.00           H
ATOM   2683  CG2 VAL A 176      30.210  49.550  51.630  1.00  0.00           C
ATOM   2684 1HG2 VAL A 176      30.900  49.890  50.840  1.00  0.00           H
ATOM   2685 2HG2 VAL A 176      29.950  48.520  51.400  1.00  0.00           H
ATOM   2686 3HG2 VAL A 176      29.360  50.220  51.560  1.00  0.00           H
ATOM   2687  C   VAL A 176      30.150  52.070  53.790  1.00  0.00           C
ATOM   2688  O   VAL A 176      29.730  52.390  54.920  1.00  0.00           O
ATOM   2689  N   LYS A 177      29.720  52.640  52.720  1.00  0.00           N
ATOM   2690  H   LYS A 177      30.180  52.330  51.880  1.00  0.00           H
ATOM   2691  CA  LYS A 177      28.740  53.680  52.640  1.00  0.00           C
ATOM   2692  HA  LYS A 177      28.530  54.020  53.660  1.00  0.00           H
ATOM   2693  CB  LYS A 177      29.250  54.900  51.970  1.00  0.00           C
ATOM   2694  HB2 LYS A 177      29.290  54.660  50.910  1.00  0.00           H
ATOM   2695  HB3 LYS A 177      28.570  55.720  52.180  1.00  0.00           H
ATOM   2696  CG  LYS A 177      30.640  55.500  52.250  1.00  0.00           C
ATOM   2697  HG2 LYS A 177      30.840  55.430  53.310  1.00  0.00           H
ATOM   2698  HG3 LYS A 177      31.410  54.790  51.940  1.00  0.00           H
ATOM   2699  CD  LYS A 177      30.900  56.880  51.620  1.00  0.00           C
ATOM   2700  HD2 LYS A 177      30.580  57.030  50.590  1.00  0.00           H
ATOM   2701  HD3 LYS A 177      30.350  57.690  52.080  1.00  0.00           H
ATOM   2702  CE  LYS A 177      32.410  57.180  51.620  1.00  0.00           C
ATOM   2703  HE2 LYS A 177      32.540  58.230  51.340  1.00  0.00           H
ATOM   2704  HE3 LYS A 177      32.860  57.160  52.620  1.00  0.00           H
ATOM   2705  NZ  LYS A 177      33.200  56.270  50.830  1.00  0.00           N
ATOM   2706  HZ1 LYS A 177      33.150  55.320  51.160  1.00  0.00           H
ATOM   2707  HZ2 LYS A 177      32.790  56.220  49.910  1.00  0.00           H
ATOM   2708  HZ3 LYS A 177      34.110  56.700  50.740  1.00  0.00           H
ATOM   2709  C   LYS A 177      27.420  53.150  52.040  1.00  0.00           C
ATOM   2710  O   LYS A 177      27.580  52.340  51.110  1.00  0.00           O
ATOM   2711  N   CYS A 178      26.220  53.480  52.580  1.00  0.00           N
ATOM   2712  H   CYS A 178      26.090  54.110  53.360  1.00  0.00           H
ATOM   2713  CA  CYS A 178      24.980  52.820  52.120  1.00  0.00           C
ATOM   2714  HA  CYS A 178      25.030  52.780  51.030  1.00  0.00           H
ATOM   2715  CB  CYS A 178      24.960  51.360  52.650  1.00  0.00           C
ATOM   2716  HB2 CYS A 178      25.830  50.860  52.240  1.00  0.00           H
ATOM   2717  HB3 CYS A 178      25.080  51.310  53.730  1.00  0.00           H
ATOM   2718  SG  CYS A 178      23.480  50.400  52.180  1.00  0.00           S
ATOM   2719  HG  CYS A 178      23.480  50.800  50.900  1.00  0.00           H
ATOM   2720  C   CYS A 178      23.720  53.550  52.480  1.00  0.00           C
ATOM   2721  O   CYS A 178      23.530  53.970  53.640  1.00  0.00           O
ATOM   2722  N   TYR A 179      22.850  53.700  51.490  1.00  0.00           N
ATOM   2723  H   TYR A 179      23.020  53.190  50.630  1.00  0.00           H
ATOM   2724  CA  TYR A 179      21.650  54.530  51.630  1.00  0.00           C
ATOM   2725  HA  TYR A 179      21.090  54.210  52.510  1.00  0.00           H
ATOM   2726  CB  TYR A 179      22.050  56.060  51.840  1.00  0.00           C
ATOM   2727  HB2 TYR A 179      22.980  56.270  52.370  1.00  0.00           H
ATOM   2728  HB3 TYR A 179      22.290  56.500  50.870  1.00  0.00           H
ATOM   2729  CG  TYR A 179      20.980  56.920  52.470  1.00  0.00           C
ATOM   2730  CD1 TYR A 179      20.570  56.670  53.750  1.00  0.00           C
ATOM   2731  HD1 TYR A 179      21.180  56.040  54.370  1.00  0.00           H
ATOM   2732  CE1 TYR A 179      19.430  57.300  54.320  1.00  0.00           C
ATOM   2733  HE1 TYR A 179      19.230  57.090  55.360  1.00  0.00           H
ATOM   2734  CZ  TYR A 179      18.850  58.380  53.590  1.00  0.00           C
ATOM   2735  OH  TYR A 179      17.910  59.150  54.090  1.00  0.00           O
ATOM   2736  HH  TYR A 179      17.730  59.870  53.490  1.00  0.00           H
ATOM   2737  CE2 TYR A 179      19.190  58.530  52.170  1.00  0.00           C
ATOM   2738  HE2 TYR A 179      18.740  59.270  51.530  1.00  0.00           H
ATOM   2739  CD2 TYR A 179      20.310  57.780  51.670  1.00  0.00           C
ATOM   2740  HD2 TYR A 179      20.590  57.960  50.640  1.00  0.00           H
ATOM   2741  C   TYR A 179      20.640  54.250  50.520  1.00  0.00           C
ATOM   2742  O   TYR A 179      20.880  53.450  49.640  1.00  0.00           O
ATOM   2743  N   TRP A 180      19.580  55.040  50.450  1.00  0.00           N
ATOM   2744  H   TRP A 180      19.470  55.770  51.130  1.00  0.00           H
ATOM   2745  CA  TRP A 180      18.650  55.020  49.320  1.00  0.00           C
ATOM   2746  HA  TRP A 180      18.160  54.050  49.190  1.00  0.00           H
ATOM   2747  CB  TRP A 180      17.460  55.880  49.650  1.00  0.00           C
ATOM   2748  HB2 TRP A 180      17.800  56.820  50.090  1.00  0.00           H
ATOM   2749  HB3 TRP A 180      16.840  56.000  48.770  1.00  0.00           H
ATOM   2750  CG  TRP A 180      16.580  55.240  50.720  1.00  0.00           C
ATOM   2751  CD1 TRP A 180      16.230  55.750  51.900  1.00  0.00           C
ATOM   2752  HD1 TRP A 180      16.580  56.680  52.340  1.00  0.00           H
ATOM   2753  NE1 TRP A 180      15.320  54.840  52.480  1.00  0.00           N
ATOM   2754  HE1 TRP A 180      15.000  54.910  53.430  1.00  0.00           H
ATOM   2755  CE2 TRP A 180      15.050  53.780  51.700  1.00  0.00           C
ATOM   2756  CZ2 TRP A 180      14.250  52.660  51.850  1.00  0.00           C
ATOM   2757  HZ2 TRP A 180      13.660  52.500  52.740  1.00  0.00           H
ATOM   2758  CH2 TRP A 180      14.130  51.720  50.790  1.00  0.00           C
ATOM   2759  HH2 TRP A 180      13.400  50.930  50.770  1.00  0.00           H
ATOM   2760  CZ3 TRP A 180      14.820  51.970  49.620  1.00  0.00           C
ATOM   2761  HZ3 TRP A 180      14.750  51.260  48.810  1.00  0.00           H
ATOM   2762  CE3 TRP A 180      15.690  53.050  49.460  1.00  0.00           C
ATOM   2763  HE3 TRP A 180      16.120  53.110  48.470  1.00  0.00           H
ATOM   2764  CD2 TRP A 180      15.780  53.990  50.490  1.00  0.00           C
ATOM   2765  C   TRP A 180      19.350  55.570  48.040  1.00  0.00           C
ATOM   2766  O   TRP A 180      20.110  56.580  48.020  1.00  0.00           O
ATOM   2767  N   GLY A 181      19.150  54.780  46.920  1.00  0.00           N
ATOM   2768  H   GLY A 181      18.530  53.990  46.830  1.00  0.00           H
ATOM   2769  CA  GLY A 181      19.560  55.280  45.600  1.00  0.00           C
ATOM   2770  HA2 GLY A 181      20.590  55.610  45.520  1.00  0.00           H
ATOM   2771  HA3 GLY A 181      19.480  54.420  44.930  1.00  0.00           H
ATOM   2772  C   GLY A 181      18.710  56.490  45.170  1.00  0.00           C
ATOM   2773  O   GLY A 181      17.710  56.800  45.840  1.00  0.00           O
ATOM   2774  N   LYS A 182      19.150  57.340  44.220  1.00  0.00           N
ATOM   2775  H   LYS A 182      19.960  57.010  43.720  1.00  0.00           H
ATOM   2776  CA  LYS A 182      18.350  58.440  43.600  1.00  0.00           C
ATOM   2777  HA  LYS A 182      17.780  58.930  44.380  1.00  0.00           H
ATOM   2778  CB  LYS A 182      19.230  59.350  42.830  1.00  0.00           C
ATOM   2779  HB2 LYS A 182      19.810  58.780  42.100  1.00  0.00           H
ATOM   2780  HB3 LYS A 182      18.620  59.970  42.180  1.00  0.00           H
ATOM   2781  CG  LYS A 182      20.130  60.150  43.750  1.00  0.00           C
ATOM   2782  HG2 LYS A 182      19.490  60.780  44.380  1.00  0.00           H
ATOM   2783  HG3 LYS A 182      20.830  59.560  44.330  1.00  0.00           H
ATOM   2784  CD  LYS A 182      20.980  61.150  42.950  1.00  0.00           C
ATOM   2785  HD2 LYS A 182      21.550  60.550  42.240  1.00  0.00           H
ATOM   2786  HD3 LYS A 182      20.280  61.830  42.470  1.00  0.00           H
ATOM   2787  CE  LYS A 182      21.900  61.940  43.850  1.00  0.00           C
ATOM   2788  HE2 LYS A 182      21.350  62.310  44.720  1.00  0.00           H
ATOM   2789  HE3 LYS A 182      22.720  61.340  44.240  1.00  0.00           H
ATOM   2790  NZ  LYS A 182      22.470  63.110  43.100  1.00  0.00           N
ATOM   2791  HZ1 LYS A 182      22.640  62.890  42.130  1.00  0.00           H
ATOM   2792  HZ2 LYS A 182      21.780  63.860  43.070  1.00  0.00           H
ATOM   2793  HZ3 LYS A 182      23.310  63.460  43.540  1.00  0.00           H
ATOM   2794  C   LYS A 182      17.240  57.930  42.700  1.00  0.00           C
ATOM   2795  O   LYS A 182      17.430  56.940  42.020  1.00  0.00           O
ATOM   2796  OXT LYS A 182      16.180  58.570  42.720  1.00  0.00           O
TER    
ATOM   2797 HO5'  U5 B   1      39.690  42.780  32.910  1.00  0.00           H
ATOM   2798  O5'  U5 B   1      39.870  41.930  33.310  1.00  0.00           O
ATOM   2799  C5'  U5 B   1      41.280  41.820  33.410  1.00  0.00           C
ATOM   2800  H5'  U5 B   1      41.770  41.700  32.440  1.00  0.00           H
ATOM   2801 H5''  U5 B   1      41.550  40.980  34.060  1.00  0.00           H
ATOM   2802  C4'  U5 B   1      41.810  43.070  34.070  1.00  0.00           C
ATOM   2803  H4'  U5 B   1      42.710  42.750  34.590  1.00  0.00           H
ATOM   2804  O4'  U5 B   1      42.300  44.000  33.100  1.00  0.00           O
ATOM   2805  C1'  U5 B   1      41.870  45.300  33.570  1.00  0.00           C
ATOM   2806  H1'  U5 B   1      42.820  45.830  33.580  1.00  0.00           H
ATOM   2807  N1   U5 B   1      41.160  45.990  32.500  1.00  0.00           N
ATOM   2808  C6   U5 B   1      41.760  47.100  31.960  1.00  0.00           C
ATOM   2809  H6   U5 B   1      42.620  47.550  32.440  1.00  0.00           H
ATOM   2810  C5   U5 B   1      41.320  47.700  30.860  1.00  0.00           C
ATOM   2811  H5   U5 B   1      41.790  48.610  30.500  1.00  0.00           H
ATOM   2812  C4   U5 B   1      40.190  47.120  30.130  1.00  0.00           C
ATOM   2813  O4   U5 B   1      39.740  47.570  29.020  1.00  0.00           O
ATOM   2814  N3   U5 B   1      39.550  46.080  30.740  1.00  0.00           N
ATOM   2815  H3   U5 B   1      38.810  45.590  30.250  1.00  0.00           H
ATOM   2816  C2   U5 B   1      40.020  45.470  31.890  1.00  0.00           C
ATOM   2817  O2   U5 B   1      39.460  44.420  32.280  1.00  0.00           O
ATOM   2818  C3'  U5 B   1      40.980  43.750  35.200  1.00  0.00           C
ATOM   2819  H3'  U5 B   1      39.910  43.680  35.000  1.00  0.00           H
ATOM   2820  C2'  U5 B   1      41.350  45.270  34.990  1.00  0.00           C
ATOM   2821  H2'  U5 B   1      40.470  45.900  35.120  1.00  0.00           H
ATOM   2822  O2'  U5 B   1      42.410  45.650  35.840  1.00  0.00           O
ATOM   2823 HO2'  U5 B   1      42.280  45.290  36.720  1.00  0.00           H
ATOM   2824  O3'  U5 B   1      41.230  43.250  36.520  1.00  0.00           O
ATOM   2825  P     G B   2      40.280  43.550  37.710  1.00  0.00           P
ATOM   2826  OP1   G B   2      40.400  42.320  38.520  1.00  0.00           O
ATOM   2827  OP2   G B   2      38.960  44.040  37.210  1.00  0.00           O
ATOM   2828  O5'   G B   2      41.060  44.770  38.420  1.00  0.00           O
ATOM   2829  C5'   G B   2      42.260  44.450  39.140  1.00  0.00           C
ATOM   2830  H5'   G B   2      42.920  43.960  38.430  1.00  0.00           H
ATOM   2831 H5''   G B   2      42.100  43.710  39.920  1.00  0.00           H
ATOM   2832  C4'   G B   2      42.940  45.730  39.760  1.00  0.00           C
ATOM   2833  H4'   G B   2      43.730  45.490  40.460  1.00  0.00           H
ATOM   2834  O4'   G B   2      43.410  46.460  38.670  1.00  0.00           O
ATOM   2835  C1'   G B   2      43.590  47.790  39.080  1.00  0.00           C
ATOM   2836  H1'   G B   2      44.640  48.070  39.170  1.00  0.00           H
ATOM   2837  N9    G B   2      42.930  48.600  38.020  1.00  0.00           N
ATOM   2838  C8    G B   2      41.700  48.550  37.480  1.00  0.00           C
ATOM   2839  H8    G B   2      41.050  47.710  37.690  1.00  0.00           H
ATOM   2840  N7    G B   2      41.290  49.610  36.820  1.00  0.00           N
ATOM   2841  C5    G B   2      42.400  50.500  36.910  1.00  0.00           C
ATOM   2842  C6    G B   2      42.540  51.880  36.560  1.00  0.00           C
ATOM   2843  O6    G B   2      41.870  52.540  35.800  1.00  0.00           O
ATOM   2844  N1    G B   2      43.620  52.460  37.150  1.00  0.00           N
ATOM   2845  H1    G B   2      43.720  53.460  37.090  1.00  0.00           H
ATOM   2846  C2    G B   2      44.620  51.780  37.700  1.00  0.00           C
ATOM   2847  N2    G B   2      45.710  52.450  38.020  1.00  0.00           N
ATOM   2848  H21   G B   2      45.840  53.350  37.590  1.00  0.00           H
ATOM   2849  H22   G B   2      46.390  51.840  38.450  1.00  0.00           H
ATOM   2850  N3    G B   2      44.530  50.570  38.190  1.00  0.00           N
ATOM   2851  C4    G B   2      43.350  49.930  37.770  1.00  0.00           C
ATOM   2852  C3'   G B   2      42.050  46.690  40.510  1.00  0.00           C
ATOM   2853  H3'   G B   2      41.160  46.850  39.890  1.00  0.00           H
ATOM   2854  C2'   G B   2      42.850  48.030  40.410  1.00  0.00           C
ATOM   2855  H2'   G B   2      42.290  48.940  40.210  1.00  0.00           H
ATOM   2856  O2'   G B   2      43.850  47.990  41.410  1.00  0.00           O
ATOM   2857 HO2'   G B   2      43.600  47.400  42.120  1.00  0.00           H
ATOM   2858  O3'   G B   2      41.780  46.170  41.850  1.00  0.00           O
ATOM   2859  P     U B   3      40.740  46.880  42.780  1.00  0.00           P
ATOM   2860  OP1   U B   3      40.610  46.120  44.070  1.00  0.00           O
ATOM   2861  OP2   U B   3      39.520  47.050  42.000  1.00  0.00           O
ATOM   2862  O5'   U B   3      41.270  48.350  43.140  1.00  0.00           O
ATOM   2863  C5'   U B   3      42.140  48.650  44.190  1.00  0.00           C
ATOM   2864  H5'   U B   3      43.080  48.110  44.090  1.00  0.00           H
ATOM   2865 H5''   U B   3      41.580  48.480  45.110  1.00  0.00           H
ATOM   2866  C4'   U B   3      42.520  50.070  44.120  1.00  0.00           C
ATOM   2867  H4'   U B   3      43.420  50.160  44.730  1.00  0.00           H
ATOM   2868  O4'   U B   3      43.090  50.540  42.930  1.00  0.00           O
ATOM   2869  C1'   U B   3      42.630  51.870  42.580  1.00  0.00           C
ATOM   2870  H1'   U B   3      43.490  52.520  42.460  1.00  0.00           H
ATOM   2871  N1    U B   3      41.720  51.970  41.340  1.00  0.00           N
ATOM   2872  C6    U B   3      40.640  51.110  41.020  1.00  0.00           C
ATOM   2873  H6    U B   3      40.480  50.300  41.710  1.00  0.00           H
ATOM   2874  C5    U B   3      39.910  51.180  39.890  1.00  0.00           C
ATOM   2875  H5    U B   3      39.190  50.420  39.630  1.00  0.00           H
ATOM   2876  C4    U B   3      40.190  52.240  38.910  1.00  0.00           C
ATOM   2877  O4    U B   3      39.530  52.430  37.870  1.00  0.00           O
ATOM   2878  N3    U B   3      41.240  53.070  39.280  1.00  0.00           N
ATOM   2879  H3    U B   3      41.320  53.920  38.740  1.00  0.00           H
ATOM   2880  C2    U B   3      42.050  53.000  40.400  1.00  0.00           C
ATOM   2881  O2    U B   3      43.050  53.700  40.440  1.00  0.00           O
ATOM   2882  C3'   U B   3      41.500  51.100  44.590  1.00  0.00           C
ATOM   2883  H3'   U B   3      40.560  50.740  44.170  1.00  0.00           H
ATOM   2884  C2'   U B   3      41.840  52.360  43.750  1.00  0.00           C
ATOM   2885  H2'   U B   3      40.990  52.950  43.440  1.00  0.00           H
ATOM   2886  O2'   U B   3      42.750  53.090  44.530  1.00  0.00           O
ATOM   2887 HO2'   U B   3      42.230  53.390  45.270  1.00  0.00           H
ATOM   2888  O3'   U B   3      41.340  51.220  46.070  1.00  0.00           O
ATOM   2889  P     U B   4      40.100  52.050  46.570  1.00  0.00           P
ATOM   2890  OP1   U B   4      40.050  51.760  48.000  1.00  0.00           O
ATOM   2891  OP2   U B   4      38.960  51.610  45.760  1.00  0.00           O
ATOM   2892  O5'   U B   4      40.380  53.580  46.180  1.00  0.00           O
ATOM   2893  C5'   U B   4      41.070  54.380  47.020  1.00  0.00           C
ATOM   2894  H5'   U B   4      42.090  54.020  47.190  1.00  0.00           H
ATOM   2895 H5''   U B   4      40.540  54.500  47.960  1.00  0.00           H
ATOM   2896  C4'   U B   4      41.230  55.780  46.350  1.00  0.00           C
ATOM   2897  H4'   U B   4      41.740  56.430  47.060  1.00  0.00           H
ATOM   2898  O4'   U B   4      41.910  55.650  45.180  1.00  0.00           O
ATOM   2899  C1'   U B   4      41.740  56.710  44.230  1.00  0.00           C
ATOM   2900  H1'   U B   4      42.610  57.350  44.060  1.00  0.00           H
ATOM   2901  N1    U B   4      41.140  56.360  42.910  1.00  0.00           N
ATOM   2902  C6    U B   4      40.230  55.320  42.680  1.00  0.00           C
ATOM   2903  H6    U B   4      39.960  54.650  43.490  1.00  0.00           H
ATOM   2904  C5    U B   4      39.870  55.020  41.410  1.00  0.00           C
ATOM   2905  H5    U B   4      39.140  54.230  41.280  1.00  0.00           H
ATOM   2906  C4    U B   4      40.310  55.810  40.280  1.00  0.00           C
ATOM   2907  O4    U B   4      40.000  55.580  39.100  1.00  0.00           O
ATOM   2908  N3    U B   4      41.280  56.750  40.650  1.00  0.00           N
ATOM   2909  H3    U B   4      41.360  57.470  39.950  1.00  0.00           H
ATOM   2910  C2    U B   4      41.650  57.140  41.880  1.00  0.00           C
ATOM   2911  O2    U B   4      42.390  58.110  41.970  1.00  0.00           O
ATOM   2912  C3'   U B   4      40.000  56.600  46.030  1.00  0.00           C
ATOM   2913  H3'   U B   4      39.320  55.980  45.440  1.00  0.00           H
ATOM   2914  C2'   U B   4      40.690  57.570  45.020  1.00  0.00           C
ATOM   2915  H2'   U B   4      39.990  58.030  44.320  1.00  0.00           H
ATOM   2916  O2'   U B   4      41.320  58.620  45.780  1.00  0.00           O
ATOM   2917 HO2'   U B   4      41.530  59.330  45.170  1.00  0.00           H
ATOM   2918  O3'   U B   4      39.440  57.250  47.140  1.00  0.00           O
ATOM   2919  P     C B   5      37.810  57.380  47.330  1.00  0.00           P
ATOM   2920  OP1   C B   5      37.620  57.880  48.760  1.00  0.00           O
ATOM   2921  OP2   C B   5      37.240  56.050  46.940  1.00  0.00           O
ATOM   2922  O5'   C B   5      37.430  58.480  46.160  1.00  0.00           O
ATOM   2923  C5'   C B   5      37.930  59.790  46.250  1.00  0.00           C
ATOM   2924  H5'   C B   5      39.000  59.730  46.430  1.00  0.00           H
ATOM   2925 H5''   C B   5      37.380  60.180  47.110  1.00  0.00           H
ATOM   2926  C4'   C B   5      37.730  60.630  44.990  1.00  0.00           C
ATOM   2927  H4'   C B   5      37.960  61.650  45.280  1.00  0.00           H
ATOM   2928  O4'   C B   5      38.610  60.150  44.010  1.00  0.00           O
ATOM   2929  C1'   C B   5      38.140  60.500  42.820  1.00  0.00           C
ATOM   2930  H1'   C B   5      38.860  61.130  42.300  1.00  0.00           H
ATOM   2931  N1    C B   5      37.940  59.320  41.920  1.00  0.00           N
ATOM   2932  C6    C B   5      37.460  58.090  42.300  1.00  0.00           C
ATOM   2933  H6    C B   5      37.430  57.850  43.350  1.00  0.00           H
ATOM   2934  C5    C B   5      37.100  57.160  41.410  1.00  0.00           C
ATOM   2935  H5    C B   5      36.770  56.160  41.660  1.00  0.00           H
ATOM   2936  C4    C B   5      37.260  57.540  40.020  1.00  0.00           C
ATOM   2937  N4    C B   5      36.910  56.780  39.070  1.00  0.00           N
ATOM   2938  H41   C B   5      37.090  57.080  38.120  1.00  0.00           H
ATOM   2939  H42   C B   5      36.660  55.820  39.270  1.00  0.00           H
ATOM   2940  N3    C B   5      37.720  58.690  39.630  1.00  0.00           N
ATOM   2941  C2    C B   5      38.080  59.590  40.540  1.00  0.00           C
ATOM   2942  O2    C B   5      38.450  60.660  40.120  1.00  0.00           O
ATOM   2943  C3'   C B   5      36.370  60.660  44.430  1.00  0.00           C
ATOM   2944  H3'   C B   5      36.000  59.670  44.160  1.00  0.00           H
ATOM   2945  C2'   C B   5      36.770  61.180  43.020  1.00  0.00           C
ATOM   2946  H2'   C B   5      36.050  60.820  42.280  1.00  0.00           H
ATOM   2947  O2'   C B   5      36.950  62.560  42.990  1.00  0.00           O
ATOM   2948 HO2'   C B   5      36.330  62.970  43.600  1.00  0.00           H
ATOM   2949  O3'   C B   5      35.400  61.360  45.190  1.00  0.00           O
ATOM   2950  P     U B   6      33.890  61.550  44.740  1.00  0.00           P
ATOM   2951  OP1   U B   6      33.280  62.290  45.850  1.00  0.00           O
ATOM   2952  OP2   U B   6      33.330  60.190  44.450  1.00  0.00           O
ATOM   2953  O5'   U B   6      33.860  62.470  43.440  1.00  0.00           O
ATOM   2954  C5'   U B   6      34.100  63.900  43.480  1.00  0.00           C
ATOM   2955  H5'   U B   6      35.130  64.100  43.790  1.00  0.00           H
ATOM   2956 H5''   U B   6      33.330  64.310  44.130  1.00  0.00           H
ATOM   2957  C4'   U B   6      33.940  64.690  42.170  1.00  0.00           C
ATOM   2958  H4'   U B   6      34.000  65.730  42.460  1.00  0.00           H
ATOM   2959  O4'   U B   6      34.860  64.220  41.150  1.00  0.00           O
ATOM   2960  C1'   U B   6      34.220  64.230  39.880  1.00  0.00           C
ATOM   2961  H1'   U B   6      34.820  64.840  39.200  1.00  0.00           H
ATOM   2962  N1    U B   6      34.070  62.940  39.160  1.00  0.00           N
ATOM   2963  C6    U B   6      34.420  61.730  39.750  1.00  0.00           C
ATOM   2964  H6    U B   6      34.760  61.670  40.770  1.00  0.00           H
ATOM   2965  C5    U B   6      34.390  60.560  39.060  1.00  0.00           C
ATOM   2966  H5    U B   6      34.750  59.650  39.520  1.00  0.00           H
ATOM   2967  C4    U B   6      34.070  60.530  37.690  1.00  0.00           C
ATOM   2968  O4    U B   6      33.950  59.520  36.990  1.00  0.00           O
ATOM   2969  N3    U B   6      33.680  61.750  37.130  1.00  0.00           N
ATOM   2970  H3    U B   6      33.620  61.690  36.130  1.00  0.00           H
ATOM   2971  C2    U B   6      33.760  62.950  37.780  1.00  0.00           C
ATOM   2972  O2    U B   6      33.530  63.970  37.150  1.00  0.00           O
ATOM   2973  C3'   U B   6      32.580  64.500  41.590  1.00  0.00           C
ATOM   2974  H3'   U B   6      32.310  63.440  41.640  1.00  0.00           H
ATOM   2975  C2'   U B   6      32.850  64.860  40.140  1.00  0.00           C
ATOM   2976  H2'   U B   6      32.070  64.320  39.620  1.00  0.00           H
ATOM   2977  O2'   U B   6      32.810  66.250  40.080  1.00  0.00           O
ATOM   2978 HO2'   U B   6      31.880  66.480  40.130  1.00  0.00           H
ATOM   2979  O3'   U B   6      31.500  65.310  42.220  1.00  0.00           O
ATOM   2980  P     C B   7      29.960  65.050  41.860  1.00  0.00           P
ATOM   2981  OP1   C B   7      29.700  65.660  40.520  1.00  0.00           O
ATOM   2982  OP2   C B   7      29.160  65.570  42.960  1.00  0.00           O
ATOM   2983  O5'   C B   7      29.780  63.490  41.730  1.00  0.00           O
ATOM   2984  C5'   C B   7      28.960  62.790  42.650  1.00  0.00           C
ATOM   2985  H5'   C B   7      27.930  63.010  42.400  1.00  0.00           H
ATOM   2986 H5''   C B   7      29.100  63.200  43.650  1.00  0.00           H
ATOM   2987  C4'   C B   7      29.150  61.230  42.540  1.00  0.00           C
ATOM   2988  H4'   C B   7      28.440  60.880  43.300  1.00  0.00           H
ATOM   2989  O4'   C B   7      28.980  60.740  41.260  1.00  0.00           O
ATOM   2990  C1'   C B   7      30.240  60.100  40.910  1.00  0.00           C
ATOM   2991  H1'   C B   7      30.180  59.040  41.140  1.00  0.00           H
ATOM   2992  N1    C B   7      30.280  60.200  39.480  1.00  0.00           N
ATOM   2993  C6    C B   7      29.960  61.370  38.850  1.00  0.00           C
ATOM   2994  H6    C B   7      29.590  62.210  39.420  1.00  0.00           H
ATOM   2995  C5    C B   7      30.140  61.480  37.510  1.00  0.00           C
ATOM   2996  H5    C B   7      29.840  62.370  36.970  1.00  0.00           H
ATOM   2997  C4    C B   7      30.700  60.370  36.790  1.00  0.00           C
ATOM   2998  N4    C B   7      30.620  60.390  35.510  1.00  0.00           N
ATOM   2999  H41   C B   7      31.170  59.670  35.050  1.00  0.00           H
ATOM   3000  H42   C B   7      30.620  61.270  35.010  1.00  0.00           H
ATOM   3001  N3    C B   7      31.030  59.220  37.340  1.00  0.00           N
ATOM   3002  C2    C B   7      30.690  59.110  38.700  1.00  0.00           C
ATOM   3003  O2    C B   7      30.830  58.020  39.150  1.00  0.00           O
ATOM   3004  C3'   C B   7      30.540  60.850  43.070  1.00  0.00           C
ATOM   3005  H3'   C B   7      30.890  61.620  43.740  1.00  0.00           H
ATOM   3006  C2'   C B   7      31.350  60.760  41.730  1.00  0.00           C
ATOM   3007  H2'   C B   7      31.480  61.770  41.340  1.00  0.00           H
ATOM   3008  O2'   C B   7      32.650  60.070  41.750  1.00  0.00           O
ATOM   3009 HO2'   C B   7      32.900  60.060  42.680  1.00  0.00           H
ATOM   3010  O3'   C B   7      30.570  59.680  43.830  1.00  0.00           O
ATOM   3011  P     U B   8      29.770  59.420  45.090  1.00  0.00           P
ATOM   3012  OP1   U B   8      29.530  60.680  45.830  1.00  0.00           O
ATOM   3013  OP2   U B   8      30.470  58.290  45.720  1.00  0.00           O
ATOM   3014  O5'   U B   8      28.350  58.830  44.570  1.00  0.00           O
ATOM   3015  C5'   U B   8      28.370  57.760  43.690  1.00  0.00           C
ATOM   3016  H5'   U B   8      28.820  56.880  44.170  1.00  0.00           H
ATOM   3017 H5''   U B   8      28.920  57.930  42.770  1.00  0.00           H
ATOM   3018  C4'   U B   8      26.910  57.330  43.280  1.00  0.00           C
ATOM   3019  H4'   U B   8      26.980  56.540  42.530  1.00  0.00           H
ATOM   3020  O4'   U B   8      26.170  56.930  44.440  1.00  0.00           O
ATOM   3021  C1'   U B   8      25.030  57.710  44.530  1.00  0.00           C
ATOM   3022  H1'   U B   8      24.240  57.270  43.920  1.00  0.00           H
ATOM   3023  N1    U B   8      24.520  57.950  45.900  1.00  0.00           N
ATOM   3024  C6    U B   8      25.320  58.420  46.950  1.00  0.00           C
ATOM   3025  H6    U B   8      26.370  58.540  46.770  1.00  0.00           H
ATOM   3026  C5    U B   8      24.760  58.630  48.180  1.00  0.00           C
ATOM   3027  H5    U B   8      25.300  59.000  49.040  1.00  0.00           H
ATOM   3028  C4    U B   8      23.360  58.430  48.440  1.00  0.00           C
ATOM   3029  O4    U B   8      22.810  58.560  49.550  1.00  0.00           O
ATOM   3030  N3    U B   8      22.600  57.830  47.410  1.00  0.00           N
ATOM   3031  H3    U B   8      21.720  57.430  47.690  1.00  0.00           H
ATOM   3032  C2    U B   8      23.140  57.690  46.100  1.00  0.00           C
ATOM   3033  O2    U B   8      22.460  57.200  45.190  1.00  0.00           O
ATOM   3034  C3'   U B   8      26.130  58.460  42.640  1.00  0.00           C
ATOM   3035  H3'   U B   8      26.750  59.230  42.180  1.00  0.00           H
ATOM   3036  C2'   U B   8      25.320  59.000  43.920  1.00  0.00           C
ATOM   3037  H2'   U B   8      25.930  59.690  44.510  1.00  0.00           H
ATOM   3038  O2'   U B   8      24.200  59.770  43.400  1.00  0.00           O
ATOM   3039 HO2'   U B   8      23.780  59.330  42.650  1.00  0.00           H
ATOM   3040  O3'   U B   8      25.240  57.800  41.820  1.00  0.00           O
ATOM   3041  P     U B   9      24.300  58.480  40.750  1.00  0.00           P
ATOM   3042  OP1   U B   9      24.890  59.730  40.260  1.00  0.00           O
ATOM   3043  OP2   U B   9      22.910  58.550  41.320  1.00  0.00           O
ATOM   3044  O5'   U B   9      24.250  57.380  39.540  1.00  0.00           O
ATOM   3045  C5'   U B   9      25.330  57.270  38.660  1.00  0.00           C
ATOM   3046  H5'   U B   9      26.300  57.280  39.150  1.00  0.00           H
ATOM   3047 H5''   U B   9      25.360  58.200  38.110  1.00  0.00           H
ATOM   3048  C4'   U B   9      25.270  56.140  37.670  1.00  0.00           C
ATOM   3049  H4'   U B   9      26.260  56.010  37.240  1.00  0.00           H
ATOM   3050  O4'   U B   9      25.100  54.870  38.360  1.00  0.00           O
ATOM   3051  C1'   U B   9      24.270  54.050  37.530  1.00  0.00           C
ATOM   3052  H1'   U B   9      24.840  53.160  37.240  1.00  0.00           H
ATOM   3053  N1    U B   9      23.110  53.450  38.190  1.00  0.00           N
ATOM   3054  C6    U B   9      22.310  54.130  39.020  1.00  0.00           C
ATOM   3055  H6    U B   9      22.650  55.110  39.300  1.00  0.00           H
ATOM   3056  C5    U B   9      21.210  53.580  39.630  1.00  0.00           C
ATOM   3057  H5    U B   9      20.700  54.180  40.370  1.00  0.00           H
ATOM   3058  C4    U B   9      20.780  52.200  39.380  1.00  0.00           C
ATOM   3059  O4    U B   9      19.830  51.550  39.800  1.00  0.00           O
ATOM   3060  N3    U B   9      21.620  51.590  38.480  1.00  0.00           N
ATOM   3061  H3    U B   9      21.390  50.630  38.280  1.00  0.00           H
ATOM   3062  C2    U B   9      22.680  52.170  37.760  1.00  0.00           C
ATOM   3063  O2    U B   9      23.210  51.570  36.850  1.00  0.00           O
ATOM   3064  C3'   U B   9      24.230  56.340  36.550  1.00  0.00           C
ATOM   3065  H3'   U B   9      23.400  56.820  37.070  1.00  0.00           H
ATOM   3066  C2'   U B   9      23.830  54.850  36.270  1.00  0.00           C
ATOM   3067  H2'   U B   9      22.750  54.800  36.080  1.00  0.00           H
ATOM   3068  O2'   U B   9      24.580  54.280  35.150  1.00  0.00           O
ATOM   3069 HO2'   U B   9      24.400  54.820  34.380  1.00  0.00           H
ATOM   3070  O3'   U B   9      24.570  57.130  35.470  1.00  0.00           O
ATOM   3071  P     A B  10      23.410  57.630  34.530  1.00  0.00           P
ATOM   3072  OP1   A B  10      23.920  58.830  33.810  1.00  0.00           O
ATOM   3073  OP2   A B  10      22.150  57.660  35.260  1.00  0.00           O
ATOM   3074  O5'   A B  10      23.430  56.400  33.470  1.00  0.00           O
ATOM   3075  C5'   A B  10      24.380  56.250  32.480  1.00  0.00           C
ATOM   3076  H5'   A B  10      25.330  56.070  32.980  1.00  0.00           H
ATOM   3077 H5''   A B  10      24.450  57.160  31.880  1.00  0.00           H
ATOM   3078  C4'   A B  10      24.110  54.980  31.610  1.00  0.00           C
ATOM   3079  H4'   A B  10      25.030  54.850  31.030  1.00  0.00           H
ATOM   3080  O4'   A B  10      23.980  53.980  32.590  1.00  0.00           O
ATOM   3081  C1'   A B  10      22.900  53.100  32.270  1.00  0.00           C
ATOM   3082  H1'   A B  10      23.330  52.100  32.280  1.00  0.00           H
ATOM   3083  N9    A B  10      21.760  53.090  33.210  1.00  0.00           N
ATOM   3084  C8    A B  10      21.250  54.230  33.860  1.00  0.00           C
ATOM   3085  H8    A B  10      21.480  55.240  33.570  1.00  0.00           H
ATOM   3086  N7    A B  10      20.360  53.960  34.800  1.00  0.00           N
ATOM   3087  C5    A B  10      20.350  52.540  34.780  1.00  0.00           C
ATOM   3088  C6    A B  10      19.830  51.510  35.590  1.00  0.00           C
ATOM   3089  N6    A B  10      19.190  51.740  36.710  1.00  0.00           N
ATOM   3090  H61   A B  10      18.930  50.920  37.240  1.00  0.00           H
ATOM   3091  H62   A B  10      18.960  52.710  36.860  1.00  0.00           H
ATOM   3092  N1    A B  10      19.970  50.200  35.270  1.00  0.00           N
ATOM   3093  C2    A B  10      20.820  49.880  34.240  1.00  0.00           C
ATOM   3094  H2    A B  10      21.000  48.850  34.000  1.00  0.00           H
ATOM   3095  N3    A B  10      21.470  50.740  33.520  1.00  0.00           N
ATOM   3096  C4    A B  10      21.180  52.040  33.800  1.00  0.00           C
ATOM   3097  C3'   A B  10      22.840  54.950  30.810  1.00  0.00           C
ATOM   3098  H3'   A B  10      21.980  55.510  31.170  1.00  0.00           H
ATOM   3099  C2'   A B  10      22.460  53.490  30.860  1.00  0.00           C
ATOM   3100  H2'   A B  10      21.390  53.350  30.770  1.00  0.00           H
ATOM   3101  O2'   A B  10      23.110  52.630  29.890  1.00  0.00           O
ATOM   3102 HO2'   A B  10      23.970  53.000  29.690  1.00  0.00           H
ATOM   3103  O3'   A B  10      22.960  55.240  29.430  1.00  0.00           O
ATOM   3104  P     A B  11      23.390  56.730  28.920  1.00  0.00           P
ATOM   3105  OP1   A B  11      22.710  57.630  29.890  1.00  0.00           O
ATOM   3106  OP2   A B  11      23.150  56.980  27.500  1.00  0.00           O
ATOM   3107  O5'   A B  11      24.960  56.840  29.100  1.00  0.00           O
ATOM   3108  C5'   A B  11      25.620  58.090  29.100  1.00  0.00           C
ATOM   3109  H5'   A B  11      25.140  58.680  29.880  1.00  0.00           H
ATOM   3110 H5''   A B  11      25.560  58.500  28.100  1.00  0.00           H
ATOM   3111  C4'   A B  11      27.070  58.040  29.500  1.00  0.00           C
ATOM   3112  H4'   A B  11      27.450  59.060  29.540  1.00  0.00           H
ATOM   3113  O4'   A B  11      27.200  57.560  30.880  1.00  0.00           O
ATOM   3114  C1'   A B  11      28.170  56.540  30.880  1.00  0.00           C
ATOM   3115  H1'   A B  11      29.160  57.020  30.870  1.00  0.00           H
ATOM   3116  N9    A B  11      28.010  55.610  32.040  1.00  0.00           N
ATOM   3117  C8    A B  11      27.850  54.310  32.040  1.00  0.00           C
ATOM   3118  H8    A B  11      27.690  53.790  31.100  1.00  0.00           H
ATOM   3119  N7    A B  11      27.880  53.740  33.230  1.00  0.00           N
ATOM   3120  C5    A B  11      28.170  54.790  34.080  1.00  0.00           C
ATOM   3121  C6    A B  11      28.490  54.940  35.450  1.00  0.00           C
ATOM   3122  N6    A B  11      28.420  54.050  36.410  1.00  0.00           N
ATOM   3123  H61   A B  11      28.640  54.410  37.320  1.00  0.00           H
ATOM   3124  H62   A B  11      28.140  53.110  36.150  1.00  0.00           H
ATOM   3125  N1    A B  11      28.900  56.130  35.960  1.00  0.00           N
ATOM   3126  C2    A B  11      28.990  57.160  35.180  1.00  0.00           C
ATOM   3127  H2    A B  11      29.350  58.110  35.520  1.00  0.00           H
ATOM   3128  N3    A B  11      28.680  57.180  33.870  1.00  0.00           N
ATOM   3129  C4    A B  11      28.240  55.980  33.400  1.00  0.00           C
ATOM   3130  C3'   A B  11      27.920  57.030  28.590  1.00  0.00           C
ATOM   3131  H3'   A B  11      27.470  56.790  27.630  1.00  0.00           H
ATOM   3132  C2'   A B  11      28.040  55.820  29.540  1.00  0.00           C
ATOM   3133  H2'   A B  11      27.050  55.370  29.570  1.00  0.00           H
ATOM   3134  O2'   A B  11      29.030  54.990  29.080  1.00  0.00           O
ATOM   3135 HO2'   A B  11      28.940  55.060  28.120  1.00  0.00           H
ATOM   3136  O3'   A B  11      29.230  57.560  28.330  1.00  0.00           O
ATOM   3137  P     C B  12      29.510  58.390  27.050  1.00  0.00           P
ATOM   3138  OP1   C B  12      28.430  59.320  26.770  1.00  0.00           O
ATOM   3139  OP2   C B  12      29.950  57.400  26.030  1.00  0.00           O
ATOM   3140  O5'   C B  12      30.760  59.370  27.340  1.00  0.00           O
ATOM   3141  C5'   C B  12      30.610  60.700  27.840  1.00  0.00           C
ATOM   3142  H5'   C B  12      29.580  61.060  27.920  1.00  0.00           H
ATOM   3143 H5''   C B  12      31.130  61.350  27.140  1.00  0.00           H
ATOM   3144  C4'   C B  12      31.250  60.800  29.130  1.00  0.00           C
ATOM   3145  H4'   C B  12      31.140  61.840  29.440  1.00  0.00           H
ATOM   3146  O4'   C B  12      30.620  60.010  30.110  1.00  0.00           O
ATOM   3147  C1'   C B  12      31.560  59.660  31.110  1.00  0.00           C
ATOM   3148  H1'   C B  12      31.220  60.230  31.970  1.00  0.00           H
ATOM   3149  N1    C B  12      31.620  58.220  31.410  1.00  0.00           N
ATOM   3150  C6    C B  12      31.670  57.310  30.400  1.00  0.00           C
ATOM   3151  H6    C B  12      31.670  57.580  29.350  1.00  0.00           H
ATOM   3152  C5    C B  12      31.630  56.000  30.730  1.00  0.00           C
ATOM   3153  H5    C B  12      31.480  55.250  29.960  1.00  0.00           H
ATOM   3154  C4    C B  12      31.800  55.660  32.090  1.00  0.00           C
ATOM   3155  N4    C B  12      31.630  54.410  32.510  1.00  0.00           N
ATOM   3156  H41   C B  12      31.750  54.200  33.490  1.00  0.00           H
ATOM   3157  H42   C B  12      31.520  53.700  31.810  1.00  0.00           H
ATOM   3158  N3    C B  12      32.020  56.530  33.040  1.00  0.00           N
ATOM   3159  C2    C B  12      31.990  57.840  32.740  1.00  0.00           C
ATOM   3160  O2    C B  12      32.240  58.740  33.600  1.00  0.00           O
ATOM   3161  C3'   C B  12      32.750  60.420  29.180  1.00  0.00           C
ATOM   3162  H3'   C B  12      32.870  59.450  28.700  1.00  0.00           H
ATOM   3163  C2'   C B  12      32.900  60.270  30.680  1.00  0.00           C
ATOM   3164  H2'   C B  12      33.710  59.530  30.720  1.00  0.00           H
ATOM   3165  O2'   C B  12      33.210  61.440  31.340  1.00  0.00           O
ATOM   3166 HO2'   C B  12      33.890  61.780  30.760  1.00  0.00           H
ATOM   3167  O3'   C B  12      33.660  61.360  28.630  1.00  0.00           O
ATOM   3168  P     G B  13      35.160  60.980  28.350  1.00  0.00           P
ATOM   3169  OP1   G B  13      35.570  61.710  27.130  1.00  0.00           O
ATOM   3170  OP2   G B  13      35.500  59.530  28.380  1.00  0.00           O
ATOM   3171  O5'   G B  13      35.930  61.690  29.610  1.00  0.00           O
ATOM   3172  C5'   G B  13      36.220  63.110  29.520  1.00  0.00           C
ATOM   3173  H5'   G B  13      35.320  63.600  29.150  1.00  0.00           H
ATOM   3174 H5''   G B  13      37.040  63.300  28.820  1.00  0.00           H
ATOM   3175  C4'   G B  13      36.480  63.720  30.860  1.00  0.00           C
ATOM   3176  H4'   G B  13      36.380  64.810  30.810  1.00  0.00           H
ATOM   3177  O4'   G B  13      35.580  63.160  31.820  1.00  0.00           O
ATOM   3178  C1'   G B  13      36.230  63.190  33.170  1.00  0.00           C
ATOM   3179  H1'   G B  13      35.580  63.810  33.800  1.00  0.00           H
ATOM   3180  N9    G B  13      36.340  61.810  33.710  1.00  0.00           N
ATOM   3181  C8    G B  13      36.120  60.650  33.020  1.00  0.00           C
ATOM   3182  H8    G B  13      35.910  60.510  31.970  1.00  0.00           H
ATOM   3183  N7    G B  13      36.210  59.600  33.750  1.00  0.00           N
ATOM   3184  C5    G B  13      36.500  60.090  35.040  1.00  0.00           C
ATOM   3185  C6    G B  13      36.890  59.440  36.250  1.00  0.00           C
ATOM   3186  O6    G B  13      36.880  58.230  36.420  1.00  0.00           O
ATOM   3187  N1    G B  13      37.290  60.260  37.280  1.00  0.00           N
ATOM   3188  H1    G B  13      37.520  59.790  38.140  1.00  0.00           H
ATOM   3189  C2    G B  13      37.390  61.640  37.100  1.00  0.00           C
ATOM   3190  N2    G B  13      37.920  62.320  38.060  1.00  0.00           N
ATOM   3191  H21   G B  13      38.080  61.830  38.930  1.00  0.00           H
ATOM   3192  H22   G B  13      38.110  63.300  37.940  1.00  0.00           H
ATOM   3193  N3    G B  13      37.120  62.310  35.990  1.00  0.00           N
ATOM   3194  C4    G B  13      36.670  61.490  35.020  1.00  0.00           C
ATOM   3195  C3'   G B  13      37.870  63.450  31.430  1.00  0.00           C
ATOM   3196  H3'   G B  13      38.090  62.390  31.550  1.00  0.00           H
ATOM   3197  C2'   G B  13      37.600  63.830  32.900  1.00  0.00           C
ATOM   3198  H2'   G B  13      38.350  63.320  33.510  1.00  0.00           H
ATOM   3199  O2'   G B  13      37.530  65.270  33.040  1.00  0.00           O
ATOM   3200 HO2'   G B  13      37.660  65.510  33.960  1.00  0.00           H
ATOM   3201  O3'   G B  13      38.930  64.150  30.660  1.00  0.00           O
ATOM   3202  P     A B  14      40.450  63.670  30.950  1.00  0.00           P
ATOM   3203  OP1   A B  14      41.400  64.510  30.130  1.00  0.00           O
ATOM   3204  OP2   A B  14      40.510  62.190  30.760  1.00  0.00           O
ATOM   3205  O5'   A B  14      40.730  63.940  32.460  1.00  0.00           O
ATOM   3206  C5'   A B  14      40.950  65.240  32.940  1.00  0.00           C
ATOM   3207  H5'   A B  14      40.110  65.870  32.650  1.00  0.00           H
ATOM   3208 H5''   A B  14      41.810  65.660  32.420  1.00  0.00           H
ATOM   3209  C4'   A B  14      41.170  65.030  34.460  1.00  0.00           C
ATOM   3210  H4'   A B  14      41.170  66.030  34.910  1.00  0.00           H
ATOM   3211  O4'   A B  14      40.190  64.170  35.070  1.00  0.00           O
ATOM   3212  C1'   A B  14      40.810  63.420  36.150  1.00  0.00           C
ATOM   3213  H1'   A B  14      40.380  63.730  37.110  1.00  0.00           H
ATOM   3214  N9    A B  14      40.630  62.020  35.940  1.00  0.00           N
ATOM   3215  C8    A B  14      40.070  61.360  34.910  1.00  0.00           C
ATOM   3216  H8    A B  14      39.870  61.880  33.990  1.00  0.00           H
ATOM   3217  N7    A B  14      39.910  60.080  35.100  1.00  0.00           N
ATOM   3218  C5    A B  14      40.400  59.910  36.420  1.00  0.00           C
ATOM   3219  C6    A B  14      40.540  58.790  37.320  1.00  0.00           C
ATOM   3220  N6    A B  14      40.120  57.520  37.050  1.00  0.00           N
ATOM   3221  H61   A B  14      39.900  57.010  37.890  1.00  0.00           H
ATOM   3222  H62   A B  14      39.700  57.340  36.160  1.00  0.00           H
ATOM   3223  N1    A B  14      40.920  58.960  38.600  1.00  0.00           N
ATOM   3224  C2    A B  14      41.240  60.200  38.950  1.00  0.00           C
ATOM   3225  H2    A B  14      41.610  60.310  39.960  1.00  0.00           H
ATOM   3226  N3    A B  14      41.300  61.300  38.240  1.00  0.00           N
ATOM   3227  C4    A B  14      40.760  61.110  36.950  1.00  0.00           C
ATOM   3228  C3'   A B  14      42.500  64.360  34.820  1.00  0.00           C
ATOM   3229  H3'   A B  14      42.560  63.590  34.060  1.00  0.00           H
ATOM   3230  C2'   A B  14      42.320  63.840  36.200  1.00  0.00           C
ATOM   3231  H2'   A B  14      42.930  62.940  36.250  1.00  0.00           H
ATOM   3232  O2'   A B  14      42.610  64.780  37.240  1.00  0.00           O
ATOM   3233 HO2'   A B  14      43.360  65.250  36.860  1.00  0.00           H
ATOM   3234  O3'   A B  14      43.690  65.180  34.630  1.00  0.00           O
ATOM   3235  P     A B  15      44.920  64.430  33.930  1.00  0.00           P
ATOM   3236  OP1   A B  15      46.000  65.460  33.990  1.00  0.00           O
ATOM   3237  OP2   A B  15      44.450  63.960  32.610  1.00  0.00           O
ATOM   3238  O5'   A B  15      45.320  63.150  34.790  1.00  0.00           O
ATOM   3239  C5'   A B  15      45.990  63.260  35.940  1.00  0.00           C
ATOM   3240  H5'   A B  15      45.400  63.920  36.580  1.00  0.00           H
ATOM   3241 H5''   A B  15      46.900  63.840  35.800  1.00  0.00           H
ATOM   3242  C4'   A B  15      46.180  61.900  36.570  1.00  0.00           C
ATOM   3243  H4'   A B  15      46.790  62.040  37.460  1.00  0.00           H
ATOM   3244  O4'   A B  15      44.920  61.340  37.000  1.00  0.00           O
ATOM   3245  C1'   A B  15      45.110  59.960  37.100  1.00  0.00           C
ATOM   3246  H1'   A B  15      45.200  59.640  38.140  1.00  0.00           H
ATOM   3247  N9    A B  15      44.130  59.160  36.480  1.00  0.00           N
ATOM   3248  C8    A B  15      43.530  59.280  35.280  1.00  0.00           C
ATOM   3249  H8    A B  15      43.720  60.140  34.660  1.00  0.00           H
ATOM   3250  N7    A B  15      42.850  58.260  34.940  1.00  0.00           N
ATOM   3251  C5    A B  15      42.940  57.390  35.970  1.00  0.00           C
ATOM   3252  C6    A B  15      42.610  56.050  36.150  1.00  0.00           C
ATOM   3253  N6    A B  15      41.970  55.250  35.340  1.00  0.00           N
ATOM   3254  H61   A B  15      41.820  54.300  35.650  1.00  0.00           H
ATOM   3255  H62   A B  15      41.650  55.480  34.410  1.00  0.00           H
ATOM   3256  N1    A B  15      42.870  55.400  37.290  1.00  0.00           N
ATOM   3257  C2    A B  15      43.510  56.080  38.230  1.00  0.00           C
ATOM   3258  H2    A B  15      43.790  55.500  39.100  1.00  0.00           H
ATOM   3259  N3    A B  15      44.080  57.280  38.110  1.00  0.00           N
ATOM   3260  C4    A B  15      43.640  57.930  36.970  1.00  0.00           C
ATOM   3261  C3'   A B  15      46.860  60.930  35.670  1.00  0.00           C
ATOM   3262  H3'   A B  15      46.480  60.960  34.640  1.00  0.00           H
ATOM   3263  C2'   A B  15      46.430  59.620  36.350  1.00  0.00           C
ATOM   3264  H2'   A B  15      46.300  58.820  35.610  1.00  0.00           H
ATOM   3265  O2'   A B  15      47.430  59.350  37.300  1.00  0.00           O
ATOM   3266 HO2'   A B  15      48.230  59.150  36.810  1.00  0.00           H
ATOM   3267  O3'   A B  15      48.260  61.300  35.550  1.00  0.00           O
ATOM   3268  P     C B  16      49.240  60.520  34.650  1.00  0.00           P
ATOM   3269  OP1   C B  16      50.380  61.350  34.510  1.00  0.00           O
ATOM   3270  OP2   C B  16      48.520  60.160  33.430  1.00  0.00           O
ATOM   3271  O5'   C B  16      49.730  59.200  35.360  1.00  0.00           O
ATOM   3272  C5'   C B  16      50.610  59.250  36.510  1.00  0.00           C
ATOM   3273  H5'   C B  16      50.250  60.060  37.140  1.00  0.00           H
ATOM   3274 H5''   C B  16      51.590  59.440  36.080  1.00  0.00           H
ATOM   3275  C4'   C B  16      50.730  57.890  37.270  1.00  0.00           C
ATOM   3276  H4'   C B  16      51.410  57.950  38.120  1.00  0.00           H
ATOM   3277  O4'   C B  16      49.460  57.410  37.750  1.00  0.00           O
ATOM   3278  C1'   C B  16      49.270  56.070  37.300  1.00  0.00           C
ATOM   3279  H1'   C B  16      48.920  55.500  38.160  1.00  0.00           H
ATOM   3280  N1    C B  16      48.090  56.040  36.300  1.00  0.00           N
ATOM   3281  C6    C B  16      48.050  56.610  35.030  1.00  0.00           C
ATOM   3282  H6    C B  16      48.870  57.170  34.590  1.00  0.00           H
ATOM   3283  C5    C B  16      46.990  56.390  34.240  1.00  0.00           C
ATOM   3284  H5    C B  16      46.960  56.750  33.220  1.00  0.00           H
ATOM   3285  C4    C B  16      46.040  55.490  34.700  1.00  0.00           C
ATOM   3286  N4    C B  16      45.020  55.100  34.050  1.00  0.00           N
ATOM   3287  H41   C B  16      44.510  54.410  34.580  1.00  0.00           H
ATOM   3288  H42   C B  16      44.870  55.300  33.070  1.00  0.00           H
ATOM   3289  N3    C B  16      46.000  54.970  35.880  1.00  0.00           N
ATOM   3290  C2    C B  16      46.990  55.340  36.700  1.00  0.00           C
ATOM   3291  O2    C B  16      46.800  55.190  37.900  1.00  0.00           O
ATOM   3292  C3'   C B  16      51.310  56.770  36.440  1.00  0.00           C
ATOM   3293  H3'   C B  16      50.990  57.040  35.440  1.00  0.00           H
ATOM   3294  C2'   C B  16      50.580  55.500  36.790  1.00  0.00           C
ATOM   3295  H2'   C B  16      50.350  54.920  35.890  1.00  0.00           H
ATOM   3296  O2'   C B  16      51.300  54.750  37.710  1.00  0.00           O
ATOM   3297 HO2'   C B  16      50.740  53.990  37.890  1.00  0.00           H
ATOM   3298  O3'   C B  16      52.760  56.610  36.470  1.00  0.00           O
ATOM   3299  P     U B  17      53.520  55.950  35.200  1.00  0.00           P
ATOM   3300  OP1   U B  17      54.860  56.560  35.110  1.00  0.00           O
ATOM   3301  OP2   U B  17      52.690  56.120  33.960  1.00  0.00           O
ATOM   3302  O5'   U B  17      53.670  54.330  35.340  1.00  0.00           O
ATOM   3303  C5'   U B  17      54.320  53.770  36.440  1.00  0.00           C
ATOM   3304  H5'   U B  17      54.040  54.100  37.450  1.00  0.00           H
ATOM   3305 H5''   U B  17      55.380  54.000  36.490  1.00  0.00           H
ATOM   3306  C4'   U B  17      54.290  52.280  36.410  1.00  0.00           C
ATOM   3307  H4'   U B  17      53.270  52.110  36.730  1.00  0.00           H
ATOM   3308  O4'   U B  17      54.530  51.780  35.070  1.00  0.00           O
ATOM   3309  C1'   U B  17      55.490  50.730  35.120  1.00  0.00           C
ATOM   3310  H1'   U B  17      55.050  49.790  35.450  1.00  0.00           H
ATOM   3311  N1    U B  17      56.310  50.560  33.880  1.00  0.00           N
ATOM   3312  C6    U B  17      56.510  51.640  33.070  1.00  0.00           C
ATOM   3313  H6    U B  17      55.760  52.400  33.230  1.00  0.00           H
ATOM   3314  C5    U B  17      57.420  51.620  32.010  1.00  0.00           C
ATOM   3315  H5    U B  17      57.600  52.420  31.320  1.00  0.00           H
ATOM   3316  C4    U B  17      58.230  50.430  31.840  1.00  0.00           C
ATOM   3317  O4    U B  17      59.160  50.290  30.990  1.00  0.00           O
ATOM   3318  N3    U B  17      57.910  49.390  32.680  1.00  0.00           N
ATOM   3319  H3    U B  17      58.640  48.730  32.920  1.00  0.00           H
ATOM   3320  C2    U B  17      56.980  49.390  33.680  1.00  0.00           C
ATOM   3321  O2    U B  17      56.750  48.370  34.320  1.00  0.00           O
ATOM   3322  C3'   U B  17      55.390  51.670  37.340  1.00  0.00           C
ATOM   3323  H3'   U B  17      55.850  52.450  37.950  1.00  0.00           H
ATOM   3324  C2'   U B  17      56.340  51.140  36.300  1.00  0.00           C
ATOM   3325  H2'   U B  17      57.020  51.920  35.950  1.00  0.00           H
ATOM   3326  O2'   U B  17      56.990  50.060  36.840  1.00  0.00           O
ATOM   3327 HO2'   U B  17      56.340  49.570  37.350  1.00  0.00           H
ATOM   3328  O3'   U B  17      54.900  50.590  38.100  1.00  0.00           O
ATOM   3329  P     U B  18      54.130  50.720  39.400  1.00  0.00           P
ATOM   3330  OP1   U B  18      53.470  52.070  39.570  1.00  0.00           O
ATOM   3331  OP2   U B  18      55.050  50.300  40.470  1.00  0.00           O
ATOM   3332  O5'   U B  18      53.060  49.590  39.350  1.00  0.00           O
ATOM   3333  C5'   U B  18      52.140  49.570  38.260  1.00  0.00           C
ATOM   3334  H5'   U B  18      52.600  49.280  37.310  1.00  0.00           H
ATOM   3335 H5''   U B  18      51.700  50.560  38.100  1.00  0.00           H
ATOM   3336  C4'   U B  18      51.050  48.490  38.470  1.00  0.00           C
ATOM   3337  H4'   U B  18      50.620  48.380  37.480  1.00  0.00           H
ATOM   3338  O4'   U B  18      51.510  47.160  38.780  1.00  0.00           O
ATOM   3339  C1'   U B  18      51.100  46.830  40.070  1.00  0.00           C
ATOM   3340  H1'   U B  18      50.190  46.230  39.980  1.00  0.00           H
ATOM   3341  N1    U B  18      52.170  46.160  40.800  1.00  0.00           N
ATOM   3342  C6    U B  18      53.480  46.630  40.770  1.00  0.00           C
ATOM   3343  H6    U B  18      53.870  47.480  40.220  1.00  0.00           H
ATOM   3344  C5    U B  18      54.390  45.930  41.570  1.00  0.00           C
ATOM   3345  H5    U B  18      55.440  46.190  41.640  1.00  0.00           H
ATOM   3346  C4    U B  18      54.090  44.860  42.440  1.00  0.00           C
ATOM   3347  O4    U B  18      54.880  44.290  43.160  1.00  0.00           O
ATOM   3348  N3    U B  18      52.790  44.530  42.410  1.00  0.00           N
ATOM   3349  H3    U B  18      52.600  43.610  42.770  1.00  0.00           H
ATOM   3350  C2    U B  18      51.810  45.170  41.720  1.00  0.00           C
ATOM   3351  O2    U B  18      50.690  44.640  41.770  1.00  0.00           O
ATOM   3352  C3'   U B  18      50.080  48.940  39.620  1.00  0.00           C
ATOM   3353  H3'   U B  18      50.080  49.980  39.930  1.00  0.00           H
ATOM   3354  C2'   U B  18      50.700  48.150  40.750  1.00  0.00           C
ATOM   3355  H2'   U B  18      51.570  48.610  41.230  1.00  0.00           H
ATOM   3356  O2'   U B  18      49.660  47.820  41.630  1.00  0.00           O
ATOM   3357 HO2'   U B  18      48.860  47.810  41.090  1.00  0.00           H
ATOM   3358  O3'   U B  18      48.750  48.460  39.340  1.00  0.00           O
ATOM   3359  P     U B  19      47.500  49.410  39.260  1.00  0.00           P
ATOM   3360  OP1   U B  19      47.870  50.860  39.310  1.00  0.00           O
ATOM   3361  OP2   U B  19      46.570  48.840  40.230  1.00  0.00           O
ATOM   3362  O5'   U B  19      47.080  49.040  37.800  1.00  0.00           O
ATOM   3363  C5'   U B  19      47.780  49.550  36.720  1.00  0.00           C
ATOM   3364  H5'   U B  19      48.830  49.380  36.970  1.00  0.00           H
ATOM   3365 H5''   U B  19      47.650  50.640  36.720  1.00  0.00           H
ATOM   3366  C4'   U B  19      47.320  49.060  35.400  1.00  0.00           C
ATOM   3367  H4'   U B  19      47.910  49.530  34.610  1.00  0.00           H
ATOM   3368  O4'   U B  19      47.430  47.640  35.360  1.00  0.00           O
ATOM   3369  C1'   U B  19      46.150  47.040  35.170  1.00  0.00           C
ATOM   3370  H1'   U B  19      46.120  46.940  34.080  1.00  0.00           H
ATOM   3371  N1    U B  19      45.910  45.780  35.920  1.00  0.00           N
ATOM   3372  C6    U B  19      45.970  45.740  37.310  1.00  0.00           C
ATOM   3373  H6    U B  19      46.330  46.570  37.900  1.00  0.00           H
ATOM   3374  C5    U B  19      45.650  44.610  38.000  1.00  0.00           C
ATOM   3375  H5    U B  19      45.800  44.590  39.070  1.00  0.00           H
ATOM   3376  C4    U B  19      45.260  43.430  37.260  1.00  0.00           C
ATOM   3377  O4    U B  19      45.000  42.360  37.800  1.00  0.00           O
ATOM   3378  N3    U B  19      45.300  43.490  35.900  1.00  0.00           N
ATOM   3379  H3    U B  19      45.190  42.620  35.400  1.00  0.00           H
ATOM   3380  C2    U B  19      45.440  44.690  35.240  1.00  0.00           C
ATOM   3381  O2    U B  19      45.320  44.740  34.030  1.00  0.00           O
ATOM   3382  C3'   U B  19      45.850  49.410  35.140  1.00  0.00           C
ATOM   3383  H3'   U B  19      45.470  50.250  35.720  1.00  0.00           H
ATOM   3384  C2'   U B  19      45.160  48.150  35.600  1.00  0.00           C
ATOM   3385  H2'   U B  19      45.070  48.250  36.680  1.00  0.00           H
ATOM   3386  O2'   U B  19      43.810  47.980  35.200  1.00  0.00           O
ATOM   3387 HO2'   U B  19      43.410  47.170  35.540  1.00  0.00           H
ATOM   3388  O3'   U B  19      45.660  49.590  33.760  1.00  0.00           O
ATOM   3389  P     A B  20      45.730  51.060  33.100  1.00  0.00           P
ATOM   3390  OP1   A B  20      45.610  50.870  31.610  1.00  0.00           O
ATOM   3391  OP2   A B  20      46.870  51.800  33.630  1.00  0.00           O
ATOM   3392  O5'   A B  20      44.310  51.730  33.590  1.00  0.00           O
ATOM   3393  C5'   A B  20      43.160  51.140  32.990  1.00  0.00           C
ATOM   3394  H5'   A B  20      42.490  51.080  33.840  1.00  0.00           H
ATOM   3395 H5''   A B  20      43.420  50.120  32.710  1.00  0.00           H
ATOM   3396  C4'   A B  20      42.740  52.050  31.840  1.00  0.00           C
ATOM   3397  H4'   A B  20      43.620  52.250  31.230  1.00  0.00           H
ATOM   3398  O4'   A B  20      41.720  51.510  31.010  1.00  0.00           O
ATOM   3399  C1'   A B  20      40.590  52.310  31.260  1.00  0.00           C
ATOM   3400  H1'   A B  20      40.520  52.980  30.400  1.00  0.00           H
ATOM   3401  N9    A B  20      39.450  51.420  31.310  1.00  0.00           N
ATOM   3402  C8    A B  20      38.400  51.260  30.450  1.00  0.00           C
ATOM   3403  H8    A B  20      38.240  52.000  29.670  1.00  0.00           H
ATOM   3404  N7    A B  20      37.570  50.380  30.810  1.00  0.00           N
ATOM   3405  C5    A B  20      38.190  49.730  31.890  1.00  0.00           C
ATOM   3406  C6    A B  20      37.970  48.520  32.610  1.00  0.00           C
ATOM   3407  N6    A B  20      37.000  47.720  32.400  1.00  0.00           N
ATOM   3408  H61   A B  20      36.890  46.850  32.900  1.00  0.00           H
ATOM   3409  H62   A B  20      36.420  47.860  31.590  1.00  0.00           H
ATOM   3410  N1    A B  20      38.790  48.160  33.580  1.00  0.00           N
ATOM   3411  C2    A B  20      39.860  48.880  33.820  1.00  0.00           C
ATOM   3412  H2    A B  20      40.510  48.510  34.600  1.00  0.00           H
ATOM   3413  N3    A B  20      40.280  49.970  33.110  1.00  0.00           N
ATOM   3414  C4    A B  20      39.380  50.310  32.150  1.00  0.00           C
ATOM   3415  C3'   A B  20      42.240  53.410  32.310  1.00  0.00           C
ATOM   3416  H3'   A B  20      42.690  53.830  33.210  1.00  0.00           H
ATOM   3417  C2'   A B  20      40.800  53.090  32.510  1.00  0.00           C
ATOM   3418  H2'   A B  20      40.640  52.440  33.370  1.00  0.00           H
ATOM   3419  O2'   A B  20      39.920  54.200  32.470  1.00  0.00           O
ATOM   3420 HO2'   A B  20      40.430  55.000  32.310  1.00  0.00           H
ATOM   3421  O3'   A B  20      42.320  54.390  31.220  1.00  0.00           O
ATOM   3422  P    A3 B  21      42.500  55.990  31.480  1.00  0.00           P
ATOM   3423  OP1  A3 B  21      43.960  56.280  31.770  1.00  0.00           O
ATOM   3424  OP2  A3 B  21      41.480  56.400  32.420  1.00  0.00           O
ATOM   3425  O5'  A3 B  21      42.140  56.580  30.010  1.00  0.00           O
ATOM   3426  C5'  A3 B  21      43.140  56.680  28.980  1.00  0.00           C
ATOM   3427  H5'  A3 B  21      43.630  55.730  28.800  1.00  0.00           H
ATOM   3428 H5''  A3 B  21      43.860  57.460  29.240  1.00  0.00           H
ATOM   3429  C4'  A3 B  21      42.400  57.180  27.650  1.00  0.00           C
ATOM   3430  H4'  A3 B  21      43.190  57.280  26.900  1.00  0.00           H
ATOM   3431  O4'  A3 B  21      41.490  56.230  27.180  1.00  0.00           O
ATOM   3432  C1'  A3 B  21      40.140  56.680  27.190  1.00  0.00           C
ATOM   3433  H1'  A3 B  21      39.930  56.880  26.150  1.00  0.00           H
ATOM   3434  N9   A3 B  21      39.280  55.730  27.900  1.00  0.00           N
ATOM   3435  C8   A3 B  21      38.910  55.610  29.220  1.00  0.00           C
ATOM   3436  H8   A3 B  21      39.500  55.990  30.040  1.00  0.00           H
ATOM   3437  N7   A3 B  21      38.010  54.680  29.410  1.00  0.00           N
ATOM   3438  C5   A3 B  21      37.630  54.310  28.130  1.00  0.00           C
ATOM   3439  C6   A3 B  21      36.730  53.320  27.570  1.00  0.00           C
ATOM   3440  N6   A3 B  21      36.080  52.440  28.260  1.00  0.00           N
ATOM   3441  H61  A3 B  21      35.670  51.660  27.770  1.00  0.00           H
ATOM   3442  H62  A3 B  21      36.140  52.480  29.260  1.00  0.00           H
ATOM   3443  N1   A3 B  21      36.660  53.130  26.270  1.00  0.00           N
ATOM   3444  C2   A3 B  21      37.440  53.890  25.500  1.00  0.00           C
ATOM   3445  H2   A3 B  21      37.410  53.600  24.460  1.00  0.00           H
ATOM   3446  N3   A3 B  21      38.360  54.760  25.870  1.00  0.00           N
ATOM   3447  C4   A3 B  21      38.440  54.910  27.170  1.00  0.00           C
ATOM   3448  C3'  A3 B  21      41.640  58.480  27.900  1.00  0.00           C
ATOM   3449  H3'  A3 B  21      41.960  58.960  28.820  1.00  0.00           H
ATOM   3450  C2'  A3 B  21      40.160  58.070  27.960  1.00  0.00           C
ATOM   3451  H2'  A3 B  21      40.070  57.910  29.030  1.00  0.00           H
ATOM   3452  O2'  A3 B  21      39.290  58.960  27.390  1.00  0.00           O
ATOM   3453 HO2'  A3 B  21      39.470  59.830  27.760  1.00  0.00           H
ATOM   3454  O3'  A3 B  21      41.820  59.440  26.830  1.00  0.00           O
ATOM   3455 HO3'  A3 B  21      42.520  60.010  27.140  1.00  0.00           H
TER
END
