# Supplementary material for: Mutagenesis and structural studies reveal the basis for the specific binding of SARS-CoV-2 SL3 RNA element with human TIA1 protein
Source: Nat Commun. 2023 Jun 22;14:3715. doi: 10.1038/s41467-023-39410-8 (PMC10287707; doi:10.1038/s41467-023-39410-8)
Supplement: Supplementary file 3 — Supplementary Data 1 [file 41467_2023_39410_MOESM3_ESM.zip › 3D models/SL3_A69C&TIA1.pdb]

ATOM      1  N   ASP A   1      -8.535  -4.066 -12.931  1.00  0.00            
ATOM      2  H1  ASP A   1      -8.606  -4.881 -13.524  1.00  0.00            
ATOM      3  H2  ASP A   1      -7.561  -3.992 -12.678  1.00  0.00            
ATOM      4  H3  ASP A   1      -8.729  -3.233 -13.474  1.00  0.00            
ATOM      5  CA  ASP A   1      -9.453  -4.228 -11.714  1.00  0.00            
ATOM      6  HA  ASP A   1      -9.230  -3.476 -10.953  1.00  0.00            
ATOM      7  CB  ASP A   1     -10.948  -4.001 -12.025  1.00  0.00            
ATOM      8  HB2 ASP A   1     -11.376  -4.717 -12.724  1.00  0.00            
ATOM      9  HB3 ASP A   1     -11.613  -4.156 -11.181  1.00  0.00            
ATOM     10  CG  ASP A   1     -11.215  -2.641 -12.622  1.00  0.00            
ATOM     11  OD1 ASP A   1     -12.415  -2.221 -12.776  1.00  0.00            
ATOM     12  OD2 ASP A   1     -10.245  -1.877 -12.809  1.00  0.00            
ATOM     13  C   ASP A   1      -9.313  -5.630 -11.140  1.00  0.00            
ATOM     14  O   ASP A   1      -9.520  -6.570 -11.865  1.00  0.00            
ATOM     15  N   HIE A   2      -9.045  -5.706  -9.887  1.00  0.00            
ATOM     16  H   HIE A   2      -9.043  -4.808  -9.423  1.00  0.00            
ATOM     17  CA  HIE A   2      -9.216  -6.899  -9.062  1.00  0.00            
ATOM     18  HA  HIE A   2      -9.946  -7.482  -9.632  1.00  0.00            
ATOM     19  CB  HIE A   2      -7.921  -7.728  -8.906  1.00  0.00            
ATOM     20  HB2 HIE A   2      -7.411  -7.213  -8.099  1.00  0.00            
ATOM     21  HB3 HIE A   2      -8.105  -8.742  -8.540  1.00  0.00            
ATOM     22  CG  HIE A   2      -6.919  -7.780 -10.053  1.00  0.00            
ATOM     23  ND1 HIE A   2      -5.836  -6.936 -10.285  1.00  0.00            
ATOM     24  CE1 HIE A   2      -5.426  -7.160 -11.546  1.00  0.00            
ATOM     25  HE1 HIE A   2      -4.601  -6.681 -12.063  1.00  0.00            
ATOM     26  NE2 HIE A   2      -6.094  -8.192 -12.058  1.00  0.00            
ATOM     27  HE2 HIE A   2      -5.971  -8.491 -13.019  1.00  0.00            
ATOM     28  CD2 HIE A   2      -7.087  -8.561 -11.142  1.00  0.00            
ATOM     29  HD2 HIE A   2      -7.885  -9.272 -11.296  1.00  0.00            
ATOM     30  C   HIE A   2      -9.979  -6.530  -7.795  1.00  0.00            
ATOM     31  O   HIE A   2      -9.809  -5.453  -7.302  1.00  0.00            
ATOM     32  N   PHE A   3     -10.703  -7.533  -7.245  1.00  0.00            
ATOM     33  H   PHE A   3     -10.796  -8.384  -7.783  1.00  0.00            
ATOM     34  CA  PHE A   3     -11.658  -7.410  -6.089  1.00  0.00            
ATOM     35  HA  PHE A   3     -11.590  -6.433  -5.618  1.00  0.00            
ATOM     36  CB  PHE A   3     -13.160  -7.570  -6.644  1.00  0.00            
ATOM     37  HB2 PHE A   3     -13.250  -8.579  -7.051  1.00  0.00            
ATOM     38  HB3 PHE A   3     -13.917  -7.466  -5.866  1.00  0.00            
ATOM     39  CG  PHE A   3     -13.505  -6.592  -7.756  1.00  0.00            
ATOM     40  CD1 PHE A   3     -13.890  -5.314  -7.298  1.00  0.00            
ATOM     41  HD1 PHE A   3     -14.072  -5.114  -6.250  1.00  0.00            
ATOM     42  CE1 PHE A   3     -14.124  -4.325  -8.238  1.00  0.00            
ATOM     43  HE1 PHE A   3     -14.504  -3.346  -7.991  1.00  0.00            
ATOM     44  CZ  PHE A   3     -13.961  -4.610  -9.607  1.00  0.00            
ATOM     45  HZ  PHE A   3     -14.047  -3.789 -10.310  1.00  0.00            
ATOM     46  CE2 PHE A   3     -13.368  -5.808 -10.042  1.00  0.00            
ATOM     47  HE2 PHE A   3     -13.068  -5.972 -11.075  1.00  0.00            
ATOM     48  CD2 PHE A   3     -13.236  -6.825  -9.053  1.00  0.00            
ATOM     49  HD2 PHE A   3     -12.740  -7.746  -9.316  1.00  0.00            
ATOM     50  C   PHE A   3     -11.267  -8.471  -4.977  1.00  0.00            
ATOM     51  O   PHE A   3     -10.897  -9.566  -5.364  1.00  0.00            
ATOM     52  N   HIE A   4     -11.307  -8.092  -3.721  1.00  0.00            
ATOM     53  H   HIE A   4     -11.586  -7.128  -3.602  1.00  0.00            
ATOM     54  CA  HIE A   4     -10.539  -8.816  -2.660  1.00  0.00            
ATOM     55  HA  HIE A   4     -10.158  -9.739  -3.097  1.00  0.00            
ATOM     56  CB  HIE A   4      -9.456  -7.875  -2.181  1.00  0.00            
ATOM     57  HB2 HIE A   4      -9.841  -7.078  -1.550  1.00  0.00            
ATOM     58  HB3 HIE A   4      -8.800  -8.363  -1.465  1.00  0.00            
ATOM     59  CG  HIE A   4      -8.564  -7.208  -3.199  1.00  0.00            
ATOM     60  ND1 HIE A   4      -7.433  -7.800  -3.784  1.00  0.00            
ATOM     61  CE1 HIE A   4      -7.014  -7.007  -4.762  1.00  0.00            
ATOM     62  HE1 HIE A   4      -6.247  -7.297  -5.462  1.00  0.00            
ATOM     63  NE2 HIE A   4      -7.801  -5.934  -4.823  1.00  0.00            
ATOM     64  HE2 HIE A   4      -7.716  -5.248  -5.565  1.00  0.00            
ATOM     65  CD2 HIE A   4      -8.730  -6.008  -3.787  1.00  0.00            
ATOM     66  HD2 HIE A   4      -9.581  -5.363  -3.643  1.00  0.00            
ATOM     67  C   HIE A   4     -11.341  -9.366  -1.563  1.00  0.00            
ATOM     68  O   HIE A   4     -12.130  -8.659  -0.993  1.00  0.00            
ATOM     69  N   VAL A   5     -11.072 -10.644  -1.240  1.00  0.00            
ATOM     70  H   VAL A   5     -10.376 -11.123  -1.802  1.00  0.00            
ATOM     71  CA  VAL A   5     -11.636 -11.331  -0.084  1.00  0.00            
ATOM     72  HA  VAL A   5     -12.304 -10.619   0.416  1.00  0.00            
ATOM     73  CB  VAL A   5     -12.414 -12.541  -0.685  1.00  0.00            
ATOM     74  HB  VAL A   5     -11.730 -13.172  -1.235  1.00  0.00            
ATOM     75  CG1 VAL A   5     -13.167 -13.420   0.404  1.00  0.00            
ATOM     76 1HG1 VAL A   5     -12.391 -13.818   1.062  1.00  0.00            
ATOM     77 2HG1 VAL A   5     -13.799 -12.770   1.003  1.00  0.00            
ATOM     78 3HG1 VAL A   5     -13.732 -14.180  -0.126  1.00  0.00            
ATOM     79  CG2 VAL A   5     -13.496 -12.042  -1.691  1.00  0.00            
ATOM     80 1HG2 VAL A   5     -12.940 -11.622  -2.529  1.00  0.00            
ATOM     81 2HG2 VAL A   5     -14.167 -12.763  -2.144  1.00  0.00            
ATOM     82 3HG2 VAL A   5     -14.145 -11.322  -1.193  1.00  0.00            
ATOM     83  C   VAL A   5     -10.716 -11.716   1.076  1.00  0.00            
ATOM     84  O   VAL A   5      -9.849 -12.618   0.909  1.00  0.00            
ATOM     85  N   PHE A   6     -10.930 -11.270   2.289  1.00  0.00            
ATOM     86  H   PHE A   6     -11.818 -10.806   2.399  1.00  0.00            
ATOM     87  CA  PHE A   6     -10.253 -11.783   3.526  1.00  0.00            
ATOM     88  HA  PHE A   6      -9.247 -12.013   3.187  1.00  0.00            
ATOM     89  CB  PHE A   6     -10.256 -10.843   4.655  1.00  0.00            
ATOM     90  HB2 PHE A   6      -9.357 -10.249   4.473  1.00  0.00            
ATOM     91  HB3 PHE A   6     -11.179 -10.260   4.690  1.00  0.00            
ATOM     92  CG  PHE A   6      -9.979 -11.392   6.089  1.00  0.00            
ATOM     93  CD1 PHE A   6      -8.665 -11.578   6.600  1.00  0.00            
ATOM     94  HD1 PHE A   6      -7.882 -11.182   5.973  1.00  0.00            
ATOM     95  CE1 PHE A   6      -8.516 -12.062   7.898  1.00  0.00            
ATOM     96  HE1 PHE A   6      -7.565 -11.879   8.376  1.00  0.00            
ATOM     97  CZ  PHE A   6      -9.624 -12.530   8.567  1.00  0.00            
ATOM     98  HZ  PHE A   6      -9.542 -12.896   9.585  1.00  0.00            
ATOM     99  CE2 PHE A   6     -10.955 -12.468   8.026  1.00  0.00            
ATOM    100  HE2 PHE A   6     -11.764 -12.830   8.650  1.00  0.00            
ATOM    101  CD2 PHE A   6     -11.079 -11.983   6.761  1.00  0.00            
ATOM    102  HD2 PHE A   6     -12.063 -12.057   6.305  1.00  0.00            
ATOM    103  C   PHE A   6     -10.748 -13.205   3.982  1.00  0.00            
ATOM    104  O   PHE A   6     -11.949 -13.454   3.781  1.00  0.00            
ATOM    105  N   VAL A   7      -9.829 -14.095   4.366  1.00  0.00            
ATOM    106  H   VAL A   7      -8.914 -13.708   4.567  1.00  0.00            
ATOM    107  CA  VAL A   7     -10.198 -15.493   4.766  1.00  0.00            
ATOM    108  HA  VAL A   7     -11.278 -15.571   4.839  1.00  0.00            
ATOM    109  CB  VAL A   7      -9.745 -16.524   3.743  1.00  0.00            
ATOM    110  HB  VAL A   7      -8.656 -16.483   3.715  1.00  0.00            
ATOM    111  CG1 VAL A   7     -10.211 -17.982   4.011  1.00  0.00            
ATOM    112 1HG1 VAL A   7      -9.992 -18.256   5.045  1.00  0.00            
ATOM    113 2HG1 VAL A   7     -11.284 -17.962   3.815  1.00  0.00            
ATOM    114 3HG1 VAL A   7      -9.762 -18.709   3.336  1.00  0.00            
ATOM    115  CG2 VAL A   7     -10.181 -16.234   2.246  1.00  0.00            
ATOM    116 1HG2 VAL A   7      -9.834 -15.270   1.895  1.00  0.00            
ATOM    117 2HG2 VAL A   7      -9.918 -17.080   1.605  1.00  0.00            
ATOM    118 3HG2 VAL A   7     -11.268 -16.230   2.269  1.00  0.00            
ATOM    119  C   VAL A   7      -9.558 -15.809   6.133  1.00  0.00            
ATOM    120  O   VAL A   7      -8.373 -16.182   6.215  1.00  0.00            
ATOM    121  N   GLY A   8     -10.379 -15.688   7.093  1.00  0.00            
ATOM    122  H   GLY A   8     -11.336 -15.460   6.849  1.00  0.00            
ATOM    123  CA  GLY A   8     -10.180 -15.794   8.502  1.00  0.00            
ATOM    124  HA2 GLY A   8      -9.169 -15.406   8.591  1.00  0.00            
ATOM    125  HA3 GLY A   8     -10.820 -15.134   9.075  1.00  0.00            
ATOM    126  C   GLY A   8     -10.304 -17.163   9.084  1.00  0.00            
ATOM    127  O   GLY A   8     -11.021 -17.959   8.517  1.00  0.00            
ATOM    128  N   ASP A   9      -9.625 -17.477  10.196  1.00  0.00            
ATOM    129  H   ASP A   9      -8.902 -16.837  10.500  1.00  0.00            
ATOM    130  CA  ASP A   9      -9.811 -18.646  10.980  1.00  0.00            
ATOM    131  HA  ASP A   9      -9.084 -18.623  11.793  1.00  0.00            
ATOM    132  CB  ASP A   9     -11.149 -18.703  11.693  1.00  0.00            
ATOM    133  HB2 ASP A   9     -11.922 -18.706  10.924  1.00  0.00            
ATOM    134  HB3 ASP A   9     -11.196 -19.624  12.288  1.00  0.00            
ATOM    135  CG  ASP A   9     -11.465 -17.529  12.618  1.00  0.00            
ATOM    136  OD1 ASP A   9     -10.562 -16.732  12.874  1.00  0.00            
ATOM    137  OD2 ASP A   9     -12.639 -17.457  13.016  1.00  0.00            
ATOM    138  C   ASP A   9      -9.378 -20.030  10.338  1.00  0.00            
ATOM    139  O   ASP A   9      -9.855 -21.108  10.671  1.00  0.00            
ATOM    140  N   LEU A  10      -8.297 -20.049   9.460  1.00  0.00            
ATOM    141  H   LEU A  10      -7.914 -19.147   9.206  1.00  0.00            
ATOM    142  CA  LEU A  10      -7.793 -21.230   8.748  1.00  0.00            
ATOM    143  HA  LEU A  10      -8.622 -21.716   8.246  1.00  0.00            
ATOM    144  CB  LEU A  10      -6.733 -20.739   7.707  1.00  0.00            
ATOM    145  HB2 LEU A  10      -6.008 -20.257   8.354  1.00  0.00            
ATOM    146  HB3 LEU A  10      -6.264 -21.559   7.162  1.00  0.00            
ATOM    147  CG  LEU A  10      -7.159 -19.782   6.577  1.00  0.00            
ATOM    148  HG  LEU A  10      -7.486 -18.926   7.169  1.00  0.00            
ATOM    149  CD1 LEU A  10      -5.979 -19.317   5.752  1.00  0.00            
ATOM    150 1HD1 LEU A  10      -5.552 -20.124   5.168  1.00  0.00            
ATOM    151 2HD1 LEU A  10      -6.336 -18.616   4.994  1.00  0.00            
ATOM    152 3HD1 LEU A  10      -5.289 -18.841   6.454  1.00  0.00            
ATOM    153  CD2 LEU A  10      -8.211 -20.463   5.645  1.00  0.00            
ATOM    154 1HD2 LEU A  10      -9.008 -20.912   6.237  1.00  0.00            
ATOM    155 2HD2 LEU A  10      -8.504 -19.767   4.860  1.00  0.00            
ATOM    156 3HD2 LEU A  10      -7.771 -21.331   5.158  1.00  0.00            
ATOM    157  C   LEU A  10      -7.262 -22.236   9.869  1.00  0.00            
ATOM    158  O   LEU A  10      -6.661 -21.913  10.887  1.00  0.00            
ATOM    159  N   SER A  11      -7.283 -23.575   9.551  1.00  0.00            
ATOM    160  H   SER A  11      -7.901 -23.744   8.775  1.00  0.00            
ATOM    161  CA  SER A  11      -6.476 -24.560  10.155  1.00  0.00            
ATOM    162  HA  SER A  11      -6.638 -24.379  11.221  1.00  0.00            
ATOM    163  CB  SER A  11      -6.929 -25.984   9.731  1.00  0.00            
ATOM    164  HB2 SER A  11      -7.845 -26.303  10.229  1.00  0.00            
ATOM    165  HB3 SER A  11      -7.162 -26.055   8.661  1.00  0.00            
ATOM    166  OG  SER A  11      -5.972 -26.909  10.130  1.00  0.00            
ATOM    167  HG  SER A  11      -6.424 -27.670  10.499  1.00  0.00            
ATOM    168  C   SER A  11      -4.979 -24.240   9.823  1.00  0.00            
ATOM    169  O   SER A  11      -4.725 -23.880   8.663  1.00  0.00            
ATOM    170  N   PRO A  12      -4.037 -24.232  10.768  1.00  0.00            
ATOM    171  CD  PRO A  12      -4.227 -24.431  12.150  1.00  0.00            
ATOM    172  HD2 PRO A  12      -4.996 -25.165  12.389  1.00  0.00            
ATOM    173  HD3 PRO A  12      -4.464 -23.495  12.664  1.00  0.00            
ATOM    174  CG  PRO A  12      -2.966 -25.040  12.651  1.00  0.00            
ATOM    175  HG2 PRO A  12      -3.004 -26.098  12.359  1.00  0.00            
ATOM    176  HG3 PRO A  12      -2.873 -25.051  13.733  1.00  0.00            
ATOM    177  CB  PRO A  12      -1.898 -24.242  11.978  1.00  0.00            
ATOM    178  HB2 PRO A  12      -0.886 -24.657  12.004  1.00  0.00            
ATOM    179  HB3 PRO A  12      -1.844 -23.351  12.607  1.00  0.00            
ATOM    180  CA  PRO A  12      -2.626 -23.939  10.559  1.00  0.00            
ATOM    181  HA  PRO A  12      -2.553 -22.859  10.440  1.00  0.00            
ATOM    182  C   PRO A  12      -1.949 -24.821   9.450  1.00  0.00            
ATOM    183  O   PRO A  12      -0.866 -24.526   8.905  1.00  0.00            
ATOM    184  N   GLU A  13      -2.570 -25.910   9.068  1.00  0.00            
ATOM    185  H   GLU A  13      -3.391 -26.220   9.567  1.00  0.00            
ATOM    186  CA  GLU A  13      -2.043 -26.849   8.079  1.00  0.00            
ATOM    187  HA  GLU A  13      -0.957 -26.758   8.002  1.00  0.00            
ATOM    188  CB  GLU A  13      -2.454 -28.359   8.358  1.00  0.00            
ATOM    189  HB2 GLU A  13      -3.452 -28.384   8.810  1.00  0.00            
ATOM    190  HB3 GLU A  13      -2.348 -29.012   7.492  1.00  0.00            
ATOM    191  CG  GLU A  13      -1.536 -28.805   9.572  1.00  0.00            
ATOM    192  HG2 GLU A  13      -1.734 -28.143  10.420  1.00  0.00            
ATOM    193  HG3 GLU A  13      -1.835 -29.827   9.840  1.00  0.00            
ATOM    194  CD  GLU A  13       0.019 -28.786   9.329  1.00  0.00            
ATOM    195  OE1 GLU A  13       0.804 -28.740  10.285  1.00  0.00            
ATOM    196  OE2 GLU A  13       0.520 -28.597   8.189  1.00  0.00            
ATOM    197  C   GLU A  13      -2.576 -26.516   6.658  1.00  0.00            
ATOM    198  O   GLU A  13      -2.057 -27.125   5.753  1.00  0.00            
ATOM    199  N   ILE A  14      -3.594 -25.623   6.492  1.00  0.00            
ATOM    200  H   ILE A  14      -3.778 -25.078   7.319  1.00  0.00            
ATOM    201  CA  ILE A  14      -4.083 -25.236   5.192  1.00  0.00            
ATOM    202  HA  ILE A  14      -4.369 -26.005   4.487  1.00  0.00            
ATOM    203  CB  ILE A  14      -5.383 -24.301   5.412  1.00  0.00            
ATOM    204  HB  ILE A  14      -5.171 -23.571   6.191  1.00  0.00            
ATOM    205  CG2 ILE A  14      -5.763 -23.589   4.160  1.00  0.00            
ATOM    206 1HG2 ILE A  14      -5.219 -22.644   4.165  1.00  0.00            
ATOM    207 2HG2 ILE A  14      -5.685 -24.207   3.269  1.00  0.00            
ATOM    208 3HG2 ILE A  14      -6.827 -23.383   4.260  1.00  0.00            
ATOM    209  CG1 ILE A  14      -6.551 -25.179   5.960  1.00  0.00            
ATOM    210 2HG1 ILE A  14      -6.203 -25.662   6.873  1.00  0.00            
ATOM    211 3HG1 ILE A  14      -7.381 -24.490   6.163  1.00  0.00            
ATOM    212  CD1 ILE A  14      -7.035 -26.316   5.017  1.00  0.00            
ATOM    213 1HD1 ILE A  14      -7.988 -26.718   5.340  1.00  0.00            
ATOM    214 2HD1 ILE A  14      -7.104 -26.014   3.969  1.00  0.00            
ATOM    215 3HD1 ILE A  14      -6.301 -27.093   5.213  1.00  0.00            
ATOM    216  C   ILE A  14      -2.935 -24.439   4.544  1.00  0.00            
ATOM    217  O   ILE A  14      -2.397 -23.535   5.180  1.00  0.00            
ATOM    218  N   THR A  15      -2.537 -24.828   3.352  1.00  0.00            
ATOM    219  H   THR A  15      -3.071 -25.564   2.911  1.00  0.00            
ATOM    220  CA  THR A  15      -1.637 -24.079   2.539  1.00  0.00            
ATOM    221  HA  THR A  15      -1.238 -23.328   3.213  1.00  0.00            
ATOM    222  CB  THR A  15      -0.489 -25.025   1.954  1.00  0.00            
ATOM    223  HB  THR A  15       0.352 -24.493   1.494  1.00  0.00            
ATOM    224  CG2 THR A  15       0.107 -25.957   2.945  1.00  0.00            
ATOM    225 1HG2 THR A  15      -0.363 -26.944   2.959  1.00  0.00            
ATOM    226 2HG2 THR A  15       1.165 -26.072   2.727  1.00  0.00            
ATOM    227 3HG2 THR A  15       0.143 -25.486   3.926  1.00  0.00            
ATOM    228  OG1 THR A  15      -1.111 -25.835   0.993  1.00  0.00            
ATOM    229  HG1 THR A  15      -1.770 -26.324   1.500  1.00  0.00            
ATOM    230  C   THR A  15      -2.420 -23.283   1.409  1.00  0.00            
ATOM    231  O   THR A  15      -3.615 -23.463   1.322  1.00  0.00            
ATOM    232  N   THR A  16      -1.712 -22.474   0.555  1.00  0.00            
ATOM    233  H   THR A  16      -0.717 -22.357   0.655  1.00  0.00            
ATOM    234  CA  THR A  16      -2.336 -21.712  -0.546  1.00  0.00            
ATOM    235  HA  THR A  16      -3.169 -21.128  -0.156  1.00  0.00            
ATOM    236  CB  THR A  16      -1.349 -20.690  -1.112  1.00  0.00            
ATOM    237  HB  THR A  16      -0.532 -21.311  -1.488  1.00  0.00            
ATOM    238  CG2 THR A  16      -1.839 -19.799  -2.188  1.00  0.00            
ATOM    239 1HG2 THR A  16      -2.496 -19.069  -1.716  1.00  0.00            
ATOM    240 2HG2 THR A  16      -0.916 -19.404  -2.617  1.00  0.00            
ATOM    241 3HG2 THR A  16      -2.321 -20.313  -3.026  1.00  0.00            
ATOM    242  OG1 THR A  16      -0.887 -19.705  -0.146  1.00  0.00            
ATOM    243  HG1 THR A  16      -0.303 -20.180   0.445  1.00  0.00            
ATOM    244  C   THR A  16      -2.846 -22.601  -1.696  1.00  0.00            
ATOM    245  O   THR A  16      -3.845 -22.263  -2.333  1.00  0.00            
ATOM    246  N   GLU A  17      -2.260 -23.823  -1.879  1.00  0.00            
ATOM    247  H   GLU A  17      -1.501 -23.998  -1.227  1.00  0.00            
ATOM    248  CA  GLU A  17      -2.740 -24.953  -2.750  1.00  0.00            
ATOM    249  HA  GLU A  17      -2.935 -24.604  -3.768  1.00  0.00            
ATOM    250  CB  GLU A  17      -1.583 -26.055  -2.811  1.00  0.00            
ATOM    251  HB2 GLU A  17      -1.399 -26.320  -1.771  1.00  0.00            
ATOM    252  HB3 GLU A  17      -1.936 -26.953  -3.313  1.00  0.00            
ATOM    253  CG  GLU A  17      -0.271 -25.460  -3.420  1.00  0.00            
ATOM    254  HG2 GLU A  17       0.120 -24.692  -2.753  1.00  0.00            
ATOM    255  HG3 GLU A  17       0.567 -26.157  -3.471  1.00  0.00            
ATOM    256  CD  GLU A  17      -0.375 -24.860  -4.864  1.00  0.00            
ATOM    257  OE1 GLU A  17       0.598 -24.163  -5.293  1.00  0.00            
ATOM    258  OE2 GLU A  17      -1.408 -24.959  -5.483  1.00  0.00            
ATOM    259  C   GLU A  17      -4.136 -25.472  -2.235  1.00  0.00            
ATOM    260  O   GLU A  17      -5.120 -25.532  -2.962  1.00  0.00            
ATOM    261  N   ASP A  18      -4.213 -25.763  -0.985  1.00  0.00            
ATOM    262  H   ASP A  18      -3.345 -25.717  -0.494  1.00  0.00            
ATOM    263  CA  ASP A  18      -5.563 -26.032  -0.388  1.00  0.00            
ATOM    264  HA  ASP A  18      -5.979 -26.907  -0.880  1.00  0.00            
ATOM    265  CB  ASP A  18      -5.433 -26.308   1.143  1.00  0.00            
ATOM    266  HB2 ASP A  18      -5.037 -25.434   1.655  1.00  0.00            
ATOM    267  HB3 ASP A  18      -6.380 -26.527   1.634  1.00  0.00            
ATOM    268  CG  ASP A  18      -4.428 -27.484   1.314  1.00  0.00            
ATOM    269  OD1 ASP A  18      -4.688 -28.632   0.715  1.00  0.00            
ATOM    270  OD2 ASP A  18      -3.434 -27.286   2.055  1.00  0.00            
ATOM    271  C   ASP A  18      -6.646 -24.915  -0.500  1.00  0.00            
ATOM    272  O   ASP A  18      -7.800 -25.170  -0.802  1.00  0.00            
ATOM    273  N   ILE A  19      -6.231 -23.636  -0.291  1.00  0.00            
ATOM    274  H   ILE A  19      -5.268 -23.354  -0.146  1.00  0.00            
ATOM    275  CA  ILE A  19      -7.091 -22.502  -0.377  1.00  0.00            
ATOM    276  HA  ILE A  19      -7.978 -22.622   0.241  1.00  0.00            
ATOM    277  CB  ILE A  19      -6.311 -21.227  -0.033  1.00  0.00            
ATOM    278  HB  ILE A  19      -5.265 -21.351  -0.291  1.00  0.00            
ATOM    279  CG2 ILE A  19      -6.801 -19.972  -0.794  1.00  0.00            
ATOM    280 1HG2 ILE A  19      -6.421 -19.035  -0.401  1.00  0.00            
ATOM    281 2HG2 ILE A  19      -6.339 -19.966  -1.785  1.00  0.00            
ATOM    282 3HG2 ILE A  19      -7.887 -19.953  -0.916  1.00  0.00            
ATOM    283  CG1 ILE A  19      -6.209 -20.916   1.487  1.00  0.00            
ATOM    284 2HG1 ILE A  19      -5.948 -21.792   2.080  1.00  0.00            
ATOM    285 3HG1 ILE A  19      -5.461 -20.150   1.693  1.00  0.00            
ATOM    286  CD1 ILE A  19      -7.559 -20.454   2.173  1.00  0.00            
ATOM    287 1HD1 ILE A  19      -8.281 -21.273   2.104  1.00  0.00            
ATOM    288 2HD1 ILE A  19      -7.363 -20.224   3.216  1.00  0.00            
ATOM    289 3HD1 ILE A  19      -8.033 -19.624   1.650  1.00  0.00            
ATOM    290  C   ILE A  19      -7.530 -22.460  -1.849  1.00  0.00            
ATOM    291  O   ILE A  19      -8.695 -22.380  -2.177  1.00  0.00            
ATOM    292  N   LYS A  20      -6.660 -22.622  -2.824  1.00  0.00            
ATOM    293  H   LYS A  20      -5.712 -22.761  -2.517  1.00  0.00            
ATOM    294  CA  LYS A  20      -7.058 -22.455  -4.232  1.00  0.00            
ATOM    295  HA  LYS A  20      -7.619 -21.533  -4.377  1.00  0.00            
ATOM    296  CB  LYS A  20      -5.756 -22.498  -5.071  1.00  0.00            
ATOM    297  HB2 LYS A  20      -5.148 -23.325  -4.703  1.00  0.00            
ATOM    298  HB3 LYS A  20      -5.959 -22.690  -6.128  1.00  0.00            
ATOM    299  CG  LYS A  20      -4.989 -21.197  -5.162  1.00  0.00            
ATOM    300  HG2 LYS A  20      -5.657 -20.453  -5.588  1.00  0.00            
ATOM    301  HG3 LYS A  20      -4.754 -20.787  -4.182  1.00  0.00            
ATOM    302  CD  LYS A  20      -3.677 -21.180  -5.979  1.00  0.00            
ATOM    303  HD2 LYS A  20      -3.844 -21.279  -7.047  1.00  0.00            
ATOM    304  HD3 LYS A  20      -3.220 -20.195  -5.919  1.00  0.00            
ATOM    305  CE  LYS A  20      -2.713 -22.225  -5.569  1.00  0.00            
ATOM    306  HE2 LYS A  20      -2.592 -21.968  -4.518  1.00  0.00            
ATOM    307  HE3 LYS A  20      -3.094 -23.238  -5.638  1.00  0.00            
ATOM    308  NZ  LYS A  20      -1.319 -22.052  -6.226  1.00  0.00            
ATOM    309  HZ1 LYS A  20      -0.667 -22.796  -6.056  1.00  0.00            
ATOM    310  HZ2 LYS A  20      -1.464 -22.001  -7.230  1.00  0.00            
ATOM    311  HZ3 LYS A  20      -0.877 -21.170  -5.990  1.00  0.00            
ATOM    312  C   LYS A  20      -7.984 -23.532  -4.676  1.00  0.00            
ATOM    313  O   LYS A  20      -9.021 -23.236  -5.320  1.00  0.00            
ATOM    314  N   ALA A  21      -7.709 -24.791  -4.221  1.00  0.00            
ATOM    315  H   ALA A  21      -6.892 -25.033  -3.692  1.00  0.00            
ATOM    316  CA  ALA A  21      -8.747 -25.853  -4.430  1.00  0.00            
ATOM    317  HA  ALA A  21      -8.991 -25.867  -5.490  1.00  0.00            
ATOM    318  CB  ALA A  21      -8.176 -27.226  -3.985  1.00  0.00            
ATOM    319  HB1 ALA A  21      -7.990 -27.280  -2.914  1.00  0.00            
ATOM    320  HB2 ALA A  21      -9.020 -27.915  -3.968  1.00  0.00            
ATOM    321  HB3 ALA A  21      -7.372 -27.592  -4.624  1.00  0.00            
ATOM    322  C   ALA A  21     -10.115 -25.561  -3.865  1.00  0.00            
ATOM    323  O   ALA A  21     -11.060 -25.608  -4.573  1.00  0.00            
ATOM    324  N   ALA A  22     -10.201 -24.980  -2.663  1.00  0.00            
ATOM    325  H   ALA A  22      -9.315 -24.644  -2.317  1.00  0.00            
ATOM    326  CA  ALA A  22     -11.439 -24.566  -1.934  1.00  0.00            
ATOM    327  HA  ALA A  22     -12.094 -25.404  -2.163  1.00  0.00            
ATOM    328  CB  ALA A  22     -11.231 -24.512  -0.422  1.00  0.00            
ATOM    329  HB1 ALA A  22     -10.880 -25.474  -0.039  1.00  0.00            
ATOM    330  HB2 ALA A  22     -10.470 -23.736  -0.357  1.00  0.00            
ATOM    331  HB3 ALA A  22     -12.160 -24.173   0.050  1.00  0.00            
ATOM    332  C   ALA A  22     -12.172 -23.417  -2.530  1.00  0.00            
ATOM    333  O   ALA A  22     -13.335 -23.274  -2.263  1.00  0.00            
ATOM    334  N   PHE A  23     -11.573 -22.570  -3.338  1.00  0.00            
ATOM    335  H   PHE A  23     -10.595 -22.708  -3.583  1.00  0.00            
ATOM    336  CA  PHE A  23     -12.192 -21.384  -3.942  1.00  0.00            
ATOM    337  HA  PHE A  23     -13.065 -21.010  -3.415  1.00  0.00            
ATOM    338  CB  PHE A  23     -11.366 -20.119  -3.497  1.00  0.00            
ATOM    339  HB2 PHE A  23     -10.332 -20.356  -3.704  1.00  0.00            
ATOM    340  HB3 PHE A  23     -11.695 -19.258  -4.077  1.00  0.00            
ATOM    341  CG  PHE A  23     -11.657 -19.701  -1.991  1.00  0.00            
ATOM    342  CD1 PHE A  23     -11.038 -20.357  -0.939  1.00  0.00            
ATOM    343  HD1 PHE A  23     -10.285 -21.111  -1.101  1.00  0.00            
ATOM    344  CE1 PHE A  23     -11.378 -20.034   0.344  1.00  0.00            
ATOM    345  HE1 PHE A  23     -10.905 -20.617   1.118  1.00  0.00            
ATOM    346  CZ  PHE A  23     -12.241 -18.994   0.685  1.00  0.00            
ATOM    347  HZ  PHE A  23     -12.419 -18.732   1.710  1.00  0.00            
ATOM    348  CE2 PHE A  23     -12.930 -18.334  -0.393  1.00  0.00            
ATOM    349  HE2 PHE A  23     -13.609 -17.527  -0.151  1.00  0.00            
ATOM    350  CD2 PHE A  23     -12.571 -18.615  -1.743  1.00  0.00            
ATOM    351  HD2 PHE A  23     -12.938 -18.102  -2.614  1.00  0.00            
ATOM    352  C   PHE A  23     -12.369 -21.431  -5.444  1.00  0.00            
ATOM    353  O   PHE A  23     -13.411 -20.948  -5.804  1.00  0.00            
ATOM    354  N   ALA A  24     -11.517 -22.058  -6.243  1.00  0.00            
ATOM    355  H   ALA A  24     -10.841 -22.657  -5.783  1.00  0.00            
ATOM    356  CA  ALA A  24     -11.594 -22.135  -7.729  1.00  0.00            
ATOM    357  HA  ALA A  24     -11.312 -21.150  -8.102  1.00  0.00            
ATOM    358  CB  ALA A  24     -10.658 -23.206  -8.236  1.00  0.00            
ATOM    359  HB1 ALA A  24     -10.711 -23.188  -9.319  1.00  0.00            
ATOM    360  HB2 ALA A  24      -9.624 -23.031  -7.942  1.00  0.00            
ATOM    361  HB3 ALA A  24     -10.835 -24.145  -7.715  1.00  0.00            
ATOM    362  C   ALA A  24     -13.022 -22.286  -8.379  1.00  0.00            
ATOM    363  O   ALA A  24     -13.306 -21.708  -9.451  1.00  0.00            
ATOM    364  N   PRO A  25     -13.934 -23.166  -7.893  1.00  0.00            
ATOM    365  CD  PRO A  25     -13.775 -24.181  -6.840  1.00  0.00            
ATOM    366  HD2 PRO A  25     -13.314 -23.811  -5.930  1.00  0.00            
ATOM    367  HD3 PRO A  25     -13.143 -24.968  -7.251  1.00  0.00            
ATOM    368  CG  PRO A  25     -15.205 -24.669  -6.635  1.00  0.00            
ATOM    369  HG2 PRO A  25     -15.708 -23.891  -6.067  1.00  0.00            
ATOM    370  HG3 PRO A  25     -15.296 -25.639  -6.142  1.00  0.00            
ATOM    371  CB  PRO A  25     -15.742 -24.746  -8.058  1.00  0.00            
ATOM    372  HB2 PRO A  25     -16.821 -24.803  -8.205  1.00  0.00            
ATOM    373  HB3 PRO A  25     -15.264 -25.481  -8.697  1.00  0.00            
ATOM    374  CA  PRO A  25     -15.243 -23.339  -8.530  1.00  0.00            
ATOM    375  HA  PRO A  25     -15.154 -23.451  -9.602  1.00  0.00            
ATOM    376  C   PRO A  25     -16.223 -22.195  -8.264  1.00  0.00            
ATOM    377  O   PRO A  25     -17.325 -22.097  -8.861  1.00  0.00            
ATOM    378  N   PHE A  26     -15.896 -21.238  -7.359  1.00  0.00            
ATOM    379  H   PHE A  26     -14.983 -21.262  -6.924  1.00  0.00            
ATOM    380  CA  PHE A  26     -16.823 -20.101  -7.023  1.00  0.00            
ATOM    381  HA  PHE A  26     -17.861 -20.395  -7.200  1.00  0.00            
ATOM    382  CB  PHE A  26     -16.768 -19.710  -5.544  1.00  0.00            
ATOM    383  HB2 PHE A  26     -15.893 -19.143  -5.218  1.00  0.00            
ATOM    384  HB3 PHE A  26     -17.588 -19.003  -5.486  1.00  0.00            
ATOM    385  CG  PHE A  26     -16.987 -20.825  -4.548  1.00  0.00            
ATOM    386  CD1 PHE A  26     -16.390 -20.659  -3.356  1.00  0.00            
ATOM    387  HD1 PHE A  26     -15.646 -19.878  -3.230  1.00  0.00            
ATOM    388  CE1 PHE A  26     -16.540 -21.466  -2.244  1.00  0.00            
ATOM    389  HE1 PHE A  26     -15.976 -21.314  -1.326  1.00  0.00            
ATOM    390  CZ  PHE A  26     -17.390 -22.538  -2.462  1.00  0.00            
ATOM    391  HZ  PHE A  26     -17.512 -23.221  -1.637  1.00  0.00            
ATOM    392  CE2 PHE A  26     -18.155 -22.712  -3.626  1.00  0.00            
ATOM    393  HE2 PHE A  26     -18.875 -23.522  -3.645  1.00  0.00            
ATOM    394  CD2 PHE A  26     -17.976 -21.811  -4.708  1.00  0.00            
ATOM    395  HD2 PHE A  26     -18.540 -21.881  -5.624  1.00  0.00            
ATOM    396  C   PHE A  26     -16.346 -18.814  -7.783  1.00  0.00            
ATOM    397  O   PHE A  26     -17.179 -17.930  -7.980  1.00  0.00            
ATOM    398  N   GLY A  27     -15.088 -18.703  -8.104  1.00  0.00            
ATOM    399  H   GLY A  27     -14.572 -19.570  -8.066  1.00  0.00            
ATOM    400  CA  GLY A  27     -14.426 -17.522  -8.753  1.00  0.00            
ATOM    401  HA2 GLY A  27     -15.149 -17.135  -9.469  1.00  0.00            
ATOM    402  HA3 GLY A  27     -14.287 -16.751  -7.992  1.00  0.00            
ATOM    403  C   GLY A  27     -13.073 -17.836  -9.449  1.00  0.00            
ATOM    404  O   GLY A  27     -12.444 -18.813  -9.069  1.00  0.00            
ATOM    405  N   ARG A  28     -12.687 -17.066 -10.421  1.00  0.00            
ATOM    406  H   ARG A  28     -13.295 -16.352 -10.812  1.00  0.00            
ATOM    407  CA  ARG A  28     -11.330 -17.208 -11.125  1.00  0.00            
ATOM    408  HA  ARG A  28     -10.994 -18.242 -11.068  1.00  0.00            
ATOM    409  CB  ARG A  28     -11.517 -16.928 -12.671  1.00  0.00            
ATOM    410  HB2 ARG A  28     -11.801 -15.916 -12.941  1.00  0.00            
ATOM    411  HB3 ARG A  28     -10.543 -17.060 -13.141  1.00  0.00            
ATOM    412  CG  ARG A  28     -12.557 -17.904 -13.294  1.00  0.00            
ATOM    413  HG2 ARG A  28     -12.279 -18.959 -13.253  1.00  0.00            
ATOM    414  HG3 ARG A  28     -13.545 -17.869 -12.821  1.00  0.00            
ATOM    415  CD  ARG A  28     -12.801 -17.543 -14.743  1.00  0.00            
ATOM    416  HD2 ARG A  28     -13.346 -16.611 -14.912  1.00  0.00            
ATOM    417  HD3 ARG A  28     -11.804 -17.339 -15.121  1.00  0.00            
ATOM    418  NE  ARG A  28     -13.470 -18.640 -15.423  1.00  0.00            
ATOM    419  HE  ARG A  28     -12.913 -19.323 -15.928  1.00  0.00            
ATOM    420  CZ  ARG A  28     -14.782 -18.937 -15.313  1.00  0.00            
ATOM    421  NH1 ARG A  28     -15.667 -18.228 -14.716  1.00  0.00            
ATOM    422 1HH1 ARG A  28     -15.379 -17.425 -14.172  1.00  0.00            
ATOM    423 2HH1 ARG A  28     -16.646 -18.445 -14.641  1.00  0.00            
ATOM    424  NH2 ARG A  28     -15.307 -20.081 -15.618  1.00  0.00            
ATOM    425 1HH2 ARG A  28     -14.818 -20.766 -16.168  1.00  0.00            
ATOM    426 2HH2 ARG A  28     -16.261 -20.317 -15.376  1.00  0.00            
ATOM    427  C   ARG A  28     -10.397 -16.164 -10.532  1.00  0.00            
ATOM    428  O   ARG A  28     -10.602 -14.966 -10.440  1.00  0.00            
ATOM    429  N   ILE A  29      -9.271 -16.688 -10.046  1.00  0.00            
ATOM    430  H   ILE A  29      -9.107 -17.674 -10.205  1.00  0.00            
ATOM    431  CA  ILE A  29      -8.447 -16.060  -9.010  1.00  0.00            
ATOM    432  HA  ILE A  29      -9.020 -15.364  -8.393  1.00  0.00            
ATOM    433  CB  ILE A  29      -7.969 -17.155  -8.030  1.00  0.00            
ATOM    434  HB  ILE A  29      -7.580 -18.002  -8.612  1.00  0.00            
ATOM    435  CG2 ILE A  29      -6.799 -16.786  -7.109  1.00  0.00            
ATOM    436 1HG2 ILE A  29      -7.029 -15.826  -6.635  1.00  0.00            
ATOM    437 2HG2 ILE A  29      -6.680 -17.470  -6.272  1.00  0.00            
ATOM    438 3HG2 ILE A  29      -5.834 -16.606  -7.575  1.00  0.00            
ATOM    439  CG1 ILE A  29      -9.136 -17.794  -7.249  1.00  0.00            
ATOM    440 2HG1 ILE A  29      -9.238 -17.193  -6.342  1.00  0.00            
ATOM    441 3HG1 ILE A  29     -10.092 -17.712  -7.759  1.00  0.00            
ATOM    442  CD1 ILE A  29      -8.928 -19.347  -6.937  1.00  0.00            
ATOM    443 1HD1 ILE A  29      -8.002 -19.560  -6.402  1.00  0.00            
ATOM    444 2HD1 ILE A  29      -9.805 -19.794  -6.487  1.00  0.00            
ATOM    445 3HD1 ILE A  29      -8.795 -19.826  -7.896  1.00  0.00            
ATOM    446  C   ILE A  29      -7.282 -15.274  -9.738  1.00  0.00            
ATOM    447  O   ILE A  29      -6.571 -15.908 -10.572  1.00  0.00            
ATOM    448  N   SER A  30      -7.079 -14.010  -9.438  1.00  0.00            
ATOM    449  H   SER A  30      -7.812 -13.534  -8.931  1.00  0.00            
ATOM    450  CA  SER A  30      -5.891 -13.095  -9.637  1.00  0.00            
ATOM    451  HA  SER A  30      -5.634 -13.215 -10.688  1.00  0.00            
ATOM    452  CB  SER A  30      -6.241 -11.622  -9.321  1.00  0.00            
ATOM    453  HB2 SER A  30      -6.365 -11.504  -8.253  1.00  0.00            
ATOM    454  HB3 SER A  30      -5.446 -10.947  -9.655  1.00  0.00            
ATOM    455  OG  SER A  30      -7.425 -11.312  -9.967  1.00  0.00            
ATOM    456  HG  SER A  30      -7.242 -11.250 -10.906  1.00  0.00            
ATOM    457  C   SER A  30      -4.729 -13.492  -8.707  1.00  0.00            
ATOM    458  O   SER A  30      -3.616 -13.405  -9.164  1.00  0.00            
ATOM    459  N   ASP A  31      -4.978 -13.795  -7.375  1.00  0.00            
ATOM    460  H   ASP A  31      -5.928 -13.812  -7.052  1.00  0.00            
ATOM    461  CA  ASP A  31      -3.953 -14.222  -6.419  1.00  0.00            
ATOM    462  HA  ASP A  31      -3.331 -14.916  -6.970  1.00  0.00            
ATOM    463  CB  ASP A  31      -3.084 -12.967  -6.021  1.00  0.00            
ATOM    464  HB2 ASP A  31      -3.164 -12.207  -6.798  1.00  0.00            
ATOM    465  HB3 ASP A  31      -3.706 -12.489  -5.275  1.00  0.00            
ATOM    466  CG  ASP A  31      -1.709 -13.258  -5.554  1.00  0.00            
ATOM    467  OD1 ASP A  31      -0.769 -13.191  -6.407  1.00  0.00            
ATOM    468  OD2 ASP A  31      -1.608 -13.682  -4.376  1.00  0.00            
ATOM    469  C   ASP A  31      -4.505 -14.892  -5.172  1.00  0.00            
ATOM    470  O   ASP A  31      -5.607 -14.632  -4.796  1.00  0.00            
ATOM    471  N   ALA A  32      -3.655 -15.700  -4.491  1.00  0.00            
ATOM    472  H   ALA A  32      -2.760 -15.912  -4.894  1.00  0.00            
ATOM    473  CA  ALA A  32      -3.939 -16.303  -3.234  1.00  0.00            
ATOM    474  HA  ALA A  32      -4.623 -15.628  -2.722  1.00  0.00            
ATOM    475  CB  ALA A  32      -4.679 -17.602  -3.504  1.00  0.00            
ATOM    476  HB1 ALA A  32      -5.550 -17.325  -4.091  1.00  0.00            
ATOM    477  HB2 ALA A  32      -4.056 -18.215  -4.148  1.00  0.00            
ATOM    478  HB3 ALA A  32      -4.961 -18.113  -2.589  1.00  0.00            
ATOM    479  C   ALA A  32      -2.711 -16.325  -2.372  1.00  0.00            
ATOM    480  O   ALA A  32      -1.660 -16.632  -2.904  1.00  0.00            
ATOM    481  N   ARG A  33      -2.872 -16.088  -1.071  1.00  0.00            
ATOM    482  H   ARG A  33      -3.815 -15.850  -0.817  1.00  0.00            
ATOM    483  CA  ARG A  33      -1.871 -16.123  -0.033  1.00  0.00            
ATOM    484  HA  ARG A  33      -1.057 -16.789  -0.309  1.00  0.00            
ATOM    485  CB  ARG A  33      -1.137 -14.755   0.031  1.00  0.00            
ATOM    486  HB2 ARG A  33      -0.685 -14.512  -0.939  1.00  0.00            
ATOM    487  HB3 ARG A  33      -2.046 -14.166   0.128  1.00  0.00            
ATOM    488  CG  ARG A  33      -0.103 -14.669   1.133  1.00  0.00            
ATOM    489  HG2 ARG A  33       0.359 -13.677   1.171  1.00  0.00            
ATOM    490  HG3 ARG A  33      -0.555 -14.647   2.125  1.00  0.00            
ATOM    491  CD  ARG A  33       1.065 -15.674   1.038  1.00  0.00            
ATOM    492  HD2 ARG A  33       1.638 -15.700   1.968  1.00  0.00            
ATOM    493  HD3 ARG A  33       0.710 -16.690   0.898  1.00  0.00            
ATOM    494  NE  ARG A  33       1.952 -15.238  -0.002  1.00  0.00            
ATOM    495  HE  ARG A  33       1.810 -15.598  -0.933  1.00  0.00            
ATOM    496  CZ  ARG A  33       2.991 -14.383   0.122  1.00  0.00            
ATOM    497  NH1 ARG A  33       3.106 -13.654   1.227  1.00  0.00            
ATOM    498 1HH1 ARG A  33       2.520 -13.687   2.052  1.00  0.00            
ATOM    499 2HH1 ARG A  33       3.858 -12.975   1.230  1.00  0.00            
ATOM    500  NH2 ARG A  33       3.971 -14.368  -0.763  1.00  0.00            
ATOM    501 1HH2 ARG A  33       3.873 -15.070  -1.483  1.00  0.00            
ATOM    502 2HH2 ARG A  33       4.888 -14.011  -0.551  1.00  0.00            
ATOM    503  C   ARG A  33      -2.415 -16.542   1.347  1.00  0.00            
ATOM    504  O   ARG A  33      -3.456 -16.050   1.771  1.00  0.00            
ATOM    505  N   VAL A  34      -1.782 -17.477   2.043  1.00  0.00            
ATOM    506  H   VAL A  34      -0.959 -17.884   1.642  1.00  0.00            
ATOM    507  CA  VAL A  34      -1.934 -17.674   3.478  1.00  0.00            
ATOM    508  HA  VAL A  34      -2.849 -17.153   3.770  1.00  0.00            
ATOM    509  CB  VAL A  34      -2.059 -19.157   4.006  1.00  0.00            
ATOM    510  HB  VAL A  34      -1.128 -19.660   3.741  1.00  0.00            
ATOM    511  CG1 VAL A  34      -2.291 -19.399   5.539  1.00  0.00            
ATOM    512 1HG1 VAL A  34      -1.620 -18.840   6.178  1.00  0.00            
ATOM    513 2HG1 VAL A  34      -3.285 -19.099   5.863  1.00  0.00            
ATOM    514 3HG1 VAL A  34      -2.223 -20.493   5.606  1.00  0.00            
ATOM    515  CG2 VAL A  34      -3.226 -19.841   3.325  1.00  0.00            
ATOM    516 1HG2 VAL A  34      -3.014 -20.134   2.302  1.00  0.00            
ATOM    517 2HG2 VAL A  34      -3.509 -20.819   3.716  1.00  0.00            
ATOM    518 3HG2 VAL A  34      -4.004 -19.081   3.377  1.00  0.00            
ATOM    519  C   VAL A  34      -0.882 -16.905   4.336  1.00  0.00            
ATOM    520  O   VAL A  34       0.260 -17.008   3.927  1.00  0.00            
ATOM    521  N   VAL A  35      -1.184 -16.308   5.501  1.00  0.00            
ATOM    522  H   VAL A  35      -2.091 -16.320   5.941  1.00  0.00            
ATOM    523  CA  VAL A  35      -0.266 -15.409   6.220  1.00  0.00            
ATOM    524  HA  VAL A  35       0.556 -14.990   5.640  1.00  0.00            
ATOM    525  CB  VAL A  35      -0.971 -14.247   6.908  1.00  0.00            
ATOM    526  HB  VAL A  35      -1.456 -14.638   7.802  1.00  0.00            
ATOM    527  CG1 VAL A  35       0.042 -13.238   7.497  1.00  0.00            
ATOM    528 1HG1 VAL A  35       0.542 -12.734   6.669  1.00  0.00            
ATOM    529 2HG1 VAL A  35      -0.534 -12.460   7.999  1.00  0.00            
ATOM    530 3HG1 VAL A  35       0.808 -13.736   8.084  1.00  0.00            
ATOM    531  CG2 VAL A  35      -2.022 -13.483   6.106  1.00  0.00            
ATOM    532 1HG2 VAL A  35      -2.795 -14.202   5.839  1.00  0.00            
ATOM    533 2HG2 VAL A  35      -2.420 -12.587   6.584  1.00  0.00            
ATOM    534 3HG2 VAL A  35      -1.409 -13.234   5.236  1.00  0.00            
ATOM    535  C   VAL A  35       0.556 -16.259   7.192  1.00  0.00            
ATOM    536  O   VAL A  35       0.127 -16.703   8.214  1.00  0.00            
ATOM    537  N   LYS A  36       1.796 -16.540   6.808  1.00  0.00            
ATOM    538  H   LYS A  36       2.142 -16.055   5.991  1.00  0.00            
ATOM    539  CA  LYS A  36       2.885 -17.126   7.634  1.00  0.00            
ATOM    540  HA  LYS A  36       2.399 -17.805   8.323  1.00  0.00            
ATOM    541  CB  LYS A  36       3.948 -17.933   6.782  1.00  0.00            
ATOM    542  HB2 LYS A  36       4.230 -17.363   5.899  1.00  0.00            
ATOM    543  HB3 LYS A  36       4.840 -18.070   7.405  1.00  0.00            
ATOM    544  CG  LYS A  36       3.386 -19.248   6.377  1.00  0.00            
ATOM    545  HG2 LYS A  36       3.148 -19.911   7.211  1.00  0.00            
ATOM    546  HG3 LYS A  36       2.434 -19.073   5.866  1.00  0.00            
ATOM    547  CD  LYS A  36       4.357 -20.147   5.639  1.00  0.00            
ATOM    548  HD2 LYS A  36       4.696 -19.670   4.718  1.00  0.00            
ATOM    549  HD3 LYS A  36       5.230 -20.288   6.273  1.00  0.00            
ATOM    550  CE  LYS A  36       3.875 -21.598   5.362  1.00  0.00            
ATOM    551  HE2 LYS A  36       4.758 -22.146   5.068  1.00  0.00            
ATOM    552  HE3 LYS A  36       3.506 -22.115   6.243  1.00  0.00            
ATOM    553  NZ  LYS A  36       2.862 -21.668   4.308  1.00  0.00            
ATOM    554  HZ1 LYS A  36       1.901 -21.516   4.570  1.00  0.00            
ATOM    555  HZ2 LYS A  36       2.945 -20.903   3.654  1.00  0.00            
ATOM    556  HZ3 LYS A  36       2.929 -22.498   3.727  1.00  0.00            
ATOM    557  C   LYS A  36       3.583 -16.044   8.426  1.00  0.00            
ATOM    558  O   LYS A  36       3.860 -14.980   7.897  1.00  0.00            
ATOM    559  N   ASP A  37       3.866 -16.347   9.643  1.00  0.00            
ATOM    560  H   ASP A  37       3.762 -17.318   9.903  1.00  0.00            
ATOM    561  CA  ASP A  37       4.566 -15.463  10.613  1.00  0.00            
ATOM    562  HA  ASP A  37       4.002 -14.550  10.812  1.00  0.00            
ATOM    563  CB  ASP A  37       4.535 -16.257  11.983  1.00  0.00            
ATOM    564  HB2 ASP A  37       3.512 -16.411  12.309  1.00  0.00            
ATOM    565  HB3 ASP A  37       4.991 -17.225  11.767  1.00  0.00            
ATOM    566  CG  ASP A  37       5.228 -15.524  13.113  1.00  0.00            
ATOM    567  OD1 ASP A  37       4.814 -14.407  13.490  1.00  0.00            
ATOM    568  OD2 ASP A  37       6.142 -16.146  13.688  1.00  0.00            
ATOM    569  C   ASP A  37       5.971 -15.065  10.228  1.00  0.00            
ATOM    570  O   ASP A  37       6.786 -15.882   9.889  1.00  0.00            
ATOM    571  N   MET A  38       6.322 -13.800  10.385  1.00  0.00            
ATOM    572  H   MET A  38       5.696 -13.167  10.873  1.00  0.00            
ATOM    573  CA  MET A  38       7.630 -13.251  10.089  1.00  0.00            
ATOM    574  HA  MET A  38       7.719 -13.441   9.024  1.00  0.00            
ATOM    575  CB  MET A  38       7.627 -11.750  10.188  1.00  0.00            
ATOM    576  HB2 MET A  38       6.957 -11.282   9.467  1.00  0.00            
ATOM    577  HB3 MET A  38       7.188 -11.477  11.154  1.00  0.00            
ATOM    578  CG  MET A  38       9.000 -11.034  10.037  1.00  0.00            
ATOM    579  HG2 MET A  38       8.767 -10.073  10.489  1.00  0.00            
ATOM    580  HG3 MET A  38       9.776 -11.594  10.572  1.00  0.00            
ATOM    581  SD  MET A  38       9.546 -10.725   8.335  1.00  0.00            
ATOM    582  CE  MET A  38      10.213 -12.345   7.863  1.00  0.00            
ATOM    583  HE1 MET A  38      10.535 -12.305   6.822  1.00  0.00            
ATOM    584  HE2 MET A  38      11.039 -12.633   8.505  1.00  0.00            
ATOM    585  HE3 MET A  38       9.432 -13.101   7.907  1.00  0.00            
ATOM    586  C   MET A  38       8.820 -13.936  10.870  1.00  0.00            
ATOM    587  O   MET A  38       9.799 -14.315  10.296  1.00  0.00            
ATOM    588  N   ALA A  39       8.595 -14.042  12.174  1.00  0.00            
ATOM    589  H   ALA A  39       7.715 -13.670  12.520  1.00  0.00            
ATOM    590  CA  ALA A  39       9.602 -14.439  13.076  1.00  0.00            
ATOM    591  HA  ALA A  39      10.519 -13.952  12.742  1.00  0.00            
ATOM    592  CB  ALA A  39       9.271 -13.891  14.512  1.00  0.00            
ATOM    593  HB1 ALA A  39       9.999 -14.325  15.191  1.00  0.00            
ATOM    594  HB2 ALA A  39       9.367 -12.812  14.607  1.00  0.00            
ATOM    595  HB3 ALA A  39       8.302 -14.314  14.800  1.00  0.00            
ATOM    596  C   ALA A  39       9.837 -16.002  13.085  1.00  0.00            
ATOM    597  O   ALA A  39      10.965 -16.402  13.345  1.00  0.00            
ATOM    598  N   THR A  40       8.788 -16.823  12.788  1.00  0.00            
ATOM    599  H   THR A  40       7.856 -16.431  12.700  1.00  0.00            
ATOM    600  CA  THR A  40       8.772 -18.240  12.840  1.00  0.00            
ATOM    601  HA  THR A  40       9.838 -18.425  12.945  1.00  0.00            
ATOM    602  CB  THR A  40       8.064 -18.794  14.091  1.00  0.00            
ATOM    603  HB  THR A  40       8.259 -19.867  14.092  1.00  0.00            
ATOM    604  CG2 THR A  40       8.504 -18.302  15.498  1.00  0.00            
ATOM    605 1HG2 THR A  40       8.169 -17.275  15.635  1.00  0.00            
ATOM    606 2HG2 THR A  40       7.967 -18.965  16.169  1.00  0.00            
ATOM    607 3HG2 THR A  40       9.586 -18.306  15.635  1.00  0.00            
ATOM    608  OG1 THR A  40       6.673 -18.659  14.116  1.00  0.00            
ATOM    609  HG1 THR A  40       6.478 -17.717  14.108  1.00  0.00            
ATOM    610  C   THR A  40       8.311 -18.988  11.577  1.00  0.00            
ATOM    611  O   THR A  40       8.810 -20.057  11.378  1.00  0.00            
ATOM    612  N   GLY A  41       7.459 -18.450  10.737  1.00  0.00            
ATOM    613  H   GLY A  41       7.193 -17.487  10.868  1.00  0.00            
ATOM    614  CA  GLY A  41       6.905 -19.105   9.585  1.00  0.00            
ATOM    615  HA2 GLY A  41       6.822 -18.398   8.764  1.00  0.00            
ATOM    616  HA3 GLY A  41       7.543 -19.979   9.398  1.00  0.00            
ATOM    617  C   GLY A  41       5.571 -19.832   9.965  1.00  0.00            
ATOM    618  O   GLY A  41       4.847 -20.246   9.070  1.00  0.00            
ATOM    619  N   LYS A  42       5.329 -20.030  11.259  1.00  0.00            
ATOM    620  H   LYS A  42       5.951 -19.676  11.969  1.00  0.00            
ATOM    621  CA  LYS A  42       4.062 -20.655  11.648  1.00  0.00            
ATOM    622  HA  LYS A  42       3.940 -21.614  11.136  1.00  0.00            
ATOM    623  CB  LYS A  42       3.967 -20.895  13.144  1.00  0.00            
ATOM    624  HB2 LYS A  42       4.123 -19.960  13.677  1.00  0.00            
ATOM    625  HB3 LYS A  42       2.978 -21.178  13.487  1.00  0.00            
ATOM    626  CG  LYS A  42       5.099 -21.773  13.640  1.00  0.00            
ATOM    627  HG2 LYS A  42       6.077 -21.464  13.288  1.00  0.00            
ATOM    628  HG3 LYS A  42       5.145 -21.746  14.728  1.00  0.00            
ATOM    629  CD  LYS A  42       4.924 -23.313  13.345  1.00  0.00            
ATOM    630  HD2 LYS A  42       3.896 -23.576  13.604  1.00  0.00            
ATOM    631  HD3 LYS A  42       5.153 -23.391  12.288  1.00  0.00            
ATOM    632  CE  LYS A  42       5.911 -24.010  14.216  1.00  0.00            
ATOM    633  HE2 LYS A  42       6.913 -23.763  13.855  1.00  0.00            
ATOM    634  HE3 LYS A  42       5.768 -23.603  15.212  1.00  0.00            
ATOM    635  NZ  LYS A  42       5.686 -25.451  14.149  1.00  0.00            
ATOM    636  HZ1 LYS A  42       6.283 -25.943  14.801  1.00  0.00            
ATOM    637  HZ2 LYS A  42       4.700 -25.570  14.338  1.00  0.00            
ATOM    638  HZ3 LYS A  42       5.939 -25.790  13.230  1.00  0.00            
ATOM    639  C   LYS A  42       2.810 -19.892  11.113  1.00  0.00            
ATOM    640  O   LYS A  42       2.909 -18.724  10.857  1.00  0.00            
ATOM    641  N   SER A  43       1.685 -20.607  10.818  1.00  0.00            
ATOM    642  H   SER A  43       1.619 -21.610  10.888  1.00  0.00            
ATOM    643  CA  SER A  43       0.514 -19.962  10.276  1.00  0.00            
ATOM    644  HA  SER A  43       0.796 -19.391   9.392  1.00  0.00            
ATOM    645  CB  SER A  43      -0.556 -20.992   9.883  1.00  0.00            
ATOM    646  HB2 SER A  43      -0.204 -21.688   9.129  1.00  0.00            
ATOM    647  HB3 SER A  43      -1.018 -21.566  10.696  1.00  0.00            
ATOM    648  OG  SER A  43      -1.608 -20.402   9.112  1.00  0.00            
ATOM    649  HG  SER A  43      -2.151 -20.982   8.571  1.00  0.00            
ATOM    650  C   SER A  43      -0.185 -18.985  11.232  1.00  0.00            
ATOM    651  O   SER A  43      -0.619 -19.451  12.326  1.00  0.00            
ATOM    652  N   LYS A  44      -0.485 -17.714  10.899  1.00  0.00            
ATOM    653  H   LYS A  44      -0.082 -17.229  10.106  1.00  0.00            
ATOM    654  CA  LYS A  44      -1.298 -16.789  11.795  1.00  0.00            
ATOM    655  HA  LYS A  44      -0.948 -16.964  12.810  1.00  0.00            
ATOM    656  CB  LYS A  44      -1.094 -15.329  11.418  1.00  0.00            
ATOM    657  HB2 LYS A  44      -1.298 -15.258  10.351  1.00  0.00            
ATOM    658  HB3 LYS A  44      -1.758 -14.625  11.921  1.00  0.00            
ATOM    659  CG  LYS A  44       0.228 -14.729  11.785  1.00  0.00            
ATOM    660  HG2 LYS A  44       0.411 -14.881  12.848  1.00  0.00            
ATOM    661  HG3 LYS A  44       0.980 -15.135  11.105  1.00  0.00            
ATOM    662  CD  LYS A  44       0.144 -13.192  11.559  1.00  0.00            
ATOM    663  HD2 LYS A  44      -0.100 -12.990  10.517  1.00  0.00            
ATOM    664  HD3 LYS A  44      -0.696 -12.807  12.136  1.00  0.00            
ATOM    665  CE  LYS A  44       1.416 -12.493  11.941  1.00  0.00            
ATOM    666  HE2 LYS A  44       1.907 -12.999  12.774  1.00  0.00            
ATOM    667  HE3 LYS A  44       2.142 -12.634  11.132  1.00  0.00            
ATOM    668  NZ  LYS A  44       1.356 -11.024  12.208  1.00  0.00            
ATOM    669  HZ1 LYS A  44       2.264 -10.680  12.489  1.00  0.00            
ATOM    670  HZ2 LYS A  44       1.126 -10.519  11.367  1.00  0.00            
ATOM    671  HZ3 LYS A  44       0.692 -10.742  12.916  1.00  0.00            
ATOM    672  C   LYS A  44      -2.817 -17.148  11.651  1.00  0.00            
ATOM    673  O   LYS A  44      -3.562 -16.645  12.457  1.00  0.00            
ATOM    674  N   GLY A  45      -3.203 -18.079  10.797  1.00  0.00            
ATOM    675  H   GLY A  45      -2.490 -18.500  10.216  1.00  0.00            
ATOM    676  CA  GLY A  45      -4.545 -18.614  10.714  1.00  0.00            
ATOM    677  HA2 GLY A  45      -4.518 -19.566  10.196  1.00  0.00            
ATOM    678  HA3 GLY A  45      -4.950 -18.751  11.723  1.00  0.00            
ATOM    679  C   GLY A  45      -5.506 -17.761   9.980  1.00  0.00            
ATOM    680  O   GLY A  45      -6.699 -17.784  10.241  1.00  0.00            
ATOM    681  N   TYR A  46      -5.006 -16.922   9.021  1.00  0.00            
ATOM    682  H   TYR A  46      -4.012 -17.032   8.831  1.00  0.00            
ATOM    683  CA  TYR A  46      -5.796 -16.176   8.046  1.00  0.00            
ATOM    684  HA  TYR A  46      -6.691 -16.774   7.815  1.00  0.00            
ATOM    685  CB  TYR A  46      -6.222 -14.876   8.825  1.00  0.00            
ATOM    686  HB2 TYR A  46      -7.017 -14.355   8.271  1.00  0.00            
ATOM    687  HB3 TYR A  46      -6.624 -15.190   9.791  1.00  0.00            
ATOM    688  CG  TYR A  46      -5.162 -13.900   9.119  1.00  0.00            
ATOM    689  CD1 TYR A  46      -4.541 -13.904  10.383  1.00  0.00            
ATOM    690  HD1 TYR A  46      -4.751 -14.590  11.184  1.00  0.00            
ATOM    691  CE1 TYR A  46      -3.683 -12.871  10.733  1.00  0.00            
ATOM    692  HE1 TYR A  46      -3.366 -12.779  11.757  1.00  0.00            
ATOM    693  CZ  TYR A  46      -3.544 -11.789   9.776  1.00  0.00            
ATOM    694  OH  TYR A  46      -2.962 -10.652  10.299  1.00  0.00            
ATOM    695  HH  TYR A  46      -2.783 -10.745  11.245  1.00  0.00            
ATOM    696  CE2 TYR A  46      -4.148 -11.826   8.506  1.00  0.00            
ATOM    697  HE2 TYR A  46      -4.007 -10.996   7.831  1.00  0.00            
ATOM    698  CD2 TYR A  46      -4.920 -12.902   8.187  1.00  0.00            
ATOM    699  HD2 TYR A  46      -5.367 -12.930   7.208  1.00  0.00            
ATOM    700  C   TYR A  46      -5.064 -15.911   6.709  1.00  0.00            
ATOM    701  O   TYR A  46      -3.929 -16.356   6.539  1.00  0.00            
ATOM    702  N   GLY A  47      -5.741 -15.358   5.734  1.00  0.00            
ATOM    703  H   GLY A  47      -6.713 -15.098   5.893  1.00  0.00            
ATOM    704  CA  GLY A  47      -5.416 -15.462   4.340  1.00  0.00            
ATOM    705  HA2 GLY A  47      -4.343 -15.364   4.174  1.00  0.00            
ATOM    706  HA3 GLY A  47      -5.731 -16.408   3.910  1.00  0.00            
ATOM    707  C   GLY A  47      -6.141 -14.408   3.544  1.00  0.00            
ATOM    708  O   GLY A  47      -7.068 -13.745   4.071  1.00  0.00            
ATOM    709  N   PHE A  48      -5.756 -14.280   2.293  1.00  0.00            
ATOM    710  H   PHE A  48      -4.991 -14.827   1.929  1.00  0.00            
ATOM    711  CA  PHE A  48      -6.520 -13.468   1.306  1.00  0.00            
ATOM    712  HA  PHE A  48      -7.565 -13.415   1.621  1.00  0.00            
ATOM    713  CB  PHE A  48      -5.863 -12.088   1.096  1.00  0.00            
ATOM    714  HB2 PHE A  48      -4.859 -12.245   0.710  1.00  0.00            
ATOM    715  HB3 PHE A  48      -6.444 -11.424   0.447  1.00  0.00            
ATOM    716  CG  PHE A  48      -5.783 -11.238   2.347  1.00  0.00            
ATOM    717  CD1 PHE A  48      -6.799 -10.290   2.629  1.00  0.00            
ATOM    718  HD1 PHE A  48      -7.581 -10.130   1.907  1.00  0.00            
ATOM    719  CE1 PHE A  48      -6.750  -9.472   3.773  1.00  0.00            
ATOM    720  HE1 PHE A  48      -7.577  -8.817   3.978  1.00  0.00            
ATOM    721  CZ  PHE A  48      -5.685  -9.530   4.705  1.00  0.00            
ATOM    722  HZ  PHE A  48      -5.641  -8.916   5.593  1.00  0.00            
ATOM    723  CE2 PHE A  48      -4.601 -10.399   4.335  1.00  0.00            
ATOM    724  HE2 PHE A  48      -3.672 -10.406   4.891  1.00  0.00            
ATOM    725  CD2 PHE A  48      -4.661 -11.246   3.189  1.00  0.00            
ATOM    726  HD2 PHE A  48      -3.827 -11.912   3.010  1.00  0.00            
ATOM    727  C   PHE A  48      -6.611 -14.205  -0.125  1.00  0.00            
ATOM    728  O   PHE A  48      -5.767 -15.024  -0.504  1.00  0.00            
ATOM    729  N   VAL A  49      -7.613 -13.855  -0.850  1.00  0.00            
ATOM    730  H   VAL A  49      -8.324 -13.291  -0.416  1.00  0.00            
ATOM    731  CA  VAL A  49      -7.796 -14.280  -2.238  1.00  0.00            
ATOM    732  HA  VAL A  49      -6.801 -14.447  -2.642  1.00  0.00            
ATOM    733  CB  VAL A  49      -8.675 -15.500  -2.383  1.00  0.00            
ATOM    734  HB  VAL A  49      -9.685 -15.353  -1.983  1.00  0.00            
ATOM    735  CG1 VAL A  49      -8.749 -15.851  -3.887  1.00  0.00            
ATOM    736 1HG1 VAL A  49      -9.686 -15.441  -4.259  1.00  0.00            
ATOM    737 2HG1 VAL A  49      -8.003 -15.365  -4.506  1.00  0.00            
ATOM    738 3HG1 VAL A  49      -8.790 -16.925  -4.067  1.00  0.00            
ATOM    739  CG2 VAL A  49      -8.234 -16.770  -1.725  1.00  0.00            
ATOM    740 1HG2 VAL A  49      -8.120 -16.550  -0.671  1.00  0.00            
ATOM    741 2HG2 VAL A  49      -8.984 -17.556  -1.828  1.00  0.00            
ATOM    742 3HG2 VAL A  49      -7.298 -17.116  -2.163  1.00  0.00            
ATOM    743  C   VAL A  49      -8.333 -13.068  -2.996  1.00  0.00            
ATOM    744  O   VAL A  49      -9.013 -12.202  -2.414  1.00  0.00            
ATOM    745  N   SER A  50      -8.036 -12.978  -4.302  1.00  0.00            
ATOM    746  H   SER A  50      -7.404 -13.656  -4.699  1.00  0.00            
ATOM    747  CA  SER A  50      -8.454 -11.825  -5.203  1.00  0.00            
ATOM    748  HA  SER A  50      -9.283 -11.347  -4.669  1.00  0.00            
ATOM    749  CB  SER A  50      -7.306 -10.864  -5.389  1.00  0.00            
ATOM    750  HB2 SER A  50      -6.936 -10.569  -4.414  1.00  0.00            
ATOM    751  HB3 SER A  50      -6.476 -11.274  -5.958  1.00  0.00            
ATOM    752  OG  SER A  50      -7.719  -9.724  -6.084  1.00  0.00            
ATOM    753  HG  SER A  50      -8.120  -9.101  -5.465  1.00  0.00            
ATOM    754  C   SER A  50      -9.032 -12.368  -6.461  1.00  0.00            
ATOM    755  O   SER A  50      -8.648 -13.442  -6.961  1.00  0.00            
ATOM    756  N   PHE A  51      -9.942 -11.612  -7.083  1.00  0.00            
ATOM    757  H   PHE A  51     -10.247 -10.713  -6.740  1.00  0.00            
ATOM    758  CA  PHE A  51     -10.659 -12.132  -8.238  1.00  0.00            
ATOM    759  HA  PHE A  51     -10.002 -12.785  -8.813  1.00  0.00            
ATOM    760  CB  PHE A  51     -12.084 -12.758  -7.910  1.00  0.00            
ATOM    761  HB2 PHE A  51     -12.863 -12.047  -7.648  1.00  0.00            
ATOM    762  HB3 PHE A  51     -12.404 -13.260  -8.818  1.00  0.00            
ATOM    763  CG  PHE A  51     -12.015 -13.778  -6.795  1.00  0.00            
ATOM    764  CD1 PHE A  51     -12.193 -13.428  -5.419  1.00  0.00            
ATOM    765  HD1 PHE A  51     -12.330 -12.369  -5.221  1.00  0.00            
ATOM    766  CE1 PHE A  51     -12.258 -14.421  -4.438  1.00  0.00            
ATOM    767  HE1 PHE A  51     -12.591 -14.014  -3.493  1.00  0.00            
ATOM    768  CZ  PHE A  51     -12.176 -15.779  -4.775  1.00  0.00            
ATOM    769  HZ  PHE A  51     -12.300 -16.556  -4.044  1.00  0.00            
ATOM    770  CE2 PHE A  51     -11.967 -16.178  -6.164  1.00  0.00            
ATOM    771  HE2 PHE A  51     -11.871 -17.197  -6.485  1.00  0.00            
ATOM    772  CD2 PHE A  51     -11.802 -15.137  -7.137  1.00  0.00            
ATOM    773  HD2 PHE A  51     -11.828 -15.386  -8.187  1.00  0.00            
ATOM    774  C   PHE A  51     -10.765 -10.972  -9.245  1.00  0.00            
ATOM    775  O   PHE A  51     -10.784  -9.805  -8.846  1.00  0.00            
ATOM    776  N   PHE A  52     -10.779 -11.284 -10.538  1.00  0.00            
ATOM    777  H   PHE A  52     -10.854 -12.234 -10.870  1.00  0.00            
ATOM    778  CA  PHE A  52     -10.771 -10.310 -11.621  1.00  0.00            
ATOM    779  HA  PHE A  52      -9.959  -9.586 -11.482  1.00  0.00            
ATOM    780  CB  PHE A  52     -10.604 -11.013 -12.935  1.00  0.00            
ATOM    781  HB2 PHE A  52     -11.453 -11.680 -13.097  1.00  0.00            
ATOM    782  HB3 PHE A  52     -10.665 -10.241 -13.705  1.00  0.00            
ATOM    783  CG  PHE A  52      -9.271 -11.774 -13.195  1.00  0.00            
ATOM    784  CD1 PHE A  52      -8.117 -11.087 -13.590  1.00  0.00            
ATOM    785  HD1 PHE A  52      -8.193 -10.036 -13.790  1.00  0.00            
ATOM    786  CE1 PHE A  52      -6.984 -11.784 -13.840  1.00  0.00            
ATOM    787  HE1 PHE A  52      -6.169 -11.155 -14.166  1.00  0.00            
ATOM    788  CZ  PHE A  52      -6.865 -13.164 -13.700  1.00  0.00            
ATOM    789  HZ  PHE A  52      -5.949 -13.733 -13.750  1.00  0.00            
ATOM    790  CE2 PHE A  52      -8.057 -13.896 -13.439  1.00  0.00            
ATOM    791  HE2 PHE A  52      -7.981 -14.955 -13.257  1.00  0.00            
ATOM    792  CD2 PHE A  52      -9.252 -13.184 -13.198  1.00  0.00            
ATOM    793  HD2 PHE A  52     -10.181 -13.645 -12.874  1.00  0.00            
ATOM    794  C   PHE A  52     -12.071  -9.387 -11.556  1.00  0.00            
ATOM    795  O   PHE A  52     -11.985  -8.262 -11.999  1.00  0.00            
ATOM    796  N   ASN A  53     -13.228  -9.838 -11.087  1.00  0.00            
ATOM    797  H   ASN A  53     -13.170 -10.791 -10.762  1.00  0.00            
ATOM    798  CA  ASN A  53     -14.523  -9.149 -11.065  1.00  0.00            
ATOM    799  HA  ASN A  53     -14.423  -8.073 -11.256  1.00  0.00            
ATOM    800  CB  ASN A  53     -15.233  -9.737 -12.312  1.00  0.00            
ATOM    801  HB2 ASN A  53     -15.976  -9.041 -12.714  1.00  0.00            
ATOM    802  HB3 ASN A  53     -14.504  -9.884 -13.108  1.00  0.00            
ATOM    803  CG  ASN A  53     -15.963 -11.045 -12.099  1.00  0.00            
ATOM    804  OD1 ASN A  53     -16.879 -11.129 -11.293  1.00  0.00            
ATOM    805  ND2 ASN A  53     -15.585 -12.188 -12.713  1.00  0.00            
ATOM    806 1HD2 ASN A  53     -16.293 -12.906 -12.658  1.00  0.00            
ATOM    807 2HD2 ASN A  53     -14.920 -12.298 -13.462  1.00  0.00            
ATOM    808  C   ASN A  53     -15.268  -9.338  -9.755  1.00  0.00            
ATOM    809  O   ASN A  53     -15.167 -10.407  -9.175  1.00  0.00            
ATOM    810  N   LYS A  54     -15.964  -8.302  -9.288  1.00  0.00            
ATOM    811  H   LYS A  54     -16.178  -7.585  -9.960  1.00  0.00            
ATOM    812  CA  LYS A  54     -16.661  -8.185  -7.969  1.00  0.00            
ATOM    813  HA  LYS A  54     -15.906  -8.292  -7.194  1.00  0.00            
ATOM    814  CB  LYS A  54     -17.254  -6.756  -7.872  1.00  0.00            
ATOM    815  HB2 LYS A  54     -17.241  -6.427  -6.841  1.00  0.00            
ATOM    816  HB3 LYS A  54     -16.551  -6.038  -8.289  1.00  0.00            
ATOM    817  CG  LYS A  54     -18.720  -6.685  -8.413  1.00  0.00            
ATOM    818  HG2 LYS A  54     -18.720  -6.971  -9.470  1.00  0.00            
ATOM    819  HG3 LYS A  54     -19.501  -7.284  -7.958  1.00  0.00            
ATOM    820  CD  LYS A  54     -19.256  -5.218  -8.348  1.00  0.00            
ATOM    821  HD2 LYS A  54     -19.195  -4.972  -7.285  1.00  0.00            
ATOM    822  HD3 LYS A  54     -18.512  -4.587  -8.828  1.00  0.00            
ATOM    823  CE  LYS A  54     -20.677  -5.074  -8.902  1.00  0.00            
ATOM    824  HE2 LYS A  54     -20.737  -5.371  -9.947  1.00  0.00            
ATOM    825  HE3 LYS A  54     -21.381  -5.670  -8.317  1.00  0.00            
ATOM    826  NZ  LYS A  54     -21.164  -3.746  -8.711  1.00  0.00            
ATOM    827  HZ1 LYS A  54     -20.621  -3.013  -9.141  1.00  0.00            
ATOM    828  HZ2 LYS A  54     -22.061  -3.660  -9.156  1.00  0.00            
ATOM    829  HZ3 LYS A  54     -21.376  -3.523  -7.748  1.00  0.00            
ATOM    830  C   LYS A  54     -17.716  -9.203  -7.738  1.00  0.00            
ATOM    831  O   LYS A  54     -18.041  -9.489  -6.544  1.00  0.00            
ATOM    832  N   TRP A  55     -18.237  -9.877  -8.764  1.00  0.00            
ATOM    833  H   TRP A  55     -17.698  -9.733  -9.610  1.00  0.00            
ATOM    834  CA  TRP A  55     -19.334 -10.860  -8.696  1.00  0.00            
ATOM    835  HA  TRP A  55     -19.981 -10.470  -7.909  1.00  0.00            
ATOM    836  CB  TRP A  55     -20.045 -11.000 -10.051  1.00  0.00            
ATOM    837  HB2 TRP A  55     -19.341 -11.522 -10.703  1.00  0.00            
ATOM    838  HB3 TRP A  55     -20.927 -11.608  -9.863  1.00  0.00            
ATOM    839  CG  TRP A  55     -20.528  -9.721 -10.757  1.00  0.00            
ATOM    840  CD1 TRP A  55     -19.757  -9.040 -11.625  1.00  0.00            
ATOM    841  HD1 TRP A  55     -18.757  -9.320 -11.903  1.00  0.00            
ATOM    842  NE1 TRP A  55     -20.465  -7.925 -12.005  1.00  0.00            
ATOM    843  HE1 TRP A  55     -20.108  -7.203 -12.610  1.00  0.00            
ATOM    844  CE2 TRP A  55     -21.540  -7.683 -11.217  1.00  0.00            
ATOM    845  CZ2 TRP A  55     -22.430  -6.617 -11.142  1.00  0.00            
ATOM    846  HZ2 TRP A  55     -22.351  -5.768 -11.816  1.00  0.00            
ATOM    847  CH2 TRP A  55     -23.380  -6.534 -10.099  1.00  0.00            
ATOM    848  HH2 TRP A  55     -23.915  -5.621  -9.931  1.00  0.00            
ATOM    849  CZ3 TRP A  55     -23.473  -7.557  -9.194  1.00  0.00            
ATOM    850  HZ3 TRP A  55     -24.097  -7.386  -8.338  1.00  0.00            
ATOM    851  CE3 TRP A  55     -22.657  -8.723  -9.353  1.00  0.00            
ATOM    852  HE3 TRP A  55     -22.661  -9.533  -8.637  1.00  0.00            
ATOM    853  CD2 TRP A  55     -21.665  -8.857 -10.397  1.00  0.00            
ATOM    854  C   TRP A  55     -18.814 -12.152  -8.101  1.00  0.00            
ATOM    855  O   TRP A  55     -19.463 -12.731  -7.232  1.00  0.00            
ATOM    856  N   ASP A  56     -17.568 -12.530  -8.503  1.00  0.00            
ATOM    857  H   ASP A  56     -17.170 -12.061  -9.302  1.00  0.00            
ATOM    858  CA  ASP A  56     -16.804 -13.620  -8.001  1.00  0.00            
ATOM    859  HA  ASP A  56     -17.380 -14.548  -8.045  1.00  0.00            
ATOM    860  CB  ASP A  56     -15.540 -13.836  -8.854  1.00  0.00            
ATOM    861  HB2 ASP A  56     -15.158 -12.870  -9.183  1.00  0.00            
ATOM    862  HB3 ASP A  56     -14.723 -14.376  -8.377  1.00  0.00            
ATOM    863  CG  ASP A  56     -15.793 -14.593 -10.146  1.00  0.00            
ATOM    864  OD1 ASP A  56     -16.944 -14.766 -10.510  1.00  0.00            
ATOM    865  OD2 ASP A  56     -14.813 -15.076 -10.810  1.00  0.00            
ATOM    866  C   ASP A  56     -16.373 -13.444  -6.587  1.00  0.00            
ATOM    867  O   ASP A  56     -16.569 -14.326  -5.801  1.00  0.00            
ATOM    868  N   ALA A  57     -15.894 -12.244  -6.294  1.00  0.00            
ATOM    869  H   ALA A  57     -15.815 -11.498  -6.962  1.00  0.00            
ATOM    870  CA  ALA A  57     -15.457 -11.963  -4.917  1.00  0.00            
ATOM    871  HA  ALA A  57     -14.722 -12.673  -4.543  1.00  0.00            
ATOM    872  CB  ALA A  57     -14.845 -10.547  -4.887  1.00  0.00            
ATOM    873  HB1 ALA A  57     -14.691 -10.194  -3.868  1.00  0.00            
ATOM    874  HB2 ALA A  57     -13.930 -10.565  -5.476  1.00  0.00            
ATOM    875  HB3 ALA A  57     -15.561  -9.798  -5.243  1.00  0.00            
ATOM    876  C   ALA A  57     -16.594 -11.979  -3.879  1.00  0.00            
ATOM    877  O   ALA A  57     -16.578 -12.577  -2.845  1.00  0.00            
ATOM    878  N   GLU A  58     -17.747 -11.317  -4.278  1.00  0.00            
ATOM    879  H   GLU A  58     -17.801 -10.887  -5.190  1.00  0.00            
ATOM    880  CA  GLU A  58     -19.002 -11.399  -3.488  1.00  0.00            
ATOM    881  HA  GLU A  58     -18.815 -11.098  -2.460  1.00  0.00            
ATOM    882  CB  GLU A  58     -19.991 -10.398  -4.106  1.00  0.00            
ATOM    883  HB2 GLU A  58     -19.468  -9.444  -4.053  1.00  0.00            
ATOM    884  HB3 GLU A  58     -20.163 -10.612  -5.165  1.00  0.00            
ATOM    885  CG  GLU A  58     -21.302 -10.169  -3.346  1.00  0.00            
ATOM    886  HG2 GLU A  58     -21.184 -10.488  -2.311  1.00  0.00            
ATOM    887  HG3 GLU A  58     -21.351  -9.078  -3.443  1.00  0.00            
ATOM    888  CD  GLU A  58     -22.558 -10.768  -3.912  1.00  0.00            
ATOM    889  OE1 GLU A  58     -22.520 -11.177  -5.093  1.00  0.00            
ATOM    890  OE2 GLU A  58     -23.521 -10.777  -3.156  1.00  0.00            
ATOM    891  C   GLU A  58     -19.628 -12.801  -3.492  1.00  0.00            
ATOM    892  O   GLU A  58     -20.011 -13.208  -2.396  1.00  0.00            
ATOM    893  N   ASN A  59     -19.525 -13.646  -4.523  1.00  0.00            
ATOM    894  H   ASN A  59     -19.180 -13.248  -5.384  1.00  0.00            
ATOM    895  CA  ASN A  59     -19.890 -15.096  -4.509  1.00  0.00            
ATOM    896  HA  ASN A  59     -20.937 -15.288  -4.255  1.00  0.00            
ATOM    897  CB  ASN A  59     -19.820 -15.718  -5.920  1.00  0.00            
ATOM    898  HB2 ASN A  59     -20.502 -15.109  -6.500  1.00  0.00            
ATOM    899  HB3 ASN A  59     -18.750 -15.649  -6.129  1.00  0.00            
ATOM    900  CG  ASN A  59     -20.242 -17.162  -6.006  1.00  0.00            
ATOM    901  OD1 ASN A  59     -21.050 -17.633  -5.183  1.00  0.00            
ATOM    902  ND2 ASN A  59     -19.786 -17.901  -6.995  1.00  0.00            
ATOM    903 1HD2 ASN A  59     -20.042 -18.880  -6.974  1.00  0.00            
ATOM    904 2HD2 ASN A  59     -19.108 -17.667  -7.707  1.00  0.00            
ATOM    905  C   ASN A  59     -18.971 -15.840  -3.528  1.00  0.00            
ATOM    906  O   ASN A  59     -19.437 -16.580  -2.688  1.00  0.00            
ATOM    907  N   ALA A  60     -17.642 -15.690  -3.648  1.00  0.00            
ATOM    908  H   ALA A  60     -17.244 -15.065  -4.343  1.00  0.00            
ATOM    909  CA  ALA A  60     -16.739 -16.393  -2.662  1.00  0.00            
ATOM    910  HA  ALA A  60     -16.921 -17.447  -2.866  1.00  0.00            
ATOM    911  CB  ALA A  60     -15.294 -16.057  -3.013  1.00  0.00            
ATOM    912  HB1 ALA A  60     -15.102 -16.403  -4.028  1.00  0.00            
ATOM    913  HB2 ALA A  60     -15.115 -14.991  -2.898  1.00  0.00            
ATOM    914  HB3 ALA A  60     -14.700 -16.632  -2.300  1.00  0.00            
ATOM    915  C   ALA A  60     -17.052 -16.114  -1.192  1.00  0.00            
ATOM    916  O   ALA A  60     -16.951 -17.072  -0.470  1.00  0.00            
ATOM    917  N   ILE A  61     -17.428 -14.851  -0.812  1.00  0.00            
ATOM    918  H   ILE A  61     -17.380 -14.080  -1.470  1.00  0.00            
ATOM    919  CA  ILE A  61     -17.950 -14.493   0.535  1.00  0.00            
ATOM    920  HA  ILE A  61     -17.235 -14.857   1.262  1.00  0.00            
ATOM    921  CB  ILE A  61     -18.154 -12.964   0.582  1.00  0.00            
ATOM    922  HB  ILE A  61     -18.678 -12.719  -0.350  1.00  0.00            
ATOM    923  CG2 ILE A  61     -18.947 -12.462   1.779  1.00  0.00            
ATOM    924 1HG2 ILE A  61     -18.447 -12.730   2.707  1.00  0.00            
ATOM    925 2HG2 ILE A  61     -19.004 -11.384   1.655  1.00  0.00            
ATOM    926 3HG2 ILE A  61     -19.996 -12.764   1.775  1.00  0.00            
ATOM    927  CG1 ILE A  61     -16.807 -12.264   0.542  1.00  0.00            
ATOM    928 2HG1 ILE A  61     -16.172 -12.398   1.418  1.00  0.00            
ATOM    929 3HG1 ILE A  61     -16.149 -12.720  -0.189  1.00  0.00            
ATOM    930  CD1 ILE A  61     -16.778 -10.736   0.217  1.00  0.00            
ATOM    931 1HD1 ILE A  61     -15.732 -10.502   0.012  1.00  0.00            
ATOM    932 2HD1 ILE A  61     -17.405 -10.512  -0.647  1.00  0.00            
ATOM    933 3HD1 ILE A  61     -17.117 -10.176   1.085  1.00  0.00            
ATOM    934  C   ILE A  61     -19.243 -15.155   0.733  1.00  0.00            
ATOM    935  O   ILE A  61     -19.330 -15.903   1.743  1.00  0.00            
ATOM    936  N   GLN A  62     -20.167 -15.142  -0.176  1.00  0.00            
ATOM    937  H   GLN A  62     -20.068 -14.595  -1.027  1.00  0.00            
ATOM    938  CA  GLN A  62     -21.507 -15.816   0.046  1.00  0.00            
ATOM    939  HA  GLN A  62     -21.915 -15.536   1.022  1.00  0.00            
ATOM    940  CB  GLN A  62     -22.412 -15.352  -1.078  1.00  0.00            
ATOM    941  HB2 GLN A  62     -21.952 -15.623  -2.033  1.00  0.00            
ATOM    942  HB3 GLN A  62     -23.352 -15.918  -1.078  1.00  0.00            
ATOM    943  CG  GLN A  62     -22.769 -13.847  -1.125  1.00  0.00            
ATOM    944  HG2 GLN A  62     -22.054 -13.193  -0.624  1.00  0.00            
ATOM    945  HG3 GLN A  62     -22.779 -13.499  -2.154  1.00  0.00            
ATOM    946  CD  GLN A  62     -24.102 -13.423  -0.531  1.00  0.00            
ATOM    947  OE1 GLN A  62     -24.698 -14.157   0.237  1.00  0.00            
ATOM    948  NE2 GLN A  62     -24.613 -12.327  -0.980  1.00  0.00            
ATOM    949 1HE2 GLN A  62     -25.598 -12.169  -0.828  1.00  0.00            
ATOM    950 2HE2 GLN A  62     -24.106 -11.777  -1.665  1.00  0.00            
ATOM    951  C   GLN A  62     -21.483 -17.332   0.092  1.00  0.00            
ATOM    952  O   GLN A  62     -22.305 -17.998   0.729  1.00  0.00            
ATOM    953  N   GLN A  63     -20.507 -17.937  -0.581  1.00  0.00            
ATOM    954  H   GLN A  63     -19.963 -17.325  -1.179  1.00  0.00            
ATOM    955  CA  GLN A  63     -20.189 -19.400  -0.529  1.00  0.00            
ATOM    956  HA  GLN A  63     -21.157 -19.902  -0.543  1.00  0.00            
ATOM    957  CB  GLN A  63     -19.408 -19.699  -1.758  1.00  0.00            
ATOM    958  HB2 GLN A  63     -18.543 -19.041  -1.794  1.00  0.00            
ATOM    959  HB3 GLN A  63     -18.983 -20.696  -1.646  1.00  0.00            
ATOM    960  CG  GLN A  63     -20.249 -19.670  -3.062  1.00  0.00            
ATOM    961  HG2 GLN A  63     -20.681 -18.673  -3.133  1.00  0.00            
ATOM    962  HG3 GLN A  63     -19.546 -19.910  -3.858  1.00  0.00            
ATOM    963  CD  GLN A  63     -21.497 -20.553  -3.101  1.00  0.00            
ATOM    964  OE1 GLN A  63     -21.607 -21.648  -2.457  1.00  0.00            
ATOM    965  NE2 GLN A  63     -22.392 -20.205  -3.959  1.00  0.00            
ATOM    966 1HE2 GLN A  63     -23.253 -20.731  -3.981  1.00  0.00            
ATOM    967 2HE2 GLN A  63     -22.262 -19.517  -4.690  1.00  0.00            
ATOM    968  C   GLN A  63     -19.480 -19.755   0.716  1.00  0.00            
ATOM    969  O   GLN A  63     -19.926 -20.541   1.563  1.00  0.00            
ATOM    970  N   MET A  64     -18.242 -19.285   0.903  1.00  0.00            
ATOM    971  H   MET A  64     -17.792 -18.735   0.194  1.00  0.00            
ATOM    972  CA  MET A  64     -17.416 -19.800   1.893  1.00  0.00            
ATOM    973  HA  MET A  64     -17.743 -20.836   1.941  1.00  0.00            
ATOM    974  CB  MET A  64     -15.930 -19.764   1.470  1.00  0.00            
ATOM    975  HB2 MET A  64     -15.900 -19.819   0.374  1.00  0.00            
ATOM    976  HB3 MET A  64     -15.591 -18.842   1.931  1.00  0.00            
ATOM    977  CG  MET A  64     -15.218 -21.019   1.965  1.00  0.00            
ATOM    978  HG2 MET A  64     -14.172 -20.914   1.668  1.00  0.00            
ATOM    979  HG3 MET A  64     -15.234 -21.054   3.051  1.00  0.00            
ATOM    980  SD  MET A  64     -15.862 -22.566   1.417  1.00  0.00            
ATOM    981  CE  MET A  64     -14.475 -23.698   1.888  1.00  0.00            
ATOM    982  HE1 MET A  64     -13.582 -23.075   1.972  1.00  0.00            
ATOM    983  HE2 MET A  64     -14.809 -24.218   2.783  1.00  0.00            
ATOM    984  HE3 MET A  64     -14.448 -24.391   1.043  1.00  0.00            
ATOM    985  C   MET A  64     -17.647 -19.184   3.298  1.00  0.00            
ATOM    986  O   MET A  64     -17.201 -19.751   4.299  1.00  0.00            
ATOM    987  N   GLY A  65     -18.219 -18.015   3.511  1.00  0.00            
ATOM    988  H   GLY A  65     -18.555 -17.508   2.707  1.00  0.00            
ATOM    989  CA  GLY A  65     -18.487 -17.357   4.825  1.00  0.00            
ATOM    990  HA2 GLY A  65     -17.589 -17.058   5.366  1.00  0.00            
ATOM    991  HA3 GLY A  65     -18.933 -16.373   4.674  1.00  0.00            
ATOM    992  C   GLY A  65     -19.373 -18.141   5.746  1.00  0.00            
ATOM    993  O   GLY A  65     -20.594 -18.087   5.723  1.00  0.00            
ATOM    994  N   GLY A  66     -18.663 -18.839   6.669  1.00  0.00            
ATOM    995  H   GLY A  66     -17.666 -18.926   6.502  1.00  0.00            
ATOM    996  CA  GLY A  66     -19.179 -19.637   7.750  1.00  0.00            
ATOM    997  HA2 GLY A  66     -18.611 -19.494   8.672  1.00  0.00            
ATOM    998  HA3 GLY A  66     -20.255 -19.543   7.815  1.00  0.00            
ATOM    999  C   GLY A  66     -18.942 -21.219   7.586  1.00  0.00            
ATOM   1000  O   GLY A  66     -19.348 -21.965   8.462  1.00  0.00            
ATOM   1001  N   GLN A  67     -18.518 -21.690   6.424  1.00  0.00            
ATOM   1002  H   GLN A  67     -18.287 -20.970   5.750  1.00  0.00            
ATOM   1003  CA  GLN A  67     -18.274 -23.117   6.108  1.00  0.00            
ATOM   1004  HA  GLN A  67     -19.155 -23.622   6.503  1.00  0.00            
ATOM   1005  CB  GLN A  67     -18.077 -23.269   4.651  1.00  0.00            
ATOM   1006  HB2 GLN A  67     -17.398 -22.471   4.321  1.00  0.00            
ATOM   1007  HB3 GLN A  67     -17.556 -24.215   4.536  1.00  0.00            
ATOM   1008  CG  GLN A  67     -19.429 -23.245   3.973  1.00  0.00            
ATOM   1009  HG2 GLN A  67     -20.022 -22.375   4.249  1.00  0.00            
ATOM   1010  HG3 GLN A  67     -19.325 -23.132   2.894  1.00  0.00            
ATOM   1011  CD  GLN A  67     -20.285 -24.439   4.266  1.00  0.00            
ATOM   1012  OE1 GLN A  67     -19.943 -25.409   4.854  1.00  0.00            
ATOM   1013  NE2 GLN A  67     -21.483 -24.558   3.764  1.00  0.00            
ATOM   1014 1HE2 GLN A  67     -21.962 -25.433   3.928  1.00  0.00            
ATOM   1015 2HE2 GLN A  67     -21.746 -23.921   3.033  1.00  0.00            
ATOM   1016  C   GLN A  67     -17.062 -23.753   6.872  1.00  0.00            
ATOM   1017  O   GLN A  67     -16.221 -23.079   7.519  1.00  0.00            
ATOM   1018  N   TRP A  68     -16.910 -25.066   6.872  1.00  0.00            
ATOM   1019  H   TRP A  68     -17.508 -25.544   6.208  1.00  0.00            
ATOM   1020  CA  TRP A  68     -15.901 -25.823   7.500  1.00  0.00            
ATOM   1021  HA  TRP A  68     -15.403 -25.235   8.269  1.00  0.00            
ATOM   1022  CB  TRP A  68     -16.602 -26.961   8.153  1.00  0.00            
ATOM   1023  HB2 TRP A  68     -17.413 -27.423   7.600  1.00  0.00            
ATOM   1024  HB3 TRP A  68     -15.868 -27.770   8.116  1.00  0.00            
ATOM   1025  CG  TRP A  68     -17.040 -26.729   9.591  1.00  0.00            
ATOM   1026  CD1 TRP A  68     -18.240 -26.223   9.906  1.00  0.00            
ATOM   1027  HD1 TRP A  68     -18.989 -25.901   9.202  1.00  0.00            
ATOM   1028  NE1 TRP A  68     -18.386 -26.233  11.307  1.00  0.00            
ATOM   1029  HE1 TRP A  68     -19.262 -26.026  11.766  1.00  0.00            
ATOM   1030  CE2 TRP A  68     -17.216 -26.731  11.902  1.00  0.00            
ATOM   1031  CZ2 TRP A  68     -16.804 -26.869  13.247  1.00  0.00            
ATOM   1032  HZ2 TRP A  68     -17.401 -26.584  14.096  1.00  0.00            
ATOM   1033  CH2 TRP A  68     -15.545 -27.414  13.460  1.00  0.00            
ATOM   1034  HH2 TRP A  68     -15.259 -27.616  14.481  1.00  0.00            
ATOM   1035  CZ3 TRP A  68     -14.679 -27.700  12.379  1.00  0.00            
ATOM   1036  HZ3 TRP A  68     -13.703 -28.071  12.654  1.00  0.00            
ATOM   1037  CE3 TRP A  68     -15.082 -27.523  11.063  1.00  0.00            
ATOM   1038  HE3 TRP A  68     -14.456 -27.748  10.216  1.00  0.00            
ATOM   1039  CD2 TRP A  68     -16.356 -27.009  10.787  1.00  0.00            
ATOM   1040  C   TRP A  68     -14.832 -26.153   6.519  1.00  0.00            
ATOM   1041  O   TRP A  68     -15.065 -26.395   5.276  1.00  0.00            
ATOM   1042  N   LEU A  69     -13.584 -26.083   6.988  1.00  0.00            
ATOM   1043  H   LEU A  69     -13.343 -25.951   7.963  1.00  0.00            
ATOM   1044  CA  LEU A  69     -12.431 -26.429   6.231  1.00  0.00            
ATOM   1045  HA  LEU A  69     -12.681 -27.167   5.474  1.00  0.00            
ATOM   1046  CB  LEU A  69     -11.935 -25.207   5.400  1.00  0.00            
ATOM   1047  HB2 LEU A  69     -12.847 -24.718   5.054  1.00  0.00            
ATOM   1048  HB3 LEU A  69     -11.439 -24.508   6.065  1.00  0.00            
ATOM   1049  CG  LEU A  69     -10.977 -25.616   4.283  1.00  0.00            
ATOM   1050  HG  LEU A  69     -10.286 -26.396   4.585  1.00  0.00            
ATOM   1051  CD1 LEU A  69     -11.660 -26.308   3.096  1.00  0.00            
ATOM   1052 1HD1 LEU A  69     -10.963 -26.229   2.260  1.00  0.00            
ATOM   1053 2HD1 LEU A  69     -11.831 -27.344   3.386  1.00  0.00            
ATOM   1054 3HD1 LEU A  69     -12.584 -25.777   2.905  1.00  0.00            
ATOM   1055  CD2 LEU A  69     -10.214 -24.337   3.742  1.00  0.00            
ATOM   1056 1HD2 LEU A  69      -9.633 -23.868   4.526  1.00  0.00            
ATOM   1057 2HD2 LEU A  69      -9.494 -24.710   3.006  1.00  0.00            
ATOM   1058 3HD2 LEU A  69     -10.867 -23.665   3.172  1.00  0.00            
ATOM   1059  C   LEU A  69     -11.282 -26.955   7.144  1.00  0.00            
ATOM   1060  O   LEU A  69     -10.882 -26.339   8.132  1.00  0.00            
ATOM   1061  N   GLY A  70     -10.631 -28.067   6.776  1.00  0.00            
ATOM   1062  H   GLY A  70     -10.924 -28.760   6.096  1.00  0.00            
ATOM   1063  CA  GLY A  70      -9.347 -28.431   7.434  1.00  0.00            
ATOM   1064  HA2 GLY A  70      -9.127 -29.334   6.876  1.00  0.00            
ATOM   1065  HA3 GLY A  70      -8.534 -27.750   7.185  1.00  0.00            
ATOM   1066  C   GLY A  70      -9.319 -28.702   8.948  1.00  0.00            
ATOM   1067  O   GLY A  70      -8.230 -28.867   9.569  1.00  0.00            
ATOM   1068  N   GLY A  71     -10.477 -28.787   9.616  1.00  0.00            
ATOM   1069  H   GLY A  71     -11.309 -28.727   9.055  1.00  0.00            
ATOM   1070  CA  GLY A  71     -10.663 -29.094  11.015  1.00  0.00            
ATOM   1071  HA2 GLY A  71     -11.516 -29.741  11.218  1.00  0.00            
ATOM   1072  HA3 GLY A  71      -9.727 -29.501  11.396  1.00  0.00            
ATOM   1073  C   GLY A  71     -10.868 -27.785  11.769  1.00  0.00            
ATOM   1074  O   GLY A  71     -10.596 -27.794  13.008  1.00  0.00            
ATOM   1075  N   ARG A  72     -11.189 -26.691  11.148  1.00  0.00            
ATOM   1076  H   ARG A  72     -11.581 -26.912  10.241  1.00  0.00            
ATOM   1077  CA  ARG A  72     -11.628 -25.398  11.769  1.00  0.00            
ATOM   1078  HA  ARG A  72     -12.056 -25.566  12.756  1.00  0.00            
ATOM   1079  CB  ARG A  72     -10.471 -24.399  11.826  1.00  0.00            
ATOM   1080  HB2 ARG A  72      -9.841 -24.485  10.939  1.00  0.00            
ATOM   1081  HB3 ARG A  72     -11.022 -23.460  11.835  1.00  0.00            
ATOM   1082  CG  ARG A  72      -9.518 -24.520  12.998  1.00  0.00            
ATOM   1083  HG2 ARG A  72     -10.079 -24.781  13.896  1.00  0.00            
ATOM   1084  HG3 ARG A  72      -8.832 -25.359  12.907  1.00  0.00            
ATOM   1085  CD  ARG A  72      -8.619 -23.287  13.182  1.00  0.00            
ATOM   1086  HD2 ARG A  72      -7.688 -23.644  13.609  1.00  0.00            
ATOM   1087  HD3 ARG A  72      -8.348 -22.925  12.193  1.00  0.00            
ATOM   1088  NE  ARG A  72      -9.139 -22.208  13.951  1.00  0.00            
ATOM   1089  HE  ARG A  72      -9.826 -22.421  14.666  1.00  0.00            
ATOM   1090  CZ  ARG A  72      -8.609 -20.992  14.071  1.00  0.00            
ATOM   1091  NH1 ARG A  72      -7.792 -20.504  13.189  1.00  0.00            
ATOM   1092 1HH1 ARG A  72      -7.440 -21.047  12.411  1.00  0.00            
ATOM   1093 2HH1 ARG A  72      -7.506 -19.537  13.312  1.00  0.00            
ATOM   1094  NH2 ARG A  72      -9.025 -20.186  14.974  1.00  0.00            
ATOM   1095 1HH2 ARG A  72      -9.670 -20.440  15.716  1.00  0.00            
ATOM   1096 2HH2 ARG A  72      -8.649 -19.270  15.130  1.00  0.00            
ATOM   1097  C   ARG A  72     -12.835 -24.775  10.999  1.00  0.00            
ATOM   1098  O   ARG A  72     -12.924 -24.973   9.758  1.00  0.00            
ATOM   1099  N   GLN A  73     -13.692 -24.011  11.674  1.00  0.00            
ATOM   1100  H   GLN A  73     -13.509 -23.870  12.653  1.00  0.00            
ATOM   1101  CA  GLN A  73     -14.838 -23.343  11.040  1.00  0.00            
ATOM   1102  HA  GLN A  73     -15.113 -23.803  10.097  1.00  0.00            
ATOM   1103  CB  GLN A  73     -16.144 -23.404  11.948  1.00  0.00            
ATOM   1104  HB2 GLN A  73     -16.157 -24.393  12.388  1.00  0.00            
ATOM   1105  HB3 GLN A  73     -16.149 -22.668  12.757  1.00  0.00            
ATOM   1106  CG  GLN A  73     -17.399 -23.095  11.140  1.00  0.00            
ATOM   1107  HG2 GLN A  73     -17.290 -22.086  10.761  1.00  0.00            
ATOM   1108  HG3 GLN A  73     -17.347 -23.750  10.272  1.00  0.00            
ATOM   1109  CD  GLN A  73     -18.693 -23.225  11.881  1.00  0.00            
ATOM   1110  OE1 GLN A  73     -18.795 -23.209  13.083  1.00  0.00            
ATOM   1111  NE2 GLN A  73     -19.837 -23.149  11.216  1.00  0.00            
ATOM   1112 1HE2 GLN A  73     -20.666 -23.057  11.772  1.00  0.00            
ATOM   1113 2HE2 GLN A  73     -19.753 -23.358  10.231  1.00  0.00            
ATOM   1114  C   GLN A  73     -14.458 -21.967  10.659  1.00  0.00            
ATOM   1115  O   GLN A  73     -13.815 -21.257  11.423  1.00  0.00            
ATOM   1116  N   ILE A  74     -14.762 -21.560   9.435  1.00  0.00            
ATOM   1117  H   ILE A  74     -15.209 -22.255   8.845  1.00  0.00            
ATOM   1118  CA  ILE A  74     -14.063 -20.371   8.764  1.00  0.00            
ATOM   1119  HA  ILE A  74     -13.448 -19.950   9.566  1.00  0.00            
ATOM   1120  CB  ILE A  74     -13.173 -20.789   7.583  1.00  0.00            
ATOM   1121  HB  ILE A  74     -12.510 -19.941   7.405  1.00  0.00            
ATOM   1122  CG2 ILE A  74     -12.174 -21.852   7.937  1.00  0.00            
ATOM   1123 1HG2 ILE A  74     -12.594 -22.853   8.065  1.00  0.00            
ATOM   1124 2HG2 ILE A  74     -11.374 -21.814   7.206  1.00  0.00            
ATOM   1125 3HG2 ILE A  74     -11.656 -21.517   8.841  1.00  0.00            
ATOM   1126  CG1 ILE A  74     -13.867 -21.143   6.168  1.00  0.00            
ATOM   1127 2HG1 ILE A  74     -14.148 -22.182   6.337  1.00  0.00            
ATOM   1128 3HG1 ILE A  74     -14.635 -20.382   5.997  1.00  0.00            
ATOM   1129  CD1 ILE A  74     -12.858 -20.980   4.997  1.00  0.00            
ATOM   1130 1HD1 ILE A  74     -12.470 -19.959   4.957  1.00  0.00            
ATOM   1131 2HD1 ILE A  74     -12.043 -21.691   5.088  1.00  0.00            
ATOM   1132 3HD1 ILE A  74     -13.314 -21.269   4.048  1.00  0.00            
ATOM   1133  C   ILE A  74     -14.930 -19.144   8.442  1.00  0.00            
ATOM   1134  O   ILE A  74     -16.162 -19.165   8.541  1.00  0.00            
ATOM   1135  N   ARG A  75     -14.260 -17.976   8.362  1.00  0.00            
ATOM   1136  H   ARG A  75     -13.249 -18.087   8.332  1.00  0.00            
ATOM   1137  CA  ARG A  75     -14.784 -16.672   8.198  1.00  0.00            
ATOM   1138  HA  ARG A  75     -15.874 -16.681   8.130  1.00  0.00            
ATOM   1139  CB  ARG A  75     -14.324 -15.615   9.329  1.00  0.00            
ATOM   1140  HB2 ARG A  75     -13.274 -15.840   9.533  1.00  0.00            
ATOM   1141  HB3 ARG A  75     -14.475 -14.615   8.931  1.00  0.00            
ATOM   1142  CG  ARG A  75     -15.203 -15.825  10.619  1.00  0.00            
ATOM   1143  HG2 ARG A  75     -16.232 -15.761  10.271  1.00  0.00            
ATOM   1144  HG3 ARG A  75     -15.129 -16.797  11.120  1.00  0.00            
ATOM   1145  CD  ARG A  75     -15.008 -14.773  11.685  1.00  0.00            
ATOM   1146  HD2 ARG A  75     -15.232 -13.772  11.315  1.00  0.00            
ATOM   1147  HD3 ARG A  75     -15.570 -15.062  12.571  1.00  0.00            
ATOM   1148  NE  ARG A  75     -13.609 -14.862  12.134  1.00  0.00            
ATOM   1149  HE  ARG A  75     -13.358 -15.792  12.416  1.00  0.00            
ATOM   1150  CZ  ARG A  75     -12.657 -13.914  12.210  1.00  0.00            
ATOM   1151  NH1 ARG A  75     -12.734 -12.737  11.762  1.00  0.00            
ATOM   1152 1HH1 ARG A  75     -13.491 -12.450  11.156  1.00  0.00            
ATOM   1153 2HH1 ARG A  75     -12.015 -12.044  11.929  1.00  0.00            
ATOM   1154  NH2 ARG A  75     -11.508 -14.265  12.666  1.00  0.00            
ATOM   1155 1HH2 ARG A  75     -11.300 -15.166  13.074  1.00  0.00            
ATOM   1156 2HH2 ARG A  75     -10.734 -13.683  12.387  1.00  0.00            
ATOM   1157  C   ARG A  75     -14.369 -16.197   6.845  1.00  0.00            
ATOM   1158  O   ARG A  75     -13.243 -16.453   6.511  1.00  0.00            
ATOM   1159  N   THR A  76     -15.312 -15.683   6.084  1.00  0.00            
ATOM   1160  H   THR A  76     -16.097 -15.337   6.615  1.00  0.00            
ATOM   1161  CA  THR A  76     -14.932 -15.115   4.771  1.00  0.00            
ATOM   1162  HA  THR A  76     -13.905 -14.758   4.882  1.00  0.00            
ATOM   1163  CB  THR A  76     -14.900 -16.248   3.680  1.00  0.00            
ATOM   1164  HB  THR A  76     -15.855 -16.723   3.476  1.00  0.00            
ATOM   1165  CG2 THR A  76     -14.503 -15.647   2.344  1.00  0.00            
ATOM   1166 1HG2 THR A  76     -13.682 -14.934   2.413  1.00  0.00            
ATOM   1167 2HG2 THR A  76     -14.157 -16.373   1.611  1.00  0.00            
ATOM   1168 3HG2 THR A  76     -15.384 -15.146   1.931  1.00  0.00            
ATOM   1169  OG1 THR A  76     -13.858 -17.093   3.851  1.00  0.00            
ATOM   1170  HG1 THR A  76     -13.490 -17.054   4.737  1.00  0.00            
ATOM   1171  C   THR A  76     -15.697 -13.860   4.401  1.00  0.00            
ATOM   1172  O   THR A  76     -16.951 -13.823   4.403  1.00  0.00            
ATOM   1173  N   ASN A  77     -14.976 -12.724   4.143  1.00  0.00            
ATOM   1174  H   ASN A  77     -13.970 -12.704   4.066  1.00  0.00            
ATOM   1175  CA  ASN A  77     -15.379 -11.328   4.261  1.00  0.00            
ATOM   1176  HA  ASN A  77     -16.426 -11.289   3.964  1.00  0.00            
ATOM   1177  CB  ASN A  77     -15.243 -10.881   5.702  1.00  0.00            
ATOM   1178  HB2 ASN A  77     -14.179 -10.853   5.912  1.00  0.00            
ATOM   1179  HB3 ASN A  77     -15.531  -9.839   5.729  1.00  0.00            
ATOM   1180  CG  ASN A  77     -15.997 -11.772   6.732  1.00  0.00            
ATOM   1181  OD1 ASN A  77     -15.592 -12.802   7.270  1.00  0.00            
ATOM   1182  ND2 ASN A  77     -17.208 -11.387   7.079  1.00  0.00            
ATOM   1183 1HD2 ASN A  77     -17.758 -12.061   7.583  1.00  0.00            
ATOM   1184 2HD2 ASN A  77     -17.597 -10.593   6.606  1.00  0.00            
ATOM   1185  C   ASN A  77     -14.545 -10.342   3.446  1.00  0.00            
ATOM   1186  O   ASN A  77     -13.492 -10.731   2.911  1.00  0.00            
ATOM   1187  N   TRP A  78     -14.975  -9.114   3.154  1.00  0.00            
ATOM   1188  H   TRP A  78     -15.863  -8.712   3.437  1.00  0.00            
ATOM   1189  CA  TRP A  78     -14.220  -8.173   2.224  1.00  0.00            
ATOM   1190  HA  TRP A  78     -14.118  -8.706   1.282  1.00  0.00            
ATOM   1191  CB  TRP A  78     -15.118  -6.922   2.030  1.00  0.00            
ATOM   1192  HB2 TRP A  78     -15.447  -6.593   3.013  1.00  0.00            
ATOM   1193  HB3 TRP A  78     -14.543  -6.192   1.465  1.00  0.00            
ATOM   1194  CG  TRP A  78     -16.397  -7.079   1.219  1.00  0.00            
ATOM   1195  CD1 TRP A  78     -17.685  -6.870   1.594  1.00  0.00            
ATOM   1196  HD1 TRP A  78     -18.091  -6.572   2.553  1.00  0.00            
ATOM   1197  NE1 TRP A  78     -18.557  -7.097   0.539  1.00  0.00            
ATOM   1198  HE1 TRP A  78     -19.557  -7.155   0.630  1.00  0.00            
ATOM   1199  CE2 TRP A  78     -17.867  -7.317  -0.616  1.00  0.00            
ATOM   1200  CZ2 TRP A  78     -18.334  -7.489  -1.947  1.00  0.00            
ATOM   1201  HZ2 TRP A  78     -19.383  -7.433  -2.198  1.00  0.00            
ATOM   1202  CH2 TRP A  78     -17.357  -7.751  -2.914  1.00  0.00            
ATOM   1203  HH2 TRP A  78     -17.724  -7.743  -3.923  1.00  0.00            
ATOM   1204  CZ3 TRP A  78     -15.959  -7.846  -2.602  1.00  0.00            
ATOM   1205  HZ3 TRP A  78     -15.217  -7.988  -3.367  1.00  0.00            
ATOM   1206  CE3 TRP A  78     -15.528  -7.617  -1.292  1.00  0.00            
ATOM   1207  HE3 TRP A  78     -14.469  -7.571  -1.057  1.00  0.00            
ATOM   1208  CD2 TRP A  78     -16.475  -7.383  -0.250  1.00  0.00            
ATOM   1209  C   TRP A  78     -12.888  -7.718   2.750  1.00  0.00            
ATOM   1210  O   TRP A  78     -12.521  -7.713   3.914  1.00  0.00            
ATOM   1211  N   ALA A  79     -12.056  -7.342   1.771  1.00  0.00            
ATOM   1212  H   ALA A  79     -12.326  -7.652   0.849  1.00  0.00            
ATOM   1213  CA  ALA A  79     -10.699  -6.822   1.945  1.00  0.00            
ATOM   1214  HA  ALA A  79     -10.685  -6.469   2.978  1.00  0.00            
ATOM   1215  CB  ALA A  79      -9.656  -7.948   1.622  1.00  0.00            
ATOM   1216  HB1 ALA A  79      -9.721  -8.258   0.582  1.00  0.00            
ATOM   1217  HB2 ALA A  79      -8.637  -7.587   1.785  1.00  0.00            
ATOM   1218  HB3 ALA A  79      -9.753  -8.811   2.279  1.00  0.00            
ATOM   1219  C   ALA A  79     -10.444  -5.580   1.181  1.00  0.00            
ATOM   1220  O   ALA A  79     -11.167  -5.360   0.207  1.00  0.00            
ATOM   1221  N   THR A  80      -9.482  -4.719   1.533  1.00  0.00            
ATOM   1222  H   THR A  80      -8.855  -5.026   2.269  1.00  0.00            
ATOM   1223  CA  THR A  80      -9.411  -3.350   1.077  1.00  0.00            
ATOM   1224  HA  THR A  80     -10.456  -3.075   0.908  1.00  0.00            
ATOM   1225  CB  THR A  80      -8.616  -2.457   2.048  1.00  0.00            
ATOM   1226  HB  THR A  80      -7.622  -2.848   2.309  1.00  0.00            
ATOM   1227  CG2 THR A  80      -8.548  -0.999   1.708  1.00  0.00            
ATOM   1228 1HG2 THR A  80      -8.042  -0.587   2.583  1.00  0.00            
ATOM   1229 2HG2 THR A  80      -7.902  -0.883   0.845  1.00  0.00            
ATOM   1230 3HG2 THR A  80      -9.565  -0.671   1.489  1.00  0.00            
ATOM   1231  OG1 THR A  80      -9.352  -2.526   3.293  1.00  0.00            
ATOM   1232  HG1 THR A  80      -9.304  -3.423   3.629  1.00  0.00            
ATOM   1233  C   THR A  80      -8.686  -3.312  -0.297  1.00  0.00            
ATOM   1234  O   THR A  80      -7.772  -4.148  -0.379  1.00  0.00            
ATOM   1235  N   ARG A  81      -9.007  -2.474  -1.315  1.00  0.00            
ATOM   1236  H   ARG A  81      -9.616  -1.722  -1.028  1.00  0.00            
ATOM   1237  CA  ARG A  81      -8.365  -2.379  -2.627  1.00  0.00            
ATOM   1238  HA  ARG A  81      -8.420  -3.304  -3.191  1.00  0.00            
ATOM   1239  CB  ARG A  81      -9.087  -1.324  -3.391  1.00  0.00            
ATOM   1240  HB2 ARG A  81     -10.109  -1.681  -3.449  1.00  0.00            
ATOM   1241  HB3 ARG A  81      -8.971  -0.374  -2.866  1.00  0.00            
ATOM   1242  CG  ARG A  81      -8.649  -0.954  -4.833  1.00  0.00            
ATOM   1243  HG2 ARG A  81      -7.567  -0.933  -4.907  1.00  0.00            
ATOM   1244  HG3 ARG A  81      -9.029  -1.745  -5.481  1.00  0.00            
ATOM   1245  CD  ARG A  81      -9.275   0.340  -5.391  1.00  0.00            
ATOM   1246  HD2 ARG A  81      -8.807   1.212  -4.938  1.00  0.00            
ATOM   1247  HD3 ARG A  81      -8.976   0.438  -6.434  1.00  0.00            
ATOM   1248  NE  ARG A  81     -10.716   0.411  -5.165  1.00  0.00            
ATOM   1249  HE  ARG A  81     -11.199  -0.459  -5.013  1.00  0.00            
ATOM   1250  CZ  ARG A  81     -11.480   1.438  -5.070  1.00  0.00            
ATOM   1251  NH1 ARG A  81     -11.138   2.661  -5.377  1.00  0.00            
ATOM   1252 1HH1 ARG A  81     -10.320   2.805  -5.943  1.00  0.00            
ATOM   1253 2HH1 ARG A  81     -11.907   3.320  -5.447  1.00  0.00            
ATOM   1254  NH2 ARG A  81     -12.695   1.335  -4.717  1.00  0.00            
ATOM   1255 1HH2 ARG A  81     -12.823   0.571  -4.066  1.00  0.00            
ATOM   1256 2HH2 ARG A  81     -13.163   2.220  -4.642  1.00  0.00            
ATOM   1257  C   ARG A  81      -6.878  -1.973  -2.385  1.00  0.00            
ATOM   1258  O   ARG A  81      -6.630  -1.324  -1.372  1.00  0.00            
ATOM   1259  N   LYS A  82      -5.938  -2.456  -3.124  1.00  0.00            
ATOM   1260  H   LYS A  82      -6.264  -2.854  -3.996  1.00  0.00            
ATOM   1261  CA  LYS A  82      -4.488  -2.408  -2.893  1.00  0.00            
ATOM   1262  HA  LYS A  82      -4.394  -1.994  -1.889  1.00  0.00            
ATOM   1263  CB  LYS A  82      -3.947  -3.859  -2.953  1.00  0.00            
ATOM   1264  HB2 LYS A  82      -4.525  -4.449  -3.661  1.00  0.00            
ATOM   1265  HB3 LYS A  82      -2.891  -3.903  -3.228  1.00  0.00            
ATOM   1266  CG  LYS A  82      -4.163  -4.479  -1.517  1.00  0.00            
ATOM   1267  HG2 LYS A  82      -3.462  -4.054  -0.807  1.00  0.00            
ATOM   1268  HG3 LYS A  82      -5.164  -4.209  -1.171  1.00  0.00            
ATOM   1269  CD  LYS A  82      -3.984  -5.998  -1.569  1.00  0.00            
ATOM   1270  HD2 LYS A  82      -3.127  -6.107  -2.234  1.00  0.00            
ATOM   1271  HD3 LYS A  82      -3.808  -6.328  -0.538  1.00  0.00            
ATOM   1272  CE  LYS A  82      -5.242  -6.584  -2.098  1.00  0.00            
ATOM   1273  HE2 LYS A  82      -6.030  -6.296  -1.408  1.00  0.00            
ATOM   1274  HE3 LYS A  82      -5.502  -6.285  -3.111  1.00  0.00            
ATOM   1275  NZ  LYS A  82      -5.101  -8.024  -2.201  1.00  0.00            
ATOM   1276  HZ1 LYS A  82      -4.356  -8.223  -2.850  1.00  0.00            
ATOM   1277  HZ2 LYS A  82      -4.858  -8.475  -1.326  1.00  0.00            
ATOM   1278  HZ3 LYS A  82      -5.971  -8.441  -2.507  1.00  0.00            
ATOM   1279  C   LYS A  82      -3.727  -1.527  -3.898  1.00  0.00            
ATOM   1280  O   LYS A  82      -4.356  -1.121  -4.892  1.00  0.00            
ATOM   1281  N   PRO A  83      -2.435  -1.147  -3.644  1.00  0.00            
ATOM   1282  CD  PRO A  83      -1.839  -1.342  -2.334  1.00  0.00            
ATOM   1283  HD2 PRO A  83      -1.632  -2.401  -2.156  1.00  0.00            
ATOM   1284  HD3 PRO A  83      -2.477  -1.089  -1.487  1.00  0.00            
ATOM   1285  CG  PRO A  83      -0.504  -0.637  -2.376  1.00  0.00            
ATOM   1286  HG2 PRO A  83       0.323  -1.156  -1.917  1.00  0.00            
ATOM   1287  HG3 PRO A  83      -0.590   0.357  -1.950  1.00  0.00            
ATOM   1288  CB  PRO A  83      -0.218  -0.437  -3.870  1.00  0.00            
ATOM   1289  HB2 PRO A  83       0.363  -1.260  -4.281  1.00  0.00            
ATOM   1290  HB3 PRO A  83       0.286   0.532  -3.940  1.00  0.00            
ATOM   1291  CA  PRO A  83      -1.651  -0.208  -4.402  1.00  0.00            
ATOM   1292  HA  PRO A  83      -2.003   0.757  -4.042  1.00  0.00            
ATOM   1293  C   PRO A  83      -1.696  -0.270  -5.946  1.00  0.00            
ATOM   1294  O   PRO A  83      -1.416   0.801  -6.520  1.00  0.00            
ATOM   1295  N   PRO A  84      -1.955  -1.415  -6.631  1.00  0.00            
ATOM   1296  CD  PRO A  84      -1.637  -2.791  -6.228  1.00  0.00            
ATOM   1297  HD2 PRO A  84      -2.529  -3.161  -5.711  1.00  0.00            
ATOM   1298  HD3 PRO A  84      -0.765  -2.737  -5.569  1.00  0.00            
ATOM   1299  CG  PRO A  84      -1.392  -3.575  -7.541  1.00  0.00            
ATOM   1300  HG2 PRO A  84      -1.747  -4.612  -7.462  1.00  0.00            
ATOM   1301  HG3 PRO A  84      -0.311  -3.597  -7.696  1.00  0.00            
ATOM   1302  CB  PRO A  84      -2.198  -2.778  -8.578  1.00  0.00            
ATOM   1303  HB2 PRO A  84      -3.184  -3.247  -8.636  1.00  0.00            
ATOM   1304  HB3 PRO A  84      -1.839  -2.691  -9.603  1.00  0.00            
ATOM   1305  CA  PRO A  84      -2.233  -1.367  -8.097  1.00  0.00            
ATOM   1306  HA  PRO A  84      -1.367  -0.925  -8.577  1.00  0.00            
ATOM   1307  C   PRO A  84      -3.443  -0.645  -8.605  1.00  0.00            
ATOM   1308  O   PRO A  84      -3.741  -0.670  -9.812  1.00  0.00            
ATOM   1309  N   ALA A  85      -4.217   0.062  -7.778  1.00  0.00            
ATOM   1310  H   ALA A  85      -4.052   0.039  -6.784  1.00  0.00            
ATOM   1311  CA  ALA A  85      -5.401   0.741  -8.311  1.00  0.00            
ATOM   1312  HA  ALA A  85      -5.246   1.085  -9.332  1.00  0.00            
ATOM   1313  CB  ALA A  85      -6.494  -0.348  -8.312  1.00  0.00            
ATOM   1314  HB1 ALA A  85      -7.433   0.110  -8.616  1.00  0.00            
ATOM   1315  HB2 ALA A  85      -6.271  -1.034  -9.129  1.00  0.00            
ATOM   1316  HB3 ALA A  85      -6.626  -0.868  -7.354  1.00  0.00            
ATOM   1317  C   ALA A  85      -5.805   1.871  -7.364  1.00  0.00            
ATOM   1318  O   ALA A  85      -5.655   1.803  -6.163  1.00  0.00            
ATOM   1319  N   PRO A  86      -6.351   2.972  -7.913  1.00  0.00            
ATOM   1320  CD  PRO A  86      -6.653   3.131  -9.271  1.00  0.00            
ATOM   1321  HD2 PRO A  86      -7.029   2.181  -9.671  1.00  0.00            
ATOM   1322  HD3 PRO A  86      -5.723   3.353  -9.797  1.00  0.00            
ATOM   1323  CG  PRO A  86      -7.560   4.378  -9.464  1.00  0.00            
ATOM   1324  HG2 PRO A  86      -8.575   4.030  -9.323  1.00  0.00            
ATOM   1325  HG3 PRO A  86      -7.442   4.879 -10.426  1.00  0.00            
ATOM   1326  CB  PRO A  86      -6.934   5.220  -8.334  1.00  0.00            
ATOM   1327  HB2 PRO A  86      -7.567   6.011  -7.913  1.00  0.00            
ATOM   1328  HB3 PRO A  86      -6.043   5.747  -8.652  1.00  0.00            
ATOM   1329  CA  PRO A  86      -6.597   4.263  -7.219  1.00  0.00            
ATOM   1330  HA  PRO A  86      -5.766   4.638  -6.613  1.00  0.00            
ATOM   1331  C   PRO A  86      -7.820   4.180  -6.225  1.00  0.00            
ATOM   1332  O   PRO A  86      -8.679   3.303  -6.375  1.00  0.00            
ATOM   1333  N   LYS A  87      -7.930   5.113  -5.321  1.00  0.00            
ATOM   1334  H   LYS A  87      -7.251   5.865  -5.315  1.00  0.00            
ATOM   1335  CA  LYS A  87      -9.074   5.307  -4.455  1.00  0.00            
ATOM   1336  HA  LYS A  87      -9.438   4.378  -4.021  1.00  0.00            
ATOM   1337  CB  LYS A  87      -8.641   6.262  -3.257  1.00  0.00            
ATOM   1338  HB2 LYS A  87      -8.223   7.219  -3.592  1.00  0.00            
ATOM   1339  HB3 LYS A  87      -9.463   6.543  -2.609  1.00  0.00            
ATOM   1340  CG  LYS A  87      -7.550   5.481  -2.457  1.00  0.00            
ATOM   1341  HG2 LYS A  87      -6.607   5.567  -2.986  1.00  0.00            
ATOM   1342  HG3 LYS A  87      -7.402   6.059  -1.541  1.00  0.00            
ATOM   1343  CD  LYS A  87      -7.774   4.036  -1.895  1.00  0.00            
ATOM   1344  HD2 LYS A  87      -8.650   4.102  -1.258  1.00  0.00            
ATOM   1345  HD3 LYS A  87      -8.028   3.346  -2.701  1.00  0.00            
ATOM   1346  CE  LYS A  87      -6.590   3.388  -1.128  1.00  0.00            
ATOM   1347  HE2 LYS A  87      -5.700   3.366  -1.760  1.00  0.00            
ATOM   1348  HE3 LYS A  87      -6.371   4.060  -0.296  1.00  0.00            
ATOM   1349  NZ  LYS A  87      -6.983   2.033  -0.681  1.00  0.00            
ATOM   1350  HZ1 LYS A  87      -6.211   1.635  -0.172  1.00  0.00            
ATOM   1351  HZ2 LYS A  87      -7.777   2.156  -0.081  1.00  0.00            
ATOM   1352  HZ3 LYS A  87      -7.294   1.484  -1.477  1.00  0.00            
ATOM   1353  C   LYS A  87     -10.242   5.913  -5.227  1.00  0.00            
ATOM   1354  O   LYS A  87     -10.109   6.802  -6.072  1.00  0.00            
ATOM   1355  N   SER A  88     -11.470   5.743  -4.638  1.00  0.00            
ATOM   1356  H   SER A  88     -11.534   5.157  -3.814  1.00  0.00            
ATOM   1357  CA  SER A  88     -12.815   6.225  -5.098  1.00  0.00            
ATOM   1358  HA  SER A  88     -12.844   6.263  -6.187  1.00  0.00            
ATOM   1359  CB  SER A  88     -13.846   5.368  -4.412  1.00  0.00            
ATOM   1360  HB2 SER A  88     -13.741   5.509  -3.341  1.00  0.00            
ATOM   1361  HB3 SER A  88     -14.863   5.688  -4.649  1.00  0.00            
ATOM   1362  OG  SER A  88     -13.701   3.944  -4.723  1.00  0.00            
ATOM   1363  HG  SER A  88     -14.137   3.764  -5.562  1.00  0.00            
ATOM   1364  C   SER A  88     -12.994   7.632  -4.548  1.00  0.00            
ATOM   1365  O   SER A  88     -13.632   8.452  -5.234  1.00  0.00            
ATOM   1366  N   THR A  89     -12.352   8.058  -3.459  1.00  0.00            
ATOM   1367  H   THR A  89     -11.820   7.411  -2.893  1.00  0.00            
ATOM   1368  CA  THR A  89     -12.596   9.245  -2.737  1.00  0.00            
ATOM   1369  HA  THR A  89     -13.650   9.491  -2.790  1.00  0.00            
ATOM   1370  CB  THR A  89     -12.200   9.088  -1.301  1.00  0.00            
ATOM   1371  HB  THR A  89     -12.606   9.961  -0.783  1.00  0.00            
ATOM   1372  CG2 THR A  89     -12.801   7.805  -0.687  1.00  0.00            
ATOM   1373 1HG2 THR A  89     -13.792   7.624  -1.115  1.00  0.00            
ATOM   1374 2HG2 THR A  89     -12.230   6.882  -0.648  1.00  0.00            
ATOM   1375 3HG2 THR A  89     -12.949   8.003   0.373  1.00  0.00            
ATOM   1376  OG1 THR A  89     -10.758   8.935  -1.221  1.00  0.00            
ATOM   1377  HG1 THR A  89     -10.542   8.423  -0.442  1.00  0.00            
ATOM   1378  C   THR A  89     -11.830  10.453  -3.316  1.00  0.00            
ATOM   1379  O   THR A  89     -11.876  11.545  -2.743  1.00  0.00            
ATOM   1380  N   TYR A  90     -11.154  10.283  -4.415  1.00  0.00            
ATOM   1381  H   TYR A  90     -11.173   9.361  -4.829  1.00  0.00            
ATOM   1382  CA  TYR A  90     -10.310  11.219  -5.127  1.00  0.00            
ATOM   1383  HA  TYR A  90      -9.548  11.526  -4.404  1.00  0.00            
ATOM   1384  CB  TYR A  90      -9.537  10.428  -6.296  1.00  0.00            
ATOM   1385  HB2 TYR A  90      -8.738   9.811  -5.877  1.00  0.00            
ATOM   1386  HB3 TYR A  90     -10.226   9.821  -6.886  1.00  0.00            
ATOM   1387  CG  TYR A  90      -9.025  11.466  -7.294  1.00  0.00            
ATOM   1388  CD1 TYR A  90      -9.628  11.694  -8.542  1.00  0.00            
ATOM   1389  HD1 TYR A  90     -10.572  11.203  -8.707  1.00  0.00            
ATOM   1390  CE1 TYR A  90      -8.973  12.610  -9.479  1.00  0.00            
ATOM   1391  HE1 TYR A  90      -9.407  12.902 -10.423  1.00  0.00            
ATOM   1392  CZ  TYR A  90      -7.810  13.285  -9.092  1.00  0.00            
ATOM   1393  OH  TYR A  90      -7.279  14.254  -9.863  1.00  0.00            
ATOM   1394  HH  TYR A  90      -7.443  14.029 -10.779  1.00  0.00            
ATOM   1395  CE2 TYR A  90      -7.211  12.956  -7.861  1.00  0.00            
ATOM   1396  HE2 TYR A  90      -6.276  13.434  -7.628  1.00  0.00            
ATOM   1397  CD2 TYR A  90      -7.739  12.047  -6.932  1.00  0.00            
ATOM   1398  HD2 TYR A  90      -7.277  11.736  -6.011  1.00  0.00            
ATOM   1399  C   TYR A  90     -11.089  12.509  -5.605  1.00  0.00            
ATOM   1400  O   TYR A  90     -12.089  12.514  -6.324  1.00  0.00            
ATOM   1401  N   GLU A  91     -10.615  13.677  -5.269  1.00  0.00            
ATOM   1402  H   GLU A  91      -9.739  13.709  -4.761  1.00  0.00            
ATOM   1403  CA  GLU A  91     -11.259  14.971  -5.467  1.00  0.00            
ATOM   1404  HA  GLU A  91     -11.811  14.944  -6.408  1.00  0.00            
ATOM   1405  CB  GLU A  91     -12.277  15.283  -4.382  1.00  0.00            
ATOM   1406  HB2 GLU A  91     -12.849  14.395  -4.110  1.00  0.00            
ATOM   1407  HB3 GLU A  91     -11.787  15.613  -3.456  1.00  0.00            
ATOM   1408  CG  GLU A  91     -13.356  16.331  -4.617  1.00  0.00            
ATOM   1409  HG2 GLU A  91     -12.937  17.281  -4.971  1.00  0.00            
ATOM   1410  HG3 GLU A  91     -14.023  16.082  -5.453  1.00  0.00            
ATOM   1411  CD  GLU A  91     -14.284  16.703  -3.358  1.00  0.00            
ATOM   1412  OE1 GLU A  91     -13.814  16.696  -2.196  1.00  0.00            
ATOM   1413  OE2 GLU A  91     -15.526  16.883  -3.513  1.00  0.00            
ATOM   1414  C   GLU A  91     -10.197  16.157  -5.694  1.00  0.00            
ATOM   1415  O   GLU A  91      -9.260  16.283  -4.951  1.00  0.00            
ATOM   1416  N   SER A  92     -10.436  16.961  -6.686  1.00  0.00            
ATOM   1417  H   SER A  92     -11.312  17.041  -7.170  1.00  0.00            
ATOM   1418  CA  SER A  92      -9.680  18.256  -6.808  1.00  0.00            
ATOM   1419  HA  SER A  92      -8.614  18.040  -6.935  1.00  0.00            
ATOM   1420  CB  SER A  92     -10.283  19.171  -7.930  1.00  0.00            
ATOM   1421  HB2 SER A  92     -11.331  19.402  -7.786  1.00  0.00            
ATOM   1422  HB3 SER A  92      -9.810  20.150  -7.845  1.00  0.00            
ATOM   1423  OG  SER A  92     -10.126  18.550  -9.231  1.00  0.00            
ATOM   1424  HG  SER A  92      -9.213  18.614  -9.510  1.00  0.00            
ATOM   1425  C   SER A  92      -9.764  19.095  -5.603  1.00  0.00            
ATOM   1426  O   SER A  92     -10.807  19.257  -4.944  1.00  0.00            
ATOM   1427  N   ASN A  93      -8.674  19.723  -5.160  1.00  0.00            
ATOM   1428  H   ASN A  93      -7.843  19.574  -5.717  1.00  0.00            
ATOM   1429  CA  ASN A  93      -8.478  20.497  -3.940  1.00  0.00            
ATOM   1430  HA  ASN A  93      -8.990  20.022  -3.113  1.00  0.00            
ATOM   1431  CB  ASN A  93      -6.941  20.549  -3.589  1.00  0.00            
ATOM   1432  HB2 ASN A  93      -6.487  19.565  -3.449  1.00  0.00            
ATOM   1433  HB3 ASN A  93      -6.420  21.121  -4.356  1.00  0.00            
ATOM   1434  CG  ASN A  93      -6.587  21.301  -2.280  1.00  0.00            
ATOM   1435  OD1 ASN A  93      -7.443  21.811  -1.567  1.00  0.00            
ATOM   1436  ND2 ASN A  93      -5.358  21.323  -1.975  1.00  0.00            
ATOM   1437 1HD2 ASN A  93      -5.129  21.631  -1.043  1.00  0.00            
ATOM   1438 2HD2 ASN A  93      -4.684  20.842  -2.547  1.00  0.00            
ATOM   1439  C   ASN A  93      -9.043  21.947  -4.222  1.00  0.00            
ATOM   1440  O   ASN A  93      -8.508  22.564  -5.100  1.00  0.00            
ATOM   1441  N   THR A  94      -9.864  22.573  -3.337  1.00  0.00            
ATOM   1442  H   THR A  94     -10.258  21.964  -2.636  1.00  0.00            
ATOM   1443  CA  THR A  94     -10.245  24.040  -3.456  1.00  0.00            
ATOM   1444  HA  THR A  94     -10.441  24.200  -4.512  1.00  0.00            
ATOM   1445  CB  THR A  94     -11.539  24.265  -2.544  1.00  0.00            
ATOM   1446  HB  THR A  94     -11.426  23.902  -1.526  1.00  0.00            
ATOM   1447  CG2 THR A  94     -12.154  25.648  -2.421  1.00  0.00            
ATOM   1448 1HG2 THR A  94     -11.401  26.320  -2.011  1.00  0.00            
ATOM   1449 2HG2 THR A  94     -12.578  25.993  -3.363  1.00  0.00            
ATOM   1450 3HG2 THR A  94     -13.007  25.564  -1.750  1.00  0.00            
ATOM   1451  OG1 THR A  94     -12.637  23.530  -3.076  1.00  0.00            
ATOM   1452  HG1 THR A  94     -12.560  22.584  -2.967  1.00  0.00            
ATOM   1453  C   THR A  94      -9.060  24.891  -3.090  1.00  0.00            
ATOM   1454  O   THR A  94      -8.962  25.944  -3.708  1.00  0.00            
ATOM   1455  N   LYS A  95      -8.104  24.513  -2.292  1.00  0.00            
ATOM   1456  H   LYS A  95      -8.078  23.569  -1.931  1.00  0.00            
ATOM   1457  CA  LYS A  95      -7.126  25.448  -1.700  1.00  0.00            
ATOM   1458  HA  LYS A  95      -7.422  26.451  -2.011  1.00  0.00            
ATOM   1459  CB  LYS A  95      -7.026  25.352  -0.150  1.00  0.00            
ATOM   1460  HB2 LYS A  95      -6.655  24.344   0.027  1.00  0.00            
ATOM   1461  HB3 LYS A  95      -6.284  26.046   0.241  1.00  0.00            
ATOM   1462  CG  LYS A  95      -8.371  25.768   0.499  1.00  0.00            
ATOM   1463  HG2 LYS A  95      -8.701  26.738   0.145  1.00  0.00            
ATOM   1464  HG3 LYS A  95      -9.064  25.031   0.093  1.00  0.00            
ATOM   1465  CD  LYS A  95      -8.368  25.805   2.060  1.00  0.00            
ATOM   1466  HD2 LYS A  95      -8.266  24.781   2.422  1.00  0.00            
ATOM   1467  HD3 LYS A  95      -7.574  26.446   2.430  1.00  0.00            
ATOM   1468  CE  LYS A  95      -9.743  26.435   2.546  1.00  0.00            
ATOM   1469  HE2 LYS A  95      -9.782  27.458   2.165  1.00  0.00            
ATOM   1470  HE3 LYS A  95     -10.560  26.005   1.960  1.00  0.00            
ATOM   1471  NZ  LYS A  95     -10.007  26.169   3.991  1.00  0.00            
ATOM   1472  HZ1 LYS A  95      -9.362  26.675   4.583  1.00  0.00            
ATOM   1473  HZ2 LYS A  95     -10.939  26.504   4.210  1.00  0.00            
ATOM   1474  HZ3 LYS A  95     -10.032  25.178   4.197  1.00  0.00            
ATOM   1475  C   LYS A  95      -5.687  25.298  -2.376  1.00  0.00            
ATOM   1476  O   LYS A  95      -4.597  25.407  -1.801  1.00  0.00            
ATOM   1477  N   GLN A  96      -5.640  24.949  -3.653  1.00  0.00            
ATOM   1478  H   GLN A  96      -6.535  25.053  -4.115  1.00  0.00            
ATOM   1479  CA  GLN A  96      -4.431  24.728  -4.421  1.00  0.00            
ATOM   1480  HA  GLN A  96      -3.844  23.914  -3.995  1.00  0.00            
ATOM   1481  CB  GLN A  96      -4.701  24.252  -5.901  1.00  0.00            
ATOM   1482  HB2 GLN A  96      -5.157  23.273  -5.825  1.00  0.00            
ATOM   1483  HB3 GLN A  96      -5.491  24.877  -6.311  1.00  0.00            
ATOM   1484  CG  GLN A  96      -3.387  24.115  -6.790  1.00  0.00            
ATOM   1485  HG2 GLN A  96      -2.839  25.055  -6.773  1.00  0.00            
ATOM   1486  HG3 GLN A  96      -2.849  23.262  -6.373  1.00  0.00            
ATOM   1487  CD  GLN A  96      -3.617  23.734  -8.249  1.00  0.00            
ATOM   1488  OE1 GLN A  96      -4.604  24.075  -8.864  1.00  0.00            
ATOM   1489  NE2 GLN A  96      -2.794  22.875  -8.891  1.00  0.00            
ATOM   1490 1HE2 GLN A  96      -3.157  22.418  -9.722  1.00  0.00            
ATOM   1491 2HE2 GLN A  96      -2.008  22.459  -8.417  1.00  0.00            
ATOM   1492  C   GLN A  96      -3.525  25.979  -4.414  1.00  0.00            
ATOM   1493  O   GLN A  96      -3.902  27.110  -4.902  1.00  0.00            
ATOM   1494  N   LEU A  97      -2.236  25.881  -4.010  1.00  0.00            
ATOM   1495  H   LEU A  97      -1.977  24.990  -3.603  1.00  0.00            
ATOM   1496  CA  LEU A  97      -1.275  26.965  -4.046  1.00  0.00            
ATOM   1497  HA  LEU A  97      -1.593  27.743  -3.362  1.00  0.00            
ATOM   1498  CB  LEU A  97       0.051  26.279  -3.642  1.00  0.00            
ATOM   1499  HB2 LEU A  97       0.119  25.260  -4.017  1.00  0.00            
ATOM   1500  HB3 LEU A  97       0.901  26.787  -4.114  1.00  0.00            
ATOM   1501  CG  LEU A  97       0.401  26.203  -2.120  1.00  0.00            
ATOM   1502  HG  LEU A  97      -0.329  25.641  -1.537  1.00  0.00            
ATOM   1503  CD1 LEU A  97       1.716  25.524  -1.899  1.00  0.00            
ATOM   1504 1HD1 LEU A  97       1.753  25.332  -0.829  1.00  0.00            
ATOM   1505 2HD1 LEU A  97       1.723  24.534  -2.341  1.00  0.00            
ATOM   1506 3HD1 LEU A  97       2.524  26.163  -2.251  1.00  0.00            
ATOM   1507  CD2 LEU A  97       0.439  27.581  -1.475  1.00  0.00            
ATOM   1508 1HD2 LEU A  97       0.960  28.289  -2.131  1.00  0.00            
ATOM   1509 2HD2 LEU A  97      -0.591  27.845  -1.235  1.00  0.00            
ATOM   1510 3HD2 LEU A  97       0.951  27.634  -0.513  1.00  0.00            
ATOM   1511  C   LEU A  97      -1.102  27.623  -5.423  1.00  0.00            
ATOM   1512  O   LEU A  97      -1.437  26.996  -6.458  1.00  0.00            
ATOM   1513  N   SER A  98      -0.521  28.790  -5.432  1.00  0.00            
ATOM   1514  H   SER A  98      -0.434  29.317  -4.576  1.00  0.00            
ATOM   1515  CA  SER A  98       0.099  29.434  -6.646  1.00  0.00            
ATOM   1516  HA  SER A  98      -0.643  29.377  -7.436  1.00  0.00            
ATOM   1517  CB  SER A  98       0.291  30.991  -6.324  1.00  0.00            
ATOM   1518  HB2 SER A  98      -0.643  31.525  -6.496  1.00  0.00            
ATOM   1519  HB3 SER A  98       0.468  31.118  -5.255  1.00  0.00            
ATOM   1520  OG  SER A  98       1.375  31.586  -7.030  1.00  0.00            
ATOM   1521  HG  SER A  98       1.590  32.371  -6.536  1.00  0.00            
ATOM   1522  C   SER A  98       1.399  28.706  -6.993  1.00  0.00            
ATOM   1523  O   SER A  98       2.260  28.447  -6.105  1.00  0.00            
ATOM   1524  N   TYR A  99       1.667  28.501  -8.279  1.00  0.00            
ATOM   1525  H   TYR A  99       0.935  28.772  -8.922  1.00  0.00            
ATOM   1526  CA  TYR A  99       2.914  27.889  -8.777  1.00  0.00            
ATOM   1527  HA  TYR A  99       3.001  26.939  -8.262  1.00  0.00            
ATOM   1528  CB  TYR A  99       2.758  27.678 -10.305  1.00  0.00            
ATOM   1529  HB2 TYR A  99       1.845  27.181 -10.615  1.00  0.00            
ATOM   1530  HB3 TYR A  99       2.527  28.652 -10.740  1.00  0.00            
ATOM   1531  CG  TYR A  99       4.051  27.185 -11.035  1.00  0.00            
ATOM   1532  CD1 TYR A  99       4.316  25.820 -11.213  1.00  0.00            
ATOM   1533  HD1 TYR A  99       3.627  25.012 -11.018  1.00  0.00            
ATOM   1534  CE1 TYR A  99       5.495  25.489 -11.868  1.00  0.00            
ATOM   1535  HE1 TYR A  99       5.535  24.516 -12.336  1.00  0.00            
ATOM   1536  CZ  TYR A  99       6.475  26.424 -12.318  1.00  0.00            
ATOM   1537  OH  TYR A  99       7.465  25.964 -13.117  1.00  0.00            
ATOM   1538  HH  TYR A  99       7.964  26.687 -13.492  1.00  0.00            
ATOM   1539  CE2 TYR A  99       6.133  27.730 -12.176  1.00  0.00            
ATOM   1540  HE2 TYR A  99       6.741  28.472 -12.691  1.00  0.00            
ATOM   1541  CD2 TYR A  99       4.969  28.104 -11.514  1.00  0.00            
ATOM   1542  HD2 TYR A  99       4.760  29.111 -11.184  1.00  0.00            
ATOM   1543  C   TYR A  99       4.224  28.668  -8.443  1.00  0.00            
ATOM   1544  O   TYR A  99       5.314  28.171  -8.086  1.00  0.00            
ATOM   1545  N   ASP A 100       4.005  30.017  -8.300  1.00  0.00            
ATOM   1546  H   ASP A 100       3.058  30.278  -8.534  1.00  0.00            
ATOM   1547  CA  ASP A 100       5.111  30.841  -7.758  1.00  0.00            
ATOM   1548  HA  ASP A 100       5.909  30.653  -8.472  1.00  0.00            
ATOM   1549  CB  ASP A 100       4.857  32.350  -7.950  1.00  0.00            
ATOM   1550  HB2 ASP A 100       4.287  32.843  -7.165  1.00  0.00            
ATOM   1551  HB3 ASP A 100       5.806  32.869  -7.837  1.00  0.00            
ATOM   1552  CG  ASP A 100       4.409  32.794  -9.364  1.00  0.00            
ATOM   1553  OD1 ASP A 100       3.937  33.959  -9.465  1.00  0.00            
ATOM   1554  OD2 ASP A 100       4.480  32.102 -10.410  1.00  0.00            
ATOM   1555  C   ASP A 100       5.528  30.547  -6.250  1.00  0.00            
ATOM   1556  O   ASP A 100       6.683  30.702  -5.815  1.00  0.00            
ATOM   1557  N   GLU A 101       4.568  30.136  -5.392  1.00  0.00            
ATOM   1558  H   GLU A 101       3.641  29.951  -5.751  1.00  0.00            
ATOM   1559  CA  GLU A 101       4.811  29.689  -3.986  1.00  0.00            
ATOM   1560  HA  GLU A 101       5.541  30.309  -3.472  1.00  0.00            
ATOM   1561  CB  GLU A 101       3.586  29.513  -3.171  1.00  0.00            
ATOM   1562  HB2 GLU A 101       2.904  28.755  -3.558  1.00  0.00            
ATOM   1563  HB3 GLU A 101       3.902  29.062  -2.229  1.00  0.00            
ATOM   1564  CG  GLU A 101       2.819  30.829  -2.893  1.00  0.00            
ATOM   1565  HG2 GLU A 101       2.214  31.133  -3.754  1.00  0.00            
ATOM   1566  HG3 GLU A 101       2.074  30.585  -2.127  1.00  0.00            
ATOM   1567  CD  GLU A 101       3.750  31.952  -2.424  1.00  0.00            
ATOM   1568  OE1 GLU A 101       4.062  32.171  -1.243  1.00  0.00            
ATOM   1569  OE2 GLU A 101       3.972  32.896  -3.231  1.00  0.00            
ATOM   1570  C   GLU A 101       5.598  28.358  -4.024  1.00  0.00            
ATOM   1571  O   GLU A 101       6.338  28.125  -3.044  1.00  0.00            
ATOM   1572  N   VAL A 102       5.514  27.517  -5.066  1.00  0.00            
ATOM   1573  H   VAL A 102       4.874  27.719  -5.817  1.00  0.00            
ATOM   1574  CA  VAL A 102       6.171  26.189  -5.185  1.00  0.00            
ATOM   1575  HA  VAL A 102       6.414  25.735  -4.224  1.00  0.00            
ATOM   1576  CB  VAL A 102       5.288  25.194  -5.954  1.00  0.00            
ATOM   1577  HB  VAL A 102       4.879  25.582  -6.889  1.00  0.00            
ATOM   1578  CG1 VAL A 102       6.049  23.919  -6.332  1.00  0.00            
ATOM   1579 1HG1 VAL A 102       6.763  24.125  -7.128  1.00  0.00            
ATOM   1580 2HG1 VAL A 102       6.630  23.567  -5.477  1.00  0.00            
ATOM   1581 3HG1 VAL A 102       5.298  23.265  -6.760  1.00  0.00            
ATOM   1582  CG2 VAL A 102       4.099  24.859  -5.112  1.00  0.00            
ATOM   1583 1HG2 VAL A 102       3.430  24.230  -5.694  1.00  0.00            
ATOM   1584 2HG2 VAL A 102       4.538  24.321  -4.271  1.00  0.00            
ATOM   1585 3HG2 VAL A 102       3.660  25.807  -4.814  1.00  0.00            
ATOM   1586  C   VAL A 102       7.556  26.365  -5.822  1.00  0.00            
ATOM   1587  O   VAL A 102       8.461  25.811  -5.272  1.00  0.00            
ATOM   1588  N   VAL A 103       7.679  27.078  -6.934  1.00  0.00            
ATOM   1589  H   VAL A 103       6.806  27.481  -7.247  1.00  0.00            
ATOM   1590  CA  VAL A 103       8.984  27.065  -7.730  1.00  0.00            
ATOM   1591  HA  VAL A 103       9.227  26.025  -7.973  1.00  0.00            
ATOM   1592  CB  VAL A 103       8.742  27.765  -9.174  1.00  0.00            
ATOM   1593  HB  VAL A 103       7.932  27.237  -9.660  1.00  0.00            
ATOM   1594  CG1 VAL A 103       8.577  29.308  -9.108  1.00  0.00            
ATOM   1595 1HG1 VAL A 103       7.891  29.562  -8.295  1.00  0.00            
ATOM   1596 2HG1 VAL A 103       9.494  29.837  -8.841  1.00  0.00            
ATOM   1597 3HG1 VAL A 103       8.167  29.668 -10.055  1.00  0.00            
ATOM   1598  CG2 VAL A 103      10.027  27.467  -9.932  1.00  0.00            
ATOM   1599 1HG2 VAL A 103      10.202  26.403  -9.882  1.00  0.00            
ATOM   1600 2HG2 VAL A 103      10.017  27.787 -10.973  1.00  0.00            
ATOM   1601 3HG2 VAL A 103      10.835  28.046  -9.464  1.00  0.00            
ATOM   1602  C   VAL A 103      10.203  27.645  -6.956  1.00  0.00            
ATOM   1603  O   VAL A 103      11.346  27.152  -6.928  1.00  0.00            
ATOM   1604  N   ASN A 104       9.942  28.739  -6.245  1.00  0.00            
ATOM   1605  H   ASN A 104       8.958  28.897  -6.092  1.00  0.00            
ATOM   1606  CA  ASN A 104      10.869  29.443  -5.284  1.00  0.00            
ATOM   1607  HA  ASN A 104      11.832  29.483  -5.807  1.00  0.00            
ATOM   1608  CB  ASN A 104      10.515  30.933  -5.039  1.00  0.00            
ATOM   1609  HB2 ASN A 104       9.682  31.117  -4.357  1.00  0.00            
ATOM   1610  HB3 ASN A 104      11.417  31.359  -4.597  1.00  0.00            
ATOM   1611  CG  ASN A 104      10.366  31.643  -6.386  1.00  0.00            
ATOM   1612  OD1 ASN A 104      11.362  32.110  -6.986  1.00  0.00            
ATOM   1613  ND2 ASN A 104       9.150  31.991  -6.770  1.00  0.00            
ATOM   1614 1HD2 ASN A 104       8.978  32.389  -7.687  1.00  0.00            
ATOM   1615 2HD2 ASN A 104       8.379  31.488  -6.349  1.00  0.00            
ATOM   1616  C   ASN A 104      11.001  28.650  -4.015  1.00  0.00            
ATOM   1617  O   ASN A 104      11.782  29.114  -3.113  1.00  0.00            
ATOM   1618  N   GLN A 105      10.276  27.554  -3.740  1.00  0.00            
ATOM   1619  H   GLN A 105       9.653  27.111  -4.407  1.00  0.00            
ATOM   1620  CA  GLN A 105      10.479  26.794  -2.500  1.00  0.00            
ATOM   1621  HA  GLN A 105      10.588  27.583  -1.747  1.00  0.00            
ATOM   1622  CB  GLN A 105       9.233  25.997  -2.070  1.00  0.00            
ATOM   1623  HB2 GLN A 105       8.359  26.632  -2.200  1.00  0.00            
ATOM   1624  HB3 GLN A 105       9.021  25.267  -2.849  1.00  0.00            
ATOM   1625  CG  GLN A 105       9.122  25.417  -0.622  1.00  0.00            
ATOM   1626  HG2 GLN A 105       8.202  24.833  -0.604  1.00  0.00            
ATOM   1627  HG3 GLN A 105       9.980  24.798  -0.370  1.00  0.00            
ATOM   1628  CD  GLN A 105       9.008  26.455   0.563  1.00  0.00            
ATOM   1629  OE1 GLN A 105       9.518  27.628   0.410  1.00  0.00            
ATOM   1630  NE2 GLN A 105       8.246  26.156   1.571  1.00  0.00            
ATOM   1631 1HE2 GLN A 105       8.104  26.838   2.309  1.00  0.00            
ATOM   1632 2HE2 GLN A 105       7.841  25.239   1.659  1.00  0.00            
ATOM   1633  C   GLN A 105      11.796  25.976  -2.400  1.00  0.00            
ATOM   1634  O   GLN A 105      12.126  25.454  -1.293  1.00  0.00            
ATOM   1635  N   SER A 106      12.462  25.709  -3.560  1.00  0.00            
ATOM   1636  H   SER A 106      12.162  26.054  -4.463  1.00  0.00            
ATOM   1637  CA  SER A 106      13.655  24.810  -3.617  1.00  0.00            
ATOM   1638  HA  SER A 106      14.117  24.883  -2.632  1.00  0.00            
ATOM   1639  CB  SER A 106      13.215  23.443  -3.997  1.00  0.00            
ATOM   1640  HB2 SER A 106      12.437  23.161  -3.294  1.00  0.00            
ATOM   1641  HB3 SER A 106      12.962  23.532  -5.051  1.00  0.00            
ATOM   1642  OG  SER A 106      14.229  22.431  -3.926  1.00  0.00            
ATOM   1643  HG  SER A 106      14.154  22.039  -3.066  1.00  0.00            
ATOM   1644  C   SER A 106      14.545  25.404  -4.736  1.00  0.00            
ATOM   1645  O   SER A 106      13.945  26.036  -5.597  1.00  0.00            
ATOM   1646  N   SER A 107      15.848  25.298  -4.764  1.00  0.00            
ATOM   1647  H   SER A 107      16.317  24.795  -4.019  1.00  0.00            
ATOM   1648  CA  SER A 107      16.680  25.986  -5.749  1.00  0.00            
ATOM   1649  HA  SER A 107      16.234  26.977  -5.881  1.00  0.00            
ATOM   1650  CB  SER A 107      18.040  26.244  -5.225  1.00  0.00            
ATOM   1651  HB2 SER A 107      18.570  27.092  -5.644  1.00  0.00            
ATOM   1652  HB3 SER A 107      17.918  26.435  -4.151  1.00  0.00            
ATOM   1653  OG  SER A 107      18.887  25.130  -5.285  1.00  0.00            
ATOM   1654  HG  SER A 107      18.502  24.606  -4.583  1.00  0.00            
ATOM   1655  C   SER A 107      16.764  25.302  -7.159  1.00  0.00            
ATOM   1656  O   SER A 107      16.694  24.136  -7.360  1.00  0.00            
ATOM   1657  N   PRO A 108      16.964  26.013  -8.277  1.00  0.00            
ATOM   1658  CD  PRO A 108      17.149  27.475  -8.411  1.00  0.00            
ATOM   1659  HD2 PRO A 108      18.203  27.713  -8.309  1.00  0.00            
ATOM   1660  HD3 PRO A 108      16.614  27.926  -7.566  1.00  0.00            
ATOM   1661  CG  PRO A 108      16.660  27.947  -9.795  1.00  0.00            
ATOM   1662  HG2 PRO A 108      17.268  28.682 -10.328  1.00  0.00            
ATOM   1663  HG3 PRO A 108      15.587  28.071  -9.687  1.00  0.00            
ATOM   1664  CB  PRO A 108      17.064  26.648 -10.575  1.00  0.00            
ATOM   1665  HB2 PRO A 108      18.126  26.703 -10.811  1.00  0.00            
ATOM   1666  HB3 PRO A 108      16.443  26.562 -11.466  1.00  0.00            
ATOM   1667  CA  PRO A 108      16.846  25.464  -9.638  1.00  0.00            
ATOM   1668  HA  PRO A 108      15.810  25.175  -9.774  1.00  0.00            
ATOM   1669  C   PRO A 108      17.780  24.316 -10.044  1.00  0.00            
ATOM   1670  O   PRO A 108      17.548  23.677 -11.080  1.00  0.00            
ATOM   1671  N   SER A 109      18.776  23.920  -9.248  1.00  0.00            
ATOM   1672  H   SER A 109      18.957  24.584  -8.511  1.00  0.00            
ATOM   1673  CA  SER A 109      19.531  22.646  -9.372  1.00  0.00            
ATOM   1674  HA  SER A 109      19.972  22.699 -10.370  1.00  0.00            
ATOM   1675  CB  SER A 109      20.595  22.639  -8.246  1.00  0.00            
ATOM   1676  HB2 SER A 109      21.231  21.758  -8.357  1.00  0.00            
ATOM   1677  HB3 SER A 109      21.296  23.471  -8.331  1.00  0.00            
ATOM   1678  OG  SER A 109      20.067  22.551  -6.962  1.00  0.00            
ATOM   1679  HG  SER A 109      19.618  23.384  -6.804  1.00  0.00            
ATOM   1680  C   SER A 109      18.612  21.393  -9.188  1.00  0.00            
ATOM   1681  O   SER A 109      18.788  20.394  -9.917  1.00  0.00            
ATOM   1682  N   ASN A 110      17.632  21.488  -8.290  1.00  0.00            
ATOM   1683  H   ASN A 110      17.603  22.360  -7.796  1.00  0.00            
ATOM   1684  CA  ASN A 110      16.755  20.466  -7.825  1.00  0.00            
ATOM   1685  HA  ASN A 110      17.431  19.654  -7.587  1.00  0.00            
ATOM   1686  CB  ASN A 110      15.995  20.833  -6.535  1.00  0.00            
ATOM   1687  HB2 ASN A 110      16.574  21.588  -6.003  1.00  0.00            
ATOM   1688  HB3 ASN A 110      15.164  21.445  -6.868  1.00  0.00            
ATOM   1689  CG  ASN A 110      15.555  19.596  -5.749  1.00  0.00            
ATOM   1690  OD1 ASN A 110      15.627  18.448  -6.195  1.00  0.00            
ATOM   1691  ND2 ASN A 110      14.951  19.773  -4.565  1.00  0.00            
ATOM   1692 1HD2 ASN A 110      14.673  19.019  -3.956  1.00  0.00            
ATOM   1693 2HD2 ASN A 110      14.528  20.684  -4.476  1.00  0.00            
ATOM   1694  C   ASN A 110      15.780  20.022  -8.838  1.00  0.00            
ATOM   1695  O   ASN A 110      15.255  20.802  -9.643  1.00  0.00            
ATOM   1696  N   CYS A 111      15.525  18.736  -8.888  1.00  0.00            
ATOM   1697  H   CYS A 111      16.009  18.003  -8.400  1.00  0.00            
ATOM   1698  CA  CYS A 111      14.407  18.279  -9.765  1.00  0.00            
ATOM   1699  HA  CYS A 111      13.792  19.157  -9.992  1.00  0.00            
ATOM   1700  CB  CYS A 111      14.971  17.693 -11.092  1.00  0.00            
ATOM   1701  HB2 CYS A 111      15.357  16.695 -10.938  1.00  0.00            
ATOM   1702  HB3 CYS A 111      14.079  17.471 -11.681  1.00  0.00            
ATOM   1703  SG  CYS A 111      16.262  18.712 -11.876  1.00  0.00            
ATOM   1704  HG  CYS A 111      16.173  19.618 -10.887  1.00  0.00            
ATOM   1705  C   CYS A 111      13.563  17.174  -9.099  1.00  0.00            
ATOM   1706  O   CYS A 111      12.763  16.462  -9.710  1.00  0.00            
ATOM   1707  N   THR A 112      13.725  17.034  -7.765  1.00  0.00            
ATOM   1708  H   THR A 112      14.264  17.742  -7.281  1.00  0.00            
ATOM   1709  CA  THR A 112      13.366  15.824  -7.038  1.00  0.00            
ATOM   1710  HA  THR A 112      12.986  15.033  -7.686  1.00  0.00            
ATOM   1711  CB  THR A 112      14.528  15.102  -6.256  1.00  0.00            
ATOM   1712  HB  THR A 112      14.967  15.792  -5.548  1.00  0.00            
ATOM   1713  CG2 THR A 112      14.007  13.899  -5.593  1.00  0.00            
ATOM   1714 1HG2 THR A 112      13.249  14.128  -4.849  1.00  0.00            
ATOM   1715 2HG2 THR A 112      13.387  13.272  -6.226  1.00  0.00            
ATOM   1716 3HG2 THR A 112      14.818  13.268  -5.222  1.00  0.00            
ATOM   1717  OG1 THR A 112      15.580  14.648  -7.055  1.00  0.00            
ATOM   1718  HG1 THR A 112      16.006  15.412  -7.448  1.00  0.00            
ATOM   1719  C   THR A 112      12.268  16.180  -6.015  1.00  0.00            
ATOM   1720  O   THR A 112      12.285  17.287  -5.508  1.00  0.00            
ATOM   1721  N   VAL A 113      11.246  15.249  -5.962  1.00  0.00            
ATOM   1722  H   VAL A 113      11.408  14.370  -6.448  1.00  0.00            
ATOM   1723  CA  VAL A 113       9.945  15.441  -5.465  1.00  0.00            
ATOM   1724  HA  VAL A 113       9.882  16.422  -4.980  1.00  0.00            
ATOM   1725  CB  VAL A 113       8.914  15.472  -6.598  1.00  0.00            
ATOM   1726  HB  VAL A 113       9.004  14.619  -7.266  1.00  0.00            
ATOM   1727  CG1 VAL A 113       7.425  15.418  -6.063  1.00  0.00            
ATOM   1728 1HG1 VAL A 113       6.826  15.303  -6.965  1.00  0.00            
ATOM   1729 2HG1 VAL A 113       7.399  14.575  -5.379  1.00  0.00            
ATOM   1730 3HG1 VAL A 113       7.201  16.296  -5.443  1.00  0.00            
ATOM   1731  CG2 VAL A 113       8.991  16.753  -7.353  1.00  0.00            
ATOM   1732 1HG2 VAL A 113       8.320  16.928  -8.202  1.00  0.00            
ATOM   1733 2HG2 VAL A 113       8.754  17.592  -6.698  1.00  0.00            
ATOM   1734 3HG2 VAL A 113       9.991  16.886  -7.769  1.00  0.00            
ATOM   1735  C   VAL A 113       9.682  14.412  -4.341  1.00  0.00            
ATOM   1736  O   VAL A 113      10.140  13.265  -4.514  1.00  0.00            
ATOM   1737  N   TYR A 114       8.981  14.719  -3.251  1.00  0.00            
ATOM   1738  H   TYR A 114       8.627  15.664  -3.309  1.00  0.00            
ATOM   1739  CA  TYR A 114       8.389  13.771  -2.257  1.00  0.00            
ATOM   1740  HA  TYR A 114       8.920  12.826  -2.381  1.00  0.00            
ATOM   1741  CB  TYR A 114       8.764  14.286  -0.861  1.00  0.00            
ATOM   1742  HB2 TYR A 114       9.831  14.094  -0.774  1.00  0.00            
ATOM   1743  HB3 TYR A 114       8.779  15.370  -0.781  1.00  0.00            
ATOM   1744  CG  TYR A 114       7.974  13.763   0.354  1.00  0.00            
ATOM   1745  CD1 TYR A 114       6.804  14.485   0.774  1.00  0.00            
ATOM   1746  HD1 TYR A 114       6.453  15.313   0.162  1.00  0.00            
ATOM   1747  CE1 TYR A 114       6.074  14.163   1.898  1.00  0.00            
ATOM   1748  HE1 TYR A 114       5.253  14.762   2.251  1.00  0.00            
ATOM   1749  CZ  TYR A 114       6.549  13.004   2.592  1.00  0.00            
ATOM   1750  OH  TYR A 114       6.016  12.666   3.773  1.00  0.00            
ATOM   1751  HH  TYR A 114       6.519  11.981   4.213  1.00  0.00            
ATOM   1752  CE2 TYR A 114       7.796  12.388   2.297  1.00  0.00            
ATOM   1753  HE2 TYR A 114       8.189  11.598   2.929  1.00  0.00            
ATOM   1754  CD2 TYR A 114       8.469  12.692   1.071  1.00  0.00            
ATOM   1755  HD2 TYR A 114       9.353  12.174   0.702  1.00  0.00            
ATOM   1756  C   TYR A 114       6.828  13.699  -2.389  1.00  0.00            
ATOM   1757  O   TYR A 114       6.144  14.731  -2.558  1.00  0.00            
ATOM   1758  N   CYS A 115       6.220  12.552  -2.143  1.00  0.00            
ATOM   1759  H   CYS A 115       6.682  11.657  -1.992  1.00  0.00            
ATOM   1760  CA  CYS A 115       4.835  12.473  -1.861  1.00  0.00            
ATOM   1761  HA  CYS A 115       4.425  13.464  -1.640  1.00  0.00            
ATOM   1762  CB  CYS A 115       4.167  11.941  -3.104  1.00  0.00            
ATOM   1763  HB2 CYS A 115       4.611  12.411  -3.986  1.00  0.00            
ATOM   1764  HB3 CYS A 115       4.307  10.873  -3.299  1.00  0.00            
ATOM   1765  SG  CYS A 115       2.390  12.197  -2.971  1.00  0.00            
ATOM   1766  HG  CYS A 115       2.329  11.268  -2.012  1.00  0.00            
ATOM   1767  C   CYS A 115       4.599  11.572  -0.590  1.00  0.00            
ATOM   1768  O   CYS A 115       4.979  10.365  -0.702  1.00  0.00            
ATOM   1769  N   GLY A 116       4.091  12.075   0.514  1.00  0.00            
ATOM   1770  H   GLY A 116       4.017  13.078   0.458  1.00  0.00            
ATOM   1771  CA  GLY A 116       3.763  11.278   1.742  1.00  0.00            
ATOM   1772  HA2 GLY A 116       4.320  10.339   1.786  1.00  0.00            
ATOM   1773  HA3 GLY A 116       3.919  11.839   2.664  1.00  0.00            
ATOM   1774  C   GLY A 116       2.350  10.814   1.779  1.00  0.00            
ATOM   1775  O   GLY A 116       1.536  11.198   1.007  1.00  0.00            
ATOM   1776  N   GLY A 117       2.082   9.904   2.700  1.00  0.00            
ATOM   1777  H   GLY A 117       2.923   9.624   3.191  1.00  0.00            
ATOM   1778  CA  GLY A 117       0.816   9.142   2.755  1.00  0.00            
ATOM   1779  HA2 GLY A 117       0.957   8.282   3.411  1.00  0.00            
ATOM   1780  HA3 GLY A 117       0.119   9.875   3.161  1.00  0.00            
ATOM   1781  C   GLY A 117       0.417   8.614   1.384  1.00  0.00            
ATOM   1782  O   GLY A 117       1.205   8.435   0.496  1.00  0.00            
ATOM   1783  N   VAL A 118      -0.912   8.374   1.238  1.00  0.00            
ATOM   1784  H   VAL A 118      -1.500   8.497   2.049  1.00  0.00            
ATOM   1785  CA  VAL A 118      -1.575   7.920   0.041  1.00  0.00            
ATOM   1786  HA  VAL A 118      -2.538   7.521   0.384  1.00  0.00            
ATOM   1787  CB  VAL A 118      -2.094   9.003  -0.862  1.00  0.00            
ATOM   1788  HB  VAL A 118      -2.736   8.601  -1.641  1.00  0.00            
ATOM   1789  CG1 VAL A 118      -2.791  10.144  -0.178  1.00  0.00            
ATOM   1790 1HG1 VAL A 118      -3.769   9.773   0.134  1.00  0.00            
ATOM   1791 2HG1 VAL A 118      -2.271  10.354   0.761  1.00  0.00            
ATOM   1792 3HG1 VAL A 118      -2.940  10.994  -0.851  1.00  0.00            
ATOM   1793  CG2 VAL A 118      -1.018   9.630  -1.718  1.00  0.00            
ATOM   1794 1HG2 VAL A 118      -0.532   8.925  -2.378  1.00  0.00            
ATOM   1795 2HG2 VAL A 118      -1.412  10.387  -2.402  1.00  0.00            
ATOM   1796 3HG2 VAL A 118      -0.252  10.132  -1.129  1.00  0.00            
ATOM   1797  C   VAL A 118      -1.006   6.684  -0.680  1.00  0.00            
ATOM   1798  O   VAL A 118      -1.300   6.476  -1.853  1.00  0.00            
ATOM   1799  N   THR A 119      -0.089   5.929  -0.090  1.00  0.00            
ATOM   1800  H   THR A 119       0.266   6.139   0.830  1.00  0.00            
ATOM   1801  CA  THR A 119       0.596   4.801  -0.726  1.00  0.00            
ATOM   1802  HA  THR A 119       0.837   5.240  -1.692  1.00  0.00            
ATOM   1803  CB  THR A 119       1.843   4.372   0.050  1.00  0.00            
ATOM   1804  HB  THR A 119       2.225   3.498  -0.501  1.00  0.00            
ATOM   1805  CG2 THR A 119       2.867   5.486  -0.196  1.00  0.00            
ATOM   1806 1HG2 THR A 119       2.896   5.760  -1.251  1.00  0.00            
ATOM   1807 2HG2 THR A 119       2.597   6.301   0.466  1.00  0.00            
ATOM   1808 3HG2 THR A 119       3.871   5.098  -0.031  1.00  0.00            
ATOM   1809  OG1 THR A 119       1.680   4.132   1.416  1.00  0.00            
ATOM   1810  HG1 THR A 119       1.241   3.282   1.445  1.00  0.00            
ATOM   1811  C   THR A 119      -0.327   3.614  -1.066  1.00  0.00            
ATOM   1812  O   THR A 119      -0.028   2.862  -1.931  1.00  0.00            
ATOM   1813  N   SER A 120      -1.526   3.456  -0.448  1.00  0.00            
ATOM   1814  H   SER A 120      -1.820   4.193   0.188  1.00  0.00            
ATOM   1815  CA  SER A 120      -2.512   2.335  -0.602  1.00  0.00            
ATOM   1816  HA  SER A 120      -2.034   1.356  -0.536  1.00  0.00            
ATOM   1817  CB  SER A 120      -3.443   2.434   0.585  1.00  0.00            
ATOM   1818  HB2 SER A 120      -2.785   2.398   1.447  1.00  0.00            
ATOM   1819  HB3 SER A 120      -4.010   3.358   0.481  1.00  0.00            
ATOM   1820  OG  SER A 120      -4.366   1.362   0.608  1.00  0.00            
ATOM   1821  HG  SER A 120      -3.771   0.650   0.349  1.00  0.00            
ATOM   1822  C   SER A 120      -3.252   2.268  -1.942  1.00  0.00            
ATOM   1823  O   SER A 120      -3.936   1.270  -2.253  1.00  0.00            
ATOM   1824  N   GLY A 121      -3.109   3.306  -2.713  1.00  0.00            
ATOM   1825  H   GLY A 121      -2.607   4.086  -2.299  1.00  0.00            
ATOM   1826  CA  GLY A 121      -3.655   3.450  -4.066  1.00  0.00            
ATOM   1827  HA2 GLY A 121      -4.105   2.498  -4.351  1.00  0.00            
ATOM   1828  HA3 GLY A 121      -4.506   4.133  -4.096  1.00  0.00            
ATOM   1829  C   GLY A 121      -2.808   3.911  -5.299  1.00  0.00            
ATOM   1830  O   GLY A 121      -3.432   4.554  -6.133  1.00  0.00            
ATOM   1831  N   LEU A 122      -1.441   3.881  -5.235  1.00  0.00            
ATOM   1832  H   LEU A 122      -1.077   3.442  -4.411  1.00  0.00            
ATOM   1833  CA  LEU A 122      -0.526   4.619  -6.159  1.00  0.00            
ATOM   1834  HA  LEU A 122      -0.937   4.628  -7.171  1.00  0.00            
ATOM   1835  CB  LEU A 122      -0.303   6.114  -5.793  1.00  0.00            
ATOM   1836  HB2 LEU A 122       0.239   6.117  -4.843  1.00  0.00            
ATOM   1837  HB3 LEU A 122       0.448   6.585  -6.427  1.00  0.00            
ATOM   1838  CG  LEU A 122      -1.498   7.017  -5.630  1.00  0.00            
ATOM   1839  HG  LEU A 122      -2.164   6.607  -4.876  1.00  0.00            
ATOM   1840  CD1 LEU A 122      -0.963   8.282  -5.050  1.00  0.00            
ATOM   1841 1HD1 LEU A 122      -1.784   8.872  -4.630  1.00  0.00            
ATOM   1842 2HD1 LEU A 122      -0.289   8.040  -4.229  1.00  0.00            
ATOM   1843 3HD1 LEU A 122      -0.532   8.916  -5.821  1.00  0.00            
ATOM   1844  CD2 LEU A 122      -2.074   7.313  -6.976  1.00  0.00            
ATOM   1845 1HD2 LEU A 122      -1.328   7.737  -7.636  1.00  0.00            
ATOM   1846 2HD2 LEU A 122      -2.555   6.411  -7.366  1.00  0.00            
ATOM   1847 3HD2 LEU A 122      -2.926   7.958  -6.737  1.00  0.00            
ATOM   1848  C   LEU A 122       0.865   3.904  -6.305  1.00  0.00            
ATOM   1849  O   LEU A 122       1.969   4.473  -6.064  1.00  0.00            
ATOM   1850  N   THR A 123       0.872   2.613  -6.468  1.00  0.00            
ATOM   1851  H   THR A 123      -0.026   2.162  -6.338  1.00  0.00            
ATOM   1852  CA  THR A 123       2.053   1.825  -6.832  1.00  0.00            
ATOM   1853  HA  THR A 123       2.715   1.777  -5.976  1.00  0.00            
ATOM   1854  CB  THR A 123       1.596   0.418  -7.114  1.00  0.00            
ATOM   1855  HB  THR A 123       0.861  -0.060  -6.455  1.00  0.00            
ATOM   1856  CG2 THR A 123       1.125   0.161  -8.511  1.00  0.00            
ATOM   1857 1HG2 THR A 123       0.762  -0.862  -8.660  1.00  0.00            
ATOM   1858 2HG2 THR A 123       0.237   0.776  -8.646  1.00  0.00            
ATOM   1859 3HG2 THR A 123       1.910   0.371  -9.231  1.00  0.00            
ATOM   1860  OG1 THR A 123       2.769  -0.316  -6.806  1.00  0.00            
ATOM   1861  HG1 THR A 123       2.593  -1.189  -7.181  1.00  0.00            
ATOM   1862  C   THR A 123       2.877   2.312  -7.968  1.00  0.00            
ATOM   1863  O   THR A 123       2.300   3.105  -8.801  1.00  0.00            
ATOM   1864  N   GLU A 124       4.102   1.853  -8.161  1.00  0.00            
ATOM   1865  H   GLU A 124       4.399   0.968  -7.787  1.00  0.00            
ATOM   1866  CA  GLU A 124       5.116   2.646  -8.963  1.00  0.00            
ATOM   1867  HA  GLU A 124       5.368   3.630  -8.571  1.00  0.00            
ATOM   1868  CB  GLU A 124       6.453   1.926  -8.907  1.00  0.00            
ATOM   1869  HB2 GLU A 124       6.515   1.697  -7.843  1.00  0.00            
ATOM   1870  HB3 GLU A 124       6.414   1.047  -9.551  1.00  0.00            
ATOM   1871  CG  GLU A 124       7.606   2.825  -9.294  1.00  0.00            
ATOM   1872  HG2 GLU A 124       7.373   3.372 -10.203  1.00  0.00            
ATOM   1873  HG3 GLU A 124       7.834   3.524  -8.492  1.00  0.00            
ATOM   1874  CD  GLU A 124       8.876   2.026  -9.362  1.00  0.00            
ATOM   1875  OE1 GLU A 124       9.449   1.885 -10.508  1.00  0.00            
ATOM   1876  OE2 GLU A 124       9.280   1.338  -8.415  1.00  0.00            
ATOM   1877  C   GLU A 124       4.702   2.882 -10.354  1.00  0.00            
ATOM   1878  O   GLU A 124       4.784   3.995 -10.888  1.00  0.00            
ATOM   1879  N   GLN A 125       4.344   1.856 -11.097  1.00  0.00            
ATOM   1880  H   GLN A 125       4.463   0.928 -10.716  1.00  0.00            
ATOM   1881  CA  GLN A 125       3.919   1.902 -12.516  1.00  0.00            
ATOM   1882  HA  GLN A 125       4.732   2.442 -13.013  1.00  0.00            
ATOM   1883  CB  GLN A 125       3.680   0.554 -13.086  1.00  0.00            
ATOM   1884  HB2 GLN A 125       4.485  -0.163 -12.907  1.00  0.00            
ATOM   1885  HB3 GLN A 125       2.720   0.132 -12.808  1.00  0.00            
ATOM   1886  CG  GLN A 125       3.430   0.613 -14.650  1.00  0.00            
ATOM   1887  HG2 GLN A 125       2.522   1.181 -14.854  1.00  0.00            
ATOM   1888  HG3 GLN A 125       4.325   1.044 -15.103  1.00  0.00            
ATOM   1889  CD  GLN A 125       3.212  -0.772 -15.279  1.00  0.00            
ATOM   1890  OE1 GLN A 125       2.855  -1.737 -14.704  1.00  0.00            
ATOM   1891  NE2 GLN A 125       3.426  -0.979 -16.567  1.00  0.00            
ATOM   1892 1HE2 GLN A 125       3.317  -1.927 -16.912  1.00  0.00            
ATOM   1893 2HE2 GLN A 125       3.675  -0.275 -17.244  1.00  0.00            
ATOM   1894  C   GLN A 125       2.732   2.860 -12.586  1.00  0.00            
ATOM   1895  O   GLN A 125       2.621   3.702 -13.447  1.00  0.00            
ATOM   1896  N   LEU A 126       1.784   2.732 -11.638  1.00  0.00            
ATOM   1897  H   LEU A 126       1.750   1.912 -11.036  1.00  0.00            
ATOM   1898  CA  LEU A 126       0.633   3.627 -11.609  1.00  0.00            
ATOM   1899  HA  LEU A 126       0.104   3.723 -12.562  1.00  0.00            
ATOM   1900  CB  LEU A 126      -0.462   2.976 -10.703  1.00  0.00            
ATOM   1901  HB2 LEU A 126      -0.704   1.989 -11.115  1.00  0.00            
ATOM   1902  HB3 LEU A 126       0.028   2.954  -9.726  1.00  0.00            
ATOM   1903  CG  LEU A 126      -1.750   3.886 -10.473  1.00  0.00            
ATOM   1904  HG  LEU A 126      -1.377   4.821 -10.047  1.00  0.00            
ATOM   1905  CD1 LEU A 126      -2.448   4.193 -11.797  1.00  0.00            
ATOM   1906 1HD1 LEU A 126      -2.901   3.293 -12.218  1.00  0.00            
ATOM   1907 2HD1 LEU A 126      -3.254   4.889 -11.542  1.00  0.00            
ATOM   1908 3HD1 LEU A 126      -1.693   4.659 -12.418  1.00  0.00            
ATOM   1909  CD2 LEU A 126      -2.779   3.157  -9.451  1.00  0.00            
ATOM   1910 1HD2 LEU A 126      -3.344   2.337  -9.895  1.00  0.00            
ATOM   1911 2HD2 LEU A 126      -2.231   2.785  -8.579  1.00  0.00            
ATOM   1912 3HD2 LEU A 126      -3.387   3.999  -9.112  1.00  0.00            
ATOM   1913  C   LEU A 126       0.989   5.104 -11.177  1.00  0.00            
ATOM   1914  O   LEU A 126       0.200   6.028 -11.535  1.00  0.00            
ATOM   1915  N   MET A 127       2.001   5.313 -10.428  1.00  0.00            
ATOM   1916  H   MET A 127       2.605   4.558 -10.139  1.00  0.00            
ATOM   1917  CA  MET A 127       2.434   6.678 -10.016  1.00  0.00            
ATOM   1918  HA  MET A 127       1.530   7.236  -9.791  1.00  0.00            
ATOM   1919  CB  MET A 127       3.387   6.623  -8.792  1.00  0.00            
ATOM   1920  HB2 MET A 127       2.870   6.069  -8.011  1.00  0.00            
ATOM   1921  HB3 MET A 127       4.231   6.100  -9.246  1.00  0.00            
ATOM   1922  CG  MET A 127       3.695   7.972  -8.178  1.00  0.00            
ATOM   1923  HG2 MET A 127       4.213   8.619  -8.896  1.00  0.00            
ATOM   1924  HG3 MET A 127       2.740   8.408  -7.879  1.00  0.00            
ATOM   1925  SD  MET A 127       4.749   7.815  -6.700  1.00  0.00            
ATOM   1926  CE  MET A 127       3.464   7.813  -5.451  1.00  0.00            
ATOM   1927  HE1 MET A 127       2.710   7.035  -5.557  1.00  0.00            
ATOM   1928  HE2 MET A 127       3.916   7.779  -4.460  1.00  0.00            
ATOM   1929  HE3 MET A 127       2.867   8.729  -5.446  1.00  0.00            
ATOM   1930  C   MET A 127       3.145   7.308 -11.251  1.00  0.00            
ATOM   1931  O   MET A 127       2.872   8.491 -11.572  1.00  0.00            
ATOM   1932  N   ARG A 128       3.829   6.493 -12.011  1.00  0.00            
ATOM   1933  H   ARG A 128       4.022   5.564 -11.658  1.00  0.00            
ATOM   1934  CA  ARG A 128       4.317   6.943 -13.395  1.00  0.00            
ATOM   1935  HA  ARG A 128       4.975   7.788 -13.210  1.00  0.00            
ATOM   1936  CB  ARG A 128       5.045   5.848 -14.116  1.00  0.00            
ATOM   1937  HB2 ARG A 128       4.559   4.895 -13.903  1.00  0.00            
ATOM   1938  HB3 ARG A 128       4.947   5.976 -15.188  1.00  0.00            
ATOM   1939  CG  ARG A 128       6.544   5.891 -13.742  1.00  0.00            
ATOM   1940  HG2 ARG A 128       6.862   6.929 -13.654  1.00  0.00            
ATOM   1941  HG3 ARG A 128       6.670   5.492 -12.742  1.00  0.00            
ATOM   1942  CD  ARG A 128       7.416   5.062 -14.638  1.00  0.00            
ATOM   1943  HD2 ARG A 128       7.021   4.049 -14.632  1.00  0.00            
ATOM   1944  HD3 ARG A 128       7.239   5.423 -15.648  1.00  0.00            
ATOM   1945  NE  ARG A 128       8.845   5.141 -14.270  1.00  0.00            
ATOM   1946  HE  ARG A 128       9.185   4.526 -13.543  1.00  0.00            
ATOM   1947  CZ  ARG A 128       9.804   5.927 -14.784  1.00  0.00            
ATOM   1948  NH1 ARG A 128       9.585   6.916 -15.681  1.00  0.00            
ATOM   1949 1HH1 ARG A 128       8.647   7.267 -15.777  1.00  0.00            
ATOM   1950 2HH1 ARG A 128      10.370   7.509 -15.911  1.00  0.00            
ATOM   1951  NH2 ARG A 128      10.995   5.797 -14.405  1.00  0.00            
ATOM   1952 1HH2 ARG A 128      11.328   5.061 -13.806  1.00  0.00            
ATOM   1953 2HH2 ARG A 128      11.770   6.157 -14.934  1.00  0.00            
ATOM   1954  C   ARG A 128       3.247   7.533 -14.231  1.00  0.00            
ATOM   1955  O   ARG A 128       3.319   8.671 -14.658  1.00  0.00            
ATOM   1956  N   GLN A 129       2.248   6.720 -14.539  1.00  0.00            
ATOM   1957  H   GLN A 129       2.403   5.739 -14.338  1.00  0.00            
ATOM   1958  CA  GLN A 129       1.045   7.013 -15.328  1.00  0.00            
ATOM   1959  HA  GLN A 129       1.396   7.230 -16.336  1.00  0.00            
ATOM   1960  CB  GLN A 129       0.142   5.748 -15.255  1.00  0.00            
ATOM   1961  HB2 GLN A 129       0.029   5.493 -14.201  1.00  0.00            
ATOM   1962  HB3 GLN A 129      -0.828   5.981 -15.714  1.00  0.00            
ATOM   1963  CG  GLN A 129       0.661   4.501 -15.974  1.00  0.00            
ATOM   1964  HG2 GLN A 129       0.606   4.795 -17.029  1.00  0.00            
ATOM   1965  HG3 GLN A 129       1.634   4.188 -15.604  1.00  0.00            
ATOM   1966  CD  GLN A 129      -0.336   3.374 -15.946  1.00  0.00            
ATOM   1967  OE1 GLN A 129      -1.217   3.349 -15.084  1.00  0.00            
ATOM   1968  NE2 GLN A 129      -0.263   2.409 -16.797  1.00  0.00            
ATOM   1969 1HE2 GLN A 129      -1.039   1.779 -16.735  1.00  0.00            
ATOM   1970 2HE2 GLN A 129       0.562   2.374 -17.384  1.00  0.00            
ATOM   1971  C   GLN A 129       0.269   8.225 -14.821  1.00  0.00            
ATOM   1972  O   GLN A 129      -0.181   8.947 -15.655  1.00  0.00            
ATOM   1973  N   THR A 130       0.183   8.438 -13.519  1.00  0.00            
ATOM   1974  H   THR A 130       0.650   7.774 -12.918  1.00  0.00            
ATOM   1975  CA  THR A 130      -0.477   9.673 -12.845  1.00  0.00            
ATOM   1976  HA  THR A 130      -1.327  10.003 -13.439  1.00  0.00            
ATOM   1977  CB  THR A 130      -0.781   9.383 -11.351  1.00  0.00            
ATOM   1978  HB  THR A 130       0.115   9.179 -10.757  1.00  0.00            
ATOM   1979  CG2 THR A 130      -1.604  10.526 -10.726  1.00  0.00            
ATOM   1980 1HG2 THR A 130      -0.948  11.360 -10.506  1.00  0.00            
ATOM   1981 2HG2 THR A 130      -2.454  10.825 -11.341  1.00  0.00            
ATOM   1982 3HG2 THR A 130      -2.037  10.147  -9.801  1.00  0.00            
ATOM   1983  OG1 THR A 130      -1.605   8.264 -11.295  1.00  0.00            
ATOM   1984  HG1 THR A 130      -1.151   7.453 -11.525  1.00  0.00            
ATOM   1985  C   THR A 130       0.438  10.984 -12.933  1.00  0.00            
ATOM   1986  O   THR A 130      -0.008  12.069 -13.216  1.00  0.00            
ATOM   1987  N   PHE A 131       1.805  10.855 -12.855  1.00  0.00            
ATOM   1988  H   PHE A 131       2.114   9.968 -12.468  1.00  0.00            
ATOM   1989  CA  PHE A 131       2.796  11.989 -12.705  1.00  0.00            
ATOM   1990  HA  PHE A 131       2.237  12.863 -12.397  1.00  0.00            
ATOM   1991  CB  PHE A 131       3.880  11.692 -11.601  1.00  0.00            
ATOM   1992  HB2 PHE A 131       4.344  10.722 -11.741  1.00  0.00            
ATOM   1993  HB3 PHE A 131       4.779  12.282 -11.793  1.00  0.00            
ATOM   1994  CG  PHE A 131       3.571  11.974 -10.185  1.00  0.00            
ATOM   1995  CD1 PHE A 131       2.734  11.068  -9.495  1.00  0.00            
ATOM   1996  HD1 PHE A 131       2.220  10.267 -10.007  1.00  0.00            
ATOM   1997  CE1 PHE A 131       2.421  11.190  -8.128  1.00  0.00            
ATOM   1998  HE1 PHE A 131       1.752  10.473  -7.689  1.00  0.00            
ATOM   1999  CZ  PHE A 131       3.062  12.123  -7.327  1.00  0.00            
ATOM   2000  HZ  PHE A 131       2.811  12.095  -6.276  1.00  0.00            
ATOM   2001  CE2 PHE A 131       3.863  13.042  -8.003  1.00  0.00            
ATOM   2002  HE2 PHE A 131       4.359  13.822  -7.430  1.00  0.00            
ATOM   2003  CD2 PHE A 131       4.081  13.033  -9.415  1.00  0.00            
ATOM   2004  HD2 PHE A 131       4.603  13.864  -9.870  1.00  0.00            
ATOM   2005  C   PHE A 131       3.482  12.412 -14.059  1.00  0.00            
ATOM   2006  O   PHE A 131       3.894  13.537 -14.189  1.00  0.00            
ATOM   2007  N   SER A 132       3.482  11.511 -15.054  1.00  0.00            
ATOM   2008  H   SER A 132       3.112  10.585 -14.877  1.00  0.00            
ATOM   2009  CA  SER A 132       4.371  11.658 -16.183  1.00  0.00            
ATOM   2010  HA  SER A 132       5.224  12.045 -15.633  1.00  0.00            
ATOM   2011  CB  SER A 132       4.680  10.389 -16.924  1.00  0.00            
ATOM   2012  HB2 SER A 132       4.878   9.595 -16.194  1.00  0.00            
ATOM   2013  HB3 SER A 132       3.788  10.120 -17.486  1.00  0.00            
ATOM   2014  OG  SER A 132       5.629  10.563 -17.996  1.00  0.00            
ATOM   2015  HG  SER A 132       5.921  11.467 -17.860  1.00  0.00            
ATOM   2016  C   SER A 132       3.997  12.810 -17.199  1.00  0.00            
ATOM   2017  O   SER A 132       4.890  13.451 -17.770  1.00  0.00            
ATOM   2018  N   PRO A 133       2.735  13.204 -17.410  1.00  0.00            
ATOM   2019  CD  PRO A 133       1.495  12.426 -17.273  1.00  0.00            
ATOM   2020  HD2 PRO A 133       1.091  12.598 -16.280  1.00  0.00            
ATOM   2021  HD3 PRO A 133       1.657  11.357 -17.467  1.00  0.00            
ATOM   2022  CG  PRO A 133       0.526  12.956 -18.328  1.00  0.00            
ATOM   2023  HG2 PRO A 133      -0.493  12.857 -17.957  1.00  0.00            
ATOM   2024  HG3 PRO A 133       0.709  12.416 -19.264  1.00  0.00            
ATOM   2025  CB  PRO A 133       0.908  14.427 -18.307  1.00  0.00            
ATOM   2026  HB2 PRO A 133       0.512  14.987 -17.463  1.00  0.00            
ATOM   2027  HB3 PRO A 133       0.615  14.902 -19.247  1.00  0.00            
ATOM   2028  CA  PRO A 133       2.406  14.384 -18.190  1.00  0.00            
ATOM   2029  HA  PRO A 133       2.825  14.438 -19.190  1.00  0.00            
ATOM   2030  C   PRO A 133       2.860  15.723 -17.565  1.00  0.00            
ATOM   2031  O   PRO A 133       3.036  16.708 -18.240  1.00  0.00            
ATOM   2032  N   PHE A 134       3.301  15.737 -16.284  1.00  0.00            
ATOM   2033  H   PHE A 134       3.164  14.966 -15.641  1.00  0.00            
ATOM   2034  CA  PHE A 134       3.950  16.971 -15.676  1.00  0.00            
ATOM   2035  HA  PHE A 134       3.392  17.833 -16.044  1.00  0.00            
ATOM   2036  CB  PHE A 134       3.858  16.941 -14.148  1.00  0.00            
ATOM   2037  HB2 PHE A 134       4.659  16.419 -13.636  1.00  0.00            
ATOM   2038  HB3 PHE A 134       4.087  17.942 -13.806  1.00  0.00            
ATOM   2039  CG  PHE A 134       2.573  16.542 -13.544  1.00  0.00            
ATOM   2040  CD1 PHE A 134       2.552  15.686 -12.439  1.00  0.00            
ATOM   2041  HD1 PHE A 134       3.483  15.180 -12.193  1.00  0.00            
ATOM   2042  CE1 PHE A 134       1.386  15.366 -11.740  1.00  0.00            
ATOM   2043  HE1 PHE A 134       1.407  14.746 -10.857  1.00  0.00            
ATOM   2044  CZ  PHE A 134       0.172  15.972 -12.121  1.00  0.00            
ATOM   2045  HZ  PHE A 134      -0.741  15.901 -11.554  1.00  0.00            
ATOM   2046  CE2 PHE A 134       0.168  16.803 -13.260  1.00  0.00            
ATOM   2047  HE2 PHE A 134      -0.774  17.197 -13.637  1.00  0.00            
ATOM   2048  CD2 PHE A 134       1.303  16.938 -14.043  1.00  0.00            
ATOM   2049  HD2 PHE A 134       1.251  17.461 -14.989  1.00  0.00            
ATOM   2050  C   PHE A 134       5.436  17.145 -16.073  1.00  0.00            
ATOM   2051  O   PHE A 134       5.898  18.252 -16.311  1.00  0.00            
ATOM   2052  N   GLY A 135       6.152  16.044 -16.399  1.00  0.00            
ATOM   2053  H   GLY A 135       5.599  15.204 -16.389  1.00  0.00            
ATOM   2054  CA  GLY A 135       7.464  15.923 -17.028  1.00  0.00            
ATOM   2055  HA2 GLY A 135       7.488  16.381 -18.022  1.00  0.00            
ATOM   2056  HA3 GLY A 135       8.162  16.553 -16.478  1.00  0.00            
ATOM   2057  C   GLY A 135       8.014  14.505 -16.982  1.00  0.00            
ATOM   2058  O   GLY A 135       7.540  13.650 -16.251  1.00  0.00            
ATOM   2059  N   GLN A 136       9.019  14.295 -17.785  1.00  0.00            
ATOM   2060  H   GLN A 136       9.201  14.991 -18.495  1.00  0.00            
ATOM   2061  CA  GLN A 136       9.777  13.034 -17.818  1.00  0.00            
ATOM   2062  HA  GLN A 136       9.112  12.203 -18.018  1.00  0.00            
ATOM   2063  CB  GLN A 136      10.746  13.046 -19.032  1.00  0.00            
ATOM   2064  HB2 GLN A 136      10.266  12.966 -20.015  1.00  0.00            
ATOM   2065  HB3 GLN A 136      11.306  13.988 -18.994  1.00  0.00            
ATOM   2066  CG  GLN A 136      11.874  11.968 -18.964  1.00  0.00            
ATOM   2067  HG2 GLN A 136      12.336  11.935 -17.984  1.00  0.00            
ATOM   2068  HG3 GLN A 136      11.376  11.005 -19.131  1.00  0.00            
ATOM   2069  CD  GLN A 136      12.752  12.223 -20.196  1.00  0.00            
ATOM   2070  OE1 GLN A 136      12.265  12.615 -21.242  1.00  0.00            
ATOM   2071  NE2 GLN A 136      14.057  11.968 -20.160  1.00  0.00            
ATOM   2072 1HE2 GLN A 136      14.566  12.020 -21.027  1.00  0.00            
ATOM   2073 2HE2 GLN A 136      14.506  11.671 -19.309  1.00  0.00            
ATOM   2074  C   GLN A 136      10.482  12.685 -16.490  1.00  0.00            
ATOM   2075  O   GLN A 136      11.225  13.525 -16.023  1.00  0.00            
ATOM   2076  N   ILE A 137      10.186  11.495 -15.906  1.00  0.00            
ATOM   2077  H   ILE A 137       9.627  10.891 -16.491  1.00  0.00            
ATOM   2078  CA  ILE A 137      10.497  11.000 -14.554  1.00  0.00            
ATOM   2079  HA  ILE A 137      10.849  11.827 -13.930  1.00  0.00            
ATOM   2080  CB  ILE A 137       9.265  10.208 -13.976  1.00  0.00            
ATOM   2081  HB  ILE A 137       8.833   9.630 -14.798  1.00  0.00            
ATOM   2082  CG2 ILE A 137       9.597   9.201 -12.896  1.00  0.00            
ATOM   2083 1HG2 ILE A 137      10.322   8.523 -13.342  1.00  0.00            
ATOM   2084 2HG2 ILE A 137      10.032   9.655 -12.007  1.00  0.00            
ATOM   2085 3HG2 ILE A 137       8.710   8.638 -12.586  1.00  0.00            
ATOM   2086  CG1 ILE A 137       8.283  11.238 -13.551  1.00  0.00            
ATOM   2087 2HG1 ILE A 137       8.702  11.821 -12.731  1.00  0.00            
ATOM   2088 3HG1 ILE A 137       8.064  11.805 -14.457  1.00  0.00            
ATOM   2089  CD1 ILE A 137       6.941  10.581 -13.069  1.00  0.00            
ATOM   2090 1HD1 ILE A 137       6.160  11.097 -13.621  1.00  0.00            
ATOM   2091 2HD1 ILE A 137       6.863   9.570 -13.465  1.00  0.00            
ATOM   2092 3HD1 ILE A 137       6.908  10.562 -11.979  1.00  0.00            
ATOM   2093  C   ILE A 137      11.740  10.081 -14.846  1.00  0.00            
ATOM   2094  O   ILE A 137      11.652   9.004 -15.495  1.00  0.00            
ATOM   2095  N   MET A 138      12.990  10.606 -14.530  1.00  0.00            
ATOM   2096  H   MET A 138      12.899  11.416 -13.942  1.00  0.00            
ATOM   2097  CA  MET A 138      14.340   9.987 -14.680  1.00  0.00            
ATOM   2098  HA  MET A 138      14.409   9.597 -15.696  1.00  0.00            
ATOM   2099  CB  MET A 138      15.419  10.984 -14.446  1.00  0.00            
ATOM   2100  HB2 MET A 138      15.276  11.394 -13.441  1.00  0.00            
ATOM   2101  HB3 MET A 138      16.431  10.575 -14.496  1.00  0.00            
ATOM   2102  CG  MET A 138      15.220  12.201 -15.286  1.00  0.00            
ATOM   2103  HG2 MET A 138      14.245  12.661 -15.082  1.00  0.00            
ATOM   2104  HG3 MET A 138      15.985  12.937 -15.026  1.00  0.00            
ATOM   2105  SD  MET A 138      15.322  11.816 -17.121  1.00  0.00            
ATOM   2106  CE  MET A 138      16.644  10.531 -17.278  1.00  0.00            
ATOM   2107  HE1 MET A 138      16.358   9.656 -16.701  1.00  0.00            
ATOM   2108  HE2 MET A 138      16.685  10.351 -18.350  1.00  0.00            
ATOM   2109  HE3 MET A 138      17.594  10.880 -16.881  1.00  0.00            
ATOM   2110  C   MET A 138      14.455   8.746 -13.803  1.00  0.00            
ATOM   2111  O   MET A 138      14.888   7.645 -14.249  1.00  0.00            
ATOM   2112  N   GLU A 139      14.029   8.937 -12.520  1.00  0.00            
ATOM   2113  H   GLU A 139      13.742   9.856 -12.236  1.00  0.00            
ATOM   2114  CA  GLU A 139      14.010   7.888 -11.527  1.00  0.00            
ATOM   2115  HA  GLU A 139      14.053   6.942 -12.078  1.00  0.00            
ATOM   2116  CB  GLU A 139      15.239   7.957 -10.611  1.00  0.00            
ATOM   2117  HB2 GLU A 139      15.097   8.745  -9.869  1.00  0.00            
ATOM   2118  HB3 GLU A 139      15.599   7.055 -10.111  1.00  0.00            
ATOM   2119  CG  GLU A 139      16.529   8.262 -11.437  1.00  0.00            
ATOM   2120  HG2 GLU A 139      16.608   7.618 -12.309  1.00  0.00            
ATOM   2121  HG3 GLU A 139      16.572   9.261 -11.858  1.00  0.00            
ATOM   2122  CD  GLU A 139      17.831   8.102 -10.723  1.00  0.00            
ATOM   2123  OE1 GLU A 139      18.370   6.996 -10.790  1.00  0.00            
ATOM   2124  OE2 GLU A 139      18.322   9.166 -10.221  1.00  0.00            
ATOM   2125  C   GLU A 139      12.722   7.954 -10.675  1.00  0.00            
ATOM   2126  O   GLU A 139      12.071   8.969 -10.591  1.00  0.00            
ATOM   2127  N   ILE A 140      12.396   6.935  -9.909  1.00  0.00            
ATOM   2128  H   ILE A 140      13.051   6.159  -9.950  1.00  0.00            
ATOM   2129  CA  ILE A 140      11.133   6.874  -9.116  1.00  0.00            
ATOM   2130  HA  ILE A 140      11.092   7.760  -8.479  1.00  0.00            
ATOM   2131  CB  ILE A 140       9.797   6.867  -9.984  1.00  0.00            
ATOM   2132  HB  ILE A 140       9.942   7.751 -10.614  1.00  0.00            
ATOM   2133  CG2 ILE A 140       9.699   5.634 -10.939  1.00  0.00            
ATOM   2134 1HG2 ILE A 140       9.931   4.651 -10.533  1.00  0.00            
ATOM   2135 2HG2 ILE A 140       8.687   5.587 -11.353  1.00  0.00            
ATOM   2136 3HG2 ILE A 140      10.386   5.819 -11.761  1.00  0.00            
ATOM   2137  CG1 ILE A 140       8.496   7.121  -9.232  1.00  0.00            
ATOM   2138 2HG1 ILE A 140       8.347   6.361  -8.456  1.00  0.00            
ATOM   2139 3HG1 ILE A 140       8.688   7.994  -8.601  1.00  0.00            
ATOM   2140  CD1 ILE A 140       7.238   7.320  -9.990  1.00  0.00            
ATOM   2141 1HD1 ILE A 140       6.540   7.644  -9.224  1.00  0.00            
ATOM   2142 2HD1 ILE A 140       7.310   8.117 -10.731  1.00  0.00            
ATOM   2143 3HD1 ILE A 140       6.975   6.405 -10.524  1.00  0.00            
ATOM   2144  C   ILE A 140      11.199   5.762  -8.086  1.00  0.00            
ATOM   2145  O   ILE A 140      11.617   4.698  -8.418  1.00  0.00            
ATOM   2146  N   ARG A 141      10.666   5.951  -6.892  1.00  0.00            
ATOM   2147  H   ARG A 141      10.304   6.872  -6.697  1.00  0.00            
ATOM   2148  CA  ARG A 141      10.682   5.063  -5.764  1.00  0.00            
ATOM   2149  HA  ARG A 141      10.630   4.046  -6.145  1.00  0.00            
ATOM   2150  CB  ARG A 141      11.952   5.201  -4.807  1.00  0.00            
ATOM   2151  HB2 ARG A 141      12.072   6.142  -4.278  1.00  0.00            
ATOM   2152  HB3 ARG A 141      11.842   4.582  -3.920  1.00  0.00            
ATOM   2153  CG  ARG A 141      13.245   4.858  -5.570  1.00  0.00            
ATOM   2154  HG2 ARG A 141      13.350   5.457  -6.472  1.00  0.00            
ATOM   2155  HG3 ARG A 141      14.050   5.266  -4.967  1.00  0.00            
ATOM   2156  CD  ARG A 141      13.412   3.352  -5.787  1.00  0.00            
ATOM   2157  HD2 ARG A 141      12.447   2.973  -6.121  1.00  0.00            
ATOM   2158  HD3 ARG A 141      14.170   3.272  -6.563  1.00  0.00            
ATOM   2159  NE  ARG A 141      13.968   2.696  -4.600  1.00  0.00            
ATOM   2160  HE  ARG A 141      14.962   2.820  -4.481  1.00  0.00            
ATOM   2161  CZ  ARG A 141      13.448   1.754  -3.828  1.00  0.00            
ATOM   2162  NH1 ARG A 141      12.209   1.425  -3.981  1.00  0.00            
ATOM   2163 1HH1 ARG A 141      11.710   1.743  -4.810  1.00  0.00            
ATOM   2164 2HH1 ARG A 141      11.686   0.885  -3.311  1.00  0.00            
ATOM   2165  NH2 ARG A 141      14.253   1.139  -3.016  1.00  0.00            
ATOM   2166 1HH2 ARG A 141      15.198   1.480  -3.031  1.00  0.00            
ATOM   2167 2HH2 ARG A 141      13.867   0.401  -2.450  1.00  0.00            
ATOM   2168  C   ARG A 141       9.377   5.108  -4.947  1.00  0.00            
ATOM   2169  O   ARG A 141       8.972   6.205  -4.573  1.00  0.00            
ATOM   2170  N   VAL A 142       8.888   3.969  -4.454  1.00  0.00            
ATOM   2171  H   VAL A 142       9.329   3.104  -4.718  1.00  0.00            
ATOM   2172  CA  VAL A 142       7.776   3.901  -3.492  1.00  0.00            
ATOM   2173  HA  VAL A 142       7.401   4.879  -3.192  1.00  0.00            
ATOM   2174  CB  VAL A 142       6.497   3.141  -4.087  1.00  0.00            
ATOM   2175  HB  VAL A 142       5.719   3.051  -3.336  1.00  0.00            
ATOM   2176  CG1 VAL A 142       5.918   4.010  -5.267  1.00  0.00            
ATOM   2177 1HG1 VAL A 142       5.911   5.088  -5.112  1.00  0.00            
ATOM   2178 2HG1 VAL A 142       6.474   3.759  -6.161  1.00  0.00            
ATOM   2179 3HG1 VAL A 142       4.916   3.638  -5.510  1.00  0.00            
ATOM   2180  CG2 VAL A 142       6.920   1.793  -4.562  1.00  0.00            
ATOM   2181 1HG2 VAL A 142       6.991   1.772  -5.647  1.00  0.00            
ATOM   2182 2HG2 VAL A 142       7.916   1.559  -4.165  1.00  0.00            
ATOM   2183 3HG2 VAL A 142       6.218   1.011  -4.282  1.00  0.00            
ATOM   2184  C   VAL A 142       8.289   3.215  -2.212  1.00  0.00            
ATOM   2185  O   VAL A 142       9.089   2.279  -2.327  1.00  0.00            
ATOM   2186  N   PHE A 143       7.895   3.664  -1.051  1.00  0.00            
ATOM   2187  H   PHE A 143       7.348   4.510  -0.955  1.00  0.00            
ATOM   2188  CA  PHE A 143       8.207   2.990   0.227  1.00  0.00            
ATOM   2189  HA  PHE A 143       8.582   2.011  -0.074  1.00  0.00            
ATOM   2190  CB  PHE A 143       9.311   3.734   0.958  1.00  0.00            
ATOM   2191  HB2 PHE A 143       9.008   4.729   1.277  1.00  0.00            
ATOM   2192  HB3 PHE A 143       9.626   3.134   1.815  1.00  0.00            
ATOM   2193  CG  PHE A 143      10.587   3.829   0.207  1.00  0.00            
ATOM   2194  CD1 PHE A 143      11.346   2.649   0.081  1.00  0.00            
ATOM   2195  HD1 PHE A 143      11.025   1.724   0.537  1.00  0.00            
ATOM   2196  CE1 PHE A 143      12.648   2.775  -0.499  1.00  0.00            
ATOM   2197  HE1 PHE A 143      13.283   1.926  -0.707  1.00  0.00            
ATOM   2198  CZ  PHE A 143      12.959   3.918  -1.225  1.00  0.00            
ATOM   2199  HZ  PHE A 143      13.893   3.997  -1.763  1.00  0.00            
ATOM   2200  CE2 PHE A 143      12.101   5.051  -1.194  1.00  0.00            
ATOM   2201  HE2 PHE A 143      12.437   6.001  -1.604  1.00  0.00            
ATOM   2202  CD2 PHE A 143      10.936   5.027  -0.452  1.00  0.00            
ATOM   2203  HD2 PHE A 143      10.398   5.951  -0.374  1.00  0.00            
ATOM   2204  C   PHE A 143       6.874   2.817   1.056  1.00  0.00            
ATOM   2205  O   PHE A 143       6.727   3.280   2.234  1.00  0.00            
ATOM   2206  N   PRO A 144       5.784   2.150   0.448  1.00  0.00            
ATOM   2207  CD  PRO A 144       5.743   1.304  -0.718  1.00  0.00            
ATOM   2208  HD2 PRO A 144       6.682   0.834  -0.995  1.00  0.00            
ATOM   2209  HD3 PRO A 144       5.418   2.004  -1.485  1.00  0.00            
ATOM   2210  CG  PRO A 144       4.759   0.234  -0.433  1.00  0.00            
ATOM   2211  HG2 PRO A 144       5.178  -0.538   0.215  1.00  0.00            
ATOM   2212  HG3 PRO A 144       4.479  -0.170  -1.407  1.00  0.00            
ATOM   2213  CB  PRO A 144       3.680   0.995   0.286  1.00  0.00            
ATOM   2214  HB2 PRO A 144       3.160   0.253   0.911  1.00  0.00            
ATOM   2215  HB3 PRO A 144       3.000   1.524  -0.383  1.00  0.00            
ATOM   2216  CA  PRO A 144       4.519   2.008   1.216  1.00  0.00            
ATOM   2217  HA  PRO A 144       4.092   3.009   1.209  1.00  0.00            
ATOM   2218  C   PRO A 144       4.631   1.545   2.675  1.00  0.00            
ATOM   2219  O   PRO A 144       3.972   2.108   3.505  1.00  0.00            
ATOM   2220  N   ASP A 145       5.490   0.554   3.018  1.00  0.00            
ATOM   2221  H   ASP A 145       6.132   0.245   2.297  1.00  0.00            
ATOM   2222  CA  ASP A 145       5.619   0.097   4.443  1.00  0.00            
ATOM   2223  HA  ASP A 145       4.560  -0.028   4.641  1.00  0.00            
ATOM   2224  CB  ASP A 145       6.436  -1.149   4.621  1.00  0.00            
ATOM   2225  HB2 ASP A 145       7.449  -0.890   4.309  1.00  0.00            
ATOM   2226  HB3 ASP A 145       6.491  -1.358   5.687  1.00  0.00            
ATOM   2227  CG  ASP A 145       5.888  -2.382   3.836  1.00  0.00            
ATOM   2228  OD1 ASP A 145       5.695  -2.295   2.615  1.00  0.00            
ATOM   2229  OD2 ASP A 145       5.566  -3.446   4.448  1.00  0.00            
ATOM   2230  C   ASP A 145       5.978   1.278   5.407  1.00  0.00            
ATOM   2231  O   ASP A 145       5.728   1.106   6.627  1.00  0.00            
ATOM   2232  N   LYS A 146       6.523   2.423   4.957  1.00  0.00            
ATOM   2233  H   LYS A 146       6.750   2.524   3.975  1.00  0.00            
ATOM   2234  CA  LYS A 146       6.941   3.541   5.809  1.00  0.00            
ATOM   2235  HA  LYS A 146       6.824   3.295   6.860  1.00  0.00            
ATOM   2236  CB  LYS A 146       8.385   3.862   5.389  1.00  0.00            
ATOM   2237  HB2 LYS A 146       8.439   3.858   4.308  1.00  0.00            
ATOM   2238  HB3 LYS A 146       8.556   4.807   5.898  1.00  0.00            
ATOM   2239  CG  LYS A 146       9.468   2.810   5.764  1.00  0.00            
ATOM   2240  HG2 LYS A 146       9.216   1.880   5.268  1.00  0.00            
ATOM   2241  HG3 LYS A 146      10.426   3.162   5.395  1.00  0.00            
ATOM   2242  CD  LYS A 146       9.568   2.695   7.235  1.00  0.00            
ATOM   2243  HD2 LYS A 146       9.691   3.701   7.624  1.00  0.00            
ATOM   2244  HD3 LYS A 146       8.614   2.307   7.596  1.00  0.00            
ATOM   2245  CE  LYS A 146      10.713   1.816   7.530  1.00  0.00            
ATOM   2246  HE2 LYS A 146      10.830   0.894   6.953  1.00  0.00            
ATOM   2247  HE3 LYS A 146      11.529   2.382   7.067  1.00  0.00            
ATOM   2248  NZ  LYS A 146      10.970   1.550   8.968  1.00  0.00            
ATOM   2249  HZ1 LYS A 146      10.266   0.923   9.320  1.00  0.00            
ATOM   2250  HZ2 LYS A 146      11.815   1.083   9.270  1.00  0.00            
ATOM   2251  HZ3 LYS A 146      11.097   2.435   9.432  1.00  0.00            
ATOM   2252  C   LYS A 146       5.976   4.714   5.491  1.00  0.00            
ATOM   2253  O   LYS A 146       5.898   5.588   6.354  1.00  0.00            
ATOM   2254  N   GLY A 147       5.354   4.644   4.339  1.00  0.00            
ATOM   2255  H   GLY A 147       5.496   3.781   3.826  1.00  0.00            
ATOM   2256  CA  GLY A 147       4.172   5.493   3.978  1.00  0.00            
ATOM   2257  HA2 GLY A 147       3.499   5.001   3.273  1.00  0.00            
ATOM   2258  HA3 GLY A 147       3.623   5.802   4.863  1.00  0.00            
ATOM   2259  C   GLY A 147       4.523   6.734   3.187  1.00  0.00            
ATOM   2260  O   GLY A 147       3.860   7.784   3.406  1.00  0.00            
ATOM   2261  N   TYR A 148       5.561   6.726   2.356  1.00  0.00            
ATOM   2262  H   TYR A 148       6.099   5.876   2.261  1.00  0.00            
ATOM   2263  CA  TYR A 148       5.980   7.791   1.418  1.00  0.00            
ATOM   2264  HA  TYR A 148       5.081   8.344   1.135  1.00  0.00            
ATOM   2265  CB  TYR A 148       6.989   8.652   2.113  1.00  0.00            
ATOM   2266  HB2 TYR A 148       7.401   9.403   1.426  1.00  0.00            
ATOM   2267  HB3 TYR A 148       6.425   9.223   2.849  1.00  0.00            
ATOM   2268  CG  TYR A 148       8.191   7.965   2.692  1.00  0.00            
ATOM   2269  CD1 TYR A 148       9.304   7.578   1.905  1.00  0.00            
ATOM   2270  HD1 TYR A 148       9.302   7.739   0.837  1.00  0.00            
ATOM   2271  CE1 TYR A 148      10.390   6.821   2.441  1.00  0.00            
ATOM   2272  HE1 TYR A 148      11.217   6.488   1.833  1.00  0.00            
ATOM   2273  CZ  TYR A 148      10.283   6.388   3.782  1.00  0.00            
ATOM   2274  OH  TYR A 148      11.250   5.544   4.290  1.00  0.00            
ATOM   2275  HH  TYR A 148      11.255   5.481   5.249  1.00  0.00            
ATOM   2276  CE2 TYR A 148       9.294   6.907   4.613  1.00  0.00            
ATOM   2277  HE2 TYR A 148       9.173   6.670   5.661  1.00  0.00            
ATOM   2278  CD2 TYR A 148       8.215   7.635   4.025  1.00  0.00            
ATOM   2279  HD2 TYR A 148       7.402   7.991   4.646  1.00  0.00            
ATOM   2280  C   TYR A 148       6.508   7.227   0.039  1.00  0.00            
ATOM   2281  O   TYR A 148       6.817   6.053   0.008  1.00  0.00            
ATOM   2282  N   SER A 149       6.583   8.079  -0.987  1.00  0.00            
ATOM   2283  H   SER A 149       6.226   9.012  -0.796  1.00  0.00            
ATOM   2284  CA  SER A 149       7.292   7.748  -2.303  1.00  0.00            
ATOM   2285  HA  SER A 149       7.978   6.912  -2.172  1.00  0.00            
ATOM   2286  CB  SER A 149       6.176   7.406  -3.338  1.00  0.00            
ATOM   2287  HB2 SER A 149       5.559   8.303  -3.391  1.00  0.00            
ATOM   2288  HB3 SER A 149       6.570   7.206  -4.333  1.00  0.00            
ATOM   2289  OG  SER A 149       5.406   6.303  -2.786  1.00  0.00            
ATOM   2290  HG  SER A 149       5.103   6.491  -1.900  1.00  0.00            
ATOM   2291  C   SER A 149       8.113   9.029  -2.693  1.00  0.00            
ATOM   2292  O   SER A 149       7.834  10.112  -2.202  1.00  0.00            
ATOM   2293  N   PHE A 150       9.028   8.865  -3.665  1.00  0.00            
ATOM   2294  H   PHE A 150       9.028   7.928  -4.052  1.00  0.00            
ATOM   2295  CA  PHE A 150       9.931   9.821  -4.243  1.00  0.00            
ATOM   2296  HA  PHE A 150       9.646  10.837  -3.983  1.00  0.00            
ATOM   2297  CB  PHE A 150      11.354   9.561  -3.722  1.00  0.00            
ATOM   2298  HB2 PHE A 150      11.640   8.520  -3.866  1.00  0.00            
ATOM   2299  HB3 PHE A 150      11.935  10.197  -4.391  1.00  0.00            
ATOM   2300  CG  PHE A 150      11.466  10.032  -2.312  1.00  0.00            
ATOM   2301  CD1 PHE A 150      11.878  11.419  -2.121  1.00  0.00            
ATOM   2302  HD1 PHE A 150      12.128  11.990  -2.995  1.00  0.00            
ATOM   2303  CE1 PHE A 150      11.957  11.995  -0.824  1.00  0.00            
ATOM   2304  HE1 PHE A 150      12.292  13.010  -0.663  1.00  0.00            
ATOM   2305  CZ  PHE A 150      11.780  11.064   0.268  1.00  0.00            
ATOM   2306  HZ  PHE A 150      11.954  11.442   1.268  1.00  0.00            
ATOM   2307  CE2 PHE A 150      11.344   9.704   0.056  1.00  0.00            
ATOM   2308  HE2 PHE A 150      11.032   9.017   0.820  1.00  0.00            
ATOM   2309  CD2 PHE A 150      11.217   9.195  -1.224  1.00  0.00            
ATOM   2310  HD2 PHE A 150      10.814   8.196  -1.352  1.00  0.00            
ATOM   2311  C   PHE A 150       9.940   9.714  -5.757  1.00  0.00            
ATOM   2312  O   PHE A 150       9.831   8.613  -6.292  1.00  0.00            
ATOM   2313  N   VAL A 151      10.156  10.762  -6.528  1.00  0.00            
ATOM   2314  H   VAL A 151      10.350  11.637  -6.078  1.00  0.00            
ATOM   2315  CA  VAL A 151      10.014  10.949  -8.006  1.00  0.00            
ATOM   2316  HA  VAL A 151       9.972   9.982  -8.511  1.00  0.00            
ATOM   2317  CB  VAL A 151       8.620  11.679  -8.365  1.00  0.00            
ATOM   2318  HB  VAL A 151       8.602  12.704  -8.001  1.00  0.00            
ATOM   2319  CG1 VAL A 151       8.437  11.544  -9.846  1.00  0.00            
ATOM   2320 1HG1 VAL A 151       9.220  12.168 -10.300  1.00  0.00            
ATOM   2321 2HG1 VAL A 151       8.632  10.524 -10.162  1.00  0.00            
ATOM   2322 3HG1 VAL A 151       7.452  11.915 -10.111  1.00  0.00            
ATOM   2323  CG2 VAL A 151       7.404  11.073  -7.715  1.00  0.00            
ATOM   2324 1HG2 VAL A 151       7.412  11.580  -6.759  1.00  0.00            
ATOM   2325 2HG2 VAL A 151       6.480  11.401  -8.195  1.00  0.00            
ATOM   2326 3HG2 VAL A 151       7.490  10.013  -7.458  1.00  0.00            
ATOM   2327  C   VAL A 151      11.103  11.940  -8.439  1.00  0.00            
ATOM   2328  O   VAL A 151      11.242  13.017  -7.820  1.00  0.00            
ATOM   2329  N   ARG A 152      11.916  11.640  -9.463  1.00  0.00            
ATOM   2330  H   ARG A 152      11.775  10.780  -9.969  1.00  0.00            
ATOM   2331  CA  ARG A 152      12.951  12.571  -9.930  1.00  0.00            
ATOM   2332  HA  ARG A 152      13.060  13.438  -9.279  1.00  0.00            
ATOM   2333  CB  ARG A 152      14.311  11.861  -9.814  1.00  0.00            
ATOM   2334  HB2 ARG A 152      14.338  11.641  -8.744  1.00  0.00            
ATOM   2335  HB3 ARG A 152      14.437  10.983 -10.439  1.00  0.00            
ATOM   2336  CG  ARG A 152      15.456  12.784 -10.188  1.00  0.00            
ATOM   2337  HG2 ARG A 152      15.604  12.871 -11.265  1.00  0.00            
ATOM   2338  HG3 ARG A 152      15.332  13.736  -9.674  1.00  0.00            
ATOM   2339  CD  ARG A 152      16.843  12.214  -9.673  1.00  0.00            
ATOM   2340  HD2 ARG A 152      16.762  11.962  -8.619  1.00  0.00            
ATOM   2341  HD3 ARG A 152      16.916  11.331 -10.310  1.00  0.00            
ATOM   2342  NE  ARG A 152      17.994  13.087  -9.880  1.00  0.00            
ATOM   2343  HE  ARG A 152      17.856  14.085  -9.841  1.00  0.00            
ATOM   2344  CZ  ARG A 152      19.189  12.667  -9.780  1.00  0.00            
ATOM   2345  NH1 ARG A 152      19.661  11.467  -9.497  1.00  0.00            
ATOM   2346 1HH1 ARG A 152      18.994  10.712  -9.618  1.00  0.00            
ATOM   2347 2HH1 ARG A 152      20.624  11.306  -9.234  1.00  0.00            
ATOM   2348  NH2 ARG A 152      20.094  13.582  -9.981  1.00  0.00            
ATOM   2349 1HH2 ARG A 152      19.867  14.547 -10.200  1.00  0.00            
ATOM   2350 2HH2 ARG A 152      21.054  13.333  -9.794  1.00  0.00            
ATOM   2351  C   ARG A 152      12.590  13.061 -11.357  1.00  0.00            
ATOM   2352  O   ARG A 152      12.450  12.229 -12.277  1.00  0.00            
ATOM   2353  N   PHE A 153      12.393  14.330 -11.546  1.00  0.00            
ATOM   2354  H   PHE A 153      12.432  14.933 -10.739  1.00  0.00            
ATOM   2355  CA  PHE A 153      12.066  14.866 -12.892  1.00  0.00            
ATOM   2356  HA  PHE A 153      11.642  14.061 -13.494  1.00  0.00            
ATOM   2357  CB  PHE A 153      10.944  15.918 -12.790  1.00  0.00            
ATOM   2358  HB2 PHE A 153      11.238  16.674 -12.070  1.00  0.00            
ATOM   2359  HB3 PHE A 153      10.846  16.328 -13.793  1.00  0.00            
ATOM   2360  CG  PHE A 153       9.538  15.362 -12.422  1.00  0.00            
ATOM   2361  CD1 PHE A 153       8.609  15.166 -13.480  1.00  0.00            
ATOM   2362  HD1 PHE A 153       8.951  15.270 -14.501  1.00  0.00            
ATOM   2363  CE1 PHE A 153       7.249  14.844 -13.194  1.00  0.00            
ATOM   2364  HE1 PHE A 153       6.452  14.858 -13.917  1.00  0.00            
ATOM   2365  CZ  PHE A 153       6.849  14.710 -11.909  1.00  0.00            
ATOM   2366  HZ  PHE A 153       5.802  14.531 -11.713  1.00  0.00            
ATOM   2367  CE2 PHE A 153       7.745  14.914 -10.824  1.00  0.00            
ATOM   2368  HE2 PHE A 153       7.433  14.764  -9.806  1.00  0.00            
ATOM   2369  CD2 PHE A 153       9.093  15.324 -11.078  1.00  0.00            
ATOM   2370  HD2 PHE A 153       9.781  15.495 -10.257  1.00  0.00            
ATOM   2371  C   PHE A 153      13.221  15.268 -13.791  1.00  0.00            
ATOM   2372  O   PHE A 153      14.254  15.527 -13.272  1.00  0.00            
ATOM   2373  N   ASN A 154      13.051  15.553 -15.039  1.00  0.00            
ATOM   2374  H   ASN A 154      12.196  15.205 -15.454  1.00  0.00            
ATOM   2375  CA  ASN A 154      14.073  16.064 -15.951  1.00  0.00            
ATOM   2376  HA  ASN A 154      14.940  15.412 -15.858  1.00  0.00            
ATOM   2377  CB  ASN A 154      13.473  15.909 -17.445  1.00  0.00            
ATOM   2378  HB2 ASN A 154      12.812  15.044 -17.526  1.00  0.00            
ATOM   2379  HB3 ASN A 154      12.975  16.857 -17.628  1.00  0.00            
ATOM   2380  CG  ASN A 154      14.505  15.771 -18.549  1.00  0.00            
ATOM   2381  OD1 ASN A 154      15.695  15.583 -18.415  1.00  0.00            
ATOM   2382  ND2 ASN A 154      14.063  15.692 -19.786  1.00  0.00            
ATOM   2383 1HD2 ASN A 154      14.717  15.454 -20.520  1.00  0.00            
ATOM   2384 2HD2 ASN A 154      13.081  15.702 -19.995  1.00  0.00            
ATOM   2385  C   ASN A 154      14.560  17.537 -15.745  1.00  0.00            
ATOM   2386  O   ASN A 154      15.671  17.805 -16.120  1.00  0.00            
ATOM   2387  N   SER A 155      13.769  18.338 -15.017  1.00  0.00            
ATOM   2388  H   SER A 155      12.912  17.926 -14.654  1.00  0.00            
ATOM   2389  CA  SER A 155      13.954  19.794 -14.862  1.00  0.00            
ATOM   2390  HA  SER A 155      14.993  20.122 -14.750  1.00  0.00            
ATOM   2391  CB  SER A 155      13.422  20.494 -16.053  1.00  0.00            
ATOM   2392  HB2 SER A 155      13.744  21.514 -15.894  1.00  0.00            
ATOM   2393  HB3 SER A 155      13.942  20.075 -16.920  1.00  0.00            
ATOM   2394  OG  SER A 155      12.084  20.463 -16.190  1.00  0.00            
ATOM   2395  HG  SER A 155      11.800  20.720 -17.071  1.00  0.00            
ATOM   2396  C   SER A 155      13.204  20.296 -13.567  1.00  0.00            
ATOM   2397  O   SER A 155      12.272  19.672 -13.088  1.00  0.00            
ATOM   2398  N   HIE A 156      13.729  21.453 -13.107  1.00  0.00            
ATOM   2399  H   HIE A 156      14.659  21.678 -13.411  1.00  0.00            
ATOM   2400  CA  HIE A 156      13.136  22.243 -11.972  1.00  0.00            
ATOM   2401  HA  HIE A 156      13.152  21.612 -11.085  1.00  0.00            
ATOM   2402  CB  HIE A 156      14.047  23.423 -11.577  1.00  0.00            
ATOM   2403  HB2 HIE A 156      15.065  23.088 -11.378  1.00  0.00            
ATOM   2404  HB3 HIE A 156      14.241  23.990 -12.485  1.00  0.00            
ATOM   2405  CG  HIE A 156      13.581  24.331 -10.436  1.00  0.00            
ATOM   2406  ND1 HIE A 156      13.369  25.724 -10.585  1.00  0.00            
ATOM   2407  CE1 HIE A 156      13.299  26.183  -9.296  1.00  0.00            
ATOM   2408  HE1 HIE A 156      12.980  27.181  -9.011  1.00  0.00            
ATOM   2409  NE2 HIE A 156      13.401  25.225  -8.362  1.00  0.00            
ATOM   2410  HE2 HIE A 156      13.531  25.314  -7.367  1.00  0.00            
ATOM   2411  CD2 HIE A 156      13.644  24.045  -9.065  1.00  0.00            
ATOM   2412  HD2 HIE A 156      14.047  23.104  -8.719  1.00  0.00            
ATOM   2413  C   HIE A 156      11.703  22.716 -12.167  1.00  0.00            
ATOM   2414  O   HIE A 156      10.807  22.482 -11.348  1.00  0.00            
ATOM   2415  N   GLU A 157      11.430  23.357 -13.303  1.00  0.00            
ATOM   2416  H   GLU A 157      12.180  23.657 -13.897  1.00  0.00            
ATOM   2417  CA  GLU A 157      10.055  23.919 -13.516  1.00  0.00            
ATOM   2418  HA  GLU A 157       9.764  24.540 -12.668  1.00  0.00            
ATOM   2419  CB  GLU A 157      10.118  24.869 -14.791  1.00  0.00            
ATOM   2420  HB2 GLU A 157       9.199  25.456 -14.810  1.00  0.00            
ATOM   2421  HB3 GLU A 157      10.972  25.539 -14.779  1.00  0.00            
ATOM   2422  CG  GLU A 157      10.172  24.169 -16.143  1.00  0.00            
ATOM   2423  HG2 GLU A 157      10.617  23.185 -15.992  1.00  0.00            
ATOM   2424  HG3 GLU A 157       9.178  23.952 -16.537  1.00  0.00            
ATOM   2425  CD  GLU A 157      10.993  24.824 -17.265  1.00  0.00            
ATOM   2426  OE1 GLU A 157      12.091  24.316 -17.617  1.00  0.00            
ATOM   2427  OE2 GLU A 157      10.526  25.899 -17.791  1.00  0.00            
ATOM   2428  C   GLU A 157       9.014  22.784 -13.731  1.00  0.00            
ATOM   2429  O   GLU A 157       7.857  22.823 -13.289  1.00  0.00            
ATOM   2430  N   SER A 158       9.350  21.707 -14.275  1.00  0.00            
ATOM   2431  H   SER A 158      10.255  21.717 -14.747  1.00  0.00            
ATOM   2432  CA  SER A 158       8.502  20.505 -14.468  1.00  0.00            
ATOM   2433  HA  SER A 158       7.570  20.935 -14.825  1.00  0.00            
ATOM   2434  CB  SER A 158       9.133  19.588 -15.523  1.00  0.00            
ATOM   2435  HB2 SER A 158       8.358  18.832 -15.639  1.00  0.00            
ATOM   2436  HB3 SER A 158       9.332  20.203 -16.405  1.00  0.00            
ATOM   2437  OG  SER A 158      10.143  18.849 -14.913  1.00  0.00            
ATOM   2438  HG  SER A 158      10.855  19.446 -14.680  1.00  0.00            
ATOM   2439  C   SER A 158       8.258  19.815 -13.061  1.00  0.00            
ATOM   2440  O   SER A 158       7.123  19.504 -12.769  1.00  0.00            
ATOM   2441  N   ALA A 159       9.334  19.717 -12.189  1.00  0.00            
ATOM   2442  H   ALA A 159      10.261  19.975 -12.493  1.00  0.00            
ATOM   2443  CA  ALA A 159       9.076  19.259 -10.824  1.00  0.00            
ATOM   2444  HA  ALA A 159       8.489  18.337 -10.839  1.00  0.00            
ATOM   2445  CB  ALA A 159      10.414  19.097 -10.096  1.00  0.00            
ATOM   2446  HB1 ALA A 159      10.950  20.037 -10.186  1.00  0.00            
ATOM   2447  HB2 ALA A 159      10.423  18.694  -9.090  1.00  0.00            
ATOM   2448  HB3 ALA A 159      11.031  18.346 -10.606  1.00  0.00            
ATOM   2449  C   ALA A 159       8.193  20.288  -9.969  1.00  0.00            
ATOM   2450  O   ALA A 159       7.323  19.783  -9.253  1.00  0.00            
ATOM   2451  N   ALA A 160       8.326  21.588 -10.100  1.00  0.00            
ATOM   2452  H   ALA A 160       9.135  21.893 -10.629  1.00  0.00            
ATOM   2453  CA  ALA A 160       7.409  22.582  -9.511  1.00  0.00            
ATOM   2454  HA  ALA A 160       7.294  22.416  -8.436  1.00  0.00            
ATOM   2455  CB  ALA A 160       8.015  23.949  -9.846  1.00  0.00            
ATOM   2456  HB1 ALA A 160       8.138  23.988 -10.929  1.00  0.00            
ATOM   2457  HB2 ALA A 160       7.288  24.719  -9.583  1.00  0.00            
ATOM   2458  HB3 ALA A 160       8.907  24.171  -9.257  1.00  0.00            
ATOM   2459  C   ALA A 160       5.994  22.382 -10.122  1.00  0.00            
ATOM   2460  O   ALA A 160       5.045  22.436  -9.399  1.00  0.00            
ATOM   2461  N   HIE A 161       5.823  21.981 -11.400  1.00  0.00            
ATOM   2462  H   HIE A 161       6.659  21.848 -11.952  1.00  0.00            
ATOM   2463  CA  HIE A 161       4.506  21.749 -12.028  1.00  0.00            
ATOM   2464  HA  HIE A 161       3.900  22.630 -11.830  1.00  0.00            
ATOM   2465  CB  HIE A 161       4.666  21.804 -13.540  1.00  0.00            
ATOM   2466  HB2 HIE A 161       5.256  22.669 -13.833  1.00  0.00            
ATOM   2467  HB3 HIE A 161       5.139  20.856 -13.815  1.00  0.00            
ATOM   2468  CG  HIE A 161       3.305  21.871 -14.244  1.00  0.00            
ATOM   2469  ND1 HIE A 161       2.591  22.893 -14.953  1.00  0.00            
ATOM   2470  CE1 HIE A 161       1.513  22.324 -15.469  1.00  0.00            
ATOM   2471  HE1 HIE A 161       0.749  22.852 -16.014  1.00  0.00            
ATOM   2472  NE2 HIE A 161       1.468  21.012 -15.170  1.00  0.00            
ATOM   2473  HE2 HIE A 161       0.677  20.384 -15.236  1.00  0.00            
ATOM   2474  CD2 HIE A 161       2.624  20.681 -14.454  1.00  0.00            
ATOM   2475  HD2 HIE A 161       2.931  19.715 -14.093  1.00  0.00            
ATOM   2476  C   HIE A 161       3.810  20.505 -11.443  1.00  0.00            
ATOM   2477  O   HIE A 161       2.564  20.421 -11.311  1.00  0.00            
ATOM   2478  N   ALA A 162       4.568  19.438 -11.120  1.00  0.00            
ATOM   2479  H   ALA A 162       5.545  19.485 -11.367  1.00  0.00            
ATOM   2480  CA  ALA A 162       4.105  18.234 -10.528  1.00  0.00            
ATOM   2481  HA  ALA A 162       3.302  17.842 -11.148  1.00  0.00            
ATOM   2482  CB  ALA A 162       5.237  17.272 -10.586  1.00  0.00            
ATOM   2483  HB1 ALA A 162       5.911  17.406 -11.433  1.00  0.00            
ATOM   2484  HB2 ALA A 162       5.858  17.149  -9.694  1.00  0.00            
ATOM   2485  HB3 ALA A 162       4.835  16.267 -10.733  1.00  0.00            
ATOM   2486  C   ALA A 162       3.612  18.396  -9.056  1.00  0.00            
ATOM   2487  O   ALA A 162       2.488  17.960  -8.739  1.00  0.00            
ATOM   2488  N   ILE A 163       4.463  18.927  -8.154  1.00  0.00            
ATOM   2489  H   ILE A 163       5.382  19.237  -8.435  1.00  0.00            
ATOM   2490  CA  ILE A 163       4.094  19.270  -6.752  1.00  0.00            
ATOM   2491  HA  ILE A 163       3.792  18.378  -6.201  1.00  0.00            
ATOM   2492  CB  ILE A 163       5.182  20.055  -6.016  1.00  0.00            
ATOM   2493  HB  ILE A 163       5.374  20.861  -6.722  1.00  0.00            
ATOM   2494  CG2 ILE A 163       4.657  20.627  -4.682  1.00  0.00            
ATOM   2495 1HG2 ILE A 163       3.923  21.408  -4.870  1.00  0.00            
ATOM   2496 2HG2 ILE A 163       4.157  19.814  -4.147  1.00  0.00            
ATOM   2497 3HG2 ILE A 163       5.441  21.021  -4.032  1.00  0.00            
ATOM   2498  CG1 ILE A 163       6.481  19.195  -5.731  1.00  0.00            
ATOM   2499 2HG1 ILE A 163       6.211  18.624  -4.836  1.00  0.00            
ATOM   2500 3HG1 ILE A 163       6.700  18.474  -6.515  1.00  0.00            
ATOM   2501  CD1 ILE A 163       7.696  20.109  -5.450  1.00  0.00            
ATOM   2502 1HD1 ILE A 163       8.534  19.472  -5.160  1.00  0.00            
ATOM   2503 2HD1 ILE A 163       7.948  20.670  -6.352  1.00  0.00            
ATOM   2504 3HD1 ILE A 163       7.402  20.780  -4.651  1.00  0.00            
ATOM   2505  C   ILE A 163       2.814  20.084  -6.722  1.00  0.00            
ATOM   2506  O   ILE A 163       1.896  19.727  -5.987  1.00  0.00            
ATOM   2507  N   VAL A 164       2.643  21.184  -7.444  1.00  0.00            
ATOM   2508  H   VAL A 164       3.415  21.456  -8.048  1.00  0.00            
ATOM   2509  CA  VAL A 164       1.425  22.064  -7.498  1.00  0.00            
ATOM   2510  HA  VAL A 164       1.104  22.226  -6.476  1.00  0.00            
ATOM   2511  CB  VAL A 164       1.818  23.429  -8.013  1.00  0.00            
ATOM   2512  HB  VAL A 164       2.894  23.550  -7.847  1.00  0.00            
ATOM   2513  CG1 VAL A 164       1.606  23.518  -9.512  1.00  0.00            
ATOM   2514 1HG1 VAL A 164       1.747  24.520  -9.919  1.00  0.00            
ATOM   2515 2HG1 VAL A 164       2.177  22.846 -10.158  1.00  0.00            
ATOM   2516 3HG1 VAL A 164       0.544  23.310  -9.678  1.00  0.00            
ATOM   2517  CG2 VAL A 164       0.926  24.455  -7.370  1.00  0.00            
ATOM   2518 1HG2 VAL A 164       0.890  24.360  -6.295  1.00  0.00            
ATOM   2519 2HG2 VAL A 164       1.256  25.455  -7.640  1.00  0.00            
ATOM   2520 3HG2 VAL A 164      -0.115  24.275  -7.641  1.00  0.00            
ATOM   2521  C   VAL A 164       0.167  21.385  -8.089  1.00  0.00            
ATOM   2522  O   VAL A 164      -0.934  21.438  -7.585  1.00  0.00            
ATOM   2523  N   SER A 165       0.380  20.521  -9.088  1.00  0.00            
ATOM   2524  H   SER A 165       1.291  20.420  -9.520  1.00  0.00            
ATOM   2525  CA  SER A 165      -0.777  19.740  -9.638  1.00  0.00            
ATOM   2526  HA  SER A 165      -1.541  20.474  -9.884  1.00  0.00            
ATOM   2527  CB  SER A 165      -0.356  19.006 -10.939  1.00  0.00            
ATOM   2528  HB2 SER A 165       0.480  18.326 -10.730  1.00  0.00            
ATOM   2529  HB3 SER A 165      -1.243  18.418 -11.152  1.00  0.00            
ATOM   2530  OG  SER A 165      -0.048  19.973 -11.878  1.00  0.00            
ATOM   2531  HG  SER A 165       0.897  20.108 -11.766  1.00  0.00            
ATOM   2532  C   SER A 165      -1.192  18.647  -8.658  1.00  0.00            
ATOM   2533  O   SER A 165      -2.373  18.389  -8.599  1.00  0.00            
ATOM   2534  N   VAL A 166      -0.248  17.970  -8.019  1.00  0.00            
ATOM   2535  H   VAL A 166       0.704  18.226  -8.205  1.00  0.00            
ATOM   2536  CA  VAL A 166      -0.644  16.975  -6.893  1.00  0.00            
ATOM   2537  HA  VAL A 166      -1.317  16.220  -7.281  1.00  0.00            
ATOM   2538  CB  VAL A 166       0.612  16.200  -6.365  1.00  0.00            
ATOM   2539  HB  VAL A 166       1.458  16.869  -6.225  1.00  0.00            
ATOM   2540  CG1 VAL A 166       0.226  15.342  -5.106  1.00  0.00            
ATOM   2541 1HG1 VAL A 166       1.026  14.618  -5.000  1.00  0.00            
ATOM   2542 2HG1 VAL A 166       0.280  16.024  -4.264  1.00  0.00            
ATOM   2543 3HG1 VAL A 166      -0.641  14.695  -5.255  1.00  0.00            
ATOM   2544  CG2 VAL A 166       1.045  15.193  -7.482  1.00  0.00            
ATOM   2545 1HG2 VAL A 166       1.922  14.666  -7.103  1.00  0.00            
ATOM   2546 2HG2 VAL A 166       0.231  14.479  -7.593  1.00  0.00            
ATOM   2547 3HG2 VAL A 166       1.240  15.788  -8.378  1.00  0.00            
ATOM   2548  C   VAL A 166      -1.300  17.570  -5.680  1.00  0.00            
ATOM   2549  O   VAL A 166      -2.308  17.120  -5.140  1.00  0.00            
ATOM   2550  N   ASN A 167      -0.676  18.660  -5.267  1.00  0.00            
ATOM   2551  H   ASN A 167       0.161  18.995  -5.720  1.00  0.00            
ATOM   2552  CA  ASN A 167      -1.243  19.617  -4.276  1.00  0.00            
ATOM   2553  HA  ASN A 167      -1.459  19.113  -3.328  1.00  0.00            
ATOM   2554  CB  ASN A 167      -0.253  20.814  -3.990  1.00  0.00            
ATOM   2555  HB2 ASN A 167       0.612  20.431  -3.461  1.00  0.00            
ATOM   2556  HB3 ASN A 167       0.123  21.162  -4.959  1.00  0.00            
ATOM   2557  CG  ASN A 167      -0.842  21.987  -3.290  1.00  0.00            
ATOM   2558  OD1 ASN A 167      -1.563  22.817  -3.792  1.00  0.00            
ATOM   2559  ND2 ASN A 167      -0.703  22.077  -1.997  1.00  0.00            
ATOM   2560 1HD2 ASN A 167      -0.957  22.954  -1.558  1.00  0.00            
ATOM   2561 2HD2 ASN A 167      -0.071  21.464  -1.492  1.00  0.00            
ATOM   2562  C   ASN A 167      -2.618  20.026  -4.678  1.00  0.00            
ATOM   2563  O   ASN A 167      -3.466  20.182  -3.838  1.00  0.00            
ATOM   2564  N   GLY A 168      -2.894  20.242  -5.981  1.00  0.00            
ATOM   2565  H   GLY A 168      -2.154  20.307  -6.661  1.00  0.00            
ATOM   2566  CA  GLY A 168      -4.215  20.462  -6.516  1.00  0.00            
ATOM   2567  HA2 GLY A 168      -4.741  21.254  -6.006  1.00  0.00            
ATOM   2568  HA3 GLY A 168      -4.230  20.766  -7.562  1.00  0.00            
ATOM   2569  C   GLY A 168      -5.195  19.327  -6.345  1.00  0.00            
ATOM   2570  O   GLY A 168      -6.291  19.425  -6.889  1.00  0.00            
ATOM   2571  N   THR A 169      -4.872  18.260  -5.595  1.00  0.00            
ATOM   2572  H   THR A 169      -4.055  18.297  -5.007  1.00  0.00            
ATOM   2573  CA  THR A 169      -5.781  17.070  -5.380  1.00  0.00            
ATOM   2574  HA  THR A 169      -6.805  17.314  -5.686  1.00  0.00            
ATOM   2575  CB  THR A 169      -5.403  15.824  -6.202  1.00  0.00            
ATOM   2576  HB  THR A 169      -6.217  15.105  -6.237  1.00  0.00            
ATOM   2577  CG2 THR A 169      -5.090  16.105  -7.639  1.00  0.00            
ATOM   2578 1HG2 THR A 169      -5.941  16.635  -8.071  1.00  0.00            
ATOM   2579 2HG2 THR A 169      -4.186  16.724  -7.670  1.00  0.00            
ATOM   2580 3HG2 THR A 169      -4.878  15.122  -8.063  1.00  0.00            
ATOM   2581  OG1 THR A 169      -4.282  15.259  -5.510  1.00  0.00            
ATOM   2582  HG1 THR A 169      -3.604  15.920  -5.344  1.00  0.00            
ATOM   2583  C   THR A 169      -5.907  16.658  -3.930  1.00  0.00            
ATOM   2584  O   THR A 169      -5.216  17.154  -3.023  1.00  0.00            
ATOM   2585  N   THR A 170      -6.902  15.807  -3.607  1.00  0.00            
ATOM   2586  H   THR A 170      -7.613  15.669  -4.313  1.00  0.00            
ATOM   2587  CA  THR A 170      -7.288  15.295  -2.324  1.00  0.00            
ATOM   2588  HA  THR A 170      -6.500  15.387  -1.586  1.00  0.00            
ATOM   2589  CB  THR A 170      -8.385  16.098  -1.717  1.00  0.00            
ATOM   2590  HB  THR A 170      -8.510  15.673  -0.730  1.00  0.00            
ATOM   2591  CG2 THR A 170      -8.180  17.598  -1.502  1.00  0.00            
ATOM   2592 1HG2 THR A 170      -7.178  17.545  -1.064  1.00  0.00            
ATOM   2593 2HG2 THR A 170      -8.008  18.166  -2.411  1.00  0.00            
ATOM   2594 3HG2 THR A 170      -8.889  18.063  -0.809  1.00  0.00            
ATOM   2595  OG1 THR A 170      -9.536  15.807  -2.453  1.00  0.00            
ATOM   2596  HG1 THR A 170      -9.382  16.050  -3.373  1.00  0.00            
ATOM   2597  C   THR A 170      -7.637  13.742  -2.356  1.00  0.00            
ATOM   2598  O   THR A 170      -8.270  13.348  -3.340  1.00  0.00            
ATOM   2599  N   ILE A 171      -7.345  13.012  -1.293  1.00  0.00            
ATOM   2600  H   ILE A 171      -6.848  13.398  -0.505  1.00  0.00            
ATOM   2601  CA  ILE A 171      -7.685  11.637  -1.049  1.00  0.00            
ATOM   2602  HA  ILE A 171      -8.549  11.488  -1.695  1.00  0.00            
ATOM   2603  CB  ILE A 171      -6.569  10.648  -1.375  1.00  0.00            
ATOM   2604  HB  ILE A 171      -5.652  10.730  -0.788  1.00  0.00            
ATOM   2605  CG2 ILE A 171      -7.089   9.185  -1.118  1.00  0.00            
ATOM   2606 1HG2 ILE A 171      -7.285   8.999  -0.061  1.00  0.00            
ATOM   2607 2HG2 ILE A 171      -8.011   9.068  -1.672  1.00  0.00            
ATOM   2608 3HG2 ILE A 171      -6.323   8.423  -1.287  1.00  0.00            
ATOM   2609  CG1 ILE A 171      -6.010  10.880  -2.837  1.00  0.00            
ATOM   2610 2HG1 ILE A 171      -6.859  10.897  -3.521  1.00  0.00            
ATOM   2611 3HG1 ILE A 171      -5.482  11.825  -2.875  1.00  0.00            
ATOM   2612  CD1 ILE A 171      -5.068   9.812  -3.377  1.00  0.00            
ATOM   2613 1HD1 ILE A 171      -5.632   8.872  -3.342  1.00  0.00            
ATOM   2614 2HD1 ILE A 171      -4.858  10.045  -4.418  1.00  0.00            
ATOM   2615 3HD1 ILE A 171      -4.191   9.768  -2.735  1.00  0.00            
ATOM   2616  C   ILE A 171      -8.150  11.654   0.434  1.00  0.00            
ATOM   2617  O   ILE A 171      -7.384  12.075   1.329  1.00  0.00            
ATOM   2618  N   GLU A 172      -9.379  11.182   0.748  1.00  0.00            
ATOM   2619  H   GLU A 172      -9.933  10.718   0.038  1.00  0.00            
ATOM   2620  CA  GLU A 172     -10.004  11.078   2.075  1.00  0.00            
ATOM   2621  HA  GLU A 172     -10.957  10.576   1.892  1.00  0.00            
ATOM   2622  CB  GLU A 172      -9.190  10.119   3.075  1.00  0.00            
ATOM   2623  HB2 GLU A 172      -8.471  10.821   3.483  1.00  0.00            
ATOM   2624  HB3 GLU A 172      -9.832   9.826   3.895  1.00  0.00            
ATOM   2625  CG  GLU A 172      -8.583   8.851   2.591  1.00  0.00            
ATOM   2626  HG2 GLU A 172      -7.717   9.106   1.987  1.00  0.00            
ATOM   2627  HG3 GLU A 172      -8.092   8.344   3.424  1.00  0.00            
ATOM   2628  CD  GLU A 172      -9.574   7.927   1.803  1.00  0.00            
ATOM   2629  OE1 GLU A 172     -10.655   7.589   2.416  1.00  0.00            
ATOM   2630  OE2 GLU A 172      -9.298   7.505   0.669  1.00  0.00            
ATOM   2631  C   GLU A 172     -10.210  12.528   2.651  1.00  0.00            
ATOM   2632  O   GLU A 172      -9.907  12.853   3.846  1.00  0.00            
ATOM   2633  N   GLY A 173     -10.720  13.459   1.856  1.00  0.00            
ATOM   2634  H   GLY A 173     -10.960  13.202   0.916  1.00  0.00            
ATOM   2635  CA  GLY A 173     -11.099  14.818   2.275  1.00  0.00            
ATOM   2636  HA2 GLY A 173     -11.913  15.213   1.659  1.00  0.00            
ATOM   2637  HA3 GLY A 173     -11.511  14.722   3.280  1.00  0.00            
ATOM   2638  C   GLY A 173      -9.956  15.851   2.436  1.00  0.00            
ATOM   2639  O   GLY A 173     -10.241  17.034   2.742  1.00  0.00            
ATOM   2640  N   HIE A 174      -8.742  15.386   2.213  1.00  0.00            
ATOM   2641  H   HIE A 174      -8.551  14.399   2.109  1.00  0.00            
ATOM   2642  CA  HIE A 174      -7.544  16.211   2.494  1.00  0.00            
ATOM   2643  HA  HIE A 174      -7.922  17.232   2.513  1.00  0.00            
ATOM   2644  CB  HIE A 174      -7.041  15.868   3.896  1.00  0.00            
ATOM   2645  HB2 HIE A 174      -7.891  15.578   4.513  1.00  0.00            
ATOM   2646  HB3 HIE A 174      -6.384  15.009   3.756  1.00  0.00            
ATOM   2647  CG  HIE A 174      -6.282  16.935   4.696  1.00  0.00            
ATOM   2648  ND1 HIE A 174      -5.105  17.480   4.268  1.00  0.00            
ATOM   2649  CE1 HIE A 174      -4.716  18.215   5.309  1.00  0.00            
ATOM   2650  HE1 HIE A 174      -3.753  18.717   5.387  1.00  0.00            
ATOM   2651  NE2 HIE A 174      -5.558  18.086   6.337  1.00  0.00            
ATOM   2652  HE2 HIE A 174      -5.354  18.427   7.267  1.00  0.00            
ATOM   2653  CD2 HIE A 174      -6.606  17.264   5.946  1.00  0.00            
ATOM   2654  HD2 HIE A 174      -7.467  16.845   6.450  1.00  0.00            
ATOM   2655  C   HIE A 174      -6.392  16.140   1.456  1.00  0.00            
ATOM   2656  O   HIE A 174      -6.210  15.101   0.828  1.00  0.00            
ATOM   2657  N   VAL A 175      -5.683  17.261   1.235  1.00  0.00            
ATOM   2658  H   VAL A 175      -6.007  18.102   1.694  1.00  0.00            
ATOM   2659  CA  VAL A 175      -4.606  17.442   0.274  1.00  0.00            
ATOM   2660  HA  VAL A 175      -5.009  17.349  -0.743  1.00  0.00            
ATOM   2661  CB  VAL A 175      -4.064  18.853   0.345  1.00  0.00            
ATOM   2662  HB  VAL A 175      -4.841  19.508  -0.033  1.00  0.00            
ATOM   2663  CG1 VAL A 175      -3.479  19.223   1.718  1.00  0.00            
ATOM   2664 1HG1 VAL A 175      -3.119  20.252   1.642  1.00  0.00            
ATOM   2665 2HG1 VAL A 175      -4.346  19.060   2.353  1.00  0.00            
ATOM   2666 3HG1 VAL A 175      -2.695  18.490   1.944  1.00  0.00            
ATOM   2667  CG2 VAL A 175      -3.016  19.126  -0.736  1.00  0.00            
ATOM   2668 1HG2 VAL A 175      -2.041  18.728  -0.472  1.00  0.00            
ATOM   2669 2HG2 VAL A 175      -3.369  18.651  -1.656  1.00  0.00            
ATOM   2670 3HG2 VAL A 175      -3.035  20.194  -0.961  1.00  0.00            
ATOM   2671  C   VAL A 175      -3.541  16.389   0.362  1.00  0.00            
ATOM   2672  O   VAL A 175      -2.985  16.074   1.437  1.00  0.00            
ATOM   2673  N   VAL A 176      -3.227  15.941  -0.824  1.00  0.00            
ATOM   2674  H   VAL A 176      -3.737  16.206  -1.656  1.00  0.00            
ATOM   2675  CA  VAL A 176      -2.053  14.988  -0.969  1.00  0.00            
ATOM   2676  HA  VAL A 176      -2.257  14.153  -0.296  1.00  0.00            
ATOM   2677  CB  VAL A 176      -2.147  14.360  -2.418  1.00  0.00            
ATOM   2678  HB  VAL A 176      -2.017  15.153  -3.144  1.00  0.00            
ATOM   2679  CG1 VAL A 176      -1.079  13.328  -2.646  1.00  0.00            
ATOM   2680 1HG1 VAL A 176      -0.109  13.819  -2.756  1.00  0.00            
ATOM   2681 2HG1 VAL A 176      -0.960  12.705  -1.768  1.00  0.00            
ATOM   2682 3HG1 VAL A 176      -1.307  12.832  -3.585  1.00  0.00            
ATOM   2683  CG2 VAL A 176      -3.548  13.767  -2.674  1.00  0.00            
ATOM   2684 1HG2 VAL A 176      -4.269  14.552  -2.926  1.00  0.00            
ATOM   2685 2HG2 VAL A 176      -3.486  13.115  -3.543  1.00  0.00            
ATOM   2686 3HG2 VAL A 176      -3.883  13.188  -1.812  1.00  0.00            
ATOM   2687  C   VAL A 176      -0.675  15.630  -0.529  1.00  0.00            
ATOM   2688  O   VAL A 176      -0.316  16.659  -1.031  1.00  0.00            
ATOM   2689  N   LYS A 177       0.122  15.029   0.362  1.00  0.00            
ATOM   2690  H   LYS A 177      -0.108  14.134   0.758  1.00  0.00            
ATOM   2691  CA  LYS A 177       1.375  15.542   0.981  1.00  0.00            
ATOM   2692  HA  LYS A 177       1.167  16.592   1.179  1.00  0.00            
ATOM   2693  CB  LYS A 177       1.592  14.810   2.371  1.00  0.00            
ATOM   2694  HB2 LYS A 177       1.656  13.728   2.231  1.00  0.00            
ATOM   2695  HB3 LYS A 177       2.576  15.070   2.738  1.00  0.00            
ATOM   2696  CG  LYS A 177       0.474  15.113   3.401  1.00  0.00            
ATOM   2697  HG2 LYS A 177       0.334  16.174   3.577  1.00  0.00            
ATOM   2698  HG3 LYS A 177      -0.491  14.819   2.983  1.00  0.00            
ATOM   2699  CD  LYS A 177       0.598  14.265   4.690  1.00  0.00            
ATOM   2700  HD2 LYS A 177       1.638  14.298   5.003  1.00  0.00            
ATOM   2701  HD3 LYS A 177      -0.065  14.594   5.488  1.00  0.00            
ATOM   2702  CE  LYS A 177       0.179  12.801   4.335  1.00  0.00            
ATOM   2703  HE2 LYS A 177      -0.851  12.868   3.997  1.00  0.00            
ATOM   2704  HE3 LYS A 177       0.784  12.377   3.537  1.00  0.00            
ATOM   2705  NZ  LYS A 177       0.126  11.961   5.517  1.00  0.00            
ATOM   2706  HZ1 LYS A 177       1.050  11.765   5.886  1.00  0.00            
ATOM   2707  HZ2 LYS A 177      -0.470  12.414   6.199  1.00  0.00            
ATOM   2708  HZ3 LYS A 177      -0.304  11.063   5.320  1.00  0.00            
ATOM   2709  C   LYS A 177       2.561  15.582  -0.021  1.00  0.00            
ATOM   2710  O   LYS A 177       3.539  14.872   0.185  1.00  0.00            
ATOM   2711  N   CYS A 178       2.352  16.374  -1.081  1.00  0.00            
ATOM   2712  H   CYS A 178       1.419  16.741  -1.171  1.00  0.00            
ATOM   2713  CA  CYS A 178       3.332  16.539  -2.211  1.00  0.00            
ATOM   2714  HA  CYS A 178       4.059  15.756  -1.991  1.00  0.00            
ATOM   2715  CB  CYS A 178       2.815  16.246  -3.555  1.00  0.00            
ATOM   2716  HB2 CYS A 178       2.215  15.341  -3.418  1.00  0.00            
ATOM   2717  HB3 CYS A 178       2.248  17.055  -4.022  1.00  0.00            
ATOM   2718  SG  CYS A 178       4.176  15.916  -4.671  1.00  0.00            
ATOM   2719  HG  CYS A 178       4.781  15.049  -3.852  1.00  0.00            
ATOM   2720  C   CYS A 178       4.092  17.775  -2.099  1.00  0.00            
ATOM   2721  O   CYS A 178       3.602  18.879  -1.880  1.00  0.00            
ATOM   2722  N   TYR A 179       5.409  17.614  -2.320  1.00  0.00            
ATOM   2723  H   TYR A 179       5.708  16.680  -2.534  1.00  0.00            
ATOM   2724  CA  TYR A 179       6.396  18.653  -1.956  1.00  0.00            
ATOM   2725  HA  TYR A 179       5.986  19.644  -2.161  1.00  0.00            
ATOM   2726  CB  TYR A 179       6.732  18.633  -0.454  1.00  0.00            
ATOM   2727  HB2 TYR A 179       7.130  17.655  -0.201  1.00  0.00            
ATOM   2728  HB3 TYR A 179       7.552  19.327  -0.251  1.00  0.00            
ATOM   2729  CG  TYR A 179       5.586  19.077   0.460  1.00  0.00            
ATOM   2730  CD1 TYR A 179       4.752  18.123   1.083  1.00  0.00            
ATOM   2731  HD1 TYR A 179       4.912  17.080   0.870  1.00  0.00            
ATOM   2732  CE1 TYR A 179       3.611  18.543   1.836  1.00  0.00            
ATOM   2733  HE1 TYR A 179       2.980  17.790   2.290  1.00  0.00            
ATOM   2734  CZ  TYR A 179       3.354  19.913   2.108  1.00  0.00            
ATOM   2735  OH  TYR A 179       2.230  20.298   2.779  1.00  0.00            
ATOM   2736  HH  TYR A 179       2.380  20.140   3.715  1.00  0.00            
ATOM   2737  CE2 TYR A 179       4.054  20.851   1.389  1.00  0.00            
ATOM   2738  HE2 TYR A 179       3.782  21.899   1.382  1.00  0.00            
ATOM   2739  CD2 TYR A 179       5.165  20.418   0.607  1.00  0.00            
ATOM   2740  HD2 TYR A 179       5.753  21.106   0.004  1.00  0.00            
ATOM   2741  C   TYR A 179       7.715  18.403  -2.719  1.00  0.00            
ATOM   2742  O   TYR A 179       7.996  17.350  -3.285  1.00  0.00            
ATOM   2743  N   TRP A 180       8.636  19.314  -2.674  1.00  0.00            
ATOM   2744  H   TRP A 180       8.388  20.279  -2.468  1.00  0.00            
ATOM   2745  CA  TRP A 180      10.045  19.144  -3.089  1.00  0.00            
ATOM   2746  HA  TRP A 180      10.118  18.817  -4.128  1.00  0.00            
ATOM   2747  CB  TRP A 180      10.762  20.472  -2.927  1.00  0.00            
ATOM   2748  HB2 TRP A 180      10.497  20.928  -1.965  1.00  0.00            
ATOM   2749  HB3 TRP A 180      11.814  20.202  -2.876  1.00  0.00            
ATOM   2750  CG  TRP A 180      10.498  21.450  -3.982  1.00  0.00            
ATOM   2751  CD1 TRP A 180       9.810  22.578  -3.803  1.00  0.00            
ATOM   2752  HD1 TRP A 180       9.223  22.894  -2.944  1.00  0.00            
ATOM   2753  NE1 TRP A 180       9.839  23.364  -5.009  1.00  0.00            
ATOM   2754  HE1 TRP A 180       9.245  24.166  -5.123  1.00  0.00            
ATOM   2755  CE2 TRP A 180      10.558  22.699  -5.992  1.00  0.00            
ATOM   2756  CZ2 TRP A 180      10.806  22.991  -7.383  1.00  0.00            
ATOM   2757  HZ2 TRP A 180      10.534  23.877  -7.937  1.00  0.00            
ATOM   2758  CH2 TRP A 180      11.580  22.050  -8.093  1.00  0.00            
ATOM   2759  HH2 TRP A 180      11.865  22.290  -9.113  1.00  0.00            
ATOM   2760  CZ3 TRP A 180      12.064  20.848  -7.490  1.00  0.00            
ATOM   2761  HZ3 TRP A 180      12.577  20.155  -8.153  1.00  0.00            
ATOM   2762  CE3 TRP A 180      11.803  20.589  -6.090  1.00  0.00            
ATOM   2763  HE3 TRP A 180      12.296  19.757  -5.598  1.00  0.00            
ATOM   2764  CD2 TRP A 180      11.002  21.472  -5.349  1.00  0.00            
ATOM   2765  C   TRP A 180      10.798  18.073  -2.191  1.00  0.00            
ATOM   2766  O   TRP A 180      10.593  17.971  -0.993  1.00  0.00            
ATOM   2767  N   GLY A 181      11.677  17.296  -2.806  1.00  0.00            
ATOM   2768  H   GLY A 181      11.669  17.199  -3.814  1.00  0.00            
ATOM   2769  CA  GLY A 181      12.582  16.443  -2.096  1.00  0.00            
ATOM   2770  HA2 GLY A 181      11.989  15.770  -1.477  1.00  0.00            
ATOM   2771  HA3 GLY A 181      13.095  15.833  -2.842  1.00  0.00            
ATOM   2772  C   GLY A 181      13.644  17.208  -1.258  1.00  0.00            
ATOM   2773  O   GLY A 181      14.084  18.226  -1.763  1.00  0.00            
ATOM   2774  N   LYS A 182      13.951  16.744  -0.034  1.00  0.00            
ATOM   2775  H   LYS A 182      13.471  15.894   0.228  1.00  0.00            
ATOM   2776  CA  LYS A 182      15.163  17.129   0.724  1.00  0.00            
ATOM   2777  HA  LYS A 182      15.420  18.188   0.728  1.00  0.00            
ATOM   2778  CB  LYS A 182      15.101  16.868   2.251  1.00  0.00            
ATOM   2779  HB2 LYS A 182      14.306  16.171   2.496  1.00  0.00            
ATOM   2780  HB3 LYS A 182      15.997  16.271   2.423  1.00  0.00            
ATOM   2781  CG  LYS A 182      15.053  18.105   3.176  1.00  0.00            
ATOM   2782  HG2 LYS A 182      15.978  18.673   3.047  1.00  0.00            
ATOM   2783  HG3 LYS A 182      14.291  18.681   2.636  1.00  0.00            
ATOM   2784  CD  LYS A 182      14.726  17.757   4.637  1.00  0.00            
ATOM   2785  HD2 LYS A 182      13.942  17.020   4.823  1.00  0.00            
ATOM   2786  HD3 LYS A 182      15.561  17.321   5.184  1.00  0.00            
ATOM   2787  CE  LYS A 182      14.549  19.154   5.371  1.00  0.00            
ATOM   2788  HE2 LYS A 182      15.328  19.804   4.993  1.00  0.00            
ATOM   2789  HE3 LYS A 182      13.566  19.542   5.090  1.00  0.00            
ATOM   2790  NZ  LYS A 182      14.616  18.968   6.760  1.00  0.00            
ATOM   2791  HZ1 LYS A 182      15.513  18.772   7.191  1.00  0.00            
ATOM   2792  HZ2 LYS A 182      14.381  19.797   7.292  1.00  0.00            
ATOM   2793  HZ3 LYS A 182      13.958  18.279   7.105  1.00  0.00            
ATOM   2794  C   LYS A 182      16.384  16.461   0.171  1.00  0.00            
ATOM   2795  O   LYS A 182      17.522  17.000   0.200  1.00  0.00            
ATOM   2796  OXT LYS A 182      16.274  15.203  -0.042  1.00  0.00
TER                
ATOM   2797 HO5'  U5 B   1       4.420 -10.789  -0.476  1.00  0.00            
ATOM   2798  O5'  U5 B   1       3.921 -10.937  -1.276  1.00  0.00            
ATOM   2799  C5'  U5 B   1       2.518 -11.111  -0.917  1.00  0.00            
ATOM   2800  H5'  U5 B   1       2.335 -12.156  -0.667  1.00  0.00            
ATOM   2801 H5''  U5 B   1       1.845 -10.872  -1.747  1.00  0.00            
ATOM   2802  C4'  U5 B   1       2.123 -10.342   0.352  1.00  0.00            
ATOM   2803  H4'  U5 B   1       1.044 -10.440   0.465  1.00  0.00            
ATOM   2804  O4'  U5 B   1       2.778 -10.864   1.559  1.00  0.00            
ATOM   2805  C1'  U5 B   1       3.174  -9.743   2.324  1.00  0.00            
ATOM   2806  H1'  U5 B   1       2.599  -9.780   3.246  1.00  0.00            
ATOM   2807  N1   U5 B   1       4.567  -9.838   2.795  1.00  0.00            
ATOM   2808  C6   U5 B   1       4.868 -10.078   4.129  1.00  0.00            
ATOM   2809  H6   U5 B   1       4.077  -9.985   4.857  1.00  0.00            
ATOM   2810  C5   U5 B   1       6.183 -10.376   4.404  1.00  0.00            
ATOM   2811  H5   U5 B   1       6.457 -10.521   5.437  1.00  0.00            
ATOM   2812  C4   U5 B   1       7.221 -10.437   3.464  1.00  0.00            
ATOM   2813  O4   U5 B   1       8.406 -10.691   3.706  1.00  0.00            
ATOM   2814  N3   U5 B   1       6.847 -10.201   2.149  1.00  0.00            
ATOM   2815  H3   U5 B   1       7.523  -9.778   1.539  1.00  0.00            
ATOM   2816  C2   U5 B   1       5.595  -9.878   1.741  1.00  0.00            
ATOM   2817  O2   U5 B   1       5.416  -9.665   0.528  1.00  0.00            
ATOM   2818  C3'  U5 B   1       2.511  -8.869   0.128  1.00  0.00            
ATOM   2819  H3'  U5 B   1       3.401  -8.644  -0.464  1.00  0.00            
ATOM   2820  C2'  U5 B   1       2.795  -8.479   1.607  1.00  0.00            
ATOM   2821  H2'  U5 B   1       3.566  -7.709   1.643  1.00  0.00            
ATOM   2822  O2'  U5 B   1       1.554  -7.990   2.203  1.00  0.00            
ATOM   2823 HO2'  U5 B   1       1.175  -7.289   1.657  1.00  0.00            
ATOM   2824  O3'  U5 B   1       1.434  -8.039  -0.348  1.00  0.00            
ATOM   2825  P     G B   2       1.600  -6.603  -0.772  1.00  0.00            
ATOM   2826  OP1   G B   2       0.895  -6.401  -2.058  1.00  0.00            
ATOM   2827  OP2   G B   2       3.033  -6.257  -0.563  1.00  0.00            
ATOM   2828  O5'   G B   2       0.872  -5.774   0.471  1.00  0.00            
ATOM   2829  C5'   G B   2      -0.532  -5.632   0.503  1.00  0.00            
ATOM   2830  H5'   G B   2      -0.869  -6.661   0.368  1.00  0.00            
ATOM   2831 H5''   G B   2      -0.885  -4.909  -0.231  1.00  0.00            
ATOM   2832  C4'   G B   2      -1.136  -5.277   1.879  1.00  0.00            
ATOM   2833  H4'   G B   2      -2.194  -5.556   1.887  1.00  0.00            
ATOM   2834  O4'   G B   2      -0.523  -6.079   2.919  1.00  0.00            
ATOM   2835  C1'   G B   2      -0.544  -5.297   4.084  1.00  0.00            
ATOM   2836  H1'   G B   2      -1.163  -5.829   4.799  1.00  0.00            
ATOM   2837  N9    G B   2       0.805  -5.253   4.790  1.00  0.00            
ATOM   2838  C8    G B   2       2.128  -5.038   4.360  1.00  0.00            
ATOM   2839  H8    G B   2       2.395  -5.045   3.322  1.00  0.00            
ATOM   2840  N7    G B   2       3.008  -5.058   5.334  1.00  0.00            
ATOM   2841  C5    G B   2       2.220  -5.264   6.466  1.00  0.00            
ATOM   2842  C6    G B   2       2.600  -5.308   7.883  1.00  0.00            
ATOM   2843  O6    G B   2       3.742  -5.361   8.306  1.00  0.00            
ATOM   2844  N1    G B   2       1.475  -5.285   8.673  1.00  0.00            
ATOM   2845  H1    G B   2       1.618  -5.125   9.654  1.00  0.00            
ATOM   2846  C2    G B   2       0.188  -5.259   8.199  1.00  0.00            
ATOM   2847  N2    G B   2      -0.784  -5.297   9.072  1.00  0.00            
ATOM   2848  H21   G B   2      -0.589  -5.106  10.044  1.00  0.00            
ATOM   2849  H22   G B   2      -1.700  -5.181   8.668  1.00  0.00            
ATOM   2850  N3    G B   2      -0.184  -5.314   7.000  1.00  0.00            
ATOM   2851  C4    G B   2       0.914  -5.315   6.147  1.00  0.00            
ATOM   2852  C3'   G B   2      -0.848  -3.841   2.227  1.00  0.00            
ATOM   2853  H3'   G B   2       0.215  -3.665   2.064  1.00  0.00            
ATOM   2854  C2'   G B   2      -1.089  -3.909   3.740  1.00  0.00            
ATOM   2855  H2'   G B   2      -0.553  -3.146   4.310  1.00  0.00            
ATOM   2856  O2'   G B   2      -2.468  -3.975   4.018  1.00  0.00            
ATOM   2857 HO2'   G B   2      -2.651  -4.343   4.887  1.00  0.00            
ATOM   2858  O3'   G B   2      -1.691  -2.900   1.520  1.00  0.00            
ATOM   2859  P     U B   3      -1.456  -1.343   1.514  1.00  0.00            
ATOM   2860  OP1   U B   3      -2.576  -0.710   0.787  1.00  0.00            
ATOM   2861  OP2   U B   3      -0.070  -1.124   0.957  1.00  0.00            
ATOM   2862  O5'   U B   3      -1.501  -0.874   3.077  1.00  0.00            
ATOM   2863  C5'   U B   3      -2.742  -0.606   3.731  1.00  0.00            
ATOM   2864  H5'   U B   3      -3.450  -1.364   3.407  1.00  0.00            
ATOM   2865 H5''   U B   3      -2.989   0.350   3.270  1.00  0.00            
ATOM   2866  C4'   U B   3      -2.545  -0.379   5.190  1.00  0.00            
ATOM   2867  H4'   U B   3      -3.523  -0.416   5.679  1.00  0.00            
ATOM   2868  O4'   U B   3      -1.821  -1.470   5.829  1.00  0.00            
ATOM   2869  C1'   U B   3      -1.143  -0.966   6.956  1.00  0.00            
ATOM   2870  H1'   U B   3      -1.645  -1.347   7.835  1.00  0.00            
ATOM   2871  N1    U B   3       0.238  -1.506   7.097  1.00  0.00            
ATOM   2872  C6    U B   3       1.056  -1.600   5.999  1.00  0.00            
ATOM   2873  H6    U B   3       0.627  -1.543   5.012  1.00  0.00            
ATOM   2874  C5    U B   3       2.378  -1.877   6.107  1.00  0.00            
ATOM   2875  H5    U B   3       3.060  -2.023   5.277  1.00  0.00            
ATOM   2876  C4    U B   3       2.979  -1.995   7.465  1.00  0.00            
ATOM   2877  O4    U B   3       4.174  -2.277   7.590  1.00  0.00            
ATOM   2878  N3    U B   3       2.138  -1.813   8.487  1.00  0.00            
ATOM   2879  H3    U B   3       2.552  -1.798   9.406  1.00  0.00            
ATOM   2880  C2    U B   3       0.760  -1.524   8.415  1.00  0.00            
ATOM   2881  O2    U B   3       0.136  -1.391   9.445  1.00  0.00            
ATOM   2882  C3'   U B   3      -1.690   0.834   5.496  1.00  0.00            
ATOM   2883  H3'   U B   3      -0.857   0.831   4.802  1.00  0.00            
ATOM   2884  C2'   U B   3      -1.123   0.556   6.931  1.00  0.00            
ATOM   2885  H2'   U B   3      -0.113   0.966   6.990  1.00  0.00            
ATOM   2886  O2'   U B   3      -1.951   1.048   7.960  1.00  0.00            
ATOM   2887 HO2'   U B   3      -1.777   1.983   8.132  1.00  0.00            
ATOM   2888  O3'   U B   3      -2.337   2.121   5.344  1.00  0.00            
ATOM   2889  P     U B   4      -1.562   3.541   5.497  1.00  0.00            
ATOM   2890  OP1   U B   4      -2.359   4.654   4.975  1.00  0.00            
ATOM   2891  OP2   U B   4      -0.208   3.367   4.953  1.00  0.00            
ATOM   2892  O5'   U B   4      -1.283   3.834   7.064  1.00  0.00            
ATOM   2893  C5'   U B   4      -2.285   4.301   7.988  1.00  0.00            
ATOM   2894  H5'   U B   4      -3.177   3.675   7.894  1.00  0.00            
ATOM   2895 H5''   U B   4      -2.511   5.337   7.743  1.00  0.00            
ATOM   2896  C4'   U B   4      -1.842   4.376   9.428  1.00  0.00            
ATOM   2897  H4'   U B   4      -2.589   4.838  10.067  1.00  0.00            
ATOM   2898  O4'   U B   4      -1.583   3.128   9.995  1.00  0.00            
ATOM   2899  C1'   U B   4      -0.441   3.312  10.950  1.00  0.00            
ATOM   2900  H1'   U B   4      -0.803   3.177  11.971  1.00  0.00            
ATOM   2901  N1    U B   4       0.662   2.387  10.653  1.00  0.00            
ATOM   2902  C6    U B   4       1.233   2.318   9.365  1.00  0.00            
ATOM   2903  H6    U B   4       0.741   2.831   8.551  1.00  0.00            
ATOM   2904  C5    U B   4       2.318   1.512   9.162  1.00  0.00            
ATOM   2905  H5    U B   4       2.767   1.370   8.192  1.00  0.00            
ATOM   2906  C4    U B   4       3.049   0.867  10.290  1.00  0.00            
ATOM   2907  O4    U B   4       3.954   0.127  10.077  1.00  0.00            
ATOM   2908  N3    U B   4       2.519   1.027  11.495  1.00  0.00            
ATOM   2909  H3    U B   4       2.942   0.505  12.244  1.00  0.00            
ATOM   2910  C2    U B   4       1.343   1.771  11.736  1.00  0.00            
ATOM   2911  O2    U B   4       0.939   1.846  12.871  1.00  0.00            
ATOM   2912  C3'   U B   4      -0.525   5.241   9.551  1.00  0.00            
ATOM   2913  H3'   U B   4       0.194   4.923   8.805  1.00  0.00            
ATOM   2914  C2'   U B   4      -0.076   4.768  10.859  1.00  0.00            
ATOM   2915  H2'   U B   4       1.023   4.804  10.897  1.00  0.00            
ATOM   2916  O2'   U B   4      -0.591   5.494  11.946  1.00  0.00            
ATOM   2917 HO2'   U B   4      -0.849   6.337  11.567  1.00  0.00            
ATOM   2918  O3'   U B   4      -0.756   6.689   9.541  1.00  0.00            
ATOM   2919  P     C B   5       0.371   7.567   8.916  1.00  0.00            
ATOM   2920  OP1   C B   5       0.025   8.990   9.069  1.00  0.00            
ATOM   2921  OP2   C B   5       0.638   7.038   7.576  1.00  0.00            
ATOM   2922  O5'   C B   5       1.635   7.205   9.818  1.00  0.00            
ATOM   2923  C5'   C B   5       1.554   7.755  11.148  1.00  0.00            
ATOM   2924  H5'   C B   5       0.671   7.451  11.706  1.00  0.00            
ATOM   2925 H5''   C B   5       1.618   8.832  11.030  1.00  0.00            
ATOM   2926  C4'   C B   5       2.752   7.287  12.032  1.00  0.00            
ATOM   2927  H4'   C B   5       2.782   7.674  13.043  1.00  0.00            
ATOM   2928  O4'   C B   5       2.760   5.870  12.116  1.00  0.00            
ATOM   2929  C1'   C B   5       4.043   5.411  12.373  1.00  0.00            
ATOM   2930  H1'   C B   5       4.109   4.973  13.374  1.00  0.00            
ATOM   2931  N1    C B   5       4.655   4.448  11.375  1.00  0.00            
ATOM   2932  C6    C B   5       4.309   4.231  10.086  1.00  0.00            
ATOM   2933  H6    C B   5       3.533   4.840   9.650  1.00  0.00            
ATOM   2934  C5    C B   5       5.035   3.306   9.293  1.00  0.00            
ATOM   2935  H5    C B   5       4.852   3.146   8.236  1.00  0.00            
ATOM   2936  C4    C B   5       6.048   2.599   9.956  1.00  0.00            
ATOM   2937  N4    C B   5       6.537   1.577   9.315  1.00  0.00            
ATOM   2938  H41   C B   5       7.290   1.040   9.724  1.00  0.00            
ATOM   2939  H42   C B   5       6.274   1.396   8.357  1.00  0.00            
ATOM   2940  N3    C B   5       6.328   2.707  11.218  1.00  0.00            
ATOM   2941  C2    C B   5       5.706   3.650  11.934  1.00  0.00            
ATOM   2942  O2    C B   5       6.071   3.716  13.108  1.00  0.00            
ATOM   2943  C3'   C B   5       4.086   7.586  11.412  1.00  0.00            
ATOM   2944  H3'   C B   5       4.052   7.136  10.423  1.00  0.00            
ATOM   2945  C2'   C B   5       4.973   6.628  12.266  1.00  0.00            
ATOM   2946  H2'   C B   5       5.908   6.376  11.773  1.00  0.00            
ATOM   2947  O2'   C B   5       5.197   7.026  13.623  1.00  0.00            
ATOM   2948 HO2'   C B   5       5.587   7.889  13.596  1.00  0.00            
ATOM   2949  O3'   C B   5       4.606   8.909  11.429  1.00  0.00            
ATOM   2950  P     U B   6       5.873   9.277  10.643  1.00  0.00            
ATOM   2951  OP1   U B   6       5.839  10.694  10.313  1.00  0.00            
ATOM   2952  OP2   U B   6       6.117   8.251   9.609  1.00  0.00            
ATOM   2953  O5'   U B   6       6.894   9.031  11.864  1.00  0.00            
ATOM   2954  C5'   U B   6       6.954   9.874  13.000  1.00  0.00            
ATOM   2955  H5'   U B   6       6.001   9.893  13.544  1.00  0.00            
ATOM   2956 H5''   U B   6       7.248  10.865  12.658  1.00  0.00            
ATOM   2957  C4'   U B   6       8.069   9.318  13.996  1.00  0.00            
ATOM   2958  H4'   U B   6       8.170   9.881  14.926  1.00  0.00            
ATOM   2959  O4'   U B   6       7.867   8.010  14.372  1.00  0.00            
ATOM   2960  C1'   U B   6       9.107   7.342  14.436  1.00  0.00            
ATOM   2961  H1'   U B   6       9.177   6.805  15.387  1.00  0.00            
ATOM   2962  N1    U B   6       9.421   6.307  13.419  1.00  0.00            
ATOM   2963  C6    U B   6       8.726   6.331  12.144  1.00  0.00            
ATOM   2964  H6    U B   6       7.914   7.000  11.908  1.00  0.00            
ATOM   2965  C5    U B   6       9.020   5.327  11.263  1.00  0.00            
ATOM   2966  H5    U B   6       8.491   5.217  10.321  1.00  0.00            
ATOM   2967  C4    U B   6      10.068   4.363  11.542  1.00  0.00            
ATOM   2968  O4    U B   6      10.433   3.540  10.716  1.00  0.00            
ATOM   2969  N3    U B   6      10.730   4.577  12.719  1.00  0.00            
ATOM   2970  H3    U B   6      11.484   3.912  12.823  1.00  0.00            
ATOM   2971  C2    U B   6      10.506   5.504  13.651  1.00  0.00            
ATOM   2972  O2    U B   6      11.176   5.527  14.653  1.00  0.00            
ATOM   2973  C3'   U B   6       9.419   9.312  13.349  1.00  0.00            
ATOM   2974  H3'   U B   6       9.533   8.801  12.389  1.00  0.00            
ATOM   2975  C2'   U B   6      10.109   8.442  14.332  1.00  0.00            
ATOM   2976  H2'   U B   6      11.045   8.051  13.931  1.00  0.00            
ATOM   2977  O2'   U B   6      10.311   8.946  15.692  1.00  0.00            
ATOM   2978 HO2'   U B   6      11.198   9.291  15.663  1.00  0.00            
ATOM   2979  O3'   U B   6      10.095  10.599  13.269  1.00  0.00            
ATOM   2980  P     C B   7      11.445  10.752  12.522  1.00  0.00            
ATOM   2981  OP1   C B   7      12.579   9.901  13.147  1.00  0.00            
ATOM   2982  OP2   C B   7      11.580  12.173  12.368  1.00  0.00            
ATOM   2983  O5'   C B   7      11.028  10.144  11.083  1.00  0.00            
ATOM   2984  C5'   C B   7      10.761  10.971   9.912  1.00  0.00            
ATOM   2985  H5'   C B   7      11.570  11.700   9.826  1.00  0.00            
ATOM   2986 H5''   C B   7       9.854  11.519  10.172  1.00  0.00            
ATOM   2987  C4'   C B   7      10.605  10.321   8.511  1.00  0.00            
ATOM   2988  H4'   C B   7      10.793  11.066   7.741  1.00  0.00            
ATOM   2989  O4'   C B   7      11.517   9.226   8.425  1.00  0.00            
ATOM   2990  C1'   C B   7      10.754   8.042   8.177  1.00  0.00            
ATOM   2991  H1'   C B   7      10.470   7.868   7.142  1.00  0.00            
ATOM   2992  N1    C B   7      11.633   7.023   8.819  1.00  0.00            
ATOM   2993  C6    C B   7      12.263   7.275  10.044  1.00  0.00            
ATOM   2994  H6    C B   7      12.138   8.187  10.604  1.00  0.00            
ATOM   2995  C5    C B   7      12.927   6.168  10.558  1.00  0.00            
ATOM   2996  H5    C B   7      13.316   6.238  11.562  1.00  0.00            
ATOM   2997  C4    C B   7      12.982   4.902   9.793  1.00  0.00            
ATOM   2998  N4    C B   7      13.589   3.792  10.273  1.00  0.00            
ATOM   2999  H41   C B   7      13.752   2.991   9.686  1.00  0.00            
ATOM   3000  H42   C B   7      14.018   3.822  11.186  1.00  0.00            
ATOM   3001  N3    C B   7      12.464   4.779   8.589  1.00  0.00            
ATOM   3002  C2    C B   7      11.770   5.833   8.093  1.00  0.00            
ATOM   3003  O2    C B   7      11.282   5.576   6.961  1.00  0.00            
ATOM   3004  C3'   C B   7       9.176   9.710   8.334  1.00  0.00            
ATOM   3005  H3'   C B   7       8.448  10.140   9.017  1.00  0.00            
ATOM   3006  C2'   C B   7       9.418   8.280   8.838  1.00  0.00            
ATOM   3007  H2'   C B   7       9.595   8.328   9.914  1.00  0.00            
ATOM   3008  O2'   C B   7       8.452   7.309   8.535  1.00  0.00            
ATOM   3009 HO2'   C B   7       7.773   7.485   9.196  1.00  0.00            
ATOM   3010  O3'   C B   7       8.615   9.735   6.990  1.00  0.00            
ATOM   3011  P     U B   8       8.189  11.058   6.272  1.00  0.00            
ATOM   3012  OP1   U B   8       7.803  12.114   7.310  1.00  0.00            
ATOM   3013  OP2   U B   8       7.259  10.584   5.250  1.00  0.00            
ATOM   3014  O5'   U B   8       9.584  11.577   5.639  1.00  0.00            
ATOM   3015  C5'   U B   8      10.403  10.839   4.709  1.00  0.00            
ATOM   3016  H5'   U B   8       9.883  10.627   3.761  1.00  0.00            
ATOM   3017 H5''   U B   8      10.715   9.858   5.055  1.00  0.00            
ATOM   3018  C4'   U B   8      11.698  11.622   4.276  1.00  0.00            
ATOM   3019  H4'   U B   8      12.328  10.873   3.787  1.00  0.00            
ATOM   3020  O4'   U B   8      11.311  12.487   3.255  1.00  0.00            
ATOM   3021  C1'   U B   8      11.765  13.821   3.531  1.00  0.00            
ATOM   3022  H1'   U B   8      12.690  13.971   2.978  1.00  0.00            
ATOM   3023  N1    U B   8      10.762  14.837   3.151  1.00  0.00            
ATOM   3024  C6    U B   8       9.492  14.947   3.733  1.00  0.00            
ATOM   3025  H6    U B   8       9.205  14.152   4.399  1.00  0.00            
ATOM   3026  C5    U B   8       8.650  15.962   3.435  1.00  0.00            
ATOM   3027  H5    U B   8       7.741  16.093   4.005  1.00  0.00            
ATOM   3028  C4    U B   8       9.053  16.906   2.381  1.00  0.00            
ATOM   3029  O4    U B   8       8.327  17.920   2.153  1.00  0.00            
ATOM   3030  N3    U B   8      10.061  16.489   1.610  1.00  0.00            
ATOM   3031  H3    U B   8      10.154  16.874   0.678  1.00  0.00            
ATOM   3032  C2    U B   8      10.909  15.470   1.952  1.00  0.00            
ATOM   3033  O2    U B   8      11.740  15.090   1.095  1.00  0.00            
ATOM   3034  C3'   U B   8      12.498  12.374   5.361  1.00  0.00            
ATOM   3035  H3'   U B   8      12.231  12.004   6.354  1.00  0.00            
ATOM   3036  C2'   U B   8      12.056  13.834   5.050  1.00  0.00            
ATOM   3037  H2'   U B   8      11.102  13.954   5.558  1.00  0.00            
ATOM   3038  O2'   U B   8      12.903  14.921   5.401  1.00  0.00            
ATOM   3039 HO2'   U B   8      13.806  14.744   5.113  1.00  0.00            
ATOM   3040  O3'   U B   8      13.943  12.266   5.127  1.00  0.00            
ATOM   3041  P     A B   9      14.869  11.179   5.838  1.00  0.00            
ATOM   3042  OP1   A B   9      14.439  11.037   7.230  1.00  0.00            
ATOM   3043  OP2   A B   9      16.278  11.520   5.483  1.00  0.00            
ATOM   3044  O5'   A B   9      14.500  10.025   4.895  1.00  0.00            
ATOM   3045  C5'   A B   9      13.933   8.772   5.330  1.00  0.00            
ATOM   3046  H5'   A B   9      12.956   8.934   5.790  1.00  0.00            
ATOM   3047 H5''   A B   9      14.651   8.337   6.019  1.00  0.00            
ATOM   3048  C4'   A B   9      13.786   7.806   4.128  1.00  0.00            
ATOM   3049  H4'   A B   9      13.200   6.933   4.425  1.00  0.00            
ATOM   3050  O4'   A B   9      13.104   8.438   2.997  1.00  0.00            
ATOM   3051  C1'   A B   9      13.717   7.929   1.815  1.00  0.00            
ATOM   3052  H1'   A B   9      13.110   7.293   1.175  1.00  0.00            
ATOM   3053  N9    A B   9      14.289   9.001   1.020  1.00  0.00            
ATOM   3054  C8    A B   9      14.974  10.189   1.370  1.00  0.00            
ATOM   3055  H8    A B   9      15.232  10.447   2.384  1.00  0.00            
ATOM   3056  N7    A B   9      15.332  10.976   0.295  1.00  0.00            
ATOM   3057  C5    A B   9      14.941  10.157  -0.780  1.00  0.00            
ATOM   3058  C6    A B   9      14.931  10.284  -2.176  1.00  0.00            
ATOM   3059  N6    A B   9      15.363  11.316  -2.910  1.00  0.00            
ATOM   3060  H61   A B   9      15.261  11.263  -3.906  1.00  0.00            
ATOM   3061  H62   A B   9      15.671  12.157  -2.443  1.00  0.00            
ATOM   3062  N1    A B   9      14.566   9.312  -2.982  1.00  0.00            
ATOM   3063  C2    A B   9      14.219   8.182  -2.454  1.00  0.00            
ATOM   3064  H2    A B   9      13.857   7.358  -3.058  1.00  0.00            
ATOM   3065  N3    A B   9      14.087   7.895  -1.187  1.00  0.00            
ATOM   3066  C4    A B   9      14.429   8.933  -0.332  1.00  0.00            
ATOM   3067  C3'   A B   9      15.164   7.358   3.662  1.00  0.00            
ATOM   3068  H3'   A B   9      15.779   8.242   3.692  1.00  0.00            
ATOM   3069  C2'   A B   9      14.914   7.005   2.235  1.00  0.00            
ATOM   3070  H2'   A B   9      15.842   7.094   1.671  1.00  0.00            
ATOM   3071  O2'   A B   9      14.520   5.610   2.186  1.00  0.00            
ATOM   3072 HO2'   A B   9      15.243   5.017   2.390  1.00  0.00            
ATOM   3073  O3'   A B   9      15.696   6.252   4.488  1.00  0.00            
ATOM   3074  P     C B  10      17.192   5.680   4.253  1.00  0.00            
ATOM   3075  OP1   C B  10      17.574   4.917   5.428  1.00  0.00            
ATOM   3076  OP2   C B  10      18.083   6.797   3.776  1.00  0.00            
ATOM   3077  O5'   C B  10      16.963   4.617   3.018  1.00  0.00            
ATOM   3078  C5'   C B  10      16.237   3.373   3.208  1.00  0.00            
ATOM   3079  H5'   C B  10      15.173   3.522   3.403  1.00  0.00            
ATOM   3080 H5''   C B  10      16.714   2.746   3.956  1.00  0.00            
ATOM   3081  C4'   C B  10      16.463   2.666   1.814  1.00  0.00            
ATOM   3082  H4'   C B  10      15.799   1.806   1.719  1.00  0.00            
ATOM   3083  O4'   C B  10      16.171   3.580   0.748  1.00  0.00            
ATOM   3084  C1'   C B  10      16.867   3.236  -0.436  1.00  0.00            
ATOM   3085  H1'   C B  10      16.386   2.315  -0.787  1.00  0.00            
ATOM   3086  N1    C B  10      16.842   4.276  -1.460  1.00  0.00            
ATOM   3087  C6    C B  10      16.962   5.593  -1.013  1.00  0.00            
ATOM   3088  H6    C B  10      17.096   5.842   0.032  1.00  0.00            
ATOM   3089  C5    C B  10      16.929   6.584  -1.881  1.00  0.00            
ATOM   3090  H5    C B  10      17.000   7.618  -1.569  1.00  0.00            
ATOM   3091  C4    C B  10      16.906   6.178  -3.225  1.00  0.00            
ATOM   3092  N4    C B  10      17.152   7.082  -4.166  1.00  0.00            
ATOM   3093  H41   C B  10      17.448   6.608  -5.003  1.00  0.00            
ATOM   3094  H42   C B  10      17.258   8.087  -4.065  1.00  0.00            
ATOM   3095  N3    C B  10      16.874   4.911  -3.676  1.00  0.00            
ATOM   3096  C2    C B  10      16.855   3.951  -2.757  1.00  0.00            
ATOM   3097  O2    C B  10      16.605   2.831  -3.143  1.00  0.00            
ATOM   3098  C3'   C B  10      17.970   2.333   1.589  1.00  0.00            
ATOM   3099  H3'   C B  10      18.647   2.770   2.325  1.00  0.00            
ATOM   3100  C2'   C B  10      18.241   2.933   0.184  1.00  0.00            
ATOM   3101  H2'   C B  10      18.732   3.892   0.256  1.00  0.00            
ATOM   3102  O2'   C B  10      19.029   2.152  -0.701  1.00  0.00            
ATOM   3103 HO2'   C B  10      19.660   1.651  -0.172  1.00  0.00            
ATOM   3104  O3'   C B  10      18.067   0.917   1.475  1.00  0.00            
ATOM   3105  P     A B  11      19.538   0.299   1.765  1.00  0.00            
ATOM   3106  OP1   A B  11      20.588   1.363   1.783  1.00  0.00            
ATOM   3107  OP2   A B  11      19.659  -0.791   0.770  1.00  0.00            
ATOM   3108  O5'   A B  11      19.381  -0.307   3.199  1.00  0.00            
ATOM   3109  C5'   A B  11      20.435  -0.682   4.011  1.00  0.00            
ATOM   3110  H5'   A B  11      21.186   0.098   4.095  1.00  0.00            
ATOM   3111 H5''   A B  11      20.900  -1.497   3.453  1.00  0.00            
ATOM   3112  C4'   A B  11      19.988  -1.228   5.399  1.00  0.00            
ATOM   3113  H4'   A B  11      20.876  -1.247   6.032  1.00  0.00            
ATOM   3114  O4'   A B  11      19.042  -0.320   5.889  1.00  0.00            
ATOM   3115  C1'   A B  11      17.817  -0.938   6.182  1.00  0.00            
ATOM   3116  H1'   A B  11      17.910  -1.364   7.180  1.00  0.00            
ATOM   3117  N9    A B  11      16.642   0.022   5.921  1.00  0.00            
ATOM   3118  C8    A B  11      15.675  -0.124   4.917  1.00  0.00            
ATOM   3119  H8    A B  11      15.652  -0.949   4.213  1.00  0.00            
ATOM   3120  N7    A B  11      14.761   0.825   4.927  1.00  0.00            
ATOM   3121  C5    A B  11      15.113   1.645   6.053  1.00  0.00            
ATOM   3122  C6    A B  11      14.578   2.804   6.590  1.00  0.00            
ATOM   3123  N6    A B  11      13.616   3.514   6.120  1.00  0.00            
ATOM   3124  H61   A B  11      13.255   4.181   6.778  1.00  0.00            
ATOM   3125  H62   A B  11      13.397   3.357   5.145  1.00  0.00            
ATOM   3126  N1    A B  11      15.143   3.427   7.616  1.00  0.00            
ATOM   3127  C2    A B  11      16.238   2.818   8.099  1.00  0.00            
ATOM   3128  H2    A B  11      16.742   3.303   8.926  1.00  0.00            
ATOM   3129  N3    A B  11      16.818   1.706   7.664  1.00  0.00            
ATOM   3130  C4    A B  11      16.232   1.180   6.613  1.00  0.00            
ATOM   3131  C3'   A B  11      19.274  -2.633   5.275  1.00  0.00            
ATOM   3132  H3'   A B  11      19.614  -3.240   4.434  1.00  0.00            
ATOM   3133  C2'   A B  11      17.784  -2.085   5.253  1.00  0.00            
ATOM   3134  H2'   A B  11      17.540  -1.691   4.259  1.00  0.00            
ATOM   3135  O2'   A B  11      16.722  -3.065   5.470  1.00  0.00            
ATOM   3136 HO2'   A B  11      17.198  -3.793   5.892  1.00  0.00            
ATOM   3137  O3'   A B  11      19.630  -3.258   6.537  1.00  0.00            
ATOM   3138  P     C B  12      19.062  -4.636   7.197  1.00  0.00            
ATOM   3139  OP1   C B  12      20.137  -5.321   8.025  1.00  0.00            
ATOM   3140  OP2   C B  12      18.237  -5.354   6.108  1.00  0.00            
ATOM   3141  O5'   C B  12      18.089  -3.871   8.228  1.00  0.00            
ATOM   3142  C5'   C B  12      18.679  -3.229   9.365  1.00  0.00            
ATOM   3143  H5'   C B  12      19.416  -2.534   8.968  1.00  0.00            
ATOM   3144 H5''   C B  12      19.236  -3.920  10.000  1.00  0.00            
ATOM   3145  C4'   C B  12      17.710  -2.373  10.171  1.00  0.00            
ATOM   3146  H4'   C B  12      18.263  -1.906  10.986  1.00  0.00            
ATOM   3147  O4'   C B  12      17.137  -1.368   9.283  1.00  0.00            
ATOM   3148  C1'   C B  12      15.860  -1.067   9.701  1.00  0.00            
ATOM   3149  H1'   C B  12      15.815   0.006   9.887  1.00  0.00            
ATOM   3150  N1    C B  12      14.861  -1.231   8.628  1.00  0.00            
ATOM   3151  C6    C B  12      14.951  -2.228   7.703  1.00  0.00            
ATOM   3152  H6    C B  12      15.709  -2.995   7.748  1.00  0.00            
ATOM   3153  C5    C B  12      14.067  -2.142   6.631  1.00  0.00            
ATOM   3154  H5    C B  12      14.064  -2.945   5.899  1.00  0.00            
ATOM   3155  C4    C B  12      13.143  -1.078   6.589  1.00  0.00            
ATOM   3156  N4    C B  12      12.270  -1.040   5.651  1.00  0.00            
ATOM   3157  H41   C B  12      11.584  -0.307   5.739  1.00  0.00            
ATOM   3158  H42   C B  12      12.293  -1.703   4.891  1.00  0.00            
ATOM   3159  N3    C B  12      12.985  -0.266   7.598  1.00  0.00            
ATOM   3160  C2    C B  12      13.861  -0.243   8.598  1.00  0.00            
ATOM   3161  O2    C B  12      13.833   0.641   9.460  1.00  0.00            
ATOM   3162  C3'   C B  12      16.592  -3.132  10.732  1.00  0.00            
ATOM   3163  H3'   C B  12      16.305  -3.882   9.988  1.00  0.00            
ATOM   3164  C2'   C B  12      15.624  -1.866  10.966  1.00  0.00            
ATOM   3165  H2'   C B  12      14.595  -2.207  11.115  1.00  0.00            
ATOM   3166  O2'   C B  12      15.946  -1.013  11.940  1.00  0.00            
ATOM   3167 HO2'   C B  12      15.755  -1.388  12.800  1.00  0.00            
ATOM   3168  O3'   C B  12      16.847  -3.821  11.917  1.00  0.00            
ATOM   3169  P     G B  13      15.693  -4.588  12.617  1.00  0.00            
ATOM   3170  OP1   G B  13      16.255  -5.550  13.574  1.00  0.00            
ATOM   3171  OP2   G B  13      14.785  -5.142  11.604  1.00  0.00            
ATOM   3172  O5'   G B  13      14.835  -3.546  13.447  1.00  0.00            
ATOM   3173  C5'   G B  13      15.283  -3.122  14.762  1.00  0.00            
ATOM   3174  H5'   G B  13      16.286  -2.713  14.641  1.00  0.00            
ATOM   3175 H5''   G B  13      15.416  -4.030  15.361  1.00  0.00            
ATOM   3176  C4'   G B  13      14.329  -2.178  15.325  1.00  0.00            
ATOM   3177  H4'   G B  13      14.593  -1.882  16.337  1.00  0.00            
ATOM   3178  O4'   G B  13      14.284  -1.026  14.558  1.00  0.00            
ATOM   3179  C1'   G B  13      13.033  -0.451  14.750  1.00  0.00            
ATOM   3180  H1'   G B  13      13.095   0.554  15.179  1.00  0.00            
ATOM   3181  N9    G B  13      12.214  -0.286  13.472  1.00  0.00            
ATOM   3182  C8    G B  13      12.417  -0.954  12.328  1.00  0.00            
ATOM   3183  H8    G B  13      13.400  -1.373  12.163  1.00  0.00            
ATOM   3184  N7    G B  13      11.531  -0.758  11.366  1.00  0.00            
ATOM   3185  C5    G B  13      10.597   0.096  11.973  1.00  0.00            
ATOM   3186  C6    G B  13       9.444   0.684  11.473  1.00  0.00            
ATOM   3187  O6    G B  13       8.918   0.494  10.347  1.00  0.00            
ATOM   3188  N1    G B  13       8.767   1.464  12.374  1.00  0.00            
ATOM   3189  H1    G B  13       7.963   1.946  12.003  1.00  0.00            
ATOM   3190  C2    G B  13       9.280   1.842  13.613  1.00  0.00            
ATOM   3191  N2    G B  13       8.476   2.549  14.353  1.00  0.00            
ATOM   3192  H21   G B  13       7.556   2.830  14.049  1.00  0.00            
ATOM   3193  H22   G B  13       8.685   2.500  15.348  1.00  0.00            
ATOM   3194  N3    G B  13      10.406   1.349  14.119  1.00  0.00            
ATOM   3195  C4    G B  13      11.033   0.443  13.283  1.00  0.00            
ATOM   3196  C3'   G B  13      12.923  -2.705  15.492  1.00  0.00            
ATOM   3197  H3'   G B  13      12.600  -3.131  14.544  1.00  0.00            
ATOM   3198  C2'   G B  13      12.198  -1.349  15.704  1.00  0.00            
ATOM   3199  H2'   G B  13      11.168  -1.464  15.378  1.00  0.00            
ATOM   3200  O2'   G B  13      12.308  -0.843  17.027  1.00  0.00            
ATOM   3201 HO2'   G B  13      11.736  -0.072  17.106  1.00  0.00            
ATOM   3202  O3'   G B  13      12.792  -3.552  16.630  1.00  0.00            
ATOM   3203  P     A B  14      11.435  -4.359  16.889  1.00  0.00            
ATOM   3204  OP1   A B  14      11.769  -5.308  17.905  1.00  0.00            
ATOM   3205  OP2   A B  14      10.893  -4.867  15.589  1.00  0.00            
ATOM   3206  O5'   A B  14      10.423  -3.295  17.469  1.00  0.00            
ATOM   3207  C5'   A B  14      10.623  -2.752  18.751  1.00  0.00            
ATOM   3208  H5'   A B  14      11.480  -2.105  18.910  1.00  0.00            
ATOM   3209 H5''   A B  14      10.516  -3.581  19.448  1.00  0.00            
ATOM   3210  C4'   A B  14       9.374  -1.851  18.912  1.00  0.00            
ATOM   3211  H4'   A B  14       9.282  -1.480  19.934  1.00  0.00            
ATOM   3212  O4'   A B  14       9.278  -0.840  17.927  1.00  0.00            
ATOM   3213  C1'   A B  14       7.925  -0.603  17.566  1.00  0.00            
ATOM   3214  H1'   A B  14       7.772   0.467  17.749  1.00  0.00            
ATOM   3215  N9    A B  14       7.599  -0.963  16.212  1.00  0.00            
ATOM   3216  C8    A B  14       8.257  -1.775  15.312  1.00  0.00            
ATOM   3217  H8    A B  14       9.228  -2.218  15.463  1.00  0.00            
ATOM   3218  N7    A B  14       7.790  -1.761  14.104  1.00  0.00            
ATOM   3219  C5    A B  14       6.685  -0.896  14.242  1.00  0.00            
ATOM   3220  C6    A B  14       5.660  -0.435  13.316  1.00  0.00            
ATOM   3221  N6    A B  14       5.781  -0.729  12.033  1.00  0.00            
ATOM   3222  H61   A B  14       5.131  -0.320  11.377  1.00  0.00            
ATOM   3223  H62   A B  14       6.633  -1.200  11.764  1.00  0.00            
ATOM   3224  N1    A B  14       4.679   0.344  13.692  1.00  0.00            
ATOM   3225  C2    A B  14       4.620   0.691  14.947  1.00  0.00            
ATOM   3226  H2    A B  14       3.748   1.293  15.126  1.00  0.00            
ATOM   3227  N3    A B  14       5.490   0.330  15.926  1.00  0.00            
ATOM   3228  C4    A B  14       6.557  -0.414  15.477  1.00  0.00            
ATOM   3229  C3'   A B  14       8.076  -2.634  18.675  1.00  0.00            
ATOM   3230  H3'   A B  14       8.167  -3.022  17.670  1.00  0.00            
ATOM   3231  C2'   A B  14       7.069  -1.476  18.520  1.00  0.00            
ATOM   3232  H2'   A B  14       6.109  -1.907  18.226  1.00  0.00            
ATOM   3233  O2'   A B  14       6.885  -0.744  19.685  1.00  0.00            
ATOM   3234 HO2'   A B  14       6.161  -0.147  19.490  1.00  0.00            
ATOM   3235  O3'   A B  14       7.697  -3.683  19.545  1.00  0.00            
ATOM   3236  P     A B  15       6.821  -4.914  19.064  1.00  0.00            
ATOM   3237  OP1   A B  15       6.619  -5.880  20.188  1.00  0.00            
ATOM   3238  OP2   A B  15       7.520  -5.429  17.856  1.00  0.00            
ATOM   3239  O5'   A B  15       5.528  -4.292  18.514  1.00  0.00            
ATOM   3240  C5'   A B  15       4.593  -3.631  19.381  1.00  0.00            
ATOM   3241  H5'   A B  15       5.169  -2.836  19.835  1.00  0.00            
ATOM   3242 H5''   A B  15       4.211  -4.341  20.108  1.00  0.00            
ATOM   3243  C4'   A B  15       3.352  -3.224  18.571  1.00  0.00            
ATOM   3244  H4'   A B  15       2.590  -2.689  19.141  1.00  0.00            
ATOM   3245  O4'   A B  15       3.752  -2.415  17.469  1.00  0.00            
ATOM   3246  C1'   A B  15       2.858  -2.676  16.383  1.00  0.00            
ATOM   3247  H1'   A B  15       2.210  -1.798  16.378  1.00  0.00            
ATOM   3248  N9    A B  15       3.688  -2.780  15.151  1.00  0.00            
ATOM   3249  C8    A B  15       4.901  -3.345  15.155  1.00  0.00            
ATOM   3250  H8    A B  15       5.469  -3.523  16.054  1.00  0.00            
ATOM   3251  N7    A B  15       5.212  -3.760  13.968  1.00  0.00            
ATOM   3252  C5    A B  15       4.226  -3.322  13.116  1.00  0.00            
ATOM   3253  C6    A B  15       4.024  -3.286  11.711  1.00  0.00            
ATOM   3254  N6    A B  15       4.881  -3.809  10.843  1.00  0.00            
ATOM   3255  H61   A B  15       4.626  -3.751   9.864  1.00  0.00            
ATOM   3256  H62   A B  15       5.641  -4.375  11.199  1.00  0.00            
ATOM   3257  N1    A B  15       2.882  -2.830  11.217  1.00  0.00            
ATOM   3258  C2    A B  15       1.984  -2.401  12.042  1.00  0.00            
ATOM   3259  H2    A B  15       1.048  -2.119  11.578  1.00  0.00            
ATOM   3260  N3    A B  15       2.015  -2.224  13.384  1.00  0.00            
ATOM   3261  C4    A B  15       3.203  -2.720  13.841  1.00  0.00            
ATOM   3262  C3'   A B  15       2.713  -4.474  18.001  1.00  0.00            
ATOM   3263  H3'   A B  15       3.499  -5.142  17.661  1.00  0.00            
ATOM   3264  C2'   A B  15       1.981  -3.902  16.772  1.00  0.00            
ATOM   3265  H2'   A B  15       2.108  -4.621  15.952  1.00  0.00            
ATOM   3266  O2'   A B  15       0.709  -3.499  17.026  1.00  0.00            
ATOM   3267 HO2'   A B  15       0.105  -3.736  16.327  1.00  0.00            
ATOM   3268  O3'   A B  15       1.905  -5.145  18.971  1.00  0.00            
ATOM   3269  P     C B  16       1.376  -6.611  18.803  1.00  0.00            
ATOM   3270  OP1   C B  16       0.750  -7.018  20.068  1.00  0.00            
ATOM   3271  OP2   C B  16       2.509  -7.401  18.278  1.00  0.00            
ATOM   3272  O5'   C B  16       0.203  -6.607  17.768  1.00  0.00            
ATOM   3273  C5'   C B  16      -1.077  -5.987  18.081  1.00  0.00            
ATOM   3274  H5'   C B  16      -0.879  -5.014  18.538  1.00  0.00            
ATOM   3275 H5''   C B  16      -1.696  -6.519  18.796  1.00  0.00            
ATOM   3276  C4'   C B  16      -1.933  -5.790  16.779  1.00  0.00            
ATOM   3277  H4'   C B  16      -2.906  -5.525  17.170  1.00  0.00            
ATOM   3278  O4'   C B  16      -1.443  -4.774  15.905  1.00  0.00            
ATOM   3279  C1'   C B  16      -1.613  -5.204  14.520  1.00  0.00            
ATOM   3280  H1'   C B  16      -2.207  -4.455  13.989  1.00  0.00            
ATOM   3281  N1    C B  16      -0.349  -5.508  13.741  1.00  0.00            
ATOM   3282  C6    C B  16       0.652  -6.047  14.429  1.00  0.00            
ATOM   3283  H6    C B  16       0.608  -6.259  15.481  1.00  0.00            
ATOM   3284  C5    C B  16       1.807  -6.336  13.820  1.00  0.00            
ATOM   3285  H5    C B  16       2.564  -6.831  14.427  1.00  0.00            
ATOM   3286  C4    C B  16       1.933  -6.033  12.452  1.00  0.00            
ATOM   3287  N4    C B  16       2.978  -6.505  11.830  1.00  0.00            
ATOM   3288  H41   C B  16       2.894  -6.677  10.835  1.00  0.00            
ATOM   3289  H42   C B  16       3.521  -7.120  12.406  1.00  0.00            
ATOM   3290  N3    C B  16       0.983  -5.555  11.693  1.00  0.00            
ATOM   3291  C2    C B  16      -0.159  -5.175  12.375  1.00  0.00            
ATOM   3292  O2    C B  16      -1.053  -4.571  11.819  1.00  0.00            
ATOM   3293  C3'   C B  16      -2.155  -7.120  16.023  1.00  0.00            
ATOM   3294  H3'   C B  16      -1.208  -7.661  16.070  1.00  0.00            
ATOM   3295  C2'   C B  16      -2.372  -6.563  14.569  1.00  0.00            
ATOM   3296  H2'   C B  16      -2.108  -7.283  13.797  1.00  0.00            
ATOM   3297  O2'   C B  16      -3.692  -6.052  14.462  1.00  0.00            
ATOM   3298 HO2'   C B  16      -4.271  -6.468  15.095  1.00  0.00            
ATOM   3299  O3'   C B  16      -3.200  -7.854  16.653  1.00  0.00            
ATOM   3300  P     U B  17      -3.384  -9.375  16.234  1.00  0.00            
ATOM   3301  OP1   U B  17      -3.884 -10.083  17.412  1.00  0.00            
ATOM   3302  OP2   U B  17      -2.102  -9.952  15.693  1.00  0.00            
ATOM   3303  O5'   U B  17      -4.458  -9.421  15.009  1.00  0.00            
ATOM   3304  C5'   U B  17      -4.918 -10.733  14.555  1.00  0.00            
ATOM   3305  H5'   U B  17      -5.563 -11.133  15.339  1.00  0.00            
ATOM   3306 H5''   U B  17      -4.069 -11.386  14.361  1.00  0.00            
ATOM   3307  C4'   U B  17      -5.798 -10.627  13.285  1.00  0.00            
ATOM   3308  H4'   U B  17      -5.364  -9.790  12.738  1.00  0.00            
ATOM   3309  O4'   U B  17      -5.904 -11.827  12.488  1.00  0.00            
ATOM   3310  C1'   U B  17      -7.191 -12.411  12.638  1.00  0.00            
ATOM   3311  H1'   U B  17      -7.737 -12.155  11.733  1.00  0.00            
ATOM   3312  N1    U B  17      -7.035 -13.886  12.760  1.00  0.00            
ATOM   3313  C6    U B  17      -6.031 -14.402  13.567  1.00  0.00            
ATOM   3314  H6    U B  17      -5.247 -13.746  13.899  1.00  0.00            
ATOM   3315  C5    U B  17      -6.194 -15.697  13.961  1.00  0.00            
ATOM   3316  H5    U B  17      -5.469 -16.095  14.648  1.00  0.00            
ATOM   3317  C4    U B  17      -7.164 -16.600  13.357  1.00  0.00            
ATOM   3318  O4    U B  17      -7.420 -17.798  13.659  1.00  0.00            
ATOM   3319  N3    U B  17      -8.049 -15.983  12.520  1.00  0.00            
ATOM   3320  H3    U B  17      -8.962 -16.400  12.542  1.00  0.00            
ATOM   3321  C2    U B  17      -7.988 -14.668  12.178  1.00  0.00            
ATOM   3322  O2    U B  17      -8.905 -14.144  11.500  1.00  0.00            
ATOM   3323  C3'   U B  17      -7.238 -10.245  13.622  1.00  0.00            
ATOM   3324  H3'   U B  17      -7.351  -9.781  14.610  1.00  0.00            
ATOM   3325  C2'   U B  17      -7.791 -11.653  13.879  1.00  0.00            
ATOM   3326  H2'   U B  17      -7.319 -12.136  14.734  1.00  0.00            
ATOM   3327  O2'   U B  17      -9.196 -11.813  13.850  1.00  0.00            
ATOM   3328 HO2'   U B  17      -9.494 -12.261  14.646  1.00  0.00            
ATOM   3329  O3'   U B  17      -7.933  -9.521  12.628  1.00  0.00            
ATOM   3330  P     U B  18      -7.646  -8.002  12.340  1.00  0.00            
ATOM   3331  OP1   U B  18      -6.440  -7.466  13.012  1.00  0.00            
ATOM   3332  OP2   U B  18      -8.902  -7.174  12.345  1.00  0.00            
ATOM   3333  O5'   U B  18      -7.350  -8.079  10.775  1.00  0.00            
ATOM   3334  C5'   U B  18      -6.087  -8.636  10.343  1.00  0.00            
ATOM   3335  H5'   U B  18      -6.038  -9.709  10.518  1.00  0.00            
ATOM   3336 H5''   U B  18      -5.290  -8.118  10.875  1.00  0.00            
ATOM   3337  C4'   U B  18      -5.836  -8.539   8.831  1.00  0.00            
ATOM   3338  H4'   U B  18      -4.966  -9.134   8.553  1.00  0.00            
ATOM   3339  O4'   U B  18      -6.969  -9.085   8.198  1.00  0.00            
ATOM   3340  C1'   U B  18      -7.740  -8.031   7.581  1.00  0.00            
ATOM   3341  H1'   U B  18      -7.469  -8.053   6.527  1.00  0.00            
ATOM   3342  N1    U B  18      -9.230  -8.346   7.582  1.00  0.00            
ATOM   3343  C6    U B  18      -9.898  -8.730   8.742  1.00  0.00            
ATOM   3344  H6    U B  18      -9.290  -8.848   9.632  1.00  0.00            
ATOM   3345  C5    U B  18     -11.245  -8.866   8.738  1.00  0.00            
ATOM   3346  H5    U B  18     -11.781  -9.192   9.618  1.00  0.00            
ATOM   3347  C4    U B  18     -12.051  -8.653   7.571  1.00  0.00            
ATOM   3348  O4    U B  18     -13.296  -8.825   7.564  1.00  0.00            
ATOM   3349  N3    U B  18     -11.304  -8.172   6.508  1.00  0.00            
ATOM   3350  H3    U B  18     -11.881  -7.948   5.709  1.00  0.00            
ATOM   3351  C2    U B  18      -9.934  -7.997   6.466  1.00  0.00            
ATOM   3352  O2    U B  18      -9.486  -7.415   5.448  1.00  0.00            
ATOM   3353  C3'   U B  18      -5.760  -7.114   8.333  1.00  0.00            
ATOM   3354  H3'   U B  18      -5.384  -6.443   9.098  1.00  0.00            
ATOM   3355  C2'   U B  18      -7.212  -6.746   8.069  1.00  0.00            
ATOM   3356  H2'   U B  18      -7.719  -6.403   8.964  1.00  0.00            
ATOM   3357  O2'   U B  18      -7.269  -5.795   7.001  1.00  0.00            
ATOM   3358 HO2'   U B  18      -6.564  -6.140   6.445  1.00  0.00            
ATOM   3359  O3'   U B  18      -5.031  -6.941   7.124  1.00  0.00            
ATOM   3360  P     U B  19      -3.657  -6.151   7.075  1.00  0.00            
ATOM   3361  OP1   U B  19      -3.398  -5.460   8.370  1.00  0.00            
ATOM   3362  OP2   U B  19      -3.685  -5.362   5.854  1.00  0.00            
ATOM   3363  O5'   U B  19      -2.642  -7.360   6.780  1.00  0.00            
ATOM   3364  C5'   U B  19      -2.154  -8.228   7.827  1.00  0.00            
ATOM   3365  H5'   U B  19      -3.003  -8.739   8.290  1.00  0.00            
ATOM   3366 H5''   U B  19      -1.725  -7.691   8.665  1.00  0.00            
ATOM   3367  C4'   U B  19      -1.077  -9.287   7.365  1.00  0.00            
ATOM   3368  H4'   U B  19      -1.056 -10.034   8.155  1.00  0.00            
ATOM   3369  O4'   U B  19      -1.556  -9.993   6.203  1.00  0.00            
ATOM   3370  C1'   U B  19      -0.648  -9.747   5.125  1.00  0.00            
ATOM   3371  H1'   U B  19      -0.077 -10.672   5.037  1.00  0.00            
ATOM   3372  N1    U B  19      -1.280  -9.523   3.781  1.00  0.00            
ATOM   3373  C6    U B  19      -2.228  -8.519   3.578  1.00  0.00            
ATOM   3374  H6    U B  19      -2.600  -8.055   4.479  1.00  0.00            
ATOM   3375  C5    U B  19      -2.768  -8.361   2.347  1.00  0.00            
ATOM   3376  H5    U B  19      -3.497  -7.573   2.232  1.00  0.00            
ATOM   3377  C4    U B  19      -2.306  -9.138   1.159  1.00  0.00            
ATOM   3378  O4    U B  19      -2.725  -8.959   0.022  1.00  0.00            
ATOM   3379  N3    U B  19      -1.400 -10.048   1.443  1.00  0.00            
ATOM   3380  H3    U B  19      -1.241 -10.740   0.721  1.00  0.00            
ATOM   3381  C2    U B  19      -0.826 -10.309   2.702  1.00  0.00            
ATOM   3382  O2    U B  19      -0.077 -11.242   2.838  1.00  0.00            
ATOM   3383  C3'   U B  19       0.305  -8.788   7.059  1.00  0.00            
ATOM   3384  H3'   U B  19       0.545  -7.869   7.601  1.00  0.00            
ATOM   3385  C2'   U B  19       0.262  -8.589   5.528  1.00  0.00            
ATOM   3386  H2'   U B  19      -0.299  -7.663   5.392  1.00  0.00            
ATOM   3387  O2'   U B  19       1.547  -8.444   4.865  1.00  0.00            
ATOM   3388 HO2'   U B  19       1.475  -8.097   3.971  1.00  0.00            
ATOM   3389  O3'   U B  19       1.251  -9.856   7.401  1.00  0.00            
ATOM   3390  P     A B  20       1.988  -9.813   8.835  1.00  0.00            
ATOM   3391  OP1   A B  20       2.948 -10.974   8.946  1.00  0.00            
ATOM   3392  OP2   A B  20       1.002  -9.537   9.881  1.00  0.00            
ATOM   3393  O5'   A B  20       2.936  -8.540   8.698  1.00  0.00            
ATOM   3394  C5'   A B  20       4.224  -8.581   7.943  1.00  0.00            
ATOM   3395  H5'   A B  20       4.318  -7.747   7.244  1.00  0.00            
ATOM   3396 H5''   A B  20       4.209  -9.442   7.284  1.00  0.00            
ATOM   3397  C4'   A B  20       5.379  -8.764   8.925  1.00  0.00            
ATOM   3398  H4'   A B  20       5.166  -9.576   9.611  1.00  0.00            
ATOM   3399  O4'   A B  20       6.436  -9.127   8.115  1.00  0.00            
ATOM   3400  C1'   A B  20       7.393  -8.075   8.122  1.00  0.00            
ATOM   3401  H1'   A B  20       8.218  -8.418   8.742  1.00  0.00            
ATOM   3402  N9    A B  20       8.003  -7.734   6.858  1.00  0.00            
ATOM   3403  C8    A B  20       9.319  -7.895   6.424  1.00  0.00            
ATOM   3404  H8    A B  20      10.027  -8.127   7.200  1.00  0.00            
ATOM   3405  N7    A B  20       9.615  -7.539   5.236  1.00  0.00            
ATOM   3406  C5    A B  20       8.323  -7.345   4.659  1.00  0.00            
ATOM   3407  C6    A B  20       7.778  -6.880   3.445  1.00  0.00            
ATOM   3408  N6    A B  20       8.487  -6.914   2.268  1.00  0.00            
ATOM   3409  H61   A B  20       7.936  -6.589   1.487  1.00  0.00            
ATOM   3410  H62   A B  20       9.488  -7.028   2.239  1.00  0.00            
ATOM   3411  N1    A B  20       6.503  -6.546   3.277  1.00  0.00            
ATOM   3412  C2    A B  20       5.736  -6.559   4.341  1.00  0.00            
ATOM   3413  H2    A B  20       4.770  -6.187   4.056  1.00  0.00            
ATOM   3414  N3    A B  20       6.047  -6.870   5.595  1.00  0.00            
ATOM   3415  C4    A B  20       7.359  -7.275   5.716  1.00  0.00            
ATOM   3416  C3'   A B  20       5.774  -7.611   9.805  1.00  0.00            
ATOM   3417  H3'   A B  20       4.964  -6.950  10.094  1.00  0.00            
ATOM   3418  C2'   A B  20       6.711  -6.859   8.834  1.00  0.00            
ATOM   3419  H2'   A B  20       6.031  -6.391   8.124  1.00  0.00            
ATOM   3420  O2'   A B  20       7.768  -6.046   9.495  1.00  0.00            
ATOM   3421 HO2'   A B  20       7.566  -5.881  10.416  1.00  0.00            
ATOM   3422  O3'   A B  20       6.477  -8.037  11.023  1.00  0.00            
ATOM   3423  P    A3 B  21       6.487  -7.110  12.318  1.00  0.00            
ATOM   3424  OP1  A3 B  21       5.202  -7.484  13.019  1.00  0.00            
ATOM   3425  OP2  A3 B  21       6.817  -5.736  11.871  1.00  0.00            
ATOM   3426  O5'  A3 B  21       7.717  -7.782  13.116  1.00  0.00            
ATOM   3427  C5'  A3 B  21       7.577  -9.069  13.658  1.00  0.00            
ATOM   3428  H5'  A3 B  21       7.361  -9.834  12.912  1.00  0.00            
ATOM   3429 H5''  A3 B  21       6.782  -9.040  14.407  1.00  0.00            
ATOM   3430  C4'  A3 B  21       8.893  -9.478  14.344  1.00  0.00            
ATOM   3431  H4'  A3 B  21       8.693 -10.291  15.042  1.00  0.00            
ATOM   3432  O4'  A3 B  21       9.802  -9.860  13.386  1.00  0.00            
ATOM   3433  C1'  A3 B  21      10.767  -8.879  13.196  1.00  0.00            
ATOM   3434  H1'  A3 B  21      11.655  -9.413  13.546  1.00  0.00            
ATOM   3435  N9   A3 B  21      10.834  -8.444  11.787  1.00  0.00            
ATOM   3436  C8   A3 B  21      10.514  -7.294  11.189  1.00  0.00            
ATOM   3437  H8   A3 B  21       9.903  -6.541  11.666  1.00  0.00            
ATOM   3438  N7   A3 B  21      11.035  -7.095   9.961  1.00  0.00            
ATOM   3439  C5   A3 B  21      11.785  -8.320   9.788  1.00  0.00            
ATOM   3440  C6   A3 B  21      12.612  -8.750   8.683  1.00  0.00            
ATOM   3441  N6   A3 B  21      12.878  -8.144   7.574  1.00  0.00            
ATOM   3442  H61  A3 B  21      13.726  -8.350   7.060  1.00  0.00            
ATOM   3443  H62  A3 B  21      12.366  -7.317   7.305  1.00  0.00            
ATOM   3444  N1   A3 B  21      13.326  -9.847   8.887  1.00  0.00            
ATOM   3445  C2   A3 B  21      13.064 -10.570   9.986  1.00  0.00            
ATOM   3446  H2   A3 B  21      13.612 -11.488  10.128  1.00  0.00            
ATOM   3447  N3   A3 B  21      12.238 -10.293  10.996  1.00  0.00            
ATOM   3448  C4   A3 B  21      11.626  -9.118  10.843  1.00  0.00            
ATOM   3449  C3'  A3 B  21       9.569  -8.379  15.204  1.00  0.00            
ATOM   3450  H3'  A3 B  21       8.886  -7.551  15.385  1.00  0.00            
ATOM   3451  C2'  A3 B  21      10.597  -7.787  14.253  1.00  0.00            
ATOM   3452  H2'  A3 B  21      10.225  -6.919  13.710  1.00  0.00            
ATOM   3453  O2'  A3 B  21      11.888  -7.354  14.923  1.00  0.00            
ATOM   3454 HO2'  A3 B  21      11.716  -6.485  15.273  1.00  0.00            
ATOM   3455  O3'  A3 B  21      10.199  -8.926  16.377  1.00  0.00            
ATOM   3456 HO3'  A3 B  21       9.793  -8.638  17.190  1.00  0.00            
TER
END
