# Supplementary material for: Mutagenesis and structural studies reveal the basis for the specific binding of SARS-CoV-2 SL3 RNA element with human TIA1 protein
Source: Nat Commun. 2023 Jun 22;14:3715. doi: 10.1038/s41467-023-39410-8 (PMC10287707; doi:10.1038/s41467-023-39410-8)
Supplement: Supplementary file 3 — Supplementary Data 1 [file 41467_2023_39410_MOESM3_ESM.zip › 3D models/SL3_allC&TIA1.pdb]

ATOM      1  N   ASP A   1     -13.287  -0.731  -7.445  1.00  0.00            
ATOM      2  H1  ASP A   1     -13.543   0.133  -7.889  1.00  0.00            
ATOM      3  H2  ASP A   1     -12.378  -1.000  -7.805  1.00  0.00            
ATOM      4  H3  ASP A   1     -13.281  -0.578  -6.446  1.00  0.00            
ATOM      5  CA  ASP A   1     -14.315  -1.787  -7.715  1.00  0.00            
ATOM      6  HA  ASP A   1     -15.323  -1.460  -7.463  1.00  0.00            
ATOM      7  CB  ASP A   1     -14.328  -2.126  -9.215  1.00  0.00            
ATOM      8  HB2 ASP A   1     -15.104  -2.884  -9.371  1.00  0.00            
ATOM      9  HB3 ASP A   1     -14.647  -1.271  -9.798  1.00  0.00            
ATOM     10  CG  ASP A   1     -13.036  -2.668  -9.840  1.00  0.00            
ATOM     11  OD1 ASP A   1     -12.927  -2.973 -11.013  1.00  0.00            
ATOM     12  OD2 ASP A   1     -12.098  -2.871  -9.023  1.00  0.00            
ATOM     13  C   ASP A   1     -14.174  -3.062  -6.852  1.00  0.00            
ATOM     14  O   ASP A   1     -13.145  -3.123  -6.169  1.00  0.00            
ATOM     15  N   HIE A   2     -15.127  -3.988  -7.004  1.00  0.00            
ATOM     16  H   HIE A   2     -15.849  -3.654  -7.635  1.00  0.00            
ATOM     17  CA  HIE A   2     -15.321  -5.295  -6.431  1.00  0.00            
ATOM     18  HA  HIE A   2     -16.324  -5.672  -6.647  1.00  0.00            
ATOM     19  CB  HIE A   2     -14.441  -6.367  -7.174  1.00  0.00            
ATOM     20  HB2 HIE A   2     -13.437  -6.009  -6.947  1.00  0.00            
ATOM     21  HB3 HIE A   2     -14.555  -7.355  -6.718  1.00  0.00            
ATOM     22  CG  HIE A   2     -14.562  -6.593  -8.642  1.00  0.00            
ATOM     23  ND1 HIE A   2     -15.571  -7.239  -9.293  1.00  0.00            
ATOM     24  CE1 HIE A   2     -15.361  -7.127 -10.621  1.00  0.00            
ATOM     25  HE1 HIE A   2     -16.008  -7.581 -11.348  1.00  0.00            
ATOM     26  NE2 HIE A   2     -14.248  -6.311 -10.829  1.00  0.00            
ATOM     27  HE2 HIE A   2     -13.841  -6.036 -11.711  1.00  0.00            
ATOM     28  CD2 HIE A   2     -13.722  -6.108  -9.527  1.00  0.00            
ATOM     29  HD2 HIE A   2     -12.900  -5.428  -9.323  1.00  0.00            
ATOM     30  C   HIE A   2     -15.254  -5.368  -4.878  1.00  0.00            
ATOM     31  O   HIE A   2     -15.137  -4.307  -4.294  1.00  0.00            
ATOM     32  N   PHE A   3     -15.462  -6.542  -4.321  1.00  0.00            
ATOM     33  H   PHE A   3     -15.490  -7.344  -4.929  1.00  0.00            
ATOM     34  CA  PHE A   3     -15.908  -6.820  -2.934  1.00  0.00            
ATOM     35  HA  PHE A   3     -15.804  -5.975  -2.249  1.00  0.00            
ATOM     36  CB  PHE A   3     -17.350  -7.133  -3.008  1.00  0.00            
ATOM     37  HB2 PHE A   3     -17.614  -7.777  -3.840  1.00  0.00            
ATOM     38  HB3 PHE A   3     -17.718  -7.393  -2.010  1.00  0.00            
ATOM     39  CG  PHE A   3     -18.137  -5.802  -3.262  1.00  0.00            
ATOM     40  CD1 PHE A   3     -18.465  -5.353  -4.570  1.00  0.00            
ATOM     41  HD1 PHE A   3     -18.240  -5.990  -5.411  1.00  0.00            
ATOM     42  CE1 PHE A   3     -19.266  -4.156  -4.712  1.00  0.00            
ATOM     43  HE1 PHE A   3     -19.495  -3.866  -5.725  1.00  0.00            
ATOM     44  CZ  PHE A   3     -19.677  -3.454  -3.609  1.00  0.00            
ATOM     45  HZ  PHE A   3     -20.273  -2.553  -3.681  1.00  0.00            
ATOM     46  CE2 PHE A   3     -19.162  -3.842  -2.370  1.00  0.00            
ATOM     47  HE2 PHE A   3     -19.522  -3.226  -1.561  1.00  0.00            
ATOM     48  CD2 PHE A   3     -18.439  -5.011  -2.129  1.00  0.00            
ATOM     49  HD2 PHE A   3     -18.274  -5.278  -1.094  1.00  0.00            
ATOM     50  C   PHE A   3     -14.913  -7.845  -2.417  1.00  0.00            
ATOM     51  O   PHE A   3     -15.271  -9.008  -2.382  1.00  0.00            
ATOM     52  N   HIE A   4     -13.702  -7.328  -2.071  1.00  0.00            
ATOM     53  H   HIE A   4     -13.470  -6.362  -2.217  1.00  0.00            
ATOM     54  CA  HIE A   4     -12.540  -8.138  -1.524  1.00  0.00            
ATOM     55  HA  HIE A   4     -12.479  -9.107  -2.019  1.00  0.00            
ATOM     56  CB  HIE A   4     -11.222  -7.395  -1.761  1.00  0.00            
ATOM     57  HB2 HIE A   4     -11.421  -6.362  -1.499  1.00  0.00            
ATOM     58  HB3 HIE A   4     -10.461  -7.714  -1.052  1.00  0.00            
ATOM     59  CG  HIE A   4     -10.669  -7.545  -3.151  1.00  0.00            
ATOM     60  ND1 HIE A   4     -11.247  -7.098  -4.366  1.00  0.00            
ATOM     61  CE1 HIE A   4     -10.482  -7.598  -5.339  1.00  0.00            
ATOM     62  HE1 HIE A   4     -10.638  -7.360  -6.382  1.00  0.00            
ATOM     63  NE2 HIE A   4      -9.491  -8.337  -4.773  1.00  0.00            
ATOM     64  HE2 HIE A   4      -9.017  -9.056  -5.306  1.00  0.00            
ATOM     65  CD2 HIE A   4      -9.606  -8.371  -3.427  1.00  0.00            
ATOM     66  HD2 HIE A   4      -8.984  -8.894  -2.711  1.00  0.00            
ATOM     67  C   HIE A   4     -12.605  -8.575  -0.044  1.00  0.00            
ATOM     68  O   HIE A   4     -12.910  -7.699   0.776  1.00  0.00            
ATOM     69  N   VAL A   5     -12.186  -9.803   0.152  1.00  0.00            
ATOM     70  H   VAL A   5     -11.986 -10.321  -0.692  1.00  0.00            
ATOM     71  CA  VAL A   5     -12.438 -10.560   1.423  1.00  0.00            
ATOM     72  HA  VAL A   5     -12.647  -9.905   2.267  1.00  0.00            
ATOM     73  CB  VAL A   5     -13.523 -11.686   1.257  1.00  0.00            
ATOM     74  HB  VAL A   5     -13.098 -12.509   0.678  1.00  0.00            
ATOM     75  CG1 VAL A   5     -14.048 -12.257   2.555  1.00  0.00            
ATOM     76 1HG1 VAL A   5     -13.247 -12.803   3.040  1.00  0.00            
ATOM     77 2HG1 VAL A   5     -14.370 -11.519   3.284  1.00  0.00            
ATOM     78 3HG1 VAL A   5     -14.845 -12.955   2.316  1.00  0.00            
ATOM     79  CG2 VAL A   5     -14.765 -11.042   0.602  1.00  0.00            
ATOM     80 1HG2 VAL A   5     -14.930  -9.993   0.842  1.00  0.00            
ATOM     81 2HG2 VAL A   5     -14.644 -11.189  -0.477  1.00  0.00            
ATOM     82 3HG2 VAL A   5     -15.606 -11.627   0.977  1.00  0.00            
ATOM     83  C   VAL A   5     -11.218 -11.320   1.765  1.00  0.00            
ATOM     84  O   VAL A   5     -10.600 -11.862   0.856  1.00  0.00            
ATOM     85  N   PHE A   6     -10.966 -11.462   3.065  1.00  0.00            
ATOM     86  H   PHE A   6     -11.563 -10.941   3.698  1.00  0.00            
ATOM     87  CA  PHE A   6      -9.766 -12.175   3.513  1.00  0.00            
ATOM     88  HA  PHE A   6      -8.991 -12.281   2.758  1.00  0.00            
ATOM     89  CB  PHE A   6      -9.218 -11.532   4.842  1.00  0.00            
ATOM     90  HB2 PHE A   6      -8.693 -10.628   4.538  1.00  0.00            
ATOM     91  HB3 PHE A   6     -10.071 -11.137   5.389  1.00  0.00            
ATOM     92  CG  PHE A   6      -8.314 -12.297   5.653  1.00  0.00            
ATOM     93  CD1 PHE A   6      -7.087 -12.822   5.132  1.00  0.00            
ATOM     94  HD1 PHE A   6      -6.747 -12.542   4.145  1.00  0.00            
ATOM     95  CE1 PHE A   6      -6.194 -13.543   5.985  1.00  0.00            
ATOM     96  HE1 PHE A   6      -5.172 -13.731   5.688  1.00  0.00            
ATOM     97  CZ  PHE A   6      -6.650 -13.968   7.263  1.00  0.00            
ATOM     98  HZ  PHE A   6      -5.961 -14.445   7.934  1.00  0.00            
ATOM     99  CE2 PHE A   6      -7.927 -13.508   7.717  1.00  0.00            
ATOM    100  HE2 PHE A   6      -8.324 -13.858   8.658  1.00  0.00            
ATOM    101  CD2 PHE A   6      -8.694 -12.674   6.963  1.00  0.00            
ATOM    102  HD2 PHE A   6      -9.623 -12.332   7.411  1.00  0.00            
ATOM    103  C   PHE A   6     -10.256 -13.665   3.890  1.00  0.00            
ATOM    104  O   PHE A   6     -11.418 -13.864   4.234  1.00  0.00            
ATOM    105  N   VAL A   7      -9.304 -14.663   3.909  1.00  0.00            
ATOM    106  H   VAL A   7      -8.349 -14.422   3.695  1.00  0.00            
ATOM    107  CA  VAL A   7      -9.621 -16.067   4.209  1.00  0.00            
ATOM    108  HA  VAL A   7     -10.389 -16.109   4.981  1.00  0.00            
ATOM    109  CB  VAL A   7     -10.076 -16.859   2.932  1.00  0.00            
ATOM    110  HB  VAL A   7      -9.167 -17.134   2.393  1.00  0.00            
ATOM    111  CG1 VAL A   7     -10.870 -18.129   3.269  1.00  0.00            
ATOM    112 1HG1 VAL A   7     -10.397 -18.680   4.084  1.00  0.00            
ATOM    113 2HG1 VAL A   7     -11.837 -17.936   3.741  1.00  0.00            
ATOM    114 3HG1 VAL A   7     -11.009 -18.755   2.392  1.00  0.00            
ATOM    115  CG2 VAL A   7     -10.901 -16.028   1.905  1.00  0.00            
ATOM    116 1HG2 VAL A   7     -11.332 -16.770   1.242  1.00  0.00            
ATOM    117 2HG2 VAL A   7     -11.731 -15.523   2.398  1.00  0.00            
ATOM    118 3HG2 VAL A   7     -10.166 -15.370   1.433  1.00  0.00            
ATOM    119  C   VAL A   7      -8.387 -16.701   4.920  1.00  0.00            
ATOM    120  O   VAL A   7      -7.319 -16.699   4.356  1.00  0.00            
ATOM    121  N   GLY A   8      -8.486 -17.077   6.178  1.00  0.00            
ATOM    122  H   GLY A   8      -9.402 -16.881   6.545  1.00  0.00            
ATOM    123  CA  GLY A   8      -7.353 -17.299   7.143  1.00  0.00            
ATOM    124  HA2 GLY A   8      -6.393 -17.154   6.658  1.00  0.00            
ATOM    125  HA3 GLY A   8      -7.430 -16.583   7.961  1.00  0.00            
ATOM    126  C   GLY A   8      -7.434 -18.695   7.764  1.00  0.00            
ATOM    127  O   GLY A   8      -8.470 -19.298   7.652  1.00  0.00            
ATOM    128  N   ASP A   9      -6.306 -19.148   8.370  1.00  0.00            
ATOM    129  H   ASP A   9      -5.450 -18.628   8.399  1.00  0.00            
ATOM    130  CA  ASP A   9      -6.185 -20.533   8.800  1.00  0.00            
ATOM    131  HA  ASP A   9      -5.154 -20.650   9.118  1.00  0.00            
ATOM    132  CB  ASP A   9      -7.083 -20.753  10.012  1.00  0.00            
ATOM    133  HB2 ASP A   9      -8.088 -20.673   9.596  1.00  0.00            
ATOM    134  HB3 ASP A   9      -6.851 -21.732  10.443  1.00  0.00            
ATOM    135  CG  ASP A   9      -7.066 -19.731  11.154  1.00  0.00            
ATOM    136  OD1 ASP A   9      -8.081 -19.625  11.855  1.00  0.00            
ATOM    137  OD2 ASP A   9      -6.036 -18.967  11.272  1.00  0.00            
ATOM    138  C   ASP A   9      -6.347 -21.635   7.743  1.00  0.00            
ATOM    139  O   ASP A   9      -6.730 -22.806   8.056  1.00  0.00            
ATOM    140  N   LEU A  10      -5.948 -21.280   6.494  1.00  0.00            
ATOM    141  H   LEU A  10      -5.625 -20.336   6.382  1.00  0.00            
ATOM    142  CA  LEU A  10      -6.073 -22.214   5.328  1.00  0.00            
ATOM    143  HA  LEU A  10      -7.106 -22.572   5.347  1.00  0.00            
ATOM    144  CB  LEU A  10      -5.840 -21.467   3.985  1.00  0.00            
ATOM    145  HB2 LEU A  10      -4.845 -21.041   3.824  1.00  0.00            
ATOM    146  HB3 LEU A  10      -5.932 -22.107   3.102  1.00  0.00            
ATOM    147  CG  LEU A  10      -6.787 -20.280   3.768  1.00  0.00            
ATOM    148  HG  LEU A  10      -6.823 -19.455   4.471  1.00  0.00            
ATOM    149  CD1 LEU A  10      -6.447 -19.764   2.343  1.00  0.00            
ATOM    150 1HD1 LEU A  10      -5.391 -19.543   2.275  1.00  0.00            
ATOM    151 2HD1 LEU A  10      -6.771 -20.433   1.547  1.00  0.00            
ATOM    152 3HD1 LEU A  10      -6.962 -18.816   2.140  1.00  0.00            
ATOM    153  CD2 LEU A  10      -8.216 -20.814   3.707  1.00  0.00            
ATOM    154 1HD2 LEU A  10      -8.936 -20.134   3.245  1.00  0.00            
ATOM    155 2HD2 LEU A  10      -8.264 -21.786   3.223  1.00  0.00            
ATOM    156 3HD2 LEU A  10      -8.548 -20.990   4.735  1.00  0.00            
ATOM    157  C   LEU A  10      -5.141 -23.413   5.535  1.00  0.00            
ATOM    158  O   LEU A  10      -3.929 -23.200   5.594  1.00  0.00            
ATOM    159  N   SER A  11      -5.698 -24.632   5.491  1.00  0.00            
ATOM    160  H   SER A  11      -6.694 -24.734   5.553  1.00  0.00            
ATOM    161  CA  SER A  11      -4.860 -25.851   5.446  1.00  0.00            
ATOM    162  HA  SER A  11      -4.196 -25.785   6.302  1.00  0.00            
ATOM    163  CB  SER A  11      -5.695 -27.191   5.465  1.00  0.00            
ATOM    164  HB2 SER A  11      -6.200 -27.315   6.423  1.00  0.00            
ATOM    165  HB3 SER A  11      -6.335 -27.135   4.578  1.00  0.00            
ATOM    166  OG  SER A  11      -4.826 -28.279   5.397  1.00  0.00            
ATOM    167  HG  SER A  11      -4.497 -28.347   6.299  1.00  0.00            
ATOM    168  C   SER A  11      -3.904 -25.804   4.240  1.00  0.00            
ATOM    169  O   SER A  11      -4.316 -25.336   3.097  1.00  0.00            
ATOM    170  N   PRO A  12      -2.615 -26.176   4.377  1.00  0.00            
ATOM    171  CD  PRO A  12      -1.910 -26.712   5.518  1.00  0.00            
ATOM    172  HD2 PRO A  12      -2.147 -27.770   5.607  1.00  0.00            
ATOM    173  HD3 PRO A  12      -2.328 -26.247   6.420  1.00  0.00            
ATOM    174  CG  PRO A  12      -0.363 -26.452   5.378  1.00  0.00            
ATOM    175  HG2 PRO A  12       0.192 -27.380   5.501  1.00  0.00            
ATOM    176  HG3 PRO A  12       0.024 -25.786   6.142  1.00  0.00            
ATOM    177  CB  PRO A  12      -0.257 -26.040   3.923  1.00  0.00            
ATOM    178  HB2 PRO A  12       0.291 -26.779   3.334  1.00  0.00            
ATOM    179  HB3 PRO A  12       0.360 -25.152   3.755  1.00  0.00            
ATOM    180  CA  PRO A  12      -1.664 -25.822   3.320  1.00  0.00            
ATOM    181  HA  PRO A  12      -1.800 -24.773   3.090  1.00  0.00            
ATOM    182  C   PRO A  12      -1.914 -26.606   2.025  1.00  0.00            
ATOM    183  O   PRO A  12      -1.435 -26.261   0.953  1.00  0.00            
ATOM    184  N   GLU A  13      -2.672 -27.721   2.120  1.00  0.00            
ATOM    185  H   GLU A  13      -2.817 -28.025   3.076  1.00  0.00            
ATOM    186  CA  GLU A  13      -3.161 -28.421   0.855  1.00  0.00            
ATOM    187  HA  GLU A  13      -2.308 -28.652   0.218  1.00  0.00            
ATOM    188  CB  GLU A  13      -3.697 -29.828   1.325  1.00  0.00            
ATOM    189  HB2 GLU A  13      -4.359 -29.614   2.161  1.00  0.00            
ATOM    190  HB3 GLU A  13      -4.247 -30.306   0.504  1.00  0.00            
ATOM    191  CG  GLU A  13      -2.628 -30.729   1.931  1.00  0.00            
ATOM    192  HG2 GLU A  13      -2.205 -30.117   2.722  1.00  0.00            
ATOM    193  HG3 GLU A  13      -3.284 -31.542   2.248  1.00  0.00            
ATOM    194  CD  GLU A  13      -1.555 -31.178   0.960  1.00  0.00            
ATOM    195  OE1 GLU A  13      -0.735 -30.387   0.459  1.00  0.00            
ATOM    196  OE2 GLU A  13      -1.407 -32.384   0.789  1.00  0.00            
ATOM    197  C   GLU A  13      -4.221 -27.638  -0.023  1.00  0.00            
ATOM    198  O   GLU A  13      -4.388 -27.914  -1.221  1.00  0.00            
ATOM    199  N   ILE A  14      -4.883 -26.657   0.555  1.00  0.00            
ATOM    200  H   ILE A  14      -4.891 -26.732   1.559  1.00  0.00            
ATOM    201  CA  ILE A  14      -5.824 -25.719  -0.120  1.00  0.00            
ATOM    202  HA  ILE A  14      -6.550 -26.327  -0.672  1.00  0.00            
ATOM    203  CB  ILE A  14      -6.629 -24.903   0.967  1.00  0.00            
ATOM    204  HB  ILE A  14      -5.915 -24.346   1.567  1.00  0.00            
ATOM    205  CG2 ILE A  14      -7.407 -23.696   0.374  1.00  0.00            
ATOM    206 1HG2 ILE A  14      -8.133 -24.025  -0.359  1.00  0.00            
ATOM    207 2HG2 ILE A  14      -7.955 -23.172   1.165  1.00  0.00            
ATOM    208 3HG2 ILE A  14      -6.682 -23.071  -0.149  1.00  0.00            
ATOM    209  CG1 ILE A  14      -7.421 -25.733   1.917  1.00  0.00            
ATOM    210 2HG1 ILE A  14      -6.821 -26.480   2.441  1.00  0.00            
ATOM    211 3HG1 ILE A  14      -7.702 -24.937   2.606  1.00  0.00            
ATOM    212  CD1 ILE A  14      -8.657 -26.352   1.294  1.00  0.00            
ATOM    213 1HD1 ILE A  14      -9.416 -25.623   0.999  1.00  0.00            
ATOM    214 2HD1 ILE A  14      -8.304 -27.015   0.512  1.00  0.00            
ATOM    215 3HD1 ILE A  14      -9.151 -27.081   1.943  1.00  0.00            
ATOM    216  C   ILE A  14      -5.160 -24.818  -1.159  1.00  0.00            
ATOM    217  O   ILE A  14      -4.332 -23.989  -0.868  1.00  0.00            
ATOM    218  N   THR A  15      -5.691 -24.943  -2.353  1.00  0.00            
ATOM    219  H   THR A  15      -6.352 -25.689  -2.512  1.00  0.00            
ATOM    220  CA  THR A  15      -5.221 -24.037  -3.387  1.00  0.00            
ATOM    221  HA  THR A  15      -4.242 -23.611  -3.163  1.00  0.00            
ATOM    222  CB  THR A  15      -5.104 -24.770  -4.737  1.00  0.00            
ATOM    223  HB  THR A  15      -4.825 -24.058  -5.513  1.00  0.00            
ATOM    224  CG2 THR A  15      -4.065 -25.928  -4.712  1.00  0.00            
ATOM    225 1HG2 THR A  15      -3.140 -25.548  -4.266  1.00  0.00            
ATOM    226 2HG2 THR A  15      -4.585 -26.734  -4.209  1.00  0.00            
ATOM    227 3HG2 THR A  15      -3.781 -26.237  -5.715  1.00  0.00            
ATOM    228  OG1 THR A  15      -6.320 -25.297  -5.352  1.00  0.00            
ATOM    229  HG1 THR A  15      -6.643 -25.837  -4.630  1.00  0.00            
ATOM    230  C   THR A  15      -6.176 -22.840  -3.624  1.00  0.00            
ATOM    231  O   THR A  15      -7.324 -22.869  -3.201  1.00  0.00            
ATOM    232  N   THR A  16      -5.819 -21.878  -4.455  1.00  0.00            
ATOM    233  H   THR A  16      -4.918 -22.004  -4.897  1.00  0.00            
ATOM    234  CA  THR A  16      -6.688 -20.801  -4.932  1.00  0.00            
ATOM    235  HA  THR A  16      -7.125 -20.398  -4.027  1.00  0.00            
ATOM    236  CB  THR A  16      -5.869 -19.863  -5.798  1.00  0.00            
ATOM    237  HB  THR A  16      -5.558 -20.343  -6.725  1.00  0.00            
ATOM    238  CG2 THR A  16      -6.548 -18.537  -6.129  1.00  0.00            
ATOM    239 1HG2 THR A  16      -6.938 -17.990  -5.276  1.00  0.00            
ATOM    240 2HG2 THR A  16      -5.933 -17.869  -6.746  1.00  0.00            
ATOM    241 3HG2 THR A  16      -7.516 -18.676  -6.615  1.00  0.00            
ATOM    242  OG1 THR A  16      -4.689 -19.637  -5.085  1.00  0.00            
ATOM    243  HG1 THR A  16      -4.122 -20.411  -5.123  1.00  0.00            
ATOM    244  C   THR A  16      -7.823 -21.472  -5.792  1.00  0.00            
ATOM    245  O   THR A  16      -8.967 -21.039  -5.629  1.00  0.00            
ATOM    246  N   GLU A  17      -7.583 -22.572  -6.436  1.00  0.00            
ATOM    247  H   GLU A  17      -6.641 -22.934  -6.360  1.00  0.00            
ATOM    248  CA  GLU A  17      -8.694 -23.317  -7.137  1.00  0.00            
ATOM    249  HA  GLU A  17      -9.309 -22.577  -7.642  1.00  0.00            
ATOM    250  CB  GLU A  17      -8.226 -24.285  -8.266  1.00  0.00            
ATOM    251  HB2 GLU A  17      -7.335 -23.925  -8.788  1.00  0.00            
ATOM    252  HB3 GLU A  17      -7.899 -25.238  -7.853  1.00  0.00            
ATOM    253  CG  GLU A  17      -9.291 -24.537  -9.396  1.00  0.00            
ATOM    254  HG2 GLU A  17      -8.928 -25.274 -10.119  1.00  0.00            
ATOM    255  HG3 GLU A  17     -10.141 -24.953  -8.860  1.00  0.00            
ATOM    256  CD  GLU A  17      -9.750 -23.290 -10.057  1.00  0.00            
ATOM    257  OE1 GLU A  17      -8.910 -22.489 -10.561  1.00  0.00            
ATOM    258  OE2 GLU A  17     -11.004 -23.117 -10.012  1.00  0.00            
ATOM    259  C   GLU A  17      -9.644 -24.000  -6.161  1.00  0.00            
ATOM    260  O   GLU A  17     -10.851 -23.766  -6.364  1.00  0.00            
ATOM    261  N   ASP A  18      -9.161 -24.708  -5.111  1.00  0.00            
ATOM    262  H   ASP A  18      -8.152 -24.713  -5.026  1.00  0.00            
ATOM    263  CA  ASP A  18     -10.030 -25.111  -3.969  1.00  0.00            
ATOM    264  HA  ASP A  18     -10.798 -25.771  -4.376  1.00  0.00            
ATOM    265  CB  ASP A  18      -9.161 -25.810  -2.939  1.00  0.00            
ATOM    266  HB2 ASP A  18      -8.459 -25.082  -2.540  1.00  0.00            
ATOM    267  HB3 ASP A  18      -9.854 -26.038  -2.133  1.00  0.00            
ATOM    268  CG  ASP A  18      -8.475 -27.035  -3.519  1.00  0.00            
ATOM    269  OD1 ASP A  18      -9.139 -28.002  -3.903  1.00  0.00            
ATOM    270  OD2 ASP A  18      -7.299 -26.969  -3.698  1.00  0.00            
ATOM    271  C   ASP A  18     -10.800 -23.956  -3.301  1.00  0.00            
ATOM    272  O   ASP A  18     -11.903 -24.201  -2.871  1.00  0.00            
ATOM    273  N   ILE A  19     -10.185 -22.847  -3.006  1.00  0.00            
ATOM    274  H   ILE A  19      -9.242 -22.853  -3.354  1.00  0.00            
ATOM    275  CA  ILE A  19     -10.807 -21.618  -2.540  1.00  0.00            
ATOM    276  HA  ILE A  19     -11.162 -21.853  -1.535  1.00  0.00            
ATOM    277  CB  ILE A  19      -9.722 -20.524  -2.385  1.00  0.00            
ATOM    278  HB  ILE A  19      -8.952 -20.711  -3.138  1.00  0.00            
ATOM    279  CG2 ILE A  19     -10.221 -19.121  -2.662  1.00  0.00            
ATOM    280 1HG2 ILE A  19     -11.218 -18.971  -2.239  1.00  0.00            
ATOM    281 2HG2 ILE A  19      -9.662 -18.297  -2.210  1.00  0.00            
ATOM    282 3HG2 ILE A  19     -10.225 -18.983  -3.747  1.00  0.00            
ATOM    283  CG1 ILE A  19      -9.068 -20.588  -1.064  1.00  0.00            
ATOM    284 2HG1 ILE A  19      -8.901 -21.639  -0.832  1.00  0.00            
ATOM    285 3HG1 ILE A  19      -8.123 -20.051  -1.137  1.00  0.00            
ATOM    286  CD1 ILE A  19      -9.908 -19.985   0.087  1.00  0.00            
ATOM    287 1HD1 ILE A  19     -10.280 -18.963   0.032  1.00  0.00            
ATOM    288 2HD1 ILE A  19     -10.811 -20.604   0.117  1.00  0.00            
ATOM    289 3HD1 ILE A  19      -9.468 -20.205   1.053  1.00  0.00            
ATOM    290  C   ILE A  19     -11.985 -21.199  -3.465  1.00  0.00            
ATOM    291  O   ILE A  19     -13.069 -21.193  -2.959  1.00  0.00            
ATOM    292  N   LYS A  20     -11.778 -21.137  -4.816  1.00  0.00            
ATOM    293  H   LYS A  20     -10.815 -21.240  -5.085  1.00  0.00            
ATOM    294  CA  LYS A  20     -12.797 -20.884  -5.794  1.00  0.00            
ATOM    295  HA  LYS A  20     -13.247 -19.890  -5.704  1.00  0.00            
ATOM    296  CB  LYS A  20     -12.284 -20.832  -7.277  1.00  0.00            
ATOM    297  HB2 LYS A  20     -11.813 -21.734  -7.658  1.00  0.00            
ATOM    298  HB3 LYS A  20     -13.118 -20.550  -7.922  1.00  0.00            
ATOM    299  CG  LYS A  20     -11.297 -19.655  -7.585  1.00  0.00            
ATOM    300  HG2 LYS A  20     -11.896 -18.746  -7.539  1.00  0.00            
ATOM    301  HG3 LYS A  20     -10.621 -19.487  -6.740  1.00  0.00            
ATOM    302  CD  LYS A  20     -10.527 -19.726  -8.939  1.00  0.00            
ATOM    303  HD2 LYS A  20      -9.950 -18.801  -9.034  1.00  0.00            
ATOM    304  HD3 LYS A  20      -9.943 -20.635  -8.787  1.00  0.00            
ATOM    305  CE  LYS A  20     -11.410 -20.002 -10.165  1.00  0.00            
ATOM    306  HE2 LYS A  20     -11.946 -20.920  -9.959  1.00  0.00            
ATOM    307  HE3 LYS A  20     -12.106 -19.226 -10.491  1.00  0.00            
ATOM    308  NZ  LYS A  20     -10.491 -20.401 -11.267  1.00  0.00            
ATOM    309  HZ1 LYS A  20      -9.999 -21.268 -11.121  1.00  0.00            
ATOM    310  HZ2 LYS A  20     -10.936 -20.540 -12.162  1.00  0.00            
ATOM    311  HZ3 LYS A  20      -9.720 -19.760 -11.410  1.00  0.00            
ATOM    312  C   LYS A  20     -13.981 -21.858  -5.773  1.00  0.00            
ATOM    313  O   LYS A  20     -15.106 -21.446  -5.586  1.00  0.00            
ATOM    314  N   ALA A  21     -13.689 -23.180  -5.762  1.00  0.00            
ATOM    315  H   ALA A  21     -12.742 -23.403  -5.996  1.00  0.00            
ATOM    316  CA  ALA A  21     -14.620 -24.293  -5.550  1.00  0.00            
ATOM    317  HA  ALA A  21     -15.329 -24.048  -6.345  1.00  0.00            
ATOM    318  CB  ALA A  21     -13.895 -25.550  -5.911  1.00  0.00            
ATOM    319  HB1 ALA A  21     -13.660 -25.558  -6.974  1.00  0.00            
ATOM    320  HB2 ALA A  21     -12.961 -25.503  -5.348  1.00  0.00            
ATOM    321  HB3 ALA A  21     -14.529 -26.398  -5.642  1.00  0.00            
ATOM    322  C   ALA A  21     -15.382 -24.258  -4.159  1.00  0.00            
ATOM    323  O   ALA A  21     -16.552 -24.624  -4.138  1.00  0.00            
ATOM    324  N   ALA A  22     -14.819 -23.754  -3.106  1.00  0.00            
ATOM    325  H   ALA A  22     -13.853 -23.493  -3.005  1.00  0.00            
ATOM    326  CA  ALA A  22     -15.563 -23.556  -1.904  1.00  0.00            
ATOM    327  HA  ALA A  22     -16.349 -24.285  -1.753  1.00  0.00            
ATOM    328  CB  ALA A  22     -14.555 -23.513  -0.709  1.00  0.00            
ATOM    329  HB1 ALA A  22     -14.010 -22.561  -0.714  1.00  0.00            
ATOM    330  HB2 ALA A  22     -15.023 -23.602   0.277  1.00  0.00            
ATOM    331  HB3 ALA A  22     -13.848 -24.318  -0.878  1.00  0.00            
ATOM    332  C   ALA A  22     -16.432 -22.329  -1.794  1.00  0.00            
ATOM    333  O   ALA A  22     -17.500 -22.438  -1.185  1.00  0.00            
ATOM    334  N   PHE A  23     -15.974 -21.178  -2.388  1.00  0.00            
ATOM    335  H   PHE A  23     -15.067 -21.104  -2.819  1.00  0.00            
ATOM    336  CA  PHE A  23     -16.695 -19.904  -2.313  1.00  0.00            
ATOM    337  HA  PHE A  23     -17.263 -19.999  -1.380  1.00  0.00            
ATOM    338  CB  PHE A  23     -15.737 -18.727  -2.262  1.00  0.00            
ATOM    339  HB2 PHE A  23     -14.903 -18.936  -2.924  1.00  0.00            
ATOM    340  HB3 PHE A  23     -16.376 -17.875  -2.513  1.00  0.00            
ATOM    341  CG  PHE A  23     -15.264 -18.456  -0.792  1.00  0.00            
ATOM    342  CD1 PHE A  23     -14.154 -19.192  -0.234  1.00  0.00            
ATOM    343  HD1 PHE A  23     -13.577 -19.754  -0.951  1.00  0.00            
ATOM    344  CE1 PHE A  23     -13.742 -18.958   1.139  1.00  0.00            
ATOM    345  HE1 PHE A  23     -12.818 -19.451   1.415  1.00  0.00            
ATOM    346  CZ  PHE A  23     -14.385 -17.967   1.863  1.00  0.00            
ATOM    347  HZ  PHE A  23     -14.032 -17.584   2.814  1.00  0.00            
ATOM    348  CE2 PHE A  23     -15.525 -17.357   1.396  1.00  0.00            
ATOM    349  HE2 PHE A  23     -16.047 -16.573   1.934  1.00  0.00            
ATOM    350  CD2 PHE A  23     -15.957 -17.570   0.074  1.00  0.00            
ATOM    351  HD2 PHE A  23     -16.771 -16.962  -0.304  1.00  0.00            
ATOM    352  C   PHE A  23     -17.724 -19.716  -3.464  1.00  0.00            
ATOM    353  O   PHE A  23     -18.715 -18.985  -3.324  1.00  0.00            
ATOM    354  N   ALA A  24     -17.477 -20.292  -4.644  1.00  0.00            
ATOM    355  H   ALA A  24     -16.604 -20.774  -4.828  1.00  0.00            
ATOM    356  CA  ALA A  24     -18.468 -20.343  -5.779  1.00  0.00            
ATOM    357  HA  ALA A  24     -18.480 -19.317  -6.161  1.00  0.00            
ATOM    358  CB  ALA A  24     -17.790 -21.241  -6.881  1.00  0.00            
ATOM    359  HB1 ALA A  24     -16.872 -20.761  -7.224  1.00  0.00            
ATOM    360  HB2 ALA A  24     -17.621 -22.249  -6.504  1.00  0.00            
ATOM    361  HB3 ALA A  24     -18.510 -21.288  -7.705  1.00  0.00            
ATOM    362  C   ALA A  24     -19.908 -20.683  -5.436  1.00  0.00            
ATOM    363  O   ALA A  24     -20.684 -20.155  -6.180  1.00  0.00            
ATOM    364  N   PRO A  25     -20.346 -21.508  -4.426  1.00  0.00            
ATOM    365  CD  PRO A  25     -19.437 -22.268  -3.599  1.00  0.00            
ATOM    366  HD2 PRO A  25     -19.135 -21.704  -2.721  1.00  0.00            
ATOM    367  HD3 PRO A  25     -18.626 -22.733  -4.165  1.00  0.00            
ATOM    368  CG  PRO A  25     -20.245 -23.406  -3.165  1.00  0.00            
ATOM    369  HG2 PRO A  25     -19.949 -23.865  -2.218  1.00  0.00            
ATOM    370  HG3 PRO A  25     -20.296 -24.236  -3.858  1.00  0.00            
ATOM    371  CB  PRO A  25     -21.661 -22.832  -3.019  1.00  0.00            
ATOM    372  HB2 PRO A  25     -21.754 -22.318  -2.065  1.00  0.00            
ATOM    373  HB3 PRO A  25     -22.458 -23.581  -3.109  1.00  0.00            
ATOM    374  CA  PRO A  25     -21.728 -21.799  -4.101  1.00  0.00            
ATOM    375  HA  PRO A  25     -22.269 -22.280  -4.911  1.00  0.00            
ATOM    376  C   PRO A  25     -22.490 -20.519  -3.740  1.00  0.00            
ATOM    377  O   PRO A  25     -23.676 -20.408  -4.069  1.00  0.00            
ATOM    378  N   PHE A  26     -21.878 -19.453  -3.253  1.00  0.00            
ATOM    379  H   PHE A  26     -20.882 -19.535  -3.139  1.00  0.00            
ATOM    380  CA  PHE A  26     -22.472 -18.060  -2.974  1.00  0.00            
ATOM    381  HA  PHE A  26     -23.463 -18.096  -2.538  1.00  0.00            
ATOM    382  CB  PHE A  26     -21.565 -17.394  -1.946  1.00  0.00            
ATOM    383  HB2 PHE A  26     -20.573 -17.270  -2.380  1.00  0.00            
ATOM    384  HB3 PHE A  26     -21.951 -16.443  -1.568  1.00  0.00            
ATOM    385  CG  PHE A  26     -21.546 -18.324  -0.706  1.00  0.00            
ATOM    386  CD1 PHE A  26     -20.405 -19.124  -0.429  1.00  0.00            
ATOM    387  HD1 PHE A  26     -19.570 -19.081  -1.104  1.00  0.00            
ATOM    388  CE1 PHE A  26     -20.342 -19.985   0.642  1.00  0.00            
ATOM    389  HE1 PHE A  26     -19.473 -20.624   0.705  1.00  0.00            
ATOM    390  CZ  PHE A  26     -21.425 -20.126   1.514  1.00  0.00            
ATOM    391  HZ  PHE A  26     -21.360 -20.816   2.337  1.00  0.00            
ATOM    392  CE2 PHE A  26     -22.582 -19.307   1.311  1.00  0.00            
ATOM    393  HE2 PHE A  26     -23.373 -19.415   2.032  1.00  0.00            
ATOM    394  CD2 PHE A  26     -22.672 -18.421   0.168  1.00  0.00            
ATOM    395  HD2 PHE A  26     -23.556 -17.814   0.068  1.00  0.00            
ATOM    396  C   PHE A  26     -22.782 -17.220  -4.167  1.00  0.00            
ATOM    397  O   PHE A  26     -23.898 -16.673  -4.303  1.00  0.00            
ATOM    398  N   GLY A  27     -21.766 -17.017  -5.039  1.00  0.00            
ATOM    399  H   GLY A  27     -20.906 -17.518  -4.864  1.00  0.00            
ATOM    400  CA  GLY A  27     -21.861 -16.192  -6.266  1.00  0.00            
ATOM    401  HA2 GLY A  27     -22.578 -16.602  -6.969  1.00  0.00            
ATOM    402  HA3 GLY A  27     -22.142 -15.160  -6.052  1.00  0.00            
ATOM    403  C   GLY A  27     -20.687 -16.212  -7.182  1.00  0.00            
ATOM    404  O   GLY A  27     -19.707 -16.976  -6.962  1.00  0.00            
ATOM    405  N   ARG A  28     -20.752 -15.451  -8.278  1.00  0.00            
ATOM    406  H   ARG A  28     -21.556 -14.854  -8.425  1.00  0.00            
ATOM    407  CA  ARG A  28     -19.608 -15.267  -9.248  1.00  0.00            
ATOM    408  HA  ARG A  28     -19.379 -16.288  -9.547  1.00  0.00            
ATOM    409  CB  ARG A  28     -20.017 -14.478 -10.465  1.00  0.00            
ATOM    410  HB2 ARG A  28     -20.534 -13.581 -10.106  1.00  0.00            
ATOM    411  HB3 ARG A  28     -19.126 -14.030 -10.910  1.00  0.00            
ATOM    412  CG  ARG A  28     -20.880 -15.214 -11.515  1.00  0.00            
ATOM    413  HG2 ARG A  28     -20.324 -16.039 -11.954  1.00  0.00            
ATOM    414  HG3 ARG A  28     -21.712 -15.689 -10.995  1.00  0.00            
ATOM    415  CD  ARG A  28     -21.303 -14.260 -12.738  1.00  0.00            
ATOM    416  HD2 ARG A  28     -20.415 -14.000 -13.321  1.00  0.00            
ATOM    417  HD3 ARG A  28     -22.044 -14.760 -13.361  1.00  0.00            
ATOM    418  NE  ARG A  28     -21.790 -12.953 -12.247  1.00  0.00            
ATOM    419  HE  ARG A  28     -22.526 -13.028 -11.558  1.00  0.00            
ATOM    420  CZ  ARG A  28     -21.393 -11.782 -12.571  1.00  0.00            
ATOM    421  NH1 ARG A  28     -20.417 -11.605 -13.429  1.00  0.00            
ATOM    422 1HH1 ARG A  28     -19.963 -12.410 -13.829  1.00  0.00            
ATOM    423 2HH1 ARG A  28     -20.218 -10.699 -13.823  1.00  0.00            
ATOM    424  NH2 ARG A  28     -21.948 -10.760 -12.099  1.00  0.00            
ATOM    425 1HH2 ARG A  28     -22.672 -10.816 -11.395  1.00  0.00            
ATOM    426 2HH2 ARG A  28     -21.547  -9.864 -12.338  1.00  0.00            
ATOM    427  C   ARG A  28     -18.384 -14.662  -8.499  1.00  0.00            
ATOM    428  O   ARG A  28     -18.460 -13.642  -7.769  1.00  0.00            
ATOM    429  N   ILE A  29     -17.256 -15.201  -8.817  1.00  0.00            
ATOM    430  H   ILE A  29     -17.282 -15.877  -9.569  1.00  0.00            
ATOM    431  CA  ILE A  29     -15.957 -14.914  -8.156  1.00  0.00            
ATOM    432  HA  ILE A  29     -16.108 -14.265  -7.285  1.00  0.00            
ATOM    433  CB  ILE A  29     -15.301 -16.205  -7.553  1.00  0.00            
ATOM    434  HB  ILE A  29     -15.004 -16.881  -8.351  1.00  0.00            
ATOM    435  CG2 ILE A  29     -13.965 -15.726  -6.945  1.00  0.00            
ATOM    436 1HG2 ILE A  29     -14.216 -14.912  -6.264  1.00  0.00            
ATOM    437 2HG2 ILE A  29     -13.535 -16.542  -6.369  1.00  0.00            
ATOM    438 3HG2 ILE A  29     -13.234 -15.293  -7.634  1.00  0.00            
ATOM    439  CG1 ILE A  29     -16.072 -17.070  -6.539  1.00  0.00            
ATOM    440 2HG1 ILE A  29     -16.901 -17.474  -7.115  1.00  0.00            
ATOM    441 3HG1 ILE A  29     -15.406 -17.896  -6.290  1.00  0.00            
ATOM    442  CD1 ILE A  29     -16.609 -16.217  -5.341  1.00  0.00            
ATOM    443 1HD1 ILE A  29     -17.310 -16.802  -4.748  1.00  0.00            
ATOM    444 2HD1 ILE A  29     -15.739 -16.009  -4.716  1.00  0.00            
ATOM    445 3HD1 ILE A  29     -17.235 -15.371  -5.632  1.00  0.00            
ATOM    446  C   ILE A  29     -15.007 -14.009  -9.044  1.00  0.00            
ATOM    447  O   ILE A  29     -14.572 -14.450 -10.101  1.00  0.00            
ATOM    448  N   SER A  30     -14.748 -12.715  -8.620  1.00  0.00            
ATOM    449  H   SER A  30     -15.018 -12.431  -7.683  1.00  0.00            
ATOM    450  CA  SER A  30     -14.013 -11.708  -9.433  1.00  0.00            
ATOM    451  HA  SER A  30     -14.225 -11.869 -10.490  1.00  0.00            
ATOM    452  CB  SER A  30     -14.473 -10.248  -9.189  1.00  0.00            
ATOM    453  HB2 SER A  30     -13.757  -9.537  -9.599  1.00  0.00            
ATOM    454  HB3 SER A  30     -15.488 -10.201  -9.581  1.00  0.00            
ATOM    455  OG  SER A  30     -14.509  -9.988  -7.828  1.00  0.00            
ATOM    456  HG  SER A  30     -15.010  -9.193  -7.592  1.00  0.00            
ATOM    457  C   SER A  30     -12.541 -11.732  -9.205  1.00  0.00            
ATOM    458  O   SER A  30     -11.816 -11.233 -10.070  1.00  0.00            
ATOM    459  N   ASP A  31     -11.968 -12.329  -8.075  1.00  0.00            
ATOM    460  H   ASP A  31     -12.632 -12.602  -7.372  1.00  0.00            
ATOM    461  CA  ASP A  31     -10.506 -12.355  -7.774  1.00  0.00            
ATOM    462  HA  ASP A  31     -10.056 -12.764  -8.681  1.00  0.00            
ATOM    463  CB  ASP A  31      -9.867 -10.934  -7.396  1.00  0.00            
ATOM    464  HB2 ASP A  31      -9.976 -10.325  -8.297  1.00  0.00            
ATOM    465  HB3 ASP A  31     -10.464 -10.408  -6.658  1.00  0.00            
ATOM    466  CG  ASP A  31      -8.401 -10.937  -7.090  1.00  0.00            
ATOM    467  OD1 ASP A  31      -7.625 -11.645  -7.790  1.00  0.00            
ATOM    468  OD2 ASP A  31      -7.970 -10.298  -6.165  1.00  0.00            
ATOM    469  C   ASP A  31     -10.248 -13.386  -6.691  1.00  0.00            
ATOM    470  O   ASP A  31     -11.077 -13.636  -5.805  1.00  0.00            
ATOM    471  N   ALA A  32      -9.089 -14.054  -6.651  1.00  0.00            
ATOM    472  H   ALA A  32      -8.375 -13.722  -7.279  1.00  0.00            
ATOM    473  CA  ALA A  32      -8.628 -14.948  -5.567  1.00  0.00            
ATOM    474  HA  ALA A  32      -8.734 -14.403  -4.629  1.00  0.00            
ATOM    475  CB  ALA A  32      -9.368 -16.312  -5.529  1.00  0.00            
ATOM    476  HB1 ALA A  32     -10.430 -16.043  -5.563  1.00  0.00            
ATOM    477  HB2 ALA A  32      -9.024 -16.921  -6.359  1.00  0.00            
ATOM    478  HB3 ALA A  32      -9.249 -16.862  -4.596  1.00  0.00            
ATOM    479  C   ALA A  32      -7.108 -15.183  -5.638  1.00  0.00            
ATOM    480  O   ALA A  32      -6.552 -15.083  -6.718  1.00  0.00            
ATOM    481  N   ARG A  33      -6.492 -15.489  -4.475  1.00  0.00            
ATOM    482  H   ARG A  33      -7.088 -15.394  -3.668  1.00  0.00            
ATOM    483  CA  ARG A  33      -5.090 -15.944  -4.261  1.00  0.00            
ATOM    484  HA  ARG A  33      -4.794 -16.620  -5.059  1.00  0.00            
ATOM    485  CB  ARG A  33      -4.112 -14.706  -4.475  1.00  0.00            
ATOM    486  HB2 ARG A  33      -3.078 -15.033  -4.411  1.00  0.00            
ATOM    487  HB3 ARG A  33      -4.281 -14.355  -5.485  1.00  0.00            
ATOM    488  CG  ARG A  33      -4.403 -13.577  -3.604  1.00  0.00            
ATOM    489  HG2 ARG A  33      -5.472 -13.349  -3.507  1.00  0.00            
ATOM    490  HG3 ARG A  33      -4.037 -13.833  -2.611  1.00  0.00            
ATOM    491  CD  ARG A  33      -3.788 -12.301  -4.097  1.00  0.00            
ATOM    492  HD2 ARG A  33      -3.653 -11.668  -3.214  1.00  0.00            
ATOM    493  HD3 ARG A  33      -2.821 -12.463  -4.558  1.00  0.00            
ATOM    494  NE  ARG A  33      -4.655 -11.616  -5.125  1.00  0.00            
ATOM    495  HE  ARG A  33      -5.661 -11.639  -5.017  1.00  0.00            
ATOM    496  CZ  ARG A  33      -4.221 -10.847  -6.151  1.00  0.00            
ATOM    497  NH1 ARG A  33      -2.949 -10.558  -6.466  1.00  0.00            
ATOM    498 1HH1 ARG A  33      -2.198 -10.853  -5.853  1.00  0.00            
ATOM    499 2HH1 ARG A  33      -2.748  -9.874  -7.173  1.00  0.00            
ATOM    500  NH2 ARG A  33      -5.121 -10.414  -6.943  1.00  0.00            
ATOM    501 1HH2 ARG A  33      -6.107 -10.622  -6.833  1.00  0.00            
ATOM    502 2HH2 ARG A  33      -4.848  -9.933  -7.778  1.00  0.00            
ATOM    503  C   ARG A  33      -4.991 -16.632  -2.933  1.00  0.00            
ATOM    504  O   ARG A  33      -5.524 -16.122  -1.962  1.00  0.00            
ATOM    505  N   VAL A  34      -4.279 -17.732  -2.893  1.00  0.00            
ATOM    506  H   VAL A  34      -4.201 -18.303  -3.716  1.00  0.00            
ATOM    507  CA  VAL A  34      -3.582 -18.258  -1.620  1.00  0.00            
ATOM    508  HA  VAL A  34      -4.182 -17.889  -0.786  1.00  0.00            
ATOM    509  CB  VAL A  34      -3.568 -19.809  -1.613  1.00  0.00            
ATOM    510  HB  VAL A  34      -3.195 -20.241  -2.534  1.00  0.00            
ATOM    511  CG1 VAL A  34      -2.615 -20.324  -0.537  1.00  0.00            
ATOM    512 1HG1 VAL A  34      -1.557 -20.091  -0.695  1.00  0.00            
ATOM    513 2HG1 VAL A  34      -2.878 -19.854   0.413  1.00  0.00            
ATOM    514 3HG1 VAL A  34      -2.676 -21.412  -0.410  1.00  0.00            
ATOM    515  CG2 VAL A  34      -4.952 -20.396  -1.345  1.00  0.00            
ATOM    516 1HG2 VAL A  34      -5.378 -20.118  -0.382  1.00  0.00            
ATOM    517 2HG2 VAL A  34      -5.543 -19.982  -2.162  1.00  0.00            
ATOM    518 3HG2 VAL A  34      -4.962 -21.481  -1.396  1.00  0.00            
ATOM    519  C   VAL A  34      -2.109 -17.782  -1.447  1.00  0.00            
ATOM    520  O   VAL A  34      -1.285 -17.897  -2.366  1.00  0.00            
ATOM    521  N   VAL A  35      -1.751 -17.060  -0.333  1.00  0.00            
ATOM    522  H   VAL A  35      -2.243 -17.328   0.506  1.00  0.00            
ATOM    523  CA  VAL A  35      -0.376 -16.458  -0.217  1.00  0.00            
ATOM    524  HA  VAL A  35      -0.081 -15.873  -1.097  1.00  0.00            
ATOM    525  CB  VAL A  35      -0.366 -15.319   0.861  1.00  0.00            
ATOM    526  HB  VAL A  35      -0.592 -15.701   1.862  1.00  0.00            
ATOM    527  CG1 VAL A  35       0.913 -14.508   0.857  1.00  0.00            
ATOM    528 1HG1 VAL A  35       0.903 -13.987   1.814  1.00  0.00            
ATOM    529 2HG1 VAL A  35       1.735 -15.220   0.772  1.00  0.00            
ATOM    530 3HG1 VAL A  35       1.068 -13.803   0.035  1.00  0.00            
ATOM    531  CG2 VAL A  35      -1.532 -14.305   0.575  1.00  0.00            
ATOM    532 1HG2 VAL A  35      -1.155 -13.400   1.040  1.00  0.00            
ATOM    533 2HG2 VAL A  35      -1.609 -14.141  -0.499  1.00  0.00            
ATOM    534 3HG2 VAL A  35      -2.450 -14.697   1.033  1.00  0.00            
ATOM    535  C   VAL A  35       0.640 -17.530   0.081  1.00  0.00            
ATOM    536  O   VAL A  35       0.453 -18.481   0.868  1.00  0.00            
ATOM    537  N   LYS A  36       1.741 -17.518  -0.609  1.00  0.00            
ATOM    538  H   LYS A  36       1.816 -16.720  -1.223  1.00  0.00            
ATOM    539  CA  LYS A  36       2.724 -18.498  -0.896  1.00  0.00            
ATOM    540  HA  LYS A  36       2.511 -19.341  -0.246  1.00  0.00            
ATOM    541  CB  LYS A  36       2.603 -18.921  -2.359  1.00  0.00            
ATOM    542  HB2 LYS A  36       1.592 -19.237  -2.631  1.00  0.00            
ATOM    543  HB3 LYS A  36       2.735 -18.073  -3.029  1.00  0.00            
ATOM    544  CG  LYS A  36       3.646 -20.030  -2.646  1.00  0.00            
ATOM    545  HG2 LYS A  36       4.672 -19.656  -2.542  1.00  0.00            
ATOM    546  HG3 LYS A  36       3.533 -20.759  -1.837  1.00  0.00            
ATOM    547  CD  LYS A  36       3.633 -20.596  -4.039  1.00  0.00            
ATOM    548  HD2 LYS A  36       3.878 -19.868  -4.821  1.00  0.00            
ATOM    549  HD3 LYS A  36       4.357 -21.403  -4.082  1.00  0.00            
ATOM    550  CE  LYS A  36       2.255 -21.107  -4.439  1.00  0.00            
ATOM    551  HE2 LYS A  36       1.868 -21.872  -3.765  1.00  0.00            
ATOM    552  HE3 LYS A  36       1.469 -20.342  -4.447  1.00  0.00            
ATOM    553  NZ  LYS A  36       2.255 -21.699  -5.824  1.00  0.00            
ATOM    554  HZ1 LYS A  36       2.686 -22.609  -5.803  1.00  0.00            
ATOM    555  HZ2 LYS A  36       1.276 -21.789  -6.087  1.00  0.00            
ATOM    556  HZ3 LYS A  36       2.781 -21.105  -6.443  1.00  0.00            
ATOM    557  C   LYS A  36       4.162 -18.007  -0.467  1.00  0.00            
ATOM    558  O   LYS A  36       4.558 -16.874  -0.905  1.00  0.00            
ATOM    559  N   ASP A  37       4.982 -18.765   0.263  1.00  0.00            
ATOM    560  H   ASP A  37       4.630 -19.633   0.641  1.00  0.00            
ATOM    561  CA  ASP A  37       6.365 -18.420   0.628  1.00  0.00            
ATOM    562  HA  ASP A  37       6.363 -17.496   1.209  1.00  0.00            
ATOM    563  CB  ASP A  37       7.075 -19.483   1.494  1.00  0.00            
ATOM    564  HB2 ASP A  37       6.562 -19.571   2.451  1.00  0.00            
ATOM    565  HB3 ASP A  37       6.924 -20.497   1.140  1.00  0.00            
ATOM    566  CG  ASP A  37       8.546 -19.235   1.736  1.00  0.00            
ATOM    567  OD1 ASP A  37       9.295 -20.250   1.918  1.00  0.00            
ATOM    568  OD2 ASP A  37       9.015 -18.090   1.664  1.00  0.00            
ATOM    569  C   ASP A  37       7.309 -18.139  -0.645  1.00  0.00            
ATOM    570  O   ASP A  37       7.330 -18.893  -1.573  1.00  0.00            
ATOM    571  N   MET A  38       8.084 -17.031  -0.643  1.00  0.00            
ATOM    572  H   MET A  38       8.269 -16.592   0.253  1.00  0.00            
ATOM    573  CA  MET A  38       8.862 -16.657  -1.856  1.00  0.00            
ATOM    574  HA  MET A  38       8.231 -16.687  -2.743  1.00  0.00            
ATOM    575  CB  MET A  38       9.242 -15.188  -1.687  1.00  0.00            
ATOM    576  HB2 MET A  38       8.316 -14.613  -1.728  1.00  0.00            
ATOM    577  HB3 MET A  38       9.815 -15.037  -0.768  1.00  0.00            
ATOM    578  CG  MET A  38      10.104 -14.712  -2.827  1.00  0.00            
ATOM    579  HG2 MET A  38      10.976 -15.365  -2.874  1.00  0.00            
ATOM    580  HG3 MET A  38       9.607 -14.815  -3.789  1.00  0.00            
ATOM    581  SD  MET A  38      10.522 -12.982  -2.698  1.00  0.00            
ATOM    582  CE  MET A  38      12.131 -12.931  -1.822  1.00  0.00            
ATOM    583  HE1 MET A  38      12.130 -12.090  -1.140  1.00  0.00            
ATOM    584  HE2 MET A  38      12.347 -13.783  -1.175  1.00  0.00            
ATOM    585  HE3 MET A  38      12.923 -12.766  -2.550  1.00  0.00            
ATOM    586  C   MET A  38      10.065 -17.616  -2.038  1.00  0.00            
ATOM    587  O   MET A  38      10.525 -17.858  -3.145  1.00  0.00            
ATOM    588  N   ALA A  39      10.571 -18.233  -0.956  1.00  0.00            
ATOM    589  H   ALA A  39      10.171 -17.967  -0.073  1.00  0.00            
ATOM    590  CA  ALA A  39      11.593 -19.194  -0.987  1.00  0.00            
ATOM    591  HA  ALA A  39      12.278 -18.905  -1.774  1.00  0.00            
ATOM    592  CB  ALA A  39      12.407 -19.140   0.353  1.00  0.00            
ATOM    593  HB1 ALA A  39      13.252 -19.818   0.346  1.00  0.00            
ATOM    594  HB2 ALA A  39      12.707 -18.104   0.505  1.00  0.00            
ATOM    595  HB3 ALA A  39      11.721 -19.460   1.131  1.00  0.00            
ATOM    596  C   ALA A  39      11.132 -20.632  -1.342  1.00  0.00            
ATOM    597  O   ALA A  39      11.701 -21.227  -2.297  1.00  0.00            
ATOM    598  N   THR A  40      10.230 -21.222  -0.529  1.00  0.00            
ATOM    599  H   THR A  40      10.009 -20.668   0.288  1.00  0.00            
ATOM    600  CA  THR A  40       9.936 -22.660  -0.502  1.00  0.00            
ATOM    601  HA  THR A  40      10.554 -23.196  -1.232  1.00  0.00            
ATOM    602  CB  THR A  40      10.354 -23.194   0.929  1.00  0.00            
ATOM    603  HB  THR A  40      10.275 -24.286   0.976  1.00  0.00            
ATOM    604  CG2 THR A  40      11.714 -22.763   1.454  1.00  0.00            
ATOM    605 1HG2 THR A  40      11.810 -21.679   1.466  1.00  0.00            
ATOM    606 2HG2 THR A  40      11.840 -23.215   2.436  1.00  0.00            
ATOM    607 3HG2 THR A  40      12.578 -23.201   0.940  1.00  0.00            
ATOM    608  OG1 THR A  40       9.421 -22.776   1.920  1.00  0.00            
ATOM    609  HG1 THR A  40       9.268 -21.833   1.796  1.00  0.00            
ATOM    610  C   THR A  40       8.494 -23.035  -0.784  1.00  0.00            
ATOM    611  O   THR A  40       8.078 -24.185  -0.560  1.00  0.00            
ATOM    612  N   GLY A  41       7.796 -22.136  -1.458  1.00  0.00            
ATOM    613  H   GLY A  41       8.293 -21.264  -1.602  1.00  0.00            
ATOM    614  CA  GLY A  41       6.743 -22.425  -2.414  1.00  0.00            
ATOM    615  HA2 GLY A  41       6.394 -21.526  -2.931  1.00  0.00            
ATOM    616  HA3 GLY A  41       7.145 -23.035  -3.225  1.00  0.00            
ATOM    617  C   GLY A  41       5.437 -23.054  -1.830  1.00  0.00            
ATOM    618  O   GLY A  41       4.566 -23.439  -2.647  1.00  0.00            
ATOM    619  N   LYS A  42       5.346 -23.213  -0.510  1.00  0.00            
ATOM    620  H   LYS A  42       6.184 -22.839  -0.092  1.00  0.00            
ATOM    621  CA  LYS A  42       4.183 -23.566   0.283  1.00  0.00            
ATOM    622  HA  LYS A  42       3.505 -24.158  -0.338  1.00  0.00            
ATOM    623  CB  LYS A  42       4.660 -24.474   1.359  1.00  0.00            
ATOM    624  HB2 LYS A  42       3.769 -24.834   1.881  1.00  0.00            
ATOM    625  HB3 LYS A  42       5.140 -25.322   0.869  1.00  0.00            
ATOM    626  CG  LYS A  42       5.538 -23.732   2.390  1.00  0.00            
ATOM    627  HG2 LYS A  42       6.414 -23.347   1.860  1.00  0.00            
ATOM    628  HG3 LYS A  42       5.090 -22.829   2.800  1.00  0.00            
ATOM    629  CD  LYS A  42       5.970 -24.633   3.541  1.00  0.00            
ATOM    630  HD2 LYS A  42       6.655 -24.031   4.132  1.00  0.00            
ATOM    631  HD3 LYS A  42       5.159 -24.859   4.234  1.00  0.00            
ATOM    632  CE  LYS A  42       6.708 -25.844   2.990  1.00  0.00            
ATOM    633  HE2 LYS A  42       5.911 -26.383   2.481  1.00  0.00            
ATOM    634  HE3 LYS A  42       7.439 -25.525   2.243  1.00  0.00            
ATOM    635  NZ  LYS A  42       7.393 -26.643   4.035  1.00  0.00            
ATOM    636  HZ1 LYS A  42       7.556 -27.595   3.728  1.00  0.00            
ATOM    637  HZ2 LYS A  42       8.266 -26.175   4.264  1.00  0.00            
ATOM    638  HZ3 LYS A  42       6.778 -26.691   4.834  1.00  0.00            
ATOM    639  C   LYS A  42       3.236 -22.526   0.769  1.00  0.00            
ATOM    640  O   LYS A  42       3.612 -21.309   0.776  1.00  0.00            
ATOM    641  N   SER A  43       2.091 -22.923   1.281  1.00  0.00            
ATOM    642  H   SER A  43       1.748 -23.858   1.124  1.00  0.00            
ATOM    643  CA  SER A  43       1.057 -21.940   1.777  1.00  0.00            
ATOM    644  HA  SER A  43       0.921 -21.187   1.005  1.00  0.00            
ATOM    645  CB  SER A  43      -0.262 -22.632   1.939  1.00  0.00            
ATOM    646  HB2 SER A  43      -0.588 -23.046   0.994  1.00  0.00            
ATOM    647  HB3 SER A  43      -0.157 -23.353   2.757  1.00  0.00            
ATOM    648  OG  SER A  43      -1.231 -21.671   2.414  1.00  0.00            
ATOM    649  HG  SER A  43      -2.091 -22.081   2.353  1.00  0.00            
ATOM    650  C   SER A  43       1.383 -21.267   3.075  1.00  0.00            
ATOM    651  O   SER A  43       1.606 -21.902   4.084  1.00  0.00            
ATOM    652  N   LYS A  44       1.362 -19.928   3.148  1.00  0.00            
ATOM    653  H   LYS A  44       1.167 -19.426   2.295  1.00  0.00            
ATOM    654  CA  LYS A  44       1.458 -19.088   4.341  1.00  0.00            
ATOM    655  HA  LYS A  44       2.196 -19.568   4.991  1.00  0.00            
ATOM    656  CB  LYS A  44       1.867 -17.593   3.908  1.00  0.00            
ATOM    657  HB2 LYS A  44       1.125 -17.245   3.186  1.00  0.00            
ATOM    658  HB3 LYS A  44       1.770 -16.862   4.710  1.00  0.00            
ATOM    659  CG  LYS A  44       3.216 -17.515   3.198  1.00  0.00            
ATOM    660  HG2 LYS A  44       3.418 -18.320   2.493  1.00  0.00            
ATOM    661  HG3 LYS A  44       3.323 -16.511   2.791  1.00  0.00            
ATOM    662  CD  LYS A  44       4.344 -17.570   4.273  1.00  0.00            
ATOM    663  HD2 LYS A  44       4.048 -18.218   5.094  1.00  0.00            
ATOM    664  HD3 LYS A  44       5.229 -18.069   3.878  1.00  0.00            
ATOM    665  CE  LYS A  44       4.581 -16.133   4.812  1.00  0.00            
ATOM    666  HE2 LYS A  44       5.081 -15.559   4.037  1.00  0.00            
ATOM    667  HE3 LYS A  44       3.678 -15.575   5.073  1.00  0.00            
ATOM    668  NZ  LYS A  44       5.408 -16.306   6.024  1.00  0.00            
ATOM    669  HZ1 LYS A  44       5.883 -15.445   6.256  1.00  0.00            
ATOM    670  HZ2 LYS A  44       4.861 -16.607   6.820  1.00  0.00            
ATOM    671  HZ3 LYS A  44       6.162 -16.937   5.816  1.00  0.00            
ATOM    672  C   LYS A  44       0.199 -19.112   5.215  1.00  0.00            
ATOM    673  O   LYS A  44       0.096 -18.359   6.206  1.00  0.00            
ATOM    674  N   GLY A  45      -0.708 -20.065   4.924  1.00  0.00            
ATOM    675  H   GLY A  45      -0.629 -20.630   4.093  1.00  0.00            
ATOM    676  CA  GLY A  45      -1.771 -20.335   5.828  1.00  0.00            
ATOM    677  HA2 GLY A  45      -2.040 -21.379   5.649  1.00  0.00            
ATOM    678  HA3 GLY A  45      -1.450 -20.198   6.855  1.00  0.00            
ATOM    679  C   GLY A  45      -3.022 -19.429   5.552  1.00  0.00            
ATOM    680  O   GLY A  45      -3.919 -19.242   6.377  1.00  0.00            
ATOM    681  N   TYR A  46      -3.039 -18.678   4.406  1.00  0.00            
ATOM    682  H   TYR A  46      -2.459 -18.841   3.596  1.00  0.00            
ATOM    683  CA  TYR A  46      -4.123 -17.694   4.121  1.00  0.00            
ATOM    684  HA  TYR A  46      -5.017 -18.249   4.363  1.00  0.00            
ATOM    685  CB  TYR A  46      -4.030 -16.352   5.010  1.00  0.00            
ATOM    686  HB2 TYR A  46      -5.028 -15.966   5.182  1.00  0.00            
ATOM    687  HB3 TYR A  46      -3.728 -16.586   6.024  1.00  0.00            
ATOM    688  CG  TYR A  46      -2.976 -15.293   4.598  1.00  0.00            
ATOM    689  CD1 TYR A  46      -1.629 -15.496   5.067  1.00  0.00            
ATOM    690  HD1 TYR A  46      -1.361 -16.454   5.468  1.00  0.00            
ATOM    691  CE1 TYR A  46      -0.694 -14.467   4.869  1.00  0.00            
ATOM    692  HE1 TYR A  46       0.343 -14.662   5.117  1.00  0.00            
ATOM    693  CZ  TYR A  46      -1.085 -13.250   4.181  1.00  0.00            
ATOM    694  OH  TYR A  46      -0.036 -12.380   3.930  1.00  0.00            
ATOM    695  HH  TYR A  46       0.603 -12.530   4.636  1.00  0.00            
ATOM    696  CE2 TYR A  46      -2.410 -13.025   3.694  1.00  0.00            
ATOM    697  HE2 TYR A  46      -2.783 -12.128   3.222  1.00  0.00            
ATOM    698  CD2 TYR A  46      -3.262 -14.124   3.876  1.00  0.00            
ATOM    699  HD2 TYR A  46      -4.281 -14.050   3.516  1.00  0.00            
ATOM    700  C   TYR A  46      -4.175 -17.249   2.633  1.00  0.00            
ATOM    701  O   TYR A  46      -3.340 -17.598   1.781  1.00  0.00            
ATOM    702  N   GLY A  47      -5.266 -16.586   2.361  1.00  0.00            
ATOM    703  H   GLY A  47      -5.958 -16.257   3.029  1.00  0.00            
ATOM    704  CA  GLY A  47      -5.552 -16.048   0.986  1.00  0.00            
ATOM    705  HA2 GLY A  47      -4.693 -15.655   0.434  1.00  0.00            
ATOM    706  HA3 GLY A  47      -5.954 -16.834   0.332  1.00  0.00            
ATOM    707  C   GLY A  47      -6.585 -14.931   1.081  1.00  0.00            
ATOM    708  O   GLY A  47      -6.923 -14.472   2.226  1.00  0.00            
ATOM    709  N   PHE A  48      -7.115 -14.518  -0.092  1.00  0.00            
ATOM    710  H   PHE A  48      -6.770 -14.981  -0.927  1.00  0.00            
ATOM    711  CA  PHE A  48      -8.232 -13.571  -0.270  1.00  0.00            
ATOM    712  HA  PHE A  48      -8.738 -13.561   0.698  1.00  0.00            
ATOM    713  CB  PHE A  48      -7.522 -12.262  -0.678  1.00  0.00            
ATOM    714  HB2 PHE A  48      -6.903 -12.349  -1.576  1.00  0.00            
ATOM    715  HB3 PHE A  48      -8.289 -11.524  -0.916  1.00  0.00            
ATOM    716  CG  PHE A  48      -6.635 -11.632   0.297  1.00  0.00            
ATOM    717  CD1 PHE A  48      -7.071 -10.615   1.130  1.00  0.00            
ATOM    718  HD1 PHE A  48      -8.094 -10.275   1.128  1.00  0.00            
ATOM    719  CE1 PHE A  48      -6.176  -9.938   2.040  1.00  0.00            
ATOM    720  HE1 PHE A  48      -6.551  -9.220   2.747  1.00  0.00            
ATOM    721  CZ  PHE A  48      -4.889 -10.379   2.089  1.00  0.00            
ATOM    722  HZ  PHE A  48      -4.217  -9.910   2.792  1.00  0.00            
ATOM    723  CE2 PHE A  48      -4.395 -11.320   1.144  1.00  0.00            
ATOM    724  HE2 PHE A  48      -3.345 -11.527   1.023  1.00  0.00            
ATOM    725  CD2 PHE A  48      -5.261 -11.820   0.218  1.00  0.00            
ATOM    726  HD2 PHE A  48      -4.920 -12.498  -0.551  1.00  0.00            
ATOM    727  C   PHE A  48      -9.124 -14.122  -1.475  1.00  0.00            
ATOM    728  O   PHE A  48      -8.684 -14.951  -2.318  1.00  0.00            
ATOM    729  N   VAL A  49     -10.352 -13.657  -1.560  1.00  0.00            
ATOM    730  H   VAL A  49     -10.555 -12.884  -0.941  1.00  0.00            
ATOM    731  CA  VAL A  49     -11.360 -13.998  -2.562  1.00  0.00            
ATOM    732  HA  VAL A  49     -10.927 -14.070  -3.560  1.00  0.00            
ATOM    733  CB  VAL A  49     -12.205 -15.227  -2.262  1.00  0.00            
ATOM    734  HB  VAL A  49     -11.514 -16.039  -2.038  1.00  0.00            
ATOM    735  CG1 VAL A  49     -13.142 -14.878  -1.023  1.00  0.00            
ATOM    736 1HG1 VAL A  49     -13.798 -14.050  -1.269  1.00  0.00            
ATOM    737 2HG1 VAL A  49     -13.746 -15.765  -0.829  1.00  0.00            
ATOM    738 3HG1 VAL A  49     -12.521 -14.520  -0.208  1.00  0.00            
ATOM    739  CG2 VAL A  49     -13.100 -15.606  -3.477  1.00  0.00            
ATOM    740 1HG2 VAL A  49     -12.410 -15.921  -4.260  1.00  0.00            
ATOM    741 2HG2 VAL A  49     -13.755 -16.382  -3.082  1.00  0.00            
ATOM    742 3HG2 VAL A  49     -13.705 -14.737  -3.749  1.00  0.00            
ATOM    743  C   VAL A  49     -12.192 -12.692  -2.790  1.00  0.00            
ATOM    744  O   VAL A  49     -12.120 -11.707  -2.030  1.00  0.00            
ATOM    745  N   SER A  50     -12.887 -12.541  -3.963  1.00  0.00            
ATOM    746  H   SER A  50     -12.940 -13.351  -4.555  1.00  0.00            
ATOM    747  CA  SER A  50     -13.594 -11.334  -4.324  1.00  0.00            
ATOM    748  HA  SER A  50     -14.024 -10.808  -3.465  1.00  0.00            
ATOM    749  CB  SER A  50     -12.720 -10.302  -5.014  1.00  0.00            
ATOM    750  HB2 SER A  50     -11.735 -10.253  -4.555  1.00  0.00            
ATOM    751  HB3 SER A  50     -12.591 -10.648  -6.040  1.00  0.00            
ATOM    752  OG  SER A  50     -13.330  -9.096  -4.976  1.00  0.00            
ATOM    753  HG  SER A  50     -12.746  -8.358  -5.171  1.00  0.00            
ATOM    754  C   SER A  50     -14.899 -11.606  -5.124  1.00  0.00            
ATOM    755  O   SER A  50     -15.038 -12.611  -5.783  1.00  0.00            
ATOM    756  N   PHE A  51     -15.850 -10.684  -5.050  1.00  0.00            
ATOM    757  H   PHE A  51     -15.720  -9.870  -4.472  1.00  0.00            
ATOM    758  CA  PHE A  51     -17.249 -10.742  -5.431  1.00  0.00            
ATOM    759  HA  PHE A  51     -17.340 -11.567  -6.137  1.00  0.00            
ATOM    760  CB  PHE A  51     -18.176 -10.892  -4.246  1.00  0.00            
ATOM    761  HB2 PHE A  51     -17.956 -10.106  -3.515  1.00  0.00            
ATOM    762  HB3 PHE A  51     -19.215 -10.740  -4.563  1.00  0.00            
ATOM    763  CG  PHE A  51     -18.078 -12.217  -3.637  1.00  0.00            
ATOM    764  CD1 PHE A  51     -18.903 -13.281  -4.050  1.00  0.00            
ATOM    765  HD1 PHE A  51     -19.629 -13.168  -4.831  1.00  0.00            
ATOM    766  CE1 PHE A  51     -18.820 -14.442  -3.334  1.00  0.00            
ATOM    767  HE1 PHE A  51     -19.574 -15.209  -3.483  1.00  0.00            
ATOM    768  CZ  PHE A  51     -17.931 -14.718  -2.366  1.00  0.00            
ATOM    769  HZ  PHE A  51     -17.811 -15.717  -1.976  1.00  0.00            
ATOM    770  CE2 PHE A  51     -17.064 -13.729  -1.966  1.00  0.00            
ATOM    771  HE2 PHE A  51     -16.263 -13.965  -1.278  1.00  0.00            
ATOM    772  CD2 PHE A  51     -17.110 -12.472  -2.593  1.00  0.00            
ATOM    773  HD2 PHE A  51     -16.367 -11.744  -2.300  1.00  0.00            
ATOM    774  C   PHE A  51     -17.545  -9.556  -6.279  1.00  0.00            
ATOM    775  O   PHE A  51     -16.988  -8.471  -6.134  1.00  0.00            
ATOM    776  N   PHE A  52     -18.424  -9.689  -7.224  1.00  0.00            
ATOM    777  H   PHE A  52     -18.708 -10.631  -7.429  1.00  0.00            
ATOM    778  CA  PHE A  52     -18.861  -8.591  -8.104  1.00  0.00            
ATOM    779  HA  PHE A  52     -17.995  -8.011  -8.418  1.00  0.00            
ATOM    780  CB  PHE A  52     -19.668  -9.149  -9.266  1.00  0.00            
ATOM    781  HB2 PHE A  52     -20.442  -9.827  -8.901  1.00  0.00            
ATOM    782  HB3 PHE A  52     -20.227  -8.313  -9.706  1.00  0.00            
ATOM    783  CG  PHE A  52     -18.702  -9.758 -10.331  1.00  0.00            
ATOM    784  CD1 PHE A  52     -18.299  -9.044 -11.501  1.00  0.00            
ATOM    785  HD1 PHE A  52     -18.551  -8.011 -11.684  1.00  0.00            
ATOM    786  CE1 PHE A  52     -17.538  -9.738 -12.493  1.00  0.00            
ATOM    787  HE1 PHE A  52     -17.524  -9.318 -13.492  1.00  0.00            
ATOM    788  CZ  PHE A  52     -17.090 -11.042 -12.299  1.00  0.00            
ATOM    789  HZ  PHE A  52     -16.619 -11.645 -13.059  1.00  0.00            
ATOM    790  CE2 PHE A  52     -17.371 -11.698 -11.082  1.00  0.00            
ATOM    791  HE2 PHE A  52     -17.058 -12.719 -10.934  1.00  0.00            
ATOM    792  CD2 PHE A  52     -18.204 -11.116 -10.158  1.00  0.00            
ATOM    793  HD2 PHE A  52     -18.537 -11.659  -9.289  1.00  0.00            
ATOM    794  C   PHE A  52     -19.802  -7.669  -7.218  1.00  0.00            
ATOM    795  O   PHE A  52     -19.821  -6.463  -7.455  1.00  0.00            
ATOM    796  N   ASN A  53     -20.583  -8.289  -6.287  1.00  0.00            
ATOM    797  H   ASN A  53     -20.625  -9.290  -6.143  1.00  0.00            
ATOM    798  CA  ASN A  53     -21.432  -7.497  -5.397  1.00  0.00            
ATOM    799  HA  ASN A  53     -21.187  -6.448  -5.580  1.00  0.00            
ATOM    800  CB  ASN A  53     -22.930  -7.695  -5.768  1.00  0.00            
ATOM    801  HB2 ASN A  53     -23.541  -6.953  -5.260  1.00  0.00            
ATOM    802  HB3 ASN A  53     -23.038  -7.466  -6.824  1.00  0.00            
ATOM    803  CG  ASN A  53     -23.473  -9.097  -5.608  1.00  0.00            
ATOM    804  OD1 ASN A  53     -23.753  -9.506  -4.509  1.00  0.00            
ATOM    805  ND2 ASN A  53     -23.394  -9.972  -6.605  1.00  0.00            
ATOM    806 1HD2 ASN A  53     -23.523 -10.947  -6.403  1.00  0.00            
ATOM    807 2HD2 ASN A  53     -22.978  -9.695  -7.485  1.00  0.00            
ATOM    808  C   ASN A  53     -21.083  -7.683  -3.918  1.00  0.00            
ATOM    809  O   ASN A  53     -20.541  -8.676  -3.483  1.00  0.00            
ATOM    810  N   LYS A  54     -21.430  -6.700  -3.074  1.00  0.00            
ATOM    811  H   LYS A  54     -21.800  -5.817  -3.393  1.00  0.00            
ATOM    812  CA  LYS A  54     -21.408  -6.777  -1.580  1.00  0.00            
ATOM    813  HA  LYS A  54     -20.412  -7.050  -1.207  1.00  0.00            
ATOM    814  CB  LYS A  54     -21.798  -5.489  -0.966  1.00  0.00            
ATOM    815  HB2 LYS A  54     -21.502  -4.576  -1.480  1.00  0.00            
ATOM    816  HB3 LYS A  54     -22.881  -5.457  -0.891  1.00  0.00            
ATOM    817  CG  LYS A  54     -21.365  -5.321   0.498  1.00  0.00            
ATOM    818  HG2 LYS A  54     -21.953  -6.045   1.064  1.00  0.00            
ATOM    819  HG3 LYS A  54     -20.310  -5.574   0.542  1.00  0.00            
ATOM    820  CD  LYS A  54     -21.523  -3.941   1.195  1.00  0.00            
ATOM    821  HD2 LYS A  54     -20.882  -3.158   0.803  1.00  0.00            
ATOM    822  HD3 LYS A  54     -22.532  -3.543   1.100  1.00  0.00            
ATOM    823  CE  LYS A  54     -21.190  -4.133   2.731  1.00  0.00            
ATOM    824  HE2 LYS A  54     -21.589  -3.258   3.251  1.00  0.00            
ATOM    825  HE3 LYS A  54     -21.684  -5.070   2.952  1.00  0.00            
ATOM    826  NZ  LYS A  54     -19.746  -4.334   2.900  1.00  0.00            
ATOM    827  HZ1 LYS A  54     -19.498  -4.645   3.826  1.00  0.00            
ATOM    828  HZ2 LYS A  54     -19.333  -5.038   2.309  1.00  0.00            
ATOM    829  HZ3 LYS A  54     -19.316  -3.457   2.652  1.00  0.00            
ATOM    830  C   LYS A  54     -22.359  -7.921  -1.094  1.00  0.00            
ATOM    831  O   LYS A  54     -22.079  -8.480  -0.048  1.00  0.00            
ATOM    832  N   TRP A  55     -23.548  -8.175  -1.717  1.00  0.00            
ATOM    833  H   TRP A  55     -23.913  -7.427  -2.284  1.00  0.00            
ATOM    834  CA  TRP A  55     -24.485  -9.179  -1.163  1.00  0.00            
ATOM    835  HA  TRP A  55     -24.736  -8.746  -0.188  1.00  0.00            
ATOM    836  CB  TRP A  55     -25.795  -9.227  -1.936  1.00  0.00            
ATOM    837  HB2 TRP A  55     -25.929  -8.316  -2.505  1.00  0.00            
ATOM    838  HB3 TRP A  55     -25.687 -10.084  -2.604  1.00  0.00            
ATOM    839  CG  TRP A  55     -27.146  -9.544  -1.216  1.00  0.00            
ATOM    840  CD1 TRP A  55     -27.299 -10.226  -0.089  1.00  0.00            
ATOM    841  HD1 TRP A  55     -26.496 -10.703   0.446  1.00  0.00            
ATOM    842  NE1 TRP A  55     -28.653 -10.408   0.132  1.00  0.00            
ATOM    843  HE1 TRP A  55     -28.935 -11.087   0.820  1.00  0.00            
ATOM    844  CE2 TRP A  55     -29.466  -9.893  -0.839  1.00  0.00            
ATOM    845  CZ2 TRP A  55     -30.843  -9.976  -1.059  1.00  0.00            
ATOM    846  HZ2 TRP A  55     -31.487 -10.491  -0.346  1.00  0.00            
ATOM    847  CH2 TRP A  55     -31.275  -9.581  -2.333  1.00  0.00            
ATOM    848  HH2 TRP A  55     -32.325  -9.690  -2.557  1.00  0.00            
ATOM    849  CZ3 TRP A  55     -30.396  -9.025  -3.262  1.00  0.00            
ATOM    850  HZ3 TRP A  55     -30.789  -8.794  -4.252  1.00  0.00            
ATOM    851  CE3 TRP A  55     -28.984  -8.889  -2.985  1.00  0.00            
ATOM    852  HE3 TRP A  55     -28.287  -8.473  -3.690  1.00  0.00            
ATOM    853  CD2 TRP A  55     -28.460  -9.363  -1.745  1.00  0.00            
ATOM    854  C   TRP A  55     -23.836 -10.606  -1.022  1.00  0.00            
ATOM    855  O   TRP A  55     -23.929 -11.288  -0.026  1.00  0.00            
ATOM    856  N   ASP A  56     -23.325 -11.117  -2.134  1.00  0.00            
ATOM    857  H   ASP A  56     -23.303 -10.505  -2.941  1.00  0.00            
ATOM    858  CA  ASP A  56     -22.707 -12.491  -2.146  1.00  0.00            
ATOM    859  HA  ASP A  56     -23.508 -13.201  -1.920  1.00  0.00            
ATOM    860  CB  ASP A  56     -22.175 -12.879  -3.501  1.00  0.00            
ATOM    861  HB2 ASP A  56     -21.368 -12.191  -3.730  1.00  0.00            
ATOM    862  HB3 ASP A  56     -21.716 -13.871  -3.551  1.00  0.00            
ATOM    863  CG  ASP A  56     -23.242 -12.813  -4.610  1.00  0.00            
ATOM    864  OD1 ASP A  56     -24.424 -13.105  -4.386  1.00  0.00            
ATOM    865  OD2 ASP A  56     -22.828 -12.642  -5.768  1.00  0.00            
ATOM    866  C   ASP A  56     -21.638 -12.685  -1.093  1.00  0.00            
ATOM    867  O   ASP A  56     -21.678 -13.631  -0.335  1.00  0.00            
ATOM    868  N   ALA A  57     -20.873 -11.662  -0.918  1.00  0.00            
ATOM    869  H   ALA A  57     -20.814 -10.933  -1.610  1.00  0.00            
ATOM    870  CA  ALA A  57     -19.844 -11.685   0.180  1.00  0.00            
ATOM    871  HA  ALA A  57     -19.330 -12.645   0.211  1.00  0.00            
ATOM    872  CB  ALA A  57     -18.852 -10.509  -0.216  1.00  0.00            
ATOM    873  HB1 ALA A  57     -18.481 -10.731  -1.219  1.00  0.00            
ATOM    874  HB2 ALA A  57     -19.391  -9.564  -0.186  1.00  0.00            
ATOM    875  HB3 ALA A  57     -18.017 -10.425   0.475  1.00  0.00            
ATOM    876  C   ALA A  57     -20.514 -11.501   1.580  1.00  0.00            
ATOM    877  O   ALA A  57     -20.192 -12.313   2.420  1.00  0.00            
ATOM    878  N   GLU A  58     -21.566 -10.642   1.795  1.00  0.00            
ATOM    879  H   GLU A  58     -21.823 -10.048   1.014  1.00  0.00            
ATOM    880  CA  GLU A  58     -22.434 -10.766   2.980  1.00  0.00            
ATOM    881  HA  GLU A  58     -21.802 -10.395   3.782  1.00  0.00            
ATOM    882  CB  GLU A  58     -23.603  -9.822   3.018  1.00  0.00            
ATOM    883  HB2 GLU A  58     -24.129  -9.849   2.059  1.00  0.00            
ATOM    884  HB3 GLU A  58     -24.358 -10.149   3.744  1.00  0.00            
ATOM    885  CG  GLU A  58     -23.113  -8.315   3.142  1.00  0.00            
ATOM    886  HG2 GLU A  58     -22.212  -8.225   2.534  1.00  0.00            
ATOM    887  HG3 GLU A  58     -23.865  -7.664   2.703  1.00  0.00            
ATOM    888  CD  GLU A  58     -22.828  -7.833   4.618  1.00  0.00            
ATOM    889  OE1 GLU A  58     -22.870  -6.586   4.908  1.00  0.00            
ATOM    890  OE2 GLU A  58     -22.692  -8.669   5.530  1.00  0.00            
ATOM    891  C   GLU A  58     -22.988 -12.145   3.305  1.00  0.00            
ATOM    892  O   GLU A  58     -23.244 -12.464   4.475  1.00  0.00            
ATOM    893  N   ASN A  59     -23.263 -12.943   2.296  1.00  0.00            
ATOM    894  H   ASN A  59     -23.236 -12.472   1.398  1.00  0.00            
ATOM    895  CA  ASN A  59     -23.857 -14.303   2.380  1.00  0.00            
ATOM    896  HA  ASN A  59     -24.562 -14.406   3.203  1.00  0.00            
ATOM    897  CB  ASN A  59     -24.639 -14.657   1.086  1.00  0.00            
ATOM    898  HB2 ASN A  59     -24.013 -14.594   0.199  1.00  0.00            
ATOM    899  HB3 ASN A  59     -25.009 -15.668   1.268  1.00  0.00            
ATOM    900  CG  ASN A  59     -25.833 -13.795   0.723  1.00  0.00            
ATOM    901  OD1 ASN A  59     -26.406 -13.033   1.562  1.00  0.00            
ATOM    902  ND2 ASN A  59     -26.361 -13.896  -0.429  1.00  0.00            
ATOM    903 1HD2 ASN A  59     -27.194 -13.368  -0.644  1.00  0.00            
ATOM    904 2HD2 ASN A  59     -25.903 -14.442  -1.149  1.00  0.00            
ATOM    905  C   ASN A  59     -22.762 -15.298   2.746  1.00  0.00            
ATOM    906  O   ASN A  59     -22.994 -16.082   3.599  1.00  0.00            
ATOM    907  N   ALA A  60     -21.529 -15.148   2.161  1.00  0.00            
ATOM    908  H   ALA A  60     -21.378 -14.404   1.505  1.00  0.00            
ATOM    909  CA  ALA A  60     -20.404 -16.099   2.387  1.00  0.00            
ATOM    910  HA  ALA A  60     -20.880 -17.075   2.320  1.00  0.00            
ATOM    911  CB  ALA A  60     -19.374 -16.041   1.211  1.00  0.00            
ATOM    912  HB1 ALA A  60     -18.708 -16.898   1.299  1.00  0.00            
ATOM    913  HB2 ALA A  60     -19.841 -15.961   0.225  1.00  0.00            
ATOM    914  HB3 ALA A  60     -18.733 -15.171   1.308  1.00  0.00            
ATOM    915  C   ALA A  60     -19.695 -15.859   3.690  1.00  0.00            
ATOM    916  O   ALA A  60     -19.467 -16.799   4.436  1.00  0.00            
ATOM    917  N   ILE A  61     -19.305 -14.604   4.026  1.00  0.00            
ATOM    918  H   ILE A  61     -19.543 -13.856   3.387  1.00  0.00            
ATOM    919  CA  ILE A  61     -18.747 -14.201   5.317  1.00  0.00            
ATOM    920  HA  ILE A  61     -17.719 -14.568   5.325  1.00  0.00            
ATOM    921  CB  ILE A  61     -18.567 -12.711   5.426  1.00  0.00            
ATOM    922  HB  ILE A  61     -19.438 -12.255   4.955  1.00  0.00            
ATOM    923  CG2 ILE A  61     -18.436 -12.147   6.857  1.00  0.00            
ATOM    924 1HG2 ILE A  61     -18.287 -11.069   6.909  1.00  0.00            
ATOM    925 2HG2 ILE A  61     -19.396 -12.350   7.349  1.00  0.00            
ATOM    926 3HG2 ILE A  61     -17.628 -12.595   7.427  1.00  0.00            
ATOM    927  CG1 ILE A  61     -17.297 -12.224   4.708  1.00  0.00            
ATOM    928 2HG1 ILE A  61     -16.352 -12.613   5.089  1.00  0.00            
ATOM    929 3HG1 ILE A  61     -17.444 -12.567   3.675  1.00  0.00            
ATOM    930  CD1 ILE A  61     -17.199 -10.710   4.712  1.00  0.00            
ATOM    931 1HD1 ILE A  61     -16.537 -10.424   3.895  1.00  0.00            
ATOM    932 2HD1 ILE A  61     -18.167 -10.230   4.521  1.00  0.00            
ATOM    933 3HD1 ILE A  61     -16.744 -10.393   5.652  1.00  0.00            
ATOM    934  C   ILE A  61     -19.606 -14.767   6.478  1.00  0.00            
ATOM    935  O   ILE A  61     -19.028 -15.194   7.534  1.00  0.00            
ATOM    936  N   GLN A  62     -20.946 -14.707   6.392  1.00  0.00            
ATOM    937  H   GLN A  62     -21.392 -14.378   5.543  1.00  0.00            
ATOM    938  CA  GLN A  62     -21.867 -15.182   7.400  1.00  0.00            
ATOM    939  HA  GLN A  62     -21.568 -14.743   8.348  1.00  0.00            
ATOM    940  CB  GLN A  62     -23.271 -14.688   7.015  1.00  0.00            
ATOM    941  HB2 GLN A  62     -23.090 -13.610   6.957  1.00  0.00            
ATOM    942  HB3 GLN A  62     -23.416 -15.076   6.011  1.00  0.00            
ATOM    943  CG  GLN A  62     -24.440 -14.829   8.001  1.00  0.00            
ATOM    944  HG2 GLN A  62     -24.169 -14.776   9.047  1.00  0.00            
ATOM    945  HG3 GLN A  62     -25.198 -14.063   7.821  1.00  0.00            
ATOM    946  CD  GLN A  62     -25.061 -16.138   7.845  1.00  0.00            
ATOM    947  OE1 GLN A  62     -25.171 -16.781   8.905  1.00  0.00            
ATOM    948  NE2 GLN A  62     -25.638 -16.565   6.708  1.00  0.00            
ATOM    949 1HE2 GLN A  62     -26.081 -17.474   6.770  1.00  0.00            
ATOM    950 2HE2 GLN A  62     -25.426 -16.069   5.852  1.00  0.00            
ATOM    951  C   GLN A  62     -21.810 -16.715   7.651  1.00  0.00            
ATOM    952  O   GLN A  62     -22.066 -17.223   8.780  1.00  0.00            
ATOM    953  N   GLN A  63     -21.378 -17.559   6.733  1.00  0.00            
ATOM    954  H   GLN A  63     -21.040 -17.152   5.877  1.00  0.00            
ATOM    955  CA  GLN A  63     -21.552 -19.039   6.707  1.00  0.00            
ATOM    956  HA  GLN A  63     -22.170 -19.358   7.543  1.00  0.00            
ATOM    957  CB  GLN A  63     -22.141 -19.492   5.301  1.00  0.00            
ATOM    958  HB2 GLN A  63     -21.568 -18.893   4.590  1.00  0.00            
ATOM    959  HB3 GLN A  63     -22.041 -20.575   5.202  1.00  0.00            
ATOM    960  CG  GLN A  63     -23.641 -19.113   5.118  1.00  0.00            
ATOM    961  HG2 GLN A  63     -23.751 -18.057   5.345  1.00  0.00            
ATOM    962  HG3 GLN A  63     -23.918 -19.175   4.063  1.00  0.00            
ATOM    963  CD  GLN A  63     -24.675 -19.922   5.965  1.00  0.00            
ATOM    964  OE1 GLN A  63     -24.408 -20.647   6.925  1.00  0.00            
ATOM    965  NE2 GLN A  63     -25.879 -20.012   5.524  1.00  0.00            
ATOM    966 1HE2 GLN A  63     -26.435 -20.656   6.066  1.00  0.00            
ATOM    967 2HE2 GLN A  63     -26.348 -19.489   4.790  1.00  0.00            
ATOM    968  C   GLN A  63     -20.205 -19.691   6.932  1.00  0.00            
ATOM    969  O   GLN A  63     -20.051 -20.585   7.790  1.00  0.00            
ATOM    970  N   MET A  64     -19.163 -19.271   6.248  1.00  0.00            
ATOM    971  H   MET A  64     -19.279 -18.445   5.681  1.00  0.00            
ATOM    972  CA  MET A  64     -17.793 -19.813   6.232  1.00  0.00            
ATOM    973  HA  MET A  64     -17.883 -20.893   6.124  1.00  0.00            
ATOM    974  CB  MET A  64     -17.022 -19.264   4.948  1.00  0.00            
ATOM    975  HB2 MET A  64     -17.107 -18.174   5.028  1.00  0.00            
ATOM    976  HB3 MET A  64     -15.972 -19.553   4.891  1.00  0.00            
ATOM    977  CG  MET A  64     -17.789 -19.586   3.616  1.00  0.00            
ATOM    978  HG2 MET A  64     -18.797 -19.182   3.587  1.00  0.00            
ATOM    979  HG3 MET A  64     -17.281 -18.938   2.908  1.00  0.00            
ATOM    980  SD  MET A  64     -17.805 -21.337   2.922  1.00  0.00            
ATOM    981  CE  MET A  64     -16.067 -21.720   2.658  1.00  0.00            
ATOM    982  HE1 MET A  64     -16.069 -22.528   1.925  1.00  0.00            
ATOM    983  HE2 MET A  64     -15.501 -20.872   2.254  1.00  0.00            
ATOM    984  HE3 MET A  64     -15.551 -22.113   3.531  1.00  0.00            
ATOM    985  C   MET A  64     -16.933 -19.729   7.500  1.00  0.00            
ATOM    986  O   MET A  64     -15.907 -20.355   7.529  1.00  0.00            
ATOM    987  N   GLY A  65     -17.381 -19.030   8.584  1.00  0.00            
ATOM    988  H   GLY A  65     -18.344 -18.716   8.545  1.00  0.00            
ATOM    989  CA  GLY A  65     -16.660 -19.022   9.841  1.00  0.00            
ATOM    990  HA2 GLY A  65     -15.689 -18.578   9.640  1.00  0.00            
ATOM    991  HA3 GLY A  65     -17.168 -18.314  10.499  1.00  0.00            
ATOM    992  C   GLY A  65     -16.546 -20.354  10.546  1.00  0.00            
ATOM    993  O   GLY A  65     -17.513 -21.090  10.557  1.00  0.00            
ATOM    994  N   GLY A  66     -15.400 -20.676  11.064  1.00  0.00            
ATOM    995  H   GLY A  66     -14.663 -20.032  10.819  1.00  0.00            
ATOM    996  CA  GLY A  66     -14.985 -21.947  11.715  1.00  0.00            
ATOM    997  HA2 GLY A  66     -13.978 -21.876  12.118  1.00  0.00            
ATOM    998  HA3 GLY A  66     -15.679 -22.175  12.521  1.00  0.00            
ATOM    999  C   GLY A  66     -15.032 -23.146  10.701  1.00  0.00            
ATOM   1000  O   GLY A  66     -14.790 -24.262  11.131  1.00  0.00            
ATOM   1001  N   GLN A  67     -15.403 -22.987   9.398  1.00  0.00            
ATOM   1002  H   GLN A  67     -15.493 -22.078   8.970  1.00  0.00            
ATOM   1003  CA  GLN A  67     -15.607 -24.178   8.519  1.00  0.00            
ATOM   1004  HA  GLN A  67     -16.208 -24.929   9.040  1.00  0.00            
ATOM   1005  CB  GLN A  67     -16.291 -23.740   7.196  1.00  0.00            
ATOM   1006  HB2 GLN A  67     -15.685 -23.099   6.558  1.00  0.00            
ATOM   1007  HB3 GLN A  67     -16.458 -24.556   6.486  1.00  0.00            
ATOM   1008  CG  GLN A  67     -17.684 -23.101   7.580  1.00  0.00            
ATOM   1009  HG2 GLN A  67     -17.497 -22.142   8.073  1.00  0.00            
ATOM   1010  HG3 GLN A  67     -18.144 -23.005   6.595  1.00  0.00            
ATOM   1011  CD  GLN A  67     -18.573 -23.944   8.471  1.00  0.00            
ATOM   1012  OE1 GLN A  67     -19.218 -24.906   8.056  1.00  0.00            
ATOM   1013  NE2 GLN A  67     -18.652 -23.557   9.695  1.00  0.00            
ATOM   1014 1HE2 GLN A  67     -19.239 -24.143  10.264  1.00  0.00            
ATOM   1015 2HE2 GLN A  67     -18.262 -22.689  10.034  1.00  0.00            
ATOM   1016  C   GLN A  67     -14.335 -24.997   8.249  1.00  0.00            
ATOM   1017  O   GLN A  67     -13.325 -24.483   7.781  1.00  0.00            
ATOM   1018  N   TRP A  68     -14.404 -26.348   8.569  1.00  0.00            
ATOM   1019  H   TRP A  68     -15.220 -26.640   9.075  1.00  0.00            
ATOM   1020  CA  TRP A  68     -13.452 -27.358   8.230  1.00  0.00            
ATOM   1021  HA  TRP A  68     -12.460 -27.072   8.591  1.00  0.00            
ATOM   1022  CB  TRP A  68     -13.779 -28.726   8.867  1.00  0.00            
ATOM   1023  HB2 TRP A  68     -13.845 -28.522   9.933  1.00  0.00            
ATOM   1024  HB3 TRP A  68     -14.725 -29.148   8.525  1.00  0.00            
ATOM   1025  CG  TRP A  68     -12.729 -29.800   8.569  1.00  0.00            
ATOM   1026  CD1 TRP A  68     -12.689 -30.632   7.524  1.00  0.00            
ATOM   1027  HD1 TRP A  68     -13.453 -30.646   6.756  1.00  0.00            
ATOM   1028  NE1 TRP A  68     -11.620 -31.494   7.584  1.00  0.00            
ATOM   1029  HE1 TRP A  68     -11.445 -32.242   6.930  1.00  0.00            
ATOM   1030  CE2 TRP A  68     -10.822 -31.210   8.692  1.00  0.00            
ATOM   1031  CZ2 TRP A  68      -9.650 -31.682   9.202  1.00  0.00            
ATOM   1032  HZ2 TRP A  68      -9.123 -32.514   8.755  1.00  0.00            
ATOM   1033  CH2 TRP A  68      -8.994 -31.101  10.312  1.00  0.00            
ATOM   1034  HH2 TRP A  68      -8.139 -31.595  10.754  1.00  0.00            
ATOM   1035  CZ3 TRP A  68      -9.652 -30.040  10.887  1.00  0.00            
ATOM   1036  HZ3 TRP A  68      -9.071 -29.455  11.590  1.00  0.00            
ATOM   1037  CE3 TRP A  68     -10.845 -29.501  10.398  1.00  0.00            
ATOM   1038  HE3 TRP A  68     -11.340 -28.640  10.821  1.00  0.00            
ATOM   1039  CD2 TRP A  68     -11.461 -30.063   9.245  1.00  0.00            
ATOM   1040  C   TRP A  68     -13.294 -27.400   6.684  1.00  0.00            
ATOM   1041  O   TRP A  68     -14.252 -27.574   5.936  1.00  0.00            
ATOM   1042  N   LEU A  69     -12.030 -27.309   6.147  1.00  0.00            
ATOM   1043  H   LEU A  69     -11.242 -27.210   6.768  1.00  0.00            
ATOM   1044  CA  LEU A  69     -11.805 -27.299   4.734  1.00  0.00            
ATOM   1045  HA  LEU A  69     -12.601 -27.832   4.217  1.00  0.00            
ATOM   1046  CB  LEU A  69     -11.925 -25.863   4.192  1.00  0.00            
ATOM   1047  HB2 LEU A  69     -12.724 -25.302   4.681  1.00  0.00            
ATOM   1048  HB3 LEU A  69     -10.991 -25.303   4.285  1.00  0.00            
ATOM   1049  CG  LEU A  69     -12.320 -25.903   2.715  1.00  0.00            
ATOM   1050  HG  LEU A  69     -11.664 -26.698   2.349  1.00  0.00            
ATOM   1051  CD1 LEU A  69     -13.827 -26.154   2.416  1.00  0.00            
ATOM   1052 1HD1 LEU A  69     -13.999 -26.181   1.339  1.00  0.00            
ATOM   1053 2HD1 LEU A  69     -14.237 -27.129   2.671  1.00  0.00            
ATOM   1054 3HD1 LEU A  69     -14.490 -25.401   2.839  1.00  0.00            
ATOM   1055  CD2 LEU A  69     -12.070 -24.563   2.035  1.00  0.00            
ATOM   1056 1HD2 LEU A  69     -12.608 -24.414   1.092  1.00  0.00            
ATOM   1057 2HD2 LEU A  69     -12.361 -23.776   2.729  1.00  0.00            
ATOM   1058 3HD2 LEU A  69     -11.018 -24.511   1.781  1.00  0.00            
ATOM   1059  C   LEU A  69     -10.406 -27.979   4.433  1.00  0.00            
ATOM   1060  O   LEU A  69      -9.413 -27.389   4.780  1.00  0.00            
ATOM   1061  N   GLY A  70     -10.357 -29.298   4.066  1.00  0.00            
ATOM   1062  H   GLY A  70     -11.281 -29.686   3.989  1.00  0.00            
ATOM   1063  CA  GLY A  70      -9.223 -30.137   3.665  1.00  0.00            
ATOM   1064  HA2 GLY A  70      -9.645 -30.984   3.125  1.00  0.00            
ATOM   1065  HA3 GLY A  70      -8.607 -29.520   3.010  1.00  0.00            
ATOM   1066  C   GLY A  70      -8.255 -30.583   4.818  1.00  0.00            
ATOM   1067  O   GLY A  70      -7.875 -31.780   4.870  1.00  0.00            
ATOM   1068  N   GLY A  71      -7.954 -29.663   5.758  1.00  0.00            
ATOM   1069  H   GLY A  71      -7.971 -28.661   5.596  1.00  0.00            
ATOM   1070  CA  GLY A  71      -7.416 -30.188   6.987  1.00  0.00            
ATOM   1071  HA2 GLY A  71      -8.036 -31.005   7.368  1.00  0.00            
ATOM   1072  HA3 GLY A  71      -6.401 -30.473   6.716  1.00  0.00            
ATOM   1073  C   GLY A  71      -7.473 -29.203   8.155  1.00  0.00            
ATOM   1074  O   GLY A  71      -6.734 -29.367   9.113  1.00  0.00            
ATOM   1075  N   ARG A  72      -8.269 -28.033   8.056  1.00  0.00            
ATOM   1076  H   ARG A  72      -8.833 -27.872   7.230  1.00  0.00            
ATOM   1077  CA  ARG A  72      -8.338 -27.037   9.144  1.00  0.00            
ATOM   1078  HA  ARG A  72      -8.170 -27.451  10.134  1.00  0.00            
ATOM   1079  CB  ARG A  72      -6.977 -26.199   9.095  1.00  0.00            
ATOM   1080  HB2 ARG A  72      -6.114 -26.854   8.970  1.00  0.00            
ATOM   1081  HB3 ARG A  72      -6.997 -25.568   8.197  1.00  0.00            
ATOM   1082  CG  ARG A  72      -6.748 -25.128  10.201  1.00  0.00            
ATOM   1083  HG2 ARG A  72      -7.353 -24.260   9.966  1.00  0.00            
ATOM   1084  HG3 ARG A  72      -7.073 -25.592  11.129  1.00  0.00            
ATOM   1085  CD  ARG A  72      -5.278 -24.638  10.446  1.00  0.00            
ATOM   1086  HD2 ARG A  72      -5.464 -23.847  11.180  1.00  0.00            
ATOM   1087  HD3 ARG A  72      -4.762 -25.492  10.867  1.00  0.00            
ATOM   1088  NE  ARG A  72      -4.541 -24.156   9.220  1.00  0.00            
ATOM   1089  HE  ARG A  72      -5.172 -23.712   8.557  1.00  0.00            
ATOM   1090  CZ  ARG A  72      -3.238 -24.034   9.111  1.00  0.00            
ATOM   1091  NH1 ARG A  72      -2.429 -24.078  10.066  1.00  0.00            
ATOM   1092 1HH1 ARG A  72      -2.780 -24.232  10.995  1.00  0.00            
ATOM   1093 2HH1 ARG A  72      -1.428 -23.971   9.945  1.00  0.00            
ATOM   1094  NH2 ARG A  72      -2.655 -23.717   7.957  1.00  0.00            
ATOM   1095 1HH2 ARG A  72      -3.289 -23.765   7.168  1.00  0.00            
ATOM   1096 2HH2 ARG A  72      -1.667 -23.661   7.809  1.00  0.00            
ATOM   1097  C   ARG A  72      -9.475 -26.037   9.140  1.00  0.00            
ATOM   1098  O   ARG A  72      -9.934 -25.776   7.988  1.00  0.00            
ATOM   1099  N   GLN A  73      -9.888 -25.569  10.319  1.00  0.00            
ATOM   1100  H   GLN A  73      -9.354 -25.856  11.123  1.00  0.00            
ATOM   1101  CA  GLN A  73     -11.072 -24.682  10.488  1.00  0.00            
ATOM   1102  HA  GLN A  73     -11.942 -25.055   9.955  1.00  0.00            
ATOM   1103  CB  GLN A  73     -11.424 -24.635  11.965  1.00  0.00            
ATOM   1104  HB2 GLN A  73     -10.489 -24.633  12.519  1.00  0.00            
ATOM   1105  HB3 GLN A  73     -12.095 -23.821  12.256  1.00  0.00            
ATOM   1106  CG  GLN A  73     -12.273 -25.824  12.281  1.00  0.00            
ATOM   1107  HG2 GLN A  73     -13.166 -25.926  11.656  1.00  0.00            
ATOM   1108  HG3 GLN A  73     -11.691 -26.706  11.978  1.00  0.00            
ATOM   1109  CD  GLN A  73     -12.669 -25.763  13.786  1.00  0.00            
ATOM   1110  OE1 GLN A  73     -13.750 -25.271  14.126  1.00  0.00            
ATOM   1111  NE2 GLN A  73     -11.847 -26.427  14.661  1.00  0.00            
ATOM   1112 1HE2 GLN A  73     -12.171 -26.664  15.595  1.00  0.00            
ATOM   1113 2HE2 GLN A  73     -10.945 -26.738  14.320  1.00  0.00            
ATOM   1114  C   GLN A  73     -10.683 -23.203  10.103  1.00  0.00            
ATOM   1115  O   GLN A  73     -10.076 -22.434  10.871  1.00  0.00            
ATOM   1116  N   ILE A  74     -11.164 -22.825   8.899  1.00  0.00            
ATOM   1117  H   ILE A  74     -11.537 -23.593   8.349  1.00  0.00            
ATOM   1118  CA  ILE A  74     -10.937 -21.393   8.409  1.00  0.00            
ATOM   1119  HA  ILE A  74      -9.891 -21.117   8.443  1.00  0.00            
ATOM   1120  CB  ILE A  74     -11.399 -21.295   6.875  1.00  0.00            
ATOM   1121  HB  ILE A  74     -10.780 -20.546   6.368  1.00  0.00            
ATOM   1122  CG2 ILE A  74     -10.915 -22.568   6.110  1.00  0.00            
ATOM   1123 1HG2 ILE A  74      -9.902 -22.880   6.382  1.00  0.00            
ATOM   1124 2HG2 ILE A  74     -11.552 -23.378   6.470  1.00  0.00            
ATOM   1125 3HG2 ILE A  74     -10.914 -22.452   5.022  1.00  0.00            
ATOM   1126  CG1 ILE A  74     -12.875 -21.016   6.647  1.00  0.00            
ATOM   1127 2HG1 ILE A  74     -13.554 -21.838   6.868  1.00  0.00            
ATOM   1128 3HG1 ILE A  74     -13.210 -20.221   7.303  1.00  0.00            
ATOM   1129  CD1 ILE A  74     -13.275 -20.534   5.266  1.00  0.00            
ATOM   1130 1HD1 ILE A  74     -13.751 -21.382   4.769  1.00  0.00            
ATOM   1131 2HD1 ILE A  74     -13.944 -19.689   5.381  1.00  0.00            
ATOM   1132 3HD1 ILE A  74     -12.368 -20.125   4.833  1.00  0.00            
ATOM   1133  C   ILE A  74     -11.648 -20.341   9.246  1.00  0.00            
ATOM   1134  O   ILE A  74     -12.640 -20.598   9.893  1.00  0.00            
ATOM   1135  N   ARG A  75     -11.214 -19.079   8.944  1.00  0.00            
ATOM   1136  H   ARG A  75     -10.513 -19.000   8.228  1.00  0.00            
ATOM   1137  CA  ARG A  75     -11.906 -17.844   9.356  1.00  0.00            
ATOM   1138  HA  ARG A  75     -12.929 -18.017   9.712  1.00  0.00            
ATOM   1139  CB  ARG A  75     -11.080 -17.219  10.581  1.00  0.00            
ATOM   1140  HB2 ARG A  75     -11.487 -16.213  10.735  1.00  0.00            
ATOM   1141  HB3 ARG A  75     -11.271 -17.838  11.462  1.00  0.00            
ATOM   1142  CG  ARG A  75      -9.579 -16.970  10.241  1.00  0.00            
ATOM   1143  HG2 ARG A  75      -9.079 -17.884   9.917  1.00  0.00            
ATOM   1144  HG3 ARG A  75      -9.430 -16.275   9.411  1.00  0.00            
ATOM   1145  CD  ARG A  75      -8.858 -16.323  11.482  1.00  0.00            
ATOM   1146  HD2 ARG A  75      -9.173 -15.282  11.548  1.00  0.00            
ATOM   1147  HD3 ARG A  75      -9.189 -16.828  12.392  1.00  0.00            
ATOM   1148  NE  ARG A  75      -7.454 -16.524  11.347  1.00  0.00            
ATOM   1149  HE  ARG A  75      -7.201 -17.499  11.371  1.00  0.00            
ATOM   1150  CZ  ARG A  75      -6.447 -15.723  11.114  1.00  0.00            
ATOM   1151  NH1 ARG A  75      -6.497 -14.447  11.299  1.00  0.00            
ATOM   1152 1HH1 ARG A  75      -7.409 -14.082  11.554  1.00  0.00            
ATOM   1153 2HH1 ARG A  75      -5.649 -13.912  11.376  1.00  0.00            
ATOM   1154  NH2 ARG A  75      -5.356 -16.265  10.814  1.00  0.00            
ATOM   1155 1HH2 ARG A  75      -5.362 -17.275  10.693  1.00  0.00            
ATOM   1156 2HH2 ARG A  75      -4.487 -15.744  10.757  1.00  0.00            
ATOM   1157  C   ARG A  75     -11.976 -16.916   8.108  1.00  0.00            
ATOM   1158  O   ARG A  75     -11.183 -17.081   7.224  1.00  0.00            
ATOM   1159  N   THR A  76     -12.898 -15.937   8.003  1.00  0.00            
ATOM   1160  H   THR A  76     -13.419 -15.800   8.850  1.00  0.00            
ATOM   1161  CA  THR A  76     -13.015 -15.051   6.730  1.00  0.00            
ATOM   1162  HA  THR A  76     -12.024 -14.623   6.583  1.00  0.00            
ATOM   1163  CB  THR A  76     -13.524 -15.870   5.514  1.00  0.00            
ATOM   1164  HB  THR A  76     -12.639 -16.477   5.352  1.00  0.00            
ATOM   1165  CG2 THR A  76     -14.799 -16.620   5.751  1.00  0.00            
ATOM   1166 1HG2 THR A  76     -14.602 -17.363   6.526  1.00  0.00            
ATOM   1167 2HG2 THR A  76     -15.646 -15.947   5.916  1.00  0.00            
ATOM   1168 3HG2 THR A  76     -15.034 -17.113   4.809  1.00  0.00            
ATOM   1169  OG1 THR A  76     -13.782 -15.010   4.455  1.00  0.00            
ATOM   1170  HG1 THR A  76     -12.922 -14.605   4.374  1.00  0.00            
ATOM   1171  C   THR A  76     -13.908 -13.827   6.997  1.00  0.00            
ATOM   1172  O   THR A  76     -14.901 -13.920   7.741  1.00  0.00            
ATOM   1173  N   ASN A  77     -13.410 -12.593   6.645  1.00  0.00            
ATOM   1174  H   ASN A  77     -12.600 -12.589   6.050  1.00  0.00            
ATOM   1175  CA  ASN A  77     -14.027 -11.259   6.827  1.00  0.00            
ATOM   1176  HA  ASN A  77     -15.110 -11.347   6.777  1.00  0.00            
ATOM   1177  CB  ASN A  77     -13.614 -10.777   8.195  1.00  0.00            
ATOM   1178  HB2 ASN A  77     -13.686 -11.526   8.983  1.00  0.00            
ATOM   1179  HB3 ASN A  77     -12.528 -10.754   8.286  1.00  0.00            
ATOM   1180  CG  ASN A  77     -14.343  -9.595   8.775  1.00  0.00            
ATOM   1181  OD1 ASN A  77     -15.514  -9.314   8.337  1.00  0.00            
ATOM   1182  ND2 ASN A  77     -13.724  -8.724   9.570  1.00  0.00            
ATOM   1183 1HD2 ASN A  77     -14.035  -7.767   9.649  1.00  0.00            
ATOM   1184 2HD2 ASN A  77     -12.802  -8.950   9.905  1.00  0.00            
ATOM   1185  C   ASN A  77     -13.636 -10.203   5.731  1.00  0.00            
ATOM   1186  O   ASN A  77     -12.785 -10.483   4.920  1.00  0.00            
ATOM   1187  N   TRP A  78     -14.210  -9.001   5.684  1.00  0.00            
ATOM   1188  H   TRP A  78     -14.912  -8.731   6.357  1.00  0.00            
ATOM   1189  CA  TRP A  78     -13.888  -7.947   4.716  1.00  0.00            
ATOM   1190  HA  TRP A  78     -14.163  -8.270   3.707  1.00  0.00            
ATOM   1191  CB  TRP A  78     -14.729  -6.708   5.050  1.00  0.00            
ATOM   1192  HB2 TRP A  78     -14.493  -6.430   6.082  1.00  0.00            
ATOM   1193  HB3 TRP A  78     -14.546  -5.914   4.321  1.00  0.00            
ATOM   1194  CG  TRP A  78     -16.184  -7.046   4.968  1.00  0.00            
ATOM   1195  CD1 TRP A  78     -16.962  -7.224   6.062  1.00  0.00            
ATOM   1196  HD1 TRP A  78     -16.585  -7.220   7.074  1.00  0.00            
ATOM   1197  NE1 TRP A  78     -18.247  -7.335   5.658  1.00  0.00            
ATOM   1198  HE1 TRP A  78     -19.003  -7.426   6.320  1.00  0.00            
ATOM   1199  CE2 TRP A  78     -18.353  -7.581   4.340  1.00  0.00            
ATOM   1200  CZ2 TRP A  78     -19.406  -7.776   3.490  1.00  0.00            
ATOM   1201  HZ2 TRP A  78     -20.438  -7.932   3.758  1.00  0.00            
ATOM   1202  CH2 TRP A  78     -19.149  -7.850   2.107  1.00  0.00            
ATOM   1203  HH2 TRP A  78     -19.983  -8.232   1.534  1.00  0.00            
ATOM   1204  CZ3 TRP A  78     -17.895  -7.622   1.608  1.00  0.00            
ATOM   1205  HZ3 TRP A  78     -17.658  -7.700   0.556  1.00  0.00            
ATOM   1206  CE3 TRP A  78     -16.796  -7.422   2.479  1.00  0.00            
ATOM   1207  HE3 TRP A  78     -15.809  -7.353   2.029  1.00  0.00            
ATOM   1208  CD2 TRP A  78     -17.026  -7.322   3.860  1.00  0.00            
ATOM   1209  C   TRP A  78     -12.384  -7.566   4.635  1.00  0.00            
ATOM   1210  O   TRP A  78     -11.852  -7.030   5.621  1.00  0.00            
ATOM   1211  N   ALA A  79     -11.682  -7.766   3.502  1.00  0.00            
ATOM   1212  H   ALA A  79     -12.186  -7.764   2.628  1.00  0.00            
ATOM   1213  CA  ALA A  79     -10.272  -7.514   3.402  1.00  0.00            
ATOM   1214  HA  ALA A  79      -9.824  -8.136   4.173  1.00  0.00            
ATOM   1215  CB  ALA A  79      -9.688  -7.887   2.039  1.00  0.00            
ATOM   1216  HB1 ALA A  79      -8.610  -7.860   2.193  1.00  0.00            
ATOM   1217  HB2 ALA A  79      -9.887  -8.841   1.548  1.00  0.00            
ATOM   1218  HB3 ALA A  79      -9.864  -7.128   1.290  1.00  0.00            
ATOM   1219  C   ALA A  79      -9.989  -6.053   3.653  1.00  0.00            
ATOM   1220  O   ALA A  79     -10.510  -5.189   2.876  1.00  0.00            
ATOM   1221  N   THR A  80      -9.126  -5.792   4.627  1.00  0.00            
ATOM   1222  H   THR A  80      -8.909  -6.582   5.221  1.00  0.00            
ATOM   1223  CA  THR A  80      -8.473  -4.510   4.842  1.00  0.00            
ATOM   1224  HA  THR A  80      -9.297  -3.815   4.689  1.00  0.00            
ATOM   1225  CB  THR A  80      -7.831  -4.315   6.227  1.00  0.00            
ATOM   1226  HB  THR A  80      -6.977  -4.929   6.506  1.00  0.00            
ATOM   1227  CG2 THR A  80      -7.322  -2.912   6.476  1.00  0.00            
ATOM   1228 1HG2 THR A  80      -6.956  -2.889   7.512  1.00  0.00            
ATOM   1229 2HG2 THR A  80      -6.528  -2.590   5.801  1.00  0.00            
ATOM   1230 3HG2 THR A  80      -8.138  -2.196   6.427  1.00  0.00            
ATOM   1231  OG1 THR A  80      -8.876  -4.525   7.165  1.00  0.00            
ATOM   1232  HG1 THR A  80      -8.617  -5.339   7.596  1.00  0.00            
ATOM   1233  C   THR A  80      -7.572  -4.216   3.636  1.00  0.00            
ATOM   1234  O   THR A  80      -7.610  -3.102   3.128  1.00  0.00            
ATOM   1235  N   ARG A  81      -6.727  -5.184   3.190  1.00  0.00            
ATOM   1236  H   ARG A  81      -6.884  -6.109   3.563  1.00  0.00            
ATOM   1237  CA  ARG A  81      -5.876  -5.197   1.989  1.00  0.00            
ATOM   1238  HA  ARG A  81      -5.173  -4.361   2.043  1.00  0.00            
ATOM   1239  CB  ARG A  81      -4.966  -6.392   2.008  1.00  0.00            
ATOM   1240  HB2 ARG A  81      -5.604  -7.276   1.914  1.00  0.00            
ATOM   1241  HB3 ARG A  81      -4.332  -6.365   1.121  1.00  0.00            
ATOM   1242  CG  ARG A  81      -4.035  -6.537   3.279  1.00  0.00            
ATOM   1243  HG2 ARG A  81      -4.526  -6.495   4.247  1.00  0.00            
ATOM   1244  HG3 ARG A  81      -3.584  -7.519   3.286  1.00  0.00            
ATOM   1245  CD  ARG A  81      -2.975  -5.405   3.234  1.00  0.00            
ATOM   1246  HD2 ARG A  81      -2.579  -5.480   2.217  1.00  0.00            
ATOM   1247  HD3 ARG A  81      -3.493  -4.444   3.328  1.00  0.00            
ATOM   1248  NE  ARG A  81      -1.861  -5.580   4.156  1.00  0.00            
ATOM   1249  HE  ARG A  81      -1.580  -6.549   4.114  1.00  0.00            
ATOM   1250  CZ  ARG A  81      -1.232  -4.707   4.878  1.00  0.00            
ATOM   1251  NH1 ARG A  81      -1.706  -3.500   4.960  1.00  0.00            
ATOM   1252 1HH1 ARG A  81      -2.571  -3.229   4.501  1.00  0.00            
ATOM   1253 2HH1 ARG A  81      -1.362  -2.763   5.558  1.00  0.00            
ATOM   1254  NH2 ARG A  81      -0.188  -5.065   5.556  1.00  0.00            
ATOM   1255 1HH2 ARG A  81       0.041  -6.042   5.701  1.00  0.00            
ATOM   1256 2HH2 ARG A  81       0.188  -4.407   6.213  1.00  0.00            
ATOM   1257  C   ARG A  81      -6.616  -5.101   0.681  1.00  0.00            
ATOM   1258  O   ARG A  81      -7.787  -5.365   0.665  1.00  0.00            
ATOM   1259  N   LYS A  82      -5.994  -4.542  -0.390  1.00  0.00            
ATOM   1260  H   LYS A  82      -5.081  -4.137  -0.252  1.00  0.00            
ATOM   1261  CA  LYS A  82      -6.507  -4.694  -1.702  1.00  0.00            
ATOM   1262  HA  LYS A  82      -7.359  -5.361  -1.814  1.00  0.00            
ATOM   1263  CB  LYS A  82      -6.996  -3.263  -2.182  1.00  0.00            
ATOM   1264  HB2 LYS A  82      -7.523  -2.806  -1.337  1.00  0.00            
ATOM   1265  HB3 LYS A  82      -6.165  -2.592  -2.408  1.00  0.00            
ATOM   1266  CG  LYS A  82      -7.965  -3.266  -3.354  1.00  0.00            
ATOM   1267  HG2 LYS A  82      -8.261  -2.284  -3.716  1.00  0.00            
ATOM   1268  HG3 LYS A  82      -7.572  -3.903  -4.150  1.00  0.00            
ATOM   1269  CD  LYS A  82      -9.318  -3.911  -3.075  1.00  0.00            
ATOM   1270  HD2 LYS A  82      -9.102  -4.965  -2.901  1.00  0.00            
ATOM   1271  HD3 LYS A  82      -9.799  -3.393  -2.254  1.00  0.00            
ATOM   1272  CE  LYS A  82     -10.178  -3.774  -4.367  1.00  0.00            
ATOM   1273  HE2 LYS A  82     -10.069  -2.727  -4.631  1.00  0.00            
ATOM   1274  HE3 LYS A  82      -9.713  -4.278  -5.218  1.00  0.00            
ATOM   1275  NZ  LYS A  82     -11.624  -4.104  -4.192  1.00  0.00            
ATOM   1276  HZ1 LYS A  82     -12.240  -3.565  -4.796  1.00  0.00            
ATOM   1277  HZ2 LYS A  82     -11.779  -5.059  -4.504  1.00  0.00            
ATOM   1278  HZ3 LYS A  82     -12.028  -3.969  -3.269  1.00  0.00            
ATOM   1279  C   LYS A  82      -5.340  -5.287  -2.555  1.00  0.00            
ATOM   1280  O   LYS A  82      -4.387  -4.594  -2.962  1.00  0.00            
ATOM   1281  N   PRO A  83      -5.309  -6.649  -2.719  1.00  0.00            
ATOM   1282  CD  PRO A  83      -6.198  -7.606  -1.999  1.00  0.00            
ATOM   1283  HD2 PRO A  83      -7.063  -7.759  -2.645  1.00  0.00            
ATOM   1284  HD3 PRO A  83      -6.465  -7.190  -1.028  1.00  0.00            
ATOM   1285  CG  PRO A  83      -5.343  -8.884  -1.799  1.00  0.00            
ATOM   1286  HG2 PRO A  83      -5.968  -9.762  -1.612  1.00  0.00            
ATOM   1287  HG3 PRO A  83      -4.654  -8.861  -0.959  1.00  0.00            
ATOM   1288  CB  PRO A  83      -4.569  -9.008  -3.054  1.00  0.00            
ATOM   1289  HB2 PRO A  83      -5.175  -9.385  -3.869  1.00  0.00            
ATOM   1290  HB3 PRO A  83      -3.647  -9.581  -3.149  1.00  0.00            
ATOM   1291  CA  PRO A  83      -4.285  -7.476  -3.375  1.00  0.00            
ATOM   1292  HA  PRO A  83      -3.373  -7.096  -2.919  1.00  0.00            
ATOM   1293  C   PRO A  83      -4.109  -7.323  -4.839  1.00  0.00            
ATOM   1294  O   PRO A  83      -2.941  -7.151  -5.215  1.00  0.00            
ATOM   1295  N   PRO A  84      -5.217  -7.221  -5.651  1.00  0.00            
ATOM   1296  CD  PRO A  84      -6.605  -7.533  -5.505  1.00  0.00            
ATOM   1297  HD2 PRO A  84      -7.001  -7.047  -4.622  1.00  0.00            
ATOM   1298  HD3 PRO A  84      -6.806  -8.595  -5.389  1.00  0.00            
ATOM   1299  CG  PRO A  84      -7.309  -7.023  -6.778  1.00  0.00            
ATOM   1300  HG2 PRO A  84      -7.763  -6.052  -6.581  1.00  0.00            
ATOM   1301  HG3 PRO A  84      -7.963  -7.816  -7.145  1.00  0.00            
ATOM   1302  CB  PRO A  84      -6.130  -6.854  -7.780  1.00  0.00            
ATOM   1303  HB2 PRO A  84      -6.378  -6.120  -8.555  1.00  0.00            
ATOM   1304  HB3 PRO A  84      -6.021  -7.782  -8.325  1.00  0.00            
ATOM   1305  CA  PRO A  84      -5.007  -6.527  -6.911  1.00  0.00            
ATOM   1306  HA  PRO A  84      -4.118  -6.843  -7.458  1.00  0.00            
ATOM   1307  C   PRO A  84      -5.086  -5.004  -6.560  1.00  0.00            
ATOM   1308  O   PRO A  84      -5.825  -4.597  -5.716  1.00  0.00            
ATOM   1309  N   ALA A  85      -4.349  -4.124  -7.318  1.00  0.00            
ATOM   1310  H   ALA A  85      -3.844  -4.495  -8.115  1.00  0.00            
ATOM   1311  CA  ALA A  85      -4.139  -2.750  -7.041  1.00  0.00            
ATOM   1312  HA  ALA A  85      -3.894  -2.744  -5.981  1.00  0.00            
ATOM   1313  CB  ALA A  85      -2.955  -2.262  -7.869  1.00  0.00            
ATOM   1314  HB1 ALA A  85      -2.017  -2.787  -7.688  1.00  0.00            
ATOM   1315  HB2 ALA A  85      -3.166  -2.557  -8.899  1.00  0.00            
ATOM   1316  HB3 ALA A  85      -2.746  -1.204  -7.787  1.00  0.00            
ATOM   1317  C   ALA A  85      -5.421  -1.919  -7.337  1.00  0.00            
ATOM   1318  O   ALA A  85      -6.014  -2.168  -8.444  1.00  0.00            
ATOM   1319  N   PRO A  86      -5.878  -1.063  -6.414  1.00  0.00            
ATOM   1320  CD  PRO A  86      -5.273  -0.814  -5.056  1.00  0.00            
ATOM   1321  HD2 PRO A  86      -4.201  -0.664  -5.161  1.00  0.00            
ATOM   1322  HD3 PRO A  86      -5.426  -1.678  -4.413  1.00  0.00            
ATOM   1323  CG  PRO A  86      -5.919   0.488  -4.489  1.00  0.00            
ATOM   1324  HG2 PRO A  86      -5.353   1.393  -4.713  1.00  0.00            
ATOM   1325  HG3 PRO A  86      -6.011   0.451  -3.404  1.00  0.00            
ATOM   1326  CB  PRO A  86      -7.364   0.419  -5.070  1.00  0.00            
ATOM   1327  HB2 PRO A  86      -7.889   1.365  -5.088  1.00  0.00            
ATOM   1328  HB3 PRO A  86      -7.926  -0.229  -4.395  1.00  0.00            
ATOM   1329  CA  PRO A  86      -7.212  -0.406  -6.396  1.00  0.00            
ATOM   1330  HA  PRO A  86      -7.939  -1.218  -6.386  1.00  0.00            
ATOM   1331  C   PRO A  86      -7.365   0.483  -7.658  1.00  0.00            
ATOM   1332  O   PRO A  86      -6.443   1.089  -8.182  1.00  0.00            
ATOM   1333  N   LYS A  87      -8.657   0.522  -8.153  1.00  0.00            
ATOM   1334  H   LYS A  87      -9.368   0.094  -7.571  1.00  0.00            
ATOM   1335  CA  LYS A  87      -9.162   1.279  -9.269  1.00  0.00            
ATOM   1336  HA  LYS A  87      -8.489   1.187 -10.126  1.00  0.00            
ATOM   1337  CB  LYS A  87     -10.587   0.762  -9.578  1.00  0.00            
ATOM   1338  HB2 LYS A  87     -10.476  -0.236 -10.000  1.00  0.00            
ATOM   1339  HB3 LYS A  87     -11.200   0.637  -8.685  1.00  0.00            
ATOM   1340  CG  LYS A  87     -11.481   1.554 -10.592  1.00  0.00            
ATOM   1341  HG2 LYS A  87     -12.055   2.381 -10.166  1.00  0.00            
ATOM   1342  HG3 LYS A  87     -10.827   2.015 -11.331  1.00  0.00            
ATOM   1343  CD  LYS A  87     -12.472   0.629 -11.385  1.00  0.00            
ATOM   1344  HD2 LYS A  87     -11.827  -0.015 -11.979  1.00  0.00            
ATOM   1345  HD3 LYS A  87     -13.035   0.032 -10.672  1.00  0.00            
ATOM   1346  CE  LYS A  87     -13.414   1.492 -12.290  1.00  0.00            
ATOM   1347  HE2 LYS A  87     -14.228   0.859 -12.633  1.00  0.00            
ATOM   1348  HE3 LYS A  87     -13.862   2.313 -11.741  1.00  0.00            
ATOM   1349  NZ  LYS A  87     -12.587   1.889 -13.467  1.00  0.00            
ATOM   1350  HZ1 LYS A  87     -13.032   2.276 -14.287  1.00  0.00            
ATOM   1351  HZ2 LYS A  87     -11.857   2.509 -13.156  1.00  0.00            
ATOM   1352  HZ3 LYS A  87     -12.024   1.136 -13.839  1.00  0.00            
ATOM   1353  C   LYS A  87      -9.037   2.881  -9.021  1.00  0.00            
ATOM   1354  O   LYS A  87      -8.880   3.623 -10.028  1.00  0.00            
ATOM   1355  N   SER A  88      -9.234   3.263  -7.753  1.00  0.00            
ATOM   1356  H   SER A  88      -9.365   2.535  -7.069  1.00  0.00            
ATOM   1357  CA  SER A  88      -9.096   4.650  -7.275  1.00  0.00            
ATOM   1358  HA  SER A  88      -9.827   5.265  -7.799  1.00  0.00            
ATOM   1359  CB  SER A  88      -9.580   4.750  -5.789  1.00  0.00            
ATOM   1360  HB2 SER A  88      -9.740   5.803  -5.570  1.00  0.00            
ATOM   1361  HB3 SER A  88     -10.513   4.201  -5.673  1.00  0.00            
ATOM   1362  OG  SER A  88      -8.534   4.301  -4.902  1.00  0.00            
ATOM   1363  HG  SER A  88      -8.978   3.987  -4.116  1.00  0.00            
ATOM   1364  C   SER A  88      -7.780   5.318  -7.480  1.00  0.00            
ATOM   1365  O   SER A  88      -7.708   6.570  -7.297  1.00  0.00            
ATOM   1366  N   THR A  89      -6.701   4.618  -7.836  1.00  0.00            
ATOM   1367  H   THR A  89      -6.889   3.632  -7.937  1.00  0.00            
ATOM   1368  CA  THR A  89      -5.284   5.087  -7.725  1.00  0.00            
ATOM   1369  HA  THR A  89      -5.076   5.662  -6.826  1.00  0.00            
ATOM   1370  CB  THR A  89      -4.391   3.868  -7.738  1.00  0.00            
ATOM   1371  HB  THR A  89      -4.302   3.495  -8.751  1.00  0.00            
ATOM   1372  CG2 THR A  89      -3.045   4.216  -7.101  1.00  0.00            
ATOM   1373 1HG2 THR A  89      -2.698   5.163  -7.521  1.00  0.00            
ATOM   1374 2HG2 THR A  89      -3.209   4.325  -6.030  1.00  0.00            
ATOM   1375 3HG2 THR A  89      -2.181   3.619  -7.383  1.00  0.00            
ATOM   1376  OG1 THR A  89      -4.962   2.920  -6.835  1.00  0.00            
ATOM   1377  HG1 THR A  89      -5.448   2.342  -7.434  1.00  0.00            
ATOM   1378  C   THR A  89      -4.897   6.093  -8.845  1.00  0.00            
ATOM   1379  O   THR A  89      -5.006   5.779 -10.027  1.00  0.00            
ATOM   1380  N   TYR A  90      -4.543   7.275  -8.292  1.00  0.00            
ATOM   1381  H   TYR A  90      -4.553   7.353  -7.287  1.00  0.00            
ATOM   1382  CA  TYR A  90      -4.200   8.522  -9.003  1.00  0.00            
ATOM   1383  HA  TYR A  90      -4.091   9.262  -8.219  1.00  0.00            
ATOM   1384  CB  TYR A  90      -2.868   8.469  -9.738  1.00  0.00            
ATOM   1385  HB2 TYR A  90      -2.920   7.823 -10.607  1.00  0.00            
ATOM   1386  HB3 TYR A  90      -2.759   9.484 -10.124  1.00  0.00            
ATOM   1387  CG  TYR A  90      -1.752   8.033  -8.883  1.00  0.00            
ATOM   1388  CD1 TYR A  90      -0.931   6.943  -9.334  1.00  0.00            
ATOM   1389  HD1 TYR A  90      -1.175   6.396 -10.242  1.00  0.00            
ATOM   1390  CE1 TYR A  90       0.108   6.447  -8.496  1.00  0.00            
ATOM   1391  HE1 TYR A  90       0.612   5.530  -8.759  1.00  0.00            
ATOM   1392  CZ  TYR A  90       0.514   7.211  -7.395  1.00  0.00            
ATOM   1393  OH  TYR A  90       1.624   6.899  -6.650  1.00  0.00            
ATOM   1394  HH  TYR A  90       1.793   7.593  -6.004  1.00  0.00            
ATOM   1395  CE2 TYR A  90      -0.156   8.361  -7.069  1.00  0.00            
ATOM   1396  HE2 TYR A  90       0.221   8.999  -6.289  1.00  0.00            
ATOM   1397  CD2 TYR A  90      -1.330   8.784  -7.753  1.00  0.00            
ATOM   1398  HD2 TYR A  90      -1.913   9.660  -7.517  1.00  0.00            
ATOM   1399  C   TYR A  90      -5.308   9.005  -9.922  1.00  0.00            
ATOM   1400  O   TYR A  90      -5.105   9.385 -11.140  1.00  0.00            
ATOM   1401  N   GLU A  91      -6.571   8.832  -9.509  1.00  0.00            
ATOM   1402  H   GLU A  91      -6.663   8.237  -8.697  1.00  0.00            
ATOM   1403  CA  GLU A  91      -7.712   9.430 -10.147  1.00  0.00            
ATOM   1404  HA  GLU A  91      -7.646   9.225 -11.213  1.00  0.00            
ATOM   1405  CB  GLU A  91      -9.039   8.867  -9.691  1.00  0.00            
ATOM   1406  HB2 GLU A  91      -9.123   9.048  -8.620  1.00  0.00            
ATOM   1407  HB3 GLU A  91      -9.843   9.483 -10.074  1.00  0.00            
ATOM   1408  CG  GLU A  91      -9.487   7.423  -9.975  1.00  0.00            
ATOM   1409  HG2 GLU A  91      -8.608   6.781 -10.051  1.00  0.00            
ATOM   1410  HG3 GLU A  91     -10.203   6.971  -9.286  1.00  0.00            
ATOM   1411  CD  GLU A  91     -10.094   7.270 -11.399  1.00  0.00            
ATOM   1412  OE1 GLU A  91     -11.083   6.482 -11.642  1.00  0.00            
ATOM   1413  OE2 GLU A  91      -9.639   8.005 -12.324  1.00  0.00            
ATOM   1414  C   GLU A  91      -7.596  10.979  -9.977  1.00  0.00            
ATOM   1415  O   GLU A  91      -6.969  11.403  -9.012  1.00  0.00            
ATOM   1416  N   SER A  92      -8.167  11.758 -10.885  1.00  0.00            
ATOM   1417  H   SER A  92      -8.700  11.329 -11.618  1.00  0.00            
ATOM   1418  CA  SER A  92      -8.007  13.256 -10.934  1.00  0.00            
ATOM   1419  HA  SER A  92      -6.944  13.468 -11.057  1.00  0.00            
ATOM   1420  CB  SER A  92      -8.606  13.770 -12.241  1.00  0.00            
ATOM   1421  HB2 SER A  92      -8.142  13.285 -13.102  1.00  0.00            
ATOM   1422  HB3 SER A  92      -9.627  13.401 -12.291  1.00  0.00            
ATOM   1423  OG  SER A  92      -8.438  15.152 -12.413  1.00  0.00            
ATOM   1424  HG  SER A  92      -8.707  15.339 -13.320  1.00  0.00            
ATOM   1425  C   SER A  92      -8.575  13.920  -9.704  1.00  0.00            
ATOM   1426  O   SER A  92      -9.655  13.595  -9.180  1.00  0.00            
ATOM   1427  N   ASN A  93      -7.802  14.971  -9.283  1.00  0.00            
ATOM   1428  H   ASN A  93      -6.955  15.148  -9.808  1.00  0.00            
ATOM   1429  CA  ASN A  93      -8.332  15.941  -8.309  1.00  0.00            
ATOM   1430  HA  ASN A  93      -8.843  15.472  -7.470  1.00  0.00            
ATOM   1431  CB  ASN A  93      -7.156  16.695  -7.619  1.00  0.00            
ATOM   1432  HB2 ASN A  93      -6.436  16.015  -7.157  1.00  0.00            
ATOM   1433  HB3 ASN A  93      -6.683  17.269  -8.410  1.00  0.00            
ATOM   1434  CG  ASN A  93      -7.540  17.624  -6.533  1.00  0.00            
ATOM   1435  OD1 ASN A  93      -8.740  17.854  -6.276  1.00  0.00            
ATOM   1436  ND2 ASN A  93      -6.612  18.243  -5.836  1.00  0.00            
ATOM   1437 1HD2 ASN A  93      -6.890  18.892  -5.118  1.00  0.00            
ATOM   1438 2HD2 ASN A  93      -5.677  18.133  -6.187  1.00  0.00            
ATOM   1439  C   ASN A  93      -9.341  16.904  -8.912  1.00  0.00            
ATOM   1440  O   ASN A  93      -9.142  17.431 -10.009  1.00  0.00            
ATOM   1441  N   THR A  94     -10.506  16.977  -8.367  1.00  0.00            
ATOM   1442  H   THR A  94     -10.649  16.514  -7.478  1.00  0.00            
ATOM   1443  CA  THR A  94     -11.608  17.931  -8.751  1.00  0.00            
ATOM   1444  HA  THR A  94     -11.926  17.785  -9.784  1.00  0.00            
ATOM   1445  CB  THR A  94     -12.831  17.764  -7.741  1.00  0.00            
ATOM   1446  HB  THR A  94     -13.618  18.429  -8.110  1.00  0.00            
ATOM   1447  CG2 THR A  94     -13.400  16.335  -7.766  1.00  0.00            
ATOM   1448 1HG2 THR A  94     -14.412  16.423  -7.354  1.00  0.00            
ATOM   1449 2HG2 THR A  94     -13.519  15.917  -8.764  1.00  0.00            
ATOM   1450 3HG2 THR A  94     -12.877  15.674  -7.077  1.00  0.00            
ATOM   1451  OG1 THR A  94     -12.375  18.011  -6.453  1.00  0.00            
ATOM   1452  HG1 THR A  94     -11.938  17.205  -6.168  1.00  0.00            
ATOM   1453  C   THR A  94     -11.079  19.333  -8.750  1.00  0.00            
ATOM   1454  O   THR A  94     -11.269  20.086  -9.742  1.00  0.00            
ATOM   1455  N   LYS A  95     -10.323  19.800  -7.712  1.00  0.00            
ATOM   1456  H   LYS A  95     -10.140  19.170  -6.942  1.00  0.00            
ATOM   1457  CA  LYS A  95      -9.590  21.154  -7.721  1.00  0.00            
ATOM   1458  HA  LYS A  95     -10.192  21.952  -8.170  1.00  0.00            
ATOM   1459  CB  LYS A  95      -9.255  21.499  -6.201  1.00  0.00            
ATOM   1460  HB2 LYS A  95      -8.430  20.873  -5.848  1.00  0.00            
ATOM   1461  HB3 LYS A  95      -8.775  22.467  -6.102  1.00  0.00            
ATOM   1462  CG  LYS A  95     -10.505  21.553  -5.306  1.00  0.00            
ATOM   1463  HG2 LYS A  95     -11.316  22.185  -5.679  1.00  0.00            
ATOM   1464  HG3 LYS A  95     -10.948  20.562  -5.293  1.00  0.00            
ATOM   1465  CD  LYS A  95     -10.161  21.901  -3.859  1.00  0.00            
ATOM   1466  HD2 LYS A  95      -9.279  21.313  -3.620  1.00  0.00            
ATOM   1467  HD3 LYS A  95     -10.007  22.978  -3.932  1.00  0.00            
ATOM   1468  CE  LYS A  95     -11.422  21.719  -3.001  1.00  0.00            
ATOM   1469  HE2 LYS A  95     -11.236  22.298  -2.102  1.00  0.00            
ATOM   1470  HE3 LYS A  95     -12.302  22.117  -3.505  1.00  0.00            
ATOM   1471  NZ  LYS A  95     -11.670  20.354  -2.565  1.00  0.00            
ATOM   1472  HZ1 LYS A  95     -12.376  20.354  -1.855  1.00  0.00            
ATOM   1473  HZ2 LYS A  95     -12.053  19.794  -3.313  1.00  0.00            
ATOM   1474  HZ3 LYS A  95     -10.864  19.889  -2.158  1.00  0.00            
ATOM   1475  C   LYS A  95      -8.231  21.158  -8.522  1.00  0.00            
ATOM   1476  O   LYS A  95      -7.758  20.078  -8.847  1.00  0.00            
ATOM   1477  N   GLN A  96      -7.573  22.293  -8.652  1.00  0.00            
ATOM   1478  H   GLN A  96      -8.190  23.096  -8.611  1.00  0.00            
ATOM   1479  CA  GLN A  96      -6.206  22.439  -9.148  1.00  0.00            
ATOM   1480  HA  GLN A  96      -5.666  21.536  -8.884  1.00  0.00            
ATOM   1481  CB  GLN A  96      -6.165  22.507 -10.741  1.00  0.00            
ATOM   1482  HB2 GLN A  96      -5.200  22.244 -11.188  1.00  0.00            
ATOM   1483  HB3 GLN A  96      -6.869  21.793 -11.180  1.00  0.00            
ATOM   1484  CG  GLN A  96      -6.732  23.929 -11.237  1.00  0.00            
ATOM   1485  HG2 GLN A  96      -7.703  24.048 -10.771  1.00  0.00            
ATOM   1486  HG3 GLN A  96      -5.986  24.675 -10.968  1.00  0.00            
ATOM   1487  CD  GLN A  96      -6.868  24.026 -12.718  1.00  0.00            
ATOM   1488  OE1 GLN A  96      -7.149  23.065 -13.399  1.00  0.00            
ATOM   1489  NE2 GLN A  96      -6.787  25.200 -13.315  1.00  0.00            
ATOM   1490 1HE2 GLN A  96      -6.815  25.196 -14.320  1.00  0.00            
ATOM   1491 2HE2 GLN A  96      -6.857  26.085 -12.834  1.00  0.00            
ATOM   1492  C   GLN A  96      -5.454  23.592  -8.366  1.00  0.00            
ATOM   1493  O   GLN A  96      -6.117  24.599  -7.919  1.00  0.00            
ATOM   1494  N   LEU A  97      -4.151  23.479  -8.149  1.00  0.00            
ATOM   1495  H   LEU A  97      -3.695  22.654  -8.500  1.00  0.00            
ATOM   1496  CA  LEU A  97      -3.266  24.523  -7.594  1.00  0.00            
ATOM   1497  HA  LEU A  97      -3.693  25.042  -6.740  1.00  0.00            
ATOM   1498  CB  LEU A  97      -2.050  23.860  -6.982  1.00  0.00            
ATOM   1499  HB2 LEU A  97      -1.576  23.192  -7.701  1.00  0.00            
ATOM   1500  HB3 LEU A  97      -1.292  24.620  -6.801  1.00  0.00            
ATOM   1501  CG  LEU A  97      -2.357  23.070  -5.679  1.00  0.00            
ATOM   1502  HG  LEU A  97      -3.221  22.414  -5.721  1.00  0.00            
ATOM   1503  CD1 LEU A  97      -1.006  22.422  -5.251  1.00  0.00            
ATOM   1504 1HD1 LEU A  97      -0.336  23.228  -4.948  1.00  0.00            
ATOM   1505 2HD1 LEU A  97      -1.237  21.834  -4.365  1.00  0.00            
ATOM   1506 3HD1 LEU A  97      -0.613  21.810  -6.065  1.00  0.00            
ATOM   1507  CD2 LEU A  97      -2.843  23.957  -4.500  1.00  0.00            
ATOM   1508 1HD2 LEU A  97      -2.902  23.316  -3.618  1.00  0.00            
ATOM   1509 2HD2 LEU A  97      -2.224  24.811  -4.242  1.00  0.00            
ATOM   1510 3HD2 LEU A  97      -3.883  24.268  -4.638  1.00  0.00            
ATOM   1511  C   LEU A  97      -2.853  25.524  -8.689  1.00  0.00            
ATOM   1512  O   LEU A  97      -2.597  25.146  -9.872  1.00  0.00            
ATOM   1513  N   SER A  98      -2.547  26.715  -8.236  1.00  0.00            
ATOM   1514  H   SER A  98      -2.580  26.790  -7.223  1.00  0.00            
ATOM   1515  CA  SER A  98      -1.739  27.733  -8.907  1.00  0.00            
ATOM   1516  HA  SER A  98      -2.107  27.750  -9.927  1.00  0.00            
ATOM   1517  CB  SER A  98      -2.003  29.123  -8.290  1.00  0.00            
ATOM   1518  HB2 SER A  98      -3.002  29.384  -8.647  1.00  0.00            
ATOM   1519  HB3 SER A  98      -1.926  28.959  -7.216  1.00  0.00            
ATOM   1520  OG  SER A  98      -1.136  30.152  -8.660  1.00  0.00            
ATOM   1521  HG  SER A  98      -0.978  30.039  -9.597  1.00  0.00            
ATOM   1522  C   SER A  98      -0.247  27.295  -8.906  1.00  0.00            
ATOM   1523  O   SER A  98       0.367  27.199  -7.826  1.00  0.00            
ATOM   1524  N   TYR A  99       0.310  27.092 -10.122  1.00  0.00            
ATOM   1525  H   TYR A  99      -0.376  27.200 -10.852  1.00  0.00            
ATOM   1526  CA  TYR A  99       1.772  26.960 -10.436  1.00  0.00            
ATOM   1527  HA  TYR A  99       2.186  26.069  -9.967  1.00  0.00            
ATOM   1528  CB  TYR A  99       1.948  26.968 -12.007  1.00  0.00            
ATOM   1529  HB2 TYR A  99       1.435  26.092 -12.392  1.00  0.00            
ATOM   1530  HB3 TYR A  99       1.418  27.847 -12.362  1.00  0.00            
ATOM   1531  CG  TYR A  99       3.400  27.081 -12.441  1.00  0.00            
ATOM   1532  CD1 TYR A  99       4.213  26.006 -12.620  1.00  0.00            
ATOM   1533  HD1 TYR A  99       3.840  25.002 -12.470  1.00  0.00            
ATOM   1534  CE1 TYR A  99       5.554  26.213 -12.961  1.00  0.00            
ATOM   1535  HE1 TYR A  99       6.203  25.383 -13.204  1.00  0.00            
ATOM   1536  CZ  TYR A  99       6.064  27.498 -13.324  1.00  0.00            
ATOM   1537  OH  TYR A  99       7.378  27.591 -13.740  1.00  0.00            
ATOM   1538  HH  TYR A  99       7.624  28.481 -14.027  1.00  0.00            
ATOM   1539  CE2 TYR A  99       5.266  28.604 -13.257  1.00  0.00            
ATOM   1540  HE2 TYR A  99       5.591  29.617 -13.394  1.00  0.00            
ATOM   1541  CD2 TYR A  99       3.946  28.387 -12.721  1.00  0.00            
ATOM   1542  HD2 TYR A  99       3.348  29.277 -12.665  1.00  0.00            
ATOM   1543  C   TYR A  99       2.479  28.255  -9.868  1.00  0.00            
ATOM   1544  O   TYR A  99       3.530  28.103  -9.262  1.00  0.00            
ATOM   1545  N   ASP A 100       1.897  29.429  -9.974  1.00  0.00            
ATOM   1546  H   ASP A 100       1.035  29.490 -10.500  1.00  0.00            
ATOM   1547  CA  ASP A 100       2.525  30.677  -9.538  1.00  0.00            
ATOM   1548  HA  ASP A 100       3.522  30.749  -9.985  1.00  0.00            
ATOM   1549  CB  ASP A 100       1.717  31.935  -9.923  1.00  0.00            
ATOM   1550  HB2 ASP A 100       0.766  31.843  -9.398  1.00  0.00            
ATOM   1551  HB3 ASP A 100       2.224  32.852  -9.621  1.00  0.00            
ATOM   1552  CG  ASP A 100       1.454  32.058 -11.389  1.00  0.00            
ATOM   1553  OD1 ASP A 100       0.228  32.225 -11.731  1.00  0.00            
ATOM   1554  OD2 ASP A 100       2.271  31.711 -12.254  1.00  0.00            
ATOM   1555  C   ASP A 100       2.790  30.674  -8.021  1.00  0.00            
ATOM   1556  O   ASP A 100       3.874  30.976  -7.551  1.00  0.00            
ATOM   1557  N   GLU A 101       1.788  30.363  -7.227  1.00  0.00            
ATOM   1558  H   GLU A 101       0.875  30.339  -7.659  1.00  0.00            
ATOM   1559  CA  GLU A 101       1.860  30.207  -5.773  1.00  0.00            
ATOM   1560  HA  GLU A 101       2.465  31.009  -5.355  1.00  0.00            
ATOM   1561  CB  GLU A 101       0.516  30.152  -5.095  1.00  0.00            
ATOM   1562  HB2 GLU A 101      -0.114  29.443  -5.646  1.00  0.00            
ATOM   1563  HB3 GLU A 101       0.601  29.788  -4.079  1.00  0.00            
ATOM   1564  CG  GLU A 101      -0.174  31.533  -4.988  1.00  0.00            
ATOM   1565  HG2 GLU A 101      -0.384  31.883  -6.004  1.00  0.00            
ATOM   1566  HG3 GLU A 101      -1.133  31.450  -4.482  1.00  0.00            
ATOM   1567  CD  GLU A 101       0.679  32.615  -4.283  1.00  0.00            
ATOM   1568  OE1 GLU A 101       1.718  32.443  -3.618  1.00  0.00            
ATOM   1569  OE2 GLU A 101       0.310  33.814  -4.481  1.00  0.00            
ATOM   1570  C   GLU A 101       2.618  28.952  -5.329  1.00  0.00            
ATOM   1571  O   GLU A 101       3.325  29.036  -4.342  1.00  0.00            
ATOM   1572  N   VAL A 102       2.574  27.777  -6.001  1.00  0.00            
ATOM   1573  H   VAL A 102       1.965  27.604  -6.779  1.00  0.00            
ATOM   1574  CA  VAL A 102       3.460  26.611  -5.663  1.00  0.00            
ATOM   1575  HA  VAL A 102       3.321  26.424  -4.595  1.00  0.00            
ATOM   1576  CB  VAL A 102       3.091  25.355  -6.473  1.00  0.00            
ATOM   1577  HB  VAL A 102       2.840  25.622  -7.506  1.00  0.00            
ATOM   1578  CG1 VAL A 102       4.129  24.165  -6.496  1.00  0.00            
ATOM   1579 1HG1 VAL A 102       5.041  24.433  -7.021  1.00  0.00            
ATOM   1580 2HG1 VAL A 102       4.375  23.811  -5.490  1.00  0.00            
ATOM   1581 3HG1 VAL A 102       3.821  23.343  -7.153  1.00  0.00            
ATOM   1582  CG2 VAL A 102       1.780  24.835  -5.958  1.00  0.00            
ATOM   1583 1HG2 VAL A 102       0.918  25.371  -6.333  1.00  0.00            
ATOM   1584 2HG2 VAL A 102       1.684  23.771  -6.205  1.00  0.00            
ATOM   1585 3HG2 VAL A 102       1.818  24.873  -4.865  1.00  0.00            
ATOM   1586  C   VAL A 102       4.913  26.926  -5.961  1.00  0.00            
ATOM   1587  O   VAL A 102       5.754  26.463  -5.199  1.00  0.00            
ATOM   1588  N   VAL A 103       5.220  27.778  -6.905  1.00  0.00            
ATOM   1589  H   VAL A 103       4.560  28.071  -7.608  1.00  0.00            
ATOM   1590  CA  VAL A 103       6.629  28.410  -7.037  1.00  0.00            
ATOM   1591  HA  VAL A 103       7.406  27.648  -7.040  1.00  0.00            
ATOM   1592  CB  VAL A 103       6.701  29.173  -8.389  1.00  0.00            
ATOM   1593  HB  VAL A 103       5.725  29.626  -8.564  1.00  0.00            
ATOM   1594  CG1 VAL A 103       7.715  30.305  -8.314  1.00  0.00            
ATOM   1595 1HG1 VAL A 103       8.741  30.045  -8.053  1.00  0.00            
ATOM   1596 2HG1 VAL A 103       7.746  30.801  -9.281  1.00  0.00            
ATOM   1597 3HG1 VAL A 103       7.429  31.123  -7.660  1.00  0.00            
ATOM   1598  CG2 VAL A 103       6.992  28.393  -9.639  1.00  0.00            
ATOM   1599 1HG2 VAL A 103       7.257  29.049 -10.471  1.00  0.00            
ATOM   1600 2HG2 VAL A 103       7.864  27.835  -9.317  1.00  0.00            
ATOM   1601 3HG2 VAL A 103       6.176  27.748  -9.966  1.00  0.00            
ATOM   1602  C   VAL A 103       7.073  29.328  -5.856  1.00  0.00            
ATOM   1603  O   VAL A 103       8.276  29.349  -5.503  1.00  0.00            
ATOM   1604  N   ASN A 104       6.163  29.824  -5.080  1.00  0.00            
ATOM   1605  H   ASN A 104       5.183  29.703  -5.317  1.00  0.00            
ATOM   1606  CA  ASN A 104       6.370  30.601  -3.857  1.00  0.00            
ATOM   1607  HA  ASN A 104       7.337  31.072  -4.063  1.00  0.00            
ATOM   1608  CB  ASN A 104       5.303  31.702  -3.628  1.00  0.00            
ATOM   1609  HB2 ASN A 104       4.406  31.156  -3.344  1.00  0.00            
ATOM   1610  HB3 ASN A 104       5.557  32.307  -2.764  1.00  0.00            
ATOM   1611  CG  ASN A 104       5.073  32.645  -4.848  1.00  0.00            
ATOM   1612  OD1 ASN A 104       5.958  32.995  -5.565  1.00  0.00            
ATOM   1613  ND2 ASN A 104       3.889  33.160  -4.941  1.00  0.00            
ATOM   1614 1HD2 ASN A 104       3.866  33.944  -5.577  1.00  0.00            
ATOM   1615 2HD2 ASN A 104       3.179  32.965  -4.249  1.00  0.00            
ATOM   1616  C   ASN A 104       6.670  29.862  -2.592  1.00  0.00            
ATOM   1617  O   ASN A 104       7.091  30.442  -1.625  1.00  0.00            
ATOM   1618  N   GLN A 105       6.442  28.495  -2.554  1.00  0.00            
ATOM   1619  H   GLN A 105       6.007  28.003  -3.320  1.00  0.00            
ATOM   1620  CA  GLN A 105       6.559  27.692  -1.345  1.00  0.00            
ATOM   1621  HA  GLN A 105       6.398  28.370  -0.504  1.00  0.00            
ATOM   1622  CB  GLN A 105       5.399  26.675  -1.191  1.00  0.00            
ATOM   1623  HB2 GLN A 105       5.349  25.927  -1.986  1.00  0.00            
ATOM   1624  HB3 GLN A 105       5.512  26.254  -0.189  1.00  0.00            
ATOM   1625  CG  GLN A 105       4.075  27.417  -1.197  1.00  0.00            
ATOM   1626  HG2 GLN A 105       4.017  27.782  -0.173  1.00  0.00            
ATOM   1627  HG3 GLN A 105       4.006  28.191  -1.958  1.00  0.00            
ATOM   1628  CD  GLN A 105       2.833  26.495  -1.382  1.00  0.00            
ATOM   1629  OE1 GLN A 105       2.995  25.346  -1.609  1.00  0.00            
ATOM   1630  NE2 GLN A 105       1.615  26.980  -1.227  1.00  0.00            
ATOM   1631 1HE2 GLN A 105       0.821  26.363  -1.282  1.00  0.00            
ATOM   1632 2HE2 GLN A 105       1.583  27.950  -0.941  1.00  0.00            
ATOM   1633  C   GLN A 105       7.968  27.227  -1.112  1.00  0.00            
ATOM   1634  O   GLN A 105       8.151  26.604  -0.051  1.00  0.00            
ATOM   1635  N   SER A 106       8.906  27.365  -2.067  1.00  0.00            
ATOM   1636  H   SER A 106       8.761  27.983  -2.853  1.00  0.00            
ATOM   1637  CA  SER A 106      10.231  26.913  -1.847  1.00  0.00            
ATOM   1638  HA  SER A 106      10.555  27.233  -0.860  1.00  0.00            
ATOM   1639  CB  SER A 106      10.435  25.390  -1.933  1.00  0.00            
ATOM   1640  HB2 SER A 106       9.696  24.873  -1.333  1.00  0.00            
ATOM   1641  HB3 SER A 106      10.310  25.012  -2.939  1.00  0.00            
ATOM   1642  OG  SER A 106      11.701  25.104  -1.449  1.00  0.00            
ATOM   1643  HG  SER A 106      11.783  25.438  -0.556  1.00  0.00            
ATOM   1644  C   SER A 106      11.184  27.588  -2.791  1.00  0.00            
ATOM   1645  O   SER A 106      10.765  28.071  -3.886  1.00  0.00            
ATOM   1646  N   SER A 107      12.404  27.715  -2.358  1.00  0.00            
ATOM   1647  H   SER A 107      12.675  27.318  -1.480  1.00  0.00            
ATOM   1648  CA  SER A 107      13.460  28.476  -2.951  1.00  0.00            
ATOM   1649  HA  SER A 107      13.059  29.492  -2.902  1.00  0.00            
ATOM   1650  CB  SER A 107      14.752  28.423  -2.154  1.00  0.00            
ATOM   1651  HB2 SER A 107      14.637  28.548  -1.078  1.00  0.00            
ATOM   1652  HB3 SER A 107      15.175  27.429  -2.222  1.00  0.00            
ATOM   1653  OG  SER A 107      15.661  29.370  -2.566  1.00  0.00            
ATOM   1654  HG  SER A 107      15.268  30.186  -2.239  1.00  0.00            
ATOM   1655  C   SER A 107      13.712  28.094  -4.412  1.00  0.00            
ATOM   1656  O   SER A 107      13.776  26.900  -4.672  1.00  0.00            
ATOM   1657  N   PRO A 108      13.993  29.065  -5.284  1.00  0.00            
ATOM   1658  CD  PRO A 108      13.775  30.506  -5.274  1.00  0.00            
ATOM   1659  HD2 PRO A 108      14.609  31.047  -4.821  1.00  0.00            
ATOM   1660  HD3 PRO A 108      12.826  30.704  -4.760  1.00  0.00            
ATOM   1661  CG  PRO A 108      13.515  30.925  -6.758  1.00  0.00            
ATOM   1662  HG2 PRO A 108      13.717  31.961  -7.005  1.00  0.00            
ATOM   1663  HG3 PRO A 108      12.477  30.671  -6.950  1.00  0.00            
ATOM   1664  CB  PRO A 108      14.455  29.977  -7.476  1.00  0.00            
ATOM   1665  HB2 PRO A 108      15.435  30.454  -7.439  1.00  0.00            
ATOM   1666  HB3 PRO A 108      14.145  29.797  -8.509  1.00  0.00            
ATOM   1667  CA  PRO A 108      14.390  28.713  -6.681  1.00  0.00            
ATOM   1668  HA  PRO A 108      13.606  28.041  -7.024  1.00  0.00            
ATOM   1669  C   PRO A 108      15.645  27.876  -6.804  1.00  0.00            
ATOM   1670  O   PRO A 108      16.069  27.504  -7.874  1.00  0.00            
ATOM   1671  N   SER A 109      16.431  27.614  -5.750  1.00  0.00            
ATOM   1672  H   SER A 109      16.159  28.025  -4.869  1.00  0.00            
ATOM   1673  CA  SER A 109      17.502  26.681  -5.716  1.00  0.00            
ATOM   1674  HA  SER A 109      17.898  26.607  -6.733  1.00  0.00            
ATOM   1675  CB  SER A 109      18.602  27.063  -4.698  1.00  0.00            
ATOM   1676  HB2 SER A 109      19.375  26.304  -4.762  1.00  0.00            
ATOM   1677  HB3 SER A 109      19.074  28.004  -4.957  1.00  0.00            
ATOM   1678  OG  SER A 109      18.041  27.078  -3.359  1.00  0.00            
ATOM   1679  HG  SER A 109      18.636  26.827  -2.645  1.00  0.00            
ATOM   1680  C   SER A 109      17.133  25.238  -5.315  1.00  0.00            
ATOM   1681  O   SER A 109      17.972  24.379  -5.456  1.00  0.00            
ATOM   1682  N   ASN A 110      15.851  24.973  -5.022  1.00  0.00            
ATOM   1683  H   ASN A 110      15.171  25.691  -5.139  1.00  0.00            
ATOM   1684  CA  ASN A 110      15.327  23.637  -4.723  1.00  0.00            
ATOM   1685  HA  ASN A 110      16.052  22.924  -4.322  1.00  0.00            
ATOM   1686  CB  ASN A 110      14.200  23.781  -3.659  1.00  0.00            
ATOM   1687  HB2 ASN A 110      14.648  24.382  -2.874  1.00  0.00            
ATOM   1688  HB3 ASN A 110      13.322  24.248  -4.112  1.00  0.00            
ATOM   1689  CG  ASN A 110      13.761  22.414  -3.112  1.00  0.00            
ATOM   1690  OD1 ASN A 110      14.309  21.351  -3.414  1.00  0.00            
ATOM   1691  ND2 ASN A 110      12.895  22.465  -2.145  1.00  0.00            
ATOM   1692 1HD2 ASN A 110      12.776  21.675  -1.532  1.00  0.00            
ATOM   1693 2HD2 ASN A 110      12.389  23.339  -2.027  1.00  0.00            
ATOM   1694  C   ASN A 110      14.740  22.892  -5.908  1.00  0.00            
ATOM   1695  O   ASN A 110      13.869  23.368  -6.652  1.00  0.00            
ATOM   1696  N   CYS A 111      15.146  21.653  -6.209  1.00  0.00            
ATOM   1697  H   CYS A 111      15.952  21.275  -5.724  1.00  0.00            
ATOM   1698  CA  CYS A 111      14.549  20.854  -7.321  1.00  0.00            
ATOM   1699  HA  CYS A 111      13.669  21.277  -7.806  1.00  0.00            
ATOM   1700  CB  CYS A 111      15.558  20.624  -8.388  1.00  0.00            
ATOM   1701  HB2 CYS A 111      16.275  19.952  -7.920  1.00  0.00            
ATOM   1702  HB3 CYS A 111      15.136  20.234  -9.315  1.00  0.00            
ATOM   1703  SG  CYS A 111      16.181  22.226  -9.015  1.00  0.00            
ATOM   1704  HG  CYS A 111      16.825  22.756  -7.969  1.00  0.00            
ATOM   1705  C   CYS A 111      13.926  19.525  -6.868  1.00  0.00            
ATOM   1706  O   CYS A 111      13.642  18.680  -7.738  1.00  0.00            
ATOM   1707  N   THR A 112      13.829  19.243  -5.578  1.00  0.00            
ATOM   1708  H   THR A 112      14.151  20.008  -4.998  1.00  0.00            
ATOM   1709  CA  THR A 112      13.382  17.973  -4.896  1.00  0.00            
ATOM   1710  HA  THR A 112      13.613  17.149  -5.575  1.00  0.00            
ATOM   1711  CB  THR A 112      14.122  17.737  -3.591  1.00  0.00            
ATOM   1712  HB  THR A 112      14.050  18.534  -2.851  1.00  0.00            
ATOM   1713  CG2 THR A 112      13.695  16.364  -2.934  1.00  0.00            
ATOM   1714 1HG2 THR A 112      12.625  16.193  -2.894  1.00  0.00            
ATOM   1715 2HG2 THR A 112      14.232  15.611  -3.509  1.00  0.00            
ATOM   1716 3HG2 THR A 112      14.140  16.369  -1.938  1.00  0.00            
ATOM   1717  OG1 THR A 112      15.476  17.533  -3.847  1.00  0.00            
ATOM   1718  HG1 THR A 112      15.963  18.301  -3.545  1.00  0.00            
ATOM   1719  C   THR A 112      11.920  18.016  -4.585  1.00  0.00            
ATOM   1720  O   THR A 112      11.395  19.030  -4.066  1.00  0.00            
ATOM   1721  N   VAL A 113      11.282  16.880  -4.816  1.00  0.00            
ATOM   1722  H   VAL A 113      11.828  16.160  -5.265  1.00  0.00            
ATOM   1723  CA  VAL A 113       9.927  16.697  -4.483  1.00  0.00            
ATOM   1724  HA  VAL A 113       9.544  17.584  -3.990  1.00  0.00            
ATOM   1725  CB  VAL A 113       9.156  16.573  -5.844  1.00  0.00            
ATOM   1726  HB  VAL A 113       9.573  15.722  -6.369  1.00  0.00            
ATOM   1727  CG1 VAL A 113       7.686  16.203  -5.664  1.00  0.00            
ATOM   1728 1HG1 VAL A 113       7.301  16.151  -6.687  1.00  0.00            
ATOM   1729 2HG1 VAL A 113       7.516  15.290  -5.110  1.00  0.00            
ATOM   1730 3HG1 VAL A 113       7.149  16.982  -5.107  1.00  0.00            
ATOM   1731  CG2 VAL A 113       9.300  17.816  -6.746  1.00  0.00            
ATOM   1732 1HG2 VAL A 113       8.796  18.706  -6.390  1.00  0.00            
ATOM   1733 2HG2 VAL A 113      10.362  18.041  -6.909  1.00  0.00            
ATOM   1734 3HG2 VAL A 113       8.953  17.633  -7.761  1.00  0.00            
ATOM   1735  C   VAL A 113       9.720  15.370  -3.664  1.00  0.00            
ATOM   1736  O   VAL A 113      10.328  14.363  -4.031  1.00  0.00            
ATOM   1737  N   TYR A 114       8.993  15.581  -2.564  1.00  0.00            
ATOM   1738  H   TYR A 114       8.546  16.478  -2.482  1.00  0.00            
ATOM   1739  CA  TYR A 114       8.682  14.566  -1.628  1.00  0.00            
ATOM   1740  HA  TYR A 114       9.341  13.738  -1.906  1.00  0.00            
ATOM   1741  CB  TYR A 114       9.086  15.076  -0.214  1.00  0.00            
ATOM   1742  HB2 TYR A 114      10.163  15.015  -0.100  1.00  0.00            
ATOM   1743  HB3 TYR A 114       8.822  16.126  -0.260  1.00  0.00            
ATOM   1744  CG  TYR A 114       8.469  14.357   0.964  1.00  0.00            
ATOM   1745  CD1 TYR A 114       7.139  14.714   1.311  1.00  0.00            
ATOM   1746  HD1 TYR A 114       6.731  15.590   0.831  1.00  0.00            
ATOM   1747  CE1 TYR A 114       6.468  14.159   2.366  1.00  0.00            
ATOM   1748  HE1 TYR A 114       5.464  14.401   2.668  1.00  0.00            
ATOM   1749  CZ  TYR A 114       7.087  13.087   3.076  1.00  0.00            
ATOM   1750  OH  TYR A 114       6.437  12.743   4.190  1.00  0.00            
ATOM   1751  HH  TYR A 114       7.097  12.337   4.759  1.00  0.00            
ATOM   1752  CE2 TYR A 114       8.320  12.551   2.686  1.00  0.00            
ATOM   1753  HE2 TYR A 114       8.864  11.792   3.230  1.00  0.00            
ATOM   1754  CD2 TYR A 114       8.997  13.199   1.575  1.00  0.00            
ATOM   1755  HD2 TYR A 114       9.993  12.827   1.363  1.00  0.00            
ATOM   1756  C   TYR A 114       7.223  14.204  -1.752  1.00  0.00            
ATOM   1757  O   TYR A 114       6.398  15.051  -2.017  1.00  0.00            
ATOM   1758  N   CYS A 115       6.942  12.899  -1.650  1.00  0.00            
ATOM   1759  H   CYS A 115       7.726  12.267  -1.593  1.00  0.00            
ATOM   1760  CA  CYS A 115       5.637  12.347  -1.608  1.00  0.00            
ATOM   1761  HA  CYS A 115       4.941  13.167  -1.453  1.00  0.00            
ATOM   1762  CB  CYS A 115       5.281  11.713  -2.944  1.00  0.00            
ATOM   1763  HB2 CYS A 115       5.344  12.440  -3.761  1.00  0.00            
ATOM   1764  HB3 CYS A 115       6.016  10.939  -3.123  1.00  0.00            
ATOM   1765  SG  CYS A 115       3.591  11.030  -2.797  1.00  0.00            
ATOM   1766  HG  CYS A 115       3.623   9.886  -2.100  1.00  0.00            
ATOM   1767  C   CYS A 115       5.480  11.420  -0.388  1.00  0.00            
ATOM   1768  O   CYS A 115       6.171  10.412  -0.271  1.00  0.00            
ATOM   1769  N   GLY A 116       4.403  11.624   0.451  1.00  0.00            
ATOM   1770  H   GLY A 116       3.847  12.458   0.372  1.00  0.00            
ATOM   1771  CA  GLY A 116       4.087  10.826   1.609  1.00  0.00            
ATOM   1772  HA2 GLY A 116       4.972  10.319   1.995  1.00  0.00            
ATOM   1773  HA3 GLY A 116       3.850  11.533   2.400  1.00  0.00            
ATOM   1774  C   GLY A 116       3.035   9.768   1.422  1.00  0.00            
ATOM   1775  O   GLY A 116       2.015   9.970   0.781  1.00  0.00            
ATOM   1776  N   GLY A 117       3.249   8.600   2.024  1.00  0.00            
ATOM   1777  H   GLY A 117       4.152   8.509   2.469  1.00  0.00            
ATOM   1778  CA  GLY A 117       2.447   7.373   1.880  1.00  0.00            
ATOM   1779  HA2 GLY A 117       3.079   6.567   2.265  1.00  0.00            
ATOM   1780  HA3 GLY A 117       1.624   7.349   2.609  1.00  0.00            
ATOM   1781  C   GLY A 117       2.098   7.084   0.475  1.00  0.00            
ATOM   1782  O   GLY A 117       2.980   7.328  -0.333  1.00  0.00            
ATOM   1783  N   VAL A 118       0.977   6.405   0.234  1.00  0.00            
ATOM   1784  H   VAL A 118       0.385   6.188   1.012  1.00  0.00            
ATOM   1785  CA  VAL A 118       0.508   5.885  -1.094  1.00  0.00            
ATOM   1786  HA  VAL A 118      -0.318   5.187  -0.975  1.00  0.00            
ATOM   1787  CB  VAL A 118      -0.097   7.091  -1.916  1.00  0.00            
ATOM   1788  HB  VAL A 118      -0.852   7.594  -1.315  1.00  0.00            
ATOM   1789  CG1 VAL A 118       0.895   8.134  -2.360  1.00  0.00            
ATOM   1790 1HG1 VAL A 118       1.216   8.816  -1.567  1.00  0.00            
ATOM   1791 2HG1 VAL A 118       1.748   7.681  -2.861  1.00  0.00            
ATOM   1792 3HG1 VAL A 118       0.451   8.861  -3.040  1.00  0.00            
ATOM   1793  CG2 VAL A 118      -0.794   6.617  -3.264  1.00  0.00            
ATOM   1794 1HG2 VAL A 118      -0.054   6.464  -4.047  1.00  0.00            
ATOM   1795 2HG2 VAL A 118      -1.432   5.739  -3.179  1.00  0.00            
ATOM   1796 3HG2 VAL A 118      -1.339   7.459  -3.686  1.00  0.00            
ATOM   1797  C   VAL A 118       1.580   5.019  -1.848  1.00  0.00            
ATOM   1798  O   VAL A 118       1.540   4.768  -3.025  1.00  0.00            
ATOM   1799  N   THR A 119       2.477   4.429  -0.997  1.00  0.00            
ATOM   1800  H   THR A 119       2.283   4.545  -0.012  1.00  0.00            
ATOM   1801  CA  THR A 119       3.656   3.620  -1.396  1.00  0.00            
ATOM   1802  HA  THR A 119       4.137   4.014  -2.294  1.00  0.00            
ATOM   1803  CB  THR A 119       4.777   3.663  -0.338  1.00  0.00            
ATOM   1804  HB  THR A 119       5.417   2.779  -0.359  1.00  0.00            
ATOM   1805  CG2 THR A 119       5.760   4.760  -0.530  1.00  0.00            
ATOM   1806 1HG2 THR A 119       6.078   4.822  -1.568  1.00  0.00            
ATOM   1807 2HG2 THR A 119       5.230   5.656  -0.235  1.00  0.00            
ATOM   1808 3HG2 THR A 119       6.602   4.663   0.166  1.00  0.00            
ATOM   1809  OG1 THR A 119       4.265   3.782   0.972  1.00  0.00            
ATOM   1810  HG1 THR A 119       3.885   2.959   1.304  1.00  0.00            
ATOM   1811  C   THR A 119       3.352   2.194  -1.861  1.00  0.00            
ATOM   1812  O   THR A 119       4.123   1.621  -2.649  1.00  0.00            
ATOM   1813  N   SER A 120       2.274   1.519  -1.332  1.00  0.00            
ATOM   1814  H   SER A 120       1.687   2.099  -0.741  1.00  0.00            
ATOM   1815  CA  SER A 120       1.711   0.223  -1.696  1.00  0.00            
ATOM   1816  HA  SER A 120       2.349  -0.572  -1.303  1.00  0.00            
ATOM   1817  CB  SER A 120       0.398  -0.024  -1.018  1.00  0.00            
ATOM   1818  HB2 SER A 120       0.632   0.077   0.047  1.00  0.00            
ATOM   1819  HB3 SER A 120      -0.325   0.753  -1.285  1.00  0.00            
ATOM   1820  OG  SER A 120      -0.116  -1.292  -1.318  1.00  0.00            
ATOM   1821  HG  SER A 120       0.563  -1.928  -1.077  1.00  0.00            
ATOM   1822  C   SER A 120       1.685   0.080  -3.190  1.00  0.00            
ATOM   1823  O   SER A 120       1.083   0.955  -3.807  1.00  0.00            
ATOM   1824  N   GLY A 121       2.455  -0.848  -3.703  1.00  0.00            
ATOM   1825  H   GLY A 121       2.923  -1.434  -3.028  1.00  0.00            
ATOM   1826  CA  GLY A 121       2.631  -1.119  -5.129  1.00  0.00            
ATOM   1827  HA2 GLY A 121       2.818  -2.166  -5.378  1.00  0.00            
ATOM   1828  HA3 GLY A 121       1.623  -0.943  -5.500  1.00  0.00            
ATOM   1829  C   GLY A 121       3.552  -0.215  -5.958  1.00  0.00            
ATOM   1830  O   GLY A 121       3.824  -0.525  -7.139  1.00  0.00            
ATOM   1831  N   LEU A 122       3.981   0.952  -5.469  1.00  0.00            
ATOM   1832  H   LEU A 122       3.852   1.185  -4.502  1.00  0.00            
ATOM   1833  CA  LEU A 122       4.803   1.913  -6.144  1.00  0.00            
ATOM   1834  HA  LEU A 122       4.425   1.928  -7.166  1.00  0.00            
ATOM   1835  CB  LEU A 122       4.669   3.244  -5.417  1.00  0.00            
ATOM   1836  HB2 LEU A 122       3.584   3.296  -5.277  1.00  0.00            
ATOM   1837  HB3 LEU A 122       5.028   3.118  -4.391  1.00  0.00            
ATOM   1838  CG  LEU A 122       5.252   4.554  -6.014  1.00  0.00            
ATOM   1839  HG  LEU A 122       6.322   4.388  -6.052  1.00  0.00            
ATOM   1840  CD1 LEU A 122       4.816   4.646  -7.449  1.00  0.00            
ATOM   1841 1HD1 LEU A 122       5.279   3.831  -8.016  1.00  0.00            
ATOM   1842 2HD1 LEU A 122       3.752   4.423  -7.534  1.00  0.00            
ATOM   1843 3HD1 LEU A 122       4.918   5.672  -7.817  1.00  0.00            
ATOM   1844  CD2 LEU A 122       4.795   5.745  -5.168  1.00  0.00            
ATOM   1845 1HD2 LEU A 122       5.442   6.625  -5.176  1.00  0.00            
ATOM   1846 2HD2 LEU A 122       3.751   6.007  -5.331  1.00  0.00            
ATOM   1847 3HD2 LEU A 122       4.781   5.520  -4.100  1.00  0.00            
ATOM   1848  C   LEU A 122       6.307   1.489  -6.305  1.00  0.00            
ATOM   1849  O   LEU A 122       7.034   1.109  -5.359  1.00  0.00            
ATOM   1850  N   THR A 123       6.878   1.539  -7.508  1.00  0.00            
ATOM   1851  H   THR A 123       6.315   1.903  -8.272  1.00  0.00            
ATOM   1852  CA  THR A 123       8.227   1.186  -7.850  1.00  0.00            
ATOM   1853  HA  THR A 123       8.793   0.960  -6.946  1.00  0.00            
ATOM   1854  CB  THR A 123       8.269  -0.046  -8.740  1.00  0.00            
ATOM   1855  HB  THR A 123       9.338  -0.274  -8.800  1.00  0.00            
ATOM   1856  CG2 THR A 123       7.526  -1.252  -8.223  1.00  0.00            
ATOM   1857 1HG2 THR A 123       7.599  -1.553  -7.175  1.00  0.00            
ATOM   1858 2HG2 THR A 123       6.470  -1.174  -8.498  1.00  0.00            
ATOM   1859 3HG2 THR A 123       7.914  -2.109  -8.757  1.00  0.00            
ATOM   1860  OG1 THR A 123       7.768   0.265 -10.009  1.00  0.00            
ATOM   1861  HG1 THR A 123       7.434  -0.597 -10.249  1.00  0.00            
ATOM   1862  C   THR A 123       8.967   2.399  -8.399  1.00  0.00            
ATOM   1863  O   THR A 123       8.340   3.467  -8.676  1.00  0.00            
ATOM   1864  N   GLU A 124      10.247   2.241  -8.580  1.00  0.00            
ATOM   1865  H   GLU A 124      10.686   1.421  -8.180  1.00  0.00            
ATOM   1866  CA  GLU A 124      11.012   3.184  -9.375  1.00  0.00            
ATOM   1867  HA  GLU A 124      10.904   4.118  -8.838  1.00  0.00            
ATOM   1868  CB  GLU A 124      12.502   2.760  -9.451  1.00  0.00            
ATOM   1869  HB2 GLU A 124      12.834   2.690  -8.413  1.00  0.00            
ATOM   1870  HB3 GLU A 124      12.585   1.736  -9.796  1.00  0.00            
ATOM   1871  CG  GLU A 124      13.440   3.827 -10.021  1.00  0.00            
ATOM   1872  HG2 GLU A 124      12.924   4.056 -10.953  1.00  0.00            
ATOM   1873  HG3 GLU A 124      13.507   4.701  -9.381  1.00  0.00            
ATOM   1874  CD  GLU A 124      14.808   3.180 -10.277  1.00  0.00            
ATOM   1875  OE1 GLU A 124      15.395   3.413 -11.305  1.00  0.00            
ATOM   1876  OE2 GLU A 124      15.201   2.197  -9.554  1.00  0.00            
ATOM   1877  C   GLU A 124      10.528   3.343 -10.879  1.00  0.00            
ATOM   1878  O   GLU A 124      10.432   4.489 -11.320  1.00  0.00            
ATOM   1879  N   GLN A 125      10.218   2.231 -11.675  1.00  0.00            
ATOM   1880  H   GLN A 125      10.318   1.267 -11.386  1.00  0.00            
ATOM   1881  CA  GLN A 125       9.742   2.468 -13.008  1.00  0.00            
ATOM   1882  HA  GLN A 125      10.372   3.148 -13.577  1.00  0.00            
ATOM   1883  CB  GLN A 125       9.704   1.024 -13.715  1.00  0.00            
ATOM   1884  HB2 GLN A 125       9.239   1.205 -14.676  1.00  0.00            
ATOM   1885  HB3 GLN A 125      10.710   0.635 -13.876  1.00  0.00            
ATOM   1886  CG  GLN A 125       8.606   0.087 -13.170  1.00  0.00            
ATOM   1887  HG2 GLN A 125       8.767  -0.141 -12.119  1.00  0.00            
ATOM   1888  HG3 GLN A 125       7.654   0.579 -13.350  1.00  0.00            
ATOM   1889  CD  GLN A 125       8.479  -1.209 -13.941  1.00  0.00            
ATOM   1890  OE1 GLN A 125       9.140  -1.352 -14.975  1.00  0.00            
ATOM   1891  NE2 GLN A 125       7.722  -2.168 -13.606  1.00  0.00            
ATOM   1892 1HE2 GLN A 125       7.439  -2.919 -14.219  1.00  0.00            
ATOM   1893 2HE2 GLN A 125       7.201  -1.979 -12.758  1.00  0.00            
ATOM   1894  C   GLN A 125       8.317   3.097 -12.947  1.00  0.00            
ATOM   1895  O   GLN A 125       8.041   3.876 -13.806  1.00  0.00            
ATOM   1896  N   LEU A 126       7.497   2.875 -11.928  1.00  0.00            
ATOM   1897  H   LEU A 126       7.704   2.165 -11.251  1.00  0.00            
ATOM   1898  CA  LEU A 126       6.245   3.590 -11.831  1.00  0.00            
ATOM   1899  HA  LEU A 126       5.867   3.605 -12.854  1.00  0.00            
ATOM   1900  CB  LEU A 126       5.288   2.778 -10.877  1.00  0.00            
ATOM   1901  HB2 LEU A 126       5.170   1.768 -11.274  1.00  0.00            
ATOM   1902  HB3 LEU A 126       5.881   2.749  -9.963  1.00  0.00            
ATOM   1903  CG  LEU A 126       3.854   3.411 -10.677  1.00  0.00            
ATOM   1904  HG  LEU A 126       3.921   4.386 -10.187  1.00  0.00            
ATOM   1905  CD1 LEU A 126       3.011   3.515 -11.929  1.00  0.00            
ATOM   1906 1HD1 LEU A 126       2.665   2.551 -12.308  1.00  0.00            
ATOM   1907 2HD1 LEU A 126       2.059   4.019 -11.714  1.00  0.00            
ATOM   1908 3HD1 LEU A 126       3.548   4.035 -12.715  1.00  0.00            
ATOM   1909  CD2 LEU A 126       3.078   2.459  -9.802  1.00  0.00            
ATOM   1910 1HD2 LEU A 126       3.670   2.108  -8.963  1.00  0.00            
ATOM   1911 2HD2 LEU A 126       2.106   2.840  -9.494  1.00  0.00            
ATOM   1912 3HD2 LEU A 126       2.858   1.592 -10.432  1.00  0.00            
ATOM   1913  C   LEU A 126       6.432   5.132 -11.346  1.00  0.00            
ATOM   1914  O   LEU A 126       5.670   5.952 -11.849  1.00  0.00            
ATOM   1915  N   MET A 127       7.475   5.465 -10.608  1.00  0.00            
ATOM   1916  H   MET A 127       8.068   4.779 -10.178  1.00  0.00            
ATOM   1917  CA  MET A 127       7.926   6.869 -10.378  1.00  0.00            
ATOM   1918  HA  MET A 127       7.088   7.467 -10.042  1.00  0.00            
ATOM   1919  CB  MET A 127       9.083   6.966  -9.376  1.00  0.00            
ATOM   1920  HB2 MET A 127       9.831   6.237  -9.670  1.00  0.00            
ATOM   1921  HB3 MET A 127       9.523   7.964  -9.384  1.00  0.00            
ATOM   1922  CG  MET A 127       8.545   6.679  -7.957  1.00  0.00            
ATOM   1923  HG2 MET A 127       7.994   5.749  -7.837  1.00  0.00            
ATOM   1924  HG3 MET A 127       9.443   6.475  -7.370  1.00  0.00            
ATOM   1925  SD  MET A 127       7.607   7.948  -7.089  1.00  0.00            
ATOM   1926  CE  MET A 127       8.786   9.316  -7.069  1.00  0.00            
ATOM   1927  HE1 MET A 127       9.715   8.934  -6.635  1.00  0.00            
ATOM   1928  HE2 MET A 127       8.955   9.680  -8.079  1.00  0.00            
ATOM   1929  HE3 MET A 127       8.385  10.039  -6.349  1.00  0.00            
ATOM   1930  C   MET A 127       8.363   7.455 -11.677  1.00  0.00            
ATOM   1931  O   MET A 127       7.867   8.546 -11.984  1.00  0.00            
ATOM   1932  N   ARG A 128       9.014   6.727 -12.594  1.00  0.00            
ATOM   1933  H   ARG A 128       9.299   5.850 -12.169  1.00  0.00            
ATOM   1934  CA  ARG A 128       9.479   7.268 -13.885  1.00  0.00            
ATOM   1935  HA  ARG A 128       9.859   8.268 -13.650  1.00  0.00            
ATOM   1936  CB  ARG A 128      10.647   6.408 -14.460  1.00  0.00            
ATOM   1937  HB2 ARG A 128      11.499   6.346 -13.788  1.00  0.00            
ATOM   1938  HB3 ARG A 128      10.330   5.380 -14.634  1.00  0.00            
ATOM   1939  CG  ARG A 128      11.249   7.091 -15.743  1.00  0.00            
ATOM   1940  HG2 ARG A 128      10.403   7.138 -16.425  1.00  0.00            
ATOM   1941  HG3 ARG A 128      11.637   8.061 -15.441  1.00  0.00            
ATOM   1942  CD  ARG A 128      12.423   6.190 -16.385  1.00  0.00            
ATOM   1943  HD2 ARG A 128      12.018   5.304 -16.876  1.00  0.00            
ATOM   1944  HD3 ARG A 128      12.869   6.763 -17.192  1.00  0.00            
ATOM   1945  NE  ARG A 128      13.481   5.843 -15.434  1.00  0.00            
ATOM   1946  HE  ARG A 128      14.270   6.482 -15.376  1.00  0.00            
ATOM   1947  CZ  ARG A 128      13.603   4.780 -14.630  1.00  0.00            
ATOM   1948  NH1 ARG A 128      12.758   3.799 -14.597  1.00  0.00            
ATOM   1949 1HH1 ARG A 128      12.076   3.766 -15.343  1.00  0.00            
ATOM   1950 2HH1 ARG A 128      12.947   3.003 -14.011  1.00  0.00            
ATOM   1951  NH2 ARG A 128      14.675   4.681 -13.882  1.00  0.00            
ATOM   1952 1HH2 ARG A 128      15.233   5.512 -13.911  1.00  0.00            
ATOM   1953 2HH2 ARG A 128      14.631   4.097 -13.056  1.00  0.00            
ATOM   1954  C   ARG A 128       8.301   7.434 -14.797  1.00  0.00            
ATOM   1955  O   ARG A 128       8.120   8.417 -15.481  1.00  0.00            
ATOM   1956  N   GLN A 129       7.376   6.458 -14.858  1.00  0.00            
ATOM   1957  H   GLN A 129       7.620   5.669 -14.285  1.00  0.00            
ATOM   1958  CA  GLN A 129       6.170   6.490 -15.646  1.00  0.00            
ATOM   1959  HA  GLN A 129       6.348   6.635 -16.704  1.00  0.00            
ATOM   1960  CB  GLN A 129       5.407   5.099 -15.506  1.00  0.00            
ATOM   1961  HB2 GLN A 129       6.116   4.299 -15.720  1.00  0.00            
ATOM   1962  HB3 GLN A 129       5.012   5.122 -14.490  1.00  0.00            
ATOM   1963  CG  GLN A 129       4.114   4.930 -16.317  1.00  0.00            
ATOM   1964  HG2 GLN A 129       3.348   5.603 -15.917  1.00  0.00            
ATOM   1965  HG3 GLN A 129       4.391   5.156 -17.339  1.00  0.00            
ATOM   1966  CD  GLN A 129       3.622   3.448 -16.085  1.00  0.00            
ATOM   1967  OE1 GLN A 129       4.364   2.593 -15.636  1.00  0.00            
ATOM   1968  NE2 GLN A 129       2.367   3.248 -16.377  1.00  0.00            
ATOM   1969 1HE2 GLN A 129       2.094   2.306 -16.144  1.00  0.00            
ATOM   1970 2HE2 GLN A 129       1.765   3.963 -16.762  1.00  0.00            
ATOM   1971  C   GLN A 129       5.299   7.660 -15.118  1.00  0.00            
ATOM   1972  O   GLN A 129       4.515   8.111 -15.920  1.00  0.00            
ATOM   1973  N   THR A 130       5.236   7.926 -13.819  1.00  0.00            
ATOM   1974  H   THR A 130       5.869   7.436 -13.202  1.00  0.00            
ATOM   1975  CA  THR A 130       4.339   9.019 -13.288  1.00  0.00            
ATOM   1976  HA  THR A 130       3.396   9.141 -13.803  1.00  0.00            
ATOM   1977  CB  THR A 130       4.053   8.725 -11.779  1.00  0.00            
ATOM   1978  HB  THR A 130       5.008   8.705 -11.238  1.00  0.00            
ATOM   1979  CG2 THR A 130       3.222   9.819 -11.077  1.00  0.00            
ATOM   1980 1HG2 THR A 130       2.350  10.068 -11.677  1.00  0.00            
ATOM   1981 2HG2 THR A 130       2.891   9.535 -10.079  1.00  0.00            
ATOM   1982 3HG2 THR A 130       3.763  10.747 -10.900  1.00  0.00            
ATOM   1983  OG1 THR A 130       3.335   7.415 -11.674  1.00  0.00            
ATOM   1984  HG1 THR A 130       4.025   6.781 -11.842  1.00  0.00            
ATOM   1985  C   THR A 130       4.971  10.387 -13.362  1.00  0.00            
ATOM   1986  O   THR A 130       4.287  11.354 -13.583  1.00  0.00            
ATOM   1987  N   PHE A 131       6.284  10.523 -13.184  1.00  0.00            
ATOM   1988  H   PHE A 131       6.758   9.663 -12.948  1.00  0.00            
ATOM   1989  CA  PHE A 131       6.994  11.849 -13.092  1.00  0.00            
ATOM   1990  HA  PHE A 131       6.189  12.579 -13.042  1.00  0.00            
ATOM   1991  CB  PHE A 131       7.996  11.857 -11.925  1.00  0.00            
ATOM   1992  HB2 PHE A 131       8.703  11.026 -12.000  1.00  0.00            
ATOM   1993  HB3 PHE A 131       8.661  12.704 -12.079  1.00  0.00            
ATOM   1994  CG  PHE A 131       7.185  11.978 -10.651  1.00  0.00            
ATOM   1995  CD1 PHE A 131       7.027  13.244 -10.012  1.00  0.00            
ATOM   1996  HD1 PHE A 131       7.477  14.126 -10.442  1.00  0.00            
ATOM   1997  CE1 PHE A 131       6.324  13.304  -8.807  1.00  0.00            
ATOM   1998  HE1 PHE A 131       6.232  14.250  -8.297  1.00  0.00            
ATOM   1999  CZ  PHE A 131       5.766  12.149  -8.268  1.00  0.00            
ATOM   2000  HZ  PHE A 131       5.160  12.128  -7.373  1.00  0.00            
ATOM   2001  CE2 PHE A 131       5.933  10.910  -8.885  1.00  0.00            
ATOM   2002  HE2 PHE A 131       5.498  10.003  -8.485  1.00  0.00            
ATOM   2003  CD2 PHE A 131       6.594  10.844 -10.088  1.00  0.00            
ATOM   2004  HD2 PHE A 131       6.617   9.865 -10.556  1.00  0.00            
ATOM   2005  C   PHE A 131       7.743  12.212 -14.379  1.00  0.00            
ATOM   2006  O   PHE A 131       7.860  13.414 -14.677  1.00  0.00            
ATOM   2007  N   SER A 132       8.261  11.284 -15.198  1.00  0.00            
ATOM   2008  H   SER A 132       8.074  10.311 -15.015  1.00  0.00            
ATOM   2009  CA  SER A 132       8.869  11.641 -16.470  1.00  0.00            
ATOM   2010  HA  SER A 132       9.742  12.247 -16.238  1.00  0.00            
ATOM   2011  CB  SER A 132       9.422  10.400 -17.203  1.00  0.00            
ATOM   2012  HB2 SER A 132      10.081   9.734 -16.650  1.00  0.00            
ATOM   2013  HB3 SER A 132       8.667   9.734 -17.613  1.00  0.00            
ATOM   2014  OG  SER A 132      10.181  10.801 -18.298  1.00  0.00            
ATOM   2015  HG  SER A 132      10.420  10.030 -18.824  1.00  0.00            
ATOM   2016  C   SER A 132       7.973  12.509 -17.427  1.00  0.00            
ATOM   2017  O   SER A 132       8.534  13.398 -18.026  1.00  0.00            
ATOM   2018  N   PRO A 133       6.620  12.517 -17.391  1.00  0.00            
ATOM   2019  CD  PRO A 133       5.773  11.365 -17.035  1.00  0.00            
ATOM   2020  HD2 PRO A 133       5.564  11.558 -15.983  1.00  0.00            
ATOM   2021  HD3 PRO A 133       6.202  10.361 -16.972  1.00  0.00            
ATOM   2022  CG  PRO A 133       4.486  11.599 -17.773  1.00  0.00            
ATOM   2023  HG2 PRO A 133       3.620  11.051 -17.411  1.00  0.00            
ATOM   2024  HG3 PRO A 133       4.513  11.317 -18.826  1.00  0.00            
ATOM   2025  CB  PRO A 133       4.286  13.120 -17.738  1.00  0.00            
ATOM   2026  HB2 PRO A 133       3.858  13.494 -16.804  1.00  0.00            
ATOM   2027  HB3 PRO A 133       3.707  13.408 -18.609  1.00  0.00            
ATOM   2028  CA  PRO A 133       5.738  13.511 -17.980  1.00  0.00            
ATOM   2029  HA  PRO A 133       5.923  13.336 -19.035  1.00  0.00            
ATOM   2030  C   PRO A 133       5.969  14.964 -17.654  1.00  0.00            
ATOM   2031  O   PRO A 133       5.628  15.848 -18.444  1.00  0.00            
ATOM   2032  N   PHE A 134       6.400  15.248 -16.455  1.00  0.00            
ATOM   2033  H   PHE A 134       6.625  14.505 -15.813  1.00  0.00            
ATOM   2034  CA  PHE A 134       6.482  16.647 -15.938  1.00  0.00            
ATOM   2035  HA  PHE A 134       5.676  17.252 -16.342  1.00  0.00            
ATOM   2036  CB  PHE A 134       6.122  16.621 -14.416  1.00  0.00            
ATOM   2037  HB2 PHE A 134       7.013  16.465 -13.808  1.00  0.00            
ATOM   2038  HB3 PHE A 134       5.763  17.624 -14.171  1.00  0.00            
ATOM   2039  CG  PHE A 134       4.998  15.695 -13.903  1.00  0.00            
ATOM   2040  CD1 PHE A 134       3.800  15.527 -14.639  1.00  0.00            
ATOM   2041  HD1 PHE A 134       3.729  16.062 -15.577  1.00  0.00            
ATOM   2042  CE1 PHE A 134       2.828  14.609 -14.251  1.00  0.00            
ATOM   2043  HE1 PHE A 134       1.937  14.658 -14.851  1.00  0.00            
ATOM   2044  CZ  PHE A 134       2.930  13.965 -13.003  1.00  0.00            
ATOM   2045  HZ  PHE A 134       2.055  13.389 -12.737  1.00  0.00            
ATOM   2046  CE2 PHE A 134       4.106  14.136 -12.267  1.00  0.00            
ATOM   2047  HE2 PHE A 134       4.226  13.705 -11.284  1.00  0.00            
ATOM   2048  CD2 PHE A 134       5.132  14.910 -12.730  1.00  0.00            
ATOM   2049  HD2 PHE A 134       6.100  14.966 -12.255  1.00  0.00            
ATOM   2050  C   PHE A 134       7.816  17.376 -16.182  1.00  0.00            
ATOM   2051  O   PHE A 134       7.908  18.621 -16.389  1.00  0.00            
ATOM   2052  N   GLY A 135       8.916  16.590 -16.212  1.00  0.00            
ATOM   2053  H   GLY A 135       8.890  15.638 -15.868  1.00  0.00            
ATOM   2054  CA  GLY A 135      10.222  17.179 -16.177  1.00  0.00            
ATOM   2055  HA2 GLY A 135      10.295  17.738 -17.117  1.00  0.00            
ATOM   2056  HA3 GLY A 135      10.368  17.846 -15.318  1.00  0.00            
ATOM   2057  C   GLY A 135      11.410  16.162 -16.078  1.00  0.00            
ATOM   2058  O   GLY A 135      11.209  15.024 -15.794  1.00  0.00            
ATOM   2059  N   GLN A 136      12.579  16.562 -16.487  1.00  0.00            
ATOM   2060  H   GLN A 136      12.665  17.436 -16.980  1.00  0.00            
ATOM   2061  CA  GLN A 136      13.739  15.729 -16.618  1.00  0.00            
ATOM   2062  HA  GLN A 136      13.586  14.805 -17.181  1.00  0.00            
ATOM   2063  CB  GLN A 136      14.915  16.499 -17.264  1.00  0.00            
ATOM   2064  HB2 GLN A 136      14.637  16.994 -18.195  1.00  0.00            
ATOM   2065  HB3 GLN A 136      15.316  17.305 -16.658  1.00  0.00            
ATOM   2066  CG  GLN A 136      16.118  15.565 -17.578  1.00  0.00            
ATOM   2067  HG2 GLN A 136      16.302  14.967 -16.684  1.00  0.00            
ATOM   2068  HG3 GLN A 136      15.880  14.915 -18.424  1.00  0.00            
ATOM   2069  CD  GLN A 136      17.323  16.410 -17.903  1.00  0.00            
ATOM   2070  OE1 GLN A 136      17.396  17.191 -18.867  1.00  0.00            
ATOM   2071  NE2 GLN A 136      18.348  16.270 -17.104  1.00  0.00            
ATOM   2072 1HE2 GLN A 136      19.149  16.783 -17.437  1.00  0.00            
ATOM   2073 2HE2 GLN A 136      18.393  15.652 -16.305  1.00  0.00            
ATOM   2074  C   GLN A 136      14.203  15.282 -15.154  1.00  0.00            
ATOM   2075  O   GLN A 136      14.699  16.038 -14.323  1.00  0.00            
ATOM   2076  N   ILE A 137      13.961  14.029 -14.822  1.00  0.00            
ATOM   2077  H   ILE A 137      13.651  13.474 -15.607  1.00  0.00            
ATOM   2078  CA  ILE A 137      14.395  13.424 -13.541  1.00  0.00            
ATOM   2079  HA  ILE A 137      13.967  14.122 -12.818  1.00  0.00            
ATOM   2080  CB  ILE A 137      13.747  12.075 -13.280  1.00  0.00            
ATOM   2081  HB  ILE A 137      14.075  11.506 -14.158  1.00  0.00            
ATOM   2082  CG2 ILE A 137      14.214  11.304 -12.017  1.00  0.00            
ATOM   2083 1HG2 ILE A 137      14.094  11.951 -11.143  1.00  0.00            
ATOM   2084 2HG2 ILE A 137      13.542  10.442 -11.937  1.00  0.00            
ATOM   2085 3HG2 ILE A 137      15.251  10.970 -11.959  1.00  0.00            
ATOM   2086  CG1 ILE A 137      12.188  11.980 -13.482  1.00  0.00            
ATOM   2087 2HG1 ILE A 137      11.735  12.423 -12.589  1.00  0.00            
ATOM   2088 3HG1 ILE A 137      11.925  12.595 -14.336  1.00  0.00            
ATOM   2089  CD1 ILE A 137      11.673  10.573 -13.710  1.00  0.00            
ATOM   2090 1HD1 ILE A 137      11.614   9.958 -12.810  1.00  0.00            
ATOM   2091 2HD1 ILE A 137      10.659  10.733 -14.081  1.00  0.00            
ATOM   2092 3HD1 ILE A 137      12.210  10.036 -14.488  1.00  0.00            
ATOM   2093  C   ILE A 137      15.929  13.303 -13.376  1.00  0.00            
ATOM   2094  O   ILE A 137      16.606  12.899 -14.338  1.00  0.00            
ATOM   2095  N   MET A 138      16.467  13.576 -12.170  1.00  0.00            
ATOM   2096  H   MET A 138      15.857  13.862 -11.425  1.00  0.00            
ATOM   2097  CA  MET A 138      17.900  13.620 -11.859  1.00  0.00            
ATOM   2098  HA  MET A 138      18.468  13.437 -12.760  1.00  0.00            
ATOM   2099  CB  MET A 138      18.189  15.015 -11.357  1.00  0.00            
ATOM   2100  HB2 MET A 138      17.632  15.402 -10.504  1.00  0.00            
ATOM   2101  HB3 MET A 138      19.198  14.958 -10.973  1.00  0.00            
ATOM   2102  CG  MET A 138      18.112  15.952 -12.474  1.00  0.00            
ATOM   2103  HG2 MET A 138      17.090  15.875 -12.821  1.00  0.00            
ATOM   2104  HG3 MET A 138      18.268  16.944 -12.048  1.00  0.00            
ATOM   2105  SD  MET A 138      19.380  15.720 -13.810  1.00  0.00            
ATOM   2106  CE  MET A 138      20.784  16.186 -12.804  1.00  0.00            
ATOM   2107  HE1 MET A 138      20.717  17.197 -12.392  1.00  0.00            
ATOM   2108  HE2 MET A 138      20.905  15.477 -11.975  1.00  0.00            
ATOM   2109  HE3 MET A 138      21.663  16.026 -13.436  1.00  0.00            
ATOM   2110  C   MET A 138      18.271  12.507 -10.848  1.00  0.00            
ATOM   2111  O   MET A 138      19.205  11.789 -11.023  1.00  0.00            
ATOM   2112  N   GLU A 139      17.331  12.244  -9.898  1.00  0.00            
ATOM   2113  H   GLU A 139      16.538  12.854  -9.872  1.00  0.00            
ATOM   2114  CA  GLU A 139      17.324  11.066  -8.969  1.00  0.00            
ATOM   2115  HA  GLU A 139      17.759  10.194  -9.470  1.00  0.00            
ATOM   2116  CB  GLU A 139      18.166  11.368  -7.730  1.00  0.00            
ATOM   2117  HB2 GLU A 139      19.155  11.424  -8.177  1.00  0.00            
ATOM   2118  HB3 GLU A 139      17.891  12.307  -7.247  1.00  0.00            
ATOM   2119  CG  GLU A 139      18.243  10.380  -6.576  1.00  0.00            
ATOM   2120  HG2 GLU A 139      17.442  10.625  -5.871  1.00  0.00            
ATOM   2121  HG3 GLU A 139      18.055   9.357  -6.903  1.00  0.00            
ATOM   2122  CD  GLU A 139      19.641  10.356  -5.907  1.00  0.00            
ATOM   2123  OE1 GLU A 139      20.254  11.422  -5.644  1.00  0.00            
ATOM   2124  OE2 GLU A 139      20.207   9.309  -5.509  1.00  0.00            
ATOM   2125  C   GLU A 139      15.930  10.642  -8.569  1.00  0.00            
ATOM   2126  O   GLU A 139      14.988  11.396  -8.507  1.00  0.00            
ATOM   2127  N   ILE A 140      15.822   9.385  -8.223  1.00  0.00            
ATOM   2128  H   ILE A 140      16.647   8.805  -8.161  1.00  0.00            
ATOM   2129  CA  ILE A 140      14.569   8.745  -7.703  1.00  0.00            
ATOM   2130  HA  ILE A 140      13.795   9.454  -7.415  1.00  0.00            
ATOM   2131  CB  ILE A 140      13.966   7.690  -8.669  1.00  0.00            
ATOM   2132  HB  ILE A 140      14.562   6.788  -8.747  1.00  0.00            
ATOM   2133  CG2 ILE A 140      12.613   7.139  -8.020  1.00  0.00            
ATOM   2134 1HG2 ILE A 140      12.045   6.611  -8.780  1.00  0.00            
ATOM   2135 2HG2 ILE A 140      12.866   6.465  -7.199  1.00  0.00            
ATOM   2136 3HG2 ILE A 140      11.950   7.918  -7.654  1.00  0.00            
ATOM   2137  CG1 ILE A 140      13.714   8.276 -10.016  1.00  0.00            
ATOM   2138 2HG1 ILE A 140      12.919   9.013  -9.897  1.00  0.00            
ATOM   2139 3HG1 ILE A 140      14.562   8.876 -10.354  1.00  0.00            
ATOM   2140  CD1 ILE A 140      13.258   7.230 -11.094  1.00  0.00            
ATOM   2141 1HD1 ILE A 140      12.211   7.011 -10.912  1.00  0.00            
ATOM   2142 2HD1 ILE A 140      13.446   7.718 -12.047  1.00  0.00            
ATOM   2143 3HD1 ILE A 140      13.945   6.389 -10.979  1.00  0.00            
ATOM   2144  C   ILE A 140      15.034   7.994  -6.413  1.00  0.00            
ATOM   2145  O   ILE A 140      16.114   7.343  -6.334  1.00  0.00            
ATOM   2146  N   ARG A 141      14.195   8.103  -5.364  1.00  0.00            
ATOM   2147  H   ARG A 141      13.463   8.807  -5.436  1.00  0.00            
ATOM   2148  CA  ARG A 141      14.228   7.369  -4.103  1.00  0.00            
ATOM   2149  HA  ARG A 141      14.726   6.417  -4.280  1.00  0.00            
ATOM   2150  CB  ARG A 141      15.036   8.155  -3.123  1.00  0.00            
ATOM   2151  HB2 ARG A 141      14.466   9.077  -3.040  1.00  0.00            
ATOM   2152  HB3 ARG A 141      15.069   7.631  -2.169  1.00  0.00            
ATOM   2153  CG  ARG A 141      16.468   8.366  -3.525  1.00  0.00            
ATOM   2154  HG2 ARG A 141      17.024   7.438  -3.665  1.00  0.00            
ATOM   2155  HG3 ARG A 141      16.598   8.937  -4.449  1.00  0.00            
ATOM   2156  CD  ARG A 141      17.148   9.038  -2.346  1.00  0.00            
ATOM   2157  HD2 ARG A 141      16.442   9.690  -1.841  1.00  0.00            
ATOM   2158  HD3 ARG A 141      17.389   8.288  -1.607  1.00  0.00            
ATOM   2159  NE  ARG A 141      18.422   9.662  -2.812  1.00  0.00            
ATOM   2160  HE  ARG A 141      18.861   9.112  -3.538  1.00  0.00            
ATOM   2161  CZ  ARG A 141      19.213  10.583  -2.247  1.00  0.00            
ATOM   2162  NH1 ARG A 141      18.908  11.237  -1.179  1.00  0.00            
ATOM   2163 1HH1 ARG A 141      17.962  11.092  -0.855  1.00  0.00            
ATOM   2164 2HH1 ARG A 141      19.495  11.903  -0.703  1.00  0.00            
ATOM   2165  NH2 ARG A 141      20.397  10.799  -2.789  1.00  0.00            
ATOM   2166 1HH2 ARG A 141      20.693  10.339  -3.641  1.00  0.00            
ATOM   2167 2HH2 ARG A 141      20.980  11.517  -2.412  1.00  0.00            
ATOM   2168  C   ARG A 141      12.851   6.918  -3.559  1.00  0.00            
ATOM   2169  O   ARG A 141      12.033   7.793  -3.354  1.00  0.00            
ATOM   2170  N   VAL A 142      12.591   5.584  -3.326  1.00  0.00            
ATOM   2171  H   VAL A 142      13.357   4.942  -3.491  1.00  0.00            
ATOM   2172  CA  VAL A 142      11.415   4.942  -2.885  1.00  0.00            
ATOM   2173  HA  VAL A 142      10.706   5.761  -2.832  1.00  0.00            
ATOM   2174  CB  VAL A 142      10.826   4.026  -4.046  1.00  0.00            
ATOM   2175  HB  VAL A 142      11.395   3.098  -4.121  1.00  0.00            
ATOM   2176  CG1 VAL A 142       9.467   3.573  -3.563  1.00  0.00            
ATOM   2177 1HG1 VAL A 142       8.861   3.113  -4.352  1.00  0.00            
ATOM   2178 2HG1 VAL A 142       9.679   2.810  -2.825  1.00  0.00            
ATOM   2179 3HG1 VAL A 142       8.939   4.455  -3.191  1.00  0.00            
ATOM   2180  CG2 VAL A 142      10.743   4.700  -5.382  1.00  0.00            
ATOM   2181 1HG2 VAL A 142      10.497   3.926  -6.108  1.00  0.00            
ATOM   2182 2HG2 VAL A 142       9.964   5.450  -5.401  1.00  0.00            
ATOM   2183 3HG2 VAL A 142      11.742   5.036  -5.671  1.00  0.00            
ATOM   2184  C   VAL A 142      11.683   4.121  -1.596  1.00  0.00            
ATOM   2185  O   VAL A 142      12.484   3.203  -1.673  1.00  0.00            
ATOM   2186  N   PHE A 143      11.036   4.384  -0.447  1.00  0.00            
ATOM   2187  H   PHE A 143      10.365   5.129  -0.431  1.00  0.00            
ATOM   2188  CA  PHE A 143      11.244   3.666   0.823  1.00  0.00            
ATOM   2189  HA  PHE A 143      11.900   2.820   0.606  1.00  0.00            
ATOM   2190  CB  PHE A 143      11.903   4.620   1.858  1.00  0.00            
ATOM   2191  HB2 PHE A 143      11.244   5.474   2.005  1.00  0.00            
ATOM   2192  HB3 PHE A 143      12.113   4.213   2.845  1.00  0.00            
ATOM   2193  CG  PHE A 143      13.245   5.226   1.424  1.00  0.00            
ATOM   2194  CD1 PHE A 143      13.251   6.523   1.032  1.00  0.00            
ATOM   2195  HD1 PHE A 143      12.336   7.106   1.022  1.00  0.00            
ATOM   2196  CE1 PHE A 143      14.391   7.075   0.420  1.00  0.00            
ATOM   2197  HE1 PHE A 143      14.308   8.057  -0.016  1.00  0.00            
ATOM   2198  CZ  PHE A 143      15.580   6.305   0.176  1.00  0.00            
ATOM   2199  HZ  PHE A 143      16.498   6.729  -0.196  1.00  0.00            
ATOM   2200  CE2 PHE A 143      15.545   4.940   0.539  1.00  0.00            
ATOM   2201  HE2 PHE A 143      16.368   4.259   0.390  1.00  0.00            
ATOM   2202  CD2 PHE A 143      14.417   4.401   1.212  1.00  0.00            
ATOM   2203  HD2 PHE A 143      14.404   3.393   1.591  1.00  0.00            
ATOM   2204  C   PHE A 143       9.864   3.052   1.246  1.00  0.00            
ATOM   2205  O   PHE A 143       9.213   3.589   2.160  1.00  0.00            
ATOM   2206  N   PRO A 144       9.450   1.840   0.776  1.00  0.00            
ATOM   2207  CD  PRO A 144      10.178   1.053  -0.175  1.00  0.00            
ATOM   2208  HD2 PRO A 144      11.248   1.007   0.025  1.00  0.00            
ATOM   2209  HD3 PRO A 144       9.968   1.435  -1.181  1.00  0.00            
ATOM   2210  CG  PRO A 144       9.622  -0.287   0.054  1.00  0.00            
ATOM   2211  HG2 PRO A 144       9.893  -0.792   0.977  1.00  0.00            
ATOM   2212  HG3 PRO A 144       9.804  -1.000  -0.761  1.00  0.00            
ATOM   2213  CB  PRO A 144       8.139   0.013   0.165  1.00  0.00            
ATOM   2214  HB2 PRO A 144       7.572  -0.784   0.642  1.00  0.00            
ATOM   2215  HB3 PRO A 144       7.689   0.200  -0.816  1.00  0.00            
ATOM   2216  CA  PRO A 144       8.146   1.243   1.071  1.00  0.00            
ATOM   2217  HA  PRO A 144       7.313   1.878   0.774  1.00  0.00            
ATOM   2218  C   PRO A 144       7.905   1.005   2.564  1.00  0.00            
ATOM   2219  O   PRO A 144       6.762   0.924   2.973  1.00  0.00            
ATOM   2220  N   ASP A 145       9.013   0.789   3.317  1.00  0.00            
ATOM   2221  H   ASP A 145       9.963   0.767   2.958  1.00  0.00            
ATOM   2222  CA  ASP A 145       8.984   0.456   4.779  1.00  0.00            
ATOM   2223  HA  ASP A 145       8.147  -0.193   5.007  1.00  0.00            
ATOM   2224  CB  ASP A 145      10.151  -0.375   5.286  1.00  0.00            
ATOM   2225  HB2 ASP A 145       9.818  -0.722   6.263  1.00  0.00            
ATOM   2226  HB3 ASP A 145      10.111  -1.217   4.599  1.00  0.00            
ATOM   2227  CG  ASP A 145      11.548   0.243   5.280  1.00  0.00            
ATOM   2228  OD1 ASP A 145      12.422  -0.380   5.829  1.00  0.00            
ATOM   2229  OD2 ASP A 145      11.811   1.342   4.699  1.00  0.00            
ATOM   2230  C   ASP A 145       8.799   1.734   5.648  1.00  0.00            
ATOM   2231  O   ASP A 145       8.059   1.779   6.625  1.00  0.00            
ATOM   2232  N   LYS A 146       9.459   2.824   5.248  1.00  0.00            
ATOM   2233  H   LYS A 146      10.191   2.680   4.559  1.00  0.00            
ATOM   2234  CA  LYS A 146       9.289   4.184   5.817  1.00  0.00            
ATOM   2235  HA  LYS A 146       9.143   4.152   6.899  1.00  0.00            
ATOM   2236  CB  LYS A 146      10.499   5.008   5.527  1.00  0.00            
ATOM   2237  HB2 LYS A 146      10.482   5.063   4.442  1.00  0.00            
ATOM   2238  HB3 LYS A 146      10.305   5.993   5.954  1.00  0.00            
ATOM   2239  CG  LYS A 146      11.896   4.498   5.987  1.00  0.00            
ATOM   2240  HG2 LYS A 146      12.324   3.851   5.227  1.00  0.00            
ATOM   2241  HG3 LYS A 146      12.505   5.401   6.092  1.00  0.00            
ATOM   2242  CD  LYS A 146      11.844   3.745   7.299  1.00  0.00            
ATOM   2243  HD2 LYS A 146      11.130   2.927   7.193  1.00  0.00            
ATOM   2244  HD3 LYS A 146      12.859   3.358   7.365  1.00  0.00            
ATOM   2245  CE  LYS A 146      11.624   4.651   8.538  1.00  0.00            
ATOM   2246  HE2 LYS A 146      10.824   5.354   8.332  1.00  0.00            
ATOM   2247  HE3 LYS A 146      11.302   4.066   9.402  1.00  0.00            
ATOM   2248  NZ  LYS A 146      12.823   5.376   8.985  1.00  0.00            
ATOM   2249  HZ1 LYS A 146      12.591   5.973   9.770  1.00  0.00            
ATOM   2250  HZ2 LYS A 146      13.577   4.783   9.304  1.00  0.00            
ATOM   2251  HZ3 LYS A 146      13.313   5.911   8.280  1.00  0.00            
ATOM   2252  C   LYS A 146       8.018   4.879   5.333  1.00  0.00            
ATOM   2253  O   LYS A 146       7.498   5.732   5.997  1.00  0.00            
ATOM   2254  N   GLY A 147       7.502   4.462   4.200  1.00  0.00            
ATOM   2255  H   GLY A 147       7.919   3.674   3.734  1.00  0.00            
ATOM   2256  CA  GLY A 147       6.234   4.889   3.583  1.00  0.00            
ATOM   2257  HA2 GLY A 147       5.987   4.110   2.865  1.00  0.00            
ATOM   2258  HA3 GLY A 147       5.536   4.942   4.408  1.00  0.00            
ATOM   2259  C   GLY A 147       6.426   6.299   3.047  1.00  0.00            
ATOM   2260  O   GLY A 147       5.570   7.171   3.271  1.00  0.00            
ATOM   2261  N   TYR A 148       7.460   6.557   2.181  1.00  0.00            
ATOM   2262  H   TYR A 148       8.084   5.770   2.066  1.00  0.00            
ATOM   2263  CA  TYR A 148       7.605   7.754   1.346  1.00  0.00            
ATOM   2264  HA  TYR A 148       6.573   7.891   1.018  1.00  0.00            
ATOM   2265  CB  TYR A 148       7.887   9.062   2.195  1.00  0.00            
ATOM   2266  HB2 TYR A 148       8.263   9.813   1.497  1.00  0.00            
ATOM   2267  HB3 TYR A 148       6.988   9.530   2.589  1.00  0.00            
ATOM   2268  CG  TYR A 148       8.924   8.808   3.261  1.00  0.00            
ATOM   2269  CD1 TYR A 148      10.258   8.505   3.005  1.00  0.00            
ATOM   2270  HD1 TYR A 148      10.518   8.460   1.956  1.00  0.00            
ATOM   2271  CE1 TYR A 148      11.226   8.326   3.993  1.00  0.00            
ATOM   2272  HE1 TYR A 148      12.265   8.162   3.765  1.00  0.00            
ATOM   2273  CZ  TYR A 148      10.838   8.484   5.359  1.00  0.00            
ATOM   2274  OH  TYR A 148      11.712   8.512   6.326  1.00  0.00            
ATOM   2275  HH  TYR A 148      11.417   8.674   7.220  1.00  0.00            
ATOM   2276  CE2 TYR A 148       9.475   8.781   5.682  1.00  0.00            
ATOM   2277  HE2 TYR A 148       9.150   8.899   6.715  1.00  0.00            
ATOM   2278  CD2 TYR A 148       8.508   8.877   4.646  1.00  0.00            
ATOM   2279  HD2 TYR A 148       7.487   9.178   4.815  1.00  0.00            
ATOM   2280  C   TYR A 148       8.473   7.544   0.088  1.00  0.00            
ATOM   2281  O   TYR A 148       9.167   6.510  -0.150  1.00  0.00            
ATOM   2282  N   SER A 149       8.395   8.538  -0.812  1.00  0.00            
ATOM   2283  H   SER A 149       7.883   9.376  -0.571  1.00  0.00            
ATOM   2284  CA  SER A 149       9.207   8.562  -2.054  1.00  0.00            
ATOM   2285  HA  SER A 149      10.101   7.962  -1.959  1.00  0.00            
ATOM   2286  CB  SER A 149       8.454   7.885  -3.271  1.00  0.00            
ATOM   2287  HB2 SER A 149       9.025   7.915  -4.201  1.00  0.00            
ATOM   2288  HB3 SER A 149       8.392   6.823  -3.013  1.00  0.00            
ATOM   2289  OG  SER A 149       7.159   8.412  -3.507  1.00  0.00            
ATOM   2290  HG  SER A 149       6.511   8.100  -2.869  1.00  0.00            
ATOM   2291  C   SER A 149       9.649   9.984  -2.361  1.00  0.00            
ATOM   2292  O   SER A 149       8.943  10.961  -2.142  1.00  0.00            
ATOM   2293  N   PHE A 150      10.881  10.190  -2.767  1.00  0.00            
ATOM   2294  H   PHE A 150      11.549   9.447  -2.844  1.00  0.00            
ATOM   2295  CA  PHE A 150      11.295  11.430  -3.424  1.00  0.00            
ATOM   2296  HA  PHE A 150      10.490  12.160  -3.337  1.00  0.00            
ATOM   2297  CB  PHE A 150      12.589  12.068  -2.792  1.00  0.00            
ATOM   2298  HB2 PHE A 150      13.472  11.475  -3.032  1.00  0.00            
ATOM   2299  HB3 PHE A 150      12.687  13.101  -3.117  1.00  0.00            
ATOM   2300  CG  PHE A 150      12.567  12.169  -1.285  1.00  0.00            
ATOM   2301  CD1 PHE A 150      12.946  11.015  -0.603  1.00  0.00            
ATOM   2302  HD1 PHE A 150      13.183  10.093  -1.115  1.00  0.00            
ATOM   2303  CE1 PHE A 150      12.990  11.048   0.763  1.00  0.00            
ATOM   2304  HE1 PHE A 150      13.290  10.209   1.368  1.00  0.00            
ATOM   2305  CZ  PHE A 150      12.800  12.228   1.434  1.00  0.00            
ATOM   2306  HZ  PHE A 150      12.935  12.196   2.501  1.00  0.00            
ATOM   2307  CE2 PHE A 150      12.619  13.381   0.801  1.00  0.00            
ATOM   2308  HE2 PHE A 150      12.418  14.242   1.423  1.00  0.00            
ATOM   2309  CD2 PHE A 150      12.471  13.407  -0.584  1.00  0.00            
ATOM   2310  HD2 PHE A 150      12.399  14.308  -1.178  1.00  0.00            
ATOM   2311  C   PHE A 150      11.552  11.294  -4.941  1.00  0.00            
ATOM   2312  O   PHE A 150      11.809  10.191  -5.497  1.00  0.00            
ATOM   2313  N   VAL A 151      11.556  12.408  -5.630  1.00  0.00            
ATOM   2314  H   VAL A 151      11.290  13.261  -5.147  1.00  0.00            
ATOM   2315  CA  VAL A 151      12.119  12.544  -6.907  1.00  0.00            
ATOM   2316  HA  VAL A 151      12.889  11.793  -7.078  1.00  0.00            
ATOM   2317  CB  VAL A 151      11.121  12.205  -8.056  1.00  0.00            
ATOM   2318  HB  VAL A 151      10.855  11.166  -7.844  1.00  0.00            
ATOM   2319  CG1 VAL A 151       9.851  13.025  -8.048  1.00  0.00            
ATOM   2320 1HG1 VAL A 151       9.922  14.095  -8.199  1.00  0.00            
ATOM   2321 2HG1 VAL A 151       9.294  12.594  -8.885  1.00  0.00            
ATOM   2322 3HG1 VAL A 151       9.416  12.832  -7.059  1.00  0.00            
ATOM   2323  CG2 VAL A 151      11.678  12.218  -9.438  1.00  0.00            
ATOM   2324 1HG2 VAL A 151      11.027  11.766 -10.190  1.00  0.00            
ATOM   2325 2HG2 VAL A 151      11.998  13.227  -9.703  1.00  0.00            
ATOM   2326 3HG2 VAL A 151      12.466  11.470  -9.341  1.00  0.00            
ATOM   2327  C   VAL A 151      12.698  13.949  -7.048  1.00  0.00            
ATOM   2328  O   VAL A 151      12.051  14.905  -6.762  1.00  0.00            
ATOM   2329  N   ARG A 152      13.935  14.020  -7.515  1.00  0.00            
ATOM   2330  H   ARG A 152      14.337  13.143  -7.787  1.00  0.00            
ATOM   2331  CA  ARG A 152      14.691  15.308  -7.845  1.00  0.00            
ATOM   2332  HA  ARG A 152      14.148  16.128  -7.371  1.00  0.00            
ATOM   2333  CB  ARG A 152      16.096  15.300  -7.138  1.00  0.00            
ATOM   2334  HB2 ARG A 152      16.003  15.175  -6.057  1.00  0.00            
ATOM   2335  HB3 ARG A 152      16.649  14.431  -7.497  1.00  0.00            
ATOM   2336  CG  ARG A 152      17.026  16.578  -7.254  1.00  0.00            
ATOM   2337  HG2 ARG A 152      17.100  16.808  -8.311  1.00  0.00            
ATOM   2338  HG3 ARG A 152      16.488  17.504  -7.026  1.00  0.00            
ATOM   2339  CD  ARG A 152      18.379  16.562  -6.510  1.00  0.00            
ATOM   2340  HD2 ARG A 152      18.958  17.461  -6.661  1.00  0.00            
ATOM   2341  HD3 ARG A 152      17.986  16.566  -5.483  1.00  0.00            
ATOM   2342  NE  ARG A 152      19.159  15.306  -6.763  1.00  0.00            
ATOM   2343  HE  ARG A 152      19.129  14.621  -6.024  1.00  0.00            
ATOM   2344  CZ  ARG A 152      20.193  15.045  -7.526  1.00  0.00            
ATOM   2345  NH1 ARG A 152      20.714  15.851  -8.365  1.00  0.00            
ATOM   2346 1HH1 ARG A 152      20.274  16.759  -8.425  1.00  0.00            
ATOM   2347 2HH1 ARG A 152      21.364  15.484  -9.041  1.00  0.00            
ATOM   2348  NH2 ARG A 152      20.841  13.911  -7.345  1.00  0.00            
ATOM   2349 1HH2 ARG A 152      20.459  13.226  -6.711  1.00  0.00            
ATOM   2350 2HH2 ARG A 152      21.632  13.771  -7.948  1.00  0.00            
ATOM   2351  C   ARG A 152      14.678  15.628  -9.371  1.00  0.00            
ATOM   2352  O   ARG A 152      14.909  14.748 -10.191  1.00  0.00            
ATOM   2353  N   PHE A 153      14.528  16.837  -9.748  1.00  0.00            
ATOM   2354  H   PHE A 153      14.508  17.591  -9.082  1.00  0.00            
ATOM   2355  CA  PHE A 153      14.434  17.307 -11.111  1.00  0.00            
ATOM   2356  HA  PHE A 153      14.269  16.446 -11.754  1.00  0.00            
ATOM   2357  CB  PHE A 153      13.174  18.211 -11.277  1.00  0.00            
ATOM   2358  HB2 PHE A 153      13.015  18.818 -10.387  1.00  0.00            
ATOM   2359  HB3 PHE A 153      13.307  18.894 -12.117  1.00  0.00            
ATOM   2360  CG  PHE A 153      11.871  17.392 -11.444  1.00  0.00            
ATOM   2361  CD1 PHE A 153      10.952  17.316 -10.341  1.00  0.00            
ATOM   2362  HD1 PHE A 153      11.271  17.796  -9.423  1.00  0.00            
ATOM   2363  CE1 PHE A 153       9.780  16.628 -10.470  1.00  0.00            
ATOM   2364  HE1 PHE A 153       9.082  16.592  -9.648  1.00  0.00            
ATOM   2365  CZ  PHE A 153       9.446  16.016 -11.750  1.00  0.00            
ATOM   2366  HZ  PHE A 153       8.477  15.573 -11.923  1.00  0.00            
ATOM   2367  CE2 PHE A 153      10.332  16.114 -12.828  1.00  0.00            
ATOM   2368  HE2 PHE A 153      10.138  15.621 -13.765  1.00  0.00            
ATOM   2369  CD2 PHE A 153      11.546  16.808 -12.664  1.00  0.00            
ATOM   2370  HD2 PHE A 153      12.216  16.780 -13.524  1.00  0.00            
ATOM   2371  C   PHE A 153      15.736  18.102 -11.511  1.00  0.00            
ATOM   2372  O   PHE A 153      16.655  18.262 -10.654  1.00  0.00            
ATOM   2373  N   ASN A 154      15.819  18.581 -12.758  1.00  0.00            
ATOM   2374  H   ASN A 154      15.134  18.303 -13.448  1.00  0.00            
ATOM   2375  CA  ASN A 154      16.884  19.483 -13.234  1.00  0.00            
ATOM   2376  HA  ASN A 154      17.684  19.462 -12.487  1.00  0.00            
ATOM   2377  CB  ASN A 154      17.373  19.020 -14.675  1.00  0.00            
ATOM   2378  HB2 ASN A 154      17.354  17.933 -14.729  1.00  0.00            
ATOM   2379  HB3 ASN A 154      16.630  19.451 -15.349  1.00  0.00            
ATOM   2380  CG  ASN A 154      18.711  19.545 -15.032  1.00  0.00            
ATOM   2381  OD1 ASN A 154      19.591  19.602 -14.181  1.00  0.00            
ATOM   2382  ND2 ASN A 154      19.060  19.955 -16.222  1.00  0.00            
ATOM   2383 1HD2 ASN A 154      19.986  20.323 -16.359  1.00  0.00            
ATOM   2384 2HD2 ASN A 154      18.321  20.049 -16.907  1.00  0.00            
ATOM   2385  C   ASN A 154      16.429  20.936 -13.331  1.00  0.00            
ATOM   2386  O   ASN A 154      17.343  21.778 -13.570  1.00  0.00            
ATOM   2387  N   SER A 155      15.202  21.253 -12.976  1.00  0.00            
ATOM   2388  H   SER A 155      14.520  20.528 -12.822  1.00  0.00            
ATOM   2389  CA  SER A 155      14.808  22.652 -12.693  1.00  0.00            
ATOM   2390  HA  SER A 155      15.660  23.242 -12.376  1.00  0.00            
ATOM   2391  CB  SER A 155      14.394  23.355 -14.050  1.00  0.00            
ATOM   2392  HB2 SER A 155      14.384  24.429 -13.921  1.00  0.00            
ATOM   2393  HB3 SER A 155      15.070  23.028 -14.843  1.00  0.00            
ATOM   2394  OG  SER A 155      13.099  22.933 -14.510  1.00  0.00            
ATOM   2395  HG  SER A 155      13.161  22.895 -15.467  1.00  0.00            
ATOM   2396  C   SER A 155      13.738  22.758 -11.651  1.00  0.00            
ATOM   2397  O   SER A 155      12.976  21.846 -11.481  1.00  0.00            
ATOM   2398  N   HIE A 156      13.800  23.854 -10.872  1.00  0.00            
ATOM   2399  H   HIE A 156      14.552  24.516 -10.964  1.00  0.00            
ATOM   2400  CA  HIE A 156      12.712  24.323  -9.938  1.00  0.00            
ATOM   2401  HA  HIE A 156      12.675  23.590  -9.135  1.00  0.00            
ATOM   2402  CB  HIE A 156      13.218  25.601  -9.321  1.00  0.00            
ATOM   2403  HB2 HIE A 156      14.141  25.329  -8.806  1.00  0.00            
ATOM   2404  HB3 HIE A 156      13.532  26.367 -10.040  1.00  0.00            
ATOM   2405  CG  HIE A 156      12.240  26.298  -8.354  1.00  0.00            
ATOM   2406  ND1 HIE A 156      11.413  27.361  -8.598  1.00  0.00            
ATOM   2407  CE1 HIE A 156      10.852  27.731  -7.422  1.00  0.00            
ATOM   2408  HE1 HIE A 156      10.141  28.539  -7.315  1.00  0.00            
ATOM   2409  NE2 HIE A 156      11.316  26.968  -6.415  1.00  0.00            
ATOM   2410  HE2 HIE A 156      11.079  27.123  -5.457  1.00  0.00            
ATOM   2411  CD2 HIE A 156      12.086  25.946  -7.035  1.00  0.00            
ATOM   2412  HD2 HIE A 156      12.536  25.140  -6.462  1.00  0.00            
ATOM   2413  C   HIE A 156      11.293  24.381 -10.672  1.00  0.00            
ATOM   2414  O   HIE A 156      10.316  23.826 -10.142  1.00  0.00            
ATOM   2415  N   GLU A 157      11.257  24.876 -11.885  1.00  0.00            
ATOM   2416  H   GLU A 157      12.065  25.400 -12.172  1.00  0.00            
ATOM   2417  CA  GLU A 157      10.080  24.966 -12.778  1.00  0.00            
ATOM   2418  HA  GLU A 157       9.317  25.555 -12.289  1.00  0.00            
ATOM   2419  CB  GLU A 157      10.353  25.543 -14.166  1.00  0.00            
ATOM   2420  HB2 GLU A 157      11.167  24.994 -14.644  1.00  0.00            
ATOM   2421  HB3 GLU A 157       9.468  25.601 -14.795  1.00  0.00            
ATOM   2422  CG  GLU A 157      10.854  27.033 -13.992  1.00  0.00            
ATOM   2423  HG2 GLU A 157      10.840  27.422 -15.018  1.00  0.00            
ATOM   2424  HG3 GLU A 157      10.136  27.538 -13.335  1.00  0.00            
ATOM   2425  CD  GLU A 157      12.203  27.291 -13.408  1.00  0.00            
ATOM   2426  OE1 GLU A 157      13.029  26.387 -13.359  1.00  0.00            
ATOM   2427  OE2 GLU A 157      12.455  28.481 -13.099  1.00  0.00            
ATOM   2428  C   GLU A 157       9.375  23.587 -13.071  1.00  0.00            
ATOM   2429  O   GLU A 157       8.204  23.525 -12.876  1.00  0.00            
ATOM   2430  N   SER A 158      10.217  22.575 -13.436  1.00  0.00            
ATOM   2431  H   SER A 158      11.216  22.721 -13.541  1.00  0.00            
ATOM   2432  CA  SER A 158       9.840  21.181 -13.524  1.00  0.00            
ATOM   2433  HA  SER A 158       9.083  21.100 -14.303  1.00  0.00            
ATOM   2434  CB  SER A 158      11.001  20.260 -13.808  1.00  0.00            
ATOM   2435  HB2 SER A 158      11.674  20.189 -12.953  1.00  0.00            
ATOM   2436  HB3 SER A 158      10.626  19.239 -13.934  1.00  0.00            
ATOM   2437  OG  SER A 158      11.568  20.704 -14.971  1.00  0.00            
ATOM   2438  HG  SER A 158      11.889  21.592 -14.776  1.00  0.00            
ATOM   2439  C   SER A 158       9.221  20.640 -12.253  1.00  0.00            
ATOM   2440  O   SER A 158       8.182  19.943 -12.247  1.00  0.00            
ATOM   2441  N   ALA A 159       9.818  21.001 -11.063  1.00  0.00            
ATOM   2442  H   ALA A 159      10.732  21.438 -11.101  1.00  0.00            
ATOM   2443  CA  ALA A 159       9.413  20.471  -9.769  1.00  0.00            
ATOM   2444  HA  ALA A 159       9.326  19.383  -9.808  1.00  0.00            
ATOM   2445  CB  ALA A 159      10.462  20.850  -8.722  1.00  0.00            
ATOM   2446  HB1 ALA A 159      11.428  20.454  -9.030  1.00  0.00            
ATOM   2447  HB2 ALA A 159      10.587  21.920  -8.579  1.00  0.00            
ATOM   2448  HB3 ALA A 159      10.181  20.347  -7.804  1.00  0.00            
ATOM   2449  C   ALA A 159       8.089  21.142  -9.427  1.00  0.00            
ATOM   2450  O   ALA A 159       7.218  20.488  -8.932  1.00  0.00            
ATOM   2451  N   ALA A 160       8.000  22.449  -9.611  1.00  0.00            
ATOM   2452  H   ALA A 160       8.781  23.004  -9.941  1.00  0.00            
ATOM   2453  CA  ALA A 160       6.788  23.216  -9.397  1.00  0.00            
ATOM   2454  HA  ALA A 160       6.531  23.228  -8.335  1.00  0.00            
ATOM   2455  CB  ALA A 160       7.073  24.678  -9.708  1.00  0.00            
ATOM   2456  HB1 ALA A 160       7.851  25.047  -9.038  1.00  0.00            
ATOM   2457  HB2 ALA A 160       7.422  24.732 -10.735  1.00  0.00            
ATOM   2458  HB3 ALA A 160       6.246  25.380  -9.743  1.00  0.00            
ATOM   2459  C   ALA A 160       5.682  22.666 -10.266  1.00  0.00            
ATOM   2460  O   ALA A 160       4.510  22.692  -9.806  1.00  0.00            
ATOM   2461  N   HIE A 161       5.981  22.135 -11.406  1.00  0.00            
ATOM   2462  H   HIE A 161       6.923  22.180 -11.755  1.00  0.00            
ATOM   2463  CA  HIE A 161       5.067  21.454 -12.285  1.00  0.00            
ATOM   2464  HA  HIE A 161       4.109  21.973 -12.209  1.00  0.00            
ATOM   2465  CB  HIE A 161       5.539  21.555 -13.774  1.00  0.00            
ATOM   2466  HB2 HIE A 161       5.702  22.603 -14.005  1.00  0.00            
ATOM   2467  HB3 HIE A 161       6.458  21.016 -13.995  1.00  0.00            
ATOM   2468  CG  HIE A 161       4.483  21.058 -14.747  1.00  0.00            
ATOM   2469  ND1 HIE A 161       3.255  21.688 -15.073  1.00  0.00            
ATOM   2470  CE1 HIE A 161       2.723  20.873 -16.065  1.00  0.00            
ATOM   2471  HE1 HIE A 161       1.740  20.944 -16.510  1.00  0.00            
ATOM   2472  NE2 HIE A 161       3.655  19.967 -16.379  1.00  0.00            
ATOM   2473  HE2 HIE A 161       3.506  19.283 -17.102  1.00  0.00            
ATOM   2474  CD2 HIE A 161       4.726  20.052 -15.583  1.00  0.00            
ATOM   2475  HD2 HIE A 161       5.649  19.516 -15.712  1.00  0.00            
ATOM   2476  C   HIE A 161       4.694  20.069 -11.879  1.00  0.00            
ATOM   2477  O   HIE A 161       3.573  19.612 -11.994  1.00  0.00            
ATOM   2478  N   ALA A 162       5.618  19.423 -11.153  1.00  0.00            
ATOM   2479  H   ALA A 162       6.545  19.803 -11.044  1.00  0.00            
ATOM   2480  CA  ALA A 162       5.376  18.042 -10.540  1.00  0.00            
ATOM   2481  HA  ALA A 162       4.879  17.502 -11.350  1.00  0.00            
ATOM   2482  CB  ALA A 162       6.664  17.258 -10.158  1.00  0.00            
ATOM   2483  HB1 ALA A 162       6.485  16.187 -10.221  1.00  0.00            
ATOM   2484  HB2 ALA A 162       7.390  17.573 -10.922  1.00  0.00            
ATOM   2485  HB3 ALA A 162       7.040  17.618  -9.197  1.00  0.00            
ATOM   2486  C   ALA A 162       4.435  18.114  -9.294  1.00  0.00            
ATOM   2487  O   ALA A 162       3.493  17.348  -9.165  1.00  0.00            
ATOM   2488  N   ILE A 163       4.628  19.178  -8.461  1.00  0.00            
ATOM   2489  H   ILE A 163       5.516  19.614  -8.665  1.00  0.00            
ATOM   2490  CA  ILE A 163       3.934  19.297  -7.224  1.00  0.00            
ATOM   2491  HA  ILE A 163       3.891  18.384  -6.629  1.00  0.00            
ATOM   2492  CB  ILE A 163       4.561  20.380  -6.360  1.00  0.00            
ATOM   2493  HB  ILE A 163       4.656  21.219  -7.041  1.00  0.00            
ATOM   2494  CG2 ILE A 163       3.609  20.881  -5.185  1.00  0.00            
ATOM   2495 1HG2 ILE A 163       2.772  21.462  -5.574  1.00  0.00            
ATOM   2496 2HG2 ILE A 163       3.299  20.025  -4.594  1.00  0.00            
ATOM   2497 3HG2 ILE A 163       4.258  21.487  -4.546  1.00  0.00            
ATOM   2498  CG1 ILE A 163       5.896  19.891  -5.742  1.00  0.00            
ATOM   2499 2HG1 ILE A 163       5.622  19.233  -4.913  1.00  0.00            
ATOM   2500 3HG1 ILE A 163       6.547  19.359  -6.440  1.00  0.00            
ATOM   2501  CD1 ILE A 163       6.810  20.998  -5.374  1.00  0.00            
ATOM   2502 1HD1 ILE A 163       7.309  21.390  -6.258  1.00  0.00            
ATOM   2503 2HD1 ILE A 163       6.186  21.822  -5.031  1.00  0.00            
ATOM   2504 3HD1 ILE A 163       7.581  20.630  -4.700  1.00  0.00            
ATOM   2505  C   ILE A 163       2.429  19.615  -7.490  1.00  0.00            
ATOM   2506  O   ILE A 163       1.586  19.049  -6.864  1.00  0.00            
ATOM   2507  N   VAL A 164       2.183  20.494  -8.458  1.00  0.00            
ATOM   2508  H   VAL A 164       3.004  20.816  -8.967  1.00  0.00            
ATOM   2509  CA  VAL A 164       0.914  20.732  -9.004  1.00  0.00            
ATOM   2510  HA  VAL A 164       0.345  21.068  -8.140  1.00  0.00            
ATOM   2511  CB  VAL A 164       0.833  21.955  -9.960  1.00  0.00            
ATOM   2512  HB  VAL A 164       1.473  21.713 -10.807  1.00  0.00            
ATOM   2513  CG1 VAL A 164      -0.660  22.205 -10.437  1.00  0.00            
ATOM   2514 1HG1 VAL A 164      -0.778  23.102 -11.052  1.00  0.00            
ATOM   2515 2HG1 VAL A 164      -0.816  21.346 -11.077  1.00  0.00            
ATOM   2516 3HG1 VAL A 164      -1.311  22.267  -9.561  1.00  0.00            
ATOM   2517  CG2 VAL A 164       1.259  23.269  -9.388  1.00  0.00            
ATOM   2518 1HG2 VAL A 164       0.722  23.476  -8.466  1.00  0.00            
ATOM   2519 2HG2 VAL A 164       2.316  23.425  -9.153  1.00  0.00            
ATOM   2520 3HG2 VAL A 164       1.080  24.067 -10.121  1.00  0.00            
ATOM   2521  C   VAL A 164       0.201  19.510  -9.607  1.00  0.00            
ATOM   2522  O   VAL A 164      -0.929  19.258  -9.297  1.00  0.00            
ATOM   2523  N   SER A 165       0.913  18.691 -10.408  1.00  0.00            
ATOM   2524  H   SER A 165       1.800  19.033 -10.757  1.00  0.00            
ATOM   2525  CA  SER A 165       0.383  17.564 -11.130  1.00  0.00            
ATOM   2526  HA  SER A 165      -0.530  17.755 -11.690  1.00  0.00            
ATOM   2527  CB  SER A 165       1.502  17.119 -12.117  1.00  0.00            
ATOM   2528  HB2 SER A 165       2.341  16.803 -11.496  1.00  0.00            
ATOM   2529  HB3 SER A 165       1.170  16.238 -12.646  1.00  0.00            
ATOM   2530  OG  SER A 165       1.927  18.057 -13.058  1.00  0.00            
ATOM   2531  HG  SER A 165       2.553  18.623 -12.600  1.00  0.00            
ATOM   2532  C   SER A 165       0.093  16.394 -10.218  1.00  0.00            
ATOM   2533  O   SER A 165      -0.566  15.482 -10.623  1.00  0.00            
ATOM   2534  N   VAL A 166       0.707  16.386  -9.024  1.00  0.00            
ATOM   2535  H   VAL A 166       1.334  17.148  -8.833  1.00  0.00            
ATOM   2536  CA  VAL A 166       0.520  15.239  -8.044  1.00  0.00            
ATOM   2537  HA  VAL A 166       0.150  14.375  -8.603  1.00  0.00            
ATOM   2538  CB  VAL A 166       1.811  14.789  -7.304  1.00  0.00            
ATOM   2539  HB  VAL A 166       2.361  15.591  -6.806  1.00  0.00            
ATOM   2540  CG1 VAL A 166       1.620  13.763  -6.185  1.00  0.00            
ATOM   2541 1HG1 VAL A 166       2.593  13.628  -5.727  1.00  0.00            
ATOM   2542 2HG1 VAL A 166       0.973  14.097  -5.384  1.00  0.00            
ATOM   2543 3HG1 VAL A 166       1.355  12.744  -6.471  1.00  0.00            
ATOM   2544  CG2 VAL A 166       2.799  14.125  -8.182  1.00  0.00            
ATOM   2545 1HG2 VAL A 166       2.449  13.245  -8.724  1.00  0.00            
ATOM   2546 2HG2 VAL A 166       3.195  14.809  -8.938  1.00  0.00            
ATOM   2547 3HG2 VAL A 166       3.647  13.924  -7.536  1.00  0.00            
ATOM   2548  C   VAL A 166      -0.569  15.620  -7.039  1.00  0.00            
ATOM   2549  O   VAL A 166      -1.340  14.769  -6.626  1.00  0.00            
ATOM   2550  N   ASN A 167      -0.560  16.855  -6.552  1.00  0.00            
ATOM   2551  H   ASN A 167       0.167  17.497  -6.837  1.00  0.00            
ATOM   2552  CA  ASN A 167      -1.765  17.377  -5.843  1.00  0.00            
ATOM   2553  HA  ASN A 167      -2.047  16.698  -5.043  1.00  0.00            
ATOM   2554  CB  ASN A 167      -1.488  18.726  -5.226  1.00  0.00            
ATOM   2555  HB2 ASN A 167      -1.204  19.360  -6.072  1.00  0.00            
ATOM   2556  HB3 ASN A 167      -2.410  19.083  -4.779  1.00  0.00            
ATOM   2557  CG  ASN A 167      -0.468  18.706  -4.064  1.00  0.00            
ATOM   2558  OD1 ASN A 167      -0.844  18.765  -2.957  1.00  0.00            
ATOM   2559  ND2 ASN A 167       0.755  18.504  -4.273  1.00  0.00            
ATOM   2560 1HD2 ASN A 167       1.174  18.319  -3.370  1.00  0.00            
ATOM   2561 2HD2 ASN A 167       1.184  18.801  -5.137  1.00  0.00            
ATOM   2562  C   ASN A 167      -3.006  17.432  -6.857  1.00  0.00            
ATOM   2563  O   ASN A 167      -4.126  17.277  -6.437  1.00  0.00            
ATOM   2564  N   GLY A 168      -2.735  17.447  -8.173  1.00  0.00            
ATOM   2565  H   GLY A 168      -1.804  17.674  -8.476  1.00  0.00            
ATOM   2566  CA  GLY A 168      -3.659  17.118  -9.180  1.00  0.00            
ATOM   2567  HA2 GLY A 168      -4.494  17.805  -9.066  1.00  0.00            
ATOM   2568  HA3 GLY A 168      -3.205  17.259 -10.156  1.00  0.00            
ATOM   2569  C   GLY A 168      -4.140  15.639  -9.282  1.00  0.00            
ATOM   2570  O   GLY A 168      -5.012  15.330 -10.042  1.00  0.00            
ATOM   2571  N   THR A 169      -3.761  14.743  -8.359  1.00  0.00            
ATOM   2572  H   THR A 169      -3.150  15.061  -7.623  1.00  0.00            
ATOM   2573  CA  THR A 169      -4.278  13.361  -8.231  1.00  0.00            
ATOM   2574  HA  THR A 169      -5.210  13.409  -8.799  1.00  0.00            
ATOM   2575  CB  THR A 169      -3.412  12.371  -8.914  1.00  0.00            
ATOM   2576  HB  THR A 169      -3.885  11.388  -8.949  1.00  0.00            
ATOM   2577  CG2 THR A 169      -3.071  12.697 -10.380  1.00  0.00            
ATOM   2578 1HG2 THR A 169      -2.421  13.569 -10.505  1.00  0.00            
ATOM   2579 2HG2 THR A 169      -2.456  11.927 -10.845  1.00  0.00            
ATOM   2580 3HG2 THR A 169      -4.025  12.811 -10.889  1.00  0.00            
ATOM   2581  OG1 THR A 169      -2.198  12.139  -8.222  1.00  0.00            
ATOM   2582  HG1 THR A 169      -1.948  12.880  -7.670  1.00  0.00            
ATOM   2583  C   THR A 169      -4.638  12.968  -6.792  1.00  0.00            
ATOM   2584  O   THR A 169      -4.439  13.661  -5.807  1.00  0.00            
ATOM   2585  N   THR A 170      -5.283  11.802  -6.646  1.00  0.00            
ATOM   2586  H   THR A 170      -5.476  11.264  -7.479  1.00  0.00            
ATOM   2587  CA  THR A 170      -6.009  11.328  -5.426  1.00  0.00            
ATOM   2588  HA  THR A 170      -5.465  11.771  -4.595  1.00  0.00            
ATOM   2589  CB  THR A 170      -7.512  11.701  -5.376  1.00  0.00            
ATOM   2590  HB  THR A 170      -7.920  11.224  -4.481  1.00  0.00            
ATOM   2591  CG2 THR A 170      -7.941  13.091  -5.554  1.00  0.00            
ATOM   2592 1HG2 THR A 170      -7.328  13.716  -6.203  1.00  0.00            
ATOM   2593 2HG2 THR A 170      -8.987  13.088  -5.837  1.00  0.00            
ATOM   2594 3HG2 THR A 170      -7.874  13.610  -4.602  1.00  0.00            
ATOM   2595  OG1 THR A 170      -8.116  11.077  -6.486  1.00  0.00            
ATOM   2596  HG1 THR A 170      -7.631  11.310  -7.278  1.00  0.00            
ATOM   2597  C   THR A 170      -5.850   9.838  -5.268  1.00  0.00            
ATOM   2598  O   THR A 170      -5.433   9.152  -6.221  1.00  0.00            
ATOM   2599  N   ILE A 171      -6.219   9.361  -4.068  1.00  0.00            
ATOM   2600  H   ILE A 171      -6.371  10.061  -3.346  1.00  0.00            
ATOM   2601  CA  ILE A 171      -6.330   7.921  -3.644  1.00  0.00            
ATOM   2602  HA  ILE A 171      -6.640   7.278  -4.469  1.00  0.00            
ATOM   2603  CB  ILE A 171      -4.966   7.325  -3.152  1.00  0.00            
ATOM   2604  HB  ILE A 171      -4.307   7.258  -4.018  1.00  0.00            
ATOM   2605  CG2 ILE A 171      -4.192   8.234  -2.186  1.00  0.00            
ATOM   2606 1HG2 ILE A 171      -4.765   8.325  -1.266  1.00  0.00            
ATOM   2607 2HG2 ILE A 171      -3.199   7.824  -2.026  1.00  0.00            
ATOM   2608 3HG2 ILE A 171      -4.017   9.176  -2.705  1.00  0.00            
ATOM   2609  CG1 ILE A 171      -5.027   5.945  -2.504  1.00  0.00            
ATOM   2610 2HG1 ILE A 171      -4.128   5.747  -1.925  1.00  0.00            
ATOM   2611 3HG1 ILE A 171      -5.863   5.977  -1.810  1.00  0.00            
ATOM   2612  CD1 ILE A 171      -5.206   4.793  -3.499  1.00  0.00            
ATOM   2613 1HD1 ILE A 171      -5.466   3.852  -3.015  1.00  0.00            
ATOM   2614 2HD1 ILE A 171      -5.889   5.141  -4.277  1.00  0.00            
ATOM   2615 3HD1 ILE A 171      -4.205   4.616  -3.880  1.00  0.00            
ATOM   2616  C   ILE A 171      -7.456   7.824  -2.508  1.00  0.00            
ATOM   2617  O   ILE A 171      -7.470   8.492  -1.468  1.00  0.00            
ATOM   2618  N   GLU A 172      -8.345   6.819  -2.748  1.00  0.00            
ATOM   2619  H   GLU A 172      -8.233   6.233  -3.566  1.00  0.00            
ATOM   2620  CA  GLU A 172      -9.595   6.703  -2.017  1.00  0.00            
ATOM   2621  HA  GLU A 172     -10.172   6.066  -2.696  1.00  0.00            
ATOM   2622  CB  GLU A 172      -9.361   5.980  -0.685  1.00  0.00            
ATOM   2623  HB2 GLU A 172      -8.620   6.537  -0.107  1.00  0.00            
ATOM   2624  HB3 GLU A 172     -10.299   5.939  -0.133  1.00  0.00            
ATOM   2625  CG  GLU A 172      -8.930   4.539  -0.844  1.00  0.00            
ATOM   2626  HG2 GLU A 172      -8.007   4.429  -1.409  1.00  0.00            
ATOM   2627  HG3 GLU A 172      -8.796   4.222   0.188  1.00  0.00            
ATOM   2628  CD  GLU A 172      -9.977   3.765  -1.633  1.00  0.00            
ATOM   2629  OE1 GLU A 172     -11.044   3.497  -1.015  1.00  0.00            
ATOM   2630  OE2 GLU A 172      -9.853   3.415  -2.824  1.00  0.00            
ATOM   2631  C   GLU A 172     -10.380   8.026  -1.977  1.00  0.00            
ATOM   2632  O   GLU A 172     -10.877   8.316  -0.926  1.00  0.00            
ATOM   2633  N   GLY A 173     -10.327   8.764  -3.061  1.00  0.00            
ATOM   2634  H   GLY A 173      -9.715   8.472  -3.812  1.00  0.00            
ATOM   2635  CA  GLY A 173     -10.944  10.087  -3.124  1.00  0.00            
ATOM   2636  HA2 GLY A 173     -11.111  10.399  -4.151  1.00  0.00            
ATOM   2637  HA3 GLY A 173     -11.932   9.936  -2.685  1.00  0.00            
ATOM   2638  C   GLY A 173     -10.140  11.256  -2.388  1.00  0.00            
ATOM   2639  O   GLY A 173     -10.429  12.450  -2.605  1.00  0.00            
ATOM   2640  N   HIE A 174      -9.134  10.920  -1.560  1.00  0.00            
ATOM   2641  H   HIE A 174      -8.864   9.975  -1.324  1.00  0.00            
ATOM   2642  CA  HIE A 174      -8.318  11.969  -0.885  1.00  0.00            
ATOM   2643  HA  HIE A 174      -8.901  12.890  -0.791  1.00  0.00            
ATOM   2644  CB  HIE A 174      -7.854  11.490   0.531  1.00  0.00            
ATOM   2645  HB2 HIE A 174      -8.788  11.283   1.048  1.00  0.00            
ATOM   2646  HB3 HIE A 174      -7.195  10.637   0.384  1.00  0.00            
ATOM   2647  CG  HIE A 174      -7.246  12.677   1.307  1.00  0.00            
ATOM   2648  ND1 HIE A 174      -7.895  13.843   1.511  1.00  0.00            
ATOM   2649  CE1 HIE A 174      -7.063  14.574   2.303  1.00  0.00            
ATOM   2650  HE1 HIE A 174      -7.289  15.536   2.747  1.00  0.00            
ATOM   2651  NE2 HIE A 174      -5.834  14.001   2.322  1.00  0.00            
ATOM   2652  HE2 HIE A 174      -5.084  14.282   2.935  1.00  0.00            
ATOM   2653  CD2 HIE A 174      -5.978  12.770   1.746  1.00  0.00            
ATOM   2654  HD2 HIE A 174      -5.240  11.988   1.599  1.00  0.00            
ATOM   2655  C   HIE A 174      -7.154  12.384  -1.769  1.00  0.00            
ATOM   2656  O   HIE A 174      -6.461  11.530  -2.362  1.00  0.00            
ATOM   2657  N   VAL A 175      -6.893  13.673  -1.748  1.00  0.00            
ATOM   2658  H   VAL A 175      -7.513  14.331  -1.291  1.00  0.00            
ATOM   2659  CA  VAL A 175      -5.658  14.252  -2.453  1.00  0.00            
ATOM   2660  HA  VAL A 175      -5.816  13.870  -3.454  1.00  0.00            
ATOM   2661  CB  VAL A 175      -5.631  15.835  -2.332  1.00  0.00            
ATOM   2662  HB  VAL A 175      -6.547  16.205  -2.798  1.00  0.00            
ATOM   2663  CG1 VAL A 175      -5.538  16.277  -0.821  1.00  0.00            
ATOM   2664 1HG1 VAL A 175      -4.516  16.524  -0.535  1.00  0.00            
ATOM   2665 2HG1 VAL A 175      -6.121  17.178  -0.679  1.00  0.00            
ATOM   2666 3HG1 VAL A 175      -6.026  15.557  -0.163  1.00  0.00            
ATOM   2667  CG2 VAL A 175      -4.453  16.446  -3.120  1.00  0.00            
ATOM   2668 1HG2 VAL A 175      -3.564  16.133  -2.565  1.00  0.00            
ATOM   2669 2HG2 VAL A 175      -4.449  16.086  -4.146  1.00  0.00            
ATOM   2670 3HG2 VAL A 175      -4.570  17.531  -3.146  1.00  0.00            
ATOM   2671  C   VAL A 175      -4.336  13.566  -1.894  1.00  0.00            
ATOM   2672  O   VAL A 175      -4.260  13.288  -0.691  1.00  0.00            
ATOM   2673  N   VAL A 176      -3.346  13.414  -2.806  1.00  0.00            
ATOM   2674  H   VAL A 176      -3.432  13.835  -3.718  1.00  0.00            
ATOM   2675  CA  VAL A 176      -2.011  12.913  -2.509  1.00  0.00            
ATOM   2676  HA  VAL A 176      -2.017  11.977  -1.951  1.00  0.00            
ATOM   2677  CB  VAL A 176      -1.389  12.440  -3.816  1.00  0.00            
ATOM   2678  HB  VAL A 176      -1.376  13.310  -4.460  1.00  0.00            
ATOM   2679  CG1 VAL A 176       0.055  11.884  -3.634  1.00  0.00            
ATOM   2680 1HG1 VAL A 176       0.874  12.598  -3.554  1.00  0.00            
ATOM   2681 2HG1 VAL A 176       0.065  11.137  -2.835  1.00  0.00            
ATOM   2682 3HG1 VAL A 176       0.333  11.230  -4.456  1.00  0.00            
ATOM   2683  CG2 VAL A 176      -2.272  11.263  -4.382  1.00  0.00            
ATOM   2684 1HG2 VAL A 176      -1.731  10.838  -5.227  1.00  0.00            
ATOM   2685 2HG2 VAL A 176      -2.401  10.527  -3.592  1.00  0.00            
ATOM   2686 3HG2 VAL A 176      -3.213  11.599  -4.814  1.00  0.00            
ATOM   2687  C   VAL A 176      -1.234  14.005  -1.695  1.00  0.00            
ATOM   2688  O   VAL A 176      -1.134  15.189  -2.033  1.00  0.00            
ATOM   2689  N   LYS A 177      -0.469  13.550  -0.786  1.00  0.00            
ATOM   2690  H   LYS A 177      -0.542  12.551  -0.720  1.00  0.00            
ATOM   2691  CA  LYS A 177       0.282  14.266   0.223  1.00  0.00            
ATOM   2692  HA  LYS A 177      -0.009  15.315   0.348  1.00  0.00            
ATOM   2693  CB  LYS A 177       0.168  13.636   1.655  1.00  0.00            
ATOM   2694  HB2 LYS A 177       0.414  12.583   1.508  1.00  0.00            
ATOM   2695  HB3 LYS A 177       0.895  14.136   2.289  1.00  0.00            
ATOM   2696  CG  LYS A 177      -1.211  13.724   2.271  1.00  0.00            
ATOM   2697  HG2 LYS A 177      -1.431  14.746   2.573  1.00  0.00            
ATOM   2698  HG3 LYS A 177      -1.953  13.325   1.572  1.00  0.00            
ATOM   2699  CD  LYS A 177      -1.142  12.797   3.481  1.00  0.00            
ATOM   2700  HD2 LYS A 177      -0.294  12.957   4.143  1.00  0.00            
ATOM   2701  HD3 LYS A 177      -2.032  13.133   4.017  1.00  0.00            
ATOM   2702  CE  LYS A 177      -1.336  11.295   3.175  1.00  0.00            
ATOM   2703  HE2 LYS A 177      -2.238  11.140   2.585  1.00  0.00            
ATOM   2704  HE3 LYS A 177      -0.483  10.951   2.591  1.00  0.00            
ATOM   2705  NZ  LYS A 177      -1.482  10.604   4.470  1.00  0.00            
ATOM   2706  HZ1 LYS A 177      -0.669  10.496   5.054  1.00  0.00            
ATOM   2707  HZ2 LYS A 177      -2.152  11.094   5.047  1.00  0.00            
ATOM   2708  HZ3 LYS A 177      -1.920   9.700   4.360  1.00  0.00            
ATOM   2709  C   LYS A 177       1.736  14.493  -0.339  1.00  0.00            
ATOM   2710  O   LYS A 177       2.660  13.810   0.084  1.00  0.00            
ATOM   2711  N   CYS A 178       1.855  15.360  -1.383  1.00  0.00            
ATOM   2712  H   CYS A 178       0.950  15.718  -1.657  1.00  0.00            
ATOM   2713  CA  CYS A 178       3.114  15.834  -2.013  1.00  0.00            
ATOM   2714  HA  CYS A 178       3.881  15.278  -1.478  1.00  0.00            
ATOM   2715  CB  CYS A 178       3.139  15.339  -3.411  1.00  0.00            
ATOM   2716  HB2 CYS A 178       2.898  14.282  -3.496  1.00  0.00            
ATOM   2717  HB3 CYS A 178       2.236  15.734  -3.870  1.00  0.00            
ATOM   2718  SG  CYS A 178       4.641  15.710  -4.511  1.00  0.00            
ATOM   2719  HG  CYS A 178       5.518  15.110  -3.694  1.00  0.00            
ATOM   2720  C   CYS A 178       3.506  17.348  -1.997  1.00  0.00            
ATOM   2721  O   CYS A 178       2.598  18.194  -2.161  1.00  0.00            
ATOM   2722  N   TYR A 179       4.808  17.552  -1.796  1.00  0.00            
ATOM   2723  H   TYR A 179       5.424  16.775  -2.005  1.00  0.00            
ATOM   2724  CA  TYR A 179       5.374  18.790  -1.212  1.00  0.00            
ATOM   2725  HA  TYR A 179       4.880  19.691  -1.596  1.00  0.00            
ATOM   2726  CB  TYR A 179       5.295  18.790   0.276  1.00  0.00            
ATOM   2727  HB2 TYR A 179       6.077  18.152   0.677  1.00  0.00            
ATOM   2728  HB3 TYR A 179       5.524  19.762   0.721  1.00  0.00            
ATOM   2729  CG  TYR A 179       3.957  18.296   0.831  1.00  0.00            
ATOM   2730  CD1 TYR A 179       2.857  19.108   0.842  1.00  0.00            
ATOM   2731  HD1 TYR A 179       2.937  20.143   0.541  1.00  0.00            
ATOM   2732  CE1 TYR A 179       1.669  18.710   1.462  1.00  0.00            
ATOM   2733  HE1 TYR A 179       0.787  19.303   1.626  1.00  0.00            
ATOM   2734  CZ  TYR A 179       1.571  17.398   1.968  1.00  0.00            
ATOM   2735  OH  TYR A 179       0.451  16.970   2.636  1.00  0.00            
ATOM   2736  HH  TYR A 179      -0.355  17.296   2.227  1.00  0.00            
ATOM   2737  CE2 TYR A 179       2.686  16.510   1.815  1.00  0.00            
ATOM   2738  HE2 TYR A 179       2.690  15.494   2.178  1.00  0.00            
ATOM   2739  CD2 TYR A 179       3.873  16.990   1.244  1.00  0.00            
ATOM   2740  HD2 TYR A 179       4.704  16.331   1.049  1.00  0.00            
ATOM   2741  C   TYR A 179       6.834  19.001  -1.636  1.00  0.00            
ATOM   2742  O   TYR A 179       7.478  18.099  -2.283  1.00  0.00            
ATOM   2743  N   TRP A 180       7.415  20.182  -1.354  1.00  0.00            
ATOM   2744  H   TRP A 180       6.935  20.840  -0.755  1.00  0.00            
ATOM   2745  CA  TRP A 180       8.814  20.528  -1.636  1.00  0.00            
ATOM   2746  HA  TRP A 180       9.061  20.122  -2.616  1.00  0.00            
ATOM   2747  CB  TRP A 180       9.052  22.036  -1.632  1.00  0.00            
ATOM   2748  HB2 TRP A 180       8.713  22.483  -0.695  1.00  0.00            
ATOM   2749  HB3 TRP A 180      10.140  22.147  -1.651  1.00  0.00            
ATOM   2750  CG  TRP A 180       8.484  22.852  -2.799  1.00  0.00            
ATOM   2751  CD1 TRP A 180       7.302  23.524  -2.801  1.00  0.00            
ATOM   2752  HD1 TRP A 180       6.595  23.682  -1.987  1.00  0.00            
ATOM   2753  NE1 TRP A 180       7.103  24.130  -3.978  1.00  0.00            
ATOM   2754  HE1 TRP A 180       6.457  24.889  -4.135  1.00  0.00            
ATOM   2755  CE2 TRP A 180       8.151  23.951  -4.852  1.00  0.00            
ATOM   2756  CZ2 TRP A 180       8.455  24.444  -6.136  1.00  0.00            
ATOM   2757  HZ2 TRP A 180       7.727  25.103  -6.591  1.00  0.00            
ATOM   2758  CH2 TRP A 180       9.720  24.066  -6.719  1.00  0.00            
ATOM   2759  HH2 TRP A 180      10.024  24.375  -7.714  1.00  0.00            
ATOM   2760  CZ3 TRP A 180      10.505  23.153  -6.007  1.00  0.00            
ATOM   2761  HZ3 TRP A 180      11.473  22.858  -6.366  1.00  0.00            
ATOM   2762  CE3 TRP A 180      10.187  22.685  -4.732  1.00  0.00            
ATOM   2763  HE3 TRP A 180      10.860  22.051  -4.178  1.00  0.00            
ATOM   2764  CD2 TRP A 180       9.009  23.037  -4.133  1.00  0.00            
ATOM   2765  C   TRP A 180       9.746  19.884  -0.571  1.00  0.00            
ATOM   2766  O   TRP A 180       9.547  20.084   0.625  1.00  0.00            
ATOM   2767  N   GLY A 181      10.837  19.197  -1.016  1.00  0.00            
ATOM   2768  H   GLY A 181      10.998  19.102  -2.015  1.00  0.00            
ATOM   2769  CA  GLY A 181      11.860  18.772  -0.103  1.00  0.00            
ATOM   2770  HA2 GLY A 181      11.484  17.901   0.432  1.00  0.00            
ATOM   2771  HA3 GLY A 181      12.673  18.458  -0.757  1.00  0.00            
ATOM   2772  C   GLY A 181      12.409  19.878   0.756  1.00  0.00            
ATOM   2773  O   GLY A 181      12.577  20.981   0.279  1.00  0.00            
ATOM   2774  N   LYS A 182      12.495  19.607   2.028  1.00  0.00            
ATOM   2775  H   LYS A 182      12.182  18.671   2.248  1.00  0.00            
ATOM   2776  CA  LYS A 182      13.144  20.369   3.133  1.00  0.00            
ATOM   2777  HA  LYS A 182      12.843  21.404   2.972  1.00  0.00            
ATOM   2778  CB  LYS A 182      12.568  19.903   4.453  1.00  0.00            
ATOM   2779  HB2 LYS A 182      12.659  18.824   4.567  1.00  0.00            
ATOM   2780  HB3 LYS A 182      13.195  20.322   5.239  1.00  0.00            
ATOM   2781  CG  LYS A 182      11.049  20.372   4.596  1.00  0.00            
ATOM   2782  HG2 LYS A 182      11.068  21.453   4.471  1.00  0.00            
ATOM   2783  HG3 LYS A 182      10.472  19.982   3.762  1.00  0.00            
ATOM   2784  CD  LYS A 182      10.433  19.937   5.846  1.00  0.00            
ATOM   2785  HD2 LYS A 182      10.919  20.437   6.688  1.00  0.00            
ATOM   2786  HD3 LYS A 182       9.428  20.326   5.746  1.00  0.00            
ATOM   2787  CE  LYS A 182      10.462  18.403   6.155  1.00  0.00            
ATOM   2788  HE2 LYS A 182       9.794  17.927   5.446  1.00  0.00            
ATOM   2789  HE3 LYS A 182      11.464  17.990   6.063  1.00  0.00            
ATOM   2790  NZ  LYS A 182       9.979  18.148   7.543  1.00  0.00            
ATOM   2791  HZ1 LYS A 182      10.683  18.615   8.099  1.00  0.00            
ATOM   2792  HZ2 LYS A 182       9.069  18.571   7.640  1.00  0.00            
ATOM   2793  HZ3 LYS A 182       9.881  17.166   7.755  1.00  0.00            
ATOM   2794  C   LYS A 182      14.698  20.448   3.036  1.00  0.00            
ATOM   2795  O   LYS A 182      15.376  19.414   3.257  1.00  0.00            
ATOM   2796  OXT LYS A 182      15.231  21.539   2.782  1.00  0.00
TER                
ATOM   2797 HO5'  C5 B   1      10.304 -10.541  -0.402  1.00  0.00            
ATOM   2798  O5'  C5 B   1      10.030 -11.085   0.337  1.00  0.00            
ATOM   2799  C5'  C5 B   1       8.728 -11.605   0.015  1.00  0.00            
ATOM   2800  H5'  C5 B   1       8.848 -12.672  -0.132  1.00  0.00            
ATOM   2801 H5''  C5 B   1       8.395 -11.174  -0.932  1.00  0.00            
ATOM   2802  C4'  C5 B   1       7.694 -11.219   1.120  1.00  0.00            
ATOM   2803  H4'  C5 B   1       6.848 -11.831   0.800  1.00  0.00            
ATOM   2804  O4'  C5 B   1       8.181 -11.612   2.389  1.00  0.00            
ATOM   2805  C1'  C5 B   1       7.733 -10.672   3.288  1.00  0.00            
ATOM   2806  H1'  C5 B   1       6.991 -11.169   3.915  1.00  0.00            
ATOM   2807  N1   C5 B   1       8.809 -10.381   4.274  1.00  0.00            
ATOM   2808  C6   C5 B   1       8.870 -11.057   5.469  1.00  0.00            
ATOM   2809  H6   C5 B   1       8.043 -11.730   5.681  1.00  0.00            
ATOM   2810  C5   C5 B   1       9.980 -11.034   6.211  1.00  0.00            
ATOM   2811  H5   C5 B   1      10.064 -11.745   7.021  1.00  0.00            
ATOM   2812  C4   C5 B   1      11.036 -10.128   5.875  1.00  0.00            
ATOM   2813  N4   C5 B   1      12.177 -10.118   6.562  1.00  0.00            
ATOM   2814  H41  C5 B   1      12.792  -9.356   6.314  1.00  0.00            
ATOM   2815  H42  C5 B   1      12.372 -10.646   7.396  1.00  0.00            
ATOM   2816  N3   C5 B   1      10.884  -9.341   4.800  1.00  0.00            
ATOM   2817  C2   C5 B   1       9.818  -9.511   3.980  1.00  0.00            
ATOM   2818  O2   C5 B   1       9.801  -8.816   2.917  1.00  0.00            
ATOM   2819  C3'  C5 B   1       7.386  -9.719   1.101  1.00  0.00            
ATOM   2820  H3'  C5 B   1       8.288  -9.174   0.803  1.00  0.00            
ATOM   2821  C2'  C5 B   1       7.072  -9.498   2.535  1.00  0.00            
ATOM   2822  H2'  C5 B   1       7.389  -8.541   2.943  1.00  0.00            
ATOM   2823  O2'  C5 B   1       5.683  -9.589   2.694  1.00  0.00            
ATOM   2824 HO2'  C5 B   1       5.305  -9.150   1.933  1.00  0.00            
ATOM   2825  O3'  C5 B   1       6.372  -9.436   0.158  1.00  0.00            
ATOM   2826  P     G B   2       6.206  -8.004  -0.555  1.00  0.00            
ATOM   2827  OP1   G B   2       5.675  -8.211  -1.948  1.00  0.00            
ATOM   2828  OP2   G B   2       7.460  -7.259  -0.349  1.00  0.00            
ATOM   2829  O5'   G B   2       5.100  -7.452   0.375  1.00  0.00            
ATOM   2830  C5'   G B   2       3.716  -7.638   0.040  1.00  0.00            
ATOM   2831  H5'   G B   2       3.525  -8.627  -0.376  1.00  0.00            
ATOM   2832 H5''   G B   2       3.478  -7.015  -0.829  1.00  0.00            
ATOM   2833  C4'   G B   2       2.632  -7.311   1.107  1.00  0.00            
ATOM   2834  H4'   G B   2       1.675  -7.658   0.707  1.00  0.00            
ATOM   2835  O4'   G B   2       2.884  -7.928   2.369  1.00  0.00            
ATOM   2836  C1'   G B   2       2.327  -7.230   3.426  1.00  0.00            
ATOM   2837  H1'   G B   2       1.654  -7.866   3.997  1.00  0.00            
ATOM   2838  N9    G B   2       3.389  -6.806   4.283  1.00  0.00            
ATOM   2839  C8    G B   2       4.640  -6.343   3.870  1.00  0.00            
ATOM   2840  H8    G B   2       5.111  -6.292   2.905  1.00  0.00            
ATOM   2841  N7    G B   2       5.214  -5.717   4.827  1.00  0.00            
ATOM   2842  C5    G B   2       4.341  -5.872   5.977  1.00  0.00            
ATOM   2843  C6    G B   2       4.493  -5.652   7.381  1.00  0.00            
ATOM   2844  O6    G B   2       5.554  -5.353   7.972  1.00  0.00            
ATOM   2845  N1    G B   2       3.296  -5.913   8.076  1.00  0.00            
ATOM   2846  H1    G B   2       3.261  -5.628   9.044  1.00  0.00            
ATOM   2847  C2    G B   2       2.177  -6.427   7.520  1.00  0.00            
ATOM   2848  N2    G B   2       1.095  -6.651   8.268  1.00  0.00            
ATOM   2849  H21   G B   2       1.176  -6.266   9.199  1.00  0.00            
ATOM   2850  H22   G B   2       0.277  -7.143   7.941  1.00  0.00            
ATOM   2851  N3    G B   2       2.120  -6.809   6.282  1.00  0.00            
ATOM   2852  C4    G B   2       3.204  -6.543   5.566  1.00  0.00            
ATOM   2853  C3'   G B   2       2.461  -5.823   1.471  1.00  0.00            
ATOM   2854  H3'   G B   2       3.427  -5.398   1.743  1.00  0.00            
ATOM   2855  C2'   G B   2       1.663  -5.986   2.774  1.00  0.00            
ATOM   2856  H2'   G B   2       1.701  -5.125   3.451  1.00  0.00            
ATOM   2857  O2'   G B   2       0.368  -6.377   2.361  1.00  0.00            
ATOM   2858 HO2'   G B   2       0.049  -7.070   2.934  1.00  0.00            
ATOM   2859  O3'   G B   2       1.833  -5.125   0.421  1.00  0.00            
ATOM   2860  P     U B   3       2.364  -3.680   0.192  1.00  0.00            
ATOM   2861  OP1   U B   3       1.586  -3.149  -0.913  1.00  0.00            
ATOM   2862  OP2   U B   3       3.841  -3.743   0.105  1.00  0.00            
ATOM   2863  O5'   U B   3       2.036  -2.826   1.516  1.00  0.00            
ATOM   2864  C5'   U B   3       0.757  -2.651   2.010  1.00  0.00            
ATOM   2865  H5'   U B   3       0.337  -3.577   2.374  1.00  0.00            
ATOM   2866 H5''   U B   3       0.108  -2.179   1.278  1.00  0.00            
ATOM   2867  C4'   U B   3       0.973  -1.744   3.217  1.00  0.00            
ATOM   2868  H4'   U B   3      -0.017  -1.464   3.587  1.00  0.00            
ATOM   2869  O4'   U B   3       1.612  -2.516   4.214  1.00  0.00            
ATOM   2870  C1'   U B   3       2.433  -1.577   4.996  1.00  0.00            
ATOM   2871  H1'   U B   3       2.157  -1.570   6.053  1.00  0.00            
ATOM   2872  N1    U B   3       3.851  -2.000   4.874  1.00  0.00            
ATOM   2873  C6    U B   3       4.520  -2.039   3.656  1.00  0.00            
ATOM   2874  H6    U B   3       4.026  -1.845   2.713  1.00  0.00            
ATOM   2875  C5    U B   3       5.861  -2.320   3.654  1.00  0.00            
ATOM   2876  H5    U B   3       6.397  -2.369   2.723  1.00  0.00            
ATOM   2877  C4    U B   3       6.646  -2.557   4.838  1.00  0.00            
ATOM   2878  O4    U B   3       7.809  -2.840   5.012  1.00  0.00            
ATOM   2879  N3    U B   3       5.893  -2.448   5.998  1.00  0.00            
ATOM   2880  H3    U B   3       6.350  -2.511   6.895  1.00  0.00            
ATOM   2881  C2    U B   3       4.525  -2.333   6.074  1.00  0.00            
ATOM   2882  O2    U B   3       4.032  -2.462   7.216  1.00  0.00            
ATOM   2883  C3'   U B   3       1.682  -0.430   2.989  1.00  0.00            
ATOM   2884  H3'   U B   3       2.463  -0.469   2.233  1.00  0.00            
ATOM   2885  C2'   U B   3       2.246  -0.162   4.405  1.00  0.00            
ATOM   2886  H2'   U B   3       3.192   0.325   4.183  1.00  0.00            
ATOM   2887  O2'   U B   3       1.347   0.576   5.286  1.00  0.00            
ATOM   2888 HO2'   U B   3       1.113   1.405   4.869  1.00  0.00            
ATOM   2889  O3'   U B   3       0.798   0.609   2.670  1.00  0.00            
ATOM   2890  P     U B   4       1.463   1.945   2.027  1.00  0.00            
ATOM   2891  OP1   U B   4       0.561   2.500   1.075  1.00  0.00            
ATOM   2892  OP2   U B   4       2.870   1.750   1.585  1.00  0.00            
ATOM   2893  O5'   U B   4       1.565   2.909   3.287  1.00  0.00            
ATOM   2894  C5'   U B   4       0.455   3.693   3.651  1.00  0.00            
ATOM   2895  H5'   U B   4      -0.373   2.983   3.636  1.00  0.00            
ATOM   2896 H5''   U B   4       0.362   4.490   2.916  1.00  0.00            
ATOM   2897  C4'   U B   4       0.611   4.240   5.010  1.00  0.00            
ATOM   2898  H4'   U B   4      -0.359   4.504   5.433  1.00  0.00            
ATOM   2899  O4'   U B   4       1.222   3.265   5.929  1.00  0.00            
ATOM   2900  C1'   U B   4       2.380   3.768   6.469  1.00  0.00            
ATOM   2901  H1'   U B   4       2.144   4.315   7.380  1.00  0.00            
ATOM   2902  N1    U B   4       3.359   2.699   6.815  1.00  0.00            
ATOM   2903  C6    U B   4       4.073   2.051   5.877  1.00  0.00            
ATOM   2904  H6    U B   4       4.034   2.337   4.835  1.00  0.00            
ATOM   2905  C5    U B   4       4.917   1.037   6.172  1.00  0.00            
ATOM   2906  H5    U B   4       5.502   0.573   5.391  1.00  0.00            
ATOM   2907  C4    U B   4       5.075   0.689   7.621  1.00  0.00            
ATOM   2908  O4    U B   4       5.904  -0.110   8.060  1.00  0.00            
ATOM   2909  N3    U B   4       4.162   1.276   8.451  1.00  0.00            
ATOM   2910  H3    U B   4       4.181   1.087   9.450  1.00  0.00            
ATOM   2911  C2    U B   4       3.298   2.248   8.111  1.00  0.00            
ATOM   2912  O2    U B   4       2.528   2.580   9.008  1.00  0.00            
ATOM   2913  C3'   U B   4       1.513   5.492   5.047  1.00  0.00            
ATOM   2914  H3'   U B   4       1.568   5.825   4.013  1.00  0.00            
ATOM   2915  C2'   U B   4       2.872   4.860   5.438  1.00  0.00            
ATOM   2916  H2'   U B   4       3.382   4.328   4.635  1.00  0.00            
ATOM   2917  O2'   U B   4       3.801   5.795   5.993  1.00  0.00            
ATOM   2918 HO2'   U B   4       3.480   6.681   5.795  1.00  0.00            
ATOM   2919  O3'   U B   4       0.956   6.462   5.930  1.00  0.00            
ATOM   2920  P     C B   5       1.595   7.852   6.110  1.00  0.00            
ATOM   2921  OP1   C B   5       0.544   8.877   6.122  1.00  0.00            
ATOM   2922  OP2   C B   5       2.647   8.078   5.134  1.00  0.00            
ATOM   2923  O5'   C B   5       2.266   7.780   7.527  1.00  0.00            
ATOM   2924  C5'   C B   5       1.489   7.937   8.694  1.00  0.00            
ATOM   2925  H5'   C B   5       0.586   7.324   8.641  1.00  0.00            
ATOM   2926 H5''   C B   5       1.063   8.939   8.693  1.00  0.00            
ATOM   2927  C4'   C B   5       2.297   7.621   9.972  1.00  0.00            
ATOM   2928  H4'   C B   5       1.803   7.923  10.895  1.00  0.00            
ATOM   2929  O4'   C B   5       2.663   6.182  10.107  1.00  0.00            
ATOM   2930  C1'   C B   5       3.785   6.080  10.908  1.00  0.00            
ATOM   2931  H1'   C B   5       3.455   5.694  11.869  1.00  0.00            
ATOM   2932  N1    C B   5       4.803   5.085  10.402  1.00  0.00            
ATOM   2933  C6    C B   5       4.995   4.869   9.093  1.00  0.00            
ATOM   2934  H6    C B   5       4.358   5.386   8.396  1.00  0.00            
ATOM   2935  C5    C B   5       5.923   3.990   8.699  1.00  0.00            
ATOM   2936  H5    C B   5       6.133   3.721   7.665  1.00  0.00            
ATOM   2937  C4    C B   5       6.657   3.321   9.658  1.00  0.00            
ATOM   2938  N4    C B   5       7.603   2.472   9.288  1.00  0.00            
ATOM   2939  H41   C B   5       8.129   2.080  10.052  1.00  0.00            
ATOM   2940  H42   C B   5       7.697   2.273   8.305  1.00  0.00            
ATOM   2941  N3    C B   5       6.491   3.537  10.946  1.00  0.00            
ATOM   2942  C2    C B   5       5.660   4.475  11.333  1.00  0.00            
ATOM   2943  O2    C B   5       5.548   4.769  12.485  1.00  0.00            
ATOM   2944  C3'   C B   5       3.734   8.265   9.990  1.00  0.00            
ATOM   2945  H3'   C B   5       4.232   8.290   9.022  1.00  0.00            
ATOM   2946  C2'   C B   5       4.536   7.432  11.025  1.00  0.00            
ATOM   2947  H2'   C B   5       5.602   7.326  10.843  1.00  0.00            
ATOM   2948  O2'   C B   5       4.329   7.895  12.377  1.00  0.00            
ATOM   2949 HO2'   C B   5       4.475   8.843  12.394  1.00  0.00            
ATOM   2950  O3'   C B   5       3.560   9.647  10.263  1.00  0.00            
ATOM   2951  P     C B   6       4.767  10.680  10.114  1.00  0.00            
ATOM   2952  OP1   C B   6       4.101  11.969   9.732  1.00  0.00            
ATOM   2953  OP2   C B   6       5.679  10.101   9.140  1.00  0.00            
ATOM   2954  O5'   C B   6       5.532  10.851  11.572  1.00  0.00            
ATOM   2955  C5'   C B   6       4.836  11.529  12.646  1.00  0.00            
ATOM   2956  H5'   C B   6       3.800  11.185  12.700  1.00  0.00            
ATOM   2957 H5''   C B   6       4.870  12.591  12.409  1.00  0.00            
ATOM   2958  C4'   C B   6       5.516  11.320  13.988  1.00  0.00            
ATOM   2959  H4'   C B   6       4.942  11.741  14.801  1.00  0.00            
ATOM   2960  O4'   C B   6       5.567   9.948  14.207  1.00  0.00            
ATOM   2961  C1'   C B   6       6.645   9.688  15.099  1.00  0.00            
ATOM   2962  H1'   C B   6       6.280   9.647  16.134  1.00  0.00            
ATOM   2963  N1    C B   6       7.311   8.401  14.633  1.00  0.00            
ATOM   2964  C6    C B   6       7.251   7.970  13.296  1.00  0.00            
ATOM   2965  H6    C B   6       6.591   8.459  12.588  1.00  0.00            
ATOM   2966  C5    C B   6       7.943   6.899  12.906  1.00  0.00            
ATOM   2967  H5    C B   6       7.836   6.633  11.860  1.00  0.00            
ATOM   2968  C4    C B   6       8.725   6.190  13.842  1.00  0.00            
ATOM   2969  N4    C B   6       9.514   5.189  13.540  1.00  0.00            
ATOM   2970  H41   C B   6      10.164   4.863  14.230  1.00  0.00            
ATOM   2971  H42   C B   6       9.605   5.024  12.544  1.00  0.00            
ATOM   2972  N3    C B   6       8.668   6.490  15.130  1.00  0.00            
ATOM   2973  C2    C B   6       8.018   7.599  15.529  1.00  0.00            
ATOM   2974  O2    C B   6       8.079   7.917  16.732  1.00  0.00            
ATOM   2975  C3'   C B   6       6.992  11.782  14.014  1.00  0.00            
ATOM   2976  H3'   C B   6       7.419  11.681  13.019  1.00  0.00            
ATOM   2977  C2'   C B   6       7.676  10.782  14.922  1.00  0.00            
ATOM   2978  H2'   C B   6       8.595  10.375  14.488  1.00  0.00            
ATOM   2979  O2'   C B   6       8.057  11.316  16.138  1.00  0.00            
ATOM   2980 HO2'   C B   6       8.150  12.268  16.077  1.00  0.00            
ATOM   2981  O3'   C B   6       7.211  13.158  14.294  1.00  0.00            
ATOM   2982  P     C B   7       8.630  13.787  13.948  1.00  0.00            
ATOM   2983  OP1   C B   7       9.467  13.673  15.080  1.00  0.00            
ATOM   2984  OP2   C B   7       8.232  15.139  13.509  1.00  0.00            
ATOM   2985  O5'   C B   7       9.255  12.920  12.713  1.00  0.00            
ATOM   2986  C5'   C B   7       9.457  13.572  11.509  1.00  0.00            
ATOM   2987  H5'   C B   7      10.277  14.241  11.767  1.00  0.00            
ATOM   2988 H5''   C B   7       8.622  14.222  11.209  1.00  0.00            
ATOM   2989  C4'   C B   7       9.842  12.592  10.347  1.00  0.00            
ATOM   2990  H4'   C B   7      10.316  13.033   9.471  1.00  0.00            
ATOM   2991  O4'   C B   7      10.814  11.596  10.771  1.00  0.00            
ATOM   2992  C1'   C B   7      10.294  10.317  10.463  1.00  0.00            
ATOM   2993  H1'   C B   7      10.598  10.095   9.438  1.00  0.00            
ATOM   2994  N1    C B   7      10.905   9.255  11.304  1.00  0.00            
ATOM   2995  C6    C B   7      10.867   9.198  12.694  1.00  0.00            
ATOM   2996  H6    C B   7      10.461  10.006  13.288  1.00  0.00            
ATOM   2997  C5    C B   7      11.447   8.163  13.364  1.00  0.00            
ATOM   2998  H5    C B   7      11.411   8.170  14.438  1.00  0.00            
ATOM   2999  C4    C B   7      11.933   7.097  12.614  1.00  0.00            
ATOM   3000  N4    C B   7      12.524   6.101  13.215  1.00  0.00            
ATOM   3001  H41   C B   7      12.912   5.358  12.666  1.00  0.00            
ATOM   3002  H42   C B   7      12.510   6.042  14.231  1.00  0.00            
ATOM   3003  N3    C B   7      11.846   7.058  11.251  1.00  0.00            
ATOM   3004  C2    C B   7      11.272   8.103  10.626  1.00  0.00            
ATOM   3005  O2    C B   7      11.142   7.963   9.420  1.00  0.00            
ATOM   3006  C3'   C B   7       8.604  11.802   9.860  1.00  0.00            
ATOM   3007  H3'   C B   7       7.698  12.311  10.172  1.00  0.00            
ATOM   3008  C2'   C B   7       8.778  10.417  10.659  1.00  0.00            
ATOM   3009  H2'   C B   7       8.616  10.569  11.725  1.00  0.00            
ATOM   3010  O2'   C B   7       8.056   9.401  10.182  1.00  0.00            
ATOM   3011 HO2'   C B   7       7.176   9.722   9.959  1.00  0.00            
ATOM   3012  O3'   C B   7       8.662  11.368   8.486  1.00  0.00            
ATOM   3013  P     C B   8       8.539  12.358   7.302  1.00  0.00            
ATOM   3014  OP1   C B   8       7.744  13.525   7.826  1.00  0.00            
ATOM   3015  OP2   C B   8       7.981  11.681   6.147  1.00  0.00            
ATOM   3016  O5'   C B   8      10.081  12.746   7.045  1.00  0.00            
ATOM   3017  C5'   C B   8      10.940  11.829   6.477  1.00  0.00            
ATOM   3018  H5'   C B   8      10.411  11.373   5.637  1.00  0.00            
ATOM   3019 H5''   C B   8      11.118  11.196   7.343  1.00  0.00            
ATOM   3020  C4'   C B   8      12.227  12.454   5.999  1.00  0.00            
ATOM   3021  H4'   C B   8      12.957  11.676   5.767  1.00  0.00            
ATOM   3022  O4'   C B   8      11.901  13.003   4.753  1.00  0.00            
ATOM   3023  C1'   C B   8      12.135  14.380   4.797  1.00  0.00            
ATOM   3024  H1'   C B   8      13.120  14.431   4.334  1.00  0.00            
ATOM   3025  N1    C B   8      11.193  15.167   4.024  1.00  0.00            
ATOM   3026  C6    C B   8       9.842  15.059   4.250  1.00  0.00            
ATOM   3027  H6    C B   8       9.480  14.189   4.774  1.00  0.00            
ATOM   3028  C5    C B   8       8.969  15.941   3.755  1.00  0.00            
ATOM   3029  H5    C B   8       7.929  15.795   4.004  1.00  0.00            
ATOM   3030  C4    C B   8       9.452  16.992   3.041  1.00  0.00            
ATOM   3031  N4    C B   8       8.640  17.860   2.530  1.00  0.00            
ATOM   3032  H41   C B   8       9.099  18.604   2.025  1.00  0.00            
ATOM   3033  H42   C B   8       7.651  17.747   2.686  1.00  0.00            
ATOM   3034  N3    C B   8      10.762  17.207   2.839  1.00  0.00            
ATOM   3035  C2    C B   8      11.655  16.253   3.284  1.00  0.00            
ATOM   3036  O2    C B   8      12.871  16.282   3.070  1.00  0.00            
ATOM   3037  C3'   C B   8      12.885  13.536   6.866  1.00  0.00            
ATOM   3038  H3'   C B   8      12.515  13.440   7.885  1.00  0.00            
ATOM   3039  C2'   C B   8      12.171  14.777   6.244  1.00  0.00            
ATOM   3040  H2'   C B   8      11.120  14.819   6.530  1.00  0.00            
ATOM   3041  O2'   C B   8      12.874  15.923   6.464  1.00  0.00            
ATOM   3042 HO2'   C B   8      13.580  15.603   7.028  1.00  0.00            
ATOM   3043  O3'   C B   8      14.244  13.532   6.659  1.00  0.00            
ATOM   3044  P     C B   9      15.330  14.047   7.698  1.00  0.00            
ATOM   3045  OP1   C B   9      14.852  15.216   8.451  1.00  0.00            
ATOM   3046  OP2   C B   9      16.554  14.169   6.942  1.00  0.00            
ATOM   3047  O5'   C B   9      15.540  12.778   8.650  1.00  0.00            
ATOM   3048  C5'   C B   9      14.599  12.345   9.624  1.00  0.00            
ATOM   3049  H5'   C B   9      13.597  12.721   9.376  1.00  0.00            
ATOM   3050 H5''   C B   9      14.851  12.779  10.587  1.00  0.00            
ATOM   3051  C4'   C B   9      14.486  10.825   9.638  1.00  0.00            
ATOM   3052  H4'   C B   9      13.890  10.584  10.522  1.00  0.00            
ATOM   3053  O4'   C B   9      13.789  10.325   8.459  1.00  0.00            
ATOM   3054  C1'   C B   9      14.262   8.998   8.139  1.00  0.00            
ATOM   3055  H1'   C B   9      13.418   8.327   8.300  1.00  0.00            
ATOM   3056  N1    C B   9      14.753   8.800   6.781  1.00  0.00            
ATOM   3057  C6    C B   9      15.458   9.687   6.050  1.00  0.00            
ATOM   3058  H6    C B   9      15.594  10.695   6.423  1.00  0.00            
ATOM   3059  C5    C B   9      15.758   9.487   4.728  1.00  0.00            
ATOM   3060  H5    C B   9      16.201  10.239   4.089  1.00  0.00            
ATOM   3061  C4    C B   9      15.363   8.248   4.215  1.00  0.00            
ATOM   3062  N4    C B   9      15.567   7.912   2.994  1.00  0.00            
ATOM   3063  H41   C B   9      15.285   6.982   2.698  1.00  0.00            
ATOM   3064  H42   C B   9      15.904   8.598   2.331  1.00  0.00            
ATOM   3065  N3    C B   9      14.923   7.241   4.929  1.00  0.00            
ATOM   3066  C2    C B   9      14.699   7.490   6.245  1.00  0.00            
ATOM   3067  O2    C B   9      14.295   6.530   6.911  1.00  0.00            
ATOM   3068  C3'   C B   9      15.850  10.046   9.684  1.00  0.00            
ATOM   3069  H3'   C B   9      16.541  10.597   9.041  1.00  0.00            
ATOM   3070  C2'   C B   9      15.392   8.677   9.192  1.00  0.00            
ATOM   3071  H2'   C B   9      16.279   8.158   8.808  1.00  0.00            
ATOM   3072  O2'   C B   9      14.644   7.897  10.059  1.00  0.00            
ATOM   3073 HO2'   C B   9      15.166   8.002  10.863  1.00  0.00            
ATOM   3074  O3'   C B   9      16.409   9.986  10.996  1.00  0.00            
ATOM   3075  P     C B  10      17.946  10.383  11.231  1.00  0.00            
ATOM   3076  OP1   C B  10      17.972  10.608  12.698  1.00  0.00            
ATOM   3077  OP2   C B  10      18.235  11.515  10.279  1.00  0.00            
ATOM   3078  O5'   C B  10      18.687   9.107  10.757  1.00  0.00            
ATOM   3079  C5'   C B  10      18.480   7.894  11.448  1.00  0.00            
ATOM   3080  H5'   C B  10      17.475   7.638  11.146  1.00  0.00            
ATOM   3081 H5''   C B  10      18.546   8.127  12.515  1.00  0.00            
ATOM   3082  C4'   C B  10      19.344   6.702  10.965  1.00  0.00            
ATOM   3083  H4'   C B  10      19.043   5.822  11.540  1.00  0.00            
ATOM   3084  O4'   C B  10      19.026   6.355   9.645  1.00  0.00            
ATOM   3085  C1'   C B  10      20.109   6.667   8.787  1.00  0.00            
ATOM   3086  H1'   C B  10      20.588   5.711   8.567  1.00  0.00            
ATOM   3087  N1    C B  10      19.659   7.342   7.543  1.00  0.00            
ATOM   3088  C6    C B  10      19.276   8.629   7.432  1.00  0.00            
ATOM   3089  H6    C B  10      19.395   9.270   8.294  1.00  0.00            
ATOM   3090  C5    C B  10      18.849   9.116   6.215  1.00  0.00            
ATOM   3091  H5    C B  10      18.495  10.137   6.136  1.00  0.00            
ATOM   3092  C4    C B  10      18.834   8.246   5.097  1.00  0.00            
ATOM   3093  N4    C B  10      18.789   8.738   3.918  1.00  0.00            
ATOM   3094  H41   C B  10      18.878   8.016   3.210  1.00  0.00            
ATOM   3095  H42   C B  10      18.339   9.612   3.695  1.00  0.00            
ATOM   3096  N3    C B  10      19.177   7.021   5.223  1.00  0.00            
ATOM   3097  C2    C B  10      19.608   6.500   6.454  1.00  0.00            
ATOM   3098  O2    C B  10      19.980   5.370   6.479  1.00  0.00            
ATOM   3099  C3'   C B  10      20.890   7.012  11.012  1.00  0.00            
ATOM   3100  H3'   C B  10      21.192   7.748  11.754  1.00  0.00            
ATOM   3101  C2'   C B  10      21.164   7.513   9.605  1.00  0.00            
ATOM   3102  H2'   C B  10      20.872   8.556   9.551  1.00  0.00            
ATOM   3103  O2'   C B  10      22.449   7.239   9.090  1.00  0.00            
ATOM   3104 HO2'   C B  10      22.626   6.304   9.197  1.00  0.00            
ATOM   3105  O3'   C B  10      21.694   5.845  11.301  1.00  0.00            
ATOM   3106  P     C B  11      21.922   5.365  12.724  1.00  0.00            
ATOM   3107  OP1   C B  11      22.255   6.561  13.522  1.00  0.00            
ATOM   3108  OP2   C B  11      22.803   4.157  12.668  1.00  0.00            
ATOM   3109  O5'   C B  11      20.449   4.906  13.200  1.00  0.00            
ATOM   3110  C5'   C B  11      19.936   5.375  14.430  1.00  0.00            
ATOM   3111  H5'   C B  11      19.919   6.465  14.458  1.00  0.00            
ATOM   3112 H5''   C B  11      20.519   4.976  15.259  1.00  0.00            
ATOM   3113  C4'   C B  11      18.428   4.990  14.383  1.00  0.00            
ATOM   3114  H4'   C B  11      17.896   5.392  15.249  1.00  0.00            
ATOM   3115  O4'   C B  11      17.680   5.406  13.260  1.00  0.00            
ATOM   3116  C1'   C B  11      16.668   4.450  13.078  1.00  0.00            
ATOM   3117  H1'   C B  11      15.725   4.950  13.342  1.00  0.00            
ATOM   3118  N1    C B  11      16.554   4.043  11.616  1.00  0.00            
ATOM   3119  C6    C B  11      17.581   3.595  10.877  1.00  0.00            
ATOM   3120  H6    C B  11      18.544   3.427  11.322  1.00  0.00            
ATOM   3121  C5    C B  11      17.588   3.488   9.501  1.00  0.00            
ATOM   3122  H5    C B  11      18.454   3.252   8.898  1.00  0.00            
ATOM   3123  C4    C B  11      16.330   3.791   8.942  1.00  0.00            
ATOM   3124  N4    C B  11      16.174   3.718   7.696  1.00  0.00            
ATOM   3125  H41   C B  11      15.353   4.146   7.296  1.00  0.00            
ATOM   3126  H42   C B  11      16.983   3.438   7.140  1.00  0.00            
ATOM   3127  N3    C B  11      15.295   4.185   9.603  1.00  0.00            
ATOM   3128  C2    C B  11      15.374   4.292  10.977  1.00  0.00            
ATOM   3129  O2    C B  11      14.363   4.663  11.499  1.00  0.00            
ATOM   3130  C3'   C B  11      18.310   3.498  14.467  1.00  0.00            
ATOM   3131  H3'   C B  11      18.980   3.059  13.740  1.00  0.00            
ATOM   3132  C2'   C B  11      16.940   3.224  13.969  1.00  0.00            
ATOM   3133  H2'   C B  11      16.913   2.325  13.353  1.00  0.00            
ATOM   3134  O2'   C B  11      15.925   3.222  14.940  1.00  0.00            
ATOM   3135 HO2'   C B  11      16.234   2.581  15.579  1.00  0.00            
ATOM   3136  O3'   C B  11      18.477   2.893  15.753  1.00  0.00            
ATOM   3137  P     C B  12      18.669   1.331  15.961  1.00  0.00            
ATOM   3138  OP1   C B  12      19.618   1.204  17.123  1.00  0.00            
ATOM   3139  OP2   C B  12      18.968   0.630  14.695  1.00  0.00            
ATOM   3140  O5'   C B  12      17.265   0.905  16.433  1.00  0.00            
ATOM   3141  C5'   C B  12      16.989   0.886  17.845  1.00  0.00            
ATOM   3142  H5'   C B  12      17.371   1.846  18.214  1.00  0.00            
ATOM   3143 H5''   C B  12      17.570   0.078  18.297  1.00  0.00            
ATOM   3144  C4'   C B  12      15.449   0.680  18.138  1.00  0.00            
ATOM   3145  H4'   C B  12      15.129   1.024  19.125  1.00  0.00            
ATOM   3146  O4'   C B  12      14.647   1.487  17.309  1.00  0.00            
ATOM   3147  C1'   C B  12      13.711   0.624  16.718  1.00  0.00            
ATOM   3148  H1'   C B  12      12.862   0.549  17.393  1.00  0.00            
ATOM   3149  N1    C B  12      13.149   1.254  15.489  1.00  0.00            
ATOM   3150  C6    C B  12      13.437   0.792  14.224  1.00  0.00            
ATOM   3151  H6    C B  12      14.125  -0.017  14.050  1.00  0.00            
ATOM   3152  C5    C B  12      12.911   1.425  13.163  1.00  0.00            
ATOM   3153  H5    C B  12      13.126   1.078  12.172  1.00  0.00            
ATOM   3154  C4    C B  12      11.993   2.496  13.376  1.00  0.00            
ATOM   3155  N4    C B  12      11.405   2.948  12.337  1.00  0.00            
ATOM   3156  H41   C B  12      10.803   3.757  12.359  1.00  0.00            
ATOM   3157  H42   C B  12      11.548   2.550  11.412  1.00  0.00            
ATOM   3158  N3    C B  12      11.698   3.082  14.570  1.00  0.00            
ATOM   3159  C2    C B  12      12.161   2.339  15.603  1.00  0.00            
ATOM   3160  O2    C B  12      11.761   2.642  16.713  1.00  0.00            
ATOM   3161  C3'   C B  12      15.003  -0.835  17.977  1.00  0.00            
ATOM   3162  H3'   C B  12      15.885  -1.448  18.085  1.00  0.00            
ATOM   3163  C2'   C B  12      14.375  -0.694  16.616  1.00  0.00            
ATOM   3164  H2'   C B  12      15.170  -0.588  15.882  1.00  0.00            
ATOM   3165  O2'   C B  12      13.503  -1.769  16.227  1.00  0.00            
ATOM   3166 HO2'   C B  12      13.095  -2.025  17.061  1.00  0.00            
ATOM   3167  O3'   C B  12      13.952  -1.137  18.896  1.00  0.00            
ATOM   3168  P     G B  13      13.591  -2.609  19.439  1.00  0.00            
ATOM   3169  OP1   G B  13      12.850  -2.481  20.689  1.00  0.00            
ATOM   3170  OP2   G B  13      14.797  -3.469  19.393  1.00  0.00            
ATOM   3171  O5'   G B  13      12.552  -3.069  18.271  1.00  0.00            
ATOM   3172  C5'   G B  13      11.176  -3.108  18.495  1.00  0.00            
ATOM   3173  H5'   G B  13      11.008  -3.662  19.426  1.00  0.00            
ATOM   3174 H5''   G B  13      10.728  -3.677  17.683  1.00  0.00            
ATOM   3175  C4'   G B  13      10.425  -1.764  18.543  1.00  0.00            
ATOM   3176  H4'   G B  13      10.388  -1.408  19.575  1.00  0.00            
ATOM   3177  O4'   G B  13      10.937  -0.769  17.629  1.00  0.00            
ATOM   3178  C1'   G B  13       9.877   0.083  17.251  1.00  0.00            
ATOM   3179  H1'   G B  13      10.085   1.115  17.538  1.00  0.00            
ATOM   3180  N9    G B  13       9.695   0.011  15.801  1.00  0.00            
ATOM   3181  C8    G B  13      10.278  -0.934  14.954  1.00  0.00            
ATOM   3182  H8    G B  13      10.952  -1.682  15.336  1.00  0.00            
ATOM   3183  N7    G B  13      10.053  -0.658  13.680  1.00  0.00            
ATOM   3184  C5    G B  13       9.227   0.417  13.683  1.00  0.00            
ATOM   3185  C6    G B  13       8.724   1.166  12.598  1.00  0.00            
ATOM   3186  O6    G B  13       8.989   1.088  11.413  1.00  0.00            
ATOM   3187  N1    G B  13       7.858   2.195  12.961  1.00  0.00            
ATOM   3188  H1    G B  13       7.497   2.796  12.236  1.00  0.00            
ATOM   3189  C2    G B  13       7.628   2.491  14.262  1.00  0.00            
ATOM   3190  N2    G B  13       6.904   3.531  14.601  1.00  0.00            
ATOM   3191  H21   G B  13       6.602   4.157  13.876  1.00  0.00            
ATOM   3192  H22   G B  13       6.892   3.731  15.596  1.00  0.00            
ATOM   3193  N3    G B  13       8.190   1.855  15.312  1.00  0.00            
ATOM   3194  C4    G B  13       8.976   0.799  14.957  1.00  0.00            
ATOM   3195  C3'   G B  13       8.882  -1.960  18.143  1.00  0.00            
ATOM   3196  H3'   G B  13       8.794  -2.494  17.201  1.00  0.00            
ATOM   3197  C2'   G B  13       8.590  -0.448  17.985  1.00  0.00            
ATOM   3198  H2'   G B  13       7.660  -0.363  17.419  1.00  0.00            
ATOM   3199  O2'   G B  13       8.556   0.343  19.188  1.00  0.00            
ATOM   3200 HO2'   G B  13       8.657  -0.262  19.928  1.00  0.00            
ATOM   3201  O3'   G B  13       8.103  -2.593  19.189  1.00  0.00            
ATOM   3202  P     A B  14       6.752  -3.358  18.632  1.00  0.00            
ATOM   3203  OP1   A B  14       6.076  -3.994  19.802  1.00  0.00            
ATOM   3204  OP2   A B  14       7.020  -4.108  17.363  1.00  0.00            
ATOM   3205  O5'   A B  14       5.773  -2.124  18.195  1.00  0.00            
ATOM   3206  C5'   A B  14       5.284  -1.158  19.070  1.00  0.00            
ATOM   3207  H5'   A B  14       6.113  -0.615  19.537  1.00  0.00            
ATOM   3208 H5''   A B  14       4.798  -1.695  19.875  1.00  0.00            
ATOM   3209  C4'   A B  14       4.332  -0.089  18.553  1.00  0.00            
ATOM   3210  H4'   A B  14       3.788   0.483  19.294  1.00  0.00            
ATOM   3211  O4'   A B  14       5.116   0.688  17.675  1.00  0.00            
ATOM   3212  C1'   A B  14       4.388   1.082  16.539  1.00  0.00            
ATOM   3213  H1'   A B  14       4.398   2.167  16.404  1.00  0.00            
ATOM   3214  N9    A B  14       4.945   0.549  15.355  1.00  0.00            
ATOM   3215  C8    A B  14       5.741  -0.544  15.211  1.00  0.00            
ATOM   3216  H8    A B  14       6.030  -1.164  16.051  1.00  0.00            
ATOM   3217  N7    A B  14       5.966  -0.920  14.025  1.00  0.00            
ATOM   3218  C5    A B  14       5.284   0.016  13.269  1.00  0.00            
ATOM   3219  C6    A B  14       5.169   0.217  11.892  1.00  0.00            
ATOM   3220  N6    A B  14       5.836  -0.359  10.951  1.00  0.00            
ATOM   3221  H61   A B  14       5.729  -0.213   9.959  1.00  0.00            
ATOM   3222  H62   A B  14       6.416  -1.097  11.317  1.00  0.00            
ATOM   3223  N1    A B  14       4.371   1.173  11.448  1.00  0.00            
ATOM   3224  C2    A B  14       3.804   1.996  12.296  1.00  0.00            
ATOM   3225  H2    A B  14       3.227   2.776  11.812  1.00  0.00            
ATOM   3226  N3    A B  14       3.821   1.940  13.680  1.00  0.00            
ATOM   3227  C4    A B  14       4.634   0.914  14.087  1.00  0.00            
ATOM   3228  C3'   A B  14       3.174  -0.629  17.748  1.00  0.00            
ATOM   3229  H3'   A B  14       3.428  -1.527  17.193  1.00  0.00            
ATOM   3230  C2'   A B  14       2.920   0.678  16.845  1.00  0.00            
ATOM   3231  H2'   A B  14       2.381   0.322  15.965  1.00  0.00            
ATOM   3232  O2'   A B  14       2.307   1.713  17.505  1.00  0.00            
ATOM   3233 HO2'   A B  14       1.563   1.331  17.980  1.00  0.00            
ATOM   3234  O3'   A B  14       2.112  -1.007  18.510  1.00  0.00            
ATOM   3235  P     A B  15       1.062  -2.014  17.874  1.00  0.00            
ATOM   3236  OP1   A B  15       0.068  -2.184  18.936  1.00  0.00            
ATOM   3237  OP2   A B  15       1.869  -3.156  17.396  1.00  0.00            
ATOM   3238  O5'   A B  15       0.338  -1.292  16.693  1.00  0.00            
ATOM   3239  C5'   A B  15      -0.580  -0.272  16.906  1.00  0.00            
ATOM   3240  H5'   A B  15      -0.041   0.491  17.472  1.00  0.00            
ATOM   3241 H5''   A B  15      -1.362  -0.662  17.556  1.00  0.00            
ATOM   3242  C4'   A B  15      -1.041   0.415  15.581  1.00  0.00            
ATOM   3243  H4'   A B  15      -1.731   1.244  15.707  1.00  0.00            
ATOM   3244  O4'   A B  15       0.219   0.786  14.913  1.00  0.00            
ATOM   3245  C1'   A B  15       0.085   0.483  13.512  1.00  0.00            
ATOM   3246  H1'   A B  15       0.321   1.359  12.902  1.00  0.00            
ATOM   3247  N9    A B  15       1.104  -0.444  13.057  1.00  0.00            
ATOM   3248  C8    A B  15       1.909  -1.327  13.755  1.00  0.00            
ATOM   3249  H8    A B  15       1.880  -1.558  14.805  1.00  0.00            
ATOM   3250  N7    A B  15       2.606  -2.070  12.945  1.00  0.00            
ATOM   3251  C5    A B  15       2.243  -1.586  11.695  1.00  0.00            
ATOM   3252  C6    A B  15       2.486  -1.933  10.347  1.00  0.00            
ATOM   3253  N6    A B  15       3.085  -3.075   9.966  1.00  0.00            
ATOM   3254  H61   A B  15       3.081  -3.298   8.977  1.00  0.00            
ATOM   3255  H62   A B  15       3.509  -3.654  10.679  1.00  0.00            
ATOM   3256  N1    A B  15       1.974  -1.243   9.305  1.00  0.00            
ATOM   3257  C2    A B  15       1.164  -0.202   9.572  1.00  0.00            
ATOM   3258  H2    A B  15       0.767   0.366   8.742  1.00  0.00            
ATOM   3259  N3    A B  15       0.708   0.089  10.778  1.00  0.00            
ATOM   3260  C4    A B  15       1.318  -0.613  11.785  1.00  0.00            
ATOM   3261  C3'   A B  15      -1.754  -0.534  14.617  1.00  0.00            
ATOM   3262  H3'   A B  15      -1.278  -1.502  14.713  1.00  0.00            
ATOM   3263  C2'   A B  15      -1.418   0.097  13.264  1.00  0.00            
ATOM   3264  H2'   A B  15      -1.583  -0.682  12.520  1.00  0.00            
ATOM   3265  O2'   A B  15      -2.177   1.269  13.072  1.00  0.00            
ATOM   3266 HO2'   A B  15      -2.399   1.276  12.138  1.00  0.00            
ATOM   3267  O3'   A B  15      -3.181  -0.665  14.793  1.00  0.00            
ATOM   3268  P     C B  16      -3.721  -2.138  14.888  1.00  0.00            
ATOM   3269  OP1   C B  16      -5.167  -1.974  14.753  1.00  0.00            
ATOM   3270  OP2   C B  16      -3.111  -2.777  16.066  1.00  0.00            
ATOM   3271  O5'   C B  16      -3.102  -2.875  13.648  1.00  0.00            
ATOM   3272  C5'   C B  16      -3.770  -2.976  12.391  1.00  0.00            
ATOM   3273  H5'   C B  16      -4.007  -2.026  11.925  1.00  0.00            
ATOM   3274 H5''   C B  16      -4.707  -3.492  12.605  1.00  0.00            
ATOM   3275  C4'   C B  16      -2.908  -3.526  11.232  1.00  0.00            
ATOM   3276  H4'   C B  16      -3.448  -3.337  10.305  1.00  0.00            
ATOM   3277  O4'   C B  16      -1.582  -3.066  11.300  1.00  0.00            
ATOM   3278  C1'   C B  16      -0.621  -4.100  10.983  1.00  0.00            
ATOM   3279  H1'   C B  16      -0.003  -3.749  10.157  1.00  0.00            
ATOM   3280  N1    C B  16       0.271  -4.372  12.155  1.00  0.00            
ATOM   3281  C6    C B  16      -0.101  -3.897  13.407  1.00  0.00            
ATOM   3282  H6    C B  16      -0.953  -3.229  13.518  1.00  0.00            
ATOM   3283  C5    C B  16       0.608  -4.214  14.511  1.00  0.00            
ATOM   3284  H5    C B  16       0.313  -3.861  15.483  1.00  0.00            
ATOM   3285  C4    C B  16       1.731  -5.060  14.302  1.00  0.00            
ATOM   3286  N4    C B  16       2.409  -5.457  15.318  1.00  0.00            
ATOM   3287  H41   C B  16       3.107  -6.177  15.187  1.00  0.00            
ATOM   3288  H42   C B  16       2.256  -5.119  16.247  1.00  0.00            
ATOM   3289  N3    C B  16       2.093  -5.512  13.141  1.00  0.00            
ATOM   3290  C2    C B  16       1.448  -5.104  11.999  1.00  0.00            
ATOM   3291  O2    C B  16       1.796  -5.556  10.886  1.00  0.00            
ATOM   3292  C3'   C B  16      -2.724  -5.085  11.355  1.00  0.00            
ATOM   3293  H3'   C B  16      -2.415  -5.385  12.358  1.00  0.00            
ATOM   3294  C2'   C B  16      -1.519  -5.226  10.390  1.00  0.00            
ATOM   3295  H2'   C B  16      -0.986  -6.176  10.456  1.00  0.00            
ATOM   3296  O2'   C B  16      -1.906  -5.029   9.039  1.00  0.00            
ATOM   3297 HO2'   C B  16      -2.354  -5.731   8.552  1.00  0.00            
ATOM   3298  O3'   C B  16      -3.934  -5.710  10.942  1.00  0.00            
ATOM   3299  P     C B  17      -4.229  -7.105  11.638  1.00  0.00            
ATOM   3300  OP1   C B  17      -5.411  -7.679  10.868  1.00  0.00            
ATOM   3301  OP2   C B  17      -4.399  -6.969  13.078  1.00  0.00            
ATOM   3302  O5'   C B  17      -2.977  -8.182  11.525  1.00  0.00            
ATOM   3303  C5'   C B  17      -2.569  -8.577  10.236  1.00  0.00            
ATOM   3304  H5'   C B  17      -2.038  -7.808   9.683  1.00  0.00            
ATOM   3305 H5''   C B  17      -3.458  -8.929   9.716  1.00  0.00            
ATOM   3306  C4'   C B  17      -1.346  -9.546  10.324  1.00  0.00            
ATOM   3307  H4'   C B  17      -1.076  -9.919   9.347  1.00  0.00            
ATOM   3308  O4'   C B  17      -0.236  -8.844  10.805  1.00  0.00            
ATOM   3309  C1'   C B  17       0.635  -9.619  11.667  1.00  0.00            
ATOM   3310  H1'   C B  17       1.659  -9.738  11.308  1.00  0.00            
ATOM   3311  N1    C B  17       0.637  -9.231  13.164  1.00  0.00            
ATOM   3312  C6    C B  17      -0.153  -8.256  13.634  1.00  0.00            
ATOM   3313  H6    C B  17      -0.943  -7.867  13.010  1.00  0.00            
ATOM   3314  C5    C B  17       0.013  -7.790  14.910  1.00  0.00            
ATOM   3315  H5    C B  17      -0.604  -7.032  15.354  1.00  0.00            
ATOM   3316  C4    C B  17       0.922  -8.468  15.710  1.00  0.00            
ATOM   3317  N4    C B  17       1.032  -8.179  17.023  1.00  0.00            
ATOM   3318  H41   C B  17       1.800  -8.596  17.523  1.00  0.00            
ATOM   3319  H42   C B  17       0.567  -7.350  17.363  1.00  0.00            
ATOM   3320  N3    C B  17       1.666  -9.499  15.330  1.00  0.00            
ATOM   3321  C2    C B  17       1.594  -9.842  14.007  1.00  0.00            
ATOM   3322  O2    C B  17       2.352 -10.727  13.649  1.00  0.00            
ATOM   3323  C3'   C B  17      -1.501 -10.689  11.335  1.00  0.00            
ATOM   3324  H3'   C B  17      -1.954 -10.411  12.282  1.00  0.00            
ATOM   3325  C2'   C B  17      -0.017 -10.946  11.556  1.00  0.00            
ATOM   3326  H2'   C B  17       0.121 -11.517  12.476  1.00  0.00            
ATOM   3327  O2'   C B  17       0.556 -11.740  10.444  1.00  0.00            
ATOM   3328 HO2'   C B  17       1.495 -11.542  10.432  1.00  0.00            
ATOM   3329  O3'   C B  17      -2.098 -11.913  10.995  1.00  0.00            
ATOM   3330  P     C B  18      -3.644 -12.007  10.595  1.00  0.00            
ATOM   3331  OP1   C B  18      -4.428 -11.397  11.696  1.00  0.00            
ATOM   3332  OP2   C B  18      -3.853 -13.432  10.318  1.00  0.00            
ATOM   3333  O5'   C B  18      -3.857 -11.325   9.186  1.00  0.00            
ATOM   3334  C5'   C B  18      -3.509 -11.978   7.936  1.00  0.00            
ATOM   3335  H5'   C B  18      -4.130 -12.870   7.826  1.00  0.00            
ATOM   3336 H5''   C B  18      -2.467 -12.309   7.973  1.00  0.00            
ATOM   3337  C4'   C B  18      -3.534 -11.058   6.651  1.00  0.00            
ATOM   3338  H4'   C B  18      -2.967 -11.603   5.884  1.00  0.00            
ATOM   3339  O4'   C B  18      -4.772 -10.771   6.071  1.00  0.00            
ATOM   3340  C1'   C B  18      -5.043  -9.357   6.031  1.00  0.00            
ATOM   3341  H1'   C B  18      -4.894  -9.054   4.987  1.00  0.00            
ATOM   3342  N1    C B  18      -6.505  -9.251   6.363  1.00  0.00            
ATOM   3343  C6    C B  18      -6.932  -9.979   7.446  1.00  0.00            
ATOM   3344  H6    C B  18      -6.261 -10.713   7.863  1.00  0.00            
ATOM   3345  C5    C B  18      -8.184  -9.752   7.994  1.00  0.00            
ATOM   3346  H5    C B  18      -8.486 -10.442   8.759  1.00  0.00            
ATOM   3347  C4    C B  18      -8.935  -8.735   7.376  1.00  0.00            
ATOM   3348  N4    C B  18     -10.181  -8.586   7.667  1.00  0.00            
ATOM   3349  H41   C B  18     -10.761  -8.019   7.063  1.00  0.00            
ATOM   3350  H42   C B  18     -10.568  -8.990   8.507  1.00  0.00            
ATOM   3351  N3    C B  18      -8.505  -7.957   6.392  1.00  0.00            
ATOM   3352  C2    C B  18      -7.257  -8.157   5.914  1.00  0.00            
ATOM   3353  O2    C B  18      -6.870  -7.449   4.986  1.00  0.00            
ATOM   3354  C3'   C B  18      -2.784  -9.712   6.701  1.00  0.00            
ATOM   3355  H3'   C B  18      -2.189  -9.539   7.602  1.00  0.00            
ATOM   3356  C2'   C B  18      -4.014  -8.778   6.923  1.00  0.00            
ATOM   3357  H2'   C B  18      -4.461  -8.820   7.910  1.00  0.00            
ATOM   3358  O2'   C B  18      -3.718  -7.436   6.813  1.00  0.00            
ATOM   3359 HO2'   C B  18      -2.918  -7.409   6.272  1.00  0.00            
ATOM   3360  O3'   C B  18      -2.034  -9.565   5.505  1.00  0.00            
ATOM   3361  P     C B  19      -0.711  -8.679   5.511  1.00  0.00            
ATOM   3362  OP1   C B  19      -0.904  -7.696   6.561  1.00  0.00            
ATOM   3363  OP2   C B  19      -0.583  -8.126   4.125  1.00  0.00            
ATOM   3364  O5'   C B  19       0.464  -9.691   5.799  1.00  0.00            
ATOM   3365  C5'   C B  19       0.713 -10.237   7.088  1.00  0.00            
ATOM   3366  H5'   C B  19      -0.096 -10.912   7.351  1.00  0.00            
ATOM   3367 H5''   C B  19       0.786  -9.518   7.902  1.00  0.00            
ATOM   3368  C4'   C B  19       1.972 -10.994   7.000  1.00  0.00            
ATOM   3369  H4'   C B  19       1.911 -11.646   7.860  1.00  0.00            
ATOM   3370  O4'   C B  19       2.079 -11.862   5.899  1.00  0.00            
ATOM   3371  C1'   C B  19       3.321 -11.603   5.309  1.00  0.00            
ATOM   3372  H1'   C B  19       4.047 -12.217   5.846  1.00  0.00            
ATOM   3373  N1    C B  19       3.352 -11.759   3.887  1.00  0.00            
ATOM   3374  C6    C B  19       2.533 -10.995   3.111  1.00  0.00            
ATOM   3375  H6    C B  19       1.882 -10.279   3.595  1.00  0.00            
ATOM   3376  C5    C B  19       2.618 -11.068   1.770  1.00  0.00            
ATOM   3377  H5    C B  19       2.060 -10.365   1.169  1.00  0.00            
ATOM   3378  C4    C B  19       3.593 -11.962   1.221  1.00  0.00            
ATOM   3379  N4    C B  19       3.715 -12.304  -0.040  1.00  0.00            
ATOM   3380  H41   C B  19       4.385 -12.985  -0.358  1.00  0.00            
ATOM   3381  H42   C B  19       2.940 -12.156  -0.677  1.00  0.00            
ATOM   3382  N3    C B  19       4.392 -12.710   1.905  1.00  0.00            
ATOM   3383  C2    C B  19       4.349 -12.574   3.274  1.00  0.00            
ATOM   3384  O2    C B  19       5.243 -13.130   3.924  1.00  0.00            
ATOM   3385  C3'   C B  19       3.185 -10.059   7.092  1.00  0.00            
ATOM   3386  H3'   C B  19       2.894  -9.055   7.396  1.00  0.00            
ATOM   3387  C2'   C B  19       3.578 -10.105   5.658  1.00  0.00            
ATOM   3388  H2'   C B  19       2.840  -9.448   5.201  1.00  0.00            
ATOM   3389  O2'   C B  19       4.942  -9.636   5.401  1.00  0.00            
ATOM   3390 HO2'   C B  19       5.115  -9.578   4.466  1.00  0.00            
ATOM   3391  O3'   C B  19       4.161 -10.577   7.906  1.00  0.00            
ATOM   3392  P     C B  20       4.109 -10.463   9.469  1.00  0.00            
ATOM   3393  OP1   C B  20       3.065 -11.292  10.038  1.00  0.00            
ATOM   3394  OP2   C B  20       4.135  -9.044   9.906  1.00  0.00            
ATOM   3395  O5'   C B  20       5.531 -11.047   9.753  1.00  0.00            
ATOM   3396  C5'   C B  20       6.102 -12.411   9.493  1.00  0.00            
ATOM   3397  H5'   C B  20       5.955 -12.697   8.453  1.00  0.00            
ATOM   3398 H5''   C B  20       5.585 -13.143  10.113  1.00  0.00            
ATOM   3399  C4'   C B  20       7.605 -12.437   9.799  1.00  0.00            
ATOM   3400  H4'   C B  20       7.945 -13.464   9.710  1.00  0.00            
ATOM   3401  O4'   C B  20       8.238 -11.504   8.844  1.00  0.00            
ATOM   3402  C1'   C B  20       8.806 -10.451   9.491  1.00  0.00            
ATOM   3403  H1'   C B  20       9.878 -10.655   9.512  1.00  0.00            
ATOM   3404  N1    C B  20       8.690  -9.155   8.708  1.00  0.00            
ATOM   3405  C6    C B  20       7.671  -8.954   7.880  1.00  0.00            
ATOM   3406  H6    C B  20       6.975  -9.754   7.703  1.00  0.00            
ATOM   3407  C5    C B  20       7.471  -7.816   7.145  1.00  0.00            
ATOM   3408  H5    C B  20       6.591  -7.754   6.532  1.00  0.00            
ATOM   3409  C4    C B  20       8.520  -6.852   7.338  1.00  0.00            
ATOM   3410  N4    C B  20       8.293  -5.710   6.653  1.00  0.00            
ATOM   3411  H41   C B  20       8.886  -4.933   6.913  1.00  0.00            
ATOM   3412  H42   C B  20       7.362  -5.536   6.315  1.00  0.00            
ATOM   3413  N3    C B  20       9.604  -7.020   8.062  1.00  0.00            
ATOM   3414  C2    C B  20       9.729  -8.205   8.764  1.00  0.00            
ATOM   3415  O2    C B  20      10.758  -8.410   9.341  1.00  0.00            
ATOM   3416  C3'   C B  20       7.869 -11.812  11.167  1.00  0.00            
ATOM   3417  H3'   C B  20       6.926 -11.795  11.724  1.00  0.00            
ATOM   3418  C2'   C B  20       8.257 -10.359  10.913  1.00  0.00            
ATOM   3419  H2'   C B  20       7.301  -9.833  10.906  1.00  0.00            
ATOM   3420  O2'   C B  20       9.079  -9.605  11.797  1.00  0.00            
ATOM   3421 HO2'   C B  20       9.969  -9.904  11.600  1.00  0.00            
ATOM   3422  O3'   C B  20       8.948 -12.509  11.837  1.00  0.00            
ATOM   3423  P    C3 B  21       8.675 -13.257  13.174  1.00  0.00            
ATOM   3424  OP1  C3 B  21       9.961 -13.920  13.396  1.00  0.00            
ATOM   3425  OP2  C3 B  21       7.438 -14.036  13.045  1.00  0.00            
ATOM   3426  O5'  C3 B  21       8.464 -12.127  14.355  1.00  0.00            
ATOM   3427  C5'  C3 B  21       9.630 -11.629  15.018  1.00  0.00            
ATOM   3428  H5'  C3 B  21      10.212 -11.059  14.300  1.00  0.00            
ATOM   3429 H5''  C3 B  21      10.263 -12.402  15.451  1.00  0.00            
ATOM   3430  C4'  C3 B  21       9.261 -10.668  16.180  1.00  0.00            
ATOM   3431  H4'  C3 B  21      10.181 -10.406  16.700  1.00  0.00            
ATOM   3432  O4'  C3 B  21       8.567  -9.493  15.723  1.00  0.00            
ATOM   3433  C1'  C3 B  21       7.249  -9.451  16.201  1.00  0.00            
ATOM   3434  H1'  C3 B  21       7.171  -8.848  17.109  1.00  0.00            
ATOM   3435  N1   C3 B  21       6.334  -9.030  15.136  1.00  0.00            
ATOM   3436  C6   C3 B  21       6.233  -9.709  13.911  1.00  0.00            
ATOM   3437  H6   C3 B  21       6.905 -10.517  13.649  1.00  0.00            
ATOM   3438  C5   C3 B  21       5.277  -9.377  12.987  1.00  0.00            
ATOM   3439  H5   C3 B  21       5.278  -9.812  11.993  1.00  0.00            
ATOM   3440  C4   C3 B  21       4.481  -8.278  13.273  1.00  0.00            
ATOM   3441  N4   C3 B  21       3.715  -7.747  12.382  1.00  0.00            
ATOM   3442  H41  C3 B  21       3.122  -6.962  12.613  1.00  0.00            
ATOM   3443  H42  C3 B  21       3.671  -8.207  11.489  1.00  0.00            
ATOM   3444  N3   C3 B  21       4.584  -7.562  14.388  1.00  0.00            
ATOM   3445  C2   C3 B  21       5.442  -7.970  15.381  1.00  0.00            
ATOM   3446  O2   C3 B  21       5.462  -7.348  16.416  1.00  0.00            
ATOM   3447  C3'  C3 B  21       8.285 -11.427  17.121  1.00  0.00            
ATOM   3448  H3'  C3 B  21       8.368 -12.503  16.963  1.00  0.00            
ATOM   3449  C2'  C3 B  21       6.939 -10.946  16.583  1.00  0.00            
ATOM   3450  H2'  C3 B  21       6.693 -11.453  15.654  1.00  0.00            
ATOM   3451  O2'  C3 B  21       5.945 -11.153  17.530  1.00  0.00            
ATOM   3452 HO2'  C3 B  21       5.109 -11.124  17.048  1.00  0.00            
ATOM   3453  O3'  C3 B  21       8.540 -11.109  18.499  1.00  0.00            
ATOM   3454 HO3'  C3 B  21       7.845 -11.545  18.990  1.00  0.00            
TER
END
