# Supplementary material for: Mutagenesis and structural studies reveal the basis for the specific binding of SARS-CoV-2 SL3 RNA element with human TIA1 protein
Source: Nat Commun. 2023 Jun 22;14:3715. doi: 10.1038/s41467-023-39410-8 (PMC10287707; doi:10.1038/s41467-023-39410-8)
Supplement: Supplementary file 4 — Supplementary Data 2 [file 41467_2023_39410_MOESM4_ESM.zip]

Archive with 12 entries (10 files):
- FEP Prepare/
- FEP Prepare/atommap.dat
- FEP Prepare/basic.h
- FEP Prepare/example/
- FEP Prepare/example/SL3-TIA1_A68U-fep.gro
- FEP Prepare/example/SL3-TIA1_A68U-fep.top
- FEP Prepare/example/SL3-TIA1_A68U.gro
- FEP Prepare/example/SL3-TIA1_A68U.top
- FEP Prepare/example/SL3-TIA1_WT.gro
- FEP Prepare/example/SL3-TIA1_WT.top
- FEP Prepare/merge_topology.cpp
- FEP Prepare/ReadMe.dat
