# Supplementary material for: Mutagenesis and structural studies reveal the basis for the specific binding of SARS-CoV-2 SL3 RNA element with human TIA1 protein
Source: Nat Commun. 2023 Jun 22;14:3715. doi: 10.1038/s41467-023-39410-8 (PMC10287707; doi:10.1038/s41467-023-39410-8)
Supplement: Supplementary file 4 — Supplementary Data 2 [file 41467_2023_39410_MOESM4_ESM.zip › FEP Prepare/atommap.dat]

[A->G]
C1' : C1'
H1' : H1'
N9  : N9
C8  : C8
H8  : H8
N7  : N7
C5  : C5
C6  : C6
N6  : O6
H61 : DH61
H62 : DH62
N1  : N1
DH1 : H1
C2  : C2
H2  : N2
DH21 : H21
DH22 : H22
N3  : N3
C4  : C4

[A->C]
C1' : C1'
H1' : H1'
N9  : N1
C8  : C6
H8  : H6
N7  : DN7
C5  : DC5
C6  : DC6
N6  : DN6
H61 : DH61
H62 : DH62
N1  : DN1
C2  : DC2
H2  : DH2
N3  : DN3
C4  : DC4
DC5 : C5
DH5 : H5
DC4 : C4
DN4 : N4
DH41 : H41
DH42 : H42
DN3 : N3
DC2 : C2
DO2 : O2

[A->U]
C1' : C1'
H1' : H1'
N9  : N1
C8  : C6
H8  : H6
N7  : DN7
C5  : DC5
C6  : DC6
N6  : DN6
H61 : DH61
H62 : DH62
N1  : DN1
C2  : DC2
H2  : DH2
N3  : DN3
C4  : DC4
DC5 : C5
DH5 : H5
DC4 : C4
DO4 : O4
DN3 : N3
DH3 : H3
DC2 : C2
DO2 : O2

[G->C]
C1' : C1'
H1' : H1'
N9  : N1
C8  : C6
H8  : H6
N7  : DN7
C5  : DC5
C6  : DC6
O6  : DO6
N1  : DN1
H1  : DH1
C2  : DC2
N2  : DN2
H21 : DH21
H22 : DH22
N3  : DN3
C4  : DC4
DC5 : C5
DH5 : H5
DC4 : C4
DN4 : N4
DH41 : H41
DH42 : H42
DN3 : N3
DC2 : C2
DO2 : O2

[G->U]
C1' : C1'
H1' : H1'
N9  : N1
C8  : C6
H8  : H6
N7  : DN7
C5  : DC5
C6  : DC6
O6  : DO6
N1  : DN1
H1  : DH1
C2  : DC2
N2  : DN2
H21 : DH21
H22 : DH22
N3  : DN3
C4  : DC4
DC5 : C5
DH5 : H5
DC4 : C4
DO4 : O4
DN3 : N3
DH3 : H3
DC2 : C2
DO2 : O2

[C->U]
C1' : C1'
H1' : H1'
N1  : N1
C6  : C6
H6  : H6
C5  : C5
H5  : H5
C4  : C4
N4  : O4
H41 : DH41
H42 : DH42
N3  : N3
DH3 : H3
C2  : C2
O2  : O2

[A5->G5]
C1' : C1'
H1' : H1'
N9  : N9
C8  : C8
H8  : H8
N7  : N7
C5  : C5
C6  : C6
N6  : O6
H61 : DH61
H62 : DH62
N1  : N1
DH1 : H1
C2  : C2
H2  : N2
DH21 : H21
DH22 : H22
N3  : N3
C4  : C4

[G5->C5]
C1' : C1'
H1' : H1'
N9  : N1
C8  : C6
H8  : H6
N7  : DN7
C5  : DC5
C6  : DC6
O6  : DO6
N1  : DN1
H1  : DH1
C2  : DC2
N2  : DN2
H21 : DH21
H22 : DH22
N3  : DN3
C4  : DC4
DC5 : C5
DH5 : H5
DC4 : C4
DN4 : N4
DH41 : H41
DH42 : H42
DN3 : N3
DC2 : C2
DO2 : O2

[G5->U5]
C1' : C1'
H1' : H1'
N9  : N1
C8  : C6
H8  : H6
N7  : DN7
C5  : DC5
C6  : DC6
O6  : DO6
N1  : DN1
H1  : DH1
C2  : DC2
N2  : DN2
H21 : DH21
H22 : DH22
N3  : DN3
C4  : DC4
DC5 : C5
DH5 : H5
DC4 : C4
DO4 : O4
DN3 : N3
DH3 : H3
DC2 : C2
DO2 : O2

[C5->U5]
C1' : C1'
H1' : H1'
N1  : N1
C6  : C6
H6  : H6
C5  : C5
H5  : H5
C4  : C4
N4  : O4
H41 : DH41
H42 : DH42
N3  : N3
DH3 : H3
C2  : C2
O2  : O2

[6MA->A]
P   : P
O1P : OP1
O2P : OP2
O5' : O5'
C5' : C5'
H5'1 : H5'
H5'2 : H5''
C4' : C4'
H4' : H4'
O4' : O4'
C1' : C1'
H1' : H1'
N9  : N9
C8  : C8
H8  : H8
N7  : N7
C5  : C5
C6  : C6
N6  : N6
1H6 : H61
C10 : H62
H20 : DH20
H21 : DH21
H22 : DH22
N1  : N1
C2  : C2
H2  : H2
N3  : N3
C4  : C4
C3' : C3'
H3' : H3'
C2' : C2'
H2' : H2'
O2' : O2'
HO'2 : HO2'
O3' : O3'

[M6A->A]
P   : P
O1P : OP1
O2P : OP2
O5' : O5'
C5' : C5'
H5'1 : H5'
H5'2 : H5''
C4' : C4'
H4' : H4'
O4' : O4'
C1' : C1'
H1' : H1'
N9  : N9
C8  : C8
H8  : H8
N7  : N7
C5  : C5
C6  : C6
N6  : N6
H6  : DH6
C10 : DC10
H101 : DH101
H102 : DH102
H103 : DH103
DH61 : H61
DH62 : H62
N1  : N1
C2  : C2
H2  : H2
N3  : N3
C4  : C4
C3' : C3'
H3' : H3'
C2' : C2'
H2' : H2'
O2' : O2'
HO'2 : HO2'
O3' : O3'

[TRP->ALA]
CA  : CA
HA  : HA
CB  : CB
HB2 : DHB2
HB3 : DHB3
CG  : DCG
CD1 : DCD1
HD1 : DHD1
NE1 : DNE1
HE1 : DHE1
CE2 : DCE2
CZ2 : DCZ2
HZ2 : DHZ2
CH2 : DCH2
HH2 : DHH2
CZ3 : DCZ3
HZ3 : DHZ3
CE3 : DCE3
HE3 : DHE3
CD2 : DCD2
DHB1 : HB1
DHB2 : HB2
DHB3 : HB3

[TRP->LEU]
CA  : CA
HA  : HA
CB  : CB
HB2 : HB2
HB3 : HB3
CG  : CG
CD1 : DCD1
HD1 : DHD1
NE1 : DNE1
HE1 : DHE1
CE2 : DCE2
CZ2 : DCZ2
HZ2 : DHZ2
CH2 : DCH2
HH2 : DHH2
CZ3 : DCZ3
HZ3 : DHZ3
CE3 : DCE3
HE3 : DHE3
CD2 : DCD2
DHG : HG
DCD1 : CD1
DHD11 : HD11
DHD12 : HD12
DHD13 : HD13
DCD2 : CD2
DHD21 : HD21
DHD22 : HD22
DHD23 : HD23

[TRP->ILE]
CA  : CA
HA  : HA
CB  : CB
HB2 : DHB2
HB3 : DHB3
CG  : DCG
CD1 : DCD1
HD1 : DHD1
NE1 : DNE1
HE1 : DHE1
CE2 : DCE2
CZ2 : DCZ2
HZ2 : DHZ2
CH2 : DCH2
HH2 : DHH2
CZ3 : DCZ3
HZ3 : DHZ3
CE3 : DCE3
HE3 : DHE3
CD2 : DCD2
DHB : HB
DCG2 : CG2
DHG21 : HG21
DHG22 : HG22
DHG23 : HG23
DCG1 : CG1
DHG12 : HG12
GHG13 : HG13
DCD1 : CD1
DHD11 : HD11
DHD12 : HD12
DHD13 : HD13

[TRP->VAL]
CA  : CA
HA  : HA
CB  : CB
HB2 : DHB2
HB3 : DHB3
CG  : DCG
CD1 : DCD1
HD1 : DHD1
NE1 : DNE1
HE1 : DHE1
CE2 : DCE2
CZ2 : DCZ2
HZ2 : DHZ2
CH2 : DCH2
HH2 : DHH2
CZ3 : DCZ3
HZ3 : DHZ3
CE3 : DCE3
HE3 : DHE3
CD2 : DCD2
DHB : HB
DCG1 : CG1
DHG11 : HG11
DHG12 : HG12
DHG13 : HG13
DCG2 : CG2
DHG21 : HG21
DHG22 : HG22
DHG23 : HG23

[TRP->PRO]
N   : N
H   : DH
CA  : CA
HA  : DHA
CB  : DCB
HB2 : DHB2
HB3 : DHB3
CG  : DCG
CD1 : DCD1
HD1 : DHD1
NE1 : DNE1
HE1 : DHE1
CE2 : DCE2
CZ2 : DCZ2
HZ2 : DHZ2
CH2 : DCH2
HH2 : DHH2
CZ3 : DCZ3
HZ3 : DHZ3
CE3 : DCE3
HE3 : DHE3
CD2 : DCD2
DCD : CD
DHD2 : HD2
DHD3 : HD3
DCG : CG
DHG2 : HG2
DHG3 : HG3
DCB : CB
DHB2 : HB2
DHB3 : HB3
DHA : HA
C   : C
O   : O 

[TRP->PHE]
CA  : CA
HA  : HA
CB  : CB
HB2 : HB2
HB3 : HB3
CG  : CG
CD1 : CD1
HD1 : HD1
NE1 : DNE1
HE1 : DHE1
CE2 : DCE2
CZ2 : DCZ2
HZ2 : DHZ2
CH2 : DCH2
HH2 : DHH2
CZ3 : DCZ3
HZ3 : DHZ3
CE3 : DCE3
HE3 : DHE3
CD2 : DCD2
DCE1 : CE1
DHE1 : HE1
DCZ : CZ
DHZ : HZ
DCE2 : CE2
DHE2 : HE2
DCD2 : CD2
DHD2 : HD2

[TRP->MET]
CA  : CA
HA  : HA
CB  : CB
HB2 : HB2
HB3 : HB3
CG  : CG
CD1 : DCD1
HD1 : DHD1
NE1 : DNE1
HE1 : DHE1
CE2 : DCE2
CZ2 : DCZ2
HZ2 : DHZ2
CH2 : DCH2
HH2 : DHH2
CZ3 : DCZ3
HZ3 : DHZ3
CE3 : DCE3
HE3 : DHE3
CD2 : DCD2
DHG2 : HG2
DHG3 : HG3
DSD : SD
DCE : CE
DHE1 : HE1
DHE2 : HE2
DHE3 : HE3

[TRP->SER]
CA  : CA
HA  : HA
CB  : CB
HB2 : HB2
HB3 : HB3
CG  : DCG
CD1 : DCD1
HD1 : DHD1
NE1 : DNE1
HE1 : DHE1
CE2 : DCE2
CZ2 : DCZ2
HZ2 : DHZ2
CH2 : DCH2
HH2 : DHH2
CZ3 : DCZ3
HZ3 : DHZ3
CE3 : DCE3
HE3 : DHE3
CD2 : DCD2
DOG : OG
DHG : HG

[TRP->GLN]
CA  : CA
HA  : HA
CB  : CB
HB2 : HB2
HB3 : HB3
CG  : CG
CD1 : DCD1
HD1 : DHD1
NE1 : DNE1
HE1 : DHE1
CE2 : DCE2
CZ2 : DCZ2
HZ2 : DHZ2
CH2 : DCH2
HH2 : DHH2
CZ3 : DCZ3
HZ3 : DHZ3
CE3 : DCE3
HE3 : DHE3
CD2 : DCD2
DHG2 : HG2
DHG3 : HG3
DCD : CD
DOE1 : OE1
DNE2 : NE2
DHE21 : HE21
DHE22 : HE22

[TRP->THR]
CA  : CA
HA  : HA
CB  : CB
HB2 : DHB2
HB3 : DHB3
CG  : DCG
CD1 : DCD1
HD1 : DHD1
NE1 : DNE1
HE1 : DHE1
CE2 : DCE2
CZ2 : DCZ2
HZ2 : DHZ2
CH2 : DCH2
HH2 : DHH2
CZ3 : DCZ3
HZ3 : DHZ3
CE3 : DCE3
HE3 : DHE3
CD2 : DCD2
DHB : HB
DCG2 : CG2
DHG21 : HG21
DHG22 : HG22
DHG23 : HG23
DOG1 : OG1
DHG1 : HG1

[TRP->CYS]
CA  : CA
HA  : HA
CB  : CB
HB2 : HB2
HB3 : HB3
CG  : DCG
CD1 : DCD1
HD1 : DHD1
NE1 : DNE1
HE1 : DHE1
CE2 : DCE2
CZ2 : DCZ2
HZ2 : DHZ2
CH2 : DCH2
HH2 : DHH2
CZ3 : DCZ3
HZ3 : DHZ3
CE3 : DCE3
HE3 : DHE3
CD2 : DCD2
DSG : SG
DHG : HG

[TRP->ASN]
CA  : CA
HA  : HA
CB  : CB
HB2 : HB2
HB3 : HB3
CG  : CG
CD1 : DCD1
HD1 : DHD1
NE1 : DNE1
HE1 : DHE1
CE2 : DCE2
CZ2 : DCZ2
HZ2 : DHZ2
CH2 : DCH2
HH2 : DHH2
CZ3 : DCZ3
HZ3 : DHZ3
CE3 : DCE3
HE3 : DHE3
CD2 : DCD2
DOD1 : OD1
DND2 : ND2
DHD21 : HD21
DHD22 : HD22

[TRP->TYR]
CA  : CA
HA  : HA
CB  : CB
HB2 : HB2
HB3 : HB3
CG  : CG
CD1 : CD1
HD1 : HD1
NE1 : DNE1
HE1 : DHE1
CE2 : DCE2
CZ2 : DCZ2
HZ2 : DHZ2
CH2 : DCH2
HH2 : DHH2
CZ3 : DCZ3
HZ3 : DHZ3
CE3 : DCE3
HE3 : DHE3
CD2 : DCD2
DCE1 : CE1
DHE1 : HE1
DCZ : CZ
DOH : OH
DHH : HH
DCE2 : CE2
DHE2 : HE2
DCD2 : CD2
DHD2 : HD2

[TRP->ASP]
N   : N
H   : H
CA  : CA
HA  : HA
CB  : CB
HB2 : HB2
HB3 : HB3
CG  : CG
CD1 : DCD1
HD1 : DHD1
NE1 : DNE1
HE1 : DHE1
CE2 : DCE2
CZ2 : DCZ2
HZ2 : DHZ2
CH2 : DCH2
HH2 : DHH2
CZ3 : DCZ3
HZ3 : DHZ3
CE3 : DCE3
HE3 : DHE3
CD2 : DCD2
DOD1 : OD1
DOD2 : OD2
C   : C
O   : O

[TRP->GLU]
N   : N
H   : H
CA  : CA
HA  : HA
CB  : CB
HB2 : HB2
HB3 : HB3
CG  : CG
CD1 : DCD1
HD1 : DHD1
NE1 : DNE1
HE1 : DHE1
CE2 : DCE2
CZ2 : DCZ2
HZ2 : DHZ2
CH2 : DCH2
HH2 : DHH2
CZ3 : DCZ3
HZ3 : DHZ3
CE3 : DCE3
HE3 : DHE3
CD2 : DCD2
DHG2 : HG2
DHG3 : HG3
DCD : CD
DOE1 : OE1
DOE2 : OE2
C   : C
O   : O

[TRP->LYS]
N   : N
H   : H
CA  : CA
HA  : HA
CB  : CB
HB2 : HB2
HB3 : HB3
CG  : CG
CD1 : DCD1
HD1 : DHD1
NE1 : DNE1
HE1 : DHE1
CE2 : DCE2
CZ2 : DCZ2
HZ2 : DHZ2
CH2 : DCH2
HH2 : DHH2
CZ3 : DCZ3
HZ3 : DHZ3
CE3 : DCE3
HE3 : DHE3
CD2 : DCD2
DHG2 : HG2
DHG3 : HG3
DCD : CD
DHD2 : HD2
DHD3 : HD3
DCE : CE
DHE2 : HE2
DHE3 : HE3
DNZ : NZ
DHZ1 : HZ1
DHZ2 : HZ2
DHZ3 : HZ3
C   : C
O   : O

[TRP->ARG]
N   : N
H   : H
CA  : CA
HA  : HA
CB  : CB
HB2 : HB2
HB3 : HB3
CG  : CG
CD1 : DCD1
HD1 : DHD1
NE1 : DNE1
HE1 : DHE1
CE2 : DCE2
CZ2 : DCZ2
HZ2 : DHZ2
CH2 : DCH2
HH2 : DHH2
CZ3 : DCZ3
HZ3 : DHZ3
CE3 : DCE3
HE3 : DHE3
CD2 : DCD2
DHG2 : HG2
DHG3 : HG3
DCD : CD
DHD2 : HD2
DHD3 : HD3
DNE : NE
DHE : HE
DCZ : CZ
DNH1 : NH1
DHH11 : HH11
DHH12 : HH12
DNH2 : NH2
DHH21 : HH21
DHH22 : HH22
C   : C
O   : O

[TRP->HIE]
CA  : CA
HA  : HA
CB  : CB
HB2 : HB2
HB3 : HB3
CG  : CG
CD1 : DCD1
HD1 : DHD1
NE1 : DNE1
HE1 : DHE1
CE2 : DCE2
CZ2 : DCZ2
HZ2 : DHZ2
CH2 : DCH2
HH2 : DHH2
CZ3 : DCZ3
HZ3 : DHZ3
CE3 : DCE3
HE3 : DHE3
CD2 : DCD2
DND1 : ND1
DCE1 : CE1
DHE1 : HE1
DNE2 : NE2
DHE2 : HE2
DCD2 : CD2
DHD2 : HD2

[ASP->ALA]
N   : N
H   : H
CA  : CA
HA  : HA
CB  : CB
HB2 : DHB2
HB3 : DHB3
CG  : DCG
OD1 : DOD1
OD2 : DOD2
DHB1 : HB1
DHB2 : HB2
DHB3 : HB3
C   : C
O   : O

[ASP->LEU]
N   : N
H   : H
CA  : CA
HA  : HA
CB  : CB
HB2 : HB2
HB3 : HB3
CG  : CG
OD1 : DOD1
OD2 : DOD2
DHG : HG
DCD1 : CD1
DHD11 : HD11
DHD12 : HD12
DHD13 : HD13
DCD2 : CD2
DHD21 : HD21
DHD22 : HD22
DHD23 : HD23
C   : C
O   : O

[ASP->ILE]
N   : N
H   : H
CA  : CA
HA  : HA
CB  : CB
HB2 : DHB2
HB3 : DHB3
CG  : DCG
OD1 : DOD1
OD2 : DOD2
DHB : HB
DCG2 : CG2
DHG21 : HG21
DHG22 : HG22
DHG23 : HG23
DCG1 : CG1
DHG12 : HG12
GHG13 : HG13
DCD1 : CD1
DHD11 : HD11
DHD12 : HD12
DHD13 : HD13
C   : C
O   : O

[ASP->VAL]
N   : N
H   : H
CA  : CA
HA  : HA
CB  : CB
HB2 : DHB2
HB3 : DHB3
CG  : DCG
OD1 : DOD1
OD2 : DOD2
DHB : HB
DCG1 : CG1
DHG11 : HG11
DHG12 : HG12
DHG13 : HG13
DCG2 : CG2
DHG21 : HG21
DHG22 : HG22
DHG23 : HG23
C   : C
O   : O

[ASP->PRO]
N   : N
H   : DH
CA  : CA
HA  : DHA
CB  : DCB
HB2 : DHB2
HB3 : DHB3
CG  : DCG
OD1 : DOD1
OD2 : DOD2
DCD : CD
DHD2 : HD2
DHD3 : HD3
DCG : CG
DHG2 : HG2
DHG3 : HG3
DCB : CB
DHB2 : HB2
DHB3 : HB3
DHA : HA
C   : C
O   : O

[ASP->PHE]
N   : N
H   : H
CA  : CA
HA  : HA
CB  : CB
HB2 : HB2
HB3 : HB3
CG  : CG
OD1 : DOD1
OD2 : DOD2
DCD1 : CD1
DHD1 : HD1
DCE1 : CE1
DHE1 : HE1
DCZ : CZ
DHZ : HZ
DCE2 : CE2
DHE2 : HE2
DCD2 : CD2
DHD2 : HD2
C   : C
O   : O

[ASP->MET]
N   : N
H   : H
CA  : CA
HA  : HA
CB  : CB
HB2 : HB2
HB3 : HB3
CG  : CG
OD1 : DOD1
OD2 : DOD2
DHG2 : HG2
DHG3 : HG3
DSD : SD
DCE : CE
DHE1 : HE1
DHE2 : HE2
DHE3 : HE3
C   : C
O   : O

[ASP->SER]
N   : N
H   : H
CA  : CA
HA  : HA
CB  : CB
HB2 : HB2
HB3 : HB3
CG  : DCG
OD1 : DOD1
OD2 : DOD2
DOG : OG
DHG : HG
C   : C
O   : O

[ASP->GLN]
N   : N
H   : H
CA  : CA
HA  : HA
CB  : CB
HB2 : HB2
HB3 : HB3
CG  : CG
OD1 : DOD1
OD2 : DOD2
DHG2 : HG2
DHG3 : HG3
DCD : CD
DOE1 : OE1
DNE2 : NE2
DHE21 : HE21
DHE22 : HE22
C   : C
O   : O

[ASP->THR]
N   : N
H   : H
CA  : CA
HA  : HA
CB  : CB
HB2 : DHB2
HB3 : DHB3
CG  : DCG
OD1 : DOD1
OD2 : DOD2
DHB : HB
DCG2 : CG2
DHG21 : HG21
DHG22 : HG22
DHG23 : HG23
DOG1 : OG1
DHG1 : HG1
C   : C
O   : O

[ASP->CYS]
N   : N
H   : H
CA  : CA
HA  : HA
CB  : CB
HB2 : HB2
HB3 : HB3
CG  : DCG
OD1 : DOD1
OD2 : DOD2
DSG : SG
DHG : HG
C   : C
O   : O

[ASP->ASN]
N   : N
H   : H
CA  : CA
HA  : HA
CB  : CB
HB2 : HB2
HB3 : HB3
CG  : CG
OD1 : OD1
OD2 : ND2
DHD21 : HD21
DHD22 : HD22
C   : C
O   : O

[ASP->TYR]
N   : N
H   : H
CA  : CA
HA  : HA
CB  : CB
HB2 : HB2
HB3 : HB3
CG  : CG
OD1 : DOD1
OD2 : DOD2
DCD1 : CD1
DHD1 : HD1
DCE1 : CE1
DHE1 : HE1
DCZ : CZ
DOH : OH
DHH : HH
DCE2 : CE2
DHE2 : HE2
DCD2 : CD2
DHD2 : HD2
C   : C
O   : O

[ASP->GLU]
CA  : CA
HA  : HA
CB  : CB
HB2 : HB2
HB3 : HB3
CG  : CG
OD1 : DOD1
OD2 : DOD2
DHG2 : HG2
DHG3 : HG3
DCD : CD
DOE1 : OE1
DOE2 : OE2

[ASP->LYS]
N   : N
H   : H
CA  : CA
HA  : HA
CB  : CB
HB2 : HB2
HB3 : HB3
CG  : CG
OD1 : DOD1
OD2 : DOD2
DHG2 : HG2
DHG3 : HG3
DCD : CD
DHD2 : HD2
DHD3 : HD3
DCE : CE
DHE2 : HE2
DHE3 : HE3
DNZ : NZ
DHZ1 : HZ1
DHZ2 : HZ2
DHZ3 : HZ3
C   : C
O   : O

[ASP->ARG]
N   : N
H   : H
CA  : CA
HA  : HA
CB  : CB
HB2 : HB2
HB3 : HB3
CG  : CG
OD1 : DOD1
OD2 : DOD2
DHG2 : HG2
DHG3 : HG3
DCD : CD
DHD2 : HD2
DHD3 : HD3
DNE : NE
DHE : HE
DCZ : CZ
DNH1 : NH1
DHH11 : HH11
DHH12 : HH12
DNH2 : NH2
DHH21 : HH21
DHH22 : HH22
C   : C
O   : O

[ASP->HIE]
N   : N
H   : H
CA  : CA
HA  : HA
CB  : CB
HB2 : HB2
HB3 : HB3
CG  : CG
OD1 : DOD1
OD2 : DOD2
DND1 : ND1
DCE1 : CE1
DHE1 : HE1
DNE2 : NE2
DHE2 : HE2
DCD2 : CD2
DHD2 : HD2
C   : C
O   : O

[CYS->ALA]
CA  : CA
HA  : HA
CB  : CB
HB2 : DHB2
HB3 : DHB3
SG  : DSG
HG  : DHG
DHB1 : HB1
DHB2 : HB2
DHB3 : HB3

[CYS->LEU]
CA  : CA
HA  : HA
CB  : CB
HB2 : HB2
HB3 : HB3
SG  : DSG
HG  : DHG
DCG : CG
DHG : HG
DCD1 : CD1
DHD11 : HD11
DHD12 : HD12
DHD13 : HD13
DCD2 : CD2
DHD21 : HD21
DHD22 : HD22
DHD23 : HD23

[CYS->ILE]
CA  : CA
HA  : HA
CB  : CB
HB2 : DHB2
HB3 : DHB3
SG  : DSG
HG  : DHG
DHB : HB
DCG2 : CG2
DHG21 : HG21
DHG22 : HG22
DHG23 : HG23
DCG1 : CG1
DHG12 : HG12
GHG13 : HG13
DCD1 : CD1
DHD11 : HD11
DHD12 : HD12
DHD13 : HD13

[CYS->VAL]
CA  : CA
HA  : HA
CB  : CB
HB2 : DHB2
HB3 : DHB3
SG  : DSG
HG  : DHG
DHB : HB
DCG1 : CG1
DHG11 : HG11
DHG12 : HG12
DHG13 : HG13
DCG2 : CG2
DHG21 : HG21
DHG22 : HG22
DHG23 : HG23

[CYS->PRO]
N   : N
H   : DH
CA  : CA
HA  : DHA
CB  : DCB
HB2 : DHB2
HB3 : DHB3
SG  : DSG
HG  : DHG
DCD : CD
DHD2 : HD2
DHD3 : HD3
DCG : CG
DHG2 : HG2
DHG3 : HG3
DCB : CB
DHB2 : HB2
DHB3 : HB3
DHA : HA
C   : C
O   : O

[CYS->PHE]
CA  : CA
HA  : HA
CB  : CB
HB2 : HB2
HB3 : HB3
SG  : DSG
HG  : DHG
DCG : CG
DCD1 : CD1
DHD1 : HD1
DCE1 : CE1
DHE1 : HE1
DCZ : CZ
DHZ : HZ
DCE2 : CE2
DHE2 : HE2
DCD2 : CD2
DHD2 : HD2

[CYS->MET]
CA  : CA
HA  : HA
CB  : CB
HB2 : HB2
HB3 : HB3
SG  : DSG
HG  : DHG
DCG : CG
DHG2 : HG2
DHG3 : HG3
DSD : SD
DCE : CE
DHE1 : HE1
DHE2 : HE2
DHE3 : HE3

[CYS->SER]
CA  : CA
HA  : HA
CB  : CB
HB2 : HB2
HB3 : HB3
SG  : DSG
HG  : DHG
DOG : OG
DHG : HG

[CYS->GLN]
CA  : CA
HA  : HA
CB  : CB
HB2 : HB2
HB3 : HB3
SG  : DSG
HG  : DHG
DCG : CG
DHG2 : HG2
DHG3 : HG3
DCD : CD
DOE1 : OE1
DNE2 : NE2
DHE21 : HE21
DHE22 : HE22

[CYS->THR]
CA  : CA
HA  : HA
CB  : CB
HB2 : DHB2
HB3 : DHB3
SG  : DSG
HG  : DHG
DHB : HB
DCG2 : CG2
DHG21 : HG21
DHG22 : HG22
DHG23 : HG23
DOG1 : OG1
DHG1 : HG1

[CYS->ASN]
CA  : CA
HA  : HA
CB  : CB
HB2 : HB2
HB3 : HB3
SG  : DSG
HG  : DHG
DCG : CG
DOD1 : OD1
DND2 : ND2
DHD21 : HD21
DHD22 : HD22

[CYS->TYR]
CA  : CA
HA  : HA
CB  : CB
HB2 : HB2
HB3 : HB3
SG  : DSG
HG  : DHG
DCG : CG
DCD1 : CD1
DHD1 : HD1
DCE1 : CE1
DHE1 : HE1
DCZ : CZ
DOH : OH
DHH : HH
DCE2 : CE2
DHE2 : HE2
DCD2 : CD2
DHD2 : HD2

[CYS->GLU]
N   : N
H   : H
CA  : CA
HA  : HA
CB  : CB
HB2 : HB2
HB3 : HB3
SG  : DSG
HG  : DHG
DCG : CG
DHG2 : HG2
DHG3 : HG3
DCD : CD
DOE1 : OE1
DOE2 : OE2
C   : C
O   : O

[CYS->LYS]
N   : N
H   : H
CA  : CA
HA  : HA
CB  : CB
HB2 : HB2
HB3 : HB3
SG  : DSG
HG  : DHG
DCG : CG
DHG2 : HG2
DHG3 : HG3
DCD : CD
DHD2 : HD2
DHD3 : HD3
DCE : CE
DHE2 : HE2
DHE3 : HE3
DNZ : NZ
DHZ1 : HZ1
DHZ2 : HZ2
DHZ3 : HZ3
C   : C
O   : O

[CYS->ARG]
N   : N
H   : H
CA  : CA
HA  : HA
CB  : CB
HB2 : HB2
HB3 : HB3
SG  : DSG
HG  : DHG
DCG : CG
DHG2 : HG2
DHG3 : HG3
DCD : CD
DHD2 : HD2
DHD3 : HD3
DNE : NE
DHE : HE
DCZ : CZ
DNH1 : NH1
DHH11 : HH11
DHH12 : HH12
DNH2 : NH2
DHH21 : HH21
DHH22 : HH22
C   : C
O   : O

[CYS->HIE]
CA  : CA
HA  : HA
CB  : CB
HB2 : HB2
HB3 : HB3
SG  : DSG
HG  : DHG
DCG : CG
DND1 : ND1
DCE1 : CE1
DHE1 : HE1
DNE2 : NE2
DHE2 : HE2
DCD2 : CD2
DHD2 : HD2

[LYS->ALA]
N   : N
H   : H
CA  : CA
HA  : HA
CB  : CB
HB2 : DHB2
HB3 : DHB3
CG  : DCG
HG2 : DHG2
HG3 : DHG3
CD  : DCD
HD2 : DHD2
HD3 : DHD3
CE  : DCE
HE2 : DHE2
HE3 : DHE3
NZ  : DNZ
HZ1 : DHZ1
HZ2 : DHZ2
HZ3 : DHZ3
DHB1 : HB1
DHB2 : HB2
DHB3 : HB3
C   : C
O   : O

[LYS->LEU]
N   : N
H   : H
CA  : CA 
HA  : HA
CB  : CB
HB2 : HB2
HB3 : HB3
CG  : CG
HG2 : DHG2
HG3 : DHG3
CD  : DCD
HD2 : DHD2
HD3 : DHD3
CE  : DCE
HE2 : DHE2
HE3 : DHE3
NZ  : DNZ
HZ1 : DHZ1
HZ2 : DHZ2
HZ3 : DHZ3
DHG : HG
DCD1 : CD1
DHD11 : HD11
DHD12 : HD12
DHD13 : HD13
DCD2 : CD2
DHD21 : HD21
DHD22 : HD22
DHD23 : HD23
C   : C
O   : O

[LYS->ILE]
N   : N
H   : H
CA  : CA 
HA  : HA
CB  : CB
HB2 : DHB2
HB3 : DHB3
CG  : DCG
HG2 : DHG2
HG3 : DHG3
CD  : DCD
HD2 : DHD2
HD3 : DHD3
CE  : DCE
HE2 : DHE2
HE3 : DHE3
NZ  : DNZ
HZ1 : DHZ1
HZ2 : DHZ2
HZ3 : DHZ3
DHB : HB
DCG2 : CG2
DHG21 : HG21
DHG22 : HG22
DHG23 : HG23
DCG1 : CG1
DHG12 : HG12
GHG13 : HG13
DCD1 : CD1
DHD11 : HD11
DHD12 : HD12
DHD13 : HD13
C   : C
O   : O

[LYS->VAL]
N   : N
H   : H
CA  : CA 
HA  : HA
CB  : CB
HB2 : DHB2
HB3 : DHB3
CG  : DCG
HG2 : DHG2
HG3 : DHG3
CD  : DCD
HD2 : DHD2
HD3 : DHD3
CE  : DCE
HE2 : DHE2
HE3 : DHE3
NZ  : DNZ
HZ1 : DHZ1
HZ2 : DHZ2
HZ3 : DHZ3
DHB : HB
DCG1 : CG1
DHG11 : HG11
DHG12 : HG12
DHG13 : HG13
DCG2 : CG2
DHG21 : HG21
DHG22 : HG22
DHG23 : HG23
C   : C
O   : O

[LYS->PRO]
N   : N
H   : DH
CA  : CA 
HA  : DHA
CB  : DCB
HB2 : DHB2
HB3 : DHB3
CG  : DCG
HG2 : DHG2
HG3 : DHG3
CD  : DCD
HD2 : DHD2
HD3 : DHD3
CE  : DCE
HE2 : DHE2
HE3 : DHE3
NZ  : DNZ
HZ1 : DHZ1
HZ2 : DHZ2
HZ3 : DHZ3
DCD : CD
DHD2 : HD2
DHD3 : HD3
DCG : CG
DHG2 : HG2
DHG3 : HG3
DCB : CB
DHB2 : HB2
DHB3 : HB3
DHA : HA
C   : C
O   : O

[LYS->PHE]
N   : N
H   : H
CA  : CA 
HA  : HA
CB  : CB
HB2 : HB2
HB3 : HB3
CG  : CG
HG2 : DHG2
HG3 : DHG3
CD  : DCD
HD2 : DHD2
HD3 : DHD3
CE  : DCE
HE2 : DHE2
HE3 : DHE3
NZ  : DNZ
HZ1 : DHZ1
HZ2 : DHZ2
HZ3 : DHZ3
DCD1 : CD1
DHD1 : HD1
DCE1 : CE1
DHE1 : HE1
DCZ : CZ
DHZ : HZ
DCE2 : CE2
DHE2 : HE2
DCD2 : CD2
DHD2 : HD2
C   : C
O   : O

[LYS->MET]
N   : N
H   : H
CA  : CA 
HA  : HA
CB  : CB
HB2 : HB2
HB3 : HB3
CG  : CG
HG2 : HG2
HG3 : HG3
CD  : DCD
HD2 : DHD2
HD3 : DHD3
CE  : DCE
HE2 : DHE2
HE3 : DHE3
NZ  : DNZ
HZ1 : DHZ1
HZ2 : DHZ2
HZ3 : DHZ3
DSD : SD
DCE : CE
DHE1 : HE1
DHE2 : HE2
DHE3 : HE3
C   : C
O   : O

[LYS->SER]
N   : N
H   : H
CA  : CA 
HA  : HA
CB  : CB
HB2 : HB2
HB3 : HB3
CG  : DCG
HG2 : DHG2
HG3 : DHG3
CD  : DCD
HD2 : DHD2
HD3 : DHD3
CE  : DCE
HE2 : DHE2
HE3 : DHE3
NZ  : DNZ
HZ1 : DHZ1
HZ2 : DHZ2
HZ3 : DHZ3
DOG : OG
DHG : HG
C   : C
O   : O

[LYS->GLN]
N   : N
H   : H
CA  : CA 
HA  : HA
CB  : CB
HB2 : HB2
HB3 : HB3
CG  : CG
HG2 : HG2
HG3 : HG3
CD  : CD
HD2 : DHD2
HD3 : DHD3
CE  : DCE
HE2 : DHE2
HE3 : DHE3
NZ  : DNZ
HZ1 : DHZ1
HZ2 : DHZ2
HZ3 : DHZ3
DOE1 : OE1
DNE2 : NE2
DHE21 : HE21
DHE22 : HE22
C   : C
O   : O

[LYS->THR]
N   : N
H   : H
CA  : CA 
HA  : HA
CB  : CB
HB2 : DHB2
HB3 : DHB3
CG  : DCG
HG2 : DHG2
HG3 : DHG3
CD  : DCD
HD2 : DHD2
HD3 : DHD3
CE  : DCE
HE2 : DHE2
HE3 : DHE3
NZ  : DNZ
HZ1 : DHZ1
HZ2 : DHZ2
HZ3 : DHZ3
DHB : HB
DCG2 : CG2
DHG21 : HG21
DHG22 : HG22
DHG23 : HG23
DOG1 : OG1
DHG1 : HG1
C   : C
O   : O

[LYS->ASN]
N   : N
H   : H
CA  : CA 
HA  : HA
CB  : CB
HB2 : HB2
HB3 : HB3
CG  : CG
HG2 : DHG2
HG3 : DHG3
CD  : DCD
HD2 : DHD2
HD3 : DHD3
CE  : DCE
HE2 : DHE2
HE3 : DHE3
NZ  : DNZ
HZ1 : DHZ1
HZ2 : DHZ2
HZ3 : DHZ3
DOD1 : OD1
DND2 : ND2
DHD21 : HD21
DHD22 : HD22
C   : C
O   : O

[LYS->TYR]
N   : N
H   : H
CA  : CA 
HA  : HA
CB  : CB
HB2 : HB2
HB3 : HB3
CG  : CG
HG2 : DHG2
HG3 : DHG3
CD  : DCD
HD2 : DHD2
HD3 : DHD3
CE  : DCE
HE2 : DHE2
HE3 : DHE3
NZ  : DNZ
HZ1 : DHZ1
HZ2 : DHZ2
HZ3 : DHZ3
DCD1 : CD1
DHD1 : HD1
DCE1 : CE1
DHE1 : HE1
DCZ : CZ
DOH : OH
DHH : HH
DCE2 : CE2
DHE2 : HE2
DCD2 : CD2
DHD2 : HD2
C   : C
O   : O

[LYS->GLU]
N   : N
H   : H
CA  : CA 
HA  : HA
CB  : CB
HB2 : HB2
HB3 : HB3
CG  : CG
HG2 : HG2
HG3 : HG3
CD  : CD
HD2 : DHD2
HD3 : DHD3
CE  : DCE
HE2 : DHE2
HE3 : DHE3
NZ  : DNZ
HZ1 : DHZ1
HZ2 : DHZ2
HZ3 : DHZ3
DOE1 : OE1
DOE2 : OE2
C   : C
O   : O

[LYS->ARG]
CA  : CA 
HA  : HA
CB  : CB
HB2 : HB2
HB3 : HB3
CG  : CG
HG2 : HG2
HG3 : HG3
CD  : CD
HD2 : HD2
HD3 : HD3
CE  : DCE
HE2 : DHE2
HE3 : DHE3
NZ  : DNZ
HZ1 : DHZ1
HZ2 : DHZ2
HZ3 : DHZ3
DNE : NE
DHE : HE
DCZ : CZ
DNH1 : NH1
DHH11 : HH11
DHH12 : HH12
DNH2 : NH2
DHH21 : HH21
DHH22 : HH22

[LYS->HIE]
N   : N
H   : H
CA  : CA 
HA  : HA
CB  : CB
HB2 : HB2
HB3 : HB3
CG  : CG
HG2 : DHG2
HG3 : DHG3
CD  : DCD
HD2 : DHD2
HD3 : DHD3
CE  : DCE
HE2 : DHE2
HE3 : DHE3
NZ  : DNZ
HZ1 : DHZ1
HZ2 : DHZ2
HZ3 : DHZ3
DND1 : ND1
DCE1 : CE1
DHE1 : HE1
DNE2 : NE2
DHE2 : HE2
DCD2 : CD2
DHD2 : HD2
C   : C
O   : O

[SER->ALA]
CA  : CA
HA  : HA
CB  : CB
HB2 : DHB2
HB3 : DHB3
OG  : DOG
HG  : DHG
DHB1 : HB1
DHB2 : HB2
DHB3 : HB3

[SER->LEU]
CA  : CA
HA  : HA
CB  : CB
HB2 : HB2
HB3 : HB3
OG  : DOG
HG  : DHG
DCG : CG
DHG : HG
DCD1 : CD1
DHD11 : HD11
DHD12 : HD12
DHD13 : HD13
DCD2 : CD2
DHD21 : HD21
DHD22 : HD22
DHD23 : HD23

[SER->ILE]
CA  : CA
HA  : HA
CB  : CB
HB2 : DHB2
HB3 : DHB3
OG  : DOG
HG  : DHG
DHB : HB
DCG2 : CG2
DHG21 : HG21
DHG22 : HG22
DHG23 : HG23
DCG1 : CG1
DHG12 : HG12
GHG13 : HG13
DCD1 : CD1
DHD11 : HD11
DHD12 : HD12
DHD13 : HD13

[SER->VAL]
CA  : CA
HA  : HA
CB  : CB
HB2 : DHB2
HB3 : DHB3
OG  : DOG
HG  : DHG
DHB : HB
DCG1 : CG1
DHG11 : HG11
DHG12 : HG12
DHG13 : HG13
DCG2 : CG2
DHG21 : HG21
DHG22 : HG22
DHG23 : HG23

[SER->PRO]
N   : N
H   : DH
CA  : CA
HA  : DHA
CB  : DCB
HB2 : DHB2
HB3 : DHB3
OG  : DOG
HG  : DHG
DCD : CD
DHD2 : HD2
DHD3 : HD3
DCG : CG
DHG2 : HG2
DHG3 : HG3
DCB : CB
DHB2 : HB2
DHB3 : HB3
DHA : HA
C   : C
O   : O

[SER->PHE]
CA  : CA
HA  : HA
CB  : CB
HB2 : HB2
HB3 : HB3
OG  : DOG
HG  : DHG
DCG : CG
DCD1 : CD1
DHD1 : HD1
DCE1 : CE1
DHE1 : HE1
DCZ : CZ
DHZ : HZ
DCE2 : CE2
DHE2 : HE2
DCD2 : CD2
DHD2 : HD2

[SER->MET]
CA  : CA
HA  : HA
CB  : CB
HB2 : HB2
HB3 : HB3
OG  : DOG
HG  : DHG
DCG : CG
DHG2 : HG2
DHG3 : HG3
DSD : SD
DCE : CE
DHE1 : HE1
DHE2 : HE2
DHE3 : HE3

[SER->GLN]
CA  : CA
HA  : HA
CB  : CB
HB2 : HB2
HB3 : HB3
OG  : DOG
HG  : DHG
DCG : CG
DHG2 : HG2
DHG3 : HG3
DCD : CD
DOE1 : OE1
DNE2 : NE2
DHE21 : HE21
DHE22 : HE22

[SER->THR]
CA  : CA
HA  : HA
CB  : CB
HB2 : DHB2
HB3 : DHB3
OG  : DOG
HG  : DHG
DHB : HB
DCG2 : CG2
DHG21 : HG21
DHG22 : HG22
DHG23 : HG23
DOG1 : OG1
DHG1 : HG1

[SER->ASN]
CA  : CA
HA  : HA
CB  : CB
HB2 : HB2
HB3 : HB3
OG  : DOG
HG  : DHG
DCG : CG
DOD1 : OD1
DND2 : ND2
DHD21 : HD21
DHD22 : HD22

[SER->TYR]
CA  : CA
HA  : HA
CB  : CB
HB2 : HB2
HB3 : HB3
OG  : DOG
HG  : DHG
DCG : CG
DCD1 : CD1
DHD1 : HD1
DCE1 : CE1
DHE1 : HE1
DCZ : CZ
DOH : OH
DHH : HH
DCE2 : CE2
DHE2 : HE2
DCD2 : CD2
DHD2 : HD2

[SER->GLU]
N   : N
H   : H
CA  : CA
HA  : HA
CB  : CB
HB2 : HB2
HB3 : HB3
OG  : DOG
HG  : DHG
DCG : CG
DHG2 : HG2
DHG3 : HG3
DCD : CD
DOE1 : OE1
DOE2 : OE2
C   : C
O   : O

[SER->ARG]
N   : N
H   : H
CA  : CA
HA  : HA
CB  : CB
HB2 : HB2
HB3 : HB3
OG  : DOG
HG  : DHG
DCG : CG
DHG2 : HG2
DHG3 : HG3
DCD : CD
DHD2 : HD2
DHD3 : HD3
DNE : NE
DHE : HE
DCZ : CZ
DNH1 : NH1
DHH11 : HH11
DHH12 : HH12
DNH2 : NH2
DHH21 : HH21
DHH22 : HH22
C   : C
O   : O

[SER->HIE]
CA  : CA
HA  : HA
CB  : CB
HB2 : HB2
HB3 : HB3
OG  : DOG
HG  : DHG
DCG : CG
DND1 : ND1
DCE1 : CE1
DHE1 : HE1
DNE2 : NE2
DHE2 : HE2
DCD2 : CD2
DHD2 : HD2

[GLN->ALA]
CA  : CA
HA  : HA
CB  : CB
HB2 : DHB2
HB3 : DHB3
CG  : DCG
HG2 : DHG2
HG3 : DHG3
CD  : DCD
OE1 : DOE1
NE2 : DNE2
HE21 : DHE21
HE22 : DHE22
DHB1 : HB1
DHB2 : HB2
DHB3 : HB3

[GLN->LEU]
CA  : CA
HA  : HA
CB  : CB
HB2 : HB2
HB3 : HB3
CG  : CG
HG2 : DHG2
HG3 : DHG3
CD  : DCD
OE1 : DOE1
NE2 : DNE2
HE21 : DHE21
HE22 : DHE22
DHG : HG
DCD1 : CD1
DHD11 : HD11
DHD12 : HD12
DHD13 : HD13
DCD2 : CD2
DHD21 : HD21
DHD22 : HD22
DHD23 : HD23

[GLN->ILE]
CA  : CA
HA  : HA
CB  : CB
HB2 : DHB2
HB3 : DHB3
CG  : DCG
HG2 : DHG2
HG3 : DHG3
CD  : DCD
OE1 : DOE1
NE2 : DNE2
HE21 : DHE21
HE22 : DHE22
DHB : HB
DCG2 : CG2
DHG21 : HG21
DHG22 : HG22
DHG23 : HG23
DCG1 : CG1
DHG12 : HG12
GHG13 : HG13
DCD1 : CD1
DHD11 : HD11
DHD12 : HD12
DHD13 : HD13

[GLN->VAL]
CA  : CA
HA  : HA
CB  : CB
HB2 : DHB2
HB3 : DHB3
CG  : DCG
HG2 : DHG2
HG3 : DHG3
CD  : DCD
OE1 : DOE1
NE2 : DNE2
HE21 : DHE21
HE22 : DHE22
DHB : HB
DCG1 : CG1
DHG11 : HG11
DHG12 : HG12
DHG13 : HG13
DCG2 : CG2
DHG21 : HG21
DHG22 : HG22
DHG23 : HG23

[GLN->PRO]
N   : N
H   : DH
CA  : CA
HA  : DHA
CB  : DCB
HB2 : DHB2
HB3 : DHB3
CG  : DCG
HG2 : DHG2
HG3 : DHG3
CD  : DCD
OE1 : DOE1
NE2 : DNE2
HE21 : DHE21
HE22 : DHE22
DCD : CD
DHD2 : HD2
DHD3 : HD3
DCG : CG
DHG2 : HG2
DHG3 : HG3
DCB : CB
DHB2 : HB2
DHB3 : HB3
DHA : HA
C   : C
O   : O

[GLN->PHE]
CA  : CA
HA  : HA
CB  : CB
HB2 : HB2
HB3 : HB3
CG  : CG
HG2 : DHG2
HG3 : DHG3
CD  : DCD
OE1 : DOE1
NE2 : DNE2
HE21 : DHE21
HE22 : DHE22
DCD1 : CD1
DHD1 : HD1
DCE1 : CE1
DHE1 : HE1
DCZ : CZ
DHZ : HZ
DCE2 : CE2
DHE2 : HE2
DCD2 : CD2
DHD2 : HD2

[GLN->MET]
CA  : CA
HA  : HA
CB  : CB
HB2 : HB2
HB3 : HB3
CG  : CG
HG2 : HG2
HG3 : HG3
CD  : DCD
OE1 : DOE1
NE2 : DNE2
HE21 : DHE21
HE22 : DHE22
DSD : SD
DCE : CE
DHE1 : HE1
DHE2 : HE2
DHE3 : HE3

[GLN->THR]
CA  : CA
HA  : HA
CB  : CB
HB2 : DHB2
HB3 : DHB3
CG  : DCG
HG2 : DHG2
HG3 : DHG3
CD  : DCD
OE1 : DOE1
NE2 : DNE2
HE21 : DHE21
HE22 : DHE22
DHB : HB
DCG2 : CG2
DHG21 : HG21
DHG22 : HG22
DHG23 : HG23
DOG1 : OG1
DHG1 : HG1

[GLN->ASN]
CA  : CA
HA  : HA
CB  : CB
HB2 : HB2
HB3 : HB3
CG  : CG
HG2 : DHG2
HG3 : DHG3
CD  : DCD
OE1 : DOE1
NE2 : DNE2
HE21 : DHE21
HE22 : DHE22
DOD1 : OD1
DND2 : ND2
DHD21 : HD21
DHD22 : HD22

[GLN->TYR]
CA  : CA
HA  : HA
CB  : CB
HB2 : HB2
HB3 : HB3
CG  : CG
HG2 : DHG2
HG3 : DHG3
CD  : DCD
OE1 : DOE1
NE2 : DNE2
HE21 : DHE21
HE22 : DHE22
DCD1 : CD1
DHD1 : HD1
DCE1 : CE1
DHE1 : HE1
DCZ : CZ
DOH : OH
DHH : HH
DCE2 : CE2
DHE2 : HE2
DCD2 : CD2
DHD2 : HD2

[GLN->GLU]
N   : N
H   : H
CA  : CA
HA  : HA
CB  : CB
HB2 : HB2
HB3 : HB3
CG  : CG
HG2 : HG2
HG3 : HG3
CD  : CD
OE1 : OE1
NE2 : DNE2
HE21 : DHE21
HE22 : DHE22G
DOE2 : OE2
C   : C
O   : O

[GLN->ARG]
N   : N
H   : H
CA  : CA
HA  : HA
CB  : CB
HB2 : HB2
HB3 : HB3
CG  : CG
HG2 : HG2
HG3 : HG3
CD  : CD
OE1 : DOE1
NE2 : DNE2
HE21 : DHE21
HE22 : DHE22
DHD2 : HD2
DHD3 : HD3
DNE : NE
DHE : HE
DCZ : CZ
DNH1 : NH1
DHH11 : HH11
DHH12 : HH12
DNH2 : NH2
DHH21 : HH21
DHH22 : HH22
C   : C
O   : O

[GLN->HIE]
CA  : CA
HA  : HA
CB  : CB
HB2 : HB2
HB3 : HB3
CG  : CG
HG2 : DHG2
HG3 : DHG3
CD  : DCD
OE1 : DOE1
NE2 : DNE2
HE21 : DHE21
HE22 : DHE22
DND1 : ND1
DCE1 : CE1
DHE1 : HE1
DNE2 : NE2
DHE2 : HE2
DCD2 : CD2
DHD2 : HD2

[VAL->ALA]
CA  : CA
HA  : HA
CB  : CB
HB  : DHB
CG1 : DCG1
HG11 : DHG11
HG12 : DHG12
HG13 : DHG13
CG2 : DCG2
HG21 : DHG21
HG22 : DHG22
HG23 : DHG23
DHB1 : HB1
DHB2 : HB2
DHB3 : HB3

[VAL->LEU]
CA  : CA
HA  : HA
CB  : CB
HB  : DHB
CG1 : DCG1
HG11 : DHG11
HG12 : DHG12
HG13 : DHG13
CG2 : DCG2
HG21 : DHG21
HG22 : DHG22
HG23 : DHG23
DHB2 : HB2
DHB3 : HB3
DCG : CG
DHG : HG
DCD1 : CD1
DHD11 : HD11
DHD12 : HD12
DHD13 : HD13
DCD2 : CD2
DHD21 : HD21
DHD22 : HD22
DHD23 : HD23

[VAL->ILE]
CA  : CA
HA  : HA
CB  : CB
HB  : HB
CG1 : DCG1
HG11 : DHG11
HG12 : DHG12
HG13 : DHG13
CG2 : DCG2
HG21 : DHG21
HG22 : DHG22
HG23 : DHG23
DCG2 : CG2
DHG21 : HG21
DHG22 : HG22
DHG23 : HG23
DCG1 : CG1
DHG12 : HG12
GHG13 : HG13
DCD1 : CD1
DHD11 : HD11
DHD12 : HD12
DHD13 : HD13

[VAL->PRO]
N   : N
H   : DH
CA  : CA
HA  : DHA
CB  : DCB
HB  : DHB
CG1 : DCG1
HG11 : DHG11
HG12 : DHG12
HG13 : DHG13
CG2 : DCG2
HG21 : DHG21
HG22 : DHG22
HG23 : DHG23
DCD : CD
DHD2 : HD2
DHD3 : HD3
DCG : CG
DHG2 : HG2
DHG3 : HG3
DCB : CB
DHB2 : HB2
DHB3 : HB3
DHA : HA
C   : C
O   : O

[VAL->PHE]
CA  : CA
HA  : HA
CB  : CB
HB  : DHB
CG1 : DCG1
HG11 : DHG11
HG12 : DHG12
HG13 : DHG13
CG2 : DCG2
HG21 : DHG21
HG22 : DHG22
HG23 : DHG23
DHB2 : HB2
DHB3 : HB3
DCG : CG
DCD1 : CD1
DHD1 : HD1
DCE1 : CE1
DHE1 : HE1
DCZ : CZ
DHZ : HZ
DCE2 : CE2
DHE2 : HE2
DCD2 : CD2
DHD2 : HD2

[VAL->MET]
CA  : CA
HA  : HA
CB  : CB
HB  : DHB
CG1 : DCG1
HG11 : DHG11
HG12 : DHG12
HG13 : DHG13
CG2 : DCG2
HG21 : DHG21
HG22 : DHG22
HG23 : DHG23
DHB2 : HB2
DHB3 : HB3
DCG : CG
DHG2 : HG2
DHG3 : HG3
DSD : SD
DCE : CE
DHE1 : HE1
DHE2 : HE2
DHE3 : HE3

[VAL->THR]
CA  : CA
HA  : HA
CB  : CB
HB  : HB
CG1 : DCG1
HG11 : DHG11
HG12 : DHG12
HG13 : DHG13
CG2 : DCG2
HG21 : DHG21
HG22 : DHG22
HG23 : DHG23
DCG2 : CG2
DHG21 : HG21
DHG22 : HG22
DHG23 : HG23
DOG1 : OG1
DHG1 : HG1

[VAL->ASN]
CA  : CA
HA  : HA
CB  : CB
HB  : DHB
CG1 : DCG1
HG11 : DHG11
HG12 : DHG12
HG13 : DHG13
CG2 : DCG2
HG21 : DHG21
HG22 : DHG22
HG23 : DHG23
DHB2 : HB2
DHB3 : HB3
DCG : CG
DOD1 : OD1
DND2 : ND2
DHD21 : HD21
DHD22 : HD22

[VAL->TYR]
CA  : CA
HA  : HA
CB  : CB
HB  : DHB
CG1 : DCG1
HG11 : DHG11
HG12 : DHG12
HG13 : DHG13
CG2 : DCG2
HG21 : DHG21
HG22 : DHG22
HG23 : DHG23
DHB2 : HB2
DHB3 : HB3
DCG : CG
DCD1 : CD1
DHD1 : HD1
DCE1 : CE1
DHE1 : HE1
DCZ : CZ
DOH : OH
DHH : HH
DCE2 : CE2
DHE2 : HE2
DCD2 : CD2
DHD2 : HD2

[VAL->GLU]
N   : N
H   : H
CA  : CA
HA  : HA
CB  : CB
HB  : DHB
CG1 : DCG1
HG11 : DHG11
HG12 : DHG12
HG13 : DHG13
CG2 : DCG2
HG21 : DHG21
HG22 : DHG22
HG23 : DHG23
DHB2 : HB2
DHB3 : HB3
DCG : CG
DHG2 : HG2
DHG3 : HG3
DCD : CD
DOE1 : OE1
DOE2 : OE2
C   : C
O   : O

[VAL->ARG]
N   : N
H   : H
CA  : CA
HA  : HA
CB  : CB
HB  : DHB
CG1 : DCG1
HG11 : DHG11
HG12 : DHG12
HG13 : DHG13
CG2 : DCG2
HG21 : DHG21
HG22 : DHG22
HG23 : DHG23
DHB2 : HB2
DHB3 : HB3
DCG : CG
DHG2 : HG2
DHG3 : HG3
DCD : CD
DHD2 : HD2
DHD3 : HD3
DNE : NE
DHE : HE
DCZ : CZ
DNH1 : NH1
DHH11 : HH11
DHH12 : HH12
DNH2 : NH2
DHH21 : HH21
DHH22 : HH22
C   : C
O   : O

[VAL->HIE]
CA  : CA
HA  : HA
CB  : CB
HB  : DHB
CG1 : DCG1
HG11 : DHG11
HG12 : DHG12
HG13 : DHG13
CG2 : DCG2
HG21 : DHG21
HG22 : DHG22
HG23 : DHG23
DHB2 : HB2
DHB3 : HB3
DCG : CG
DND1 : ND1
DCE1 : CE1
DHE1 : HE1
DNE2 : NE2
DHE2 : HE2
DCD2 : CD2
DHD2 : HD2

[LEU->ALA]
CA  : CA
HA  : HA
CB  : CB
HB2 : DHB2
HB3 : DHB3
CG  : DCG
HG  : DHG
CD1 : DCD1
HD11 : DHD11
HD12 : DHD12
HD13 : DHD13
CD2 : DCD2
HD21 : DHD21
HD22 : DHD22
HD23 : DHD23
DHB1 : HB1
DHB2 : HB2
DHB3 : HB3

[LEU->ILE]
CA  : CA
HA  : HA
CB  : CB
HB2 : DHB2
HB3 : DHB3
CG  : DCG
HG  : DHG
CD1 : DCD1
HD11 : DHD11
HD12 : DHD12
HD13 : DHD13
CD2 : DCD2
HD21 : DHD21
HD22 : DHD22
HD23 : DHD23
DHB : HB
DCG2 : CG2
DHG21 : HG21
DHG22 : HG22
DHG23 : HG23
DCG1 : CG1
DHG12 : HG12
GHG13 : HG13
DCD1 : CD1
DHD11 : HD11
DHD12 : HD12
DHD13 : HD13

[LEU->PRO]
N   : N
H   : DH
CA  : CA
HA  : DHA
CB  : DCB
HB2 : DHB2
HB3 : DHB3
CG  : DCG
HG  : DHG
CD1 : DCD1
HD11 : DHD11
HD12 : DHD12
HD13 : DHD13
CD2 : DCD2
HD21 : DHD21
HD22 : DHD22
HD23 : DHD23
DCD : CD
DHD2 : HD2
DHD3 : HD3
DCG : CG
DHG2 : HG2
DHG3 : HG3
DCB : CB
DHB2 : HB2
DHB3 : HB3
DHA : HA
C   : C
O   : O

[LEU->PHE]
CA  : CA
HA  : HA
CB  : CB
HB2 : HB2
HB3 : HB3
CG  : CG
HG  : DHG
CD1 : DCD1
HD11 : DHD11
HD12 : DHD12
HD13 : DHD13
CD2 : DCD2
HD21 : DHD21
HD22 : DHD22
HD23 : DHD23
DCD1 : CD1
DHD1 : HD1
DCE1 : CE1
DHE1 : HE1
DCZ : CZ
DHZ : HZ
DCE2 : CE2
DHE2 : HE2
DCD2 : CD2
DHD2 : HD2

[LEU->MET]
CA  : CA
HA  : HA
CB  : CB
HB2 : HB2
HB3 : HB3
CG  : CG
HG  : DHG
CD1 : DCD1
HD11 : DHD11
HD12 : DHD12
HD13 : DHD13
CD2 : DCD2
HD21 : DHD21
HD22 : DHD22
HD23 : DHD23
DHG2 : HG2
DHG3 : HG3
DSD : SD
DCE : CE
DHE1 : HE1
DHE2 : HE2
DHE3 : HE3

[LEU->THR]
CA  : CA
HA  : HA
CB  : CB
HB2 : DHB2
HB3 : DHB3
CG  : DCG
HG  : DHG
CD1 : DCD1
HD11 : DHD11
HD12 : DHD12
HD13 : DHD13
CD2 : DCD2
HD21 : DHD21
HD22 : DHD22
HD23 : DHD23
DHB : HB
DCG2 : CG2
DHG21 : HG21
DHG22 : HG22
DHG23 : HG23
DOG1 : OG1
DHG1 : HG1

[LEU->ASN]
CA  : CA
HA  : HA
CB  : CB
HB2 : HB2
HB3 : HB3
CG  : CG
HG  : DHG
CD1 : DCD1
HD11 : DHD11
HD12 : DHD12
HD13 : DHD13
CD2 : DCD2
HD21 : DHD21
HD22 : DHD22
HD23 : DHD23
DOD1 : OD1
DND2 : ND2
DHD21 : HD21
DHD22 : HD22

[LEU->TYR]
CA  : CA
HA  : HA
CB  : CB
HB2 : HB2
HB3 : HB3
CG  : CG
HG  : DHG
CD1 : DCD1
HD11 : DHD11
HD12 : DHD12
HD13 : DHD13
CD2 : DCD2
HD21 : DHD21
HD22 : DHD22
HD23 : DHD23
DCD1 : CD1
DHD1 : HD1
DCE1 : CE1
DHE1 : HE1
DCZ : CZ
DOH : OH
DHH : HH
DCE2 : CE2
DHE2 : HE2
DCD2 : CD2
DHD2 : HD2

[LEU->GLU]
N   : N
H   : H
CA  : CA
HA  : HA
CB  : CB
HB2 : HB2
HB3 : HB3
CG  : CG
HG  : DHG
CD1 : DCD1
HD11 : DHD11
HD12 : DHD12
HD13 : DHD13
CD2 : DCD2
HD21 : DHD21
HD22 : DHD22
HD23 : DHD23
DHG2 : HG2
DHG3 : HG3
DCD : CD
DOE1 : OE1
DOE2 : OE2
C   : C
O   : O

[LEU->ARG]
N   : N
H   : H
CA  : CA
HA  : HA
CB  : CB
HB2 : HB2
HB3 : HB3
CG  : CG
HG  : DHG
CD1 : DCD1
HD11 : DHD11
HD12 : DHD12
HD13 : DHD13
CD2 : DCD2
HD21 : DHD21
HD22 : DHD22
HD23 : DHD23
DHG2 : HG2
DHG3 : HG3
DCD : CD
DHD2 : HD2
DHD3 : HD3
DNE : NE
DHE : HE
DCZ : CZ
DNH1 : NH1
DHH11 : HH11
DHH12 : HH12
DNH2 : NH2
DHH21 : HH21
DHH22 : HH22
C   : C
O   : O

[LEU->HIE]
CA  : CA
HA  : HA
CB  : CB
HB2 : HB2
HB3 : HB3
CG  : CG
HG  : DHG
CD1 : DCD1
HD11 : DHD11
HD12 : DHD12
HD13 : DHD13
CD2 : DCD2
HD21 : DHD21
HD22 : DHD22
HD23 : DHD23
DND1 : ND1
DCE1 : CE1
DHE1 : HE1
DNE2 : NE2
DHE2 : HE2
DCD2 : CD2
DHD2 : HD2

[ILE->ALA]
CA  : CA
HA  : HA
CB  : CB
HB  : DHB
CG2 : DCG2
HG21 : DHG21
HG22 : DHG22
HG23 : DHG23
CG1 : DCG1
HG12 : DHG12
HG13 : DHG13
CD1 : DCD1
HD11 : DHD11
HD12 : DHD12
HD13 : DHD13 
DHB1 : HB1
DHB2 : HB2
DHB3 : HB3

[ILE->PRO]
N   : N
H   : DH
CA  : CA
HA  : DHA
CB  : DCB
HB  : DHB
CG2 : DCG2
HG21 : DHG21
HG22 : DHG22
HG23 : DHG23
CG1 : DCG1
HG12 : DHG12
HG13 : DHG13
CD1 : DCD1
HD11 : DHD11
HD12 : DHD12
HD13 : DHD13
DCD : CD
DHD2 : HD2
DHD3 : HD3
DCG : CG
DHG2 : HG2
DHG3 : HG3
DCB : CB
DHB2 : HB2
DHB3 : HB3
DHA : HA
C   : C
O   : O

[ILE->PHE]
CA  : CA
HA  : HA
CB  : CB
HB  : DHB
CG2 : DCG2
HG21 : DHG21
HG22 : DHG22
HG23 : DHG23
CG1 : DCG1
HG12 : DHG12
HG13 : DHG13
CD1 : DCD1
HD11 : DHD11
HD12 : DHD12
HD13 : DHD13 
DHB2 : HB2
DHB3 : HB3
DCG : CG
DCD1 : CD1
DHD1 : HD1
DCE1 : CE1
DHE1 : HE1
DCZ : CZ
DHZ : HZ
DCE2 : CE2
DHE2 : HE2
DCD2 : CD2
DHD2 : HD2

[ILE->MET]
CA  : CA
HA  : HA
CB  : CB
HB  : DHB
CG2 : DCG2
HG21 : DHG21
HG22 : DHG22
HG23 : DHG23
CG1 : DCG1
HG12 : DHG12
HG13 : DHG13
CD1 : DCD1
HD11 : DHD11
HD12 : DHD12
HD13 : DHD13 
DHB2 : HB2
DHB3 : HB3
DCG : CG
DHG2 : HG2
DHG3 : HG3
DSD : SD
DCE : CE
DHE1 : HE1
DHE2 : HE2
DHE3 : HE3

[ILE->THR]
CA  : CA
HA  : HA
CB  : CB
HB  : HB
CG2 : DCG2
HG21 : DHG21
HG22 : DHG22
HG23 : DHG23
CG1 : DCG1
HG12 : DHG12
HG13 : DHG13
CD1 : DCD1
HD11 : DHD11
HD12 : DHD12
HD13 : DHD13 
DCG2 : CG2
DHG21 : HG21
DHG22 : HG22
DHG23 : HG23
DOG1 : OG1
DHG1 : HG1

[ILE->ASN]
CA  : CA
HA  : HA
CB  : CB
HB  : DHB
CG2 : DCG2
HG21 : DHG21
HG22 : DHG22
HG23 : DHG23
CG1 : DCG1
HG12 : DHG12
HG13 : DHG13
CD1 : DCD1
HD11 : DHD11
HD12 : DHD12
HD13 : DHD13 
DHB2 : HB2
DHB3 : HB3
DCG : CG
DOD1 : OD1
DND2 : ND2
DHD21 : HD21
DHD22 : HD22

[ILE->TYR]
CA  : CA
HA  : HA
CB  : CB
HB  : DHB
CG2 : DCG2
HG21 : DHG21
HG22 : DHG22
HG23 : DHG23
CG1 : DCG1
HG12 : DHG12
HG13 : DHG13
CD1 : DCD1
HD11 : DHD11
HD12 : DHD12
HD13 : DHD13 
DHB2 : HB2
DHB3 : HB3
DCG : CG
DCD1 : CD1
DHD1 : HD1
DCE1 : CE1
DHE1 : HE1
DCZ : CZ
DOH : OH
DHH : HH
DCE2 : CE2
DHE2 : HE2
DCD2 : CD2
DHD2 : HD2

[ILE->GLU]
N   : N
H   : H
CA  : CA
HA  : HA
CB  : CB
HB  : DHB
CG2 : DCG2
HG21 : DHG21
HG22 : DHG22
HG23 : DHG23
CG1 : DCG1
HG12 : DHG12
HG13 : DHG13
CD1 : DCD1
HD11 : DHD11
HD12 : DHD12
HD13 : DHD13 
DHB2 : HB2
DHB3 : HB3
DCG : CG
DHG2 : HG2
DHG3 : HG3
DCD : CD
DOE1 : OE1
DOE2 : OE2
C   : C
O   : O

[ILE->ARG]
N   : N
H   : H
CA  : CA
HA  : HA
CB  : CB
HB  : DHB
CG2 : DCG2
HG21 : DHG21
HG22 : DHG22
HG23 : DHG23
CG1 : DCG1
HG12 : DHG12
HG13 : DHG13
CD1 : DCD1
HD11 : DHD11
HD12 : DHD12
HD13 : DHD13 
DHB2 : HB2
DHB3 : HB3
DCG : CG
DHG2 : HG2
DHG3 : HG3
DCD : CD
DHD2 : HD2
DHD3 : HD3
DNE : NE
DHE : HE
DCZ : CZ
DNH1 : NH1
DHH11 : HH11
DHH12 : HH12
DNH2 : NH2
DHH21 : HH21
DHH22 : HH22
C   : C
O   : O

[ILE->HIE]
CA  : CA
HA  : HA
CB  : CB
HB  : DHB
CG2 : DCG2
HG21 : DHG21
HG22 : DHG22
HG23 : DHG23
CG1 : DCG1
HG12 : DHG12
HG13 : DHG13
CD1 : DCD1
HD11 : DHD11
HD12 : DHD12
HD13 : DHD13 
DHB2 : HB2
DHB3 : HB3
DCG : CG
DND1 : ND1
DCE1 : CE1
DHE1 : HE1
DNE2 : NE2
DHE2 : HE2
DCD2 : CD2
DHD2 : HD2

[PRO->ALA]
N   : N
CA  : CA
CD  : DCD
HD2 : DHD2
HD3 : DHD3
CG  : DCG
HG2 : DHG2
HG3 : DHG3
CB  : DCB
HB2 : DHB2
HB3 : DHB3
HA  : DHA
DH  : H
DHA : HA
DCB : CB
DHB1 : HB1
DHB2 : HB2
DHB3 : HB3
C   : C
O   : O

[PHE->ALA]
CA  : CA
HA  : HA
CB  : CB
HB2 : DHB2
HB3 : DHB3
CG  : DCG
CD1 : DCD1
HD1 : DHD1
CE1 : DCE1
HE1 : DHE1
CZ  : DCZ
HZ  : DHZ
CE2 : DCE2
HE2 : DHE2
CD2 : DCD2
HD2 : DHD2
DHB1 : HB1
DHB2 : HB2
DHB3 : HB3

[PHE->PRO]
N   : N
H   : DH
CA  : CA
HA  : DHA
CB  : DCB
HB2 : DHB2
HB3 : DHB3
CG  : DCG
CD1 : DCD1
HD1 : DHD1
CE1 : DCE1
HE1 : DHE1
CZ  : DCZ
HZ  : DHZ
CE2 : DCE2
HE2 : DHE2
CD2 : DCD2
HD2 : DHD2
DCD : CD
DHD2 : HD2
DHD3 : HD3
DCG : CG
DHG2 : HG2
DHG3 : HG3
DCB : CB
DHB2 : HB2
DHB3 : HB3
DHA : HA
C   : C
O   : O

[PHE->MET]
CA  : CA
HA  : HA
CB  : CB
HB2 : HB2
HB3 : HB3
CG  : CG
CD1 : DCD1
HD1 : DHD1
CE1 : DCE1
HE1 : DHE1
CZ  : DCZ
HZ  : DHZ
CE2 : DCE2
HE2 : DHE2
CD2 : DCD2
HD2 : DHD2
DHG2 : HG2
DHG3 : HG3
DSD : SD
DCE : CE
DHE1 : HE1
DHE2 : HE2
DHE3 : HE3

[PHE->THR]
CA  : CA
HA  : HA
CB  : CB
HB2 : DHB2
HB3 : DHB3
CG  : DCG
CD1 : DCD1
HD1 : DHD1
CE1 : DCE1
HE1 : DHE1
CZ  : DCZ
HZ  : DHZ
CE2 : DCE2
HE2 : DHE2
CD2 : DCD2
HD2 : DHD2
DHB : HB
DCG2 : CG2
DHG21 : HG21
DHG22 : HG22
DHG23 : HG23
DOG1 : OG1
DHG1 : HG1

[PHE->ASN]
CA  : CA
HA  : HA
CB  : CB
HB2 : HB2
HB3 : HB3
CG  : CG
CD1 : DCD1
HD1 : DHD1
CE1 : DCE1
HE1 : DHE1
CZ  : DCZ
HZ  : DHZ
CE2 : DCE2
HE2 : DHE2
CD2 : DCD2
HD2 : DHD2
DOD1 : OD1
DND2 : ND2
DHD21 : HD21
DHD22 : HD22

[PHE->TYR]
CA  : CA
HA  : HA
CB  : CB
HB2 : HB2
HB3 : HB3
CG  : CG
CD1 : CD1
HD1 : HD1
CE1 : CE1
HE1 : HE1
CZ  : CZ
HZ  : DHZ
CE2 : CE2
HE2 : HE2
CD2 : CD2
HD2 : HD2
DOH : OH
DHH : HH

[PHE->GLU]
N   : N
H   : H
CA  : CA
HA  : HA
CB  : CB
HB2 : HB2
HB3 : HB3
CG  : CG
CD1 : DCD1
HD1 : DHD1
CE1 : DCE1
HE1 : DHE1
CZ  : DCZ
HZ  : DHZ
CE2 : DCE2
HE2 : DHE2
CD2 : DCD2
HD2 : DHD2
DHG2 : HG2
DHG3 : HG3
DCD : CD
DOE1 : OE1
DOE2 : OE2
C   : C
O   : O

[PHE->ARG]
N   : N
H   : H
CA  : CA
HA  : HA
CB  : CB
HB2 : HB2
HB3 : HB3
CG  : CG
CD1 : DCD1
HD1 : DHD1
CE1 : DCE1
HE1 : DHE1
CZ  : DCZ
HZ  : DHZ
CE2 : DCE2
HE2 : DHE2
CD2 : DCD2
HD2 : DHD2
DHG2 : HG2
DHG3 : HG3
DCD : CD
DHD2 : HD2
DHD3 : HD3
DNE : NE
DHE : HE
DCZ : CZ
DNH1 : NH1
DHH11 : HH11
DHH12 : HH12
DNH2 : NH2
DHH21 : HH21
DHH22 : HH22
C   : C
O   : O

[PHE->HIE]
CA  : CA
HA  : HA
CB  : CB
HB2 : HB2
HB3 : HB3
CG  : CG
CD1 : DCD1
HD1 : DHD1
CE1 : DCE1
HE1 : DHE1
CZ  : DCZ
HZ  : DHZ
CE2 : DCE2
HE2 : DHE2
CD2 : DCD2
HD2 : DHD2
DND1 : ND1
DCE1 : CE1
DHE1 : HE1
DNE2 : NE2
DHE2 : HE2
DCD2 : CD2
DHD2 : HD2

[MET->ALA]
CA  : CA
HA  : HA
CB  : CB
HB2 : DHB2
HB3 : DHB3
CG  : DCG
HG2 : DHG2
HG3 : DHG3
SD  : DSD
CE  : DCE
HE1 : DHE1
HE2 : DHE2
HE3 : DHE3
DHB1 : HB1
DHB2 : HB2
DHB3 : HB3

[MET->PRO]
N   : N
H   : DH
CA  : CA
HA  : DHA
CB  : DCB
HB2 : DHB2
HB3 : DHB3
CG  : DCG
HG2 : DHG2
HG3 : DHG3
SD  : DSD
CE  : DCE
HE1 : DHE1
HE2 : DHE2
HE3 : DHE3
DCD : CD
DHD2 : HD2
DHD3 : HD3
DCG : CG
DHG2 : HG2
DHG3 : HG3
DCB : CB
DHB2 : HB2
DHB3 : HB3
DHA : HA
C   : C
O   : O

[MET->THR]
CA  : CA
HA  : HA
CB  : CB
HB2 : DHB2
HB3 : DHB3
CG  : DCG
HG2 : DHG2
HG3 : DHG3
SD  : DSD
CE  : DCE
HE1 : DHE1
HE2 : DHE2
HE3 : DHE3
DHB : HB
DCG2 : CG2
DHG21 : HG21
DHG22 : HG22
DHG23 : HG23
DOG1 : OG1
DHG1 : HG1

[MET->ASN]
CA  : CA
HA  : HA
CB  : CB
HB2 : HB2
HB3 : HB3
CG  : CG
HG2 : DHG2
HG3 : DHG3
SD  : DSD
CE  : DCE
HE1 : DHE1
HE2 : DHE2
HE3 : DHE3
DOD1 : OD1
DND2 : ND2
DHD21 : HD21
DHD22 : HD22

[MET->TYR]
CA  : CA
HA  : HA
CB  : CB
HB2 : HB2
HB3 : HB3
CG  : CG
HG2 : DHG2
HG3 : DHG3
SD  : DSD
CE  : DCE
HE1 : DHE1
HE2 : DHE2
HE3 : DHE3
DCD1 : CD1
DHD1 : HD1
DCE1 : CE1
DHE1 : HE1
DCZ : CZ
DOH : OH
DHH : HH
DCE2 : CE2
DHE2 : HE2
DCD2 : CD2
DHD2 : HD2

[MET->GLU]
N   : N
H   : H
CA  : CA
HA  : HA
CB  : CB
HB2 : HB2
HB3 : HB3
CG  : CG
HG2 : HG2
HG3 : HG3
SD  : DSD
CE  : DCE
HE1 : DHE1
HE2 : DHE2
HE3 : DHE3
DCD : CD
DOE1 : OE1
DOE2 : OE2
C   : C
O   : O

[MET->ARG]
N   : N
H   : H
CA  : CA
HA  : HA
CB  : CB
HB2 : HB2
HB3 : HB3
CG  : CG
HG2 : HG2
HG3 : HG3
SD  : DSD
CE  : DCE
HE1 : DHE1
HE2 : DHE2
HE3 : DHE3
DCD : CD
DHD2 : HD2
DHD3 : HD3
DNE : NE
DHE : HE
DCZ : CZ
DNH1 : NH1
DHH11 : HH11
DHH12 : HH12
DNH2 : NH2
DHH21 : HH21
DHH22 : HH22
C   : C
O   : O

[MET->HIE]
CA  : CA
HA  : HA
CB  : CB
HB2 : HB2
HB3 : HB3
CG  : CG
HG2 : DHG2
HG3 : DHG3
SD  : DSD
CE  : DCE
HE1 : DHE1
HE2 : DHE2
HE3 : DHE3
DND1 : ND1
DCE1 : CE1
DHE1 : HE1
DNE2 : NE2
DHE2 : HE2
DCD2 : CD2
DHD2 : HD2

[THR->ALA]
CA  : CA
HA  : HA
CB  : CB
HB  : DHB
CG2 : DCG2
HG21 : DHG21
HG22 : DHG22
HG23 : DHG23
OG1 : DOG1
HG1 : DHG1
DHB1 : HB1
DHB2 : HB2
DHB3 : HB3

[THR->PRO]
N   : N
H   : DH
CA  : CA
HA  : DHA
CB  : DCB
HB  : DHB
CG2 : DCG2
HG21 : DHG21
HG22 : DHG22
HG23 : DHG23
OG1 : DOG1
HG1 : DHG1
DCD : CD
DHD2 : HD2
DHD3 : HD3
DCG : CG
DHG2 : HG2
DHG3 : HG3
DCB : CB
DHB2 : HB2
DHB3 : HB3
DHA : HA
C   : C
O   : O

[THR->ASN]
CA  : CA
HA  : HA
CB  : CB
HB  : DHB
CG2 : DCG2
HG21 : DHG21
HG22 : DHG22
HG23 : DHG23
OG1 : DOG1
HG1 : DHG1
DHB2 : HB2
DHB3 : HB3
DCG : CG
DOD1 : OD1
DND2 : ND2
DHD21 : HD21
DHD22 : HD22

[THR->TYR]
CA  : CA
HA  : HA
CB  : CB
HB  : DHB
CG2 : DCG2
HG21 : DHG21
HG22 : DHG22
HG23 : DHG23
OG1 : DOG1
HG1 : DHG1
DHB2 : HB2
DHB3 : HB3
DCG : CG
DCD1 : CD1
DHD1 : HD1
DCE1 : CE1
DHE1 : HE1
DCZ : CZ
DOH : OH
DHH : HH
DCE2 : CE2
DHE2 : HE2
DCD2 : CD2
DHD2 : HD2

[THR->GLU]
N   : N
H   : H
CA  : CA
HA  : HA
CB  : CB
HB  : DHB
CG2 : DCG2
HG21 : DHG21
HG22 : DHG22
HG23 : DHG23
OG1 : DOG1
HG1 : DHG1
DHB2 : HB2
DHB3 : HB3
DCG : CG
DHG2 : HG2
DHG3 : HG3
DCD : CD
DOE1 : OE1
DOE2 : OE2
C   : C
O   : O

[THR->ARG]
N   : N
H   : H
CA  : CA
HA  : HA
CB  : CB
HB  : DHB
CG2 : DCG2
HG21 : DHG21
HG22 : DHG22
HG23 : DHG23
OG1 : DOG1
HG1 : DHG1
DHB2 : HB2
DHB3 : HB3
DCG : CG
DHG2 : HG2
DHG3 : HG3
DCD : CD
DHD2 : HD2
DHD3 : HD3
DNE : NE
DHE : HE
DCZ : CZ
DNH1 : NH1
DHH11 : HH11
DHH12 : HH12
DNH2 : NH2
DHH21 : HH21
DHH22 : HH22
C   : C
O   : O

[THR->HIE]
CA  : CA
HA  : HA
CB  : CB
HB  : DHB
CG2 : DCG2
HG21 : DHG21
HG22 : DHG22
HG23 : DHG23
OG1 : DOG1
HG1 : DHG1
DHB2 : HB2
DHB3 : HB3
DCG : CG
DND1 : ND1
DCE1 : CE1
DHE1 : HE1
DNE2 : NE2
DHE2 : HE2
DCD2 : CD2
DHD2 : HD2

[ASN->ALA]
CA  : CA
HA  : HA
CB  : CB
HB2 : DHB2
HB3 : DHB3
CG  : DCG
OD1 : DOD1
ND2 : DND2
HD21 : DHD21
HD22 : DHD22
DHB1 : HB1
DHB2 : HB2
DHB3 : HB3

[ASN->PRO]
N   : N
H   : DH
CA  : CA
HA  : DHA
CB  : DCB
HB2 : DHB2
HB3 : DHB3
CG  : DCG
OD1 : DOD1
ND2 : DND2
HD21 : DHD21
HD22 : DHD22
DCD : CD
DHD2 : HD2
DHD3 : HD3
DCG : CG
DHG2 : HG2
DHG3 : HG3
DCB : CB
DHB2 : HB2
DHB3 : HB3
DHA : HA
C   : C
O   : O

[ASN->TYR]
CA  : CA
HA  : HA
CB  : CB
HB2 : HB2
HB3 : HB3
CG  : CG
OD1 : DOD1
ND2 : DND2
HD21 : DHD21
HD22 : DHD22
DCD1 : CD1
DHD1 : HD1
DCE1 : CE1
DHE1 : HE1
DCZ : CZ
DOH : OH
DHH : HH
DCE2 : CE2
DHE2 : HE2
DCD2 : CD2
DHD2 : HD2

[ASN->GLU]
N   : N
H   : H
CA  : CA
HA  : HA
CB  : CB
HB2 : HB2
HB3 : HB3
CG  : CG
OD1 : DOD1
ND2 : DND2
HD21 : DHD21
HD22 : DHD22
DHG2 : HG2
DHG3 : HG3
DCD : CD
DOE1 : OE1
DOE2 : OE2
C   : C
O   : O

[ASN->ARG]
N   : N
H   : H
CA  : CA
HA  : HA
CB  : CB
HB2 : HB2
HB3 : HB3
CG  : CG
OD1 : DOD1
ND2 : DND2
HD21 : DHD21
HD22 : DHD22
DHG2 : HG2
DHG3 : HG3
DCD : CD
DHD2 : HD2
DHD3 : HD3
DNE : NE
DHE : HE
DCZ : CZ
DNH1 : NH1
DHH11 : HH11
DHH12 : HH12
DNH2 : NH2
DHH21 : HH21
DHH22 : HH22
C   : C
O   : O

[ASN->HIE]
CA  : CA
HA  : HA
CB  : CB
HB2 : HB2
HB3 : HB3
CG  : CG
OD1 : DOD1
ND2 : DND2
HD21 : DHD21
HD22 : DHD22
DND1 : ND1
DCE1 : CE1
DHE1 : HE1
DNE2 : NE2
DHE2 : HE2
DCD2 : CD2
DHD2 : HD2

[TYR->ALA]
CA  : CA
HA  : HA
CB  : CB
HB2 : DHB2
HB3 : DHB3
CG  : DCG
CD1 : DCD1
HD1 : DHD1
CE1 : DCE1
HE1 : DHE1
CZ  : DCZ
OH  : DOH
HH  : DHH
CE2 : DCE2
HE2 : DHE2
CD2 : DCD2
HD2 : DHD2
DHB1 : HB1
DHB2 : HB2
DHB3 : HB3

[TYR->PRO]
N   : N
H   : DH
CA  : CA
HA  : DHA
CB  : DCB
HB2 : DHB2
HB3 : DHB3
CG  : DCG
CD1 : DCD1
HD1 : DHD1
CE1 : DCE1
HE1 : DHE1
CZ  : DCZ
OH  : DOH
HH  : DHH
CE2 : DCE2
HE2 : DHE2
CD2 : DCD2
HD2 : DHD2
DCD : CD
DHD2 : HD2
DHD3 : HD3
DCG : CG
DHG2 : HG2
DHG3 : HG3
DCB : CB
DHB2 : HB2
DHB3 : HB3
DHA : HA
C   : C
O   : O

[TYR->GLU]
N   : N
H   : H
CA  : CA
HA  : HA
CB  : CB
HB2 : HB2
HB3 : HB3
CG  : CG
CD1 : DCD1
HD1 : DHD1
CE1 : DCE1
HE1 : DHE1
CZ  : DCZ
OH  : DOH
HH  : DHH
CE2 : DCE2
HE2 : DHE2
CD2 : DCD2
HD2 : DHD2
DHG2 : HG2
DHG3 : HG3
DCD : CD
DOE1 : OE1
DOE2 : OE2
C   : C
O   : O

[TYR->ARG]
N   : N
H   : H
CA  : CA
HA  : HA
CB  : CB
HB2 : HB2
HB3 : HB3
CG  : CG
CD1 : DCD1
HD1 : DHD1
CE1 : DCE1
HE1 : DHE1
CZ  : DCZ
OH  : DOH
HH  : DHH
CE2 : DCE2
HE2 : DHE2
CD2 : DCD2
HD2 : DHD2
DHG2 : HG2
DHG3 : HG3
DCD : CD
DHD2 : HD2
DHD3 : HD3
DNE : NE
DHE : HE
DCZ : CZ
DNH1 : NH1
DHH11 : HH11
DHH12 : HH12
DNH2 : NH2
DHH21 : HH21
DHH22 : HH22
C   : C
O   : O

[TYR->HIE]
CA  : CA
HA  : HA
CB  : CB
HB2 : HB2
HB3 : HB3
CG  : CG
CD1 : DCD1
HD1 : DHD1
CE1 : DCE1
HE1 : DHE1
CZ  : DCZ
OH  : DOH
HH  : DHH
CE2 : DCE2
HE2 : DHE2
CD2 : DCD2
HD2 : DHD2
DND1 : ND1
DCE1 : CE1
DHE1 : HE1
DNE2 : NE2
DHE2 : HE2
DCD2 : CD2
DHD2 : HD2

[GLU->ALA]
N   : N
H   : H
CA  : CA
HA  : HA
CB  : CB
HB2 : DHB2
HB3 : DHB3
CG  : DCG
HG2 : DHG2
HG3 : DHG3
CD  : DCD
OE1 : DOE1
OE2 : DOE2
DHB1 : HB1
DHB2 : HB2
DHB3 : HB3
C   : C
O   : O

[GLU->PRO]
N   : N
H   : DH
CA  : CA
HA  : DHA
CB  : DCB
HB2 : DHB2
HB3 : DHB3
CG  : DCG
HG2 : DHG2
HG3 : DHG3
CD  : DCD
OE1 : DOE1
OE2 : DOE2
DCD : CD
DHD2 : HD2
DHD3 : HD3
DCG : CG
DHG2 : HG2
DHG3 : HG3
DCB : CB
DHB2 : HB2
DHB3 : HB3
DHA : HA
C   : C
O   : O

[GLU->ARG]
N   : N
H   : H
CA  : CA
HA  : HA
CB  : CB
HB2 : HB2
HB3 : HB3
CG  : CG
HG2 : HG2
HG3 : HG3
CD  : CD
OE1 : DOE1
OE2 : DOE2
DHD2 : HD2
DHD3 : HD3
DNE : NE
DHE : HE
DCZ : CZ
DNH1 : NH1
DHH11 : HH11
DHH12 : HH12
DNH2 : NH2
DHH21 : HH21
DHH22 : HH22
C   : C
O   : O

[GLU->HIE]
N   : N
H   : H
CA  : CA
HA  : HA
CB  : CB
HB2 : HB2
HB3 : HB3
CG  : CG
HG2 : DHG2
HG3 : DHG3
CD  : DCD
OE1 : DOE1
OE2 : DOE2
DND1 : ND1
DCE1 : CE1
DHE1 : HE1
DNE2 : NE2
DHE2 : HE2
DCD2 : CD2
DHD2 : HD2
C   : C
O   : O

[ARG->ALA]
N   : N
H   : H
CA  : CA
HA  : HA
CB  : CB
HB2 : DHB2
HB3 : DHB3
CG  : DCG
HG2 : DHG2
HG3 : DHG3
CD  : DCD
HD2 : DHD2
HD3 : DHD3
NE  : DNE
HE  : DHE
CZ  : DCZ
NH1 : DNH1
HH11 : DHH11
HH12 : DHH12
NH2 : DNH2
HH21 : DHH21
HH22 : DHH22
DHB1 : HB1
DHB2 : HB2
DHB3 : HB3
C   : C
O   : O

[ARG->PRO]
N   : N
H   : DH
CA  : CA
HA  : DHA
CB  : DCB
HB2 : DHB2
HB3 : DHB3
CG  : DCG
HG2 : DHG2
HG3 : DHG3
CD  : DCD
HD2 : DHD2
HD3 : DHD3
NE  : DNE
HE  : DHE
CZ  : DCZ
NH1 : DNH1
HH11 : DHH11
HH12 : DHH12
NH2 : DNH2
HH21 : DHH21
HH22 : DHH22
DCD : CD
DHD2 : HD2
DHD3 : HD3
DCG : CG
DHG2 : HG2
DHG3 : HG3
DCB : CB
DHB2 : HB2
DHB3 : HB3
DHA : HA
C   : C
O   : O

[ARG->HIE]
N   : N
H   : H
CA  : CA
HA  : HA
CB  : CB
HB2 : HB2
HB3 : HB3
CG  : CG
HG2 : DHG2
HG3 : DHG3
CD  : DCD
HD2 : DHD2
HD3 : DHD3
NE  : DNE
HE  : DHE
CZ  : DCZ
NH1 : DNH1
HH11 : DHH11
HH12 : DHH12
NH2 : DNH2
HH21 : DHH21
HH22 : DHH22
DND1 : ND1
DCE1 : CE1
DHE1 : HE1
DNE2 : NE2
DHE2 : HE2
DCD2 : CD2
DHD2 : HD2
C   : C
O   : O

[HIE->ALA]
CA  : CA
HA  : HA
CB  : CB
HB2 : DHB2
HB3 : DHB3
CG  : DCG
ND1 : DND1
CE1 : DCE1
HE1 : DHE1
NE2 : DNE2
HE2 : DHE2
CD2 : DCD2
HD2 : DHD2
DHB1 : HB1
DHB2 : HB2
DHB3 : HB3

[HIE->PRO]
N   : N
H   : DH
CA  : CA
HA  : DHA
CB  : DCB
HB2 : DHB2
HB3 : DHB3
CG  : DCG
ND1 : DND1
CE1 : DCE1
HE1 : DHE1
NE2 : DNE2
HE2 : DHE2
CD2 : DCD2
HD2 : DHD2
DCD : CD
DHD2 : HD2
DHD3 : HD3
DCG : CG
DHG2 : HG2
DHG3 : HG3
DCB : CB
DHB2 : HB2
DHB3 : HB3
DHA : HA
C   : C
O   : O
