# Supplementary material for: Mutagenesis and structural studies reveal the basis for the specific binding of SARS-CoV-2 SL3 RNA element with human TIA1 protein
Source: Nat Commun. 2023 Jun 22;14:3715. doi: 10.1038/s41467-023-39410-8 (PMC10287707; doi:10.1038/s41467-023-39410-8)
Supplement: Supplementary file 4 — Supplementary Data 2 [file 41467_2023_39410_MOESM4_ESM.zip › FEP Prepare/example/SL3-TIA1_A68U-fep.top]

;
;   File SL3-TIA1-2.top  was generated
;   By user: zhangd (1001)
;   On host: p620-ThinkStation-P620
;   At date: Fri. March  5 16:53:19 2022
;
;   This is a standalone topology file
;
;   Created by:
;   ParmEd:       amb2gro_top_gro.py, VERSION 3.4.1
;   Executable:   amb2gro_top_gro.py
;   Library dir:  /usr/local/gromacs/share/gromacs/top
;   Command line:
;     /home/zhangd/Software/AmberTools21/amber20/bin/amb2gro_top_gro.py -p SL3-TIA1-2.prmtop -c SL3-TIA1-2.inpcrd -t SL3-TIA1-2.top -g SL3-TIA1-2.gro -b SL3-TIA1-2_gro.pdb
;

[ defaults ]
; nbfunc        comb-rule       gen-pairs       fudgeLJ fudgeQQ
1               2               yes             0.5          0.83333333  

[ atomtypes ]
; name    at.num    mass    charge ptype  sigma      epsilon
N3             7  14.010000  0.00000000  A     0.32499985        0.71128
H              1   1.008000  0.00000000  A     0.10690785      0.0656888
CX             6  12.010000  0.00000000  A     0.33996695      0.4577296
HP             1   1.008000  0.00000000  A     0.19599772      0.0656888
2C             6  12.010000  0.00000000  A     0.33996695      0.4577296
HC             1   1.008000  0.00000000  A     0.26495328      0.0656888
CO             6  12.010000  0.00000000  A     0.33996695       0.359824
O2             8  16.000000  0.00000000  A     0.29599219        0.87864
C              6  12.010000  0.00000000  A     0.33996695       0.359824
O              8  16.000000  0.00000000  A     0.29599219        0.87864
N              7  14.010000  0.00000000  A     0.32499985        0.71128
H1             1   1.008000  0.00000000  A      0.2471353      0.0656888
CT             6  12.010000  0.00000000  A     0.33996695      0.4577296
CC             6  12.010000  0.00000000  A     0.33996695       0.359824
NB             7  14.010000  0.00000000  A     0.32499985        0.71128
CR             6  12.010000  0.00000000  A     0.33996695       0.359824
H5             1   1.008000  0.00000000  A     0.24214627        0.06276
NA             7  14.010000  0.00000000  A     0.32499985        0.71128
CW             6  12.010000  0.00000000  A     0.33996695       0.359824
H4             1   1.008000  0.00000000  A     0.25105526        0.06276
CA             6  12.010000  0.00000000  A     0.33996695       0.359824
HA             1   1.008000  0.00000000  A     0.25996425        0.06276
3C             6  12.010000  0.00000000  A     0.33996695      0.4577296
OH             8  16.000000  0.00000000  A     0.30664734      0.8803136
HO             1   1.008000  0.00000000  A              0              0
C8             6  12.010000  0.00000000  A     0.33996695      0.4577296
N2             7  14.010000  0.00000000  A     0.32499985        0.71128
S             16  32.060000  0.00000000  A     0.35635949          1.046
C*             6  12.010000  0.00000000  A     0.33996695       0.359824
CN             6  12.010000  0.00000000  A     0.33996695       0.359824
CB             6  12.010000  0.00000000  A     0.33996695       0.359824
SH            16  32.060000  0.00000000  A     0.35635949          1.046
HS             1   1.008000  0.00000000  A     0.10690785      0.0656888
CI             6  12.010000  0.00000000  A     0.33996695      0.4577296
OS             8  16.000000  0.00000000  A     0.30000123        0.71128
H2             1   1.008000  0.00000000  A     0.22931733      0.0656888
N*             7  14.010000  0.00000000  A     0.32499985        0.71128
CS             6  12.010000  0.00000000  A     0.33996695       0.359824
P             15  30.970000  0.00000000  A     0.37417746         0.8368
CP             6  12.010000  0.00000000  A     0.33996695       0.359824
NC             7  14.010000  0.00000000  A     0.32499985        0.71128
C4             6  12.010000  0.00000000  A     0.33996695       0.359824
C5             6  12.010000  0.00000000  A     0.33996695       0.359824
CQ             6  12.010000  0.00000000  A     0.33996695       0.359824
Cl-           17  35.450000  0.00000000  A     0.40126078      2.5226632
Na+           11  22.990000  0.00000000  A     0.26281512     0.13269531
OW             8  16.000000  0.00000000  A     0.31507524       0.635968
HW             1   1.008000  0.00000000  A              0              0
DUM            0   1.000000  0.00000000  A              0              0


[ moleculetype ]
; Name            nrexcl
system1          3

[ atoms ]
;   nr       type  resnr residue  atom   cgnr    charge       mass  typeB    chargeB      massB
; residue    1 ASP rtp ASP q -0.0
    1         N3      1    ASP      N      1 0.07820000  14.010000   ; qtot 0.078200
    2          H      1    ASP     H1      2 0.22000000   1.008000   ; qtot 0.298200
    3          H      1    ASP     H2      3 0.22000000   1.008000   ; qtot 0.518200
    4          H      1    ASP     H3      4 0.22000000   1.008000   ; qtot 0.738200
    5         CX      1    ASP     CA      5 0.02920000  12.010000   ; qtot 0.767400
    6         HP      1    ASP     HA      6 0.11410000   1.008000   ; qtot 0.881500
    7         2C      1    ASP     CB      7 -0.02350000  12.010000   ; qtot 0.858000
    8         HC      1    ASP    HB2      8 -0.01690000   1.008000   ; qtot 0.841100
    9         HC      1    ASP    HB3      9 -0.01690000   1.008000   ; qtot 0.824200
   10         CO      1    ASP     CG     10 0.81940000  12.010000   ; qtot 1.643600
   11         O2      1    ASP    OD1     11 -0.80840000  16.000000   ; qtot 0.835200
   12         O2      1    ASP    OD2     12 -0.80840000  16.000000   ; qtot 0.026800
   13          C      1    ASP      C     13 0.56210000  12.010000   ; qtot 0.588900
   14          O      1    ASP      O     14 -0.58890000  16.000000   ; qtot -0.000000
; residue    2 HIE rtp HIE q -0.0
   15          N      2    HIE      N     15 -0.41570000  14.010000   ; qtot -0.415700
   16          H      2    HIE      H     16 0.27190000   1.008000   ; qtot -0.143800
   17         CX      2    HIE     CA     17 -0.05810000  12.010000   ; qtot -0.201900
   18         H1      2    HIE     HA     18 0.13600000   1.008000   ; qtot -0.065900
   19         CT      2    HIE     CB     19 -0.00740000  12.010000   ; qtot -0.073300
   20         HC      2    HIE    HB2     20 0.03670000   1.008000   ; qtot -0.036600
   21         HC      2    HIE    HB3     21 0.03670000   1.008000   ; qtot 0.000100
   22         CC      2    HIE     CG     22 0.18680000  12.010000   ; qtot 0.186900
   23         NB      2    HIE    ND1     23 -0.54320000  14.010000   ; qtot -0.356300
   24         CR      2    HIE    CE1     24 0.16350000  12.010000   ; qtot -0.192800
   25         H5      2    HIE    HE1     25 0.14350000   1.008000   ; qtot -0.049300
   26         NA      2    HIE    NE2     26 -0.27950000  14.010000   ; qtot -0.328800
   27          H      2    HIE    HE2     27 0.33390000   1.008000   ; qtot 0.005100
   28         CW      2    HIE    CD2     28 -0.22070000  12.010000   ; qtot -0.215600
   29         H4      2    HIE    HD2     29 0.18620000   1.008000   ; qtot -0.029400
   30          C      2    HIE      C     30 0.59730000  12.010000   ; qtot 0.567900
   31          O      2    HIE      O     31 -0.56790000  16.000000   ; qtot -0.000000
; residue    3 PHE rtp PHE q -0.0
   32          N      3    PHE      N     32 -0.41570000  14.010000   ; qtot -0.415700
   33          H      3    PHE      H     33 0.27190000   1.008000   ; qtot -0.143800
   34         CX      3    PHE     CA     34 -0.00240000  12.010000   ; qtot -0.146200
   35         H1      3    PHE     HA     35 0.09780000   1.008000   ; qtot -0.048400
   36         CT      3    PHE     CB     36 -0.03430000  12.010000   ; qtot -0.082700
   37         HC      3    PHE    HB2     37 0.02950000   1.008000   ; qtot -0.053200
   38         HC      3    PHE    HB3     38 0.02950000   1.008000   ; qtot -0.023700
   39         CA      3    PHE     CG     39 0.01180000  12.010000   ; qtot -0.011900
   40         CA      3    PHE    CD1     40 -0.12560000  12.010000   ; qtot -0.137500
   41         HA      3    PHE    HD1     41 0.13300000   1.008000   ; qtot -0.004500
   42         CA      3    PHE    CE1     42 -0.17040000  12.010000   ; qtot -0.174900
   43         HA      3    PHE    HE1     43 0.14300000   1.008000   ; qtot -0.031900
   44         CA      3    PHE     CZ     44 -0.10720000  12.010000   ; qtot -0.139100
   45         HA      3    PHE     HZ     45 0.12970000   1.008000   ; qtot -0.009400
   46         CA      3    PHE    CE2     46 -0.17040000  12.010000   ; qtot -0.179800
   47         HA      3    PHE    HE2     47 0.14300000   1.008000   ; qtot -0.036800
   48         CA      3    PHE    CD2     48 -0.12560000  12.010000   ; qtot -0.162400
   49         HA      3    PHE    HD2     49 0.13300000   1.008000   ; qtot -0.029400
   50          C      3    PHE      C     50 0.59730000  12.010000   ; qtot 0.567900
   51          O      3    PHE      O     51 -0.56790000  16.000000   ; qtot -0.000000
; residue    4 HIE rtp HIE q -0.0
   52          N      4    HIE      N     52 -0.41570000  14.010000   ; qtot -0.415700
   53          H      4    HIE      H     53 0.27190000   1.008000   ; qtot -0.143800
   54         CX      4    HIE     CA     54 -0.05810000  12.010000   ; qtot -0.201900
   55         H1      4    HIE     HA     55 0.13600000   1.008000   ; qtot -0.065900
   56         CT      4    HIE     CB     56 -0.00740000  12.010000   ; qtot -0.073300
   57         HC      4    HIE    HB2     57 0.03670000   1.008000   ; qtot -0.036600
   58         HC      4    HIE    HB3     58 0.03670000   1.008000   ; qtot 0.000100
   59         CC      4    HIE     CG     59 0.18680000  12.010000   ; qtot 0.186900
   60         NB      4    HIE    ND1     60 -0.54320000  14.010000   ; qtot -0.356300
   61         CR      4    HIE    CE1     61 0.16350000  12.010000   ; qtot -0.192800
   62         H5      4    HIE    HE1     62 0.14350000   1.008000   ; qtot -0.049300
   63         NA      4    HIE    NE2     63 -0.27950000  14.010000   ; qtot -0.328800
   64          H      4    HIE    HE2     64 0.33390000   1.008000   ; qtot 0.005100
   65         CW      4    HIE    CD2     65 -0.22070000  12.010000   ; qtot -0.215600
   66         H4      4    HIE    HD2     66 0.18620000   1.008000   ; qtot -0.029400
   67          C      4    HIE      C     67 0.59730000  12.010000   ; qtot 0.567900
   68          O      4    HIE      O     68 -0.56790000  16.000000   ; qtot -0.000000
; residue    5 VAL rtp VAL q -0.0
   69          N      5    VAL      N     69 -0.41570000  14.010000   ; qtot -0.415700
   70          H      5    VAL      H     70 0.27190000   1.008000   ; qtot -0.143800
   71         CX      5    VAL     CA     71 -0.08750000  12.010000   ; qtot -0.231300
   72         H1      5    VAL     HA     72 0.09690000   1.008000   ; qtot -0.134400
   73         3C      5    VAL     CB     73 0.29850000  12.010000   ; qtot 0.164100
   74         HC      5    VAL     HB     74 -0.02970000   1.008000   ; qtot 0.134400
   75         CT      5    VAL    CG1     75 -0.31920000  12.010000   ; qtot -0.184800
   76         HC      5    VAL   HG11     76 0.07910000   1.008000   ; qtot -0.105700
   77         HC      5    VAL   HG12     77 0.07910000   1.008000   ; qtot -0.026600
   78         HC      5    VAL   HG13     78 0.07910000   1.008000   ; qtot 0.052500
   79         CT      5    VAL    CG2     79 -0.31920000  12.010000   ; qtot -0.266700
   80         HC      5    VAL   HG21     80 0.07910000   1.008000   ; qtot -0.187600
   81         HC      5    VAL   HG22     81 0.07910000   1.008000   ; qtot -0.108500
   82         HC      5    VAL   HG23     82 0.07910000   1.008000   ; qtot -0.029400
   83          C      5    VAL      C     83 0.59730000  12.010000   ; qtot 0.567900
   84          O      5    VAL      O     84 -0.56790000  16.000000   ; qtot -0.000000
; residue    6 PHE rtp PHE q -0.0
   85          N      6    PHE      N     85 -0.41570000  14.010000   ; qtot -0.415700
   86          H      6    PHE      H     86 0.27190000   1.008000   ; qtot -0.143800
   87         CX      6    PHE     CA     87 -0.00240000  12.010000   ; qtot -0.146200
   88         H1      6    PHE     HA     88 0.09780000   1.008000   ; qtot -0.048400
   89         CT      6    PHE     CB     89 -0.03430000  12.010000   ; qtot -0.082700
   90         HC      6    PHE    HB2     90 0.02950000   1.008000   ; qtot -0.053200
   91         HC      6    PHE    HB3     91 0.02950000   1.008000   ; qtot -0.023700
   92         CA      6    PHE     CG     92 0.01180000  12.010000   ; qtot -0.011900
   93         CA      6    PHE    CD1     93 -0.12560000  12.010000   ; qtot -0.137500
   94         HA      6    PHE    HD1     94 0.13300000   1.008000   ; qtot -0.004500
   95         CA      6    PHE    CE1     95 -0.17040000  12.010000   ; qtot -0.174900
   96         HA      6    PHE    HE1     96 0.14300000   1.008000   ; qtot -0.031900
   97         CA      6    PHE     CZ     97 -0.10720000  12.010000   ; qtot -0.139100
   98         HA      6    PHE     HZ     98 0.12970000   1.008000   ; qtot -0.009400
   99         CA      6    PHE    CE2     99 -0.17040000  12.010000   ; qtot -0.179800
  100         HA      6    PHE    HE2    100 0.14300000   1.008000   ; qtot -0.036800
  101         CA      6    PHE    CD2    101 -0.12560000  12.010000   ; qtot -0.162400
  102         HA      6    PHE    HD2    102 0.13300000   1.008000   ; qtot -0.029400
  103          C      6    PHE      C    103 0.59730000  12.010000   ; qtot 0.567900
  104          O      6    PHE      O    104 -0.56790000  16.000000   ; qtot -0.000000
; residue    7 VAL rtp VAL q -0.0
  105          N      7    VAL      N    105 -0.41570000  14.010000   ; qtot -0.415700
  106          H      7    VAL      H    106 0.27190000   1.008000   ; qtot -0.143800
  107         CX      7    VAL     CA    107 -0.08750000  12.010000   ; qtot -0.231300
  108         H1      7    VAL     HA    108 0.09690000   1.008000   ; qtot -0.134400
  109         3C      7    VAL     CB    109 0.29850000  12.010000   ; qtot 0.164100
  110         HC      7    VAL     HB    110 -0.02970000   1.008000   ; qtot 0.134400
  111         CT      7    VAL    CG1    111 -0.31920000  12.010000   ; qtot -0.184800
  112         HC      7    VAL   HG11    112 0.07910000   1.008000   ; qtot -0.105700
  113         HC      7    VAL   HG12    113 0.07910000   1.008000   ; qtot -0.026600
  114         HC      7    VAL   HG13    114 0.07910000   1.008000   ; qtot 0.052500
  115         CT      7    VAL    CG2    115 -0.31920000  12.010000   ; qtot -0.266700
  116         HC      7    VAL   HG21    116 0.07910000   1.008000   ; qtot -0.187600
  117         HC      7    VAL   HG22    117 0.07910000   1.008000   ; qtot -0.108500
  118         HC      7    VAL   HG23    118 0.07910000   1.008000   ; qtot -0.029400
  119          C      7    VAL      C    119 0.59730000  12.010000   ; qtot 0.567900
  120          O      7    VAL      O    120 -0.56790000  16.000000   ; qtot -0.000000
; residue    8 GLY rtp GLY q -0.0
  121          N      8    GLY      N    121 -0.41570000  14.010000   ; qtot -0.415700
  122          H      8    GLY      H    122 0.27190000   1.008000   ; qtot -0.143800
  123         CX      8    GLY     CA    123 -0.02520000  12.010000   ; qtot -0.169000
  124         H1      8    GLY    HA2    124 0.06980000   1.008000   ; qtot -0.099200
  125         H1      8    GLY    HA3    125 0.06980000   1.008000   ; qtot -0.029400
  126          C      8    GLY      C    126 0.59730000  12.010000   ; qtot 0.567900
  127          O      8    GLY      O    127 -0.56790000  16.000000   ; qtot -0.000000
; residue    9 ASP rtp ASP q -1.0
  128          N      9    ASP      N    128 -0.51630000  14.010000   ; qtot -0.516300
  129          H      9    ASP      H    129 0.29360000   1.008000   ; qtot -0.222700
  130         CX      9    ASP     CA    130 0.03810000  12.010000   ; qtot -0.184600
  131         H1      9    ASP     HA    131 0.08800000   1.008000   ; qtot -0.096600
  132         2C      9    ASP     CB    132 -0.03030000  12.010000   ; qtot -0.126900
  133         HC      9    ASP    HB2    133 -0.01220000   1.008000   ; qtot -0.139100
  134         HC      9    ASP    HB3    134 -0.01220000   1.008000   ; qtot -0.151300
  135         CO      9    ASP     CG    135 0.79940000  12.010000   ; qtot 0.648100
  136         O2      9    ASP    OD1    136 -0.80140000  16.000000   ; qtot -0.153300
  137         O2      9    ASP    OD2    137 -0.80140000  16.000000   ; qtot -0.954700
  138          C      9    ASP      C    138 0.53660000  12.010000   ; qtot -0.418100
  139          O      9    ASP      O    139 -0.58190000  16.000000   ; qtot -1.000000
; residue   10 LEU rtp LEU q -0.0
  140          N     10    LEU      N    140 -0.41570000  14.010000   ; qtot -1.415700
  141          H     10    LEU      H    141 0.27190000   1.008000   ; qtot -1.143800
  142         CX     10    LEU     CA    142 -0.05180000  12.010000   ; qtot -1.195600
  143         H1     10    LEU     HA    143 0.09220000   1.008000   ; qtot -1.103400
  144         2C     10    LEU     CB    144 -0.11020000  12.010000   ; qtot -1.213600
  145         HC     10    LEU    HB2    145 0.04570000   1.008000   ; qtot -1.167900
  146         HC     10    LEU    HB3    146 0.04570000   1.008000   ; qtot -1.122200
  147         3C     10    LEU     CG    147 0.35310000  12.010000   ; qtot -0.769100
  148         HC     10    LEU     HG    148 -0.03610000   1.008000   ; qtot -0.805200
  149         CT     10    LEU    CD1    149 -0.41210000  12.010000   ; qtot -1.217300
  150         HC     10    LEU   HD11    150 0.10000000   1.008000   ; qtot -1.117300
  151         HC     10    LEU   HD12    151 0.10000000   1.008000   ; qtot -1.017300
  152         HC     10    LEU   HD13    152 0.10000000   1.008000   ; qtot -0.917300
  153         CT     10    LEU    CD2    153 -0.41210000  12.010000   ; qtot -1.329400
  154         HC     10    LEU   HD21    154 0.10000000   1.008000   ; qtot -1.229400
  155         HC     10    LEU   HD22    155 0.10000000   1.008000   ; qtot -1.129400
  156         HC     10    LEU   HD23    156 0.10000000   1.008000   ; qtot -1.029400
  157          C     10    LEU      C    157 0.59730000  12.010000   ; qtot -0.432100
  158          O     10    LEU      O    158 -0.56790000  16.000000   ; qtot -1.000000
; residue   11 SER rtp SER q -0.0
  159          N     11    SER      N    159 -0.41570000  14.010000   ; qtot -1.415700
  160          H     11    SER      H    160 0.27190000   1.008000   ; qtot -1.143800
  161         CX     11    SER     CA    161 -0.02490000  12.010000   ; qtot -1.168700
  162         H1     11    SER     HA    162 0.08430000   1.008000   ; qtot -1.084400
  163         2C     11    SER     CB    163 0.21170000  12.010000   ; qtot -0.872700
  164         H1     11    SER    HB2    164 0.03520000   1.008000   ; qtot -0.837500
  165         H1     11    SER    HB3    165 0.03520000   1.008000   ; qtot -0.802300
  166         OH     11    SER     OG    166 -0.65460000  16.000000   ; qtot -1.456900
  167         HO     11    SER     HG    167 0.42750000   1.008000   ; qtot -1.029400
  168          C     11    SER      C    168 0.59730000  12.010000   ; qtot -0.432100
  169          O     11    SER      O    169 -0.56790000  16.000000   ; qtot -1.000000
; residue   12 PRO rtp PRO q 0.0
  170          N     12    PRO      N    170 -0.25480000  14.010000   ; qtot -1.254800
  171         CT     12    PRO     CD    171 0.01920000  12.010000   ; qtot -1.235600
  172         H1     12    PRO    HD2    172 0.03910000   1.008000   ; qtot -1.196500
  173         H1     12    PRO    HD3    173 0.03910000   1.008000   ; qtot -1.157400
  174         CT     12    PRO     CG    174 0.01890000  12.010000   ; qtot -1.138500
  175         HC     12    PRO    HG2    175 0.02130000   1.008000   ; qtot -1.117200
  176         HC     12    PRO    HG3    176 0.02130000   1.008000   ; qtot -1.095900
  177         CT     12    PRO     CB    177 -0.00700000  12.010000   ; qtot -1.102900
  178         HC     12    PRO    HB2    178 0.02530000   1.008000   ; qtot -1.077600
  179         HC     12    PRO    HB3    179 0.02530000   1.008000   ; qtot -1.052300
  180         CX     12    PRO     CA    180 -0.02660000  12.010000   ; qtot -1.078900
  181         H1     12    PRO     HA    181 0.06410000   1.008000   ; qtot -1.014800
  182          C     12    PRO      C    182 0.58960000  12.010000   ; qtot -0.425200
  183          O     12    PRO      O    183 -0.57480000  16.000000   ; qtot -1.000000
; residue   13 GLU rtp GLU q -1.0
  184          N     13    GLU      N    184 -0.51630000  14.010000   ; qtot -1.516300
  185          H     13    GLU      H    185 0.29360000   1.008000   ; qtot -1.222700
  186         CX     13    GLU     CA    186 0.03970000  12.010000   ; qtot -1.183000
  187         H1     13    GLU     HA    187 0.11050000   1.008000   ; qtot -1.072500
  188         2C     13    GLU     CB    188 0.05600000  12.010000   ; qtot -1.016500
  189         HC     13    GLU    HB2    189 -0.01730000   1.008000   ; qtot -1.033800
  190         HC     13    GLU    HB3    190 -0.01730000   1.008000   ; qtot -1.051100
  191         2C     13    GLU     CG    191 0.01360000  12.010000   ; qtot -1.037500
  192         HC     13    GLU    HG2    192 -0.04250000   1.008000   ; qtot -1.080000
  193         HC     13    GLU    HG3    193 -0.04250000   1.008000   ; qtot -1.122500
  194         CO     13    GLU     CD    194 0.80540000  12.010000   ; qtot -0.317100
  195         O2     13    GLU    OE1    195 -0.81880000  16.000000   ; qtot -1.135900
  196         O2     13    GLU    OE2    196 -0.81880000  16.000000   ; qtot -1.954700
  197          C     13    GLU      C    197 0.53660000  12.010000   ; qtot -1.418100
  198          O     13    GLU      O    198 -0.58190000  16.000000   ; qtot -2.000000
; residue   14 ILE rtp ILE q -0.0
  199          N     14    ILE      N    199 -0.41570000  14.010000   ; qtot -2.415700
  200          H     14    ILE      H    200 0.27190000   1.008000   ; qtot -2.143800
  201         CX     14    ILE     CA    201 -0.05970000  12.010000   ; qtot -2.203500
  202         H1     14    ILE     HA    202 0.08690000   1.008000   ; qtot -2.116600
  203         3C     14    ILE     CB    203 0.13030000  12.010000   ; qtot -1.986300
  204         HC     14    ILE     HB    204 0.01870000   1.008000   ; qtot -1.967600
  205         CT     14    ILE    CG2    205 -0.32040000  12.010000   ; qtot -2.288000
  206         HC     14    ILE   HG21    206 0.08820000   1.008000   ; qtot -2.199800
  207         HC     14    ILE   HG22    207 0.08820000   1.008000   ; qtot -2.111600
  208         HC     14    ILE   HG23    208 0.08820000   1.008000   ; qtot -2.023400
  209         2C     14    ILE    CG1    209 -0.04300000  12.010000   ; qtot -2.066400
  210         HC     14    ILE   HG12    210 0.02360000   1.008000   ; qtot -2.042800
  211         HC     14    ILE   HG13    211 0.02360000   1.008000   ; qtot -2.019200
  212         CT     14    ILE    CD1    212 -0.06600000  12.010000   ; qtot -2.085200
  213         HC     14    ILE   HD11    213 0.01860000   1.008000   ; qtot -2.066600
  214         HC     14    ILE   HD12    214 0.01860000   1.008000   ; qtot -2.048000
  215         HC     14    ILE   HD13    215 0.01860000   1.008000   ; qtot -2.029400
  216          C     14    ILE      C    216 0.59730000  12.010000   ; qtot -1.432100
  217          O     14    ILE      O    217 -0.56790000  16.000000   ; qtot -2.000000
; residue   15 THR rtp THR q 0.0
  218          N     15    THR      N    218 -0.41570000  14.010000   ; qtot -2.415700
  219          H     15    THR      H    219 0.27190000   1.008000   ; qtot -2.143800
  220         CX     15    THR     CA    220 -0.03890000  12.010000   ; qtot -2.182700
  221         H1     15    THR     HA    221 0.10070000   1.008000   ; qtot -2.082000
  222         3C     15    THR     CB    222 0.36540000  12.010000   ; qtot -1.716600
  223         H1     15    THR     HB    223 0.00430000   1.008000   ; qtot -1.712300
  224         CT     15    THR    CG2    224 -0.24380000  12.010000   ; qtot -1.956100
  225         HC     15    THR   HG21    225 0.06420000   1.008000   ; qtot -1.891900
  226         HC     15    THR   HG22    226 0.06420000   1.008000   ; qtot -1.827700
  227         HC     15    THR   HG23    227 0.06420000   1.008000   ; qtot -1.763500
  228         OH     15    THR    OG1    228 -0.67610000  16.000000   ; qtot -2.439600
  229         HO     15    THR    HG1    229 0.41020000   1.008000   ; qtot -2.029400
  230          C     15    THR      C    230 0.59730000  12.010000   ; qtot -1.432100
  231          O     15    THR      O    231 -0.56790000  16.000000   ; qtot -2.000000
; residue   16 THR rtp THR q 0.0
  232          N     16    THR      N    232 -0.41570000  14.010000   ; qtot -2.415700
  233          H     16    THR      H    233 0.27190000   1.008000   ; qtot -2.143800
  234         CX     16    THR     CA    234 -0.03890000  12.010000   ; qtot -2.182700
  235         H1     16    THR     HA    235 0.10070000   1.008000   ; qtot -2.082000
  236         3C     16    THR     CB    236 0.36540000  12.010000   ; qtot -1.716600
  237         H1     16    THR     HB    237 0.00430000   1.008000   ; qtot -1.712300
  238         CT     16    THR    CG2    238 -0.24380000  12.010000   ; qtot -1.956100
  239         HC     16    THR   HG21    239 0.06420000   1.008000   ; qtot -1.891900
  240         HC     16    THR   HG22    240 0.06420000   1.008000   ; qtot -1.827700
  241         HC     16    THR   HG23    241 0.06420000   1.008000   ; qtot -1.763500
  242         OH     16    THR    OG1    242 -0.67610000  16.000000   ; qtot -2.439600
  243         HO     16    THR    HG1    243 0.41020000   1.008000   ; qtot -2.029400
  244          C     16    THR      C    244 0.59730000  12.010000   ; qtot -1.432100
  245          O     16    THR      O    245 -0.56790000  16.000000   ; qtot -2.000000
; residue   17 GLU rtp GLU q -1.0
  246          N     17    GLU      N    246 -0.51630000  14.010000   ; qtot -2.516300
  247          H     17    GLU      H    247 0.29360000   1.008000   ; qtot -2.222700
  248         CX     17    GLU     CA    248 0.03970000  12.010000   ; qtot -2.183000
  249         H1     17    GLU     HA    249 0.11050000   1.008000   ; qtot -2.072500
  250         2C     17    GLU     CB    250 0.05600000  12.010000   ; qtot -2.016500
  251         HC     17    GLU    HB2    251 -0.01730000   1.008000   ; qtot -2.033800
  252         HC     17    GLU    HB3    252 -0.01730000   1.008000   ; qtot -2.051100
  253         2C     17    GLU     CG    253 0.01360000  12.010000   ; qtot -2.037500
  254         HC     17    GLU    HG2    254 -0.04250000   1.008000   ; qtot -2.080000
  255         HC     17    GLU    HG3    255 -0.04250000   1.008000   ; qtot -2.122500
  256         CO     17    GLU     CD    256 0.80540000  12.010000   ; qtot -1.317100
  257         O2     17    GLU    OE1    257 -0.81880000  16.000000   ; qtot -2.135900
  258         O2     17    GLU    OE2    258 -0.81880000  16.000000   ; qtot -2.954700
  259          C     17    GLU      C    259 0.53660000  12.010000   ; qtot -2.418100
  260          O     17    GLU      O    260 -0.58190000  16.000000   ; qtot -3.000000
; residue   18 ASP rtp ASP q -1.0
  261          N     18    ASP      N    261 -0.51630000  14.010000   ; qtot -3.516300
  262          H     18    ASP      H    262 0.29360000   1.008000   ; qtot -3.222700
  263         CX     18    ASP     CA    263 0.03810000  12.010000   ; qtot -3.184600
  264         H1     18    ASP     HA    264 0.08800000   1.008000   ; qtot -3.096600
  265         2C     18    ASP     CB    265 -0.03030000  12.010000   ; qtot -3.126900
  266         HC     18    ASP    HB2    266 -0.01220000   1.008000   ; qtot -3.139100
  267         HC     18    ASP    HB3    267 -0.01220000   1.008000   ; qtot -3.151300
  268         CO     18    ASP     CG    268 0.79940000  12.010000   ; qtot -2.351900
  269         O2     18    ASP    OD1    269 -0.80140000  16.000000   ; qtot -3.153300
  270         O2     18    ASP    OD2    270 -0.80140000  16.000000   ; qtot -3.954700
  271          C     18    ASP      C    271 0.53660000  12.010000   ; qtot -3.418100
  272          O     18    ASP      O    272 -0.58190000  16.000000   ; qtot -4.000000
; residue   19 ILE rtp ILE q -0.0
  273          N     19    ILE      N    273 -0.41570000  14.010000   ; qtot -4.415700
  274          H     19    ILE      H    274 0.27190000   1.008000   ; qtot -4.143800
  275         CX     19    ILE     CA    275 -0.05970000  12.010000   ; qtot -4.203500
  276         H1     19    ILE     HA    276 0.08690000   1.008000   ; qtot -4.116600
  277         3C     19    ILE     CB    277 0.13030000  12.010000   ; qtot -3.986300
  278         HC     19    ILE     HB    278 0.01870000   1.008000   ; qtot -3.967600
  279         CT     19    ILE    CG2    279 -0.32040000  12.010000   ; qtot -4.288000
  280         HC     19    ILE   HG21    280 0.08820000   1.008000   ; qtot -4.199800
  281         HC     19    ILE   HG22    281 0.08820000   1.008000   ; qtot -4.111600
  282         HC     19    ILE   HG23    282 0.08820000   1.008000   ; qtot -4.023400
  283         2C     19    ILE    CG1    283 -0.04300000  12.010000   ; qtot -4.066400
  284         HC     19    ILE   HG12    284 0.02360000   1.008000   ; qtot -4.042800
  285         HC     19    ILE   HG13    285 0.02360000   1.008000   ; qtot -4.019200
  286         CT     19    ILE    CD1    286 -0.06600000  12.010000   ; qtot -4.085200
  287         HC     19    ILE   HD11    287 0.01860000   1.008000   ; qtot -4.066600
  288         HC     19    ILE   HD12    288 0.01860000   1.008000   ; qtot -4.048000
  289         HC     19    ILE   HD13    289 0.01860000   1.008000   ; qtot -4.029400
  290          C     19    ILE      C    290 0.59730000  12.010000   ; qtot -3.432100
  291          O     19    ILE      O    291 -0.56790000  16.000000   ; qtot -4.000000
; residue   20 LYS rtp LYS q 1.0
  292          N     20    LYS      N    292 -0.34790000  14.010000   ; qtot -4.347900
  293          H     20    LYS      H    293 0.27470000   1.008000   ; qtot -4.073200
  294         CX     20    LYS     CA    294 -0.24000000  12.010000   ; qtot -4.313200
  295         H1     20    LYS     HA    295 0.14260000   1.008000   ; qtot -4.170600
  296         C8     20    LYS     CB    296 -0.00940000  12.010000   ; qtot -4.180000
  297         HC     20    LYS    HB2    297 0.03620000   1.008000   ; qtot -4.143800
  298         HC     20    LYS    HB3    298 0.03620000   1.008000   ; qtot -4.107600
  299         C8     20    LYS     CG    299 0.01870000  12.010000   ; qtot -4.088900
  300         HC     20    LYS    HG2    300 0.01030000   1.008000   ; qtot -4.078600
  301         HC     20    LYS    HG3    301 0.01030000   1.008000   ; qtot -4.068300
  302         C8     20    LYS     CD    302 -0.04790000  12.010000   ; qtot -4.116200
  303         HC     20    LYS    HD2    303 0.06210000   1.008000   ; qtot -4.054100
  304         HC     20    LYS    HD3    304 0.06210000   1.008000   ; qtot -3.992000
  305         C8     20    LYS     CE    305 -0.01430000  12.010000   ; qtot -4.006300
  306         HP     20    LYS    HE2    306 0.11350000   1.008000   ; qtot -3.892800
  307         HP     20    LYS    HE3    307 0.11350000   1.008000   ; qtot -3.779300
  308         N3     20    LYS     NZ    308 -0.38540000  14.010000   ; qtot -4.164700
  309          H     20    LYS    HZ1    309 0.34000000   1.008000   ; qtot -3.824700
  310          H     20    LYS    HZ2    310 0.34000000   1.008000   ; qtot -3.484700
  311          H     20    LYS    HZ3    311 0.34000000   1.008000   ; qtot -3.144700
  312          C     20    LYS      C    312 0.73410000  12.010000   ; qtot -2.410600
  313          O     20    LYS      O    313 -0.58940000  16.000000   ; qtot -3.000000
; residue   21 ALA rtp ALA q -0.0
  314          N     21    ALA      N    314 -0.41570000  14.010000   ; qtot -3.415700
  315          H     21    ALA      H    315 0.27190000   1.008000   ; qtot -3.143800
  316         CX     21    ALA     CA    316 0.03370000  12.010000   ; qtot -3.110100
  317         H1     21    ALA     HA    317 0.08230000   1.008000   ; qtot -3.027800
  318         CT     21    ALA     CB    318 -0.18250000  12.010000   ; qtot -3.210300
  319         HC     21    ALA    HB1    319 0.06030000   1.008000   ; qtot -3.150000
  320         HC     21    ALA    HB2    320 0.06030000   1.008000   ; qtot -3.089700
  321         HC     21    ALA    HB3    321 0.06030000   1.008000   ; qtot -3.029400
  322          C     21    ALA      C    322 0.59730000  12.010000   ; qtot -2.432100
  323          O     21    ALA      O    323 -0.56790000  16.000000   ; qtot -3.000000
; residue   22 ALA rtp ALA q -0.0
  324          N     22    ALA      N    324 -0.41570000  14.010000   ; qtot -3.415700
  325          H     22    ALA      H    325 0.27190000   1.008000   ; qtot -3.143800
  326         CX     22    ALA     CA    326 0.03370000  12.010000   ; qtot -3.110100
  327         H1     22    ALA     HA    327 0.08230000   1.008000   ; qtot -3.027800
  328         CT     22    ALA     CB    328 -0.18250000  12.010000   ; qtot -3.210300
  329         HC     22    ALA    HB1    329 0.06030000   1.008000   ; qtot -3.150000
  330         HC     22    ALA    HB2    330 0.06030000   1.008000   ; qtot -3.089700
  331         HC     22    ALA    HB3    331 0.06030000   1.008000   ; qtot -3.029400
  332          C     22    ALA      C    332 0.59730000  12.010000   ; qtot -2.432100
  333          O     22    ALA      O    333 -0.56790000  16.000000   ; qtot -3.000000
; residue   23 PHE rtp PHE q -0.0
  334          N     23    PHE      N    334 -0.41570000  14.010000   ; qtot -3.415700
  335          H     23    PHE      H    335 0.27190000   1.008000   ; qtot -3.143800
  336         CX     23    PHE     CA    336 -0.00240000  12.010000   ; qtot -3.146200
  337         H1     23    PHE     HA    337 0.09780000   1.008000   ; qtot -3.048400
  338         CT     23    PHE     CB    338 -0.03430000  12.010000   ; qtot -3.082700
  339         HC     23    PHE    HB2    339 0.02950000   1.008000   ; qtot -3.053200
  340         HC     23    PHE    HB3    340 0.02950000   1.008000   ; qtot -3.023700
  341         CA     23    PHE     CG    341 0.01180000  12.010000   ; qtot -3.011900
  342         CA     23    PHE    CD1    342 -0.12560000  12.010000   ; qtot -3.137500
  343         HA     23    PHE    HD1    343 0.13300000   1.008000   ; qtot -3.004500
  344         CA     23    PHE    CE1    344 -0.17040000  12.010000   ; qtot -3.174900
  345         HA     23    PHE    HE1    345 0.14300000   1.008000   ; qtot -3.031900
  346         CA     23    PHE     CZ    346 -0.10720000  12.010000   ; qtot -3.139100
  347         HA     23    PHE     HZ    347 0.12970000   1.008000   ; qtot -3.009400
  348         CA     23    PHE    CE2    348 -0.17040000  12.010000   ; qtot -3.179800
  349         HA     23    PHE    HE2    349 0.14300000   1.008000   ; qtot -3.036800
  350         CA     23    PHE    CD2    350 -0.12560000  12.010000   ; qtot -3.162400
  351         HA     23    PHE    HD2    351 0.13300000   1.008000   ; qtot -3.029400
  352          C     23    PHE      C    352 0.59730000  12.010000   ; qtot -2.432100
  353          O     23    PHE      O    353 -0.56790000  16.000000   ; qtot -3.000000
; residue   24 ALA rtp ALA q -0.0
  354          N     24    ALA      N    354 -0.41570000  14.010000   ; qtot -3.415700
  355          H     24    ALA      H    355 0.27190000   1.008000   ; qtot -3.143800
  356         CX     24    ALA     CA    356 0.03370000  12.010000   ; qtot -3.110100
  357         H1     24    ALA     HA    357 0.08230000   1.008000   ; qtot -3.027800
  358         CT     24    ALA     CB    358 -0.18250000  12.010000   ; qtot -3.210300
  359         HC     24    ALA    HB1    359 0.06030000   1.008000   ; qtot -3.150000
  360         HC     24    ALA    HB2    360 0.06030000   1.008000   ; qtot -3.089700
  361         HC     24    ALA    HB3    361 0.06030000   1.008000   ; qtot -3.029400
  362          C     24    ALA      C    362 0.59730000  12.010000   ; qtot -2.432100
  363          O     24    ALA      O    363 -0.56790000  16.000000   ; qtot -3.000000
; residue   25 PRO rtp PRO q 0.0
  364          N     25    PRO      N    364 -0.25480000  14.010000   ; qtot -3.254800
  365         CT     25    PRO     CD    365 0.01920000  12.010000   ; qtot -3.235600
  366         H1     25    PRO    HD2    366 0.03910000   1.008000   ; qtot -3.196500
  367         H1     25    PRO    HD3    367 0.03910000   1.008000   ; qtot -3.157400
  368         CT     25    PRO     CG    368 0.01890000  12.010000   ; qtot -3.138500
  369         HC     25    PRO    HG2    369 0.02130000   1.008000   ; qtot -3.117200
  370         HC     25    PRO    HG3    370 0.02130000   1.008000   ; qtot -3.095900
  371         CT     25    PRO     CB    371 -0.00700000  12.010000   ; qtot -3.102900
  372         HC     25    PRO    HB2    372 0.02530000   1.008000   ; qtot -3.077600
  373         HC     25    PRO    HB3    373 0.02530000   1.008000   ; qtot -3.052300
  374         CX     25    PRO     CA    374 -0.02660000  12.010000   ; qtot -3.078900
  375         H1     25    PRO     HA    375 0.06410000   1.008000   ; qtot -3.014800
  376          C     25    PRO      C    376 0.58960000  12.010000   ; qtot -2.425200
  377          O     25    PRO      O    377 -0.57480000  16.000000   ; qtot -3.000000
; residue   26 PHE rtp PHE q -0.0
  378          N     26    PHE      N    378 -0.41570000  14.010000   ; qtot -3.415700
  379          H     26    PHE      H    379 0.27190000   1.008000   ; qtot -3.143800
  380         CX     26    PHE     CA    380 -0.00240000  12.010000   ; qtot -3.146200
  381         H1     26    PHE     HA    381 0.09780000   1.008000   ; qtot -3.048400
  382         CT     26    PHE     CB    382 -0.03430000  12.010000   ; qtot -3.082700
  383         HC     26    PHE    HB2    383 0.02950000   1.008000   ; qtot -3.053200
  384         HC     26    PHE    HB3    384 0.02950000   1.008000   ; qtot -3.023700
  385         CA     26    PHE     CG    385 0.01180000  12.010000   ; qtot -3.011900
  386         CA     26    PHE    CD1    386 -0.12560000  12.010000   ; qtot -3.137500
  387         HA     26    PHE    HD1    387 0.13300000   1.008000   ; qtot -3.004500
  388         CA     26    PHE    CE1    388 -0.17040000  12.010000   ; qtot -3.174900
  389         HA     26    PHE    HE1    389 0.14300000   1.008000   ; qtot -3.031900
  390         CA     26    PHE     CZ    390 -0.10720000  12.010000   ; qtot -3.139100
  391         HA     26    PHE     HZ    391 0.12970000   1.008000   ; qtot -3.009400
  392         CA     26    PHE    CE2    392 -0.17040000  12.010000   ; qtot -3.179800
  393         HA     26    PHE    HE2    393 0.14300000   1.008000   ; qtot -3.036800
  394         CA     26    PHE    CD2    394 -0.12560000  12.010000   ; qtot -3.162400
  395         HA     26    PHE    HD2    395 0.13300000   1.008000   ; qtot -3.029400
  396          C     26    PHE      C    396 0.59730000  12.010000   ; qtot -2.432100
  397          O     26    PHE      O    397 -0.56790000  16.000000   ; qtot -3.000000
; residue   27 GLY rtp GLY q -0.0
  398          N     27    GLY      N    398 -0.41570000  14.010000   ; qtot -3.415700
  399          H     27    GLY      H    399 0.27190000   1.008000   ; qtot -3.143800
  400         CX     27    GLY     CA    400 -0.02520000  12.010000   ; qtot -3.169000
  401         H1     27    GLY    HA2    401 0.06980000   1.008000   ; qtot -3.099200
  402         H1     27    GLY    HA3    402 0.06980000   1.008000   ; qtot -3.029400
  403          C     27    GLY      C    403 0.59730000  12.010000   ; qtot -2.432100
  404          O     27    GLY      O    404 -0.56790000  16.000000   ; qtot -3.000000
; residue   28 ARG rtp ARG q 1.0
  405          N     28    ARG      N    405 -0.34790000  14.010000   ; qtot -3.347900
  406          H     28    ARG      H    406 0.27470000   1.008000   ; qtot -3.073200
  407         CX     28    ARG     CA    407 -0.26370000  12.010000   ; qtot -3.336900
  408         H1     28    ARG     HA    408 0.15600000   1.008000   ; qtot -3.180900
  409         C8     28    ARG     CB    409 -0.00070000  12.010000   ; qtot -3.181600
  410         HC     28    ARG    HB2    410 0.03270000   1.008000   ; qtot -3.148900
  411         HC     28    ARG    HB3    411 0.03270000   1.008000   ; qtot -3.116200
  412         C8     28    ARG     CG    412 0.03900000  12.010000   ; qtot -3.077200
  413         HC     28    ARG    HG2    413 0.02850000   1.008000   ; qtot -3.048700
  414         HC     28    ARG    HG3    414 0.02850000   1.008000   ; qtot -3.020200
  415         C8     28    ARG     CD    415 0.04860000  12.010000   ; qtot -2.971600
  416         H1     28    ARG    HD2    416 0.06870000   1.008000   ; qtot -2.902900
  417         H1     28    ARG    HD3    417 0.06870000   1.008000   ; qtot -2.834200
  418         N2     28    ARG     NE    418 -0.52950000  14.010000   ; qtot -3.363700
  419          H     28    ARG     HE    419 0.34560000   1.008000   ; qtot -3.018100
  420         CA     28    ARG     CZ    420 0.80760000  12.010000   ; qtot -2.210500
  421         N2     28    ARG    NH1    421 -0.86270000  14.010000   ; qtot -3.073200
  422          H     28    ARG   HH11    422 0.44780000   1.008000   ; qtot -2.625400
  423          H     28    ARG   HH12    423 0.44780000   1.008000   ; qtot -2.177600
  424         N2     28    ARG    NH2    424 -0.86270000  14.010000   ; qtot -3.040300
  425          H     28    ARG   HH21    425 0.44780000   1.008000   ; qtot -2.592500
  426          H     28    ARG   HH22    426 0.44780000   1.008000   ; qtot -2.144700
  427          C     28    ARG      C    427 0.73410000  12.010000   ; qtot -1.410600
  428          O     28    ARG      O    428 -0.58940000  16.000000   ; qtot -2.000000
; residue   29 ILE rtp ILE q -0.0
  429          N     29    ILE      N    429 -0.41570000  14.010000   ; qtot -2.415700
  430          H     29    ILE      H    430 0.27190000   1.008000   ; qtot -2.143800
  431         CX     29    ILE     CA    431 -0.05970000  12.010000   ; qtot -2.203500
  432         H1     29    ILE     HA    432 0.08690000   1.008000   ; qtot -2.116600
  433         3C     29    ILE     CB    433 0.13030000  12.010000   ; qtot -1.986300
  434         HC     29    ILE     HB    434 0.01870000   1.008000   ; qtot -1.967600
  435         CT     29    ILE    CG2    435 -0.32040000  12.010000   ; qtot -2.288000
  436         HC     29    ILE   HG21    436 0.08820000   1.008000   ; qtot -2.199800
  437         HC     29    ILE   HG22    437 0.08820000   1.008000   ; qtot -2.111600
  438         HC     29    ILE   HG23    438 0.08820000   1.008000   ; qtot -2.023400
  439         2C     29    ILE    CG1    439 -0.04300000  12.010000   ; qtot -2.066400
  440         HC     29    ILE   HG12    440 0.02360000   1.008000   ; qtot -2.042800
  441         HC     29    ILE   HG13    441 0.02360000   1.008000   ; qtot -2.019200
  442         CT     29    ILE    CD1    442 -0.06600000  12.010000   ; qtot -2.085200
  443         HC     29    ILE   HD11    443 0.01860000   1.008000   ; qtot -2.066600
  444         HC     29    ILE   HD12    444 0.01860000   1.008000   ; qtot -2.048000
  445         HC     29    ILE   HD13    445 0.01860000   1.008000   ; qtot -2.029400
  446          C     29    ILE      C    446 0.59730000  12.010000   ; qtot -1.432100
  447          O     29    ILE      O    447 -0.56790000  16.000000   ; qtot -2.000000
; residue   30 SER rtp SER q -0.0
  448          N     30    SER      N    448 -0.41570000  14.010000   ; qtot -2.415700
  449          H     30    SER      H    449 0.27190000   1.008000   ; qtot -2.143800
  450         CX     30    SER     CA    450 -0.02490000  12.010000   ; qtot -2.168700
  451         H1     30    SER     HA    451 0.08430000   1.008000   ; qtot -2.084400
  452         2C     30    SER     CB    452 0.21170000  12.010000   ; qtot -1.872700
  453         H1     30    SER    HB2    453 0.03520000   1.008000   ; qtot -1.837500
  454         H1     30    SER    HB3    454 0.03520000   1.008000   ; qtot -1.802300
  455         OH     30    SER     OG    455 -0.65460000  16.000000   ; qtot -2.456900
  456         HO     30    SER     HG    456 0.42750000   1.008000   ; qtot -2.029400
  457          C     30    SER      C    457 0.59730000  12.010000   ; qtot -1.432100
  458          O     30    SER      O    458 -0.56790000  16.000000   ; qtot -2.000000
; residue   31 ASP rtp ASP q -1.0
  459          N     31    ASP      N    459 -0.51630000  14.010000   ; qtot -2.516300
  460          H     31    ASP      H    460 0.29360000   1.008000   ; qtot -2.222700
  461         CX     31    ASP     CA    461 0.03810000  12.010000   ; qtot -2.184600
  462         H1     31    ASP     HA    462 0.08800000   1.008000   ; qtot -2.096600
  463         2C     31    ASP     CB    463 -0.03030000  12.010000   ; qtot -2.126900
  464         HC     31    ASP    HB2    464 -0.01220000   1.008000   ; qtot -2.139100
  465         HC     31    ASP    HB3    465 -0.01220000   1.008000   ; qtot -2.151300
  466         CO     31    ASP     CG    466 0.79940000  12.010000   ; qtot -1.351900
  467         O2     31    ASP    OD1    467 -0.80140000  16.000000   ; qtot -2.153300
  468         O2     31    ASP    OD2    468 -0.80140000  16.000000   ; qtot -2.954700
  469          C     31    ASP      C    469 0.53660000  12.010000   ; qtot -2.418100
  470          O     31    ASP      O    470 -0.58190000  16.000000   ; qtot -3.000000
; residue   32 ALA rtp ALA q -0.0
  471          N     32    ALA      N    471 -0.41570000  14.010000   ; qtot -3.415700
  472          H     32    ALA      H    472 0.27190000   1.008000   ; qtot -3.143800
  473         CX     32    ALA     CA    473 0.03370000  12.010000   ; qtot -3.110100
  474         H1     32    ALA     HA    474 0.08230000   1.008000   ; qtot -3.027800
  475         CT     32    ALA     CB    475 -0.18250000  12.010000   ; qtot -3.210300
  476         HC     32    ALA    HB1    476 0.06030000   1.008000   ; qtot -3.150000
  477         HC     32    ALA    HB2    477 0.06030000   1.008000   ; qtot -3.089700
  478         HC     32    ALA    HB3    478 0.06030000   1.008000   ; qtot -3.029400
  479          C     32    ALA      C    479 0.59730000  12.010000   ; qtot -2.432100
  480          O     32    ALA      O    480 -0.56790000  16.000000   ; qtot -3.000000
; residue   33 ARG rtp ARG q 1.0
  481          N     33    ARG      N    481 -0.34790000  14.010000   ; qtot -3.347900
  482          H     33    ARG      H    482 0.27470000   1.008000   ; qtot -3.073200
  483         CX     33    ARG     CA    483 -0.26370000  12.010000   ; qtot -3.336900
  484         H1     33    ARG     HA    484 0.15600000   1.008000   ; qtot -3.180900
  485         C8     33    ARG     CB    485 -0.00070000  12.010000   ; qtot -3.181600
  486         HC     33    ARG    HB2    486 0.03270000   1.008000   ; qtot -3.148900
  487         HC     33    ARG    HB3    487 0.03270000   1.008000   ; qtot -3.116200
  488         C8     33    ARG     CG    488 0.03900000  12.010000   ; qtot -3.077200
  489         HC     33    ARG    HG2    489 0.02850000   1.008000   ; qtot -3.048700
  490         HC     33    ARG    HG3    490 0.02850000   1.008000   ; qtot -3.020200
  491         C8     33    ARG     CD    491 0.04860000  12.010000   ; qtot -2.971600
  492         H1     33    ARG    HD2    492 0.06870000   1.008000   ; qtot -2.902900
  493         H1     33    ARG    HD3    493 0.06870000   1.008000   ; qtot -2.834200
  494         N2     33    ARG     NE    494 -0.52950000  14.010000   ; qtot -3.363700
  495          H     33    ARG     HE    495 0.34560000   1.008000   ; qtot -3.018100
  496         CA     33    ARG     CZ    496 0.80760000  12.010000   ; qtot -2.210500
  497         N2     33    ARG    NH1    497 -0.86270000  14.010000   ; qtot -3.073200
  498          H     33    ARG   HH11    498 0.44780000   1.008000   ; qtot -2.625400
  499          H     33    ARG   HH12    499 0.44780000   1.008000   ; qtot -2.177600
  500         N2     33    ARG    NH2    500 -0.86270000  14.010000   ; qtot -3.040300
  501          H     33    ARG   HH21    501 0.44780000   1.008000   ; qtot -2.592500
  502          H     33    ARG   HH22    502 0.44780000   1.008000   ; qtot -2.144700
  503          C     33    ARG      C    503 0.73410000  12.010000   ; qtot -1.410600
  504          O     33    ARG      O    504 -0.58940000  16.000000   ; qtot -2.000000
; residue   34 VAL rtp VAL q -0.0
  505          N     34    VAL      N    505 -0.41570000  14.010000   ; qtot -2.415700
  506          H     34    VAL      H    506 0.27190000   1.008000   ; qtot -2.143800
  507         CX     34    VAL     CA    507 -0.08750000  12.010000   ; qtot -2.231300
  508         H1     34    VAL     HA    508 0.09690000   1.008000   ; qtot -2.134400
  509         3C     34    VAL     CB    509 0.29850000  12.010000   ; qtot -1.835900
  510         HC     34    VAL     HB    510 -0.02970000   1.008000   ; qtot -1.865600
  511         CT     34    VAL    CG1    511 -0.31920000  12.010000   ; qtot -2.184800
  512         HC     34    VAL   HG11    512 0.07910000   1.008000   ; qtot -2.105700
  513         HC     34    VAL   HG12    513 0.07910000   1.008000   ; qtot -2.026600
  514         HC     34    VAL   HG13    514 0.07910000   1.008000   ; qtot -1.947500
  515         CT     34    VAL    CG2    515 -0.31920000  12.010000   ; qtot -2.266700
  516         HC     34    VAL   HG21    516 0.07910000   1.008000   ; qtot -2.187600
  517         HC     34    VAL   HG22    517 0.07910000   1.008000   ; qtot -2.108500
  518         HC     34    VAL   HG23    518 0.07910000   1.008000   ; qtot -2.029400
  519          C     34    VAL      C    519 0.59730000  12.010000   ; qtot -1.432100
  520          O     34    VAL      O    520 -0.56790000  16.000000   ; qtot -2.000000
; residue   35 VAL rtp VAL q -0.0
  521          N     35    VAL      N    521 -0.41570000  14.010000   ; qtot -2.415700
  522          H     35    VAL      H    522 0.27190000   1.008000   ; qtot -2.143800
  523         CX     35    VAL     CA    523 -0.08750000  12.010000   ; qtot -2.231300
  524         H1     35    VAL     HA    524 0.09690000   1.008000   ; qtot -2.134400
  525         3C     35    VAL     CB    525 0.29850000  12.010000   ; qtot -1.835900
  526         HC     35    VAL     HB    526 -0.02970000   1.008000   ; qtot -1.865600
  527         CT     35    VAL    CG1    527 -0.31920000  12.010000   ; qtot -2.184800
  528         HC     35    VAL   HG11    528 0.07910000   1.008000   ; qtot -2.105700
  529         HC     35    VAL   HG12    529 0.07910000   1.008000   ; qtot -2.026600
  530         HC     35    VAL   HG13    530 0.07910000   1.008000   ; qtot -1.947500
  531         CT     35    VAL    CG2    531 -0.31920000  12.010000   ; qtot -2.266700
  532         HC     35    VAL   HG21    532 0.07910000   1.008000   ; qtot -2.187600
  533         HC     35    VAL   HG22    533 0.07910000   1.008000   ; qtot -2.108500
  534         HC     35    VAL   HG23    534 0.07910000   1.008000   ; qtot -2.029400
  535          C     35    VAL      C    535 0.59730000  12.010000   ; qtot -1.432100
  536          O     35    VAL      O    536 -0.56790000  16.000000   ; qtot -2.000000
; residue   36 LYS rtp LYS q 1.0
  537          N     36    LYS      N    537 -0.34790000  14.010000   ; qtot -2.347900
  538          H     36    LYS      H    538 0.27470000   1.008000   ; qtot -2.073200
  539         CX     36    LYS     CA    539 -0.24000000  12.010000   ; qtot -2.313200
  540         H1     36    LYS     HA    540 0.14260000   1.008000   ; qtot -2.170600
  541         C8     36    LYS     CB    541 -0.00940000  12.010000   ; qtot -2.180000
  542         HC     36    LYS    HB2    542 0.03620000   1.008000   ; qtot -2.143800
  543         HC     36    LYS    HB3    543 0.03620000   1.008000   ; qtot -2.107600
  544         C8     36    LYS     CG    544 0.01870000  12.010000   ; qtot -2.088900
  545         HC     36    LYS    HG2    545 0.01030000   1.008000   ; qtot -2.078600
  546         HC     36    LYS    HG3    546 0.01030000   1.008000   ; qtot -2.068300
  547         C8     36    LYS     CD    547 -0.04790000  12.010000   ; qtot -2.116200
  548         HC     36    LYS    HD2    548 0.06210000   1.008000   ; qtot -2.054100
  549         HC     36    LYS    HD3    549 0.06210000   1.008000   ; qtot -1.992000
  550         C8     36    LYS     CE    550 -0.01430000  12.010000   ; qtot -2.006300
  551         HP     36    LYS    HE2    551 0.11350000   1.008000   ; qtot -1.892800
  552         HP     36    LYS    HE3    552 0.11350000   1.008000   ; qtot -1.779300
  553         N3     36    LYS     NZ    553 -0.38540000  14.010000   ; qtot -2.164700
  554          H     36    LYS    HZ1    554 0.34000000   1.008000   ; qtot -1.824700
  555          H     36    LYS    HZ2    555 0.34000000   1.008000   ; qtot -1.484700
  556          H     36    LYS    HZ3    556 0.34000000   1.008000   ; qtot -1.144700
  557          C     36    LYS      C    557 0.73410000  12.010000   ; qtot -0.410600
  558          O     36    LYS      O    558 -0.58940000  16.000000   ; qtot -1.000000
; residue   37 ASP rtp ASP q -1.0
  559          N     37    ASP      N    559 -0.51630000  14.010000   ; qtot -1.516300
  560          H     37    ASP      H    560 0.29360000   1.008000   ; qtot -1.222700
  561         CX     37    ASP     CA    561 0.03810000  12.010000   ; qtot -1.184600
  562         H1     37    ASP     HA    562 0.08800000   1.008000   ; qtot -1.096600
  563         2C     37    ASP     CB    563 -0.03030000  12.010000   ; qtot -1.126900
  564         HC     37    ASP    HB2    564 -0.01220000   1.008000   ; qtot -1.139100
  565         HC     37    ASP    HB3    565 -0.01220000   1.008000   ; qtot -1.151300
  566         CO     37    ASP     CG    566 0.79940000  12.010000   ; qtot -0.351900
  567         O2     37    ASP    OD1    567 -0.80140000  16.000000   ; qtot -1.153300
  568         O2     37    ASP    OD2    568 -0.80140000  16.000000   ; qtot -1.954700
  569          C     37    ASP      C    569 0.53660000  12.010000   ; qtot -1.418100
  570          O     37    ASP      O    570 -0.58190000  16.000000   ; qtot -2.000000
; residue   38 MET rtp MET q -0.0
  571          N     38    MET      N    571 -0.41570000  14.010000   ; qtot -2.415700
  572          H     38    MET      H    572 0.27190000   1.008000   ; qtot -2.143800
  573         CX     38    MET     CA    573 -0.02370000  12.010000   ; qtot -2.167500
  574         H1     38    MET     HA    574 0.08800000   1.008000   ; qtot -2.079500
  575         2C     38    MET     CB    575 0.03420000  12.010000   ; qtot -2.045300
  576         HC     38    MET    HB2    576 0.02410000   1.008000   ; qtot -2.021200
  577         HC     38    MET    HB3    577 0.02410000   1.008000   ; qtot -1.997100
  578         2C     38    MET     CG    578 0.00180000  12.010000   ; qtot -1.995300
  579         H1     38    MET    HG2    579 0.04400000   1.008000   ; qtot -1.951300
  580         H1     38    MET    HG3    580 0.04400000   1.008000   ; qtot -1.907300
  581          S     38    MET     SD    581 -0.27370000  32.060000   ; qtot -2.181000
  582         CT     38    MET     CE    582 -0.05360000  12.010000   ; qtot -2.234600
  583         H1     38    MET    HE1    583 0.06840000   1.008000   ; qtot -2.166200
  584         H1     38    MET    HE2    584 0.06840000   1.008000   ; qtot -2.097800
  585         H1     38    MET    HE3    585 0.06840000   1.008000   ; qtot -2.029400
  586          C     38    MET      C    586 0.59730000  12.010000   ; qtot -1.432100
  587          O     38    MET      O    587 -0.56790000  16.000000   ; qtot -2.000000
; residue   39 ALA rtp ALA q -0.0
  588          N     39    ALA      N    588 -0.41570000  14.010000   ; qtot -2.415700
  589          H     39    ALA      H    589 0.27190000   1.008000   ; qtot -2.143800
  590         CX     39    ALA     CA    590 0.03370000  12.010000   ; qtot -2.110100
  591         H1     39    ALA     HA    591 0.08230000   1.008000   ; qtot -2.027800
  592         CT     39    ALA     CB    592 -0.18250000  12.010000   ; qtot -2.210300
  593         HC     39    ALA    HB1    593 0.06030000   1.008000   ; qtot -2.150000
  594         HC     39    ALA    HB2    594 0.06030000   1.008000   ; qtot -2.089700
  595         HC     39    ALA    HB3    595 0.06030000   1.008000   ; qtot -2.029400
  596          C     39    ALA      C    596 0.59730000  12.010000   ; qtot -1.432100
  597          O     39    ALA      O    597 -0.56790000  16.000000   ; qtot -2.000000
; residue   40 THR rtp THR q 0.0
  598          N     40    THR      N    598 -0.41570000  14.010000   ; qtot -2.415700
  599          H     40    THR      H    599 0.27190000   1.008000   ; qtot -2.143800
  600         CX     40    THR     CA    600 -0.03890000  12.010000   ; qtot -2.182700
  601         H1     40    THR     HA    601 0.10070000   1.008000   ; qtot -2.082000
  602         3C     40    THR     CB    602 0.36540000  12.010000   ; qtot -1.716600
  603         H1     40    THR     HB    603 0.00430000   1.008000   ; qtot -1.712300
  604         CT     40    THR    CG2    604 -0.24380000  12.010000   ; qtot -1.956100
  605         HC     40    THR   HG21    605 0.06420000   1.008000   ; qtot -1.891900
  606         HC     40    THR   HG22    606 0.06420000   1.008000   ; qtot -1.827700
  607         HC     40    THR   HG23    607 0.06420000   1.008000   ; qtot -1.763500
  608         OH     40    THR    OG1    608 -0.67610000  16.000000   ; qtot -2.439600
  609         HO     40    THR    HG1    609 0.41020000   1.008000   ; qtot -2.029400
  610          C     40    THR      C    610 0.59730000  12.010000   ; qtot -1.432100
  611          O     40    THR      O    611 -0.56790000  16.000000   ; qtot -2.000000
; residue   41 GLY rtp GLY q -0.0
  612          N     41    GLY      N    612 -0.41570000  14.010000   ; qtot -2.415700
  613          H     41    GLY      H    613 0.27190000   1.008000   ; qtot -2.143800
  614         CX     41    GLY     CA    614 -0.02520000  12.010000   ; qtot -2.169000
  615         H1     41    GLY    HA2    615 0.06980000   1.008000   ; qtot -2.099200
  616         H1     41    GLY    HA3    616 0.06980000   1.008000   ; qtot -2.029400
  617          C     41    GLY      C    617 0.59730000  12.010000   ; qtot -1.432100
  618          O     41    GLY      O    618 -0.56790000  16.000000   ; qtot -2.000000
; residue   42 LYS rtp LYS q 1.0
  619          N     42    LYS      N    619 -0.34790000  14.010000   ; qtot -2.347900
  620          H     42    LYS      H    620 0.27470000   1.008000   ; qtot -2.073200
  621         CX     42    LYS     CA    621 -0.24000000  12.010000   ; qtot -2.313200
  622         H1     42    LYS     HA    622 0.14260000   1.008000   ; qtot -2.170600
  623         C8     42    LYS     CB    623 -0.00940000  12.010000   ; qtot -2.180000
  624         HC     42    LYS    HB2    624 0.03620000   1.008000   ; qtot -2.143800
  625         HC     42    LYS    HB3    625 0.03620000   1.008000   ; qtot -2.107600
  626         C8     42    LYS     CG    626 0.01870000  12.010000   ; qtot -2.088900
  627         HC     42    LYS    HG2    627 0.01030000   1.008000   ; qtot -2.078600
  628         HC     42    LYS    HG3    628 0.01030000   1.008000   ; qtot -2.068300
  629         C8     42    LYS     CD    629 -0.04790000  12.010000   ; qtot -2.116200
  630         HC     42    LYS    HD2    630 0.06210000   1.008000   ; qtot -2.054100
  631         HC     42    LYS    HD3    631 0.06210000   1.008000   ; qtot -1.992000
  632         C8     42    LYS     CE    632 -0.01430000  12.010000   ; qtot -2.006300
  633         HP     42    LYS    HE2    633 0.11350000   1.008000   ; qtot -1.892800
  634         HP     42    LYS    HE3    634 0.11350000   1.008000   ; qtot -1.779300
  635         N3     42    LYS     NZ    635 -0.38540000  14.010000   ; qtot -2.164700
  636          H     42    LYS    HZ1    636 0.34000000   1.008000   ; qtot -1.824700
  637          H     42    LYS    HZ2    637 0.34000000   1.008000   ; qtot -1.484700
  638          H     42    LYS    HZ3    638 0.34000000   1.008000   ; qtot -1.144700
  639          C     42    LYS      C    639 0.73410000  12.010000   ; qtot -0.410600
  640          O     42    LYS      O    640 -0.58940000  16.000000   ; qtot -1.000000
; residue   43 SER rtp SER q -0.0
  641          N     43    SER      N    641 -0.41570000  14.010000   ; qtot -1.415700
  642          H     43    SER      H    642 0.27190000   1.008000   ; qtot -1.143800
  643         CX     43    SER     CA    643 -0.02490000  12.010000   ; qtot -1.168700
  644         H1     43    SER     HA    644 0.08430000   1.008000   ; qtot -1.084400
  645         2C     43    SER     CB    645 0.21170000  12.010000   ; qtot -0.872700
  646         H1     43    SER    HB2    646 0.03520000   1.008000   ; qtot -0.837500
  647         H1     43    SER    HB3    647 0.03520000   1.008000   ; qtot -0.802300
  648         OH     43    SER     OG    648 -0.65460000  16.000000   ; qtot -1.456900
  649         HO     43    SER     HG    649 0.42750000   1.008000   ; qtot -1.029400
  650          C     43    SER      C    650 0.59730000  12.010000   ; qtot -0.432100
  651          O     43    SER      O    651 -0.56790000  16.000000   ; qtot -1.000000
; residue   44 LYS rtp LYS q 1.0
  652          N     44    LYS      N    652 -0.34790000  14.010000   ; qtot -1.347900
  653          H     44    LYS      H    653 0.27470000   1.008000   ; qtot -1.073200
  654         CX     44    LYS     CA    654 -0.24000000  12.010000   ; qtot -1.313200
  655         H1     44    LYS     HA    655 0.14260000   1.008000   ; qtot -1.170600
  656         C8     44    LYS     CB    656 -0.00940000  12.010000   ; qtot -1.180000
  657         HC     44    LYS    HB2    657 0.03620000   1.008000   ; qtot -1.143800
  658         HC     44    LYS    HB3    658 0.03620000   1.008000   ; qtot -1.107600
  659         C8     44    LYS     CG    659 0.01870000  12.010000   ; qtot -1.088900
  660         HC     44    LYS    HG2    660 0.01030000   1.008000   ; qtot -1.078600
  661         HC     44    LYS    HG3    661 0.01030000   1.008000   ; qtot -1.068300
  662         C8     44    LYS     CD    662 -0.04790000  12.010000   ; qtot -1.116200
  663         HC     44    LYS    HD2    663 0.06210000   1.008000   ; qtot -1.054100
  664         HC     44    LYS    HD3    664 0.06210000   1.008000   ; qtot -0.992000
  665         C8     44    LYS     CE    665 -0.01430000  12.010000   ; qtot -1.006300
  666         HP     44    LYS    HE2    666 0.11350000   1.008000   ; qtot -0.892800
  667         HP     44    LYS    HE3    667 0.11350000   1.008000   ; qtot -0.779300
  668         N3     44    LYS     NZ    668 -0.38540000  14.010000   ; qtot -1.164700
  669          H     44    LYS    HZ1    669 0.34000000   1.008000   ; qtot -0.824700
  670          H     44    LYS    HZ2    670 0.34000000   1.008000   ; qtot -0.484700
  671          H     44    LYS    HZ3    671 0.34000000   1.008000   ; qtot -0.144700
  672          C     44    LYS      C    672 0.73410000  12.010000   ; qtot 0.589400
  673          O     44    LYS      O    673 -0.58940000  16.000000   ; qtot -0.000000
; residue   45 GLY rtp GLY q -0.0
  674          N     45    GLY      N    674 -0.41570000  14.010000   ; qtot -0.415700
  675          H     45    GLY      H    675 0.27190000   1.008000   ; qtot -0.143800
  676         CX     45    GLY     CA    676 -0.02520000  12.010000   ; qtot -0.169000
  677         H1     45    GLY    HA2    677 0.06980000   1.008000   ; qtot -0.099200
  678         H1     45    GLY    HA3    678 0.06980000   1.008000   ; qtot -0.029400
  679          C     45    GLY      C    679 0.59730000  12.010000   ; qtot 0.567900
  680          O     45    GLY      O    680 -0.56790000  16.000000   ; qtot -0.000000
; residue   46 TYR rtp TYR q -0.0
  681          N     46    TYR      N    681 -0.41570000  14.010000   ; qtot -0.415700
  682          H     46    TYR      H    682 0.27190000   1.008000   ; qtot -0.143800
  683         CX     46    TYR     CA    683 -0.00140000  12.010000   ; qtot -0.145200
  684         H1     46    TYR     HA    684 0.08760000   1.008000   ; qtot -0.057600
  685         CT     46    TYR     CB    685 -0.01520000  12.010000   ; qtot -0.072800
  686         HC     46    TYR    HB2    686 0.02950000   1.008000   ; qtot -0.043300
  687         HC     46    TYR    HB3    687 0.02950000   1.008000   ; qtot -0.013800
  688         CA     46    TYR     CG    688 -0.00110000  12.010000   ; qtot -0.014900
  689         CA     46    TYR    CD1    689 -0.19060000  12.010000   ; qtot -0.205500
  690         HA     46    TYR    HD1    690 0.16990000   1.008000   ; qtot -0.035600
  691         CA     46    TYR    CE1    691 -0.23410000  12.010000   ; qtot -0.269700
  692         HA     46    TYR    HE1    692 0.16560000   1.008000   ; qtot -0.104100
  693          C     46    TYR     CZ    693 0.32260000  12.010000   ; qtot 0.218500
  694         OH     46    TYR     OH    694 -0.55790000  16.000000   ; qtot -0.339400
  695         HO     46    TYR     HH    695 0.39920000   1.008000   ; qtot 0.059800
  696         CA     46    TYR    CE2    696 -0.23410000  12.010000   ; qtot -0.174300
  697         HA     46    TYR    HE2    697 0.16560000   1.008000   ; qtot -0.008700
  698         CA     46    TYR    CD2    698 -0.19060000  12.010000   ; qtot -0.199300
  699         HA     46    TYR    HD2    699 0.16990000   1.008000   ; qtot -0.029400
  700          C     46    TYR      C    700 0.59730000  12.010000   ; qtot 0.567900
  701          O     46    TYR      O    701 -0.56790000  16.000000   ; qtot -0.000000
; residue   47 GLY rtp GLY q -0.0
  702          N     47    GLY      N    702 -0.41570000  14.010000   ; qtot -0.415700
  703          H     47    GLY      H    703 0.27190000   1.008000   ; qtot -0.143800
  704         CX     47    GLY     CA    704 -0.02520000  12.010000   ; qtot -0.169000
  705         H1     47    GLY    HA2    705 0.06980000   1.008000   ; qtot -0.099200
  706         H1     47    GLY    HA3    706 0.06980000   1.008000   ; qtot -0.029400
  707          C     47    GLY      C    707 0.59730000  12.010000   ; qtot 0.567900
  708          O     47    GLY      O    708 -0.56790000  16.000000   ; qtot -0.000000
; residue   48 PHE rtp PHE q -0.0
  709          N     48    PHE      N    709 -0.41570000  14.010000   ; qtot -0.415700
  710          H     48    PHE      H    710 0.27190000   1.008000   ; qtot -0.143800
  711         CX     48    PHE     CA    711 -0.00240000  12.010000   ; qtot -0.146200
  712         H1     48    PHE     HA    712 0.09780000   1.008000   ; qtot -0.048400
  713         CT     48    PHE     CB    713 -0.03430000  12.010000   ; qtot -0.082700
  714         HC     48    PHE    HB2    714 0.02950000   1.008000   ; qtot -0.053200
  715         HC     48    PHE    HB3    715 0.02950000   1.008000   ; qtot -0.023700
  716         CA     48    PHE     CG    716 0.01180000  12.010000   ; qtot -0.011900
  717         CA     48    PHE    CD1    717 -0.12560000  12.010000   ; qtot -0.137500
  718         HA     48    PHE    HD1    718 0.13300000   1.008000   ; qtot -0.004500
  719         CA     48    PHE    CE1    719 -0.17040000  12.010000   ; qtot -0.174900
  720         HA     48    PHE    HE1    720 0.14300000   1.008000   ; qtot -0.031900
  721         CA     48    PHE     CZ    721 -0.10720000  12.010000   ; qtot -0.139100
  722         HA     48    PHE     HZ    722 0.12970000   1.008000   ; qtot -0.009400
  723         CA     48    PHE    CE2    723 -0.17040000  12.010000   ; qtot -0.179800
  724         HA     48    PHE    HE2    724 0.14300000   1.008000   ; qtot -0.036800
  725         CA     48    PHE    CD2    725 -0.12560000  12.010000   ; qtot -0.162400
  726         HA     48    PHE    HD2    726 0.13300000   1.008000   ; qtot -0.029400
  727          C     48    PHE      C    727 0.59730000  12.010000   ; qtot 0.567900
  728          O     48    PHE      O    728 -0.56790000  16.000000   ; qtot -0.000000
; residue   49 VAL rtp VAL q -0.0
  729          N     49    VAL      N    729 -0.41570000  14.010000   ; qtot -0.415700
  730          H     49    VAL      H    730 0.27190000   1.008000   ; qtot -0.143800
  731         CX     49    VAL     CA    731 -0.08750000  12.010000   ; qtot -0.231300
  732         H1     49    VAL     HA    732 0.09690000   1.008000   ; qtot -0.134400
  733         3C     49    VAL     CB    733 0.29850000  12.010000   ; qtot 0.164100
  734         HC     49    VAL     HB    734 -0.02970000   1.008000   ; qtot 0.134400
  735         CT     49    VAL    CG1    735 -0.31920000  12.010000   ; qtot -0.184800
  736         HC     49    VAL   HG11    736 0.07910000   1.008000   ; qtot -0.105700
  737         HC     49    VAL   HG12    737 0.07910000   1.008000   ; qtot -0.026600
  738         HC     49    VAL   HG13    738 0.07910000   1.008000   ; qtot 0.052500
  739         CT     49    VAL    CG2    739 -0.31920000  12.010000   ; qtot -0.266700
  740         HC     49    VAL   HG21    740 0.07910000   1.008000   ; qtot -0.187600
  741         HC     49    VAL   HG22    741 0.07910000   1.008000   ; qtot -0.108500
  742         HC     49    VAL   HG23    742 0.07910000   1.008000   ; qtot -0.029400
  743          C     49    VAL      C    743 0.59730000  12.010000   ; qtot 0.567900
  744          O     49    VAL      O    744 -0.56790000  16.000000   ; qtot -0.000000
; residue   50 SER rtp SER q -0.0
  745          N     50    SER      N    745 -0.41570000  14.010000   ; qtot -0.415700
  746          H     50    SER      H    746 0.27190000   1.008000   ; qtot -0.143800
  747         CX     50    SER     CA    747 -0.02490000  12.010000   ; qtot -0.168700
  748         H1     50    SER     HA    748 0.08430000   1.008000   ; qtot -0.084400
  749         2C     50    SER     CB    749 0.21170000  12.010000   ; qtot 0.127300
  750         H1     50    SER    HB2    750 0.03520000   1.008000   ; qtot 0.162500
  751         H1     50    SER    HB3    751 0.03520000   1.008000   ; qtot 0.197700
  752         OH     50    SER     OG    752 -0.65460000  16.000000   ; qtot -0.456900
  753         HO     50    SER     HG    753 0.42750000   1.008000   ; qtot -0.029400
  754          C     50    SER      C    754 0.59730000  12.010000   ; qtot 0.567900
  755          O     50    SER      O    755 -0.56790000  16.000000   ; qtot -0.000000
; residue   51 PHE rtp PHE q -0.0
  756          N     51    PHE      N    756 -0.41570000  14.010000   ; qtot -0.415700
  757          H     51    PHE      H    757 0.27190000   1.008000   ; qtot -0.143800
  758         CX     51    PHE     CA    758 -0.00240000  12.010000   ; qtot -0.146200
  759         H1     51    PHE     HA    759 0.09780000   1.008000   ; qtot -0.048400
  760         CT     51    PHE     CB    760 -0.03430000  12.010000   ; qtot -0.082700
  761         HC     51    PHE    HB2    761 0.02950000   1.008000   ; qtot -0.053200
  762         HC     51    PHE    HB3    762 0.02950000   1.008000   ; qtot -0.023700
  763         CA     51    PHE     CG    763 0.01180000  12.010000   ; qtot -0.011900
  764         CA     51    PHE    CD1    764 -0.12560000  12.010000   ; qtot -0.137500
  765         HA     51    PHE    HD1    765 0.13300000   1.008000   ; qtot -0.004500
  766         CA     51    PHE    CE1    766 -0.17040000  12.010000   ; qtot -0.174900
  767         HA     51    PHE    HE1    767 0.14300000   1.008000   ; qtot -0.031900
  768         CA     51    PHE     CZ    768 -0.10720000  12.010000   ; qtot -0.139100
  769         HA     51    PHE     HZ    769 0.12970000   1.008000   ; qtot -0.009400
  770         CA     51    PHE    CE2    770 -0.17040000  12.010000   ; qtot -0.179800
  771         HA     51    PHE    HE2    771 0.14300000   1.008000   ; qtot -0.036800
  772         CA     51    PHE    CD2    772 -0.12560000  12.010000   ; qtot -0.162400
  773         HA     51    PHE    HD2    773 0.13300000   1.008000   ; qtot -0.029400
  774          C     51    PHE      C    774 0.59730000  12.010000   ; qtot 0.567900
  775          O     51    PHE      O    775 -0.56790000  16.000000   ; qtot -0.000000
; residue   52 PHE rtp PHE q -0.0
  776          N     52    PHE      N    776 -0.41570000  14.010000   ; qtot -0.415700
  777          H     52    PHE      H    777 0.27190000   1.008000   ; qtot -0.143800
  778         CX     52    PHE     CA    778 -0.00240000  12.010000   ; qtot -0.146200
  779         H1     52    PHE     HA    779 0.09780000   1.008000   ; qtot -0.048400
  780         CT     52    PHE     CB    780 -0.03430000  12.010000   ; qtot -0.082700
  781         HC     52    PHE    HB2    781 0.02950000   1.008000   ; qtot -0.053200
  782         HC     52    PHE    HB3    782 0.02950000   1.008000   ; qtot -0.023700
  783         CA     52    PHE     CG    783 0.01180000  12.010000   ; qtot -0.011900
  784         CA     52    PHE    CD1    784 -0.12560000  12.010000   ; qtot -0.137500
  785         HA     52    PHE    HD1    785 0.13300000   1.008000   ; qtot -0.004500
  786         CA     52    PHE    CE1    786 -0.17040000  12.010000   ; qtot -0.174900
  787         HA     52    PHE    HE1    787 0.14300000   1.008000   ; qtot -0.031900
  788         CA     52    PHE     CZ    788 -0.10720000  12.010000   ; qtot -0.139100
  789         HA     52    PHE     HZ    789 0.12970000   1.008000   ; qtot -0.009400
  790         CA     52    PHE    CE2    790 -0.17040000  12.010000   ; qtot -0.179800
  791         HA     52    PHE    HE2    791 0.14300000   1.008000   ; qtot -0.036800
  792         CA     52    PHE    CD2    792 -0.12560000  12.010000   ; qtot -0.162400
  793         HA     52    PHE    HD2    793 0.13300000   1.008000   ; qtot -0.029400
  794          C     52    PHE      C    794 0.59730000  12.010000   ; qtot 0.567900
  795          O     52    PHE      O    795 -0.56790000  16.000000   ; qtot -0.000000
; residue   53 ASN rtp ASN q 0.0
  796          N     53    ASN      N    796 -0.41570000  14.010000   ; qtot -0.415700
  797          H     53    ASN      H    797 0.27190000   1.008000   ; qtot -0.143800
  798         CX     53    ASN     CA    798 0.01430000  12.010000   ; qtot -0.129500
  799         H1     53    ASN     HA    799 0.10480000   1.008000   ; qtot -0.024700
  800         2C     53    ASN     CB    800 -0.20410000  12.010000   ; qtot -0.228800
  801         HC     53    ASN    HB2    801 0.07970000   1.008000   ; qtot -0.149100
  802         HC     53    ASN    HB3    802 0.07970000   1.008000   ; qtot -0.069400
  803          C     53    ASN     CG    803 0.71300000  12.010000   ; qtot 0.643600
  804          O     53    ASN    OD1    804 -0.59310000  16.000000   ; qtot 0.050500
  805          N     53    ASN    ND2    805 -0.91910000  14.010000   ; qtot -0.868600
  806          H     53    ASN   HD21    806 0.41960000   1.008000   ; qtot -0.449000
  807          H     53    ASN   HD22    807 0.41960000   1.008000   ; qtot -0.029400
  808          C     53    ASN      C    808 0.59730000  12.010000   ; qtot 0.567900
  809          O     53    ASN      O    809 -0.56790000  16.000000   ; qtot -0.000000
; residue   54 LYS rtp LYS q 1.0
  810          N     54    LYS      N    810 -0.34790000  14.010000   ; qtot -0.347900
  811          H     54    LYS      H    811 0.27470000   1.008000   ; qtot -0.073200
  812         CX     54    LYS     CA    812 -0.24000000  12.010000   ; qtot -0.313200
  813         H1     54    LYS     HA    813 0.14260000   1.008000   ; qtot -0.170600
  814         C8     54    LYS     CB    814 -0.00940000  12.010000   ; qtot -0.180000
  815         HC     54    LYS    HB2    815 0.03620000   1.008000   ; qtot -0.143800
  816         HC     54    LYS    HB3    816 0.03620000   1.008000   ; qtot -0.107600
  817         C8     54    LYS     CG    817 0.01870000  12.010000   ; qtot -0.088900
  818         HC     54    LYS    HG2    818 0.01030000   1.008000   ; qtot -0.078600
  819         HC     54    LYS    HG3    819 0.01030000   1.008000   ; qtot -0.068300
  820         C8     54    LYS     CD    820 -0.04790000  12.010000   ; qtot -0.116200
  821         HC     54    LYS    HD2    821 0.06210000   1.008000   ; qtot -0.054100
  822         HC     54    LYS    HD3    822 0.06210000   1.008000   ; qtot 0.008000
  823         C8     54    LYS     CE    823 -0.01430000  12.010000   ; qtot -0.006300
  824         HP     54    LYS    HE2    824 0.11350000   1.008000   ; qtot 0.107200
  825         HP     54    LYS    HE3    825 0.11350000   1.008000   ; qtot 0.220700
  826         N3     54    LYS     NZ    826 -0.38540000  14.010000   ; qtot -0.164700
  827          H     54    LYS    HZ1    827 0.34000000   1.008000   ; qtot 0.175300
  828          H     54    LYS    HZ2    828 0.34000000   1.008000   ; qtot 0.515300
  829          H     54    LYS    HZ3    829 0.34000000   1.008000   ; qtot 0.855300
  830          C     54    LYS      C    830 0.73410000  12.010000   ; qtot 1.589400
  831          O     54    LYS      O    831 -0.58940000  16.000000   ; qtot 1.000000
; residue   55 TRP rtp TRP q -0.0
  832          N     55    TRP      N    832 -0.41570000  14.010000   ; qtot 0.584300
  833          H     55    TRP      H    833 0.27190000   1.008000   ; qtot 0.856200
  834         CX     55    TRP     CA    834 -0.02750000  12.010000   ; qtot 0.828700
  835         H1     55    TRP     HA    835 0.11230000   1.008000   ; qtot 0.941000
  836         CT     55    TRP     CB    836 -0.00500000  12.010000   ; qtot 0.936000
  837         HC     55    TRP    HB2    837 0.03390000   1.008000   ; qtot 0.969900
  838         HC     55    TRP    HB3    838 0.03390000   1.008000   ; qtot 1.003800
  839         C*     55    TRP     CG    839 -0.14150000  12.010000   ; qtot 0.862300
  840         CW     55    TRP    CD1    840 -0.16380000  12.010000   ; qtot 0.698500
  841         H4     55    TRP    HD1    841 0.20620000   1.008000   ; qtot 0.904700
  842         NA     55    TRP    NE1    842 -0.34180000  14.010000   ; qtot 0.562900
  843          H     55    TRP    HE1    843 0.34120000   1.008000   ; qtot 0.904100
  844         CN     55    TRP    CE2    844 0.13800000  12.010000   ; qtot 1.042100
  845         CA     55    TRP    CZ2    845 -0.26010000  12.010000   ; qtot 0.782000
  846         HA     55    TRP    HZ2    846 0.15720000   1.008000   ; qtot 0.939200
  847         CA     55    TRP    CH2    847 -0.11340000  12.010000   ; qtot 0.825800
  848         HA     55    TRP    HH2    848 0.14170000   1.008000   ; qtot 0.967500
  849         CA     55    TRP    CZ3    849 -0.19720000  12.010000   ; qtot 0.770300
  850         HA     55    TRP    HZ3    850 0.14470000   1.008000   ; qtot 0.915000
  851         CA     55    TRP    CE3    851 -0.23870000  12.010000   ; qtot 0.676300
  852         HA     55    TRP    HE3    852 0.17000000   1.008000   ; qtot 0.846300
  853         CB     55    TRP    CD2    853 0.12430000  12.010000   ; qtot 0.970600
  854          C     55    TRP      C    854 0.59730000  12.010000   ; qtot 1.567900
  855          O     55    TRP      O    855 -0.56790000  16.000000   ; qtot 1.000000
; residue   56 ASP rtp ASP q -1.0
  856          N     56    ASP      N    856 -0.51630000  14.010000   ; qtot 0.483700
  857          H     56    ASP      H    857 0.29360000   1.008000   ; qtot 0.777300
  858         CX     56    ASP     CA    858 0.03810000  12.010000   ; qtot 0.815400
  859         H1     56    ASP     HA    859 0.08800000   1.008000   ; qtot 0.903400
  860         2C     56    ASP     CB    860 -0.03030000  12.010000   ; qtot 0.873100
  861         HC     56    ASP    HB2    861 -0.01220000   1.008000   ; qtot 0.860900
  862         HC     56    ASP    HB3    862 -0.01220000   1.008000   ; qtot 0.848700
  863         CO     56    ASP     CG    863 0.79940000  12.010000   ; qtot 1.648100
  864         O2     56    ASP    OD1    864 -0.80140000  16.000000   ; qtot 0.846700
  865         O2     56    ASP    OD2    865 -0.80140000  16.000000   ; qtot 0.045300
  866          C     56    ASP      C    866 0.53660000  12.010000   ; qtot 0.581900
  867          O     56    ASP      O    867 -0.58190000  16.000000   ; qtot -0.000000
; residue   57 ALA rtp ALA q -0.0
  868          N     57    ALA      N    868 -0.41570000  14.010000   ; qtot -0.415700
  869          H     57    ALA      H    869 0.27190000   1.008000   ; qtot -0.143800
  870         CX     57    ALA     CA    870 0.03370000  12.010000   ; qtot -0.110100
  871         H1     57    ALA     HA    871 0.08230000   1.008000   ; qtot -0.027800
  872         CT     57    ALA     CB    872 -0.18250000  12.010000   ; qtot -0.210300
  873         HC     57    ALA    HB1    873 0.06030000   1.008000   ; qtot -0.150000
  874         HC     57    ALA    HB2    874 0.06030000   1.008000   ; qtot -0.089700
  875         HC     57    ALA    HB3    875 0.06030000   1.008000   ; qtot -0.029400
  876          C     57    ALA      C    876 0.59730000  12.010000   ; qtot 0.567900
  877          O     57    ALA      O    877 -0.56790000  16.000000   ; qtot -0.000000
; residue   58 GLU rtp GLU q -1.0
  878          N     58    GLU      N    878 -0.51630000  14.010000   ; qtot -0.516300
  879          H     58    GLU      H    879 0.29360000   1.008000   ; qtot -0.222700
  880         CX     58    GLU     CA    880 0.03970000  12.010000   ; qtot -0.183000
  881         H1     58    GLU     HA    881 0.11050000   1.008000   ; qtot -0.072500
  882         2C     58    GLU     CB    882 0.05600000  12.010000   ; qtot -0.016500
  883         HC     58    GLU    HB2    883 -0.01730000   1.008000   ; qtot -0.033800
  884         HC     58    GLU    HB3    884 -0.01730000   1.008000   ; qtot -0.051100
  885         2C     58    GLU     CG    885 0.01360000  12.010000   ; qtot -0.037500
  886         HC     58    GLU    HG2    886 -0.04250000   1.008000   ; qtot -0.080000
  887         HC     58    GLU    HG3    887 -0.04250000   1.008000   ; qtot -0.122500
  888         CO     58    GLU     CD    888 0.80540000  12.010000   ; qtot 0.682900
  889         O2     58    GLU    OE1    889 -0.81880000  16.000000   ; qtot -0.135900
  890         O2     58    GLU    OE2    890 -0.81880000  16.000000   ; qtot -0.954700
  891          C     58    GLU      C    891 0.53660000  12.010000   ; qtot -0.418100
  892          O     58    GLU      O    892 -0.58190000  16.000000   ; qtot -1.000000
; residue   59 ASN rtp ASN q 0.0
  893          N     59    ASN      N    893 -0.41570000  14.010000   ; qtot -1.415700
  894          H     59    ASN      H    894 0.27190000   1.008000   ; qtot -1.143800
  895         CX     59    ASN     CA    895 0.01430000  12.010000   ; qtot -1.129500
  896         H1     59    ASN     HA    896 0.10480000   1.008000   ; qtot -1.024700
  897         2C     59    ASN     CB    897 -0.20410000  12.010000   ; qtot -1.228800
  898         HC     59    ASN    HB2    898 0.07970000   1.008000   ; qtot -1.149100
  899         HC     59    ASN    HB3    899 0.07970000   1.008000   ; qtot -1.069400
  900          C     59    ASN     CG    900 0.71300000  12.010000   ; qtot -0.356400
  901          O     59    ASN    OD1    901 -0.59310000  16.000000   ; qtot -0.949500
  902          N     59    ASN    ND2    902 -0.91910000  14.010000   ; qtot -1.868600
  903          H     59    ASN   HD21    903 0.41960000   1.008000   ; qtot -1.449000
  904          H     59    ASN   HD22    904 0.41960000   1.008000   ; qtot -1.029400
  905          C     59    ASN      C    905 0.59730000  12.010000   ; qtot -0.432100
  906          O     59    ASN      O    906 -0.56790000  16.000000   ; qtot -1.000000
; residue   60 ALA rtp ALA q -0.0
  907          N     60    ALA      N    907 -0.41570000  14.010000   ; qtot -1.415700
  908          H     60    ALA      H    908 0.27190000   1.008000   ; qtot -1.143800
  909         CX     60    ALA     CA    909 0.03370000  12.010000   ; qtot -1.110100
  910         H1     60    ALA     HA    910 0.08230000   1.008000   ; qtot -1.027800
  911         CT     60    ALA     CB    911 -0.18250000  12.010000   ; qtot -1.210300
  912         HC     60    ALA    HB1    912 0.06030000   1.008000   ; qtot -1.150000
  913         HC     60    ALA    HB2    913 0.06030000   1.008000   ; qtot -1.089700
  914         HC     60    ALA    HB3    914 0.06030000   1.008000   ; qtot -1.029400
  915          C     60    ALA      C    915 0.59730000  12.010000   ; qtot -0.432100
  916          O     60    ALA      O    916 -0.56790000  16.000000   ; qtot -1.000000
; residue   61 ILE rtp ILE q -0.0
  917          N     61    ILE      N    917 -0.41570000  14.010000   ; qtot -1.415700
  918          H     61    ILE      H    918 0.27190000   1.008000   ; qtot -1.143800
  919         CX     61    ILE     CA    919 -0.05970000  12.010000   ; qtot -1.203500
  920         H1     61    ILE     HA    920 0.08690000   1.008000   ; qtot -1.116600
  921         3C     61    ILE     CB    921 0.13030000  12.010000   ; qtot -0.986300
  922         HC     61    ILE     HB    922 0.01870000   1.008000   ; qtot -0.967600
  923         CT     61    ILE    CG2    923 -0.32040000  12.010000   ; qtot -1.288000
  924         HC     61    ILE   HG21    924 0.08820000   1.008000   ; qtot -1.199800
  925         HC     61    ILE   HG22    925 0.08820000   1.008000   ; qtot -1.111600
  926         HC     61    ILE   HG23    926 0.08820000   1.008000   ; qtot -1.023400
  927         2C     61    ILE    CG1    927 -0.04300000  12.010000   ; qtot -1.066400
  928         HC     61    ILE   HG12    928 0.02360000   1.008000   ; qtot -1.042800
  929         HC     61    ILE   HG13    929 0.02360000   1.008000   ; qtot -1.019200
  930         CT     61    ILE    CD1    930 -0.06600000  12.010000   ; qtot -1.085200
  931         HC     61    ILE   HD11    931 0.01860000   1.008000   ; qtot -1.066600
  932         HC     61    ILE   HD12    932 0.01860000   1.008000   ; qtot -1.048000
  933         HC     61    ILE   HD13    933 0.01860000   1.008000   ; qtot -1.029400
  934          C     61    ILE      C    934 0.59730000  12.010000   ; qtot -0.432100
  935          O     61    ILE      O    935 -0.56790000  16.000000   ; qtot -1.000000
; residue   62 GLN rtp GLN q -0.0
  936          N     62    GLN      N    936 -0.41570000  14.010000   ; qtot -1.415700
  937          H     62    GLN      H    937 0.27190000   1.008000   ; qtot -1.143800
  938         CX     62    GLN     CA    938 -0.00310000  12.010000   ; qtot -1.146900
  939         H1     62    GLN     HA    939 0.08500000   1.008000   ; qtot -1.061900
  940         2C     62    GLN     CB    940 -0.00360000  12.010000   ; qtot -1.065500
  941         HC     62    GLN    HB2    941 0.01710000   1.008000   ; qtot -1.048400
  942         HC     62    GLN    HB3    942 0.01710000   1.008000   ; qtot -1.031300
  943         2C     62    GLN     CG    943 -0.06450000  12.010000   ; qtot -1.095800
  944         HC     62    GLN    HG2    944 0.03520000   1.008000   ; qtot -1.060600
  945         HC     62    GLN    HG3    945 0.03520000   1.008000   ; qtot -1.025400
  946          C     62    GLN     CD    946 0.69510000  12.010000   ; qtot -0.330300
  947          O     62    GLN    OE1    947 -0.60860000  16.000000   ; qtot -0.938900
  948          N     62    GLN    NE2    948 -0.94070000  14.010000   ; qtot -1.879600
  949          H     62    GLN   HE21    949 0.42510000   1.008000   ; qtot -1.454500
  950          H     62    GLN   HE22    950 0.42510000   1.008000   ; qtot -1.029400
  951          C     62    GLN      C    951 0.59730000  12.010000   ; qtot -0.432100
  952          O     62    GLN      O    952 -0.56790000  16.000000   ; qtot -1.000000
; residue   63 GLN rtp GLN q -0.0
  953          N     63    GLN      N    953 -0.41570000  14.010000   ; qtot -1.415700
  954          H     63    GLN      H    954 0.27190000   1.008000   ; qtot -1.143800
  955         CX     63    GLN     CA    955 -0.00310000  12.010000   ; qtot -1.146900
  956         H1     63    GLN     HA    956 0.08500000   1.008000   ; qtot -1.061900
  957         2C     63    GLN     CB    957 -0.00360000  12.010000   ; qtot -1.065500
  958         HC     63    GLN    HB2    958 0.01710000   1.008000   ; qtot -1.048400
  959         HC     63    GLN    HB3    959 0.01710000   1.008000   ; qtot -1.031300
  960         2C     63    GLN     CG    960 -0.06450000  12.010000   ; qtot -1.095800
  961         HC     63    GLN    HG2    961 0.03520000   1.008000   ; qtot -1.060600
  962         HC     63    GLN    HG3    962 0.03520000   1.008000   ; qtot -1.025400
  963          C     63    GLN     CD    963 0.69510000  12.010000   ; qtot -0.330300
  964          O     63    GLN    OE1    964 -0.60860000  16.000000   ; qtot -0.938900
  965          N     63    GLN    NE2    965 -0.94070000  14.010000   ; qtot -1.879600
  966          H     63    GLN   HE21    966 0.42510000   1.008000   ; qtot -1.454500
  967          H     63    GLN   HE22    967 0.42510000   1.008000   ; qtot -1.029400
  968          C     63    GLN      C    968 0.59730000  12.010000   ; qtot -0.432100
  969          O     63    GLN      O    969 -0.56790000  16.000000   ; qtot -1.000000
; residue   64 MET rtp MET q -0.0
  970          N     64    MET      N    970 -0.41570000  14.010000   ; qtot -1.415700
  971          H     64    MET      H    971 0.27190000   1.008000   ; qtot -1.143800
  972         CX     64    MET     CA    972 -0.02370000  12.010000   ; qtot -1.167500
  973         H1     64    MET     HA    973 0.08800000   1.008000   ; qtot -1.079500
  974         2C     64    MET     CB    974 0.03420000  12.010000   ; qtot -1.045300
  975         HC     64    MET    HB2    975 0.02410000   1.008000   ; qtot -1.021200
  976         HC     64    MET    HB3    976 0.02410000   1.008000   ; qtot -0.997100
  977         2C     64    MET     CG    977 0.00180000  12.010000   ; qtot -0.995300
  978         H1     64    MET    HG2    978 0.04400000   1.008000   ; qtot -0.951300
  979         H1     64    MET    HG3    979 0.04400000   1.008000   ; qtot -0.907300
  980          S     64    MET     SD    980 -0.27370000  32.060000   ; qtot -1.181000
  981         CT     64    MET     CE    981 -0.05360000  12.010000   ; qtot -1.234600
  982         H1     64    MET    HE1    982 0.06840000   1.008000   ; qtot -1.166200
  983         H1     64    MET    HE2    983 0.06840000   1.008000   ; qtot -1.097800
  984         H1     64    MET    HE3    984 0.06840000   1.008000   ; qtot -1.029400
  985          C     64    MET      C    985 0.59730000  12.010000   ; qtot -0.432100
  986          O     64    MET      O    986 -0.56790000  16.000000   ; qtot -1.000000
; residue   65 GLY rtp GLY q -0.0
  987          N     65    GLY      N    987 -0.41570000  14.010000   ; qtot -1.415700
  988          H     65    GLY      H    988 0.27190000   1.008000   ; qtot -1.143800
  989         CX     65    GLY     CA    989 -0.02520000  12.010000   ; qtot -1.169000
  990         H1     65    GLY    HA2    990 0.06980000   1.008000   ; qtot -1.099200
  991         H1     65    GLY    HA3    991 0.06980000   1.008000   ; qtot -1.029400
  992          C     65    GLY      C    992 0.59730000  12.010000   ; qtot -0.432100
  993          O     65    GLY      O    993 -0.56790000  16.000000   ; qtot -1.000000
; residue   66 GLY rtp GLY q -0.0
  994          N     66    GLY      N    994 -0.41570000  14.010000   ; qtot -1.415700
  995          H     66    GLY      H    995 0.27190000   1.008000   ; qtot -1.143800
  996         CX     66    GLY     CA    996 -0.02520000  12.010000   ; qtot -1.169000
  997         H1     66    GLY    HA2    997 0.06980000   1.008000   ; qtot -1.099200
  998         H1     66    GLY    HA3    998 0.06980000   1.008000   ; qtot -1.029400
  999          C     66    GLY      C    999 0.59730000  12.010000   ; qtot -0.432100
 1000          O     66    GLY      O   1000 -0.56790000  16.000000   ; qtot -1.000000
; residue   67 GLN rtp GLN q -0.0
 1001          N     67    GLN      N   1001 -0.41570000  14.010000   ; qtot -1.415700
 1002          H     67    GLN      H   1002 0.27190000   1.008000   ; qtot -1.143800
 1003         CX     67    GLN     CA   1003 -0.00310000  12.010000   ; qtot -1.146900
 1004         H1     67    GLN     HA   1004 0.08500000   1.008000   ; qtot -1.061900
 1005         2C     67    GLN     CB   1005 -0.00360000  12.010000   ; qtot -1.065500
 1006         HC     67    GLN    HB2   1006 0.01710000   1.008000   ; qtot -1.048400
 1007         HC     67    GLN    HB3   1007 0.01710000   1.008000   ; qtot -1.031300
 1008         2C     67    GLN     CG   1008 -0.06450000  12.010000   ; qtot -1.095800
 1009         HC     67    GLN    HG2   1009 0.03520000   1.008000   ; qtot -1.060600
 1010         HC     67    GLN    HG3   1010 0.03520000   1.008000   ; qtot -1.025400
 1011          C     67    GLN     CD   1011 0.69510000  12.010000   ; qtot -0.330300
 1012          O     67    GLN    OE1   1012 -0.60860000  16.000000   ; qtot -0.938900
 1013          N     67    GLN    NE2   1013 -0.94070000  14.010000   ; qtot -1.879600
 1014          H     67    GLN   HE21   1014 0.42510000   1.008000   ; qtot -1.454500
 1015          H     67    GLN   HE22   1015 0.42510000   1.008000   ; qtot -1.029400
 1016          C     67    GLN      C   1016 0.59730000  12.010000   ; qtot -0.432100
 1017          O     67    GLN      O   1017 -0.56790000  16.000000   ; qtot -1.000000
; residue   68 TRP rtp TRP q -0.0
 1018          N     68    TRP      N   1018 -0.41570000  14.010000   ; qtot -1.415700
 1019          H     68    TRP      H   1019 0.27190000   1.008000   ; qtot -1.143800
 1020         CX     68    TRP     CA   1020 -0.02750000  12.010000   ; qtot -1.171300
 1021         H1     68    TRP     HA   1021 0.11230000   1.008000   ; qtot -1.059000
 1022         CT     68    TRP     CB   1022 -0.00500000  12.010000   ; qtot -1.064000
 1023         HC     68    TRP    HB2   1023 0.03390000   1.008000   ; qtot -1.030100
 1024         HC     68    TRP    HB3   1024 0.03390000   1.008000   ; qtot -0.996200
 1025         C*     68    TRP     CG   1025 -0.14150000  12.010000   ; qtot -1.137700
 1026         CW     68    TRP    CD1   1026 -0.16380000  12.010000   ; qtot -1.301500
 1027         H4     68    TRP    HD1   1027 0.20620000   1.008000   ; qtot -1.095300
 1028         NA     68    TRP    NE1   1028 -0.34180000  14.010000   ; qtot -1.437100
 1029          H     68    TRP    HE1   1029 0.34120000   1.008000   ; qtot -1.095900
 1030         CN     68    TRP    CE2   1030 0.13800000  12.010000   ; qtot -0.957900
 1031         CA     68    TRP    CZ2   1031 -0.26010000  12.010000   ; qtot -1.218000
 1032         HA     68    TRP    HZ2   1032 0.15720000   1.008000   ; qtot -1.060800
 1033         CA     68    TRP    CH2   1033 -0.11340000  12.010000   ; qtot -1.174200
 1034         HA     68    TRP    HH2   1034 0.14170000   1.008000   ; qtot -1.032500
 1035         CA     68    TRP    CZ3   1035 -0.19720000  12.010000   ; qtot -1.229700
 1036         HA     68    TRP    HZ3   1036 0.14470000   1.008000   ; qtot -1.085000
 1037         CA     68    TRP    CE3   1037 -0.23870000  12.010000   ; qtot -1.323700
 1038         HA     68    TRP    HE3   1038 0.17000000   1.008000   ; qtot -1.153700
 1039         CB     68    TRP    CD2   1039 0.12430000  12.010000   ; qtot -1.029400
 1040          C     68    TRP      C   1040 0.59730000  12.010000   ; qtot -0.432100
 1041          O     68    TRP      O   1041 -0.56790000  16.000000   ; qtot -1.000000
; residue   69 LEU rtp LEU q -0.0
 1042          N     69    LEU      N   1042 -0.41570000  14.010000   ; qtot -1.415700
 1043          H     69    LEU      H   1043 0.27190000   1.008000   ; qtot -1.143800
 1044         CX     69    LEU     CA   1044 -0.05180000  12.010000   ; qtot -1.195600
 1045         H1     69    LEU     HA   1045 0.09220000   1.008000   ; qtot -1.103400
 1046         2C     69    LEU     CB   1046 -0.11020000  12.010000   ; qtot -1.213600
 1047         HC     69    LEU    HB2   1047 0.04570000   1.008000   ; qtot -1.167900
 1048         HC     69    LEU    HB3   1048 0.04570000   1.008000   ; qtot -1.122200
 1049         3C     69    LEU     CG   1049 0.35310000  12.010000   ; qtot -0.769100
 1050         HC     69    LEU     HG   1050 -0.03610000   1.008000   ; qtot -0.805200
 1051         CT     69    LEU    CD1   1051 -0.41210000  12.010000   ; qtot -1.217300
 1052         HC     69    LEU   HD11   1052 0.10000000   1.008000   ; qtot -1.117300
 1053         HC     69    LEU   HD12   1053 0.10000000   1.008000   ; qtot -1.017300
 1054         HC     69    LEU   HD13   1054 0.10000000   1.008000   ; qtot -0.917300
 1055         CT     69    LEU    CD2   1055 -0.41210000  12.010000   ; qtot -1.329400
 1056         HC     69    LEU   HD21   1056 0.10000000   1.008000   ; qtot -1.229400
 1057         HC     69    LEU   HD22   1057 0.10000000   1.008000   ; qtot -1.129400
 1058         HC     69    LEU   HD23   1058 0.10000000   1.008000   ; qtot -1.029400
 1059          C     69    LEU      C   1059 0.59730000  12.010000   ; qtot -0.432100
 1060          O     69    LEU      O   1060 -0.56790000  16.000000   ; qtot -1.000000
; residue   70 GLY rtp GLY q -0.0
 1061          N     70    GLY      N   1061 -0.41570000  14.010000   ; qtot -1.415700
 1062          H     70    GLY      H   1062 0.27190000   1.008000   ; qtot -1.143800
 1063         CX     70    GLY     CA   1063 -0.02520000  12.010000   ; qtot -1.169000
 1064         H1     70    GLY    HA2   1064 0.06980000   1.008000   ; qtot -1.099200
 1065         H1     70    GLY    HA3   1065 0.06980000   1.008000   ; qtot -1.029400
 1066          C     70    GLY      C   1066 0.59730000  12.010000   ; qtot -0.432100
 1067          O     70    GLY      O   1067 -0.56790000  16.000000   ; qtot -1.000000
; residue   71 GLY rtp GLY q -0.0
 1068          N     71    GLY      N   1068 -0.41570000  14.010000   ; qtot -1.415700
 1069          H     71    GLY      H   1069 0.27190000   1.008000   ; qtot -1.143800
 1070         CX     71    GLY     CA   1070 -0.02520000  12.010000   ; qtot -1.169000
 1071         H1     71    GLY    HA2   1071 0.06980000   1.008000   ; qtot -1.099200
 1072         H1     71    GLY    HA3   1072 0.06980000   1.008000   ; qtot -1.029400
 1073          C     71    GLY      C   1073 0.59730000  12.010000   ; qtot -0.432100
 1074          O     71    GLY      O   1074 -0.56790000  16.000000   ; qtot -1.000000
; residue   72 ARG rtp ARG q 1.0
 1075          N     72    ARG      N   1075 -0.34790000  14.010000   ; qtot -1.347900
 1076          H     72    ARG      H   1076 0.27470000   1.008000   ; qtot -1.073200
 1077         CX     72    ARG     CA   1077 -0.26370000  12.010000   ; qtot -1.336900
 1078         H1     72    ARG     HA   1078 0.15600000   1.008000   ; qtot -1.180900
 1079         C8     72    ARG     CB   1079 -0.00070000  12.010000   ; qtot -1.181600
 1080         HC     72    ARG    HB2   1080 0.03270000   1.008000   ; qtot -1.148900
 1081         HC     72    ARG    HB3   1081 0.03270000   1.008000   ; qtot -1.116200
 1082         C8     72    ARG     CG   1082 0.03900000  12.010000   ; qtot -1.077200
 1083         HC     72    ARG    HG2   1083 0.02850000   1.008000   ; qtot -1.048700
 1084         HC     72    ARG    HG3   1084 0.02850000   1.008000   ; qtot -1.020200
 1085         C8     72    ARG     CD   1085 0.04860000  12.010000   ; qtot -0.971600
 1086         H1     72    ARG    HD2   1086 0.06870000   1.008000   ; qtot -0.902900
 1087         H1     72    ARG    HD3   1087 0.06870000   1.008000   ; qtot -0.834200
 1088         N2     72    ARG     NE   1088 -0.52950000  14.010000   ; qtot -1.363700
 1089          H     72    ARG     HE   1089 0.34560000   1.008000   ; qtot -1.018100
 1090         CA     72    ARG     CZ   1090 0.80760000  12.010000   ; qtot -0.210500
 1091         N2     72    ARG    NH1   1091 -0.86270000  14.010000   ; qtot -1.073200
 1092          H     72    ARG   HH11   1092 0.44780000   1.008000   ; qtot -0.625400
 1093          H     72    ARG   HH12   1093 0.44780000   1.008000   ; qtot -0.177600
 1094         N2     72    ARG    NH2   1094 -0.86270000  14.010000   ; qtot -1.040300
 1095          H     72    ARG   HH21   1095 0.44780000   1.008000   ; qtot -0.592500
 1096          H     72    ARG   HH22   1096 0.44780000   1.008000   ; qtot -0.144700
 1097          C     72    ARG      C   1097 0.73410000  12.010000   ; qtot 0.589400
 1098          O     72    ARG      O   1098 -0.58940000  16.000000   ; qtot -0.000000
; residue   73 GLN rtp GLN q -0.0
 1099          N     73    GLN      N   1099 -0.41570000  14.010000   ; qtot -0.415700
 1100          H     73    GLN      H   1100 0.27190000   1.008000   ; qtot -0.143800
 1101         CX     73    GLN     CA   1101 -0.00310000  12.010000   ; qtot -0.146900
 1102         H1     73    GLN     HA   1102 0.08500000   1.008000   ; qtot -0.061900
 1103         2C     73    GLN     CB   1103 -0.00360000  12.010000   ; qtot -0.065500
 1104         HC     73    GLN    HB2   1104 0.01710000   1.008000   ; qtot -0.048400
 1105         HC     73    GLN    HB3   1105 0.01710000   1.008000   ; qtot -0.031300
 1106         2C     73    GLN     CG   1106 -0.06450000  12.010000   ; qtot -0.095800
 1107         HC     73    GLN    HG2   1107 0.03520000   1.008000   ; qtot -0.060600
 1108         HC     73    GLN    HG3   1108 0.03520000   1.008000   ; qtot -0.025400
 1109          C     73    GLN     CD   1109 0.69510000  12.010000   ; qtot 0.669700
 1110          O     73    GLN    OE1   1110 -0.60860000  16.000000   ; qtot 0.061100
 1111          N     73    GLN    NE2   1111 -0.94070000  14.010000   ; qtot -0.879600
 1112          H     73    GLN   HE21   1112 0.42510000   1.008000   ; qtot -0.454500
 1113          H     73    GLN   HE22   1113 0.42510000   1.008000   ; qtot -0.029400
 1114          C     73    GLN      C   1114 0.59730000  12.010000   ; qtot 0.567900
 1115          O     73    GLN      O   1115 -0.56790000  16.000000   ; qtot -0.000000
; residue   74 ILE rtp ILE q -0.0
 1116          N     74    ILE      N   1116 -0.41570000  14.010000   ; qtot -0.415700
 1117          H     74    ILE      H   1117 0.27190000   1.008000   ; qtot -0.143800
 1118         CX     74    ILE     CA   1118 -0.05970000  12.010000   ; qtot -0.203500
 1119         H1     74    ILE     HA   1119 0.08690000   1.008000   ; qtot -0.116600
 1120         3C     74    ILE     CB   1120 0.13030000  12.010000   ; qtot 0.013700
 1121         HC     74    ILE     HB   1121 0.01870000   1.008000   ; qtot 0.032400
 1122         CT     74    ILE    CG2   1122 -0.32040000  12.010000   ; qtot -0.288000
 1123         HC     74    ILE   HG21   1123 0.08820000   1.008000   ; qtot -0.199800
 1124         HC     74    ILE   HG22   1124 0.08820000   1.008000   ; qtot -0.111600
 1125         HC     74    ILE   HG23   1125 0.08820000   1.008000   ; qtot -0.023400
 1126         2C     74    ILE    CG1   1126 -0.04300000  12.010000   ; qtot -0.066400
 1127         HC     74    ILE   HG12   1127 0.02360000   1.008000   ; qtot -0.042800
 1128         HC     74    ILE   HG13   1128 0.02360000   1.008000   ; qtot -0.019200
 1129         CT     74    ILE    CD1   1129 -0.06600000  12.010000   ; qtot -0.085200
 1130         HC     74    ILE   HD11   1130 0.01860000   1.008000   ; qtot -0.066600
 1131         HC     74    ILE   HD12   1131 0.01860000   1.008000   ; qtot -0.048000
 1132         HC     74    ILE   HD13   1132 0.01860000   1.008000   ; qtot -0.029400
 1133          C     74    ILE      C   1133 0.59730000  12.010000   ; qtot 0.567900
 1134          O     74    ILE      O   1134 -0.56790000  16.000000   ; qtot -0.000000
; residue   75 ARG rtp ARG q 1.0
 1135          N     75    ARG      N   1135 -0.34790000  14.010000   ; qtot -0.347900
 1136          H     75    ARG      H   1136 0.27470000   1.008000   ; qtot -0.073200
 1137         CX     75    ARG     CA   1137 -0.26370000  12.010000   ; qtot -0.336900
 1138         H1     75    ARG     HA   1138 0.15600000   1.008000   ; qtot -0.180900
 1139         C8     75    ARG     CB   1139 -0.00070000  12.010000   ; qtot -0.181600
 1140         HC     75    ARG    HB2   1140 0.03270000   1.008000   ; qtot -0.148900
 1141         HC     75    ARG    HB3   1141 0.03270000   1.008000   ; qtot -0.116200
 1142         C8     75    ARG     CG   1142 0.03900000  12.010000   ; qtot -0.077200
 1143         HC     75    ARG    HG2   1143 0.02850000   1.008000   ; qtot -0.048700
 1144         HC     75    ARG    HG3   1144 0.02850000   1.008000   ; qtot -0.020200
 1145         C8     75    ARG     CD   1145 0.04860000  12.010000   ; qtot 0.028400
 1146         H1     75    ARG    HD2   1146 0.06870000   1.008000   ; qtot 0.097100
 1147         H1     75    ARG    HD3   1147 0.06870000   1.008000   ; qtot 0.165800
 1148         N2     75    ARG     NE   1148 -0.52950000  14.010000   ; qtot -0.363700
 1149          H     75    ARG     HE   1149 0.34560000   1.008000   ; qtot -0.018100
 1150         CA     75    ARG     CZ   1150 0.80760000  12.010000   ; qtot 0.789500
 1151         N2     75    ARG    NH1   1151 -0.86270000  14.010000   ; qtot -0.073200
 1152          H     75    ARG   HH11   1152 0.44780000   1.008000   ; qtot 0.374600
 1153          H     75    ARG   HH12   1153 0.44780000   1.008000   ; qtot 0.822400
 1154         N2     75    ARG    NH2   1154 -0.86270000  14.010000   ; qtot -0.040300
 1155          H     75    ARG   HH21   1155 0.44780000   1.008000   ; qtot 0.407500
 1156          H     75    ARG   HH22   1156 0.44780000   1.008000   ; qtot 0.855300
 1157          C     75    ARG      C   1157 0.73410000  12.010000   ; qtot 1.589400
 1158          O     75    ARG      O   1158 -0.58940000  16.000000   ; qtot 1.000000
; residue   76 THR rtp THR q 0.0
 1159          N     76    THR      N   1159 -0.41570000  14.010000   ; qtot 0.584300
 1160          H     76    THR      H   1160 0.27190000   1.008000   ; qtot 0.856200
 1161         CX     76    THR     CA   1161 -0.03890000  12.010000   ; qtot 0.817300
 1162         H1     76    THR     HA   1162 0.10070000   1.008000   ; qtot 0.918000
 1163         3C     76    THR     CB   1163 0.36540000  12.010000   ; qtot 1.283400
 1164         H1     76    THR     HB   1164 0.00430000   1.008000   ; qtot 1.287700
 1165         CT     76    THR    CG2   1165 -0.24380000  12.010000   ; qtot 1.043900
 1166         HC     76    THR   HG21   1166 0.06420000   1.008000   ; qtot 1.108100
 1167         HC     76    THR   HG22   1167 0.06420000   1.008000   ; qtot 1.172300
 1168         HC     76    THR   HG23   1168 0.06420000   1.008000   ; qtot 1.236500
 1169         OH     76    THR    OG1   1169 -0.67610000  16.000000   ; qtot 0.560400
 1170         HO     76    THR    HG1   1170 0.41020000   1.008000   ; qtot 0.970600
 1171          C     76    THR      C   1171 0.59730000  12.010000   ; qtot 1.567900
 1172          O     76    THR      O   1172 -0.56790000  16.000000   ; qtot 1.000000
; residue   77 ASN rtp ASN q 0.0
 1173          N     77    ASN      N   1173 -0.41570000  14.010000   ; qtot 0.584300
 1174          H     77    ASN      H   1174 0.27190000   1.008000   ; qtot 0.856200
 1175         CX     77    ASN     CA   1175 0.01430000  12.010000   ; qtot 0.870500
 1176         H1     77    ASN     HA   1176 0.10480000   1.008000   ; qtot 0.975300
 1177         2C     77    ASN     CB   1177 -0.20410000  12.010000   ; qtot 0.771200
 1178         HC     77    ASN    HB2   1178 0.07970000   1.008000   ; qtot 0.850900
 1179         HC     77    ASN    HB3   1179 0.07970000   1.008000   ; qtot 0.930600
 1180          C     77    ASN     CG   1180 0.71300000  12.010000   ; qtot 1.643600
 1181          O     77    ASN    OD1   1181 -0.59310000  16.000000   ; qtot 1.050500
 1182          N     77    ASN    ND2   1182 -0.91910000  14.010000   ; qtot 0.131400
 1183          H     77    ASN   HD21   1183 0.41960000   1.008000   ; qtot 0.551000
 1184          H     77    ASN   HD22   1184 0.41960000   1.008000   ; qtot 0.970600
 1185          C     77    ASN      C   1185 0.59730000  12.010000   ; qtot 1.567900
 1186          O     77    ASN      O   1186 -0.56790000  16.000000   ; qtot 1.000000
; residue   78 TRP rtp TRP q -0.0
 1187          N     78    TRP      N   1187 -0.41570000  14.010000   ; qtot 0.584300
 1188          H     78    TRP      H   1188 0.27190000   1.008000   ; qtot 0.856200
 1189         CX     78    TRP     CA   1189 -0.02750000  12.010000   ; qtot 0.828700
 1190         H1     78    TRP     HA   1190 0.11230000   1.008000   ; qtot 0.941000
 1191         CT     78    TRP     CB   1191 -0.00500000  12.010000   ; qtot 0.936000
 1192         HC     78    TRP    HB2   1192 0.03390000   1.008000   ; qtot 0.969900
 1193         HC     78    TRP    HB3   1193 0.03390000   1.008000   ; qtot 1.003800
 1194         C*     78    TRP     CG   1194 -0.14150000  12.010000   ; qtot 0.862300
 1195         CW     78    TRP    CD1   1195 -0.16380000  12.010000   ; qtot 0.698500
 1196         H4     78    TRP    HD1   1196 0.20620000   1.008000   ; qtot 0.904700
 1197         NA     78    TRP    NE1   1197 -0.34180000  14.010000   ; qtot 0.562900
 1198          H     78    TRP    HE1   1198 0.34120000   1.008000   ; qtot 0.904100
 1199         CN     78    TRP    CE2   1199 0.13800000  12.010000   ; qtot 1.042100
 1200         CA     78    TRP    CZ2   1200 -0.26010000  12.010000   ; qtot 0.782000
 1201         HA     78    TRP    HZ2   1201 0.15720000   1.008000   ; qtot 0.939200
 1202         CA     78    TRP    CH2   1202 -0.11340000  12.010000   ; qtot 0.825800
 1203         HA     78    TRP    HH2   1203 0.14170000   1.008000   ; qtot 0.967500
 1204         CA     78    TRP    CZ3   1204 -0.19720000  12.010000   ; qtot 0.770300
 1205         HA     78    TRP    HZ3   1205 0.14470000   1.008000   ; qtot 0.915000
 1206         CA     78    TRP    CE3   1206 -0.23870000  12.010000   ; qtot 0.676300
 1207         HA     78    TRP    HE3   1207 0.17000000   1.008000   ; qtot 0.846300
 1208         CB     78    TRP    CD2   1208 0.12430000  12.010000   ; qtot 0.970600
 1209          C     78    TRP      C   1209 0.59730000  12.010000   ; qtot 1.567900
 1210          O     78    TRP      O   1210 -0.56790000  16.000000   ; qtot 1.000000
; residue   79 ALA rtp ALA q -0.0
 1211          N     79    ALA      N   1211 -0.41570000  14.010000   ; qtot 0.584300
 1212          H     79    ALA      H   1212 0.27190000   1.008000   ; qtot 0.856200
 1213         CX     79    ALA     CA   1213 0.03370000  12.010000   ; qtot 0.889900
 1214         H1     79    ALA     HA   1214 0.08230000   1.008000   ; qtot 0.972200
 1215         CT     79    ALA     CB   1215 -0.18250000  12.010000   ; qtot 0.789700
 1216         HC     79    ALA    HB1   1216 0.06030000   1.008000   ; qtot 0.850000
 1217         HC     79    ALA    HB2   1217 0.06030000   1.008000   ; qtot 0.910300
 1218         HC     79    ALA    HB3   1218 0.06030000   1.008000   ; qtot 0.970600
 1219          C     79    ALA      C   1219 0.59730000  12.010000   ; qtot 1.567900
 1220          O     79    ALA      O   1220 -0.56790000  16.000000   ; qtot 1.000000
; residue   80 THR rtp THR q 0.0
 1221          N     80    THR      N   1221 -0.41570000  14.010000   ; qtot 0.584300
 1222          H     80    THR      H   1222 0.27190000   1.008000   ; qtot 0.856200
 1223         CX     80    THR     CA   1223 -0.03890000  12.010000   ; qtot 0.817300
 1224         H1     80    THR     HA   1224 0.10070000   1.008000   ; qtot 0.918000
 1225         3C     80    THR     CB   1225 0.36540000  12.010000   ; qtot 1.283400
 1226         H1     80    THR     HB   1226 0.00430000   1.008000   ; qtot 1.287700
 1227         CT     80    THR    CG2   1227 -0.24380000  12.010000   ; qtot 1.043900
 1228         HC     80    THR   HG21   1228 0.06420000   1.008000   ; qtot 1.108100
 1229         HC     80    THR   HG22   1229 0.06420000   1.008000   ; qtot 1.172300
 1230         HC     80    THR   HG23   1230 0.06420000   1.008000   ; qtot 1.236500
 1231         OH     80    THR    OG1   1231 -0.67610000  16.000000   ; qtot 0.560400
 1232         HO     80    THR    HG1   1232 0.41020000   1.008000   ; qtot 0.970600
 1233          C     80    THR      C   1233 0.59730000  12.010000   ; qtot 1.567900
 1234          O     80    THR      O   1234 -0.56790000  16.000000   ; qtot 1.000000
; residue   81 ARG rtp ARG q 1.0
 1235          N     81    ARG      N   1235 -0.34790000  14.010000   ; qtot 0.652100
 1236          H     81    ARG      H   1236 0.27470000   1.008000   ; qtot 0.926800
 1237         CX     81    ARG     CA   1237 -0.26370000  12.010000   ; qtot 0.663100
 1238         H1     81    ARG     HA   1238 0.15600000   1.008000   ; qtot 0.819100
 1239         C8     81    ARG     CB   1239 -0.00070000  12.010000   ; qtot 0.818400
 1240         HC     81    ARG    HB2   1240 0.03270000   1.008000   ; qtot 0.851100
 1241         HC     81    ARG    HB3   1241 0.03270000   1.008000   ; qtot 0.883800
 1242         C8     81    ARG     CG   1242 0.03900000  12.010000   ; qtot 0.922800
 1243         HC     81    ARG    HG2   1243 0.02850000   1.008000   ; qtot 0.951300
 1244         HC     81    ARG    HG3   1244 0.02850000   1.008000   ; qtot 0.979800
 1245         C8     81    ARG     CD   1245 0.04860000  12.010000   ; qtot 1.028400
 1246         H1     81    ARG    HD2   1246 0.06870000   1.008000   ; qtot 1.097100
 1247         H1     81    ARG    HD3   1247 0.06870000   1.008000   ; qtot 1.165800
 1248         N2     81    ARG     NE   1248 -0.52950000  14.010000   ; qtot 0.636300
 1249          H     81    ARG     HE   1249 0.34560000   1.008000   ; qtot 0.981900
 1250         CA     81    ARG     CZ   1250 0.80760000  12.010000   ; qtot 1.789500
 1251         N2     81    ARG    NH1   1251 -0.86270000  14.010000   ; qtot 0.926800
 1252          H     81    ARG   HH11   1252 0.44780000   1.008000   ; qtot 1.374600
 1253          H     81    ARG   HH12   1253 0.44780000   1.008000   ; qtot 1.822400
 1254         N2     81    ARG    NH2   1254 -0.86270000  14.010000   ; qtot 0.959700
 1255          H     81    ARG   HH21   1255 0.44780000   1.008000   ; qtot 1.407500
 1256          H     81    ARG   HH22   1256 0.44780000   1.008000   ; qtot 1.855300
 1257          C     81    ARG      C   1257 0.73410000  12.010000   ; qtot 2.589400
 1258          O     81    ARG      O   1258 -0.58940000  16.000000   ; qtot 2.000000
; residue   82 LYS rtp LYS q 1.0
 1259          N     82    LYS      N   1259 -0.34790000  14.010000   ; qtot 1.652100
 1260          H     82    LYS      H   1260 0.27470000   1.008000   ; qtot 1.926800
 1261         CX     82    LYS     CA   1261 -0.24000000  12.010000   ; qtot 1.686800
 1262         H1     82    LYS     HA   1262 0.14260000   1.008000   ; qtot 1.829400
 1263         C8     82    LYS     CB   1263 -0.00940000  12.010000   ; qtot 1.820000
 1264         HC     82    LYS    HB2   1264 0.03620000   1.008000   ; qtot 1.856200
 1265         HC     82    LYS    HB3   1265 0.03620000   1.008000   ; qtot 1.892400
 1266         C8     82    LYS     CG   1266 0.01870000  12.010000   ; qtot 1.911100
 1267         HC     82    LYS    HG2   1267 0.01030000   1.008000   ; qtot 1.921400
 1268         HC     82    LYS    HG3   1268 0.01030000   1.008000   ; qtot 1.931700
 1269         C8     82    LYS     CD   1269 -0.04790000  12.010000   ; qtot 1.883800
 1270         HC     82    LYS    HD2   1270 0.06210000   1.008000   ; qtot 1.945900
 1271         HC     82    LYS    HD3   1271 0.06210000   1.008000   ; qtot 2.008000
 1272         C8     82    LYS     CE   1272 -0.01430000  12.010000   ; qtot 1.993700
 1273         HP     82    LYS    HE2   1273 0.11350000   1.008000   ; qtot 2.107200
 1274         HP     82    LYS    HE3   1274 0.11350000   1.008000   ; qtot 2.220700
 1275         N3     82    LYS     NZ   1275 -0.38540000  14.010000   ; qtot 1.835300
 1276          H     82    LYS    HZ1   1276 0.34000000   1.008000   ; qtot 2.175300
 1277          H     82    LYS    HZ2   1277 0.34000000   1.008000   ; qtot 2.515300
 1278          H     82    LYS    HZ3   1278 0.34000000   1.008000   ; qtot 2.855300
 1279          C     82    LYS      C   1279 0.73410000  12.010000   ; qtot 3.589400
 1280          O     82    LYS      O   1280 -0.58940000  16.000000   ; qtot 3.000000
; residue   83 PRO rtp PRO q 0.0
 1281          N     83    PRO      N   1281 -0.25480000  14.010000   ; qtot 2.745200
 1282         CT     83    PRO     CD   1282 0.01920000  12.010000   ; qtot 2.764400
 1283         H1     83    PRO    HD2   1283 0.03910000   1.008000   ; qtot 2.803500
 1284         H1     83    PRO    HD3   1284 0.03910000   1.008000   ; qtot 2.842600
 1285         CT     83    PRO     CG   1285 0.01890000  12.010000   ; qtot 2.861500
 1286         HC     83    PRO    HG2   1286 0.02130000   1.008000   ; qtot 2.882800
 1287         HC     83    PRO    HG3   1287 0.02130000   1.008000   ; qtot 2.904100
 1288         CT     83    PRO     CB   1288 -0.00700000  12.010000   ; qtot 2.897100
 1289         HC     83    PRO    HB2   1289 0.02530000   1.008000   ; qtot 2.922400
 1290         HC     83    PRO    HB3   1290 0.02530000   1.008000   ; qtot 2.947700
 1291         CX     83    PRO     CA   1291 -0.02660000  12.010000   ; qtot 2.921100
 1292         H1     83    PRO     HA   1292 0.06410000   1.008000   ; qtot 2.985200
 1293          C     83    PRO      C   1293 0.58960000  12.010000   ; qtot 3.574800
 1294          O     83    PRO      O   1294 -0.57480000  16.000000   ; qtot 3.000000
; residue   84 PRO rtp PRO q 0.0
 1295          N     84    PRO      N   1295 -0.25480000  14.010000   ; qtot 2.745200
 1296         CT     84    PRO     CD   1296 0.01920000  12.010000   ; qtot 2.764400
 1297         H1     84    PRO    HD2   1297 0.03910000   1.008000   ; qtot 2.803500
 1298         H1     84    PRO    HD3   1298 0.03910000   1.008000   ; qtot 2.842600
 1299         CT     84    PRO     CG   1299 0.01890000  12.010000   ; qtot 2.861500
 1300         HC     84    PRO    HG2   1300 0.02130000   1.008000   ; qtot 2.882800
 1301         HC     84    PRO    HG3   1301 0.02130000   1.008000   ; qtot 2.904100
 1302         CT     84    PRO     CB   1302 -0.00700000  12.010000   ; qtot 2.897100
 1303         HC     84    PRO    HB2   1303 0.02530000   1.008000   ; qtot 2.922400
 1304         HC     84    PRO    HB3   1304 0.02530000   1.008000   ; qtot 2.947700
 1305         CX     84    PRO     CA   1305 -0.02660000  12.010000   ; qtot 2.921100
 1306         H1     84    PRO     HA   1306 0.06410000   1.008000   ; qtot 2.985200
 1307          C     84    PRO      C   1307 0.58960000  12.010000   ; qtot 3.574800
 1308          O     84    PRO      O   1308 -0.57480000  16.000000   ; qtot 3.000000
; residue   85 ALA rtp ALA q -0.0
 1309          N     85    ALA      N   1309 -0.41570000  14.010000   ; qtot 2.584300
 1310          H     85    ALA      H   1310 0.27190000   1.008000   ; qtot 2.856200
 1311         CX     85    ALA     CA   1311 0.03370000  12.010000   ; qtot 2.889900
 1312         H1     85    ALA     HA   1312 0.08230000   1.008000   ; qtot 2.972200
 1313         CT     85    ALA     CB   1313 -0.18250000  12.010000   ; qtot 2.789700
 1314         HC     85    ALA    HB1   1314 0.06030000   1.008000   ; qtot 2.850000
 1315         HC     85    ALA    HB2   1315 0.06030000   1.008000   ; qtot 2.910300
 1316         HC     85    ALA    HB3   1316 0.06030000   1.008000   ; qtot 2.970600
 1317          C     85    ALA      C   1317 0.59730000  12.010000   ; qtot 3.567900
 1318          O     85    ALA      O   1318 -0.56790000  16.000000   ; qtot 3.000000
; residue   86 PRO rtp PRO q 0.0
 1319          N     86    PRO      N   1319 -0.25480000  14.010000   ; qtot 2.745200
 1320         CT     86    PRO     CD   1320 0.01920000  12.010000   ; qtot 2.764400
 1321         H1     86    PRO    HD2   1321 0.03910000   1.008000   ; qtot 2.803500
 1322         H1     86    PRO    HD3   1322 0.03910000   1.008000   ; qtot 2.842600
 1323         CT     86    PRO     CG   1323 0.01890000  12.010000   ; qtot 2.861500
 1324         HC     86    PRO    HG2   1324 0.02130000   1.008000   ; qtot 2.882800
 1325         HC     86    PRO    HG3   1325 0.02130000   1.008000   ; qtot 2.904100
 1326         CT     86    PRO     CB   1326 -0.00700000  12.010000   ; qtot 2.897100
 1327         HC     86    PRO    HB2   1327 0.02530000   1.008000   ; qtot 2.922400
 1328         HC     86    PRO    HB3   1328 0.02530000   1.008000   ; qtot 2.947700
 1329         CX     86    PRO     CA   1329 -0.02660000  12.010000   ; qtot 2.921100
 1330         H1     86    PRO     HA   1330 0.06410000   1.008000   ; qtot 2.985200
 1331          C     86    PRO      C   1331 0.58960000  12.010000   ; qtot 3.574800
 1332          O     86    PRO      O   1332 -0.57480000  16.000000   ; qtot 3.000000
; residue   87 LYS rtp LYS q 1.0
 1333          N     87    LYS      N   1333 -0.34790000  14.010000   ; qtot 2.652100
 1334          H     87    LYS      H   1334 0.27470000   1.008000   ; qtot 2.926800
 1335         CX     87    LYS     CA   1335 -0.24000000  12.010000   ; qtot 2.686800
 1336         H1     87    LYS     HA   1336 0.14260000   1.008000   ; qtot 2.829400
 1337         C8     87    LYS     CB   1337 -0.00940000  12.010000   ; qtot 2.820000
 1338         HC     87    LYS    HB2   1338 0.03620000   1.008000   ; qtot 2.856200
 1339         HC     87    LYS    HB3   1339 0.03620000   1.008000   ; qtot 2.892400
 1340         C8     87    LYS     CG   1340 0.01870000  12.010000   ; qtot 2.911100
 1341         HC     87    LYS    HG2   1341 0.01030000   1.008000   ; qtot 2.921400
 1342         HC     87    LYS    HG3   1342 0.01030000   1.008000   ; qtot 2.931700
 1343         C8     87    LYS     CD   1343 -0.04790000  12.010000   ; qtot 2.883800
 1344         HC     87    LYS    HD2   1344 0.06210000   1.008000   ; qtot 2.945900
 1345         HC     87    LYS    HD3   1345 0.06210000   1.008000   ; qtot 3.008000
 1346         C8     87    LYS     CE   1346 -0.01430000  12.010000   ; qtot 2.993700
 1347         HP     87    LYS    HE2   1347 0.11350000   1.008000   ; qtot 3.107200
 1348         HP     87    LYS    HE3   1348 0.11350000   1.008000   ; qtot 3.220700
 1349         N3     87    LYS     NZ   1349 -0.38540000  14.010000   ; qtot 2.835300
 1350          H     87    LYS    HZ1   1350 0.34000000   1.008000   ; qtot 3.175300
 1351          H     87    LYS    HZ2   1351 0.34000000   1.008000   ; qtot 3.515300
 1352          H     87    LYS    HZ3   1352 0.34000000   1.008000   ; qtot 3.855300
 1353          C     87    LYS      C   1353 0.73410000  12.010000   ; qtot 4.589400
 1354          O     87    LYS      O   1354 -0.58940000  16.000000   ; qtot 4.000000
; residue   88 SER rtp SER q -0.0
 1355          N     88    SER      N   1355 -0.41570000  14.010000   ; qtot 3.584300
 1356          H     88    SER      H   1356 0.27190000   1.008000   ; qtot 3.856200
 1357         CX     88    SER     CA   1357 -0.02490000  12.010000   ; qtot 3.831300
 1358         H1     88    SER     HA   1358 0.08430000   1.008000   ; qtot 3.915600
 1359         2C     88    SER     CB   1359 0.21170000  12.010000   ; qtot 4.127300
 1360         H1     88    SER    HB2   1360 0.03520000   1.008000   ; qtot 4.162500
 1361         H1     88    SER    HB3   1361 0.03520000   1.008000   ; qtot 4.197700
 1362         OH     88    SER     OG   1362 -0.65460000  16.000000   ; qtot 3.543100
 1363         HO     88    SER     HG   1363 0.42750000   1.008000   ; qtot 3.970600
 1364          C     88    SER      C   1364 0.59730000  12.010000   ; qtot 4.567900
 1365          O     88    SER      O   1365 -0.56790000  16.000000   ; qtot 4.000000
; residue   89 THR rtp THR q 0.0
 1366          N     89    THR      N   1366 -0.41570000  14.010000   ; qtot 3.584300
 1367          H     89    THR      H   1367 0.27190000   1.008000   ; qtot 3.856200
 1368         CX     89    THR     CA   1368 -0.03890000  12.010000   ; qtot 3.817300
 1369         H1     89    THR     HA   1369 0.10070000   1.008000   ; qtot 3.918000
 1370         3C     89    THR     CB   1370 0.36540000  12.010000   ; qtot 4.283400
 1371         H1     89    THR     HB   1371 0.00430000   1.008000   ; qtot 4.287700
 1372         CT     89    THR    CG2   1372 -0.24380000  12.010000   ; qtot 4.043900
 1373         HC     89    THR   HG21   1373 0.06420000   1.008000   ; qtot 4.108100
 1374         HC     89    THR   HG22   1374 0.06420000   1.008000   ; qtot 4.172300
 1375         HC     89    THR   HG23   1375 0.06420000   1.008000   ; qtot 4.236500
 1376         OH     89    THR    OG1   1376 -0.67610000  16.000000   ; qtot 3.560400
 1377         HO     89    THR    HG1   1377 0.41020000   1.008000   ; qtot 3.970600
 1378          C     89    THR      C   1378 0.59730000  12.010000   ; qtot 4.567900
 1379          O     89    THR      O   1379 -0.56790000  16.000000   ; qtot 4.000000
; residue   90 TYR rtp TYR q -0.0
 1380          N     90    TYR      N   1380 -0.41570000  14.010000   ; qtot 3.584300
 1381          H     90    TYR      H   1381 0.27190000   1.008000   ; qtot 3.856200
 1382         CX     90    TYR     CA   1382 -0.00140000  12.010000   ; qtot 3.854800
 1383         H1     90    TYR     HA   1383 0.08760000   1.008000   ; qtot 3.942400
 1384         CT     90    TYR     CB   1384 -0.01520000  12.010000   ; qtot 3.927200
 1385         HC     90    TYR    HB2   1385 0.02950000   1.008000   ; qtot 3.956700
 1386         HC     90    TYR    HB3   1386 0.02950000   1.008000   ; qtot 3.986200
 1387         CA     90    TYR     CG   1387 -0.00110000  12.010000   ; qtot 3.985100
 1388         CA     90    TYR    CD1   1388 -0.19060000  12.010000   ; qtot 3.794500
 1389         HA     90    TYR    HD1   1389 0.16990000   1.008000   ; qtot 3.964400
 1390         CA     90    TYR    CE1   1390 -0.23410000  12.010000   ; qtot 3.730300
 1391         HA     90    TYR    HE1   1391 0.16560000   1.008000   ; qtot 3.895900
 1392          C     90    TYR     CZ   1392 0.32260000  12.010000   ; qtot 4.218500
 1393         OH     90    TYR     OH   1393 -0.55790000  16.000000   ; qtot 3.660600
 1394         HO     90    TYR     HH   1394 0.39920000   1.008000   ; qtot 4.059800
 1395         CA     90    TYR    CE2   1395 -0.23410000  12.010000   ; qtot 3.825700
 1396         HA     90    TYR    HE2   1396 0.16560000   1.008000   ; qtot 3.991300
 1397         CA     90    TYR    CD2   1397 -0.19060000  12.010000   ; qtot 3.800700
 1398         HA     90    TYR    HD2   1398 0.16990000   1.008000   ; qtot 3.970600
 1399          C     90    TYR      C   1399 0.59730000  12.010000   ; qtot 4.567900
 1400          O     90    TYR      O   1400 -0.56790000  16.000000   ; qtot 4.000000
; residue   91 GLU rtp GLU q -1.0
 1401          N     91    GLU      N   1401 -0.51630000  14.010000   ; qtot 3.483700
 1402          H     91    GLU      H   1402 0.29360000   1.008000   ; qtot 3.777300
 1403         CX     91    GLU     CA   1403 0.03970000  12.010000   ; qtot 3.817000
 1404         H1     91    GLU     HA   1404 0.11050000   1.008000   ; qtot 3.927500
 1405         2C     91    GLU     CB   1405 0.05600000  12.010000   ; qtot 3.983500
 1406         HC     91    GLU    HB2   1406 -0.01730000   1.008000   ; qtot 3.966200
 1407         HC     91    GLU    HB3   1407 -0.01730000   1.008000   ; qtot 3.948900
 1408         2C     91    GLU     CG   1408 0.01360000  12.010000   ; qtot 3.962500
 1409         HC     91    GLU    HG2   1409 -0.04250000   1.008000   ; qtot 3.920000
 1410         HC     91    GLU    HG3   1410 -0.04250000   1.008000   ; qtot 3.877500
 1411         CO     91    GLU     CD   1411 0.80540000  12.010000   ; qtot 4.682900
 1412         O2     91    GLU    OE1   1412 -0.81880000  16.000000   ; qtot 3.864100
 1413         O2     91    GLU    OE2   1413 -0.81880000  16.000000   ; qtot 3.045300
 1414          C     91    GLU      C   1414 0.53660000  12.010000   ; qtot 3.581900
 1415          O     91    GLU      O   1415 -0.58190000  16.000000   ; qtot 3.000000
; residue   92 SER rtp SER q -0.0
 1416          N     92    SER      N   1416 -0.41570000  14.010000   ; qtot 2.584300
 1417          H     92    SER      H   1417 0.27190000   1.008000   ; qtot 2.856200
 1418         CX     92    SER     CA   1418 -0.02490000  12.010000   ; qtot 2.831300
 1419         H1     92    SER     HA   1419 0.08430000   1.008000   ; qtot 2.915600
 1420         2C     92    SER     CB   1420 0.21170000  12.010000   ; qtot 3.127300
 1421         H1     92    SER    HB2   1421 0.03520000   1.008000   ; qtot 3.162500
 1422         H1     92    SER    HB3   1422 0.03520000   1.008000   ; qtot 3.197700
 1423         OH     92    SER     OG   1423 -0.65460000  16.000000   ; qtot 2.543100
 1424         HO     92    SER     HG   1424 0.42750000   1.008000   ; qtot 2.970600
 1425          C     92    SER      C   1425 0.59730000  12.010000   ; qtot 3.567900
 1426          O     92    SER      O   1426 -0.56790000  16.000000   ; qtot 3.000000
; residue   93 ASN rtp ASN q 0.0
 1427          N     93    ASN      N   1427 -0.41570000  14.010000   ; qtot 2.584300
 1428          H     93    ASN      H   1428 0.27190000   1.008000   ; qtot 2.856200
 1429         CX     93    ASN     CA   1429 0.01430000  12.010000   ; qtot 2.870500
 1430         H1     93    ASN     HA   1430 0.10480000   1.008000   ; qtot 2.975300
 1431         2C     93    ASN     CB   1431 -0.20410000  12.010000   ; qtot 2.771200
 1432         HC     93    ASN    HB2   1432 0.07970000   1.008000   ; qtot 2.850900
 1433         HC     93    ASN    HB3   1433 0.07970000   1.008000   ; qtot 2.930600
 1434          C     93    ASN     CG   1434 0.71300000  12.010000   ; qtot 3.643600
 1435          O     93    ASN    OD1   1435 -0.59310000  16.000000   ; qtot 3.050500
 1436          N     93    ASN    ND2   1436 -0.91910000  14.010000   ; qtot 2.131400
 1437          H     93    ASN   HD21   1437 0.41960000   1.008000   ; qtot 2.551000
 1438          H     93    ASN   HD22   1438 0.41960000   1.008000   ; qtot 2.970600
 1439          C     93    ASN      C   1439 0.59730000  12.010000   ; qtot 3.567900
 1440          O     93    ASN      O   1440 -0.56790000  16.000000   ; qtot 3.000000
; residue   94 THR rtp THR q 0.0
 1441          N     94    THR      N   1441 -0.41570000  14.010000   ; qtot 2.584300
 1442          H     94    THR      H   1442 0.27190000   1.008000   ; qtot 2.856200
 1443         CX     94    THR     CA   1443 -0.03890000  12.010000   ; qtot 2.817300
 1444         H1     94    THR     HA   1444 0.10070000   1.008000   ; qtot 2.918000
 1445         3C     94    THR     CB   1445 0.36540000  12.010000   ; qtot 3.283400
 1446         H1     94    THR     HB   1446 0.00430000   1.008000   ; qtot 3.287700
 1447         CT     94    THR    CG2   1447 -0.24380000  12.010000   ; qtot 3.043900
 1448         HC     94    THR   HG21   1448 0.06420000   1.008000   ; qtot 3.108100
 1449         HC     94    THR   HG22   1449 0.06420000   1.008000   ; qtot 3.172300
 1450         HC     94    THR   HG23   1450 0.06420000   1.008000   ; qtot 3.236500
 1451         OH     94    THR    OG1   1451 -0.67610000  16.000000   ; qtot 2.560400
 1452         HO     94    THR    HG1   1452 0.41020000   1.008000   ; qtot 2.970600
 1453          C     94    THR      C   1453 0.59730000  12.010000   ; qtot 3.567900
 1454          O     94    THR      O   1454 -0.56790000  16.000000   ; qtot 3.000000
; residue   95 LYS rtp LYS q 1.0
 1455          N     95    LYS      N   1455 -0.34790000  14.010000   ; qtot 2.652100
 1456          H     95    LYS      H   1456 0.27470000   1.008000   ; qtot 2.926800
 1457         CX     95    LYS     CA   1457 -0.24000000  12.010000   ; qtot 2.686800
 1458         H1     95    LYS     HA   1458 0.14260000   1.008000   ; qtot 2.829400
 1459         C8     95    LYS     CB   1459 -0.00940000  12.010000   ; qtot 2.820000
 1460         HC     95    LYS    HB2   1460 0.03620000   1.008000   ; qtot 2.856200
 1461         HC     95    LYS    HB3   1461 0.03620000   1.008000   ; qtot 2.892400
 1462         C8     95    LYS     CG   1462 0.01870000  12.010000   ; qtot 2.911100
 1463         HC     95    LYS    HG2   1463 0.01030000   1.008000   ; qtot 2.921400
 1464         HC     95    LYS    HG3   1464 0.01030000   1.008000   ; qtot 2.931700
 1465         C8     95    LYS     CD   1465 -0.04790000  12.010000   ; qtot 2.883800
 1466         HC     95    LYS    HD2   1466 0.06210000   1.008000   ; qtot 2.945900
 1467         HC     95    LYS    HD3   1467 0.06210000   1.008000   ; qtot 3.008000
 1468         C8     95    LYS     CE   1468 -0.01430000  12.010000   ; qtot 2.993700
 1469         HP     95    LYS    HE2   1469 0.11350000   1.008000   ; qtot 3.107200
 1470         HP     95    LYS    HE3   1470 0.11350000   1.008000   ; qtot 3.220700
 1471         N3     95    LYS     NZ   1471 -0.38540000  14.010000   ; qtot 2.835300
 1472          H     95    LYS    HZ1   1472 0.34000000   1.008000   ; qtot 3.175300
 1473          H     95    LYS    HZ2   1473 0.34000000   1.008000   ; qtot 3.515300
 1474          H     95    LYS    HZ3   1474 0.34000000   1.008000   ; qtot 3.855300
 1475          C     95    LYS      C   1475 0.73410000  12.010000   ; qtot 4.589400
 1476          O     95    LYS      O   1476 -0.58940000  16.000000   ; qtot 4.000000
; residue   96 GLN rtp GLN q -0.0
 1477          N     96    GLN      N   1477 -0.41570000  14.010000   ; qtot 3.584300
 1478          H     96    GLN      H   1478 0.27190000   1.008000   ; qtot 3.856200
 1479         CX     96    GLN     CA   1479 -0.00310000  12.010000   ; qtot 3.853100
 1480         H1     96    GLN     HA   1480 0.08500000   1.008000   ; qtot 3.938100
 1481         2C     96    GLN     CB   1481 -0.00360000  12.010000   ; qtot 3.934500
 1482         HC     96    GLN    HB2   1482 0.01710000   1.008000   ; qtot 3.951600
 1483         HC     96    GLN    HB3   1483 0.01710000   1.008000   ; qtot 3.968700
 1484         2C     96    GLN     CG   1484 -0.06450000  12.010000   ; qtot 3.904200
 1485         HC     96    GLN    HG2   1485 0.03520000   1.008000   ; qtot 3.939400
 1486         HC     96    GLN    HG3   1486 0.03520000   1.008000   ; qtot 3.974600
 1487          C     96    GLN     CD   1487 0.69510000  12.010000   ; qtot 4.669700
 1488          O     96    GLN    OE1   1488 -0.60860000  16.000000   ; qtot 4.061100
 1489          N     96    GLN    NE2   1489 -0.94070000  14.010000   ; qtot 3.120400
 1490          H     96    GLN   HE21   1490 0.42510000   1.008000   ; qtot 3.545500
 1491          H     96    GLN   HE22   1491 0.42510000   1.008000   ; qtot 3.970600
 1492          C     96    GLN      C   1492 0.59730000  12.010000   ; qtot 4.567900
 1493          O     96    GLN      O   1493 -0.56790000  16.000000   ; qtot 4.000000
; residue   97 LEU rtp LEU q -0.0
 1494          N     97    LEU      N   1494 -0.41570000  14.010000   ; qtot 3.584300
 1495          H     97    LEU      H   1495 0.27190000   1.008000   ; qtot 3.856200
 1496         CX     97    LEU     CA   1496 -0.05180000  12.010000   ; qtot 3.804400
 1497         H1     97    LEU     HA   1497 0.09220000   1.008000   ; qtot 3.896600
 1498         2C     97    LEU     CB   1498 -0.11020000  12.010000   ; qtot 3.786400
 1499         HC     97    LEU    HB2   1499 0.04570000   1.008000   ; qtot 3.832100
 1500         HC     97    LEU    HB3   1500 0.04570000   1.008000   ; qtot 3.877800
 1501         3C     97    LEU     CG   1501 0.35310000  12.010000   ; qtot 4.230900
 1502         HC     97    LEU     HG   1502 -0.03610000   1.008000   ; qtot 4.194800
 1503         CT     97    LEU    CD1   1503 -0.41210000  12.010000   ; qtot 3.782700
 1504         HC     97    LEU   HD11   1504 0.10000000   1.008000   ; qtot 3.882700
 1505         HC     97    LEU   HD12   1505 0.10000000   1.008000   ; qtot 3.982700
 1506         HC     97    LEU   HD13   1506 0.10000000   1.008000   ; qtot 4.082700
 1507         CT     97    LEU    CD2   1507 -0.41210000  12.010000   ; qtot 3.670600
 1508         HC     97    LEU   HD21   1508 0.10000000   1.008000   ; qtot 3.770600
 1509         HC     97    LEU   HD22   1509 0.10000000   1.008000   ; qtot 3.870600
 1510         HC     97    LEU   HD23   1510 0.10000000   1.008000   ; qtot 3.970600
 1511          C     97    LEU      C   1511 0.59730000  12.010000   ; qtot 4.567900
 1512          O     97    LEU      O   1512 -0.56790000  16.000000   ; qtot 4.000000
; residue   98 SER rtp SER q -0.0
 1513          N     98    SER      N   1513 -0.41570000  14.010000   ; qtot 3.584300
 1514          H     98    SER      H   1514 0.27190000   1.008000   ; qtot 3.856200
 1515         CX     98    SER     CA   1515 -0.02490000  12.010000   ; qtot 3.831300
 1516         H1     98    SER     HA   1516 0.08430000   1.008000   ; qtot 3.915600
 1517         2C     98    SER     CB   1517 0.21170000  12.010000   ; qtot 4.127300
 1518         H1     98    SER    HB2   1518 0.03520000   1.008000   ; qtot 4.162500
 1519         H1     98    SER    HB3   1519 0.03520000   1.008000   ; qtot 4.197700
 1520         OH     98    SER     OG   1520 -0.65460000  16.000000   ; qtot 3.543100
 1521         HO     98    SER     HG   1521 0.42750000   1.008000   ; qtot 3.970600
 1522          C     98    SER      C   1522 0.59730000  12.010000   ; qtot 4.567900
 1523          O     98    SER      O   1523 -0.56790000  16.000000   ; qtot 4.000000
; residue   99 TYR rtp TYR q -0.0
 1524          N     99    TYR      N   1524 -0.41570000  14.010000   ; qtot 3.584300
 1525          H     99    TYR      H   1525 0.27190000   1.008000   ; qtot 3.856200
 1526         CX     99    TYR     CA   1526 -0.00140000  12.010000   ; qtot 3.854800
 1527         H1     99    TYR     HA   1527 0.08760000   1.008000   ; qtot 3.942400
 1528         CT     99    TYR     CB   1528 -0.01520000  12.010000   ; qtot 3.927200
 1529         HC     99    TYR    HB2   1529 0.02950000   1.008000   ; qtot 3.956700
 1530         HC     99    TYR    HB3   1530 0.02950000   1.008000   ; qtot 3.986200
 1531         CA     99    TYR     CG   1531 -0.00110000  12.010000   ; qtot 3.985100
 1532         CA     99    TYR    CD1   1532 -0.19060000  12.010000   ; qtot 3.794500
 1533         HA     99    TYR    HD1   1533 0.16990000   1.008000   ; qtot 3.964400
 1534         CA     99    TYR    CE1   1534 -0.23410000  12.010000   ; qtot 3.730300
 1535         HA     99    TYR    HE1   1535 0.16560000   1.008000   ; qtot 3.895900
 1536          C     99    TYR     CZ   1536 0.32260000  12.010000   ; qtot 4.218500
 1537         OH     99    TYR     OH   1537 -0.55790000  16.000000   ; qtot 3.660600
 1538         HO     99    TYR     HH   1538 0.39920000   1.008000   ; qtot 4.059800
 1539         CA     99    TYR    CE2   1539 -0.23410000  12.010000   ; qtot 3.825700
 1540         HA     99    TYR    HE2   1540 0.16560000   1.008000   ; qtot 3.991300
 1541         CA     99    TYR    CD2   1541 -0.19060000  12.010000   ; qtot 3.800700
 1542         HA     99    TYR    HD2   1542 0.16990000   1.008000   ; qtot 3.970600
 1543          C     99    TYR      C   1543 0.59730000  12.010000   ; qtot 4.567900
 1544          O     99    TYR      O   1544 -0.56790000  16.000000   ; qtot 4.000000
; residue  100 ASP rtp ASP q -1.0
 1545          N    100    ASP      N   1545 -0.51630000  14.010000   ; qtot 3.483700
 1546          H    100    ASP      H   1546 0.29360000   1.008000   ; qtot 3.777300
 1547         CX    100    ASP     CA   1547 0.03810000  12.010000   ; qtot 3.815400
 1548         H1    100    ASP     HA   1548 0.08800000   1.008000   ; qtot 3.903400
 1549         2C    100    ASP     CB   1549 -0.03030000  12.010000   ; qtot 3.873100
 1550         HC    100    ASP    HB2   1550 -0.01220000   1.008000   ; qtot 3.860900
 1551         HC    100    ASP    HB3   1551 -0.01220000   1.008000   ; qtot 3.848700
 1552         CO    100    ASP     CG   1552 0.79940000  12.010000   ; qtot 4.648100
 1553         O2    100    ASP    OD1   1553 -0.80140000  16.000000   ; qtot 3.846700
 1554         O2    100    ASP    OD2   1554 -0.80140000  16.000000   ; qtot 3.045300
 1555          C    100    ASP      C   1555 0.53660000  12.010000   ; qtot 3.581900
 1556          O    100    ASP      O   1556 -0.58190000  16.000000   ; qtot 3.000000
; residue  101 GLU rtp GLU q -1.0
 1557          N    101    GLU      N   1557 -0.51630000  14.010000   ; qtot 2.483700
 1558          H    101    GLU      H   1558 0.29360000   1.008000   ; qtot 2.777300
 1559         CX    101    GLU     CA   1559 0.03970000  12.010000   ; qtot 2.817000
 1560         H1    101    GLU     HA   1560 0.11050000   1.008000   ; qtot 2.927500
 1561         2C    101    GLU     CB   1561 0.05600000  12.010000   ; qtot 2.983500
 1562         HC    101    GLU    HB2   1562 -0.01730000   1.008000   ; qtot 2.966200
 1563         HC    101    GLU    HB3   1563 -0.01730000   1.008000   ; qtot 2.948900
 1564         2C    101    GLU     CG   1564 0.01360000  12.010000   ; qtot 2.962500
 1565         HC    101    GLU    HG2   1565 -0.04250000   1.008000   ; qtot 2.920000
 1566         HC    101    GLU    HG3   1566 -0.04250000   1.008000   ; qtot 2.877500
 1567         CO    101    GLU     CD   1567 0.80540000  12.010000   ; qtot 3.682900
 1568         O2    101    GLU    OE1   1568 -0.81880000  16.000000   ; qtot 2.864100
 1569         O2    101    GLU    OE2   1569 -0.81880000  16.000000   ; qtot 2.045300
 1570          C    101    GLU      C   1570 0.53660000  12.010000   ; qtot 2.581900
 1571          O    101    GLU      O   1571 -0.58190000  16.000000   ; qtot 2.000000
; residue  102 VAL rtp VAL q -0.0
 1572          N    102    VAL      N   1572 -0.41570000  14.010000   ; qtot 1.584300
 1573          H    102    VAL      H   1573 0.27190000   1.008000   ; qtot 1.856200
 1574         CX    102    VAL     CA   1574 -0.08750000  12.010000   ; qtot 1.768700
 1575         H1    102    VAL     HA   1575 0.09690000   1.008000   ; qtot 1.865600
 1576         3C    102    VAL     CB   1576 0.29850000  12.010000   ; qtot 2.164100
 1577         HC    102    VAL     HB   1577 -0.02970000   1.008000   ; qtot 2.134400
 1578         CT    102    VAL    CG1   1578 -0.31920000  12.010000   ; qtot 1.815200
 1579         HC    102    VAL   HG11   1579 0.07910000   1.008000   ; qtot 1.894300
 1580         HC    102    VAL   HG12   1580 0.07910000   1.008000   ; qtot 1.973400
 1581         HC    102    VAL   HG13   1581 0.07910000   1.008000   ; qtot 2.052500
 1582         CT    102    VAL    CG2   1582 -0.31920000  12.010000   ; qtot 1.733300
 1583         HC    102    VAL   HG21   1583 0.07910000   1.008000   ; qtot 1.812400
 1584         HC    102    VAL   HG22   1584 0.07910000   1.008000   ; qtot 1.891500
 1585         HC    102    VAL   HG23   1585 0.07910000   1.008000   ; qtot 1.970600
 1586          C    102    VAL      C   1586 0.59730000  12.010000   ; qtot 2.567900
 1587          O    102    VAL      O   1587 -0.56790000  16.000000   ; qtot 2.000000
; residue  103 VAL rtp VAL q -0.0
 1588          N    103    VAL      N   1588 -0.41570000  14.010000   ; qtot 1.584300
 1589          H    103    VAL      H   1589 0.27190000   1.008000   ; qtot 1.856200
 1590         CX    103    VAL     CA   1590 -0.08750000  12.010000   ; qtot 1.768700
 1591         H1    103    VAL     HA   1591 0.09690000   1.008000   ; qtot 1.865600
 1592         3C    103    VAL     CB   1592 0.29850000  12.010000   ; qtot 2.164100
 1593         HC    103    VAL     HB   1593 -0.02970000   1.008000   ; qtot 2.134400
 1594         CT    103    VAL    CG1   1594 -0.31920000  12.010000   ; qtot 1.815200
 1595         HC    103    VAL   HG11   1595 0.07910000   1.008000   ; qtot 1.894300
 1596         HC    103    VAL   HG12   1596 0.07910000   1.008000   ; qtot 1.973400
 1597         HC    103    VAL   HG13   1597 0.07910000   1.008000   ; qtot 2.052500
 1598         CT    103    VAL    CG2   1598 -0.31920000  12.010000   ; qtot 1.733300
 1599         HC    103    VAL   HG21   1599 0.07910000   1.008000   ; qtot 1.812400
 1600         HC    103    VAL   HG22   1600 0.07910000   1.008000   ; qtot 1.891500
 1601         HC    103    VAL   HG23   1601 0.07910000   1.008000   ; qtot 1.970600
 1602          C    103    VAL      C   1602 0.59730000  12.010000   ; qtot 2.567900
 1603          O    103    VAL      O   1603 -0.56790000  16.000000   ; qtot 2.000000
; residue  104 ASN rtp ASN q 0.0
 1604          N    104    ASN      N   1604 -0.41570000  14.010000   ; qtot 1.584300
 1605          H    104    ASN      H   1605 0.27190000   1.008000   ; qtot 1.856200
 1606         CX    104    ASN     CA   1606 0.01430000  12.010000   ; qtot 1.870500
 1607         H1    104    ASN     HA   1607 0.10480000   1.008000   ; qtot 1.975300
 1608         2C    104    ASN     CB   1608 -0.20410000  12.010000   ; qtot 1.771200
 1609         HC    104    ASN    HB2   1609 0.07970000   1.008000   ; qtot 1.850900
 1610         HC    104    ASN    HB3   1610 0.07970000   1.008000   ; qtot 1.930600
 1611          C    104    ASN     CG   1611 0.71300000  12.010000   ; qtot 2.643600
 1612          O    104    ASN    OD1   1612 -0.59310000  16.000000   ; qtot 2.050500
 1613          N    104    ASN    ND2   1613 -0.91910000  14.010000   ; qtot 1.131400
 1614          H    104    ASN   HD21   1614 0.41960000   1.008000   ; qtot 1.551000
 1615          H    104    ASN   HD22   1615 0.41960000   1.008000   ; qtot 1.970600
 1616          C    104    ASN      C   1616 0.59730000  12.010000   ; qtot 2.567900
 1617          O    104    ASN      O   1617 -0.56790000  16.000000   ; qtot 2.000000
; residue  105 GLN rtp GLN q -0.0
 1618          N    105    GLN      N   1618 -0.41570000  14.010000   ; qtot 1.584300
 1619          H    105    GLN      H   1619 0.27190000   1.008000   ; qtot 1.856200
 1620         CX    105    GLN     CA   1620 -0.00310000  12.010000   ; qtot 1.853100
 1621         H1    105    GLN     HA   1621 0.08500000   1.008000   ; qtot 1.938100
 1622         2C    105    GLN     CB   1622 -0.00360000  12.010000   ; qtot 1.934500
 1623         HC    105    GLN    HB2   1623 0.01710000   1.008000   ; qtot 1.951600
 1624         HC    105    GLN    HB3   1624 0.01710000   1.008000   ; qtot 1.968700
 1625         2C    105    GLN     CG   1625 -0.06450000  12.010000   ; qtot 1.904200
 1626         HC    105    GLN    HG2   1626 0.03520000   1.008000   ; qtot 1.939400
 1627         HC    105    GLN    HG3   1627 0.03520000   1.008000   ; qtot 1.974600
 1628          C    105    GLN     CD   1628 0.69510000  12.010000   ; qtot 2.669700
 1629          O    105    GLN    OE1   1629 -0.60860000  16.000000   ; qtot 2.061100
 1630          N    105    GLN    NE2   1630 -0.94070000  14.010000   ; qtot 1.120400
 1631          H    105    GLN   HE21   1631 0.42510000   1.008000   ; qtot 1.545500
 1632          H    105    GLN   HE22   1632 0.42510000   1.008000   ; qtot 1.970600
 1633          C    105    GLN      C   1633 0.59730000  12.010000   ; qtot 2.567900
 1634          O    105    GLN      O   1634 -0.56790000  16.000000   ; qtot 2.000000
; residue  106 SER rtp SER q -0.0
 1635          N    106    SER      N   1635 -0.41570000  14.010000   ; qtot 1.584300
 1636          H    106    SER      H   1636 0.27190000   1.008000   ; qtot 1.856200
 1637         CX    106    SER     CA   1637 -0.02490000  12.010000   ; qtot 1.831300
 1638         H1    106    SER     HA   1638 0.08430000   1.008000   ; qtot 1.915600
 1639         2C    106    SER     CB   1639 0.21170000  12.010000   ; qtot 2.127300
 1640         H1    106    SER    HB2   1640 0.03520000   1.008000   ; qtot 2.162500
 1641         H1    106    SER    HB3   1641 0.03520000   1.008000   ; qtot 2.197700
 1642         OH    106    SER     OG   1642 -0.65460000  16.000000   ; qtot 1.543100
 1643         HO    106    SER     HG   1643 0.42750000   1.008000   ; qtot 1.970600
 1644          C    106    SER      C   1644 0.59730000  12.010000   ; qtot 2.567900
 1645          O    106    SER      O   1645 -0.56790000  16.000000   ; qtot 2.000000
; residue  107 SER rtp SER q -0.0
 1646          N    107    SER      N   1646 -0.41570000  14.010000   ; qtot 1.584300
 1647          H    107    SER      H   1647 0.27190000   1.008000   ; qtot 1.856200
 1648         CX    107    SER     CA   1648 -0.02490000  12.010000   ; qtot 1.831300
 1649         H1    107    SER     HA   1649 0.08430000   1.008000   ; qtot 1.915600
 1650         2C    107    SER     CB   1650 0.21170000  12.010000   ; qtot 2.127300
 1651         H1    107    SER    HB2   1651 0.03520000   1.008000   ; qtot 2.162500
 1652         H1    107    SER    HB3   1652 0.03520000   1.008000   ; qtot 2.197700
 1653         OH    107    SER     OG   1653 -0.65460000  16.000000   ; qtot 1.543100
 1654         HO    107    SER     HG   1654 0.42750000   1.008000   ; qtot 1.970600
 1655          C    107    SER      C   1655 0.59730000  12.010000   ; qtot 2.567900
 1656          O    107    SER      O   1656 -0.56790000  16.000000   ; qtot 2.000000
; residue  108 PRO rtp PRO q 0.0
 1657          N    108    PRO      N   1657 -0.25480000  14.010000   ; qtot 1.745200
 1658         CT    108    PRO     CD   1658 0.01920000  12.010000   ; qtot 1.764400
 1659         H1    108    PRO    HD2   1659 0.03910000   1.008000   ; qtot 1.803500
 1660         H1    108    PRO    HD3   1660 0.03910000   1.008000   ; qtot 1.842600
 1661         CT    108    PRO     CG   1661 0.01890000  12.010000   ; qtot 1.861500
 1662         HC    108    PRO    HG2   1662 0.02130000   1.008000   ; qtot 1.882800
 1663         HC    108    PRO    HG3   1663 0.02130000   1.008000   ; qtot 1.904100
 1664         CT    108    PRO     CB   1664 -0.00700000  12.010000   ; qtot 1.897100
 1665         HC    108    PRO    HB2   1665 0.02530000   1.008000   ; qtot 1.922400
 1666         HC    108    PRO    HB3   1666 0.02530000   1.008000   ; qtot 1.947700
 1667         CX    108    PRO     CA   1667 -0.02660000  12.010000   ; qtot 1.921100
 1668         H1    108    PRO     HA   1668 0.06410000   1.008000   ; qtot 1.985200
 1669          C    108    PRO      C   1669 0.58960000  12.010000   ; qtot 2.574800
 1670          O    108    PRO      O   1670 -0.57480000  16.000000   ; qtot 2.000000
; residue  109 SER rtp SER q -0.0
 1671          N    109    SER      N   1671 -0.41570000  14.010000   ; qtot 1.584300
 1672          H    109    SER      H   1672 0.27190000   1.008000   ; qtot 1.856200
 1673         CX    109    SER     CA   1673 -0.02490000  12.010000   ; qtot 1.831300
 1674         H1    109    SER     HA   1674 0.08430000   1.008000   ; qtot 1.915600
 1675         2C    109    SER     CB   1675 0.21170000  12.010000   ; qtot 2.127300
 1676         H1    109    SER    HB2   1676 0.03520000   1.008000   ; qtot 2.162500
 1677         H1    109    SER    HB3   1677 0.03520000   1.008000   ; qtot 2.197700
 1678         OH    109    SER     OG   1678 -0.65460000  16.000000   ; qtot 1.543100
 1679         HO    109    SER     HG   1679 0.42750000   1.008000   ; qtot 1.970600
 1680          C    109    SER      C   1680 0.59730000  12.010000   ; qtot 2.567900
 1681          O    109    SER      O   1681 -0.56790000  16.000000   ; qtot 2.000000
; residue  110 ASN rtp ASN q 0.0
 1682          N    110    ASN      N   1682 -0.41570000  14.010000   ; qtot 1.584300
 1683          H    110    ASN      H   1683 0.27190000   1.008000   ; qtot 1.856200
 1684         CX    110    ASN     CA   1684 0.01430000  12.010000   ; qtot 1.870500
 1685         H1    110    ASN     HA   1685 0.10480000   1.008000   ; qtot 1.975300
 1686         2C    110    ASN     CB   1686 -0.20410000  12.010000   ; qtot 1.771200
 1687         HC    110    ASN    HB2   1687 0.07970000   1.008000   ; qtot 1.850900
 1688         HC    110    ASN    HB3   1688 0.07970000   1.008000   ; qtot 1.930600
 1689          C    110    ASN     CG   1689 0.71300000  12.010000   ; qtot 2.643600
 1690          O    110    ASN    OD1   1690 -0.59310000  16.000000   ; qtot 2.050500
 1691          N    110    ASN    ND2   1691 -0.91910000  14.010000   ; qtot 1.131400
 1692          H    110    ASN   HD21   1692 0.41960000   1.008000   ; qtot 1.551000
 1693          H    110    ASN   HD22   1693 0.41960000   1.008000   ; qtot 1.970600
 1694          C    110    ASN      C   1694 0.59730000  12.010000   ; qtot 2.567900
 1695          O    110    ASN      O   1695 -0.56790000  16.000000   ; qtot 2.000000
; residue  111 CYS rtp CYS q -0.0
 1696          N    111    CYS      N   1696 -0.41570000  14.010000   ; qtot 1.584300
 1697          H    111    CYS      H   1697 0.27190000   1.008000   ; qtot 1.856200
 1698         CX    111    CYS     CA   1698 0.02130000  12.010000   ; qtot 1.877500
 1699         H1    111    CYS     HA   1699 0.11240000   1.008000   ; qtot 1.989900
 1700         2C    111    CYS     CB   1700 -0.12310000  12.010000   ; qtot 1.866800
 1701         H1    111    CYS    HB2   1701 0.11120000   1.008000   ; qtot 1.978000
 1702         H1    111    CYS    HB3   1702 0.11120000   1.008000   ; qtot 2.089200
 1703         SH    111    CYS     SG   1703 -0.31190000  32.060000   ; qtot 1.777300
 1704         HS    111    CYS     HG   1704 0.19330000   1.008000   ; qtot 1.970600
 1705          C    111    CYS      C   1705 0.59730000  12.010000   ; qtot 2.567900
 1706          O    111    CYS      O   1706 -0.56790000  16.000000   ; qtot 2.000000
; residue  112 THR rtp THR q 0.0
 1707          N    112    THR      N   1707 -0.41570000  14.010000   ; qtot 1.584300
 1708          H    112    THR      H   1708 0.27190000   1.008000   ; qtot 1.856200
 1709         CX    112    THR     CA   1709 -0.03890000  12.010000   ; qtot 1.817300
 1710         H1    112    THR     HA   1710 0.10070000   1.008000   ; qtot 1.918000
 1711         3C    112    THR     CB   1711 0.36540000  12.010000   ; qtot 2.283400
 1712         H1    112    THR     HB   1712 0.00430000   1.008000   ; qtot 2.287700
 1713         CT    112    THR    CG2   1713 -0.24380000  12.010000   ; qtot 2.043900
 1714         HC    112    THR   HG21   1714 0.06420000   1.008000   ; qtot 2.108100
 1715         HC    112    THR   HG22   1715 0.06420000   1.008000   ; qtot 2.172300
 1716         HC    112    THR   HG23   1716 0.06420000   1.008000   ; qtot 2.236500
 1717         OH    112    THR    OG1   1717 -0.67610000  16.000000   ; qtot 1.560400
 1718         HO    112    THR    HG1   1718 0.41020000   1.008000   ; qtot 1.970600
 1719          C    112    THR      C   1719 0.59730000  12.010000   ; qtot 2.567900
 1720          O    112    THR      O   1720 -0.56790000  16.000000   ; qtot 2.000000
; residue  113 VAL rtp VAL q -0.0
 1721          N    113    VAL      N   1721 -0.41570000  14.010000   ; qtot 1.584300
 1722          H    113    VAL      H   1722 0.27190000   1.008000   ; qtot 1.856200
 1723         CX    113    VAL     CA   1723 -0.08750000  12.010000   ; qtot 1.768700
 1724         H1    113    VAL     HA   1724 0.09690000   1.008000   ; qtot 1.865600
 1725         3C    113    VAL     CB   1725 0.29850000  12.010000   ; qtot 2.164100
 1726         HC    113    VAL     HB   1726 -0.02970000   1.008000   ; qtot 2.134400
 1727         CT    113    VAL    CG1   1727 -0.31920000  12.010000   ; qtot 1.815200
 1728         HC    113    VAL   HG11   1728 0.07910000   1.008000   ; qtot 1.894300
 1729         HC    113    VAL   HG12   1729 0.07910000   1.008000   ; qtot 1.973400
 1730         HC    113    VAL   HG13   1730 0.07910000   1.008000   ; qtot 2.052500
 1731         CT    113    VAL    CG2   1731 -0.31920000  12.010000   ; qtot 1.733300
 1732         HC    113    VAL   HG21   1732 0.07910000   1.008000   ; qtot 1.812400
 1733         HC    113    VAL   HG22   1733 0.07910000   1.008000   ; qtot 1.891500
 1734         HC    113    VAL   HG23   1734 0.07910000   1.008000   ; qtot 1.970600
 1735          C    113    VAL      C   1735 0.59730000  12.010000   ; qtot 2.567900
 1736          O    113    VAL      O   1736 -0.56790000  16.000000   ; qtot 2.000000
; residue  114 TYR rtp TYR q -0.0
 1737          N    114    TYR      N   1737 -0.41570000  14.010000   ; qtot 1.584300
 1738          H    114    TYR      H   1738 0.27190000   1.008000   ; qtot 1.856200
 1739         CX    114    TYR     CA   1739 -0.00140000  12.010000   ; qtot 1.854800
 1740         H1    114    TYR     HA   1740 0.08760000   1.008000   ; qtot 1.942400
 1741         CT    114    TYR     CB   1741 -0.01520000  12.010000   ; qtot 1.927200
 1742         HC    114    TYR    HB2   1742 0.02950000   1.008000   ; qtot 1.956700
 1743         HC    114    TYR    HB3   1743 0.02950000   1.008000   ; qtot 1.986200
 1744         CA    114    TYR     CG   1744 -0.00110000  12.010000   ; qtot 1.985100
 1745         CA    114    TYR    CD1   1745 -0.19060000  12.010000   ; qtot 1.794500
 1746         HA    114    TYR    HD1   1746 0.16990000   1.008000   ; qtot 1.964400
 1747         CA    114    TYR    CE1   1747 -0.23410000  12.010000   ; qtot 1.730300
 1748         HA    114    TYR    HE1   1748 0.16560000   1.008000   ; qtot 1.895900
 1749          C    114    TYR     CZ   1749 0.32260000  12.010000   ; qtot 2.218500
 1750         OH    114    TYR     OH   1750 -0.55790000  16.000000   ; qtot 1.660600
 1751         HO    114    TYR     HH   1751 0.39920000   1.008000   ; qtot 2.059800
 1752         CA    114    TYR    CE2   1752 -0.23410000  12.010000   ; qtot 1.825700
 1753         HA    114    TYR    HE2   1753 0.16560000   1.008000   ; qtot 1.991300
 1754         CA    114    TYR    CD2   1754 -0.19060000  12.010000   ; qtot 1.800700
 1755         HA    114    TYR    HD2   1755 0.16990000   1.008000   ; qtot 1.970600
 1756          C    114    TYR      C   1756 0.59730000  12.010000   ; qtot 2.567900
 1757          O    114    TYR      O   1757 -0.56790000  16.000000   ; qtot 2.000000
; residue  115 CYS rtp CYS q -0.0
 1758          N    115    CYS      N   1758 -0.41570000  14.010000   ; qtot 1.584300
 1759          H    115    CYS      H   1759 0.27190000   1.008000   ; qtot 1.856200
 1760         CX    115    CYS     CA   1760 0.02130000  12.010000   ; qtot 1.877500
 1761         H1    115    CYS     HA   1761 0.11240000   1.008000   ; qtot 1.989900
 1762         2C    115    CYS     CB   1762 -0.12310000  12.010000   ; qtot 1.866800
 1763         H1    115    CYS    HB2   1763 0.11120000   1.008000   ; qtot 1.978000
 1764         H1    115    CYS    HB3   1764 0.11120000   1.008000   ; qtot 2.089200
 1765         SH    115    CYS     SG   1765 -0.31190000  32.060000   ; qtot 1.777300
 1766         HS    115    CYS     HG   1766 0.19330000   1.008000   ; qtot 1.970600
 1767          C    115    CYS      C   1767 0.59730000  12.010000   ; qtot 2.567900
 1768          O    115    CYS      O   1768 -0.56790000  16.000000   ; qtot 2.000000
; residue  116 GLY rtp GLY q -0.0
 1769          N    116    GLY      N   1769 -0.41570000  14.010000   ; qtot 1.584300
 1770          H    116    GLY      H   1770 0.27190000   1.008000   ; qtot 1.856200
 1771         CX    116    GLY     CA   1771 -0.02520000  12.010000   ; qtot 1.831000
 1772         H1    116    GLY    HA2   1772 0.06980000   1.008000   ; qtot 1.900800
 1773         H1    116    GLY    HA3   1773 0.06980000   1.008000   ; qtot 1.970600
 1774          C    116    GLY      C   1774 0.59730000  12.010000   ; qtot 2.567900
 1775          O    116    GLY      O   1775 -0.56790000  16.000000   ; qtot 2.000000
; residue  117 GLY rtp GLY q -0.0
 1776          N    117    GLY      N   1776 -0.41570000  14.010000   ; qtot 1.584300
 1777          H    117    GLY      H   1777 0.27190000   1.008000   ; qtot 1.856200
 1778         CX    117    GLY     CA   1778 -0.02520000  12.010000   ; qtot 1.831000
 1779         H1    117    GLY    HA2   1779 0.06980000   1.008000   ; qtot 1.900800
 1780         H1    117    GLY    HA3   1780 0.06980000   1.008000   ; qtot 1.970600
 1781          C    117    GLY      C   1781 0.59730000  12.010000   ; qtot 2.567900
 1782          O    117    GLY      O   1782 -0.56790000  16.000000   ; qtot 2.000000
; residue  118 VAL rtp VAL q -0.0
 1783          N    118    VAL      N   1783 -0.41570000  14.010000   ; qtot 1.584300
 1784          H    118    VAL      H   1784 0.27190000   1.008000   ; qtot 1.856200
 1785         CX    118    VAL     CA   1785 -0.08750000  12.010000   ; qtot 1.768700
 1786         H1    118    VAL     HA   1786 0.09690000   1.008000   ; qtot 1.865600
 1787         3C    118    VAL     CB   1787 0.29850000  12.010000   ; qtot 2.164100
 1788         HC    118    VAL     HB   1788 -0.02970000   1.008000   ; qtot 2.134400
 1789         CT    118    VAL    CG1   1789 -0.31920000  12.010000   ; qtot 1.815200
 1790         HC    118    VAL   HG11   1790 0.07910000   1.008000   ; qtot 1.894300
 1791         HC    118    VAL   HG12   1791 0.07910000   1.008000   ; qtot 1.973400
 1792         HC    118    VAL   HG13   1792 0.07910000   1.008000   ; qtot 2.052500
 1793         CT    118    VAL    CG2   1793 -0.31920000  12.010000   ; qtot 1.733300
 1794         HC    118    VAL   HG21   1794 0.07910000   1.008000   ; qtot 1.812400
 1795         HC    118    VAL   HG22   1795 0.07910000   1.008000   ; qtot 1.891500
 1796         HC    118    VAL   HG23   1796 0.07910000   1.008000   ; qtot 1.970600
 1797          C    118    VAL      C   1797 0.59730000  12.010000   ; qtot 2.567900
 1798          O    118    VAL      O   1798 -0.56790000  16.000000   ; qtot 2.000000
; residue  119 THR rtp THR q 0.0
 1799          N    119    THR      N   1799 -0.41570000  14.010000   ; qtot 1.584300
 1800          H    119    THR      H   1800 0.27190000   1.008000   ; qtot 1.856200
 1801         CX    119    THR     CA   1801 -0.03890000  12.010000   ; qtot 1.817300
 1802         H1    119    THR     HA   1802 0.10070000   1.008000   ; qtot 1.918000
 1803         3C    119    THR     CB   1803 0.36540000  12.010000   ; qtot 2.283400
 1804         H1    119    THR     HB   1804 0.00430000   1.008000   ; qtot 2.287700
 1805         CT    119    THR    CG2   1805 -0.24380000  12.010000   ; qtot 2.043900
 1806         HC    119    THR   HG21   1806 0.06420000   1.008000   ; qtot 2.108100
 1807         HC    119    THR   HG22   1807 0.06420000   1.008000   ; qtot 2.172300
 1808         HC    119    THR   HG23   1808 0.06420000   1.008000   ; qtot 2.236500
 1809         OH    119    THR    OG1   1809 -0.67610000  16.000000   ; qtot 1.560400
 1810         HO    119    THR    HG1   1810 0.41020000   1.008000   ; qtot 1.970600
 1811          C    119    THR      C   1811 0.59730000  12.010000   ; qtot 2.567900
 1812          O    119    THR      O   1812 -0.56790000  16.000000   ; qtot 2.000000
; residue  120 SER rtp SER q -0.0
 1813          N    120    SER      N   1813 -0.41570000  14.010000   ; qtot 1.584300
 1814          H    120    SER      H   1814 0.27190000   1.008000   ; qtot 1.856200
 1815         CX    120    SER     CA   1815 -0.02490000  12.010000   ; qtot 1.831300
 1816         H1    120    SER     HA   1816 0.08430000   1.008000   ; qtot 1.915600
 1817         2C    120    SER     CB   1817 0.21170000  12.010000   ; qtot 2.127300
 1818         H1    120    SER    HB2   1818 0.03520000   1.008000   ; qtot 2.162500
 1819         H1    120    SER    HB3   1819 0.03520000   1.008000   ; qtot 2.197700
 1820         OH    120    SER     OG   1820 -0.65460000  16.000000   ; qtot 1.543100
 1821         HO    120    SER     HG   1821 0.42750000   1.008000   ; qtot 1.970600
 1822          C    120    SER      C   1822 0.59730000  12.010000   ; qtot 2.567900
 1823          O    120    SER      O   1823 -0.56790000  16.000000   ; qtot 2.000000
; residue  121 GLY rtp GLY q -0.0
 1824          N    121    GLY      N   1824 -0.41570000  14.010000   ; qtot 1.584300
 1825          H    121    GLY      H   1825 0.27190000   1.008000   ; qtot 1.856200
 1826         CX    121    GLY     CA   1826 -0.02520000  12.010000   ; qtot 1.831000
 1827         H1    121    GLY    HA2   1827 0.06980000   1.008000   ; qtot 1.900800
 1828         H1    121    GLY    HA3   1828 0.06980000   1.008000   ; qtot 1.970600
 1829          C    121    GLY      C   1829 0.59730000  12.010000   ; qtot 2.567900
 1830          O    121    GLY      O   1830 -0.56790000  16.000000   ; qtot 2.000000
; residue  122 LEU rtp LEU q -0.0
 1831          N    122    LEU      N   1831 -0.41570000  14.010000   ; qtot 1.584300
 1832          H    122    LEU      H   1832 0.27190000   1.008000   ; qtot 1.856200
 1833         CX    122    LEU     CA   1833 -0.05180000  12.010000   ; qtot 1.804400
 1834         H1    122    LEU     HA   1834 0.09220000   1.008000   ; qtot 1.896600
 1835         2C    122    LEU     CB   1835 -0.11020000  12.010000   ; qtot 1.786400
 1836         HC    122    LEU    HB2   1836 0.04570000   1.008000   ; qtot 1.832100
 1837         HC    122    LEU    HB3   1837 0.04570000   1.008000   ; qtot 1.877800
 1838         3C    122    LEU     CG   1838 0.35310000  12.010000   ; qtot 2.230900
 1839         HC    122    LEU     HG   1839 -0.03610000   1.008000   ; qtot 2.194800
 1840         CT    122    LEU    CD1   1840 -0.41210000  12.010000   ; qtot 1.782700
 1841         HC    122    LEU   HD11   1841 0.10000000   1.008000   ; qtot 1.882700
 1842         HC    122    LEU   HD12   1842 0.10000000   1.008000   ; qtot 1.982700
 1843         HC    122    LEU   HD13   1843 0.10000000   1.008000   ; qtot 2.082700
 1844         CT    122    LEU    CD2   1844 -0.41210000  12.010000   ; qtot 1.670600
 1845         HC    122    LEU   HD21   1845 0.10000000   1.008000   ; qtot 1.770600
 1846         HC    122    LEU   HD22   1846 0.10000000   1.008000   ; qtot 1.870600
 1847         HC    122    LEU   HD23   1847 0.10000000   1.008000   ; qtot 1.970600
 1848          C    122    LEU      C   1848 0.59730000  12.010000   ; qtot 2.567900
 1849          O    122    LEU      O   1849 -0.56790000  16.000000   ; qtot 2.000000
; residue  123 THR rtp THR q 0.0
 1850          N    123    THR      N   1850 -0.41570000  14.010000   ; qtot 1.584300
 1851          H    123    THR      H   1851 0.27190000   1.008000   ; qtot 1.856200
 1852         CX    123    THR     CA   1852 -0.03890000  12.010000   ; qtot 1.817300
 1853         H1    123    THR     HA   1853 0.10070000   1.008000   ; qtot 1.918000
 1854         3C    123    THR     CB   1854 0.36540000  12.010000   ; qtot 2.283400
 1855         H1    123    THR     HB   1855 0.00430000   1.008000   ; qtot 2.287700
 1856         CT    123    THR    CG2   1856 -0.24380000  12.010000   ; qtot 2.043900
 1857         HC    123    THR   HG21   1857 0.06420000   1.008000   ; qtot 2.108100
 1858         HC    123    THR   HG22   1858 0.06420000   1.008000   ; qtot 2.172300
 1859         HC    123    THR   HG23   1859 0.06420000   1.008000   ; qtot 2.236500
 1860         OH    123    THR    OG1   1860 -0.67610000  16.000000   ; qtot 1.560400
 1861         HO    123    THR    HG1   1861 0.41020000   1.008000   ; qtot 1.970600
 1862          C    123    THR      C   1862 0.59730000  12.010000   ; qtot 2.567900
 1863          O    123    THR      O   1863 -0.56790000  16.000000   ; qtot 2.000000
; residue  124 GLU rtp GLU q -1.0
 1864          N    124    GLU      N   1864 -0.51630000  14.010000   ; qtot 1.483700
 1865          H    124    GLU      H   1865 0.29360000   1.008000   ; qtot 1.777300
 1866         CX    124    GLU     CA   1866 0.03970000  12.010000   ; qtot 1.817000
 1867         H1    124    GLU     HA   1867 0.11050000   1.008000   ; qtot 1.927500
 1868         2C    124    GLU     CB   1868 0.05600000  12.010000   ; qtot 1.983500
 1869         HC    124    GLU    HB2   1869 -0.01730000   1.008000   ; qtot 1.966200
 1870         HC    124    GLU    HB3   1870 -0.01730000   1.008000   ; qtot 1.948900
 1871         2C    124    GLU     CG   1871 0.01360000  12.010000   ; qtot 1.962500
 1872         HC    124    GLU    HG2   1872 -0.04250000   1.008000   ; qtot 1.920000
 1873         HC    124    GLU    HG3   1873 -0.04250000   1.008000   ; qtot 1.877500
 1874         CO    124    GLU     CD   1874 0.80540000  12.010000   ; qtot 2.682900
 1875         O2    124    GLU    OE1   1875 -0.81880000  16.000000   ; qtot 1.864100
 1876         O2    124    GLU    OE2   1876 -0.81880000  16.000000   ; qtot 1.045300
 1877          C    124    GLU      C   1877 0.53660000  12.010000   ; qtot 1.581900
 1878          O    124    GLU      O   1878 -0.58190000  16.000000   ; qtot 1.000000
; residue  125 GLN rtp GLN q -0.0
 1879          N    125    GLN      N   1879 -0.41570000  14.010000   ; qtot 0.584300
 1880          H    125    GLN      H   1880 0.27190000   1.008000   ; qtot 0.856200
 1881         CX    125    GLN     CA   1881 -0.00310000  12.010000   ; qtot 0.853100
 1882         H1    125    GLN     HA   1882 0.08500000   1.008000   ; qtot 0.938100
 1883         2C    125    GLN     CB   1883 -0.00360000  12.010000   ; qtot 0.934500
 1884         HC    125    GLN    HB2   1884 0.01710000   1.008000   ; qtot 0.951600
 1885         HC    125    GLN    HB3   1885 0.01710000   1.008000   ; qtot 0.968700
 1886         2C    125    GLN     CG   1886 -0.06450000  12.010000   ; qtot 0.904200
 1887         HC    125    GLN    HG2   1887 0.03520000   1.008000   ; qtot 0.939400
 1888         HC    125    GLN    HG3   1888 0.03520000   1.008000   ; qtot 0.974600
 1889          C    125    GLN     CD   1889 0.69510000  12.010000   ; qtot 1.669700
 1890          O    125    GLN    OE1   1890 -0.60860000  16.000000   ; qtot 1.061100
 1891          N    125    GLN    NE2   1891 -0.94070000  14.010000   ; qtot 0.120400
 1892          H    125    GLN   HE21   1892 0.42510000   1.008000   ; qtot 0.545500
 1893          H    125    GLN   HE22   1893 0.42510000   1.008000   ; qtot 0.970600
 1894          C    125    GLN      C   1894 0.59730000  12.010000   ; qtot 1.567900
 1895          O    125    GLN      O   1895 -0.56790000  16.000000   ; qtot 1.000000
; residue  126 LEU rtp LEU q -0.0
 1896          N    126    LEU      N   1896 -0.41570000  14.010000   ; qtot 0.584300
 1897          H    126    LEU      H   1897 0.27190000   1.008000   ; qtot 0.856200
 1898         CX    126    LEU     CA   1898 -0.05180000  12.010000   ; qtot 0.804400
 1899         H1    126    LEU     HA   1899 0.09220000   1.008000   ; qtot 0.896600
 1900         2C    126    LEU     CB   1900 -0.11020000  12.010000   ; qtot 0.786400
 1901         HC    126    LEU    HB2   1901 0.04570000   1.008000   ; qtot 0.832100
 1902         HC    126    LEU    HB3   1902 0.04570000   1.008000   ; qtot 0.877800
 1903         3C    126    LEU     CG   1903 0.35310000  12.010000   ; qtot 1.230900
 1904         HC    126    LEU     HG   1904 -0.03610000   1.008000   ; qtot 1.194800
 1905         CT    126    LEU    CD1   1905 -0.41210000  12.010000   ; qtot 0.782700
 1906         HC    126    LEU   HD11   1906 0.10000000   1.008000   ; qtot 0.882700
 1907         HC    126    LEU   HD12   1907 0.10000000   1.008000   ; qtot 0.982700
 1908         HC    126    LEU   HD13   1908 0.10000000   1.008000   ; qtot 1.082700
 1909         CT    126    LEU    CD2   1909 -0.41210000  12.010000   ; qtot 0.670600
 1910         HC    126    LEU   HD21   1910 0.10000000   1.008000   ; qtot 0.770600
 1911         HC    126    LEU   HD22   1911 0.10000000   1.008000   ; qtot 0.870600
 1912         HC    126    LEU   HD23   1912 0.10000000   1.008000   ; qtot 0.970600
 1913          C    126    LEU      C   1913 0.59730000  12.010000   ; qtot 1.567900
 1914          O    126    LEU      O   1914 -0.56790000  16.000000   ; qtot 1.000000
; residue  127 MET rtp MET q -0.0
 1915          N    127    MET      N   1915 -0.41570000  14.010000   ; qtot 0.584300
 1916          H    127    MET      H   1916 0.27190000   1.008000   ; qtot 0.856200
 1917         CX    127    MET     CA   1917 -0.02370000  12.010000   ; qtot 0.832500
 1918         H1    127    MET     HA   1918 0.08800000   1.008000   ; qtot 0.920500
 1919         2C    127    MET     CB   1919 0.03420000  12.010000   ; qtot 0.954700
 1920         HC    127    MET    HB2   1920 0.02410000   1.008000   ; qtot 0.978800
 1921         HC    127    MET    HB3   1921 0.02410000   1.008000   ; qtot 1.002900
 1922         2C    127    MET     CG   1922 0.00180000  12.010000   ; qtot 1.004700
 1923         H1    127    MET    HG2   1923 0.04400000   1.008000   ; qtot 1.048700
 1924         H1    127    MET    HG3   1924 0.04400000   1.008000   ; qtot 1.092700
 1925          S    127    MET     SD   1925 -0.27370000  32.060000   ; qtot 0.819000
 1926         CT    127    MET     CE   1926 -0.05360000  12.010000   ; qtot 0.765400
 1927         H1    127    MET    HE1   1927 0.06840000   1.008000   ; qtot 0.833800
 1928         H1    127    MET    HE2   1928 0.06840000   1.008000   ; qtot 0.902200
 1929         H1    127    MET    HE3   1929 0.06840000   1.008000   ; qtot 0.970600
 1930          C    127    MET      C   1930 0.59730000  12.010000   ; qtot 1.567900
 1931          O    127    MET      O   1931 -0.56790000  16.000000   ; qtot 1.000000
; residue  128 ARG rtp ARG q 1.0
 1932          N    128    ARG      N   1932 -0.34790000  14.010000   ; qtot 0.652100
 1933          H    128    ARG      H   1933 0.27470000   1.008000   ; qtot 0.926800
 1934         CX    128    ARG     CA   1934 -0.26370000  12.010000   ; qtot 0.663100
 1935         H1    128    ARG     HA   1935 0.15600000   1.008000   ; qtot 0.819100
 1936         C8    128    ARG     CB   1936 -0.00070000  12.010000   ; qtot 0.818400
 1937         HC    128    ARG    HB2   1937 0.03270000   1.008000   ; qtot 0.851100
 1938         HC    128    ARG    HB3   1938 0.03270000   1.008000   ; qtot 0.883800
 1939         C8    128    ARG     CG   1939 0.03900000  12.010000   ; qtot 0.922800
 1940         HC    128    ARG    HG2   1940 0.02850000   1.008000   ; qtot 0.951300
 1941         HC    128    ARG    HG3   1941 0.02850000   1.008000   ; qtot 0.979800
 1942         C8    128    ARG     CD   1942 0.04860000  12.010000   ; qtot 1.028400
 1943         H1    128    ARG    HD2   1943 0.06870000   1.008000   ; qtot 1.097100
 1944         H1    128    ARG    HD3   1944 0.06870000   1.008000   ; qtot 1.165800
 1945         N2    128    ARG     NE   1945 -0.52950000  14.010000   ; qtot 0.636300
 1946          H    128    ARG     HE   1946 0.34560000   1.008000   ; qtot 0.981900
 1947         CA    128    ARG     CZ   1947 0.80760000  12.010000   ; qtot 1.789500
 1948         N2    128    ARG    NH1   1948 -0.86270000  14.010000   ; qtot 0.926800
 1949          H    128    ARG   HH11   1949 0.44780000   1.008000   ; qtot 1.374600
 1950          H    128    ARG   HH12   1950 0.44780000   1.008000   ; qtot 1.822400
 1951         N2    128    ARG    NH2   1951 -0.86270000  14.010000   ; qtot 0.959700
 1952          H    128    ARG   HH21   1952 0.44780000   1.008000   ; qtot 1.407500
 1953          H    128    ARG   HH22   1953 0.44780000   1.008000   ; qtot 1.855300
 1954          C    128    ARG      C   1954 0.73410000  12.010000   ; qtot 2.589400
 1955          O    128    ARG      O   1955 -0.58940000  16.000000   ; qtot 2.000000
; residue  129 GLN rtp GLN q -0.0
 1956          N    129    GLN      N   1956 -0.41570000  14.010000   ; qtot 1.584300
 1957          H    129    GLN      H   1957 0.27190000   1.008000   ; qtot 1.856200
 1958         CX    129    GLN     CA   1958 -0.00310000  12.010000   ; qtot 1.853100
 1959         H1    129    GLN     HA   1959 0.08500000   1.008000   ; qtot 1.938100
 1960         2C    129    GLN     CB   1960 -0.00360000  12.010000   ; qtot 1.934500
 1961         HC    129    GLN    HB2   1961 0.01710000   1.008000   ; qtot 1.951600
 1962         HC    129    GLN    HB3   1962 0.01710000   1.008000   ; qtot 1.968700
 1963         2C    129    GLN     CG   1963 -0.06450000  12.010000   ; qtot 1.904200
 1964         HC    129    GLN    HG2   1964 0.03520000   1.008000   ; qtot 1.939400
 1965         HC    129    GLN    HG3   1965 0.03520000   1.008000   ; qtot 1.974600
 1966          C    129    GLN     CD   1966 0.69510000  12.010000   ; qtot 2.669700
 1967          O    129    GLN    OE1   1967 -0.60860000  16.000000   ; qtot 2.061100
 1968          N    129    GLN    NE2   1968 -0.94070000  14.010000   ; qtot 1.120400
 1969          H    129    GLN   HE21   1969 0.42510000   1.008000   ; qtot 1.545500
 1970          H    129    GLN   HE22   1970 0.42510000   1.008000   ; qtot 1.970600
 1971          C    129    GLN      C   1971 0.59730000  12.010000   ; qtot 2.567900
 1972          O    129    GLN      O   1972 -0.56790000  16.000000   ; qtot 2.000000
; residue  130 THR rtp THR q 0.0
 1973          N    130    THR      N   1973 -0.41570000  14.010000   ; qtot 1.584300
 1974          H    130    THR      H   1974 0.27190000   1.008000   ; qtot 1.856200
 1975         CX    130    THR     CA   1975 -0.03890000  12.010000   ; qtot 1.817300
 1976         H1    130    THR     HA   1976 0.10070000   1.008000   ; qtot 1.918000
 1977         3C    130    THR     CB   1977 0.36540000  12.010000   ; qtot 2.283400
 1978         H1    130    THR     HB   1978 0.00430000   1.008000   ; qtot 2.287700
 1979         CT    130    THR    CG2   1979 -0.24380000  12.010000   ; qtot 2.043900
 1980         HC    130    THR   HG21   1980 0.06420000   1.008000   ; qtot 2.108100
 1981         HC    130    THR   HG22   1981 0.06420000   1.008000   ; qtot 2.172300
 1982         HC    130    THR   HG23   1982 0.06420000   1.008000   ; qtot 2.236500
 1983         OH    130    THR    OG1   1983 -0.67610000  16.000000   ; qtot 1.560400
 1984         HO    130    THR    HG1   1984 0.41020000   1.008000   ; qtot 1.970600
 1985          C    130    THR      C   1985 0.59730000  12.010000   ; qtot 2.567900
 1986          O    130    THR      O   1986 -0.56790000  16.000000   ; qtot 2.000000
; residue  131 PHE rtp PHE q -0.0
 1987          N    131    PHE      N   1987 -0.41570000  14.010000   ; qtot 1.584300
 1988          H    131    PHE      H   1988 0.27190000   1.008000   ; qtot 1.856200
 1989         CX    131    PHE     CA   1989 -0.00240000  12.010000   ; qtot 1.853800
 1990         H1    131    PHE     HA   1990 0.09780000   1.008000   ; qtot 1.951600
 1991         CT    131    PHE     CB   1991 -0.03430000  12.010000   ; qtot 1.917300
 1992         HC    131    PHE    HB2   1992 0.02950000   1.008000   ; qtot 1.946800
 1993         HC    131    PHE    HB3   1993 0.02950000   1.008000   ; qtot 1.976300
 1994         CA    131    PHE     CG   1994 0.01180000  12.010000   ; qtot 1.988100
 1995         CA    131    PHE    CD1   1995 -0.12560000  12.010000   ; qtot 1.862500
 1996         HA    131    PHE    HD1   1996 0.13300000   1.008000   ; qtot 1.995500
 1997         CA    131    PHE    CE1   1997 -0.17040000  12.010000   ; qtot 1.825100
 1998         HA    131    PHE    HE1   1998 0.14300000   1.008000   ; qtot 1.968100
 1999         CA    131    PHE     CZ   1999 -0.10720000  12.010000   ; qtot 1.860900
 2000         HA    131    PHE     HZ   2000 0.12970000   1.008000   ; qtot 1.990600
 2001         CA    131    PHE    CE2   2001 -0.17040000  12.010000   ; qtot 1.820200
 2002         HA    131    PHE    HE2   2002 0.14300000   1.008000   ; qtot 1.963200
 2003         CA    131    PHE    CD2   2003 -0.12560000  12.010000   ; qtot 1.837600
 2004         HA    131    PHE    HD2   2004 0.13300000   1.008000   ; qtot 1.970600
 2005          C    131    PHE      C   2005 0.59730000  12.010000   ; qtot 2.567900
 2006          O    131    PHE      O   2006 -0.56790000  16.000000   ; qtot 2.000000
; residue  132 SER rtp SER q -0.0
 2007          N    132    SER      N   2007 -0.41570000  14.010000   ; qtot 1.584300
 2008          H    132    SER      H   2008 0.27190000   1.008000   ; qtot 1.856200
 2009         CX    132    SER     CA   2009 -0.02490000  12.010000   ; qtot 1.831300
 2010         H1    132    SER     HA   2010 0.08430000   1.008000   ; qtot 1.915600
 2011         2C    132    SER     CB   2011 0.21170000  12.010000   ; qtot 2.127300
 2012         H1    132    SER    HB2   2012 0.03520000   1.008000   ; qtot 2.162500
 2013         H1    132    SER    HB3   2013 0.03520000   1.008000   ; qtot 2.197700
 2014         OH    132    SER     OG   2014 -0.65460000  16.000000   ; qtot 1.543100
 2015         HO    132    SER     HG   2015 0.42750000   1.008000   ; qtot 1.970600
 2016          C    132    SER      C   2016 0.59730000  12.010000   ; qtot 2.567900
 2017          O    132    SER      O   2017 -0.56790000  16.000000   ; qtot 2.000000
; residue  133 PRO rtp PRO q 0.0
 2018          N    133    PRO      N   2018 -0.25480000  14.010000   ; qtot 1.745200
 2019         CT    133    PRO     CD   2019 0.01920000  12.010000   ; qtot 1.764400
 2020         H1    133    PRO    HD2   2020 0.03910000   1.008000   ; qtot 1.803500
 2021         H1    133    PRO    HD3   2021 0.03910000   1.008000   ; qtot 1.842600
 2022         CT    133    PRO     CG   2022 0.01890000  12.010000   ; qtot 1.861500
 2023         HC    133    PRO    HG2   2023 0.02130000   1.008000   ; qtot 1.882800
 2024         HC    133    PRO    HG3   2024 0.02130000   1.008000   ; qtot 1.904100
 2025         CT    133    PRO     CB   2025 -0.00700000  12.010000   ; qtot 1.897100
 2026         HC    133    PRO    HB2   2026 0.02530000   1.008000   ; qtot 1.922400
 2027         HC    133    PRO    HB3   2027 0.02530000   1.008000   ; qtot 1.947700
 2028         CX    133    PRO     CA   2028 -0.02660000  12.010000   ; qtot 1.921100
 2029         H1    133    PRO     HA   2029 0.06410000   1.008000   ; qtot 1.985200
 2030          C    133    PRO      C   2030 0.58960000  12.010000   ; qtot 2.574800
 2031          O    133    PRO      O   2031 -0.57480000  16.000000   ; qtot 2.000000
; residue  134 PHE rtp PHE q -0.0
 2032          N    134    PHE      N   2032 -0.41570000  14.010000   ; qtot 1.584300
 2033          H    134    PHE      H   2033 0.27190000   1.008000   ; qtot 1.856200
 2034         CX    134    PHE     CA   2034 -0.00240000  12.010000   ; qtot 1.853800
 2035         H1    134    PHE     HA   2035 0.09780000   1.008000   ; qtot 1.951600
 2036         CT    134    PHE     CB   2036 -0.03430000  12.010000   ; qtot 1.917300
 2037         HC    134    PHE    HB2   2037 0.02950000   1.008000   ; qtot 1.946800
 2038         HC    134    PHE    HB3   2038 0.02950000   1.008000   ; qtot 1.976300
 2039         CA    134    PHE     CG   2039 0.01180000  12.010000   ; qtot 1.988100
 2040         CA    134    PHE    CD1   2040 -0.12560000  12.010000   ; qtot 1.862500
 2041         HA    134    PHE    HD1   2041 0.13300000   1.008000   ; qtot 1.995500
 2042         CA    134    PHE    CE1   2042 -0.17040000  12.010000   ; qtot 1.825100
 2043         HA    134    PHE    HE1   2043 0.14300000   1.008000   ; qtot 1.968100
 2044         CA    134    PHE     CZ   2044 -0.10720000  12.010000   ; qtot 1.860900
 2045         HA    134    PHE     HZ   2045 0.12970000   1.008000   ; qtot 1.990600
 2046         CA    134    PHE    CE2   2046 -0.17040000  12.010000   ; qtot 1.820200
 2047         HA    134    PHE    HE2   2047 0.14300000   1.008000   ; qtot 1.963200
 2048         CA    134    PHE    CD2   2048 -0.12560000  12.010000   ; qtot 1.837600
 2049         HA    134    PHE    HD2   2049 0.13300000   1.008000   ; qtot 1.970600
 2050          C    134    PHE      C   2050 0.59730000  12.010000   ; qtot 2.567900
 2051          O    134    PHE      O   2051 -0.56790000  16.000000   ; qtot 2.000000
; residue  135 GLY rtp GLY q -0.0
 2052          N    135    GLY      N   2052 -0.41570000  14.010000   ; qtot 1.584300
 2053          H    135    GLY      H   2053 0.27190000   1.008000   ; qtot 1.856200
 2054         CX    135    GLY     CA   2054 -0.02520000  12.010000   ; qtot 1.831000
 2055         H1    135    GLY    HA2   2055 0.06980000   1.008000   ; qtot 1.900800
 2056         H1    135    GLY    HA3   2056 0.06980000   1.008000   ; qtot 1.970600
 2057          C    135    GLY      C   2057 0.59730000  12.010000   ; qtot 2.567900
 2058          O    135    GLY      O   2058 -0.56790000  16.000000   ; qtot 2.000000
; residue  136 GLN rtp GLN q -0.0
 2059          N    136    GLN      N   2059 -0.41570000  14.010000   ; qtot 1.584300
 2060          H    136    GLN      H   2060 0.27190000   1.008000   ; qtot 1.856200
 2061         CX    136    GLN     CA   2061 -0.00310000  12.010000   ; qtot 1.853100
 2062         H1    136    GLN     HA   2062 0.08500000   1.008000   ; qtot 1.938100
 2063         2C    136    GLN     CB   2063 -0.00360000  12.010000   ; qtot 1.934500
 2064         HC    136    GLN    HB2   2064 0.01710000   1.008000   ; qtot 1.951600
 2065         HC    136    GLN    HB3   2065 0.01710000   1.008000   ; qtot 1.968700
 2066         2C    136    GLN     CG   2066 -0.06450000  12.010000   ; qtot 1.904200
 2067         HC    136    GLN    HG2   2067 0.03520000   1.008000   ; qtot 1.939400
 2068         HC    136    GLN    HG3   2068 0.03520000   1.008000   ; qtot 1.974600
 2069          C    136    GLN     CD   2069 0.69510000  12.010000   ; qtot 2.669700
 2070          O    136    GLN    OE1   2070 -0.60860000  16.000000   ; qtot 2.061100
 2071          N    136    GLN    NE2   2071 -0.94070000  14.010000   ; qtot 1.120400
 2072          H    136    GLN   HE21   2072 0.42510000   1.008000   ; qtot 1.545500
 2073          H    136    GLN   HE22   2073 0.42510000   1.008000   ; qtot 1.970600
 2074          C    136    GLN      C   2074 0.59730000  12.010000   ; qtot 2.567900
 2075          O    136    GLN      O   2075 -0.56790000  16.000000   ; qtot 2.000000
; residue  137 ILE rtp ILE q -0.0
 2076          N    137    ILE      N   2076 -0.41570000  14.010000   ; qtot 1.584300
 2077          H    137    ILE      H   2077 0.27190000   1.008000   ; qtot 1.856200
 2078         CX    137    ILE     CA   2078 -0.05970000  12.010000   ; qtot 1.796500
 2079         H1    137    ILE     HA   2079 0.08690000   1.008000   ; qtot 1.883400
 2080         3C    137    ILE     CB   2080 0.13030000  12.010000   ; qtot 2.013700
 2081         HC    137    ILE     HB   2081 0.01870000   1.008000   ; qtot 2.032400
 2082         CT    137    ILE    CG2   2082 -0.32040000  12.010000   ; qtot 1.712000
 2083         HC    137    ILE   HG21   2083 0.08820000   1.008000   ; qtot 1.800200
 2084         HC    137    ILE   HG22   2084 0.08820000   1.008000   ; qtot 1.888400
 2085         HC    137    ILE   HG23   2085 0.08820000   1.008000   ; qtot 1.976600
 2086         2C    137    ILE    CG1   2086 -0.04300000  12.010000   ; qtot 1.933600
 2087         HC    137    ILE   HG12   2087 0.02360000   1.008000   ; qtot 1.957200
 2088         HC    137    ILE   HG13   2088 0.02360000   1.008000   ; qtot 1.980800
 2089         CT    137    ILE    CD1   2089 -0.06600000  12.010000   ; qtot 1.914800
 2090         HC    137    ILE   HD11   2090 0.01860000   1.008000   ; qtot 1.933400
 2091         HC    137    ILE   HD12   2091 0.01860000   1.008000   ; qtot 1.952000
 2092         HC    137    ILE   HD13   2092 0.01860000   1.008000   ; qtot 1.970600
 2093          C    137    ILE      C   2093 0.59730000  12.010000   ; qtot 2.567900
 2094          O    137    ILE      O   2094 -0.56790000  16.000000   ; qtot 2.000000
; residue  138 MET rtp MET q -0.0
 2095          N    138    MET      N   2095 -0.41570000  14.010000   ; qtot 1.584300
 2096          H    138    MET      H   2096 0.27190000   1.008000   ; qtot 1.856200
 2097         CX    138    MET     CA   2097 -0.02370000  12.010000   ; qtot 1.832500
 2098         H1    138    MET     HA   2098 0.08800000   1.008000   ; qtot 1.920500
 2099         2C    138    MET     CB   2099 0.03420000  12.010000   ; qtot 1.954700
 2100         HC    138    MET    HB2   2100 0.02410000   1.008000   ; qtot 1.978800
 2101         HC    138    MET    HB3   2101 0.02410000   1.008000   ; qtot 2.002900
 2102         2C    138    MET     CG   2102 0.00180000  12.010000   ; qtot 2.004700
 2103         H1    138    MET    HG2   2103 0.04400000   1.008000   ; qtot 2.048700
 2104         H1    138    MET    HG3   2104 0.04400000   1.008000   ; qtot 2.092700
 2105          S    138    MET     SD   2105 -0.27370000  32.060000   ; qtot 1.819000
 2106         CT    138    MET     CE   2106 -0.05360000  12.010000   ; qtot 1.765400
 2107         H1    138    MET    HE1   2107 0.06840000   1.008000   ; qtot 1.833800
 2108         H1    138    MET    HE2   2108 0.06840000   1.008000   ; qtot 1.902200
 2109         H1    138    MET    HE3   2109 0.06840000   1.008000   ; qtot 1.970600
 2110          C    138    MET      C   2110 0.59730000  12.010000   ; qtot 2.567900
 2111          O    138    MET      O   2111 -0.56790000  16.000000   ; qtot 2.000000
; residue  139 GLU rtp GLU q -1.0
 2112          N    139    GLU      N   2112 -0.51630000  14.010000   ; qtot 1.483700
 2113          H    139    GLU      H   2113 0.29360000   1.008000   ; qtot 1.777300
 2114         CX    139    GLU     CA   2114 0.03970000  12.010000   ; qtot 1.817000
 2115         H1    139    GLU     HA   2115 0.11050000   1.008000   ; qtot 1.927500
 2116         2C    139    GLU     CB   2116 0.05600000  12.010000   ; qtot 1.983500
 2117         HC    139    GLU    HB2   2117 -0.01730000   1.008000   ; qtot 1.966200
 2118         HC    139    GLU    HB3   2118 -0.01730000   1.008000   ; qtot 1.948900
 2119         2C    139    GLU     CG   2119 0.01360000  12.010000   ; qtot 1.962500
 2120         HC    139    GLU    HG2   2120 -0.04250000   1.008000   ; qtot 1.920000
 2121         HC    139    GLU    HG3   2121 -0.04250000   1.008000   ; qtot 1.877500
 2122         CO    139    GLU     CD   2122 0.80540000  12.010000   ; qtot 2.682900
 2123         O2    139    GLU    OE1   2123 -0.81880000  16.000000   ; qtot 1.864100
 2124         O2    139    GLU    OE2   2124 -0.81880000  16.000000   ; qtot 1.045300
 2125          C    139    GLU      C   2125 0.53660000  12.010000   ; qtot 1.581900
 2126          O    139    GLU      O   2126 -0.58190000  16.000000   ; qtot 1.000000
; residue  140 ILE rtp ILE q -0.0
 2127          N    140    ILE      N   2127 -0.41570000  14.010000   ; qtot 0.584300
 2128          H    140    ILE      H   2128 0.27190000   1.008000   ; qtot 0.856200
 2129         CX    140    ILE     CA   2129 -0.05970000  12.010000   ; qtot 0.796500
 2130         H1    140    ILE     HA   2130 0.08690000   1.008000   ; qtot 0.883400
 2131         3C    140    ILE     CB   2131 0.13030000  12.010000   ; qtot 1.013700
 2132         HC    140    ILE     HB   2132 0.01870000   1.008000   ; qtot 1.032400
 2133         CT    140    ILE    CG2   2133 -0.32040000  12.010000   ; qtot 0.712000
 2134         HC    140    ILE   HG21   2134 0.08820000   1.008000   ; qtot 0.800200
 2135         HC    140    ILE   HG22   2135 0.08820000   1.008000   ; qtot 0.888400
 2136         HC    140    ILE   HG23   2136 0.08820000   1.008000   ; qtot 0.976600
 2137         2C    140    ILE    CG1   2137 -0.04300000  12.010000   ; qtot 0.933600
 2138         HC    140    ILE   HG12   2138 0.02360000   1.008000   ; qtot 0.957200
 2139         HC    140    ILE   HG13   2139 0.02360000   1.008000   ; qtot 0.980800
 2140         CT    140    ILE    CD1   2140 -0.06600000  12.010000   ; qtot 0.914800
 2141         HC    140    ILE   HD11   2141 0.01860000   1.008000   ; qtot 0.933400
 2142         HC    140    ILE   HD12   2142 0.01860000   1.008000   ; qtot 0.952000
 2143         HC    140    ILE   HD13   2143 0.01860000   1.008000   ; qtot 0.970600
 2144          C    140    ILE      C   2144 0.59730000  12.010000   ; qtot 1.567900
 2145          O    140    ILE      O   2145 -0.56790000  16.000000   ; qtot 1.000000
; residue  141 ARG rtp ARG q 1.0
 2146          N    141    ARG      N   2146 -0.34790000  14.010000   ; qtot 0.652100
 2147          H    141    ARG      H   2147 0.27470000   1.008000   ; qtot 0.926800
 2148         CX    141    ARG     CA   2148 -0.26370000  12.010000   ; qtot 0.663100
 2149         H1    141    ARG     HA   2149 0.15600000   1.008000   ; qtot 0.819100
 2150         C8    141    ARG     CB   2150 -0.00070000  12.010000   ; qtot 0.818400
 2151         HC    141    ARG    HB2   2151 0.03270000   1.008000   ; qtot 0.851100
 2152         HC    141    ARG    HB3   2152 0.03270000   1.008000   ; qtot 0.883800
 2153         C8    141    ARG     CG   2153 0.03900000  12.010000   ; qtot 0.922800
 2154         HC    141    ARG    HG2   2154 0.02850000   1.008000   ; qtot 0.951300
 2155         HC    141    ARG    HG3   2155 0.02850000   1.008000   ; qtot 0.979800
 2156         C8    141    ARG     CD   2156 0.04860000  12.010000   ; qtot 1.028400
 2157         H1    141    ARG    HD2   2157 0.06870000   1.008000   ; qtot 1.097100
 2158         H1    141    ARG    HD3   2158 0.06870000   1.008000   ; qtot 1.165800
 2159         N2    141    ARG     NE   2159 -0.52950000  14.010000   ; qtot 0.636300
 2160          H    141    ARG     HE   2160 0.34560000   1.008000   ; qtot 0.981900
 2161         CA    141    ARG     CZ   2161 0.80760000  12.010000   ; qtot 1.789500
 2162         N2    141    ARG    NH1   2162 -0.86270000  14.010000   ; qtot 0.926800
 2163          H    141    ARG   HH11   2163 0.44780000   1.008000   ; qtot 1.374600
 2164          H    141    ARG   HH12   2164 0.44780000   1.008000   ; qtot 1.822400
 2165         N2    141    ARG    NH2   2165 -0.86270000  14.010000   ; qtot 0.959700
 2166          H    141    ARG   HH21   2166 0.44780000   1.008000   ; qtot 1.407500
 2167          H    141    ARG   HH22   2167 0.44780000   1.008000   ; qtot 1.855300
 2168          C    141    ARG      C   2168 0.73410000  12.010000   ; qtot 2.589400
 2169          O    141    ARG      O   2169 -0.58940000  16.000000   ; qtot 2.000000
; residue  142 VAL rtp VAL q -0.0
 2170          N    142    VAL      N   2170 -0.41570000  14.010000   ; qtot 1.584300
 2171          H    142    VAL      H   2171 0.27190000   1.008000   ; qtot 1.856200
 2172         CX    142    VAL     CA   2172 -0.08750000  12.010000   ; qtot 1.768700
 2173         H1    142    VAL     HA   2173 0.09690000   1.008000   ; qtot 1.865600
 2174         3C    142    VAL     CB   2174 0.29850000  12.010000   ; qtot 2.164100
 2175         HC    142    VAL     HB   2175 -0.02970000   1.008000   ; qtot 2.134400
 2176         CT    142    VAL    CG1   2176 -0.31920000  12.010000   ; qtot 1.815200
 2177         HC    142    VAL   HG11   2177 0.07910000   1.008000   ; qtot 1.894300
 2178         HC    142    VAL   HG12   2178 0.07910000   1.008000   ; qtot 1.973400
 2179         HC    142    VAL   HG13   2179 0.07910000   1.008000   ; qtot 2.052500
 2180         CT    142    VAL    CG2   2180 -0.31920000  12.010000   ; qtot 1.733300
 2181         HC    142    VAL   HG21   2181 0.07910000   1.008000   ; qtot 1.812400
 2182         HC    142    VAL   HG22   2182 0.07910000   1.008000   ; qtot 1.891500
 2183         HC    142    VAL   HG23   2183 0.07910000   1.008000   ; qtot 1.970600
 2184          C    142    VAL      C   2184 0.59730000  12.010000   ; qtot 2.567900
 2185          O    142    VAL      O   2185 -0.56790000  16.000000   ; qtot 2.000000
; residue  143 PHE rtp PHE q -0.0
 2186          N    143    PHE      N   2186 -0.41570000  14.010000   ; qtot 1.584300
 2187          H    143    PHE      H   2187 0.27190000   1.008000   ; qtot 1.856200
 2188         CX    143    PHE     CA   2188 -0.00240000  12.010000   ; qtot 1.853800
 2189         H1    143    PHE     HA   2189 0.09780000   1.008000   ; qtot 1.951600
 2190         CT    143    PHE     CB   2190 -0.03430000  12.010000   ; qtot 1.917300
 2191         HC    143    PHE    HB2   2191 0.02950000   1.008000   ; qtot 1.946800
 2192         HC    143    PHE    HB3   2192 0.02950000   1.008000   ; qtot 1.976300
 2193         CA    143    PHE     CG   2193 0.01180000  12.010000   ; qtot 1.988100
 2194         CA    143    PHE    CD1   2194 -0.12560000  12.010000   ; qtot 1.862500
 2195         HA    143    PHE    HD1   2195 0.13300000   1.008000   ; qtot 1.995500
 2196         CA    143    PHE    CE1   2196 -0.17040000  12.010000   ; qtot 1.825100
 2197         HA    143    PHE    HE1   2197 0.14300000   1.008000   ; qtot 1.968100
 2198         CA    143    PHE     CZ   2198 -0.10720000  12.010000   ; qtot 1.860900
 2199         HA    143    PHE     HZ   2199 0.12970000   1.008000   ; qtot 1.990600
 2200         CA    143    PHE    CE2   2200 -0.17040000  12.010000   ; qtot 1.820200
 2201         HA    143    PHE    HE2   2201 0.14300000   1.008000   ; qtot 1.963200
 2202         CA    143    PHE    CD2   2202 -0.12560000  12.010000   ; qtot 1.837600
 2203         HA    143    PHE    HD2   2203 0.13300000   1.008000   ; qtot 1.970600
 2204          C    143    PHE      C   2204 0.59730000  12.010000   ; qtot 2.567900
 2205          O    143    PHE      O   2205 -0.56790000  16.000000   ; qtot 2.000000
; residue  144 PRO rtp PRO q 0.0
 2206          N    144    PRO      N   2206 -0.25480000  14.010000   ; qtot 1.745200
 2207         CT    144    PRO     CD   2207 0.01920000  12.010000   ; qtot 1.764400
 2208         H1    144    PRO    HD2   2208 0.03910000   1.008000   ; qtot 1.803500
 2209         H1    144    PRO    HD3   2209 0.03910000   1.008000   ; qtot 1.842600
 2210         CT    144    PRO     CG   2210 0.01890000  12.010000   ; qtot 1.861500
 2211         HC    144    PRO    HG2   2211 0.02130000   1.008000   ; qtot 1.882800
 2212         HC    144    PRO    HG3   2212 0.02130000   1.008000   ; qtot 1.904100
 2213         CT    144    PRO     CB   2213 -0.00700000  12.010000   ; qtot 1.897100
 2214         HC    144    PRO    HB2   2214 0.02530000   1.008000   ; qtot 1.922400
 2215         HC    144    PRO    HB3   2215 0.02530000   1.008000   ; qtot 1.947700
 2216         CX    144    PRO     CA   2216 -0.02660000  12.010000   ; qtot 1.921100
 2217         H1    144    PRO     HA   2217 0.06410000   1.008000   ; qtot 1.985200
 2218          C    144    PRO      C   2218 0.58960000  12.010000   ; qtot 2.574800
 2219          O    144    PRO      O   2219 -0.57480000  16.000000   ; qtot 2.000000
; residue  145 ASP rtp ASP q -1.0
 2220          N    145    ASP      N   2220 -0.51630000  14.010000   ; qtot 1.483700
 2221          H    145    ASP      H   2221 0.29360000   1.008000   ; qtot 1.777300
 2222         CX    145    ASP     CA   2222 0.03810000  12.010000   ; qtot 1.815400
 2223         H1    145    ASP     HA   2223 0.08800000   1.008000   ; qtot 1.903400
 2224         2C    145    ASP     CB   2224 -0.03030000  12.010000   ; qtot 1.873100
 2225         HC    145    ASP    HB2   2225 -0.01220000   1.008000   ; qtot 1.860900
 2226         HC    145    ASP    HB3   2226 -0.01220000   1.008000   ; qtot 1.848700
 2227         CO    145    ASP     CG   2227 0.79940000  12.010000   ; qtot 2.648100
 2228         O2    145    ASP    OD1   2228 -0.80140000  16.000000   ; qtot 1.846700
 2229         O2    145    ASP    OD2   2229 -0.80140000  16.000000   ; qtot 1.045300
 2230          C    145    ASP      C   2230 0.53660000  12.010000   ; qtot 1.581900
 2231          O    145    ASP      O   2231 -0.58190000  16.000000   ; qtot 1.000000
; residue  146 LYS rtp LYS q 1.0
 2232          N    146    LYS      N   2232 -0.34790000  14.010000   ; qtot 0.652100
 2233          H    146    LYS      H   2233 0.27470000   1.008000   ; qtot 0.926800
 2234         CX    146    LYS     CA   2234 -0.24000000  12.010000   ; qtot 0.686800
 2235         H1    146    LYS     HA   2235 0.14260000   1.008000   ; qtot 0.829400
 2236         C8    146    LYS     CB   2236 -0.00940000  12.010000   ; qtot 0.820000
 2237         HC    146    LYS    HB2   2237 0.03620000   1.008000   ; qtot 0.856200
 2238         HC    146    LYS    HB3   2238 0.03620000   1.008000   ; qtot 0.892400
 2239         C8    146    LYS     CG   2239 0.01870000  12.010000   ; qtot 0.911100
 2240         HC    146    LYS    HG2   2240 0.01030000   1.008000   ; qtot 0.921400
 2241         HC    146    LYS    HG3   2241 0.01030000   1.008000   ; qtot 0.931700
 2242         C8    146    LYS     CD   2242 -0.04790000  12.010000   ; qtot 0.883800
 2243         HC    146    LYS    HD2   2243 0.06210000   1.008000   ; qtot 0.945900
 2244         HC    146    LYS    HD3   2244 0.06210000   1.008000   ; qtot 1.008000
 2245         C8    146    LYS     CE   2245 -0.01430000  12.010000   ; qtot 0.993700
 2246         HP    146    LYS    HE2   2246 0.11350000   1.008000   ; qtot 1.107200
 2247         HP    146    LYS    HE3   2247 0.11350000   1.008000   ; qtot 1.220700
 2248         N3    146    LYS     NZ   2248 -0.38540000  14.010000   ; qtot 0.835300
 2249          H    146    LYS    HZ1   2249 0.34000000   1.008000   ; qtot 1.175300
 2250          H    146    LYS    HZ2   2250 0.34000000   1.008000   ; qtot 1.515300
 2251          H    146    LYS    HZ3   2251 0.34000000   1.008000   ; qtot 1.855300
 2252          C    146    LYS      C   2252 0.73410000  12.010000   ; qtot 2.589400
 2253          O    146    LYS      O   2253 -0.58940000  16.000000   ; qtot 2.000000
; residue  147 GLY rtp GLY q -0.0
 2254          N    147    GLY      N   2254 -0.41570000  14.010000   ; qtot 1.584300
 2255          H    147    GLY      H   2255 0.27190000   1.008000   ; qtot 1.856200
 2256         CX    147    GLY     CA   2256 -0.02520000  12.010000   ; qtot 1.831000
 2257         H1    147    GLY    HA2   2257 0.06980000   1.008000   ; qtot 1.900800
 2258         H1    147    GLY    HA3   2258 0.06980000   1.008000   ; qtot 1.970600
 2259          C    147    GLY      C   2259 0.59730000  12.010000   ; qtot 2.567900
 2260          O    147    GLY      O   2260 -0.56790000  16.000000   ; qtot 2.000000
; residue  148 TYR rtp TYR q -0.0
 2261          N    148    TYR      N   2261 -0.41570000  14.010000   ; qtot 1.584300
 2262          H    148    TYR      H   2262 0.27190000   1.008000   ; qtot 1.856200
 2263         CX    148    TYR     CA   2263 -0.00140000  12.010000   ; qtot 1.854800
 2264         H1    148    TYR     HA   2264 0.08760000   1.008000   ; qtot 1.942400
 2265         CT    148    TYR     CB   2265 -0.01520000  12.010000   ; qtot 1.927200
 2266         HC    148    TYR    HB2   2266 0.02950000   1.008000   ; qtot 1.956700
 2267         HC    148    TYR    HB3   2267 0.02950000   1.008000   ; qtot 1.986200
 2268         CA    148    TYR     CG   2268 -0.00110000  12.010000   ; qtot 1.985100
 2269         CA    148    TYR    CD1   2269 -0.19060000  12.010000   ; qtot 1.794500
 2270         HA    148    TYR    HD1   2270 0.16990000   1.008000   ; qtot 1.964400
 2271         CA    148    TYR    CE1   2271 -0.23410000  12.010000   ; qtot 1.730300
 2272         HA    148    TYR    HE1   2272 0.16560000   1.008000   ; qtot 1.895900
 2273          C    148    TYR     CZ   2273 0.32260000  12.010000   ; qtot 2.218500
 2274         OH    148    TYR     OH   2274 -0.55790000  16.000000   ; qtot 1.660600
 2275         HO    148    TYR     HH   2275 0.39920000   1.008000   ; qtot 2.059800
 2276         CA    148    TYR    CE2   2276 -0.23410000  12.010000   ; qtot 1.825700
 2277         HA    148    TYR    HE2   2277 0.16560000   1.008000   ; qtot 1.991300
 2278         CA    148    TYR    CD2   2278 -0.19060000  12.010000   ; qtot 1.800700
 2279         HA    148    TYR    HD2   2279 0.16990000   1.008000   ; qtot 1.970600
 2280          C    148    TYR      C   2280 0.59730000  12.010000   ; qtot 2.567900
 2281          O    148    TYR      O   2281 -0.56790000  16.000000   ; qtot 2.000000
; residue  149 SER rtp SER q -0.0
 2282          N    149    SER      N   2282 -0.41570000  14.010000   ; qtot 1.584300
 2283          H    149    SER      H   2283 0.27190000   1.008000   ; qtot 1.856200
 2284         CX    149    SER     CA   2284 -0.02490000  12.010000   ; qtot 1.831300
 2285         H1    149    SER     HA   2285 0.08430000   1.008000   ; qtot 1.915600
 2286         2C    149    SER     CB   2286 0.21170000  12.010000   ; qtot 2.127300
 2287         H1    149    SER    HB2   2287 0.03520000   1.008000   ; qtot 2.162500
 2288         H1    149    SER    HB3   2288 0.03520000   1.008000   ; qtot 2.197700
 2289         OH    149    SER     OG   2289 -0.65460000  16.000000   ; qtot 1.543100
 2290         HO    149    SER     HG   2290 0.42750000   1.008000   ; qtot 1.970600
 2291          C    149    SER      C   2291 0.59730000  12.010000   ; qtot 2.567900
 2292          O    149    SER      O   2292 -0.56790000  16.000000   ; qtot 2.000000
; residue  150 PHE rtp PHE q -0.0
 2293          N    150    PHE      N   2293 -0.41570000  14.010000   ; qtot 1.584300
 2294          H    150    PHE      H   2294 0.27190000   1.008000   ; qtot 1.856200
 2295         CX    150    PHE     CA   2295 -0.00240000  12.010000   ; qtot 1.853800
 2296         H1    150    PHE     HA   2296 0.09780000   1.008000   ; qtot 1.951600
 2297         CT    150    PHE     CB   2297 -0.03430000  12.010000   ; qtot 1.917300
 2298         HC    150    PHE    HB2   2298 0.02950000   1.008000   ; qtot 1.946800
 2299         HC    150    PHE    HB3   2299 0.02950000   1.008000   ; qtot 1.976300
 2300         CA    150    PHE     CG   2300 0.01180000  12.010000   ; qtot 1.988100
 2301         CA    150    PHE    CD1   2301 -0.12560000  12.010000   ; qtot 1.862500
 2302         HA    150    PHE    HD1   2302 0.13300000   1.008000   ; qtot 1.995500
 2303         CA    150    PHE    CE1   2303 -0.17040000  12.010000   ; qtot 1.825100
 2304         HA    150    PHE    HE1   2304 0.14300000   1.008000   ; qtot 1.968100
 2305         CA    150    PHE     CZ   2305 -0.10720000  12.010000   ; qtot 1.860900
 2306         HA    150    PHE     HZ   2306 0.12970000   1.008000   ; qtot 1.990600
 2307         CA    150    PHE    CE2   2307 -0.17040000  12.010000   ; qtot 1.820200
 2308         HA    150    PHE    HE2   2308 0.14300000   1.008000   ; qtot 1.963200
 2309         CA    150    PHE    CD2   2309 -0.12560000  12.010000   ; qtot 1.837600
 2310         HA    150    PHE    HD2   2310 0.13300000   1.008000   ; qtot 1.970600
 2311          C    150    PHE      C   2311 0.59730000  12.010000   ; qtot 2.567900
 2312          O    150    PHE      O   2312 -0.56790000  16.000000   ; qtot 2.000000
; residue  151 VAL rtp VAL q -0.0
 2313          N    151    VAL      N   2313 -0.41570000  14.010000   ; qtot 1.584300
 2314          H    151    VAL      H   2314 0.27190000   1.008000   ; qtot 1.856200
 2315         CX    151    VAL     CA   2315 -0.08750000  12.010000   ; qtot 1.768700
 2316         H1    151    VAL     HA   2316 0.09690000   1.008000   ; qtot 1.865600
 2317         3C    151    VAL     CB   2317 0.29850000  12.010000   ; qtot 2.164100
 2318         HC    151    VAL     HB   2318 -0.02970000   1.008000   ; qtot 2.134400
 2319         CT    151    VAL    CG1   2319 -0.31920000  12.010000   ; qtot 1.815200
 2320         HC    151    VAL   HG11   2320 0.07910000   1.008000   ; qtot 1.894300
 2321         HC    151    VAL   HG12   2321 0.07910000   1.008000   ; qtot 1.973400
 2322         HC    151    VAL   HG13   2322 0.07910000   1.008000   ; qtot 2.052500
 2323         CT    151    VAL    CG2   2323 -0.31920000  12.010000   ; qtot 1.733300
 2324         HC    151    VAL   HG21   2324 0.07910000   1.008000   ; qtot 1.812400
 2325         HC    151    VAL   HG22   2325 0.07910000   1.008000   ; qtot 1.891500
 2326         HC    151    VAL   HG23   2326 0.07910000   1.008000   ; qtot 1.970600
 2327          C    151    VAL      C   2327 0.59730000  12.010000   ; qtot 2.567900
 2328          O    151    VAL      O   2328 -0.56790000  16.000000   ; qtot 2.000000
; residue  152 ARG rtp ARG q 1.0
 2329          N    152    ARG      N   2329 -0.34790000  14.010000   ; qtot 1.652100
 2330          H    152    ARG      H   2330 0.27470000   1.008000   ; qtot 1.926800
 2331         CX    152    ARG     CA   2331 -0.26370000  12.010000   ; qtot 1.663100
 2332         H1    152    ARG     HA   2332 0.15600000   1.008000   ; qtot 1.819100
 2333         C8    152    ARG     CB   2333 -0.00070000  12.010000   ; qtot 1.818400
 2334         HC    152    ARG    HB2   2334 0.03270000   1.008000   ; qtot 1.851100
 2335         HC    152    ARG    HB3   2335 0.03270000   1.008000   ; qtot 1.883800
 2336         C8    152    ARG     CG   2336 0.03900000  12.010000   ; qtot 1.922800
 2337         HC    152    ARG    HG2   2337 0.02850000   1.008000   ; qtot 1.951300
 2338         HC    152    ARG    HG3   2338 0.02850000   1.008000   ; qtot 1.979800
 2339         C8    152    ARG     CD   2339 0.04860000  12.010000   ; qtot 2.028400
 2340         H1    152    ARG    HD2   2340 0.06870000   1.008000   ; qtot 2.097100
 2341         H1    152    ARG    HD3   2341 0.06870000   1.008000   ; qtot 2.165800
 2342         N2    152    ARG     NE   2342 -0.52950000  14.010000   ; qtot 1.636300
 2343          H    152    ARG     HE   2343 0.34560000   1.008000   ; qtot 1.981900
 2344         CA    152    ARG     CZ   2344 0.80760000  12.010000   ; qtot 2.789500
 2345         N2    152    ARG    NH1   2345 -0.86270000  14.010000   ; qtot 1.926800
 2346          H    152    ARG   HH11   2346 0.44780000   1.008000   ; qtot 2.374600
 2347          H    152    ARG   HH12   2347 0.44780000   1.008000   ; qtot 2.822400
 2348         N2    152    ARG    NH2   2348 -0.86270000  14.010000   ; qtot 1.959700
 2349          H    152    ARG   HH21   2349 0.44780000   1.008000   ; qtot 2.407500
 2350          H    152    ARG   HH22   2350 0.44780000   1.008000   ; qtot 2.855300
 2351          C    152    ARG      C   2351 0.73410000  12.010000   ; qtot 3.589400
 2352          O    152    ARG      O   2352 -0.58940000  16.000000   ; qtot 3.000000
; residue  153 PHE rtp PHE q -0.0
 2353          N    153    PHE      N   2353 -0.41570000  14.010000   ; qtot 2.584300
 2354          H    153    PHE      H   2354 0.27190000   1.008000   ; qtot 2.856200
 2355         CX    153    PHE     CA   2355 -0.00240000  12.010000   ; qtot 2.853800
 2356         H1    153    PHE     HA   2356 0.09780000   1.008000   ; qtot 2.951600
 2357         CT    153    PHE     CB   2357 -0.03430000  12.010000   ; qtot 2.917300
 2358         HC    153    PHE    HB2   2358 0.02950000   1.008000   ; qtot 2.946800
 2359         HC    153    PHE    HB3   2359 0.02950000   1.008000   ; qtot 2.976300
 2360         CA    153    PHE     CG   2360 0.01180000  12.010000   ; qtot 2.988100
 2361         CA    153    PHE    CD1   2361 -0.12560000  12.010000   ; qtot 2.862500
 2362         HA    153    PHE    HD1   2362 0.13300000   1.008000   ; qtot 2.995500
 2363         CA    153    PHE    CE1   2363 -0.17040000  12.010000   ; qtot 2.825100
 2364         HA    153    PHE    HE1   2364 0.14300000   1.008000   ; qtot 2.968100
 2365         CA    153    PHE     CZ   2365 -0.10720000  12.010000   ; qtot 2.860900
 2366         HA    153    PHE     HZ   2366 0.12970000   1.008000   ; qtot 2.990600
 2367         CA    153    PHE    CE2   2367 -0.17040000  12.010000   ; qtot 2.820200
 2368         HA    153    PHE    HE2   2368 0.14300000   1.008000   ; qtot 2.963200
 2369         CA    153    PHE    CD2   2369 -0.12560000  12.010000   ; qtot 2.837600
 2370         HA    153    PHE    HD2   2370 0.13300000   1.008000   ; qtot 2.970600
 2371          C    153    PHE      C   2371 0.59730000  12.010000   ; qtot 3.567900
 2372          O    153    PHE      O   2372 -0.56790000  16.000000   ; qtot 3.000000
; residue  154 ASN rtp ASN q 0.0
 2373          N    154    ASN      N   2373 -0.41570000  14.010000   ; qtot 2.584300
 2374          H    154    ASN      H   2374 0.27190000   1.008000   ; qtot 2.856200
 2375         CX    154    ASN     CA   2375 0.01430000  12.010000   ; qtot 2.870500
 2376         H1    154    ASN     HA   2376 0.10480000   1.008000   ; qtot 2.975300
 2377         2C    154    ASN     CB   2377 -0.20410000  12.010000   ; qtot 2.771200
 2378         HC    154    ASN    HB2   2378 0.07970000   1.008000   ; qtot 2.850900
 2379         HC    154    ASN    HB3   2379 0.07970000   1.008000   ; qtot 2.930600
 2380          C    154    ASN     CG   2380 0.71300000  12.010000   ; qtot 3.643600
 2381          O    154    ASN    OD1   2381 -0.59310000  16.000000   ; qtot 3.050500
 2382          N    154    ASN    ND2   2382 -0.91910000  14.010000   ; qtot 2.131400
 2383          H    154    ASN   HD21   2383 0.41960000   1.008000   ; qtot 2.551000
 2384          H    154    ASN   HD22   2384 0.41960000   1.008000   ; qtot 2.970600
 2385          C    154    ASN      C   2385 0.59730000  12.010000   ; qtot 3.567900
 2386          O    154    ASN      O   2386 -0.56790000  16.000000   ; qtot 3.000000
; residue  155 SER rtp SER q -0.0
 2387          N    155    SER      N   2387 -0.41570000  14.010000   ; qtot 2.584300
 2388          H    155    SER      H   2388 0.27190000   1.008000   ; qtot 2.856200
 2389         CX    155    SER     CA   2389 -0.02490000  12.010000   ; qtot 2.831300
 2390         H1    155    SER     HA   2390 0.08430000   1.008000   ; qtot 2.915600
 2391         2C    155    SER     CB   2391 0.21170000  12.010000   ; qtot 3.127300
 2392         H1    155    SER    HB2   2392 0.03520000   1.008000   ; qtot 3.162500
 2393         H1    155    SER    HB3   2393 0.03520000   1.008000   ; qtot 3.197700
 2394         OH    155    SER     OG   2394 -0.65460000  16.000000   ; qtot 2.543100
 2395         HO    155    SER     HG   2395 0.42750000   1.008000   ; qtot 2.970600
 2396          C    155    SER      C   2396 0.59730000  12.010000   ; qtot 3.567900
 2397          O    155    SER      O   2397 -0.56790000  16.000000   ; qtot 3.000000
; residue  156 HIE rtp HIE q -0.0
 2398          N    156    HIE      N   2398 -0.41570000  14.010000   ; qtot 2.584300
 2399          H    156    HIE      H   2399 0.27190000   1.008000   ; qtot 2.856200
 2400         CX    156    HIE     CA   2400 -0.05810000  12.010000   ; qtot 2.798100
 2401         H1    156    HIE     HA   2401 0.13600000   1.008000   ; qtot 2.934100
 2402         CT    156    HIE     CB   2402 -0.00740000  12.010000   ; qtot 2.926700
 2403         HC    156    HIE    HB2   2403 0.03670000   1.008000   ; qtot 2.963400
 2404         HC    156    HIE    HB3   2404 0.03670000   1.008000   ; qtot 3.000100
 2405         CC    156    HIE     CG   2405 0.18680000  12.010000   ; qtot 3.186900
 2406         NB    156    HIE    ND1   2406 -0.54320000  14.010000   ; qtot 2.643700
 2407         CR    156    HIE    CE1   2407 0.16350000  12.010000   ; qtot 2.807200
 2408         H5    156    HIE    HE1   2408 0.14350000   1.008000   ; qtot 2.950700
 2409         NA    156    HIE    NE2   2409 -0.27950000  14.010000   ; qtot 2.671200
 2410          H    156    HIE    HE2   2410 0.33390000   1.008000   ; qtot 3.005100
 2411         CW    156    HIE    CD2   2411 -0.22070000  12.010000   ; qtot 2.784400
 2412         H4    156    HIE    HD2   2412 0.18620000   1.008000   ; qtot 2.970600
 2413          C    156    HIE      C   2413 0.59730000  12.010000   ; qtot 3.567900
 2414          O    156    HIE      O   2414 -0.56790000  16.000000   ; qtot 3.000000
; residue  157 GLU rtp GLU q -1.0
 2415          N    157    GLU      N   2415 -0.51630000  14.010000   ; qtot 2.483700
 2416          H    157    GLU      H   2416 0.29360000   1.008000   ; qtot 2.777300
 2417         CX    157    GLU     CA   2417 0.03970000  12.010000   ; qtot 2.817000
 2418         H1    157    GLU     HA   2418 0.11050000   1.008000   ; qtot 2.927500
 2419         2C    157    GLU     CB   2419 0.05600000  12.010000   ; qtot 2.983500
 2420         HC    157    GLU    HB2   2420 -0.01730000   1.008000   ; qtot 2.966200
 2421         HC    157    GLU    HB3   2421 -0.01730000   1.008000   ; qtot 2.948900
 2422         2C    157    GLU     CG   2422 0.01360000  12.010000   ; qtot 2.962500
 2423         HC    157    GLU    HG2   2423 -0.04250000   1.008000   ; qtot 2.920000
 2424         HC    157    GLU    HG3   2424 -0.04250000   1.008000   ; qtot 2.877500
 2425         CO    157    GLU     CD   2425 0.80540000  12.010000   ; qtot 3.682900
 2426         O2    157    GLU    OE1   2426 -0.81880000  16.000000   ; qtot 2.864100
 2427         O2    157    GLU    OE2   2427 -0.81880000  16.000000   ; qtot 2.045300
 2428          C    157    GLU      C   2428 0.53660000  12.010000   ; qtot 2.581900
 2429          O    157    GLU      O   2429 -0.58190000  16.000000   ; qtot 2.000000
; residue  158 SER rtp SER q -0.0
 2430          N    158    SER      N   2430 -0.41570000  14.010000   ; qtot 1.584300
 2431          H    158    SER      H   2431 0.27190000   1.008000   ; qtot 1.856200
 2432         CX    158    SER     CA   2432 -0.02490000  12.010000   ; qtot 1.831300
 2433         H1    158    SER     HA   2433 0.08430000   1.008000   ; qtot 1.915600
 2434         2C    158    SER     CB   2434 0.21170000  12.010000   ; qtot 2.127300
 2435         H1    158    SER    HB2   2435 0.03520000   1.008000   ; qtot 2.162500
 2436         H1    158    SER    HB3   2436 0.03520000   1.008000   ; qtot 2.197700
 2437         OH    158    SER     OG   2437 -0.65460000  16.000000   ; qtot 1.543100
 2438         HO    158    SER     HG   2438 0.42750000   1.008000   ; qtot 1.970600
 2439          C    158    SER      C   2439 0.59730000  12.010000   ; qtot 2.567900
 2440          O    158    SER      O   2440 -0.56790000  16.000000   ; qtot 2.000000
; residue  159 ALA rtp ALA q -0.0
 2441          N    159    ALA      N   2441 -0.41570000  14.010000   ; qtot 1.584300
 2442          H    159    ALA      H   2442 0.27190000   1.008000   ; qtot 1.856200
 2443         CX    159    ALA     CA   2443 0.03370000  12.010000   ; qtot 1.889900
 2444         H1    159    ALA     HA   2444 0.08230000   1.008000   ; qtot 1.972200
 2445         CT    159    ALA     CB   2445 -0.18250000  12.010000   ; qtot 1.789700
 2446         HC    159    ALA    HB1   2446 0.06030000   1.008000   ; qtot 1.850000
 2447         HC    159    ALA    HB2   2447 0.06030000   1.008000   ; qtot 1.910300
 2448         HC    159    ALA    HB3   2448 0.06030000   1.008000   ; qtot 1.970600
 2449          C    159    ALA      C   2449 0.59730000  12.010000   ; qtot 2.567900
 2450          O    159    ALA      O   2450 -0.56790000  16.000000   ; qtot 2.000000
; residue  160 ALA rtp ALA q -0.0
 2451          N    160    ALA      N   2451 -0.41570000  14.010000   ; qtot 1.584300
 2452          H    160    ALA      H   2452 0.27190000   1.008000   ; qtot 1.856200
 2453         CX    160    ALA     CA   2453 0.03370000  12.010000   ; qtot 1.889900
 2454         H1    160    ALA     HA   2454 0.08230000   1.008000   ; qtot 1.972200
 2455         CT    160    ALA     CB   2455 -0.18250000  12.010000   ; qtot 1.789700
 2456         HC    160    ALA    HB1   2456 0.06030000   1.008000   ; qtot 1.850000
 2457         HC    160    ALA    HB2   2457 0.06030000   1.008000   ; qtot 1.910300
 2458         HC    160    ALA    HB3   2458 0.06030000   1.008000   ; qtot 1.970600
 2459          C    160    ALA      C   2459 0.59730000  12.010000   ; qtot 2.567900
 2460          O    160    ALA      O   2460 -0.56790000  16.000000   ; qtot 2.000000
; residue  161 HIE rtp HIE q -0.0
 2461          N    161    HIE      N   2461 -0.41570000  14.010000   ; qtot 1.584300
 2462          H    161    HIE      H   2462 0.27190000   1.008000   ; qtot 1.856200
 2463         CX    161    HIE     CA   2463 -0.05810000  12.010000   ; qtot 1.798100
 2464         H1    161    HIE     HA   2464 0.13600000   1.008000   ; qtot 1.934100
 2465         CT    161    HIE     CB   2465 -0.00740000  12.010000   ; qtot 1.926700
 2466         HC    161    HIE    HB2   2466 0.03670000   1.008000   ; qtot 1.963400
 2467         HC    161    HIE    HB3   2467 0.03670000   1.008000   ; qtot 2.000100
 2468         CC    161    HIE     CG   2468 0.18680000  12.010000   ; qtot 2.186900
 2469         NB    161    HIE    ND1   2469 -0.54320000  14.010000   ; qtot 1.643700
 2470         CR    161    HIE    CE1   2470 0.16350000  12.010000   ; qtot 1.807200
 2471         H5    161    HIE    HE1   2471 0.14350000   1.008000   ; qtot 1.950700
 2472         NA    161    HIE    NE2   2472 -0.27950000  14.010000   ; qtot 1.671200
 2473          H    161    HIE    HE2   2473 0.33390000   1.008000   ; qtot 2.005100
 2474         CW    161    HIE    CD2   2474 -0.22070000  12.010000   ; qtot 1.784400
 2475         H4    161    HIE    HD2   2475 0.18620000   1.008000   ; qtot 1.970600
 2476          C    161    HIE      C   2476 0.59730000  12.010000   ; qtot 2.567900
 2477          O    161    HIE      O   2477 -0.56790000  16.000000   ; qtot 2.000000
; residue  162 ALA rtp ALA q -0.0
 2478          N    162    ALA      N   2478 -0.41570000  14.010000   ; qtot 1.584300
 2479          H    162    ALA      H   2479 0.27190000   1.008000   ; qtot 1.856200
 2480         CX    162    ALA     CA   2480 0.03370000  12.010000   ; qtot 1.889900
 2481         H1    162    ALA     HA   2481 0.08230000   1.008000   ; qtot 1.972200
 2482         CT    162    ALA     CB   2482 -0.18250000  12.010000   ; qtot 1.789700
 2483         HC    162    ALA    HB1   2483 0.06030000   1.008000   ; qtot 1.850000
 2484         HC    162    ALA    HB2   2484 0.06030000   1.008000   ; qtot 1.910300
 2485         HC    162    ALA    HB3   2485 0.06030000   1.008000   ; qtot 1.970600
 2486          C    162    ALA      C   2486 0.59730000  12.010000   ; qtot 2.567900
 2487          O    162    ALA      O   2487 -0.56790000  16.000000   ; qtot 2.000000
; residue  163 ILE rtp ILE q -0.0
 2488          N    163    ILE      N   2488 -0.41570000  14.010000   ; qtot 1.584300
 2489          H    163    ILE      H   2489 0.27190000   1.008000   ; qtot 1.856200
 2490         CX    163    ILE     CA   2490 -0.05970000  12.010000   ; qtot 1.796500
 2491         H1    163    ILE     HA   2491 0.08690000   1.008000   ; qtot 1.883400
 2492         3C    163    ILE     CB   2492 0.13030000  12.010000   ; qtot 2.013700
 2493         HC    163    ILE     HB   2493 0.01870000   1.008000   ; qtot 2.032400
 2494         CT    163    ILE    CG2   2494 -0.32040000  12.010000   ; qtot 1.712000
 2495         HC    163    ILE   HG21   2495 0.08820000   1.008000   ; qtot 1.800200
 2496         HC    163    ILE   HG22   2496 0.08820000   1.008000   ; qtot 1.888400
 2497         HC    163    ILE   HG23   2497 0.08820000   1.008000   ; qtot 1.976600
 2498         2C    163    ILE    CG1   2498 -0.04300000  12.010000   ; qtot 1.933600
 2499         HC    163    ILE   HG12   2499 0.02360000   1.008000   ; qtot 1.957200
 2500         HC    163    ILE   HG13   2500 0.02360000   1.008000   ; qtot 1.980800
 2501         CT    163    ILE    CD1   2501 -0.06600000  12.010000   ; qtot 1.914800
 2502         HC    163    ILE   HD11   2502 0.01860000   1.008000   ; qtot 1.933400
 2503         HC    163    ILE   HD12   2503 0.01860000   1.008000   ; qtot 1.952000
 2504         HC    163    ILE   HD13   2504 0.01860000   1.008000   ; qtot 1.970600
 2505          C    163    ILE      C   2505 0.59730000  12.010000   ; qtot 2.567900
 2506          O    163    ILE      O   2506 -0.56790000  16.000000   ; qtot 2.000000
; residue  164 VAL rtp VAL q -0.0
 2507          N    164    VAL      N   2507 -0.41570000  14.010000   ; qtot 1.584300
 2508          H    164    VAL      H   2508 0.27190000   1.008000   ; qtot 1.856200
 2509         CX    164    VAL     CA   2509 -0.08750000  12.010000   ; qtot 1.768700
 2510         H1    164    VAL     HA   2510 0.09690000   1.008000   ; qtot 1.865600
 2511         3C    164    VAL     CB   2511 0.29850000  12.010000   ; qtot 2.164100
 2512         HC    164    VAL     HB   2512 -0.02970000   1.008000   ; qtot 2.134400
 2513         CT    164    VAL    CG1   2513 -0.31920000  12.010000   ; qtot 1.815200
 2514         HC    164    VAL   HG11   2514 0.07910000   1.008000   ; qtot 1.894300
 2515         HC    164    VAL   HG12   2515 0.07910000   1.008000   ; qtot 1.973400
 2516         HC    164    VAL   HG13   2516 0.07910000   1.008000   ; qtot 2.052500
 2517         CT    164    VAL    CG2   2517 -0.31920000  12.010000   ; qtot 1.733300
 2518         HC    164    VAL   HG21   2518 0.07910000   1.008000   ; qtot 1.812400
 2519         HC    164    VAL   HG22   2519 0.07910000   1.008000   ; qtot 1.891500
 2520         HC    164    VAL   HG23   2520 0.07910000   1.008000   ; qtot 1.970600
 2521          C    164    VAL      C   2521 0.59730000  12.010000   ; qtot 2.567900
 2522          O    164    VAL      O   2522 -0.56790000  16.000000   ; qtot 2.000000
; residue  165 SER rtp SER q -0.0
 2523          N    165    SER      N   2523 -0.41570000  14.010000   ; qtot 1.584300
 2524          H    165    SER      H   2524 0.27190000   1.008000   ; qtot 1.856200
 2525         CX    165    SER     CA   2525 -0.02490000  12.010000   ; qtot 1.831300
 2526         H1    165    SER     HA   2526 0.08430000   1.008000   ; qtot 1.915600
 2527         2C    165    SER     CB   2527 0.21170000  12.010000   ; qtot 2.127300
 2528         H1    165    SER    HB2   2528 0.03520000   1.008000   ; qtot 2.162500
 2529         H1    165    SER    HB3   2529 0.03520000   1.008000   ; qtot 2.197700
 2530         OH    165    SER     OG   2530 -0.65460000  16.000000   ; qtot 1.543100
 2531         HO    165    SER     HG   2531 0.42750000   1.008000   ; qtot 1.970600
 2532          C    165    SER      C   2532 0.59730000  12.010000   ; qtot 2.567900
 2533          O    165    SER      O   2533 -0.56790000  16.000000   ; qtot 2.000000
; residue  166 VAL rtp VAL q -0.0
 2534          N    166    VAL      N   2534 -0.41570000  14.010000   ; qtot 1.584300
 2535          H    166    VAL      H   2535 0.27190000   1.008000   ; qtot 1.856200
 2536         CX    166    VAL     CA   2536 -0.08750000  12.010000   ; qtot 1.768700
 2537         H1    166    VAL     HA   2537 0.09690000   1.008000   ; qtot 1.865600
 2538         3C    166    VAL     CB   2538 0.29850000  12.010000   ; qtot 2.164100
 2539         HC    166    VAL     HB   2539 -0.02970000   1.008000   ; qtot 2.134400
 2540         CT    166    VAL    CG1   2540 -0.31920000  12.010000   ; qtot 1.815200
 2541         HC    166    VAL   HG11   2541 0.07910000   1.008000   ; qtot 1.894300
 2542         HC    166    VAL   HG12   2542 0.07910000   1.008000   ; qtot 1.973400
 2543         HC    166    VAL   HG13   2543 0.07910000   1.008000   ; qtot 2.052500
 2544         CT    166    VAL    CG2   2544 -0.31920000  12.010000   ; qtot 1.733300
 2545         HC    166    VAL   HG21   2545 0.07910000   1.008000   ; qtot 1.812400
 2546         HC    166    VAL   HG22   2546 0.07910000   1.008000   ; qtot 1.891500
 2547         HC    166    VAL   HG23   2547 0.07910000   1.008000   ; qtot 1.970600
 2548          C    166    VAL      C   2548 0.59730000  12.010000   ; qtot 2.567900
 2549          O    166    VAL      O   2549 -0.56790000  16.000000   ; qtot 2.000000
; residue  167 ASN rtp ASN q 0.0
 2550          N    167    ASN      N   2550 -0.41570000  14.010000   ; qtot 1.584300
 2551          H    167    ASN      H   2551 0.27190000   1.008000   ; qtot 1.856200
 2552         CX    167    ASN     CA   2552 0.01430000  12.010000   ; qtot 1.870500
 2553         H1    167    ASN     HA   2553 0.10480000   1.008000   ; qtot 1.975300
 2554         2C    167    ASN     CB   2554 -0.20410000  12.010000   ; qtot 1.771200
 2555         HC    167    ASN    HB2   2555 0.07970000   1.008000   ; qtot 1.850900
 2556         HC    167    ASN    HB3   2556 0.07970000   1.008000   ; qtot 1.930600
 2557          C    167    ASN     CG   2557 0.71300000  12.010000   ; qtot 2.643600
 2558          O    167    ASN    OD1   2558 -0.59310000  16.000000   ; qtot 2.050500
 2559          N    167    ASN    ND2   2559 -0.91910000  14.010000   ; qtot 1.131400
 2560          H    167    ASN   HD21   2560 0.41960000   1.008000   ; qtot 1.551000
 2561          H    167    ASN   HD22   2561 0.41960000   1.008000   ; qtot 1.970600
 2562          C    167    ASN      C   2562 0.59730000  12.010000   ; qtot 2.567900
 2563          O    167    ASN      O   2563 -0.56790000  16.000000   ; qtot 2.000000
; residue  168 GLY rtp GLY q -0.0
 2564          N    168    GLY      N   2564 -0.41570000  14.010000   ; qtot 1.584300
 2565          H    168    GLY      H   2565 0.27190000   1.008000   ; qtot 1.856200
 2566         CX    168    GLY     CA   2566 -0.02520000  12.010000   ; qtot 1.831000
 2567         H1    168    GLY    HA2   2567 0.06980000   1.008000   ; qtot 1.900800
 2568         H1    168    GLY    HA3   2568 0.06980000   1.008000   ; qtot 1.970600
 2569          C    168    GLY      C   2569 0.59730000  12.010000   ; qtot 2.567900
 2570          O    168    GLY      O   2570 -0.56790000  16.000000   ; qtot 2.000000
; residue  169 THR rtp THR q 0.0
 2571          N    169    THR      N   2571 -0.41570000  14.010000   ; qtot 1.584300
 2572          H    169    THR      H   2572 0.27190000   1.008000   ; qtot 1.856200
 2573         CX    169    THR     CA   2573 -0.03890000  12.010000   ; qtot 1.817300
 2574         H1    169    THR     HA   2574 0.10070000   1.008000   ; qtot 1.918000
 2575         3C    169    THR     CB   2575 0.36540000  12.010000   ; qtot 2.283400
 2576         H1    169    THR     HB   2576 0.00430000   1.008000   ; qtot 2.287700
 2577         CT    169    THR    CG2   2577 -0.24380000  12.010000   ; qtot 2.043900
 2578         HC    169    THR   HG21   2578 0.06420000   1.008000   ; qtot 2.108100
 2579         HC    169    THR   HG22   2579 0.06420000   1.008000   ; qtot 2.172300
 2580         HC    169    THR   HG23   2580 0.06420000   1.008000   ; qtot 2.236500
 2581         OH    169    THR    OG1   2581 -0.67610000  16.000000   ; qtot 1.560400
 2582         HO    169    THR    HG1   2582 0.41020000   1.008000   ; qtot 1.970600
 2583          C    169    THR      C   2583 0.59730000  12.010000   ; qtot 2.567900
 2584          O    169    THR      O   2584 -0.56790000  16.000000   ; qtot 2.000000
; residue  170 THR rtp THR q 0.0
 2585          N    170    THR      N   2585 -0.41570000  14.010000   ; qtot 1.584300
 2586          H    170    THR      H   2586 0.27190000   1.008000   ; qtot 1.856200
 2587         CX    170    THR     CA   2587 -0.03890000  12.010000   ; qtot 1.817300
 2588         H1    170    THR     HA   2588 0.10070000   1.008000   ; qtot 1.918000
 2589         3C    170    THR     CB   2589 0.36540000  12.010000   ; qtot 2.283400
 2590         H1    170    THR     HB   2590 0.00430000   1.008000   ; qtot 2.287700
 2591         CT    170    THR    CG2   2591 -0.24380000  12.010000   ; qtot 2.043900
 2592         HC    170    THR   HG21   2592 0.06420000   1.008000   ; qtot 2.108100
 2593         HC    170    THR   HG22   2593 0.06420000   1.008000   ; qtot 2.172300
 2594         HC    170    THR   HG23   2594 0.06420000   1.008000   ; qtot 2.236500
 2595         OH    170    THR    OG1   2595 -0.67610000  16.000000   ; qtot 1.560400
 2596         HO    170    THR    HG1   2596 0.41020000   1.008000   ; qtot 1.970600
 2597          C    170    THR      C   2597 0.59730000  12.010000   ; qtot 2.567900
 2598          O    170    THR      O   2598 -0.56790000  16.000000   ; qtot 2.000000
; residue  171 ILE rtp ILE q -0.0
 2599          N    171    ILE      N   2599 -0.41570000  14.010000   ; qtot 1.584300
 2600          H    171    ILE      H   2600 0.27190000   1.008000   ; qtot 1.856200
 2601         CX    171    ILE     CA   2601 -0.05970000  12.010000   ; qtot 1.796500
 2602         H1    171    ILE     HA   2602 0.08690000   1.008000   ; qtot 1.883400
 2603         3C    171    ILE     CB   2603 0.13030000  12.010000   ; qtot 2.013700
 2604         HC    171    ILE     HB   2604 0.01870000   1.008000   ; qtot 2.032400
 2605         CT    171    ILE    CG2   2605 -0.32040000  12.010000   ; qtot 1.712000
 2606         HC    171    ILE   HG21   2606 0.08820000   1.008000   ; qtot 1.800200
 2607         HC    171    ILE   HG22   2607 0.08820000   1.008000   ; qtot 1.888400
 2608         HC    171    ILE   HG23   2608 0.08820000   1.008000   ; qtot 1.976600
 2609         2C    171    ILE    CG1   2609 -0.04300000  12.010000   ; qtot 1.933600
 2610         HC    171    ILE   HG12   2610 0.02360000   1.008000   ; qtot 1.957200
 2611         HC    171    ILE   HG13   2611 0.02360000   1.008000   ; qtot 1.980800
 2612         CT    171    ILE    CD1   2612 -0.06600000  12.010000   ; qtot 1.914800
 2613         HC    171    ILE   HD11   2613 0.01860000   1.008000   ; qtot 1.933400
 2614         HC    171    ILE   HD12   2614 0.01860000   1.008000   ; qtot 1.952000
 2615         HC    171    ILE   HD13   2615 0.01860000   1.008000   ; qtot 1.970600
 2616          C    171    ILE      C   2616 0.59730000  12.010000   ; qtot 2.567900
 2617          O    171    ILE      O   2617 -0.56790000  16.000000   ; qtot 2.000000
; residue  172 GLU rtp GLU q -1.0
 2618          N    172    GLU      N   2618 -0.51630000  14.010000   ; qtot 1.483700
 2619          H    172    GLU      H   2619 0.29360000   1.008000   ; qtot 1.777300
 2620         CX    172    GLU     CA   2620 0.03970000  12.010000   ; qtot 1.817000
 2621         H1    172    GLU     HA   2621 0.11050000   1.008000   ; qtot 1.927500
 2622         2C    172    GLU     CB   2622 0.05600000  12.010000   ; qtot 1.983500
 2623         HC    172    GLU    HB2   2623 -0.01730000   1.008000   ; qtot 1.966200
 2624         HC    172    GLU    HB3   2624 -0.01730000   1.008000   ; qtot 1.948900
 2625         2C    172    GLU     CG   2625 0.01360000  12.010000   ; qtot 1.962500
 2626         HC    172    GLU    HG2   2626 -0.04250000   1.008000   ; qtot 1.920000
 2627         HC    172    GLU    HG3   2627 -0.04250000   1.008000   ; qtot 1.877500
 2628         CO    172    GLU     CD   2628 0.80540000  12.010000   ; qtot 2.682900
 2629         O2    172    GLU    OE1   2629 -0.81880000  16.000000   ; qtot 1.864100
 2630         O2    172    GLU    OE2   2630 -0.81880000  16.000000   ; qtot 1.045300
 2631          C    172    GLU      C   2631 0.53660000  12.010000   ; qtot 1.581900
 2632          O    172    GLU      O   2632 -0.58190000  16.000000   ; qtot 1.000000
; residue  173 GLY rtp GLY q -0.0
 2633          N    173    GLY      N   2633 -0.41570000  14.010000   ; qtot 0.584300
 2634          H    173    GLY      H   2634 0.27190000   1.008000   ; qtot 0.856200
 2635         CX    173    GLY     CA   2635 -0.02520000  12.010000   ; qtot 0.831000
 2636         H1    173    GLY    HA2   2636 0.06980000   1.008000   ; qtot 0.900800
 2637         H1    173    GLY    HA3   2637 0.06980000   1.008000   ; qtot 0.970600
 2638          C    173    GLY      C   2638 0.59730000  12.010000   ; qtot 1.567900
 2639          O    173    GLY      O   2639 -0.56790000  16.000000   ; qtot 1.000000
; residue  174 HIE rtp HIE q -0.0
 2640          N    174    HIE      N   2640 -0.41570000  14.010000   ; qtot 0.584300
 2641          H    174    HIE      H   2641 0.27190000   1.008000   ; qtot 0.856200
 2642         CX    174    HIE     CA   2642 -0.05810000  12.010000   ; qtot 0.798100
 2643         H1    174    HIE     HA   2643 0.13600000   1.008000   ; qtot 0.934100
 2644         CT    174    HIE     CB   2644 -0.00740000  12.010000   ; qtot 0.926700
 2645         HC    174    HIE    HB2   2645 0.03670000   1.008000   ; qtot 0.963400
 2646         HC    174    HIE    HB3   2646 0.03670000   1.008000   ; qtot 1.000100
 2647         CC    174    HIE     CG   2647 0.18680000  12.010000   ; qtot 1.186900
 2648         NB    174    HIE    ND1   2648 -0.54320000  14.010000   ; qtot 0.643700
 2649         CR    174    HIE    CE1   2649 0.16350000  12.010000   ; qtot 0.807200
 2650         H5    174    HIE    HE1   2650 0.14350000   1.008000   ; qtot 0.950700
 2651         NA    174    HIE    NE2   2651 -0.27950000  14.010000   ; qtot 0.671200
 2652          H    174    HIE    HE2   2652 0.33390000   1.008000   ; qtot 1.005100
 2653         CW    174    HIE    CD2   2653 -0.22070000  12.010000   ; qtot 0.784400
 2654         H4    174    HIE    HD2   2654 0.18620000   1.008000   ; qtot 0.970600
 2655          C    174    HIE      C   2655 0.59730000  12.010000   ; qtot 1.567900
 2656          O    174    HIE      O   2656 -0.56790000  16.000000   ; qtot 1.000000
; residue  175 VAL rtp VAL q -0.0
 2657          N    175    VAL      N   2657 -0.41570000  14.010000   ; qtot 0.584300
 2658          H    175    VAL      H   2658 0.27190000   1.008000   ; qtot 0.856200
 2659         CX    175    VAL     CA   2659 -0.08750000  12.010000   ; qtot 0.768700
 2660         H1    175    VAL     HA   2660 0.09690000   1.008000   ; qtot 0.865600
 2661         3C    175    VAL     CB   2661 0.29850000  12.010000   ; qtot 1.164100
 2662         HC    175    VAL     HB   2662 -0.02970000   1.008000   ; qtot 1.134400
 2663         CT    175    VAL    CG1   2663 -0.31920000  12.010000   ; qtot 0.815200
 2664         HC    175    VAL   HG11   2664 0.07910000   1.008000   ; qtot 0.894300
 2665         HC    175    VAL   HG12   2665 0.07910000   1.008000   ; qtot 0.973400
 2666         HC    175    VAL   HG13   2666 0.07910000   1.008000   ; qtot 1.052500
 2667         CT    175    VAL    CG2   2667 -0.31920000  12.010000   ; qtot 0.733300
 2668         HC    175    VAL   HG21   2668 0.07910000   1.008000   ; qtot 0.812400
 2669         HC    175    VAL   HG22   2669 0.07910000   1.008000   ; qtot 0.891500
 2670         HC    175    VAL   HG23   2670 0.07910000   1.008000   ; qtot 0.970600
 2671          C    175    VAL      C   2671 0.59730000  12.010000   ; qtot 1.567900
 2672          O    175    VAL      O   2672 -0.56790000  16.000000   ; qtot 1.000000
; residue  176 VAL rtp VAL q -0.0
 2673          N    176    VAL      N   2673 -0.41570000  14.010000   ; qtot 0.584300
 2674          H    176    VAL      H   2674 0.27190000   1.008000   ; qtot 0.856200
 2675         CX    176    VAL     CA   2675 -0.08750000  12.010000   ; qtot 0.768700
 2676         H1    176    VAL     HA   2676 0.09690000   1.008000   ; qtot 0.865600
 2677         3C    176    VAL     CB   2677 0.29850000  12.010000   ; qtot 1.164100
 2678         HC    176    VAL     HB   2678 -0.02970000   1.008000   ; qtot 1.134400
 2679         CT    176    VAL    CG1   2679 -0.31920000  12.010000   ; qtot 0.815200
 2680         HC    176    VAL   HG11   2680 0.07910000   1.008000   ; qtot 0.894300
 2681         HC    176    VAL   HG12   2681 0.07910000   1.008000   ; qtot 0.973400
 2682         HC    176    VAL   HG13   2682 0.07910000   1.008000   ; qtot 1.052500
 2683         CT    176    VAL    CG2   2683 -0.31920000  12.010000   ; qtot 0.733300
 2684         HC    176    VAL   HG21   2684 0.07910000   1.008000   ; qtot 0.812400
 2685         HC    176    VAL   HG22   2685 0.07910000   1.008000   ; qtot 0.891500
 2686         HC    176    VAL   HG23   2686 0.07910000   1.008000   ; qtot 0.970600
 2687          C    176    VAL      C   2687 0.59730000  12.010000   ; qtot 1.567900
 2688          O    176    VAL      O   2688 -0.56790000  16.000000   ; qtot 1.000000
; residue  177 LYS rtp LYS q 1.0
 2689          N    177    LYS      N   2689 -0.34790000  14.010000   ; qtot 0.652100
 2690          H    177    LYS      H   2690 0.27470000   1.008000   ; qtot 0.926800
 2691         CX    177    LYS     CA   2691 -0.24000000  12.010000   ; qtot 0.686800
 2692         H1    177    LYS     HA   2692 0.14260000   1.008000   ; qtot 0.829400
 2693         C8    177    LYS     CB   2693 -0.00940000  12.010000   ; qtot 0.820000
 2694         HC    177    LYS    HB2   2694 0.03620000   1.008000   ; qtot 0.856200
 2695         HC    177    LYS    HB3   2695 0.03620000   1.008000   ; qtot 0.892400
 2696         C8    177    LYS     CG   2696 0.01870000  12.010000   ; qtot 0.911100
 2697         HC    177    LYS    HG2   2697 0.01030000   1.008000   ; qtot 0.921400
 2698         HC    177    LYS    HG3   2698 0.01030000   1.008000   ; qtot 0.931700
 2699         C8    177    LYS     CD   2699 -0.04790000  12.010000   ; qtot 0.883800
 2700         HC    177    LYS    HD2   2700 0.06210000   1.008000   ; qtot 0.945900
 2701         HC    177    LYS    HD3   2701 0.06210000   1.008000   ; qtot 1.008000
 2702         C8    177    LYS     CE   2702 -0.01430000  12.010000   ; qtot 0.993700
 2703         HP    177    LYS    HE2   2703 0.11350000   1.008000   ; qtot 1.107200
 2704         HP    177    LYS    HE3   2704 0.11350000   1.008000   ; qtot 1.220700
 2705         N3    177    LYS     NZ   2705 -0.38540000  14.010000   ; qtot 0.835300
 2706          H    177    LYS    HZ1   2706 0.34000000   1.008000   ; qtot 1.175300
 2707          H    177    LYS    HZ2   2707 0.34000000   1.008000   ; qtot 1.515300
 2708          H    177    LYS    HZ3   2708 0.34000000   1.008000   ; qtot 1.855300
 2709          C    177    LYS      C   2709 0.73410000  12.010000   ; qtot 2.589400
 2710          O    177    LYS      O   2710 -0.58940000  16.000000   ; qtot 2.000000
; residue  178 CYS rtp CYS q -0.0
 2711          N    178    CYS      N   2711 -0.41570000  14.010000   ; qtot 1.584300
 2712          H    178    CYS      H   2712 0.27190000   1.008000   ; qtot 1.856200
 2713         CX    178    CYS     CA   2713 0.02130000  12.010000   ; qtot 1.877500
 2714         H1    178    CYS     HA   2714 0.11240000   1.008000   ; qtot 1.989900
 2715         2C    178    CYS     CB   2715 -0.12310000  12.010000   ; qtot 1.866800
 2716         H1    178    CYS    HB2   2716 0.11120000   1.008000   ; qtot 1.978000
 2717         H1    178    CYS    HB3   2717 0.11120000   1.008000   ; qtot 2.089200
 2718         SH    178    CYS     SG   2718 -0.31190000  32.060000   ; qtot 1.777300
 2719         HS    178    CYS     HG   2719 0.19330000   1.008000   ; qtot 1.970600
 2720          C    178    CYS      C   2720 0.59730000  12.010000   ; qtot 2.567900
 2721          O    178    CYS      O   2721 -0.56790000  16.000000   ; qtot 2.000000
; residue  179 TYR rtp TYR q -0.0
 2722          N    179    TYR      N   2722 -0.41570000  14.010000   ; qtot 1.584300
 2723          H    179    TYR      H   2723 0.27190000   1.008000   ; qtot 1.856200
 2724         CX    179    TYR     CA   2724 -0.00140000  12.010000   ; qtot 1.854800
 2725         H1    179    TYR     HA   2725 0.08760000   1.008000   ; qtot 1.942400
 2726         CT    179    TYR     CB   2726 -0.01520000  12.010000   ; qtot 1.927200
 2727         HC    179    TYR    HB2   2727 0.02950000   1.008000   ; qtot 1.956700
 2728         HC    179    TYR    HB3   2728 0.02950000   1.008000   ; qtot 1.986200
 2729         CA    179    TYR     CG   2729 -0.00110000  12.010000   ; qtot 1.985100
 2730         CA    179    TYR    CD1   2730 -0.19060000  12.010000   ; qtot 1.794500
 2731         HA    179    TYR    HD1   2731 0.16990000   1.008000   ; qtot 1.964400
 2732         CA    179    TYR    CE1   2732 -0.23410000  12.010000   ; qtot 1.730300
 2733         HA    179    TYR    HE1   2733 0.16560000   1.008000   ; qtot 1.895900
 2734          C    179    TYR     CZ   2734 0.32260000  12.010000   ; qtot 2.218500
 2735         OH    179    TYR     OH   2735 -0.55790000  16.000000   ; qtot 1.660600
 2736         HO    179    TYR     HH   2736 0.39920000   1.008000   ; qtot 2.059800
 2737         CA    179    TYR    CE2   2737 -0.23410000  12.010000   ; qtot 1.825700
 2738         HA    179    TYR    HE2   2738 0.16560000   1.008000   ; qtot 1.991300
 2739         CA    179    TYR    CD2   2739 -0.19060000  12.010000   ; qtot 1.800700
 2740         HA    179    TYR    HD2   2740 0.16990000   1.008000   ; qtot 1.970600
 2741          C    179    TYR      C   2741 0.59730000  12.010000   ; qtot 2.567900
 2742          O    179    TYR      O   2742 -0.56790000  16.000000   ; qtot 2.000000
; residue  180 TRP rtp TRP q -0.0
 2743          N    180    TRP      N   2743 -0.41570000  14.010000   ; qtot 1.584300
 2744          H    180    TRP      H   2744 0.27190000   1.008000   ; qtot 1.856200
 2745         CX    180    TRP     CA   2745 -0.02750000  12.010000   ; qtot 1.828700
 2746         H1    180    TRP     HA   2746 0.11230000   1.008000   ; qtot 1.941000
 2747         CT    180    TRP     CB   2747 -0.00500000  12.010000   ; qtot 1.936000
 2748         HC    180    TRP    HB2   2748 0.03390000   1.008000   ; qtot 1.969900
 2749         HC    180    TRP    HB3   2749 0.03390000   1.008000   ; qtot 2.003800
 2750         C*    180    TRP     CG   2750 -0.14150000  12.010000   ; qtot 1.862300
 2751         CW    180    TRP    CD1   2751 -0.16380000  12.010000   ; qtot 1.698500
 2752         H4    180    TRP    HD1   2752 0.20620000   1.008000   ; qtot 1.904700
 2753         NA    180    TRP    NE1   2753 -0.34180000  14.010000   ; qtot 1.562900
 2754          H    180    TRP    HE1   2754 0.34120000   1.008000   ; qtot 1.904100
 2755         CN    180    TRP    CE2   2755 0.13800000  12.010000   ; qtot 2.042100
 2756         CA    180    TRP    CZ2   2756 -0.26010000  12.010000   ; qtot 1.782000
 2757         HA    180    TRP    HZ2   2757 0.15720000   1.008000   ; qtot 1.939200
 2758         CA    180    TRP    CH2   2758 -0.11340000  12.010000   ; qtot 1.825800
 2759         HA    180    TRP    HH2   2759 0.14170000   1.008000   ; qtot 1.967500
 2760         CA    180    TRP    CZ3   2760 -0.19720000  12.010000   ; qtot 1.770300
 2761         HA    180    TRP    HZ3   2761 0.14470000   1.008000   ; qtot 1.915000
 2762         CA    180    TRP    CE3   2762 -0.23870000  12.010000   ; qtot 1.676300
 2763         HA    180    TRP    HE3   2763 0.17000000   1.008000   ; qtot 1.846300
 2764         CB    180    TRP    CD2   2764 0.12430000  12.010000   ; qtot 1.970600
 2765          C    180    TRP      C   2765 0.59730000  12.010000   ; qtot 2.567900
 2766          O    180    TRP      O   2766 -0.56790000  16.000000   ; qtot 2.000000
; residue  181 GLY rtp GLY q -0.0
 2767          N    181    GLY      N   2767 -0.41570000  14.010000   ; qtot 1.584300
 2768          H    181    GLY      H   2768 0.27190000   1.008000   ; qtot 1.856200
 2769         CX    181    GLY     CA   2769 -0.02520000  12.010000   ; qtot 1.831000
 2770         H1    181    GLY    HA2   2770 0.06980000   1.008000   ; qtot 1.900800
 2771         H1    181    GLY    HA3   2771 0.06980000   1.008000   ; qtot 1.970600
 2772          C    181    GLY      C   2772 0.59730000  12.010000   ; qtot 2.567900
 2773          O    181    GLY      O   2773 -0.56790000  16.000000   ; qtot 2.000000
; residue  182 LYS rtp LYS q -0.0
 2774          N    182    LYS      N   2774 -0.34810000  14.010000   ; qtot 1.651900
 2775          H    182    LYS      H   2775 0.27640000   1.008000   ; qtot 1.928300
 2776         CX    182    LYS     CA   2776 -0.29030000  12.010000   ; qtot 1.638000
 2777         H1    182    LYS     HA   2777 0.14380000   1.008000   ; qtot 1.781800
 2778         C8    182    LYS     CB   2778 -0.05380000  12.010000   ; qtot 1.728000
 2779         HC    182    LYS    HB2   2779 0.04820000   1.008000   ; qtot 1.776200
 2780         HC    182    LYS    HB3   2780 0.04820000   1.008000   ; qtot 1.824400
 2781         C8    182    LYS     CG   2781 0.02270000  12.010000   ; qtot 1.847100
 2782         HC    182    LYS    HG2   2782 0.01340000   1.008000   ; qtot 1.860500
 2783         HC    182    LYS    HG3   2783 0.01340000   1.008000   ; qtot 1.873900
 2784         C8    182    LYS     CD   2784 -0.03920000  12.010000   ; qtot 1.834700
 2785         HC    182    LYS    HD2   2785 0.06110000   1.008000   ; qtot 1.895800
 2786         HC    182    LYS    HD3   2786 0.06110000   1.008000   ; qtot 1.956900
 2787         C8    182    LYS     CE   2787 -0.01760000  12.010000   ; qtot 1.939300
 2788         HP    182    LYS    HE2   2788 0.11210000   1.008000   ; qtot 2.051400
 2789         HP    182    LYS    HE3   2789 0.11210000   1.008000   ; qtot 2.163500
 2790         N3    182    LYS     NZ   2790 -0.37410000  14.010000   ; qtot 1.789400
 2791          H    182    LYS    HZ1   2791 0.33740000   1.008000   ; qtot 2.126800
 2792          H    182    LYS    HZ2   2792 0.33740000   1.008000   ; qtot 2.464200
 2793          H    182    LYS    HZ3   2793 0.33740000   1.008000   ; qtot 2.801600
 2794          C    182    LYS      C   2794 0.84880000  12.010000   ; qtot 3.650400
 2795         O2    182    LYS      O   2795 -0.82520000  16.000000   ; qtot 2.825200
 2796         O2    182    LYS    OXT   2796 -0.82520000  16.000000   ; qtot 2.000000

[ bonds ]
;    ai     aj funct         c0         c1         c2         c3
     13     14     1   0.12290 476976.000000
     13     15     1   0.13350 410032.000000
     10     11     1   0.12500 548940.800000
     10     12     1   0.12500 548940.800000
      7     10     1   0.15220 265265.600000
      5      7     1   0.15260 259408.000000
      5     13     1   0.15220 265265.600000
      1      5     1   0.14710 307105.600000
     30     31     1   0.12290 476976.000000
     30     32     1   0.13350 410032.000000
     26     28     1   0.13810 357313.600000
     24     26     1   0.13430 399153.600000
     23     24     1   0.13350 408358.400000
     22     23     1   0.13940 343088.000000
     22     28     1   0.13710 433462.400000
     19     22     1   0.15040 265265.600000
     17     19     1   0.15260 259408.000000
     17     30     1   0.15220 265265.600000
     15     17     1   0.14490 282001.600000
     50     51     1   0.12290 476976.000000
     50     52     1   0.13350 410032.000000
     46     48     1   0.14000 392459.200000
     44     46     1   0.14000 392459.200000
     42     44     1   0.14000 392459.200000
     40     42     1   0.14000 392459.200000
     39     40     1   0.14000 392459.200000
     39     48     1   0.14000 392459.200000
     36     39     1   0.15100 265265.600000
     34     36     1   0.15260 259408.000000
     34     50     1   0.15220 265265.600000
     32     34     1   0.14490 282001.600000
     67     68     1   0.12290 476976.000000
     67     69     1   0.13350 410032.000000
     63     65     1   0.13810 357313.600000
     61     63     1   0.13430 399153.600000
     60     61     1   0.13350 408358.400000
     59     60     1   0.13940 343088.000000
     59     65     1   0.13710 433462.400000
     56     59     1   0.15040 265265.600000
     54     56     1   0.15260 259408.000000
     54     67     1   0.15220 265265.600000
     52     54     1   0.14490 282001.600000
     83     84     1   0.12290 476976.000000
     83     85     1   0.13350 410032.000000
     73     75     1   0.15260 259408.000000
     73     79     1   0.15260 259408.000000
     71     73     1   0.15260 259408.000000
     71     83     1   0.15220 265265.600000
     69     71     1   0.14490 282001.600000
    103    104     1   0.12290 476976.000000
    103    105     1   0.13350 410032.000000
     99    101     1   0.14000 392459.200000
     97     99     1   0.14000 392459.200000
     95     97     1   0.14000 392459.200000
     93     95     1   0.14000 392459.200000
     92     93     1   0.14000 392459.200000
     92    101     1   0.14000 392459.200000
     89     92     1   0.15100 265265.600000
     87     89     1   0.15260 259408.000000
     87    103     1   0.15220 265265.600000
     85     87     1   0.14490 282001.600000
    119    120     1   0.12290 476976.000000
    119    121     1   0.13350 410032.000000
    109    111     1   0.15260 259408.000000
    109    115     1   0.15260 259408.000000
    107    109     1   0.15260 259408.000000
    107    119     1   0.15220 265265.600000
    105    107     1   0.14490 282001.600000
    126    127     1   0.12290 476976.000000
    126    128     1   0.13350 410032.000000
    123    126     1   0.15220 265265.600000
    121    123     1   0.14490 282001.600000
    138    139     1   0.12290 476976.000000
    138    140     1   0.13350 410032.000000
    135    136     1   0.12500 548940.800000
    135    137     1   0.12500 548940.800000
    132    135     1   0.15220 265265.600000
    130    132     1   0.15260 259408.000000
    130    138     1   0.15220 265265.600000
    128    130     1   0.14490 282001.600000
    157    158     1   0.12290 476976.000000
    157    159     1   0.13350 410032.000000
    147    149     1   0.15260 259408.000000
    147    153     1   0.15260 259408.000000
    144    147     1   0.15260 259408.000000
    142    144     1   0.15260 259408.000000
    142    157     1   0.15220 265265.600000
    140    142     1   0.14490 282001.600000
    168    169     1   0.12290 476976.000000
    168    170     1   0.13350 410032.000000
    163    166     1   0.14100 267776.000000
    161    163     1   0.15260 259408.000000
    161    168     1   0.15220 265265.600000
    159    161     1   0.14490 282001.600000
    182    183     1   0.12290 476976.000000
    182    184     1   0.13350 410032.000000
    180    182     1   0.15220 265265.600000
    177    180     1   0.15260 259408.000000
    174    177     1   0.15260 259408.000000
    171    174     1   0.15260 259408.000000
    170    171     1   0.14490 282001.600000
    170    180     1   0.14490 282001.600000
    197    198     1   0.12290 476976.000000
    197    199     1   0.13350 410032.000000
    194    195     1   0.12500 548940.800000
    194    196     1   0.12500 548940.800000
    191    194     1   0.15220 265265.600000
    188    191     1   0.15260 259408.000000
    186    188     1   0.15260 259408.000000
    186    197     1   0.15220 265265.600000
    184    186     1   0.14490 282001.600000
    216    217     1   0.12290 476976.000000
    216    218     1   0.13350 410032.000000
    209    212     1   0.15260 259408.000000
    203    205     1   0.15260 259408.000000
    203    209     1   0.15260 259408.000000
    201    203     1   0.15260 259408.000000
    201    216     1   0.15220 265265.600000
    199    201     1   0.14490 282001.600000
    230    231     1   0.12290 476976.000000
    230    232     1   0.13350 410032.000000
    222    224     1   0.15260 259408.000000
    222    228     1   0.14100 267776.000000
    220    222     1   0.15260 259408.000000
    220    230     1   0.15220 265265.600000
    218    220     1   0.14490 282001.600000
    244    245     1   0.12290 476976.000000
    244    246     1   0.13350 410032.000000
    236    238     1   0.15260 259408.000000
    236    242     1   0.14100 267776.000000
    234    236     1   0.15260 259408.000000
    234    244     1   0.15220 265265.600000
    232    234     1   0.14490 282001.600000
    259    260     1   0.12290 476976.000000
    259    261     1   0.13350 410032.000000
    256    257     1   0.12500 548940.800000
    256    258     1   0.12500 548940.800000
    253    256     1   0.15220 265265.600000
    250    253     1   0.15260 259408.000000
    248    250     1   0.15260 259408.000000
    248    259     1   0.15220 265265.600000
    246    248     1   0.14490 282001.600000
    271    272     1   0.12290 476976.000000
    271    273     1   0.13350 410032.000000
    268    269     1   0.12500 548940.800000
    268    270     1   0.12500 548940.800000
    265    268     1   0.15220 265265.600000
    263    265     1   0.15260 259408.000000
    263    271     1   0.15220 265265.600000
    261    263     1   0.14490 282001.600000
    290    291     1   0.12290 476976.000000
    290    292     1   0.13350 410032.000000
    283    286     1   0.15260 259408.000000
    277    279     1   0.15260 259408.000000
    277    283     1   0.15260 259408.000000
    275    277     1   0.15260 259408.000000
    275    290     1   0.15220 265265.600000
    273    275     1   0.14490 282001.600000
    312    313     1   0.12290 476976.000000
    312    314     1   0.13350 410032.000000
    305    308     1   0.14710 307105.600000
    302    305     1   0.15260 259408.000000
    299    302     1   0.15260 259408.000000
    296    299     1   0.15260 259408.000000
    294    296     1   0.15260 259408.000000
    294    312     1   0.15220 265265.600000
    292    294     1   0.14490 282001.600000
    322    323     1   0.12290 476976.000000
    322    324     1   0.13350 410032.000000
    316    318     1   0.15260 259408.000000
    316    322     1   0.15220 265265.600000
    314    316     1   0.14490 282001.600000
    332    333     1   0.12290 476976.000000
    332    334     1   0.13350 410032.000000
    326    328     1   0.15260 259408.000000
    326    332     1   0.15220 265265.600000
    324    326     1   0.14490 282001.600000
    352    353     1   0.12290 476976.000000
    352    354     1   0.13350 410032.000000
    348    350     1   0.14000 392459.200000
    346    348     1   0.14000 392459.200000
    344    346     1   0.14000 392459.200000
    342    344     1   0.14000 392459.200000
    341    342     1   0.14000 392459.200000
    341    350     1   0.14000 392459.200000
    338    341     1   0.15100 265265.600000
    336    338     1   0.15260 259408.000000
    336    352     1   0.15220 265265.600000
    334    336     1   0.14490 282001.600000
    362    363     1   0.12290 476976.000000
    362    364     1   0.13350 410032.000000
    356    358     1   0.15260 259408.000000
    356    362     1   0.15220 265265.600000
    354    356     1   0.14490 282001.600000
    376    377     1   0.12290 476976.000000
    376    378     1   0.13350 410032.000000
    374    376     1   0.15220 265265.600000
    371    374     1   0.15260 259408.000000
    368    371     1   0.15260 259408.000000
    365    368     1   0.15260 259408.000000
    364    365     1   0.14490 282001.600000
    364    374     1   0.14490 282001.600000
    396    397     1   0.12290 476976.000000
    396    398     1   0.13350 410032.000000
    392    394     1   0.14000 392459.200000
    390    392     1   0.14000 392459.200000
    388    390     1   0.14000 392459.200000
    386    388     1   0.14000 392459.200000
    385    386     1   0.14000 392459.200000
    385    394     1   0.14000 392459.200000
    382    385     1   0.15100 265265.600000
    380    382     1   0.15260 259408.000000
    380    396     1   0.15220 265265.600000
    378    380     1   0.14490 282001.600000
    403    404     1   0.12290 476976.000000
    403    405     1   0.13350 410032.000000
    400    403     1   0.15220 265265.600000
    398    400     1   0.14490 282001.600000
    427    428     1   0.12290 476976.000000
    427    429     1   0.13350 410032.000000
    420    421     1   0.13400 402500.800000
    420    424     1   0.13400 402500.800000
    418    420     1   0.13400 402500.800000
    415    418     1   0.14630 282001.600000
    412    415     1   0.15260 259408.000000
    409    412     1   0.15260 259408.000000
    407    409     1   0.15260 259408.000000
    407    427     1   0.15220 265265.600000
    405    407     1   0.14490 282001.600000
    446    447     1   0.12290 476976.000000
    446    448     1   0.13350 410032.000000
    439    442     1   0.15260 259408.000000
    433    435     1   0.15260 259408.000000
    433    439     1   0.15260 259408.000000
    431    433     1   0.15260 259408.000000
    431    446     1   0.15220 265265.600000
    429    431     1   0.14490 282001.600000
    457    458     1   0.12290 476976.000000
    457    459     1   0.13350 410032.000000
    452    455     1   0.14100 267776.000000
    450    452     1   0.15260 259408.000000
    450    457     1   0.15220 265265.600000
    448    450     1   0.14490 282001.600000
    469    470     1   0.12290 476976.000000
    469    471     1   0.13350 410032.000000
    466    467     1   0.12500 548940.800000
    466    468     1   0.12500 548940.800000
    463    466     1   0.15220 265265.600000
    461    463     1   0.15260 259408.000000
    461    469     1   0.15220 265265.600000
    459    461     1   0.14490 282001.600000
    479    480     1   0.12290 476976.000000
    479    481     1   0.13350 410032.000000
    473    475     1   0.15260 259408.000000
    473    479     1   0.15220 265265.600000
    471    473     1   0.14490 282001.600000
    503    504     1   0.12290 476976.000000
    503    505     1   0.13350 410032.000000
    496    497     1   0.13400 402500.800000
    496    500     1   0.13400 402500.800000
    494    496     1   0.13400 402500.800000
    491    494     1   0.14630 282001.600000
    488    491     1   0.15260 259408.000000
    485    488     1   0.15260 259408.000000
    483    485     1   0.15260 259408.000000
    483    503     1   0.15220 265265.600000
    481    483     1   0.14490 282001.600000
    519    520     1   0.12290 476976.000000
    519    521     1   0.13350 410032.000000
    509    511     1   0.15260 259408.000000
    509    515     1   0.15260 259408.000000
    507    509     1   0.15260 259408.000000
    507    519     1   0.15220 265265.600000
    505    507     1   0.14490 282001.600000
    535    536     1   0.12290 476976.000000
    535    537     1   0.13350 410032.000000
    525    527     1   0.15260 259408.000000
    525    531     1   0.15260 259408.000000
    523    525     1   0.15260 259408.000000
    523    535     1   0.15220 265265.600000
    521    523     1   0.14490 282001.600000
    557    558     1   0.12290 476976.000000
    557    559     1   0.13350 410032.000000
    550    553     1   0.14710 307105.600000
    547    550     1   0.15260 259408.000000
    544    547     1   0.15260 259408.000000
    541    544     1   0.15260 259408.000000
    539    541     1   0.15260 259408.000000
    539    557     1   0.15220 265265.600000
    537    539     1   0.14490 282001.600000
    569    570     1   0.12290 476976.000000
    569    571     1   0.13350 410032.000000
    566    567     1   0.12500 548940.800000
    566    568     1   0.12500 548940.800000
    563    566     1   0.15220 265265.600000
    561    563     1   0.15260 259408.000000
    561    569     1   0.15220 265265.600000
    559    561     1   0.14490 282001.600000
    586    587     1   0.12290 476976.000000
    586    588     1   0.13350 410032.000000
    581    582     1   0.18100 189953.600000
    578    581     1   0.18100 189953.600000
    575    578     1   0.15260 259408.000000
    573    575     1   0.15260 259408.000000
    573    586     1   0.15220 265265.600000
    571    573     1   0.14490 282001.600000
    596    597     1   0.12290 476976.000000
    596    598     1   0.13350 410032.000000
    590    592     1   0.15260 259408.000000
    590    596     1   0.15220 265265.600000
    588    590     1   0.14490 282001.600000
    610    611     1   0.12290 476976.000000
    610    612     1   0.13350 410032.000000
    602    604     1   0.15260 259408.000000
    602    608     1   0.14100 267776.000000
    600    602     1   0.15260 259408.000000
    600    610     1   0.15220 265265.600000
    598    600     1   0.14490 282001.600000
    617    618     1   0.12290 476976.000000
    617    619     1   0.13350 410032.000000
    614    617     1   0.15220 265265.600000
    612    614     1   0.14490 282001.600000
    639    640     1   0.12290 476976.000000
    639    641     1   0.13350 410032.000000
    632    635     1   0.14710 307105.600000
    629    632     1   0.15260 259408.000000
    626    629     1   0.15260 259408.000000
    623    626     1   0.15260 259408.000000
    621    623     1   0.15260 259408.000000
    621    639     1   0.15220 265265.600000
    619    621     1   0.14490 282001.600000
    650    651     1   0.12290 476976.000000
    650    652     1   0.13350 410032.000000
    645    648     1   0.14100 267776.000000
    643    645     1   0.15260 259408.000000
    643    650     1   0.15220 265265.600000
    641    643     1   0.14490 282001.600000
    672    673     1   0.12290 476976.000000
    672    674     1   0.13350 410032.000000
    665    668     1   0.14710 307105.600000
    662    665     1   0.15260 259408.000000
    659    662     1   0.15260 259408.000000
    656    659     1   0.15260 259408.000000
    654    656     1   0.15260 259408.000000
    654    672     1   0.15220 265265.600000
    652    654     1   0.14490 282001.600000
    679    680     1   0.12290 476976.000000
    679    681     1   0.13350 410032.000000
    676    679     1   0.15220 265265.600000
    674    676     1   0.14490 282001.600000
    700    701     1   0.12290 476976.000000
    700    702     1   0.13350 410032.000000
    696    698     1   0.14000 392459.200000
    693    694     1   0.13640 376560.000000
    693    696     1   0.14090 392459.200000
    691    693     1   0.14090 392459.200000
    689    691     1   0.14000 392459.200000
    688    689     1   0.14000 392459.200000
    688    698     1   0.14000 392459.200000
    685    688     1   0.15100 265265.600000
    683    685     1   0.15260 259408.000000
    683    700     1   0.15220 265265.600000
    681    683     1   0.14490 282001.600000
    707    708     1   0.12290 476976.000000
    707    709     1   0.13350 410032.000000
    704    707     1   0.15220 265265.600000
    702    704     1   0.14490 282001.600000
    727    728     1   0.12290 476976.000000
    727    729     1   0.13350 410032.000000
    723    725     1   0.14000 392459.200000
    721    723     1   0.14000 392459.200000
    719    721     1   0.14000 392459.200000
    717    719     1   0.14000 392459.200000
    716    717     1   0.14000 392459.200000
    716    725     1   0.14000 392459.200000
    713    716     1   0.15100 265265.600000
    711    713     1   0.15260 259408.000000
    711    727     1   0.15220 265265.600000
    709    711     1   0.14490 282001.600000
    743    744     1   0.12290 476976.000000
    743    745     1   0.13350 410032.000000
    733    735     1   0.15260 259408.000000
    733    739     1   0.15260 259408.000000
    731    733     1   0.15260 259408.000000
    731    743     1   0.15220 265265.600000
    729    731     1   0.14490 282001.600000
    754    755     1   0.12290 476976.000000
    754    756     1   0.13350 410032.000000
    749    752     1   0.14100 267776.000000
    747    749     1   0.15260 259408.000000
    747    754     1   0.15220 265265.600000
    745    747     1   0.14490 282001.600000
    774    775     1   0.12290 476976.000000
    774    776     1   0.13350 410032.000000
    770    772     1   0.14000 392459.200000
    768    770     1   0.14000 392459.200000
    766    768     1   0.14000 392459.200000
    764    766     1   0.14000 392459.200000
    763    764     1   0.14000 392459.200000
    763    772     1   0.14000 392459.200000
    760    763     1   0.15100 265265.600000
    758    760     1   0.15260 259408.000000
    758    774     1   0.15220 265265.600000
    756    758     1   0.14490 282001.600000
    794    795     1   0.12290 476976.000000
    794    796     1   0.13350 410032.000000
    790    792     1   0.14000 392459.200000
    788    790     1   0.14000 392459.200000
    786    788     1   0.14000 392459.200000
    784    786     1   0.14000 392459.200000
    783    784     1   0.14000 392459.200000
    783    792     1   0.14000 392459.200000
    780    783     1   0.15100 265265.600000
    778    780     1   0.15260 259408.000000
    778    794     1   0.15220 265265.600000
    776    778     1   0.14490 282001.600000
    808    809     1   0.12290 476976.000000
    808    810     1   0.13350 410032.000000
    803    804     1   0.12290 476976.000000
    803    805     1   0.13350 410032.000000
    800    803     1   0.15220 265265.600000
    798    800     1   0.15260 259408.000000
    798    808     1   0.15220 265265.600000
    796    798     1   0.14490 282001.600000
    830    831     1   0.12290 476976.000000
    830    832     1   0.13350 410032.000000
    823    826     1   0.14710 307105.600000
    820    823     1   0.15260 259408.000000
    817    820     1   0.15260 259408.000000
    814    817     1   0.15260 259408.000000
    812    814     1   0.15260 259408.000000
    812    830     1   0.15220 265265.600000
    810    812     1   0.14490 282001.600000
    854    855     1   0.12290 476976.000000
    854    856     1   0.13350 410032.000000
    851    853     1   0.14040 392459.200000
    849    851     1   0.14000 392459.200000
    847    849     1   0.14000 392459.200000
    845    847     1   0.14000 392459.200000
    844    845     1   0.14000 392459.200000
    844    853     1   0.14190 374049.600000
    842    844     1   0.13800 358150.400000
    840    842     1   0.13810 357313.600000
    839    840     1   0.13520 456892.800000
    839    853     1   0.14590 324678.400000
    836    839     1   0.14950 265265.600000
    834    836     1   0.15260 259408.000000
    834    854     1   0.15220 265265.600000
    832    834     1   0.14490 282001.600000
    866    867     1   0.12290 476976.000000
    866    868     1   0.13350 410032.000000
    863    864     1   0.12500 548940.800000
    863    865     1   0.12500 548940.800000
    860    863     1   0.15220 265265.600000
    858    860     1   0.15260 259408.000000
    858    866     1   0.15220 265265.600000
    856    858     1   0.14490 282001.600000
    876    877     1   0.12290 476976.000000
    876    878     1   0.13350 410032.000000
    870    872     1   0.15260 259408.000000
    870    876     1   0.15220 265265.600000
    868    870     1   0.14490 282001.600000
    891    892     1   0.12290 476976.000000
    891    893     1   0.13350 410032.000000
    888    889     1   0.12500 548940.800000
    888    890     1   0.12500 548940.800000
    885    888     1   0.15220 265265.600000
    882    885     1   0.15260 259408.000000
    880    882     1   0.15260 259408.000000
    880    891     1   0.15220 265265.600000
    878    880     1   0.14490 282001.600000
    905    906     1   0.12290 476976.000000
    905    907     1   0.13350 410032.000000
    900    901     1   0.12290 476976.000000
    900    902     1   0.13350 410032.000000
    897    900     1   0.15220 265265.600000
    895    897     1   0.15260 259408.000000
    895    905     1   0.15220 265265.600000
    893    895     1   0.14490 282001.600000
    915    916     1   0.12290 476976.000000
    915    917     1   0.13350 410032.000000
    909    911     1   0.15260 259408.000000
    909    915     1   0.15220 265265.600000
    907    909     1   0.14490 282001.600000
    934    935     1   0.12290 476976.000000
    934    936     1   0.13350 410032.000000
    927    930     1   0.15260 259408.000000
    921    923     1   0.15260 259408.000000
    921    927     1   0.15260 259408.000000
    919    921     1   0.15260 259408.000000
    919    934     1   0.15220 265265.600000
    917    919     1   0.14490 282001.600000
    951    952     1   0.12290 476976.000000
    951    953     1   0.13350 410032.000000
    946    947     1   0.12290 476976.000000
    946    948     1   0.13350 410032.000000
    943    946     1   0.15220 265265.600000
    940    943     1   0.15260 259408.000000
    938    940     1   0.15260 259408.000000
    938    951     1   0.15220 265265.600000
    936    938     1   0.14490 282001.600000
    968    969     1   0.12290 476976.000000
    968    970     1   0.13350 410032.000000
    963    964     1   0.12290 476976.000000
    963    965     1   0.13350 410032.000000
    960    963     1   0.15220 265265.600000
    957    960     1   0.15260 259408.000000
    955    957     1   0.15260 259408.000000
    955    968     1   0.15220 265265.600000
    953    955     1   0.14490 282001.600000
    985    986     1   0.12290 476976.000000
    985    987     1   0.13350 410032.000000
    980    981     1   0.18100 189953.600000
    977    980     1   0.18100 189953.600000
    974    977     1   0.15260 259408.000000
    972    974     1   0.15260 259408.000000
    972    985     1   0.15220 265265.600000
    970    972     1   0.14490 282001.600000
    992    993     1   0.12290 476976.000000
    992    994     1   0.13350 410032.000000
    989    992     1   0.15220 265265.600000
    987    989     1   0.14490 282001.600000
    999   1000     1   0.12290 476976.000000
    999   1001     1   0.13350 410032.000000
    996    999     1   0.15220 265265.600000
    994    996     1   0.14490 282001.600000
   1016   1017     1   0.12290 476976.000000
   1016   1018     1   0.13350 410032.000000
   1011   1012     1   0.12290 476976.000000
   1011   1013     1   0.13350 410032.000000
   1008   1011     1   0.15220 265265.600000
   1005   1008     1   0.15260 259408.000000
   1003   1005     1   0.15260 259408.000000
   1003   1016     1   0.15220 265265.600000
   1001   1003     1   0.14490 282001.600000
   1040   1041     1   0.12290 476976.000000
   1040   1042     1   0.13350 410032.000000
   1037   1039     1   0.14040 392459.200000
   1035   1037     1   0.14000 392459.200000
   1033   1035     1   0.14000 392459.200000
   1031   1033     1   0.14000 392459.200000
   1030   1031     1   0.14000 392459.200000
   1030   1039     1   0.14190 374049.600000
   1028   1030     1   0.13800 358150.400000
   1026   1028     1   0.13810 357313.600000
   1025   1026     1   0.13520 456892.800000
   1025   1039     1   0.14590 324678.400000
   1022   1025     1   0.14950 265265.600000
   1020   1022     1   0.15260 259408.000000
   1020   1040     1   0.15220 265265.600000
   1018   1020     1   0.14490 282001.600000
   1059   1060     1   0.12290 476976.000000
   1059   1061     1   0.13350 410032.000000
   1049   1051     1   0.15260 259408.000000
   1049   1055     1   0.15260 259408.000000
   1046   1049     1   0.15260 259408.000000
   1044   1046     1   0.15260 259408.000000
   1044   1059     1   0.15220 265265.600000
   1042   1044     1   0.14490 282001.600000
   1066   1067     1   0.12290 476976.000000
   1066   1068     1   0.13350 410032.000000
   1063   1066     1   0.15220 265265.600000
   1061   1063     1   0.14490 282001.600000
   1073   1074     1   0.12290 476976.000000
   1073   1075     1   0.13350 410032.000000
   1070   1073     1   0.15220 265265.600000
   1068   1070     1   0.14490 282001.600000
   1097   1098     1   0.12290 476976.000000
   1097   1099     1   0.13350 410032.000000
   1090   1091     1   0.13400 402500.800000
   1090   1094     1   0.13400 402500.800000
   1088   1090     1   0.13400 402500.800000
   1085   1088     1   0.14630 282001.600000
   1082   1085     1   0.15260 259408.000000
   1079   1082     1   0.15260 259408.000000
   1077   1079     1   0.15260 259408.000000
   1077   1097     1   0.15220 265265.600000
   1075   1077     1   0.14490 282001.600000
   1114   1115     1   0.12290 476976.000000
   1114   1116     1   0.13350 410032.000000
   1109   1110     1   0.12290 476976.000000
   1109   1111     1   0.13350 410032.000000
   1106   1109     1   0.15220 265265.600000
   1103   1106     1   0.15260 259408.000000
   1101   1103     1   0.15260 259408.000000
   1101   1114     1   0.15220 265265.600000
   1099   1101     1   0.14490 282001.600000
   1133   1134     1   0.12290 476976.000000
   1133   1135     1   0.13350 410032.000000
   1126   1129     1   0.15260 259408.000000
   1120   1122     1   0.15260 259408.000000
   1120   1126     1   0.15260 259408.000000
   1118   1120     1   0.15260 259408.000000
   1118   1133     1   0.15220 265265.600000
   1116   1118     1   0.14490 282001.600000
   1157   1158     1   0.12290 476976.000000
   1157   1159     1   0.13350 410032.000000
   1150   1151     1   0.13400 402500.800000
   1150   1154     1   0.13400 402500.800000
   1148   1150     1   0.13400 402500.800000
   1145   1148     1   0.14630 282001.600000
   1142   1145     1   0.15260 259408.000000
   1139   1142     1   0.15260 259408.000000
   1137   1139     1   0.15260 259408.000000
   1137   1157     1   0.15220 265265.600000
   1135   1137     1   0.14490 282001.600000
   1171   1172     1   0.12290 476976.000000
   1171   1173     1   0.13350 410032.000000
   1163   1165     1   0.15260 259408.000000
   1163   1169     1   0.14100 267776.000000
   1161   1163     1   0.15260 259408.000000
   1161   1171     1   0.15220 265265.600000
   1159   1161     1   0.14490 282001.600000
   1185   1186     1   0.12290 476976.000000
   1185   1187     1   0.13350 410032.000000
   1180   1181     1   0.12290 476976.000000
   1180   1182     1   0.13350 410032.000000
   1177   1180     1   0.15220 265265.600000
   1175   1177     1   0.15260 259408.000000
   1175   1185     1   0.15220 265265.600000
   1173   1175     1   0.14490 282001.600000
   1209   1210     1   0.12290 476976.000000
   1209   1211     1   0.13350 410032.000000
   1206   1208     1   0.14040 392459.200000
   1204   1206     1   0.14000 392459.200000
   1202   1204     1   0.14000 392459.200000
   1200   1202     1   0.14000 392459.200000
   1199   1200     1   0.14000 392459.200000
   1199   1208     1   0.14190 374049.600000
   1197   1199     1   0.13800 358150.400000
   1195   1197     1   0.13810 357313.600000
   1194   1195     1   0.13520 456892.800000
   1194   1208     1   0.14590 324678.400000
   1191   1194     1   0.14950 265265.600000
   1189   1191     1   0.15260 259408.000000
   1189   1209     1   0.15220 265265.600000
   1187   1189     1   0.14490 282001.600000
   1219   1220     1   0.12290 476976.000000
   1219   1221     1   0.13350 410032.000000
   1213   1215     1   0.15260 259408.000000
   1213   1219     1   0.15220 265265.600000
   1211   1213     1   0.14490 282001.600000
   1233   1234     1   0.12290 476976.000000
   1233   1235     1   0.13350 410032.000000
   1225   1227     1   0.15260 259408.000000
   1225   1231     1   0.14100 267776.000000
   1223   1225     1   0.15260 259408.000000
   1223   1233     1   0.15220 265265.600000
   1221   1223     1   0.14490 282001.600000
   1257   1258     1   0.12290 476976.000000
   1257   1259     1   0.13350 410032.000000
   1250   1251     1   0.13400 402500.800000
   1250   1254     1   0.13400 402500.800000
   1248   1250     1   0.13400 402500.800000
   1245   1248     1   0.14630 282001.600000
   1242   1245     1   0.15260 259408.000000
   1239   1242     1   0.15260 259408.000000
   1237   1239     1   0.15260 259408.000000
   1237   1257     1   0.15220 265265.600000
   1235   1237     1   0.14490 282001.600000
   1279   1280     1   0.12290 476976.000000
   1279   1281     1   0.13350 410032.000000
   1272   1275     1   0.14710 307105.600000
   1269   1272     1   0.15260 259408.000000
   1266   1269     1   0.15260 259408.000000
   1263   1266     1   0.15260 259408.000000
   1261   1263     1   0.15260 259408.000000
   1261   1279     1   0.15220 265265.600000
   1259   1261     1   0.14490 282001.600000
   1293   1294     1   0.12290 476976.000000
   1293   1295     1   0.13350 410032.000000
   1291   1293     1   0.15220 265265.600000
   1288   1291     1   0.15260 259408.000000
   1285   1288     1   0.15260 259408.000000
   1282   1285     1   0.15260 259408.000000
   1281   1282     1   0.14490 282001.600000
   1281   1291     1   0.14490 282001.600000
   1307   1308     1   0.12290 476976.000000
   1307   1309     1   0.13350 410032.000000
   1305   1307     1   0.15220 265265.600000
   1302   1305     1   0.15260 259408.000000
   1299   1302     1   0.15260 259408.000000
   1296   1299     1   0.15260 259408.000000
   1295   1296     1   0.14490 282001.600000
   1295   1305     1   0.14490 282001.600000
   1317   1318     1   0.12290 476976.000000
   1317   1319     1   0.13350 410032.000000
   1311   1313     1   0.15260 259408.000000
   1311   1317     1   0.15220 265265.600000
   1309   1311     1   0.14490 282001.600000
   1331   1332     1   0.12290 476976.000000
   1331   1333     1   0.13350 410032.000000
   1329   1331     1   0.15220 265265.600000
   1326   1329     1   0.15260 259408.000000
   1323   1326     1   0.15260 259408.000000
   1320   1323     1   0.15260 259408.000000
   1319   1320     1   0.14490 282001.600000
   1319   1329     1   0.14490 282001.600000
   1353   1354     1   0.12290 476976.000000
   1353   1355     1   0.13350 410032.000000
   1346   1349     1   0.14710 307105.600000
   1343   1346     1   0.15260 259408.000000
   1340   1343     1   0.15260 259408.000000
   1337   1340     1   0.15260 259408.000000
   1335   1337     1   0.15260 259408.000000
   1335   1353     1   0.15220 265265.600000
   1333   1335     1   0.14490 282001.600000
   1364   1365     1   0.12290 476976.000000
   1364   1366     1   0.13350 410032.000000
   1359   1362     1   0.14100 267776.000000
   1357   1359     1   0.15260 259408.000000
   1357   1364     1   0.15220 265265.600000
   1355   1357     1   0.14490 282001.600000
   1378   1379     1   0.12290 476976.000000
   1378   1380     1   0.13350 410032.000000
   1370   1372     1   0.15260 259408.000000
   1370   1376     1   0.14100 267776.000000
   1368   1370     1   0.15260 259408.000000
   1368   1378     1   0.15220 265265.600000
   1366   1368     1   0.14490 282001.600000
   1399   1400     1   0.12290 476976.000000
   1399   1401     1   0.13350 410032.000000
   1395   1397     1   0.14000 392459.200000
   1392   1393     1   0.13640 376560.000000
   1392   1395     1   0.14090 392459.200000
   1390   1392     1   0.14090 392459.200000
   1388   1390     1   0.14000 392459.200000
   1387   1388     1   0.14000 392459.200000
   1387   1397     1   0.14000 392459.200000
   1384   1387     1   0.15100 265265.600000
   1382   1384     1   0.15260 259408.000000
   1382   1399     1   0.15220 265265.600000
   1380   1382     1   0.14490 282001.600000
   1414   1415     1   0.12290 476976.000000
   1414   1416     1   0.13350 410032.000000
   1411   1412     1   0.12500 548940.800000
   1411   1413     1   0.12500 548940.800000
   1408   1411     1   0.15220 265265.600000
   1405   1408     1   0.15260 259408.000000
   1403   1405     1   0.15260 259408.000000
   1403   1414     1   0.15220 265265.600000
   1401   1403     1   0.14490 282001.600000
   1425   1426     1   0.12290 476976.000000
   1425   1427     1   0.13350 410032.000000
   1420   1423     1   0.14100 267776.000000
   1418   1420     1   0.15260 259408.000000
   1418   1425     1   0.15220 265265.600000
   1416   1418     1   0.14490 282001.600000
   1439   1440     1   0.12290 476976.000000
   1439   1441     1   0.13350 410032.000000
   1434   1435     1   0.12290 476976.000000
   1434   1436     1   0.13350 410032.000000
   1431   1434     1   0.15220 265265.600000
   1429   1431     1   0.15260 259408.000000
   1429   1439     1   0.15220 265265.600000
   1427   1429     1   0.14490 282001.600000
   1453   1454     1   0.12290 476976.000000
   1453   1455     1   0.13350 410032.000000
   1445   1447     1   0.15260 259408.000000
   1445   1451     1   0.14100 267776.000000
   1443   1445     1   0.15260 259408.000000
   1443   1453     1   0.15220 265265.600000
   1441   1443     1   0.14490 282001.600000
   1475   1476     1   0.12290 476976.000000
   1475   1477     1   0.13350 410032.000000
   1468   1471     1   0.14710 307105.600000
   1465   1468     1   0.15260 259408.000000
   1462   1465     1   0.15260 259408.000000
   1459   1462     1   0.15260 259408.000000
   1457   1459     1   0.15260 259408.000000
   1457   1475     1   0.15220 265265.600000
   1455   1457     1   0.14490 282001.600000
   1492   1493     1   0.12290 476976.000000
   1492   1494     1   0.13350 410032.000000
   1487   1488     1   0.12290 476976.000000
   1487   1489     1   0.13350 410032.000000
   1484   1487     1   0.15220 265265.600000
   1481   1484     1   0.15260 259408.000000
   1479   1481     1   0.15260 259408.000000
   1479   1492     1   0.15220 265265.600000
   1477   1479     1   0.14490 282001.600000
   1511   1512     1   0.12290 476976.000000
   1511   1513     1   0.13350 410032.000000
   1501   1503     1   0.15260 259408.000000
   1501   1507     1   0.15260 259408.000000
   1498   1501     1   0.15260 259408.000000
   1496   1498     1   0.15260 259408.000000
   1496   1511     1   0.15220 265265.600000
   1494   1496     1   0.14490 282001.600000
   1522   1523     1   0.12290 476976.000000
   1522   1524     1   0.13350 410032.000000
   1517   1520     1   0.14100 267776.000000
   1515   1517     1   0.15260 259408.000000
   1515   1522     1   0.15220 265265.600000
   1513   1515     1   0.14490 282001.600000
   1543   1544     1   0.12290 476976.000000
   1543   1545     1   0.13350 410032.000000
   1539   1541     1   0.14000 392459.200000
   1536   1537     1   0.13640 376560.000000
   1536   1539     1   0.14090 392459.200000
   1534   1536     1   0.14090 392459.200000
   1532   1534     1   0.14000 392459.200000
   1531   1532     1   0.14000 392459.200000
   1531   1541     1   0.14000 392459.200000
   1528   1531     1   0.15100 265265.600000
   1526   1528     1   0.15260 259408.000000
   1526   1543     1   0.15220 265265.600000
   1524   1526     1   0.14490 282001.600000
   1555   1556     1   0.12290 476976.000000
   1555   1557     1   0.13350 410032.000000
   1552   1553     1   0.12500 548940.800000
   1552   1554     1   0.12500 548940.800000
   1549   1552     1   0.15220 265265.600000
   1547   1549     1   0.15260 259408.000000
   1547   1555     1   0.15220 265265.600000
   1545   1547     1   0.14490 282001.600000
   1570   1571     1   0.12290 476976.000000
   1570   1572     1   0.13350 410032.000000
   1567   1568     1   0.12500 548940.800000
   1567   1569     1   0.12500 548940.800000
   1564   1567     1   0.15220 265265.600000
   1561   1564     1   0.15260 259408.000000
   1559   1561     1   0.15260 259408.000000
   1559   1570     1   0.15220 265265.600000
   1557   1559     1   0.14490 282001.600000
   1586   1587     1   0.12290 476976.000000
   1586   1588     1   0.13350 410032.000000
   1576   1578     1   0.15260 259408.000000
   1576   1582     1   0.15260 259408.000000
   1574   1576     1   0.15260 259408.000000
   1574   1586     1   0.15220 265265.600000
   1572   1574     1   0.14490 282001.600000
   1602   1603     1   0.12290 476976.000000
   1602   1604     1   0.13350 410032.000000
   1592   1594     1   0.15260 259408.000000
   1592   1598     1   0.15260 259408.000000
   1590   1592     1   0.15260 259408.000000
   1590   1602     1   0.15220 265265.600000
   1588   1590     1   0.14490 282001.600000
   1616   1617     1   0.12290 476976.000000
   1616   1618     1   0.13350 410032.000000
   1611   1612     1   0.12290 476976.000000
   1611   1613     1   0.13350 410032.000000
   1608   1611     1   0.15220 265265.600000
   1606   1608     1   0.15260 259408.000000
   1606   1616     1   0.15220 265265.600000
   1604   1606     1   0.14490 282001.600000
   1633   1634     1   0.12290 476976.000000
   1633   1635     1   0.13350 410032.000000
   1628   1629     1   0.12290 476976.000000
   1628   1630     1   0.13350 410032.000000
   1625   1628     1   0.15220 265265.600000
   1622   1625     1   0.15260 259408.000000
   1620   1622     1   0.15260 259408.000000
   1620   1633     1   0.15220 265265.600000
   1618   1620     1   0.14490 282001.600000
   1644   1645     1   0.12290 476976.000000
   1644   1646     1   0.13350 410032.000000
   1639   1642     1   0.14100 267776.000000
   1637   1639     1   0.15260 259408.000000
   1637   1644     1   0.15220 265265.600000
   1635   1637     1   0.14490 282001.600000
   1655   1656     1   0.12290 476976.000000
   1655   1657     1   0.13350 410032.000000
   1650   1653     1   0.14100 267776.000000
   1648   1650     1   0.15260 259408.000000
   1648   1655     1   0.15220 265265.600000
   1646   1648     1   0.14490 282001.600000
   1669   1670     1   0.12290 476976.000000
   1669   1671     1   0.13350 410032.000000
   1667   1669     1   0.15220 265265.600000
   1664   1667     1   0.15260 259408.000000
   1661   1664     1   0.15260 259408.000000
   1658   1661     1   0.15260 259408.000000
   1657   1658     1   0.14490 282001.600000
   1657   1667     1   0.14490 282001.600000
   1680   1681     1   0.12290 476976.000000
   1680   1682     1   0.13350 410032.000000
   1675   1678     1   0.14100 267776.000000
   1673   1675     1   0.15260 259408.000000
   1673   1680     1   0.15220 265265.600000
   1671   1673     1   0.14490 282001.600000
   1694   1695     1   0.12290 476976.000000
   1694   1696     1   0.13350 410032.000000
   1689   1690     1   0.12290 476976.000000
   1689   1691     1   0.13350 410032.000000
   1686   1689     1   0.15220 265265.600000
   1684   1686     1   0.15260 259408.000000
   1684   1694     1   0.15220 265265.600000
   1682   1684     1   0.14490 282001.600000
   1705   1706     1   0.12290 476976.000000
   1705   1707     1   0.13350 410032.000000
   1700   1703     1   0.18100 198321.600000
   1698   1700     1   0.15260 259408.000000
   1698   1705     1   0.15220 265265.600000
   1696   1698     1   0.14490 282001.600000
   1719   1720     1   0.12290 476976.000000
   1719   1721     1   0.13350 410032.000000
   1711   1713     1   0.15260 259408.000000
   1711   1717     1   0.14100 267776.000000
   1709   1711     1   0.15260 259408.000000
   1709   1719     1   0.15220 265265.600000
   1707   1709     1   0.14490 282001.600000
   1735   1736     1   0.12290 476976.000000
   1735   1737     1   0.13350 410032.000000
   1725   1727     1   0.15260 259408.000000
   1725   1731     1   0.15260 259408.000000
   1723   1725     1   0.15260 259408.000000
   1723   1735     1   0.15220 265265.600000
   1721   1723     1   0.14490 282001.600000
   1756   1757     1   0.12290 476976.000000
   1756   1758     1   0.13350 410032.000000
   1752   1754     1   0.14000 392459.200000
   1749   1750     1   0.13640 376560.000000
   1749   1752     1   0.14090 392459.200000
   1747   1749     1   0.14090 392459.200000
   1745   1747     1   0.14000 392459.200000
   1744   1745     1   0.14000 392459.200000
   1744   1754     1   0.14000 392459.200000
   1741   1744     1   0.15100 265265.600000
   1739   1741     1   0.15260 259408.000000
   1739   1756     1   0.15220 265265.600000
   1737   1739     1   0.14490 282001.600000
   1767   1768     1   0.12290 476976.000000
   1767   1769     1   0.13350 410032.000000
   1762   1765     1   0.18100 198321.600000
   1760   1762     1   0.15260 259408.000000
   1760   1767     1   0.15220 265265.600000
   1758   1760     1   0.14490 282001.600000
   1774   1775     1   0.12290 476976.000000
   1774   1776     1   0.13350 410032.000000
   1771   1774     1   0.15220 265265.600000
   1769   1771     1   0.14490 282001.600000
   1781   1782     1   0.12290 476976.000000
   1781   1783     1   0.13350 410032.000000
   1778   1781     1   0.15220 265265.600000
   1776   1778     1   0.14490 282001.600000
   1797   1798     1   0.12290 476976.000000
   1797   1799     1   0.13350 410032.000000
   1787   1789     1   0.15260 259408.000000
   1787   1793     1   0.15260 259408.000000
   1785   1787     1   0.15260 259408.000000
   1785   1797     1   0.15220 265265.600000
   1783   1785     1   0.14490 282001.600000
   1811   1812     1   0.12290 476976.000000
   1811   1813     1   0.13350 410032.000000
   1803   1805     1   0.15260 259408.000000
   1803   1809     1   0.14100 267776.000000
   1801   1803     1   0.15260 259408.000000
   1801   1811     1   0.15220 265265.600000
   1799   1801     1   0.14490 282001.600000
   1822   1823     1   0.12290 476976.000000
   1822   1824     1   0.13350 410032.000000
   1817   1820     1   0.14100 267776.000000
   1815   1817     1   0.15260 259408.000000
   1815   1822     1   0.15220 265265.600000
   1813   1815     1   0.14490 282001.600000
   1829   1830     1   0.12290 476976.000000
   1829   1831     1   0.13350 410032.000000
   1826   1829     1   0.15220 265265.600000
   1824   1826     1   0.14490 282001.600000
   1848   1849     1   0.12290 476976.000000
   1848   1850     1   0.13350 410032.000000
   1838   1840     1   0.15260 259408.000000
   1838   1844     1   0.15260 259408.000000
   1835   1838     1   0.15260 259408.000000
   1833   1835     1   0.15260 259408.000000
   1833   1848     1   0.15220 265265.600000
   1831   1833     1   0.14490 282001.600000
   1862   1863     1   0.12290 476976.000000
   1862   1864     1   0.13350 410032.000000
   1854   1856     1   0.15260 259408.000000
   1854   1860     1   0.14100 267776.000000
   1852   1854     1   0.15260 259408.000000
   1852   1862     1   0.15220 265265.600000
   1850   1852     1   0.14490 282001.600000
   1877   1878     1   0.12290 476976.000000
   1877   1879     1   0.13350 410032.000000
   1874   1875     1   0.12500 548940.800000
   1874   1876     1   0.12500 548940.800000
   1871   1874     1   0.15220 265265.600000
   1868   1871     1   0.15260 259408.000000
   1866   1868     1   0.15260 259408.000000
   1866   1877     1   0.15220 265265.600000
   1864   1866     1   0.14490 282001.600000
   1894   1895     1   0.12290 476976.000000
   1894   1896     1   0.13350 410032.000000
   1889   1890     1   0.12290 476976.000000
   1889   1891     1   0.13350 410032.000000
   1886   1889     1   0.15220 265265.600000
   1883   1886     1   0.15260 259408.000000
   1881   1883     1   0.15260 259408.000000
   1881   1894     1   0.15220 265265.600000
   1879   1881     1   0.14490 282001.600000
   1913   1914     1   0.12290 476976.000000
   1913   1915     1   0.13350 410032.000000
   1903   1905     1   0.15260 259408.000000
   1903   1909     1   0.15260 259408.000000
   1900   1903     1   0.15260 259408.000000
   1898   1900     1   0.15260 259408.000000
   1898   1913     1   0.15220 265265.600000
   1896   1898     1   0.14490 282001.600000
   1930   1931     1   0.12290 476976.000000
   1930   1932     1   0.13350 410032.000000
   1925   1926     1   0.18100 189953.600000
   1922   1925     1   0.18100 189953.600000
   1919   1922     1   0.15260 259408.000000
   1917   1919     1   0.15260 259408.000000
   1917   1930     1   0.15220 265265.600000
   1915   1917     1   0.14490 282001.600000
   1954   1955     1   0.12290 476976.000000
   1954   1956     1   0.13350 410032.000000
   1947   1948     1   0.13400 402500.800000
   1947   1951     1   0.13400 402500.800000
   1945   1947     1   0.13400 402500.800000
   1942   1945     1   0.14630 282001.600000
   1939   1942     1   0.15260 259408.000000
   1936   1939     1   0.15260 259408.000000
   1934   1936     1   0.15260 259408.000000
   1934   1954     1   0.15220 265265.600000
   1932   1934     1   0.14490 282001.600000
   1971   1972     1   0.12290 476976.000000
   1971   1973     1   0.13350 410032.000000
   1966   1967     1   0.12290 476976.000000
   1966   1968     1   0.13350 410032.000000
   1963   1966     1   0.15220 265265.600000
   1960   1963     1   0.15260 259408.000000
   1958   1960     1   0.15260 259408.000000
   1958   1971     1   0.15220 265265.600000
   1956   1958     1   0.14490 282001.600000
   1985   1986     1   0.12290 476976.000000
   1985   1987     1   0.13350 410032.000000
   1977   1979     1   0.15260 259408.000000
   1977   1983     1   0.14100 267776.000000
   1975   1977     1   0.15260 259408.000000
   1975   1985     1   0.15220 265265.600000
   1973   1975     1   0.14490 282001.600000
   2005   2006     1   0.12290 476976.000000
   2005   2007     1   0.13350 410032.000000
   2001   2003     1   0.14000 392459.200000
   1999   2001     1   0.14000 392459.200000
   1997   1999     1   0.14000 392459.200000
   1995   1997     1   0.14000 392459.200000
   1994   1995     1   0.14000 392459.200000
   1994   2003     1   0.14000 392459.200000
   1991   1994     1   0.15100 265265.600000
   1989   1991     1   0.15260 259408.000000
   1989   2005     1   0.15220 265265.600000
   1987   1989     1   0.14490 282001.600000
   2016   2017     1   0.12290 476976.000000
   2016   2018     1   0.13350 410032.000000
   2011   2014     1   0.14100 267776.000000
   2009   2011     1   0.15260 259408.000000
   2009   2016     1   0.15220 265265.600000
   2007   2009     1   0.14490 282001.600000
   2030   2031     1   0.12290 476976.000000
   2030   2032     1   0.13350 410032.000000
   2028   2030     1   0.15220 265265.600000
   2025   2028     1   0.15260 259408.000000
   2022   2025     1   0.15260 259408.000000
   2019   2022     1   0.15260 259408.000000
   2018   2019     1   0.14490 282001.600000
   2018   2028     1   0.14490 282001.600000
   2050   2051     1   0.12290 476976.000000
   2050   2052     1   0.13350 410032.000000
   2046   2048     1   0.14000 392459.200000
   2044   2046     1   0.14000 392459.200000
   2042   2044     1   0.14000 392459.200000
   2040   2042     1   0.14000 392459.200000
   2039   2040     1   0.14000 392459.200000
   2039   2048     1   0.14000 392459.200000
   2036   2039     1   0.15100 265265.600000
   2034   2036     1   0.15260 259408.000000
   2034   2050     1   0.15220 265265.600000
   2032   2034     1   0.14490 282001.600000
   2057   2058     1   0.12290 476976.000000
   2057   2059     1   0.13350 410032.000000
   2054   2057     1   0.15220 265265.600000
   2052   2054     1   0.14490 282001.600000
   2074   2075     1   0.12290 476976.000000
   2074   2076     1   0.13350 410032.000000
   2069   2070     1   0.12290 476976.000000
   2069   2071     1   0.13350 410032.000000
   2066   2069     1   0.15220 265265.600000
   2063   2066     1   0.15260 259408.000000
   2061   2063     1   0.15260 259408.000000
   2061   2074     1   0.15220 265265.600000
   2059   2061     1   0.14490 282001.600000
   2093   2094     1   0.12290 476976.000000
   2093   2095     1   0.13350 410032.000000
   2086   2089     1   0.15260 259408.000000
   2080   2082     1   0.15260 259408.000000
   2080   2086     1   0.15260 259408.000000
   2078   2080     1   0.15260 259408.000000
   2078   2093     1   0.15220 265265.600000
   2076   2078     1   0.14490 282001.600000
   2110   2111     1   0.12290 476976.000000
   2110   2112     1   0.13350 410032.000000
   2105   2106     1   0.18100 189953.600000
   2102   2105     1   0.18100 189953.600000
   2099   2102     1   0.15260 259408.000000
   2097   2099     1   0.15260 259408.000000
   2097   2110     1   0.15220 265265.600000
   2095   2097     1   0.14490 282001.600000
   2125   2126     1   0.12290 476976.000000
   2125   2127     1   0.13350 410032.000000
   2122   2123     1   0.12500 548940.800000
   2122   2124     1   0.12500 548940.800000
   2119   2122     1   0.15220 265265.600000
   2116   2119     1   0.15260 259408.000000
   2114   2116     1   0.15260 259408.000000
   2114   2125     1   0.15220 265265.600000
   2112   2114     1   0.14490 282001.600000
   2144   2145     1   0.12290 476976.000000
   2144   2146     1   0.13350 410032.000000
   2137   2140     1   0.15260 259408.000000
   2131   2133     1   0.15260 259408.000000
   2131   2137     1   0.15260 259408.000000
   2129   2131     1   0.15260 259408.000000
   2129   2144     1   0.15220 265265.600000
   2127   2129     1   0.14490 282001.600000
   2168   2169     1   0.12290 476976.000000
   2168   2170     1   0.13350 410032.000000
   2161   2162     1   0.13400 402500.800000
   2161   2165     1   0.13400 402500.800000
   2159   2161     1   0.13400 402500.800000
   2156   2159     1   0.14630 282001.600000
   2153   2156     1   0.15260 259408.000000
   2150   2153     1   0.15260 259408.000000
   2148   2150     1   0.15260 259408.000000
   2148   2168     1   0.15220 265265.600000
   2146   2148     1   0.14490 282001.600000
   2184   2185     1   0.12290 476976.000000
   2184   2186     1   0.13350 410032.000000
   2174   2176     1   0.15260 259408.000000
   2174   2180     1   0.15260 259408.000000
   2172   2174     1   0.15260 259408.000000
   2172   2184     1   0.15220 265265.600000
   2170   2172     1   0.14490 282001.600000
   2204   2205     1   0.12290 476976.000000
   2204   2206     1   0.13350 410032.000000
   2200   2202     1   0.14000 392459.200000
   2198   2200     1   0.14000 392459.200000
   2196   2198     1   0.14000 392459.200000
   2194   2196     1   0.14000 392459.200000
   2193   2194     1   0.14000 392459.200000
   2193   2202     1   0.14000 392459.200000
   2190   2193     1   0.15100 265265.600000
   2188   2190     1   0.15260 259408.000000
   2188   2204     1   0.15220 265265.600000
   2186   2188     1   0.14490 282001.600000
   2218   2219     1   0.12290 476976.000000
   2218   2220     1   0.13350 410032.000000
   2216   2218     1   0.15220 265265.600000
   2213   2216     1   0.15260 259408.000000
   2210   2213     1   0.15260 259408.000000
   2207   2210     1   0.15260 259408.000000
   2206   2207     1   0.14490 282001.600000
   2206   2216     1   0.14490 282001.600000
   2230   2231     1   0.12290 476976.000000
   2230   2232     1   0.13350 410032.000000
   2227   2228     1   0.12500 548940.800000
   2227   2229     1   0.12500 548940.800000
   2224   2227     1   0.15220 265265.600000
   2222   2224     1   0.15260 259408.000000
   2222   2230     1   0.15220 265265.600000
   2220   2222     1   0.14490 282001.600000
   2252   2253     1   0.12290 476976.000000
   2252   2254     1   0.13350 410032.000000
   2245   2248     1   0.14710 307105.600000
   2242   2245     1   0.15260 259408.000000
   2239   2242     1   0.15260 259408.000000
   2236   2239     1   0.15260 259408.000000
   2234   2236     1   0.15260 259408.000000
   2234   2252     1   0.15220 265265.600000
   2232   2234     1   0.14490 282001.600000
   2259   2260     1   0.12290 476976.000000
   2259   2261     1   0.13350 410032.000000
   2256   2259     1   0.15220 265265.600000
   2254   2256     1   0.14490 282001.600000
   2280   2281     1   0.12290 476976.000000
   2280   2282     1   0.13350 410032.000000
   2276   2278     1   0.14000 392459.200000
   2273   2274     1   0.13640 376560.000000
   2273   2276     1   0.14090 392459.200000
   2271   2273     1   0.14090 392459.200000
   2269   2271     1   0.14000 392459.200000
   2268   2269     1   0.14000 392459.200000
   2268   2278     1   0.14000 392459.200000
   2265   2268     1   0.15100 265265.600000
   2263   2265     1   0.15260 259408.000000
   2263   2280     1   0.15220 265265.600000
   2261   2263     1   0.14490 282001.600000
   2291   2292     1   0.12290 476976.000000
   2291   2293     1   0.13350 410032.000000
   2286   2289     1   0.14100 267776.000000
   2284   2286     1   0.15260 259408.000000
   2284   2291     1   0.15220 265265.600000
   2282   2284     1   0.14490 282001.600000
   2311   2312     1   0.12290 476976.000000
   2311   2313     1   0.13350 410032.000000
   2307   2309     1   0.14000 392459.200000
   2305   2307     1   0.14000 392459.200000
   2303   2305     1   0.14000 392459.200000
   2301   2303     1   0.14000 392459.200000
   2300   2301     1   0.14000 392459.200000
   2300   2309     1   0.14000 392459.200000
   2297   2300     1   0.15100 265265.600000
   2295   2297     1   0.15260 259408.000000
   2295   2311     1   0.15220 265265.600000
   2293   2295     1   0.14490 282001.600000
   2327   2328     1   0.12290 476976.000000
   2327   2329     1   0.13350 410032.000000
   2317   2319     1   0.15260 259408.000000
   2317   2323     1   0.15260 259408.000000
   2315   2317     1   0.15260 259408.000000
   2315   2327     1   0.15220 265265.600000
   2313   2315     1   0.14490 282001.600000
   2351   2352     1   0.12290 476976.000000
   2351   2353     1   0.13350 410032.000000
   2344   2345     1   0.13400 402500.800000
   2344   2348     1   0.13400 402500.800000
   2342   2344     1   0.13400 402500.800000
   2339   2342     1   0.14630 282001.600000
   2336   2339     1   0.15260 259408.000000
   2333   2336     1   0.15260 259408.000000
   2331   2333     1   0.15260 259408.000000
   2331   2351     1   0.15220 265265.600000
   2329   2331     1   0.14490 282001.600000
   2371   2372     1   0.12290 476976.000000
   2371   2373     1   0.13350 410032.000000
   2367   2369     1   0.14000 392459.200000
   2365   2367     1   0.14000 392459.200000
   2363   2365     1   0.14000 392459.200000
   2361   2363     1   0.14000 392459.200000
   2360   2361     1   0.14000 392459.200000
   2360   2369     1   0.14000 392459.200000
   2357   2360     1   0.15100 265265.600000
   2355   2357     1   0.15260 259408.000000
   2355   2371     1   0.15220 265265.600000
   2353   2355     1   0.14490 282001.600000
   2385   2386     1   0.12290 476976.000000
   2385   2387     1   0.13350 410032.000000
   2380   2381     1   0.12290 476976.000000
   2380   2382     1   0.13350 410032.000000
   2377   2380     1   0.15220 265265.600000
   2375   2377     1   0.15260 259408.000000
   2375   2385     1   0.15220 265265.600000
   2373   2375     1   0.14490 282001.600000
   2396   2397     1   0.12290 476976.000000
   2396   2398     1   0.13350 410032.000000
   2391   2394     1   0.14100 267776.000000
   2389   2391     1   0.15260 259408.000000
   2389   2396     1   0.15220 265265.600000
   2387   2389     1   0.14490 282001.600000
   2413   2414     1   0.12290 476976.000000
   2413   2415     1   0.13350 410032.000000
   2409   2411     1   0.13810 357313.600000
   2407   2409     1   0.13430 399153.600000
   2406   2407     1   0.13350 408358.400000
   2405   2406     1   0.13940 343088.000000
   2405   2411     1   0.13710 433462.400000
   2402   2405     1   0.15040 265265.600000
   2400   2402     1   0.15260 259408.000000
   2400   2413     1   0.15220 265265.600000
   2398   2400     1   0.14490 282001.600000
   2428   2429     1   0.12290 476976.000000
   2428   2430     1   0.13350 410032.000000
   2425   2426     1   0.12500 548940.800000
   2425   2427     1   0.12500 548940.800000
   2422   2425     1   0.15220 265265.600000
   2419   2422     1   0.15260 259408.000000
   2417   2419     1   0.15260 259408.000000
   2417   2428     1   0.15220 265265.600000
   2415   2417     1   0.14490 282001.600000
   2439   2440     1   0.12290 476976.000000
   2439   2441     1   0.13350 410032.000000
   2434   2437     1   0.14100 267776.000000
   2432   2434     1   0.15260 259408.000000
   2432   2439     1   0.15220 265265.600000
   2430   2432     1   0.14490 282001.600000
   2449   2450     1   0.12290 476976.000000
   2449   2451     1   0.13350 410032.000000
   2443   2445     1   0.15260 259408.000000
   2443   2449     1   0.15220 265265.600000
   2441   2443     1   0.14490 282001.600000
   2459   2460     1   0.12290 476976.000000
   2459   2461     1   0.13350 410032.000000
   2453   2455     1   0.15260 259408.000000
   2453   2459     1   0.15220 265265.600000
   2451   2453     1   0.14490 282001.600000
   2476   2477     1   0.12290 476976.000000
   2476   2478     1   0.13350 410032.000000
   2472   2474     1   0.13810 357313.600000
   2470   2472     1   0.13430 399153.600000
   2469   2470     1   0.13350 408358.400000
   2468   2469     1   0.13940 343088.000000
   2468   2474     1   0.13710 433462.400000
   2465   2468     1   0.15040 265265.600000
   2463   2465     1   0.15260 259408.000000
   2463   2476     1   0.15220 265265.600000
   2461   2463     1   0.14490 282001.600000
   2486   2487     1   0.12290 476976.000000
   2486   2488     1   0.13350 410032.000000
   2480   2482     1   0.15260 259408.000000
   2480   2486     1   0.15220 265265.600000
   2478   2480     1   0.14490 282001.600000
   2505   2506     1   0.12290 476976.000000
   2505   2507     1   0.13350 410032.000000
   2498   2501     1   0.15260 259408.000000
   2492   2494     1   0.15260 259408.000000
   2492   2498     1   0.15260 259408.000000
   2490   2492     1   0.15260 259408.000000
   2490   2505     1   0.15220 265265.600000
   2488   2490     1   0.14490 282001.600000
   2521   2522     1   0.12290 476976.000000
   2521   2523     1   0.13350 410032.000000
   2511   2513     1   0.15260 259408.000000
   2511   2517     1   0.15260 259408.000000
   2509   2511     1   0.15260 259408.000000
   2509   2521     1   0.15220 265265.600000
   2507   2509     1   0.14490 282001.600000
   2532   2533     1   0.12290 476976.000000
   2532   2534     1   0.13350 410032.000000
   2527   2530     1   0.14100 267776.000000
   2525   2527     1   0.15260 259408.000000
   2525   2532     1   0.15220 265265.600000
   2523   2525     1   0.14490 282001.600000
   2548   2549     1   0.12290 476976.000000
   2548   2550     1   0.13350 410032.000000
   2538   2540     1   0.15260 259408.000000
   2538   2544     1   0.15260 259408.000000
   2536   2538     1   0.15260 259408.000000
   2536   2548     1   0.15220 265265.600000
   2534   2536     1   0.14490 282001.600000
   2562   2563     1   0.12290 476976.000000
   2562   2564     1   0.13350 410032.000000
   2557   2558     1   0.12290 476976.000000
   2557   2559     1   0.13350 410032.000000
   2554   2557     1   0.15220 265265.600000
   2552   2554     1   0.15260 259408.000000
   2552   2562     1   0.15220 265265.600000
   2550   2552     1   0.14490 282001.600000
   2569   2570     1   0.12290 476976.000000
   2569   2571     1   0.13350 410032.000000
   2566   2569     1   0.15220 265265.600000
   2564   2566     1   0.14490 282001.600000
   2583   2584     1   0.12290 476976.000000
   2583   2585     1   0.13350 410032.000000
   2575   2577     1   0.15260 259408.000000
   2575   2581     1   0.14100 267776.000000
   2573   2575     1   0.15260 259408.000000
   2573   2583     1   0.15220 265265.600000
   2571   2573     1   0.14490 282001.600000
   2597   2598     1   0.12290 476976.000000
   2597   2599     1   0.13350 410032.000000
   2589   2591     1   0.15260 259408.000000
   2589   2595     1   0.14100 267776.000000
   2587   2589     1   0.15260 259408.000000
   2587   2597     1   0.15220 265265.600000
   2585   2587     1   0.14490 282001.600000
   2616   2617     1   0.12290 476976.000000
   2616   2618     1   0.13350 410032.000000
   2609   2612     1   0.15260 259408.000000
   2603   2605     1   0.15260 259408.000000
   2603   2609     1   0.15260 259408.000000
   2601   2603     1   0.15260 259408.000000
   2601   2616     1   0.15220 265265.600000
   2599   2601     1   0.14490 282001.600000
   2631   2632     1   0.12290 476976.000000
   2631   2633     1   0.13350 410032.000000
   2628   2629     1   0.12500 548940.800000
   2628   2630     1   0.12500 548940.800000
   2625   2628     1   0.15220 265265.600000
   2622   2625     1   0.15260 259408.000000
   2620   2622     1   0.15260 259408.000000
   2620   2631     1   0.15220 265265.600000
   2618   2620     1   0.14490 282001.600000
   2638   2639     1   0.12290 476976.000000
   2638   2640     1   0.13350 410032.000000
   2635   2638     1   0.15220 265265.600000
   2633   2635     1   0.14490 282001.600000
   2655   2656     1   0.12290 476976.000000
   2655   2657     1   0.13350 410032.000000
   2651   2653     1   0.13810 357313.600000
   2649   2651     1   0.13430 399153.600000
   2648   2649     1   0.13350 408358.400000
   2647   2648     1   0.13940 343088.000000
   2647   2653     1   0.13710 433462.400000
   2644   2647     1   0.15040 265265.600000
   2642   2644     1   0.15260 259408.000000
   2642   2655     1   0.15220 265265.600000
   2640   2642     1   0.14490 282001.600000
   2671   2672     1   0.12290 476976.000000
   2671   2673     1   0.13350 410032.000000
   2661   2663     1   0.15260 259408.000000
   2661   2667     1   0.15260 259408.000000
   2659   2661     1   0.15260 259408.000000
   2659   2671     1   0.15220 265265.600000
   2657   2659     1   0.14490 282001.600000
   2687   2688     1   0.12290 476976.000000
   2687   2689     1   0.13350 410032.000000
   2677   2679     1   0.15260 259408.000000
   2677   2683     1   0.15260 259408.000000
   2675   2677     1   0.15260 259408.000000
   2675   2687     1   0.15220 265265.600000
   2673   2675     1   0.14490 282001.600000
   2709   2710     1   0.12290 476976.000000
   2709   2711     1   0.13350 410032.000000
   2702   2705     1   0.14710 307105.600000
   2699   2702     1   0.15260 259408.000000
   2696   2699     1   0.15260 259408.000000
   2693   2696     1   0.15260 259408.000000
   2691   2693     1   0.15260 259408.000000
   2691   2709     1   0.15220 265265.600000
   2689   2691     1   0.14490 282001.600000
   2720   2721     1   0.12290 476976.000000
   2720   2722     1   0.13350 410032.000000
   2715   2718     1   0.18100 198321.600000
   2713   2715     1   0.15260 259408.000000
   2713   2720     1   0.15220 265265.600000
   2711   2713     1   0.14490 282001.600000
   2741   2742     1   0.12290 476976.000000
   2741   2743     1   0.13350 410032.000000
   2737   2739     1   0.14000 392459.200000
   2734   2735     1   0.13640 376560.000000
   2734   2737     1   0.14090 392459.200000
   2732   2734     1   0.14090 392459.200000
   2730   2732     1   0.14000 392459.200000
   2729   2730     1   0.14000 392459.200000
   2729   2739     1   0.14000 392459.200000
   2726   2729     1   0.15100 265265.600000
   2724   2726     1   0.15260 259408.000000
   2724   2741     1   0.15220 265265.600000
   2722   2724     1   0.14490 282001.600000
   2765   2766     1   0.12290 476976.000000
   2765   2767     1   0.13350 410032.000000
   2762   2764     1   0.14040 392459.200000
   2760   2762     1   0.14000 392459.200000
   2758   2760     1   0.14000 392459.200000
   2756   2758     1   0.14000 392459.200000
   2755   2756     1   0.14000 392459.200000
   2755   2764     1   0.14190 374049.600000
   2753   2755     1   0.13800 358150.400000
   2751   2753     1   0.13810 357313.600000
   2750   2751     1   0.13520 456892.800000
   2750   2764     1   0.14590 324678.400000
   2747   2750     1   0.14950 265265.600000
   2745   2747     1   0.15260 259408.000000
   2745   2765     1   0.15220 265265.600000
   2743   2745     1   0.14490 282001.600000
   2772   2773     1   0.12290 476976.000000
   2772   2774     1   0.13350 410032.000000
   2769   2772     1   0.15220 265265.600000
   2767   2769     1   0.14490 282001.600000
   2794   2795     1   0.12500 548940.800000
   2794   2796     1   0.12500 548940.800000
   2787   2790     1   0.14710 307105.600000
   2784   2787     1   0.15260 259408.000000
   2781   2784     1   0.15260 259408.000000
   2778   2781     1   0.15260 259408.000000
   2776   2778     1   0.15260 259408.000000
   2776   2794     1   0.15220 265265.600000
   2774   2776     1   0.14490 282001.600000
      7      8     1   0.10900 284512.000000
      7      9     1   0.10900 284512.000000
      5      6     1   0.10900 284512.000000
      1      2     1   0.10100 363171.200000
      1      3     1   0.10100 363171.200000
      1      4     1   0.10100 363171.200000
     28     29     1   0.10800 307105.600000
     26     27     1   0.10100 363171.200000
     24     25     1   0.10800 307105.600000
     19     20     1   0.10900 284512.000000
     19     21     1   0.10900 284512.000000
     17     18     1   0.10900 284512.000000
     15     16     1   0.10100 363171.200000
     48     49     1   0.10800 307105.600000
     46     47     1   0.10800 307105.600000
     44     45     1   0.10800 307105.600000
     42     43     1   0.10800 307105.600000
     40     41     1   0.10800 307105.600000
     36     37     1   0.10900 284512.000000
     36     38     1   0.10900 284512.000000
     34     35     1   0.10900 284512.000000
     32     33     1   0.10100 363171.200000
     65     66     1   0.10800 307105.600000
     63     64     1   0.10100 363171.200000
     61     62     1   0.10800 307105.600000
     56     57     1   0.10900 284512.000000
     56     58     1   0.10900 284512.000000
     54     55     1   0.10900 284512.000000
     52     53     1   0.10100 363171.200000
     79     80     1   0.10900 284512.000000
     79     81     1   0.10900 284512.000000
     79     82     1   0.10900 284512.000000
     75     76     1   0.10900 284512.000000
     75     77     1   0.10900 284512.000000
     75     78     1   0.10900 284512.000000
     73     74     1   0.10900 284512.000000
     71     72     1   0.10900 284512.000000
     69     70     1   0.10100 363171.200000
    101    102     1   0.10800 307105.600000
     99    100     1   0.10800 307105.600000
     97     98     1   0.10800 307105.600000
     95     96     1   0.10800 307105.600000
     93     94     1   0.10800 307105.600000
     89     90     1   0.10900 284512.000000
     89     91     1   0.10900 284512.000000
     87     88     1   0.10900 284512.000000
     85     86     1   0.10100 363171.200000
    115    116     1   0.10900 284512.000000
    115    117     1   0.10900 284512.000000
    115    118     1   0.10900 284512.000000
    111    112     1   0.10900 284512.000000
    111    113     1   0.10900 284512.000000
    111    114     1   0.10900 284512.000000
    109    110     1   0.10900 284512.000000
    107    108     1   0.10900 284512.000000
    105    106     1   0.10100 363171.200000
    123    124     1   0.10900 284512.000000
    123    125     1   0.10900 284512.000000
    121    122     1   0.10100 363171.200000
    132    133     1   0.10900 284512.000000
    132    134     1   0.10900 284512.000000
    130    131     1   0.10900 284512.000000
    128    129     1   0.10100 363171.200000
    153    154     1   0.10900 284512.000000
    153    155     1   0.10900 284512.000000
    153    156     1   0.10900 284512.000000
    149    150     1   0.10900 284512.000000
    149    151     1   0.10900 284512.000000
    149    152     1   0.10900 284512.000000
    147    148     1   0.10900 284512.000000
    144    145     1   0.10900 284512.000000
    144    146     1   0.10900 284512.000000
    142    143     1   0.10900 284512.000000
    140    141     1   0.10100 363171.200000
    166    167     1   0.09600 462750.400000
    163    164     1   0.10900 284512.000000
    163    165     1   0.10900 284512.000000
    161    162     1   0.10900 284512.000000
    159    160     1   0.10100 363171.200000
    180    181     1   0.10900 284512.000000
    177    178     1   0.10900 284512.000000
    177    179     1   0.10900 284512.000000
    174    175     1   0.10900 284512.000000
    174    176     1   0.10900 284512.000000
    171    172     1   0.10900 284512.000000
    171    173     1   0.10900 284512.000000
    191    192     1   0.10900 284512.000000
    191    193     1   0.10900 284512.000000
    188    189     1   0.10900 284512.000000
    188    190     1   0.10900 284512.000000
    186    187     1   0.10900 284512.000000
    184    185     1   0.10100 363171.200000
    212    213     1   0.10900 284512.000000
    212    214     1   0.10900 284512.000000
    212    215     1   0.10900 284512.000000
    209    210     1   0.10900 284512.000000
    209    211     1   0.10900 284512.000000
    205    206     1   0.10900 284512.000000
    205    207     1   0.10900 284512.000000
    205    208     1   0.10900 284512.000000
    203    204     1   0.10900 284512.000000
    201    202     1   0.10900 284512.000000
    199    200     1   0.10100 363171.200000
    228    229     1   0.09600 462750.400000
    224    225     1   0.10900 284512.000000
    224    226     1   0.10900 284512.000000
    224    227     1   0.10900 284512.000000
    222    223     1   0.10900 284512.000000
    220    221     1   0.10900 284512.000000
    218    219     1   0.10100 363171.200000
    242    243     1   0.09600 462750.400000
    238    239     1   0.10900 284512.000000
    238    240     1   0.10900 284512.000000
    238    241     1   0.10900 284512.000000
    236    237     1   0.10900 284512.000000
    234    235     1   0.10900 284512.000000
    232    233     1   0.10100 363171.200000
    253    254     1   0.10900 284512.000000
    253    255     1   0.10900 284512.000000
    250    251     1   0.10900 284512.000000
    250    252     1   0.10900 284512.000000
    248    249     1   0.10900 284512.000000
    246    247     1   0.10100 363171.200000
    265    266     1   0.10900 284512.000000
    265    267     1   0.10900 284512.000000
    263    264     1   0.10900 284512.000000
    261    262     1   0.10100 363171.200000
    286    287     1   0.10900 284512.000000
    286    288     1   0.10900 284512.000000
    286    289     1   0.10900 284512.000000
    283    284     1   0.10900 284512.000000
    283    285     1   0.10900 284512.000000
    279    280     1   0.10900 284512.000000
    279    281     1   0.10900 284512.000000
    279    282     1   0.10900 284512.000000
    277    278     1   0.10900 284512.000000
    275    276     1   0.10900 284512.000000
    273    274     1   0.10100 363171.200000
    308    309     1   0.10100 363171.200000
    308    310     1   0.10100 363171.200000
    308    311     1   0.10100 363171.200000
    305    306     1   0.10900 284512.000000
    305    307     1   0.10900 284512.000000
    302    303     1   0.10900 284512.000000
    302    304     1   0.10900 284512.000000
    299    300     1   0.10900 284512.000000
    299    301     1   0.10900 284512.000000
    296    297     1   0.10900 284512.000000
    296    298     1   0.10900 284512.000000
    294    295     1   0.10900 284512.000000
    292    293     1   0.10100 363171.200000
    318    319     1   0.10900 284512.000000
    318    320     1   0.10900 284512.000000
    318    321     1   0.10900 284512.000000
    316    317     1   0.10900 284512.000000
    314    315     1   0.10100 363171.200000
    328    329     1   0.10900 284512.000000
    328    330     1   0.10900 284512.000000
    328    331     1   0.10900 284512.000000
    326    327     1   0.10900 284512.000000
    324    325     1   0.10100 363171.200000
    350    351     1   0.10800 307105.600000
    348    349     1   0.10800 307105.600000
    346    347     1   0.10800 307105.600000
    344    345     1   0.10800 307105.600000
    342    343     1   0.10800 307105.600000
    338    339     1   0.10900 284512.000000
    338    340     1   0.10900 284512.000000
    336    337     1   0.10900 284512.000000
    334    335     1   0.10100 363171.200000
    358    359     1   0.10900 284512.000000
    358    360     1   0.10900 284512.000000
    358    361     1   0.10900 284512.000000
    356    357     1   0.10900 284512.000000
    354    355     1   0.10100 363171.200000
    374    375     1   0.10900 284512.000000
    371    372     1   0.10900 284512.000000
    371    373     1   0.10900 284512.000000
    368    369     1   0.10900 284512.000000
    368    370     1   0.10900 284512.000000
    365    366     1   0.10900 284512.000000
    365    367     1   0.10900 284512.000000
    394    395     1   0.10800 307105.600000
    392    393     1   0.10800 307105.600000
    390    391     1   0.10800 307105.600000
    388    389     1   0.10800 307105.600000
    386    387     1   0.10800 307105.600000
    382    383     1   0.10900 284512.000000
    382    384     1   0.10900 284512.000000
    380    381     1   0.10900 284512.000000
    378    379     1   0.10100 363171.200000
    400    401     1   0.10900 284512.000000
    400    402     1   0.10900 284512.000000
    398    399     1   0.10100 363171.200000
    424    425     1   0.10100 363171.200000
    424    426     1   0.10100 363171.200000
    421    422     1   0.10100 363171.200000
    421    423     1   0.10100 363171.200000
    418    419     1   0.10100 363171.200000
    415    416     1   0.10900 284512.000000
    415    417     1   0.10900 284512.000000
    412    413     1   0.10900 284512.000000
    412    414     1   0.10900 284512.000000
    409    410     1   0.10900 284512.000000
    409    411     1   0.10900 284512.000000
    407    408     1   0.10900 284512.000000
    405    406     1   0.10100 363171.200000
    442    443     1   0.10900 284512.000000
    442    444     1   0.10900 284512.000000
    442    445     1   0.10900 284512.000000
    439    440     1   0.10900 284512.000000
    439    441     1   0.10900 284512.000000
    435    436     1   0.10900 284512.000000
    435    437     1   0.10900 284512.000000
    435    438     1   0.10900 284512.000000
    433    434     1   0.10900 284512.000000
    431    432     1   0.10900 284512.000000
    429    430     1   0.10100 363171.200000
    455    456     1   0.09600 462750.400000
    452    453     1   0.10900 284512.000000
    452    454     1   0.10900 284512.000000
    450    451     1   0.10900 284512.000000
    448    449     1   0.10100 363171.200000
    463    464     1   0.10900 284512.000000
    463    465     1   0.10900 284512.000000
    461    462     1   0.10900 284512.000000
    459    460     1   0.10100 363171.200000
    475    476     1   0.10900 284512.000000
    475    477     1   0.10900 284512.000000
    475    478     1   0.10900 284512.000000
    473    474     1   0.10900 284512.000000
    471    472     1   0.10100 363171.200000
    500    501     1   0.10100 363171.200000
    500    502     1   0.10100 363171.200000
    497    498     1   0.10100 363171.200000
    497    499     1   0.10100 363171.200000
    494    495     1   0.10100 363171.200000
    491    492     1   0.10900 284512.000000
    491    493     1   0.10900 284512.000000
    488    489     1   0.10900 284512.000000
    488    490     1   0.10900 284512.000000
    485    486     1   0.10900 284512.000000
    485    487     1   0.10900 284512.000000
    483    484     1   0.10900 284512.000000
    481    482     1   0.10100 363171.200000
    515    516     1   0.10900 284512.000000
    515    517     1   0.10900 284512.000000
    515    518     1   0.10900 284512.000000
    511    512     1   0.10900 284512.000000
    511    513     1   0.10900 284512.000000
    511    514     1   0.10900 284512.000000
    509    510     1   0.10900 284512.000000
    507    508     1   0.10900 284512.000000
    505    506     1   0.10100 363171.200000
    531    532     1   0.10900 284512.000000
    531    533     1   0.10900 284512.000000
    531    534     1   0.10900 284512.000000
    527    528     1   0.10900 284512.000000
    527    529     1   0.10900 284512.000000
    527    530     1   0.10900 284512.000000
    525    526     1   0.10900 284512.000000
    523    524     1   0.10900 284512.000000
    521    522     1   0.10100 363171.200000
    553    554     1   0.10100 363171.200000
    553    555     1   0.10100 363171.200000
    553    556     1   0.10100 363171.200000
    550    551     1   0.10900 284512.000000
    550    552     1   0.10900 284512.000000
    547    548     1   0.10900 284512.000000
    547    549     1   0.10900 284512.000000
    544    545     1   0.10900 284512.000000
    544    546     1   0.10900 284512.000000
    541    542     1   0.10900 284512.000000
    541    543     1   0.10900 284512.000000
    539    540     1   0.10900 284512.000000
    537    538     1   0.10100 363171.200000
    563    564     1   0.10900 284512.000000
    563    565     1   0.10900 284512.000000
    561    562     1   0.10900 284512.000000
    559    560     1   0.10100 363171.200000
    582    583     1   0.10900 284512.000000
    582    584     1   0.10900 284512.000000
    582    585     1   0.10900 284512.000000
    578    579     1   0.10900 284512.000000
    578    580     1   0.10900 284512.000000
    575    576     1   0.10900 284512.000000
    575    577     1   0.10900 284512.000000
    573    574     1   0.10900 284512.000000
    571    572     1   0.10100 363171.200000
    592    593     1   0.10900 284512.000000
    592    594     1   0.10900 284512.000000
    592    595     1   0.10900 284512.000000
    590    591     1   0.10900 284512.000000
    588    589     1   0.10100 363171.200000
    608    609     1   0.09600 462750.400000
    604    605     1   0.10900 284512.000000
    604    606     1   0.10900 284512.000000
    604    607     1   0.10900 284512.000000
    602    603     1   0.10900 284512.000000
    600    601     1   0.10900 284512.000000
    598    599     1   0.10100 363171.200000
    614    615     1   0.10900 284512.000000
    614    616     1   0.10900 284512.000000
    612    613     1   0.10100 363171.200000
    635    636     1   0.10100 363171.200000
    635    637     1   0.10100 363171.200000
    635    638     1   0.10100 363171.200000
    632    633     1   0.10900 284512.000000
    632    634     1   0.10900 284512.000000
    629    630     1   0.10900 284512.000000
    629    631     1   0.10900 284512.000000
    626    627     1   0.10900 284512.000000
    626    628     1   0.10900 284512.000000
    623    624     1   0.10900 284512.000000
    623    625     1   0.10900 284512.000000
    621    622     1   0.10900 284512.000000
    619    620     1   0.10100 363171.200000
    648    649     1   0.09600 462750.400000
    645    646     1   0.10900 284512.000000
    645    647     1   0.10900 284512.000000
    643    644     1   0.10900 284512.000000
    641    642     1   0.10100 363171.200000
    668    669     1   0.10100 363171.200000
    668    670     1   0.10100 363171.200000
    668    671     1   0.10100 363171.200000
    665    666     1   0.10900 284512.000000
    665    667     1   0.10900 284512.000000
    662    663     1   0.10900 284512.000000
    662    664     1   0.10900 284512.000000
    659    660     1   0.10900 284512.000000
    659    661     1   0.10900 284512.000000
    656    657     1   0.10900 284512.000000
    656    658     1   0.10900 284512.000000
    654    655     1   0.10900 284512.000000
    652    653     1   0.10100 363171.200000
    676    677     1   0.10900 284512.000000
    676    678     1   0.10900 284512.000000
    674    675     1   0.10100 363171.200000
    698    699     1   0.10800 307105.600000
    696    697     1   0.10800 307105.600000
    694    695     1   0.09600 462750.400000
    691    692     1   0.10800 307105.600000
    689    690     1   0.10800 307105.600000
    685    686     1   0.10900 284512.000000
    685    687     1   0.10900 284512.000000
    683    684     1   0.10900 284512.000000
    681    682     1   0.10100 363171.200000
    704    705     1   0.10900 284512.000000
    704    706     1   0.10900 284512.000000
    702    703     1   0.10100 363171.200000
    725    726     1   0.10800 307105.600000
    723    724     1   0.10800 307105.600000
    721    722     1   0.10800 307105.600000
    719    720     1   0.10800 307105.600000
    717    718     1   0.10800 307105.600000
    713    714     1   0.10900 284512.000000
    713    715     1   0.10900 284512.000000
    711    712     1   0.10900 284512.000000
    709    710     1   0.10100 363171.200000
    739    740     1   0.10900 284512.000000
    739    741     1   0.10900 284512.000000
    739    742     1   0.10900 284512.000000
    735    736     1   0.10900 284512.000000
    735    737     1   0.10900 284512.000000
    735    738     1   0.10900 284512.000000
    733    734     1   0.10900 284512.000000
    731    732     1   0.10900 284512.000000
    729    730     1   0.10100 363171.200000
    752    753     1   0.09600 462750.400000
    749    750     1   0.10900 284512.000000
    749    751     1   0.10900 284512.000000
    747    748     1   0.10900 284512.000000
    745    746     1   0.10100 363171.200000
    772    773     1   0.10800 307105.600000
    770    771     1   0.10800 307105.600000
    768    769     1   0.10800 307105.600000
    766    767     1   0.10800 307105.600000
    764    765     1   0.10800 307105.600000
    760    761     1   0.10900 284512.000000
    760    762     1   0.10900 284512.000000
    758    759     1   0.10900 284512.000000
    756    757     1   0.10100 363171.200000
    792    793     1   0.10800 307105.600000
    790    791     1   0.10800 307105.600000
    788    789     1   0.10800 307105.600000
    786    787     1   0.10800 307105.600000
    784    785     1   0.10800 307105.600000
    780    781     1   0.10900 284512.000000
    780    782     1   0.10900 284512.000000
    778    779     1   0.10900 284512.000000
    776    777     1   0.10100 363171.200000
    805    806     1   0.10100 363171.200000
    805    807     1   0.10100 363171.200000
    800    801     1   0.10900 284512.000000
    800    802     1   0.10900 284512.000000
    798    799     1   0.10900 284512.000000
    796    797     1   0.10100 363171.200000
    826    827     1   0.10100 363171.200000
    826    828     1   0.10100 363171.200000
    826    829     1   0.10100 363171.200000
    823    824     1   0.10900 284512.000000
    823    825     1   0.10900 284512.000000
    820    821     1   0.10900 284512.000000
    820    822     1   0.10900 284512.000000
    817    818     1   0.10900 284512.000000
    817    819     1   0.10900 284512.000000
    814    815     1   0.10900 284512.000000
    814    816     1   0.10900 284512.000000
    812    813     1   0.10900 284512.000000
    810    811     1   0.10100 363171.200000
    851    852     1   0.10800 307105.600000
    849    850     1   0.10800 307105.600000
    847    848     1   0.10800 307105.600000
    845    846     1   0.10800 307105.600000
    842    843     1   0.10100 363171.200000
    840    841     1   0.10800 307105.600000
    836    837     1   0.10900 284512.000000
    836    838     1   0.10900 284512.000000
    834    835     1   0.10900 284512.000000
    832    833     1   0.10100 363171.200000
    860    861     1   0.10900 284512.000000
    860    862     1   0.10900 284512.000000
    858    859     1   0.10900 284512.000000
    856    857     1   0.10100 363171.200000
    872    873     1   0.10900 284512.000000
    872    874     1   0.10900 284512.000000
    872    875     1   0.10900 284512.000000
    870    871     1   0.10900 284512.000000
    868    869     1   0.10100 363171.200000
    885    886     1   0.10900 284512.000000
    885    887     1   0.10900 284512.000000
    882    883     1   0.10900 284512.000000
    882    884     1   0.10900 284512.000000
    880    881     1   0.10900 284512.000000
    878    879     1   0.10100 363171.200000
    902    903     1   0.10100 363171.200000
    902    904     1   0.10100 363171.200000
    897    898     1   0.10900 284512.000000
    897    899     1   0.10900 284512.000000
    895    896     1   0.10900 284512.000000
    893    894     1   0.10100 363171.200000
    911    912     1   0.10900 284512.000000
    911    913     1   0.10900 284512.000000
    911    914     1   0.10900 284512.000000
    909    910     1   0.10900 284512.000000
    907    908     1   0.10100 363171.200000
    930    931     1   0.10900 284512.000000
    930    932     1   0.10900 284512.000000
    930    933     1   0.10900 284512.000000
    927    928     1   0.10900 284512.000000
    927    929     1   0.10900 284512.000000
    923    924     1   0.10900 284512.000000
    923    925     1   0.10900 284512.000000
    923    926     1   0.10900 284512.000000
    921    922     1   0.10900 284512.000000
    919    920     1   0.10900 284512.000000
    917    918     1   0.10100 363171.200000
    948    949     1   0.10100 363171.200000
    948    950     1   0.10100 363171.200000
    943    944     1   0.10900 284512.000000
    943    945     1   0.10900 284512.000000
    940    941     1   0.10900 284512.000000
    940    942     1   0.10900 284512.000000
    938    939     1   0.10900 284512.000000
    936    937     1   0.10100 363171.200000
    965    966     1   0.10100 363171.200000
    965    967     1   0.10100 363171.200000
    960    961     1   0.10900 284512.000000
    960    962     1   0.10900 284512.000000
    957    958     1   0.10900 284512.000000
    957    959     1   0.10900 284512.000000
    955    956     1   0.10900 284512.000000
    953    954     1   0.10100 363171.200000
    981    982     1   0.10900 284512.000000
    981    983     1   0.10900 284512.000000
    981    984     1   0.10900 284512.000000
    977    978     1   0.10900 284512.000000
    977    979     1   0.10900 284512.000000
    974    975     1   0.10900 284512.000000
    974    976     1   0.10900 284512.000000
    972    973     1   0.10900 284512.000000
    970    971     1   0.10100 363171.200000
    989    990     1   0.10900 284512.000000
    989    991     1   0.10900 284512.000000
    987    988     1   0.10100 363171.200000
    996    997     1   0.10900 284512.000000
    996    998     1   0.10900 284512.000000
    994    995     1   0.10100 363171.200000
   1013   1014     1   0.10100 363171.200000
   1013   1015     1   0.10100 363171.200000
   1008   1009     1   0.10900 284512.000000
   1008   1010     1   0.10900 284512.000000
   1005   1006     1   0.10900 284512.000000
   1005   1007     1   0.10900 284512.000000
   1003   1004     1   0.10900 284512.000000
   1001   1002     1   0.10100 363171.200000
   1037   1038     1   0.10800 307105.600000
   1035   1036     1   0.10800 307105.600000
   1033   1034     1   0.10800 307105.600000
   1031   1032     1   0.10800 307105.600000
   1028   1029     1   0.10100 363171.200000
   1026   1027     1   0.10800 307105.600000
   1022   1023     1   0.10900 284512.000000
   1022   1024     1   0.10900 284512.000000
   1020   1021     1   0.10900 284512.000000
   1018   1019     1   0.10100 363171.200000
   1055   1056     1   0.10900 284512.000000
   1055   1057     1   0.10900 284512.000000
   1055   1058     1   0.10900 284512.000000
   1051   1052     1   0.10900 284512.000000
   1051   1053     1   0.10900 284512.000000
   1051   1054     1   0.10900 284512.000000
   1049   1050     1   0.10900 284512.000000
   1046   1047     1   0.10900 284512.000000
   1046   1048     1   0.10900 284512.000000
   1044   1045     1   0.10900 284512.000000
   1042   1043     1   0.10100 363171.200000
   1063   1064     1   0.10900 284512.000000
   1063   1065     1   0.10900 284512.000000
   1061   1062     1   0.10100 363171.200000
   1070   1071     1   0.10900 284512.000000
   1070   1072     1   0.10900 284512.000000
   1068   1069     1   0.10100 363171.200000
   1094   1095     1   0.10100 363171.200000
   1094   1096     1   0.10100 363171.200000
   1091   1092     1   0.10100 363171.200000
   1091   1093     1   0.10100 363171.200000
   1088   1089     1   0.10100 363171.200000
   1085   1086     1   0.10900 284512.000000
   1085   1087     1   0.10900 284512.000000
   1082   1083     1   0.10900 284512.000000
   1082   1084     1   0.10900 284512.000000
   1079   1080     1   0.10900 284512.000000
   1079   1081     1   0.10900 284512.000000
   1077   1078     1   0.10900 284512.000000
   1075   1076     1   0.10100 363171.200000
   1111   1112     1   0.10100 363171.200000
   1111   1113     1   0.10100 363171.200000
   1106   1107     1   0.10900 284512.000000
   1106   1108     1   0.10900 284512.000000
   1103   1104     1   0.10900 284512.000000
   1103   1105     1   0.10900 284512.000000
   1101   1102     1   0.10900 284512.000000
   1099   1100     1   0.10100 363171.200000
   1129   1130     1   0.10900 284512.000000
   1129   1131     1   0.10900 284512.000000
   1129   1132     1   0.10900 284512.000000
   1126   1127     1   0.10900 284512.000000
   1126   1128     1   0.10900 284512.000000
   1122   1123     1   0.10900 284512.000000
   1122   1124     1   0.10900 284512.000000
   1122   1125     1   0.10900 284512.000000
   1120   1121     1   0.10900 284512.000000
   1118   1119     1   0.10900 284512.000000
   1116   1117     1   0.10100 363171.200000
   1154   1155     1   0.10100 363171.200000
   1154   1156     1   0.10100 363171.200000
   1151   1152     1   0.10100 363171.200000
   1151   1153     1   0.10100 363171.200000
   1148   1149     1   0.10100 363171.200000
   1145   1146     1   0.10900 284512.000000
   1145   1147     1   0.10900 284512.000000
   1142   1143     1   0.10900 284512.000000
   1142   1144     1   0.10900 284512.000000
   1139   1140     1   0.10900 284512.000000
   1139   1141     1   0.10900 284512.000000
   1137   1138     1   0.10900 284512.000000
   1135   1136     1   0.10100 363171.200000
   1169   1170     1   0.09600 462750.400000
   1165   1166     1   0.10900 284512.000000
   1165   1167     1   0.10900 284512.000000
   1165   1168     1   0.10900 284512.000000
   1163   1164     1   0.10900 284512.000000
   1161   1162     1   0.10900 284512.000000
   1159   1160     1   0.10100 363171.200000
   1182   1183     1   0.10100 363171.200000
   1182   1184     1   0.10100 363171.200000
   1177   1178     1   0.10900 284512.000000
   1177   1179     1   0.10900 284512.000000
   1175   1176     1   0.10900 284512.000000
   1173   1174     1   0.10100 363171.200000
   1206   1207     1   0.10800 307105.600000
   1204   1205     1   0.10800 307105.600000
   1202   1203     1   0.10800 307105.600000
   1200   1201     1   0.10800 307105.600000
   1197   1198     1   0.10100 363171.200000
   1195   1196     1   0.10800 307105.600000
   1191   1192     1   0.10900 284512.000000
   1191   1193     1   0.10900 284512.000000
   1189   1190     1   0.10900 284512.000000
   1187   1188     1   0.10100 363171.200000
   1215   1216     1   0.10900 284512.000000
   1215   1217     1   0.10900 284512.000000
   1215   1218     1   0.10900 284512.000000
   1213   1214     1   0.10900 284512.000000
   1211   1212     1   0.10100 363171.200000
   1231   1232     1   0.09600 462750.400000
   1227   1228     1   0.10900 284512.000000
   1227   1229     1   0.10900 284512.000000
   1227   1230     1   0.10900 284512.000000
   1225   1226     1   0.10900 284512.000000
   1223   1224     1   0.10900 284512.000000
   1221   1222     1   0.10100 363171.200000
   1254   1255     1   0.10100 363171.200000
   1254   1256     1   0.10100 363171.200000
   1251   1252     1   0.10100 363171.200000
   1251   1253     1   0.10100 363171.200000
   1248   1249     1   0.10100 363171.200000
   1245   1246     1   0.10900 284512.000000
   1245   1247     1   0.10900 284512.000000
   1242   1243     1   0.10900 284512.000000
   1242   1244     1   0.10900 284512.000000
   1239   1240     1   0.10900 284512.000000
   1239   1241     1   0.10900 284512.000000
   1237   1238     1   0.10900 284512.000000
   1235   1236     1   0.10100 363171.200000
   1275   1276     1   0.10100 363171.200000
   1275   1277     1   0.10100 363171.200000
   1275   1278     1   0.10100 363171.200000
   1272   1273     1   0.10900 284512.000000
   1272   1274     1   0.10900 284512.000000
   1269   1270     1   0.10900 284512.000000
   1269   1271     1   0.10900 284512.000000
   1266   1267     1   0.10900 284512.000000
   1266   1268     1   0.10900 284512.000000
   1263   1264     1   0.10900 284512.000000
   1263   1265     1   0.10900 284512.000000
   1261   1262     1   0.10900 284512.000000
   1259   1260     1   0.10100 363171.200000
   1291   1292     1   0.10900 284512.000000
   1288   1289     1   0.10900 284512.000000
   1288   1290     1   0.10900 284512.000000
   1285   1286     1   0.10900 284512.000000
   1285   1287     1   0.10900 284512.000000
   1282   1283     1   0.10900 284512.000000
   1282   1284     1   0.10900 284512.000000
   1305   1306     1   0.10900 284512.000000
   1302   1303     1   0.10900 284512.000000
   1302   1304     1   0.10900 284512.000000
   1299   1300     1   0.10900 284512.000000
   1299   1301     1   0.10900 284512.000000
   1296   1297     1   0.10900 284512.000000
   1296   1298     1   0.10900 284512.000000
   1313   1314     1   0.10900 284512.000000
   1313   1315     1   0.10900 284512.000000
   1313   1316     1   0.10900 284512.000000
   1311   1312     1   0.10900 284512.000000
   1309   1310     1   0.10100 363171.200000
   1329   1330     1   0.10900 284512.000000
   1326   1327     1   0.10900 284512.000000
   1326   1328     1   0.10900 284512.000000
   1323   1324     1   0.10900 284512.000000
   1323   1325     1   0.10900 284512.000000
   1320   1321     1   0.10900 284512.000000
   1320   1322     1   0.10900 284512.000000
   1349   1350     1   0.10100 363171.200000
   1349   1351     1   0.10100 363171.200000
   1349   1352     1   0.10100 363171.200000
   1346   1347     1   0.10900 284512.000000
   1346   1348     1   0.10900 284512.000000
   1343   1344     1   0.10900 284512.000000
   1343   1345     1   0.10900 284512.000000
   1340   1341     1   0.10900 284512.000000
   1340   1342     1   0.10900 284512.000000
   1337   1338     1   0.10900 284512.000000
   1337   1339     1   0.10900 284512.000000
   1335   1336     1   0.10900 284512.000000
   1333   1334     1   0.10100 363171.200000
   1362   1363     1   0.09600 462750.400000
   1359   1360     1   0.10900 284512.000000
   1359   1361     1   0.10900 284512.000000
   1357   1358     1   0.10900 284512.000000
   1355   1356     1   0.10100 363171.200000
   1376   1377     1   0.09600 462750.400000
   1372   1373     1   0.10900 284512.000000
   1372   1374     1   0.10900 284512.000000
   1372   1375     1   0.10900 284512.000000
   1370   1371     1   0.10900 284512.000000
   1368   1369     1   0.10900 284512.000000
   1366   1367     1   0.10100 363171.200000
   1397   1398     1   0.10800 307105.600000
   1395   1396     1   0.10800 307105.600000
   1393   1394     1   0.09600 462750.400000
   1390   1391     1   0.10800 307105.600000
   1388   1389     1   0.10800 307105.600000
   1384   1385     1   0.10900 284512.000000
   1384   1386     1   0.10900 284512.000000
   1382   1383     1   0.10900 284512.000000
   1380   1381     1   0.10100 363171.200000
   1408   1409     1   0.10900 284512.000000
   1408   1410     1   0.10900 284512.000000
   1405   1406     1   0.10900 284512.000000
   1405   1407     1   0.10900 284512.000000
   1403   1404     1   0.10900 284512.000000
   1401   1402     1   0.10100 363171.200000
   1423   1424     1   0.09600 462750.400000
   1420   1421     1   0.10900 284512.000000
   1420   1422     1   0.10900 284512.000000
   1418   1419     1   0.10900 284512.000000
   1416   1417     1   0.10100 363171.200000
   1436   1437     1   0.10100 363171.200000
   1436   1438     1   0.10100 363171.200000
   1431   1432     1   0.10900 284512.000000
   1431   1433     1   0.10900 284512.000000
   1429   1430     1   0.10900 284512.000000
   1427   1428     1   0.10100 363171.200000
   1451   1452     1   0.09600 462750.400000
   1447   1448     1   0.10900 284512.000000
   1447   1449     1   0.10900 284512.000000
   1447   1450     1   0.10900 284512.000000
   1445   1446     1   0.10900 284512.000000
   1443   1444     1   0.10900 284512.000000
   1441   1442     1   0.10100 363171.200000
   1471   1472     1   0.10100 363171.200000
   1471   1473     1   0.10100 363171.200000
   1471   1474     1   0.10100 363171.200000
   1468   1469     1   0.10900 284512.000000
   1468   1470     1   0.10900 284512.000000
   1465   1466     1   0.10900 284512.000000
   1465   1467     1   0.10900 284512.000000
   1462   1463     1   0.10900 284512.000000
   1462   1464     1   0.10900 284512.000000
   1459   1460     1   0.10900 284512.000000
   1459   1461     1   0.10900 284512.000000
   1457   1458     1   0.10900 284512.000000
   1455   1456     1   0.10100 363171.200000
   1489   1490     1   0.10100 363171.200000
   1489   1491     1   0.10100 363171.200000
   1484   1485     1   0.10900 284512.000000
   1484   1486     1   0.10900 284512.000000
   1481   1482     1   0.10900 284512.000000
   1481   1483     1   0.10900 284512.000000
   1479   1480     1   0.10900 284512.000000
   1477   1478     1   0.10100 363171.200000
   1507   1508     1   0.10900 284512.000000
   1507   1509     1   0.10900 284512.000000
   1507   1510     1   0.10900 284512.000000
   1503   1504     1   0.10900 284512.000000
   1503   1505     1   0.10900 284512.000000
   1503   1506     1   0.10900 284512.000000
   1501   1502     1   0.10900 284512.000000
   1498   1499     1   0.10900 284512.000000
   1498   1500     1   0.10900 284512.000000
   1496   1497     1   0.10900 284512.000000
   1494   1495     1   0.10100 363171.200000
   1520   1521     1   0.09600 462750.400000
   1517   1518     1   0.10900 284512.000000
   1517   1519     1   0.10900 284512.000000
   1515   1516     1   0.10900 284512.000000
   1513   1514     1   0.10100 363171.200000
   1541   1542     1   0.10800 307105.600000
   1539   1540     1   0.10800 307105.600000
   1537   1538     1   0.09600 462750.400000
   1534   1535     1   0.10800 307105.600000
   1532   1533     1   0.10800 307105.600000
   1528   1529     1   0.10900 284512.000000
   1528   1530     1   0.10900 284512.000000
   1526   1527     1   0.10900 284512.000000
   1524   1525     1   0.10100 363171.200000
   1549   1550     1   0.10900 284512.000000
   1549   1551     1   0.10900 284512.000000
   1547   1548     1   0.10900 284512.000000
   1545   1546     1   0.10100 363171.200000
   1564   1565     1   0.10900 284512.000000
   1564   1566     1   0.10900 284512.000000
   1561   1562     1   0.10900 284512.000000
   1561   1563     1   0.10900 284512.000000
   1559   1560     1   0.10900 284512.000000
   1557   1558     1   0.10100 363171.200000
   1582   1583     1   0.10900 284512.000000
   1582   1584     1   0.10900 284512.000000
   1582   1585     1   0.10900 284512.000000
   1578   1579     1   0.10900 284512.000000
   1578   1580     1   0.10900 284512.000000
   1578   1581     1   0.10900 284512.000000
   1576   1577     1   0.10900 284512.000000
   1574   1575     1   0.10900 284512.000000
   1572   1573     1   0.10100 363171.200000
   1598   1599     1   0.10900 284512.000000
   1598   1600     1   0.10900 284512.000000
   1598   1601     1   0.10900 284512.000000
   1594   1595     1   0.10900 284512.000000
   1594   1596     1   0.10900 284512.000000
   1594   1597     1   0.10900 284512.000000
   1592   1593     1   0.10900 284512.000000
   1590   1591     1   0.10900 284512.000000
   1588   1589     1   0.10100 363171.200000
   1613   1614     1   0.10100 363171.200000
   1613   1615     1   0.10100 363171.200000
   1608   1609     1   0.10900 284512.000000
   1608   1610     1   0.10900 284512.000000
   1606   1607     1   0.10900 284512.000000
   1604   1605     1   0.10100 363171.200000
   1630   1631     1   0.10100 363171.200000
   1630   1632     1   0.10100 363171.200000
   1625   1626     1   0.10900 284512.000000
   1625   1627     1   0.10900 284512.000000
   1622   1623     1   0.10900 284512.000000
   1622   1624     1   0.10900 284512.000000
   1620   1621     1   0.10900 284512.000000
   1618   1619     1   0.10100 363171.200000
   1642   1643     1   0.09600 462750.400000
   1639   1640     1   0.10900 284512.000000
   1639   1641     1   0.10900 284512.000000
   1637   1638     1   0.10900 284512.000000
   1635   1636     1   0.10100 363171.200000
   1653   1654     1   0.09600 462750.400000
   1650   1651     1   0.10900 284512.000000
   1650   1652     1   0.10900 284512.000000
   1648   1649     1   0.10900 284512.000000
   1646   1647     1   0.10100 363171.200000
   1667   1668     1   0.10900 284512.000000
   1664   1665     1   0.10900 284512.000000
   1664   1666     1   0.10900 284512.000000
   1661   1662     1   0.10900 284512.000000
   1661   1663     1   0.10900 284512.000000
   1658   1659     1   0.10900 284512.000000
   1658   1660     1   0.10900 284512.000000
   1678   1679     1   0.09600 462750.400000
   1675   1676     1   0.10900 284512.000000
   1675   1677     1   0.10900 284512.000000
   1673   1674     1   0.10900 284512.000000
   1671   1672     1   0.10100 363171.200000
   1691   1692     1   0.10100 363171.200000
   1691   1693     1   0.10100 363171.200000
   1686   1687     1   0.10900 284512.000000
   1686   1688     1   0.10900 284512.000000
   1684   1685     1   0.10900 284512.000000
   1682   1683     1   0.10100 363171.200000
   1703   1704     1   0.13360 229283.200000
   1700   1701     1   0.10900 284512.000000
   1700   1702     1   0.10900 284512.000000
   1698   1699     1   0.10900 284512.000000
   1696   1697     1   0.10100 363171.200000
   1717   1718     1   0.09600 462750.400000
   1713   1714     1   0.10900 284512.000000
   1713   1715     1   0.10900 284512.000000
   1713   1716     1   0.10900 284512.000000
   1711   1712     1   0.10900 284512.000000
   1709   1710     1   0.10900 284512.000000
   1707   1708     1   0.10100 363171.200000
   1731   1732     1   0.10900 284512.000000
   1731   1733     1   0.10900 284512.000000
   1731   1734     1   0.10900 284512.000000
   1727   1728     1   0.10900 284512.000000
   1727   1729     1   0.10900 284512.000000
   1727   1730     1   0.10900 284512.000000
   1725   1726     1   0.10900 284512.000000
   1723   1724     1   0.10900 284512.000000
   1721   1722     1   0.10100 363171.200000
   1754   1755     1   0.10800 307105.600000
   1752   1753     1   0.10800 307105.600000
   1750   1751     1   0.09600 462750.400000
   1747   1748     1   0.10800 307105.600000
   1745   1746     1   0.10800 307105.600000
   1741   1742     1   0.10900 284512.000000
   1741   1743     1   0.10900 284512.000000
   1739   1740     1   0.10900 284512.000000
   1737   1738     1   0.10100 363171.200000
   1765   1766     1   0.13360 229283.200000
   1762   1763     1   0.10900 284512.000000
   1762   1764     1   0.10900 284512.000000
   1760   1761     1   0.10900 284512.000000
   1758   1759     1   0.10100 363171.200000
   1771   1772     1   0.10900 284512.000000
   1771   1773     1   0.10900 284512.000000
   1769   1770     1   0.10100 363171.200000
   1778   1779     1   0.10900 284512.000000
   1778   1780     1   0.10900 284512.000000
   1776   1777     1   0.10100 363171.200000
   1793   1794     1   0.10900 284512.000000
   1793   1795     1   0.10900 284512.000000
   1793   1796     1   0.10900 284512.000000
   1789   1790     1   0.10900 284512.000000
   1789   1791     1   0.10900 284512.000000
   1789   1792     1   0.10900 284512.000000
   1787   1788     1   0.10900 284512.000000
   1785   1786     1   0.10900 284512.000000
   1783   1784     1   0.10100 363171.200000
   1809   1810     1   0.09600 462750.400000
   1805   1806     1   0.10900 284512.000000
   1805   1807     1   0.10900 284512.000000
   1805   1808     1   0.10900 284512.000000
   1803   1804     1   0.10900 284512.000000
   1801   1802     1   0.10900 284512.000000
   1799   1800     1   0.10100 363171.200000
   1820   1821     1   0.09600 462750.400000
   1817   1818     1   0.10900 284512.000000
   1817   1819     1   0.10900 284512.000000
   1815   1816     1   0.10900 284512.000000
   1813   1814     1   0.10100 363171.200000
   1826   1827     1   0.10900 284512.000000
   1826   1828     1   0.10900 284512.000000
   1824   1825     1   0.10100 363171.200000
   1844   1845     1   0.10900 284512.000000
   1844   1846     1   0.10900 284512.000000
   1844   1847     1   0.10900 284512.000000
   1840   1841     1   0.10900 284512.000000
   1840   1842     1   0.10900 284512.000000
   1840   1843     1   0.10900 284512.000000
   1838   1839     1   0.10900 284512.000000
   1835   1836     1   0.10900 284512.000000
   1835   1837     1   0.10900 284512.000000
   1833   1834     1   0.10900 284512.000000
   1831   1832     1   0.10100 363171.200000
   1860   1861     1   0.09600 462750.400000
   1856   1857     1   0.10900 284512.000000
   1856   1858     1   0.10900 284512.000000
   1856   1859     1   0.10900 284512.000000
   1854   1855     1   0.10900 284512.000000
   1852   1853     1   0.10900 284512.000000
   1850   1851     1   0.10100 363171.200000
   1871   1872     1   0.10900 284512.000000
   1871   1873     1   0.10900 284512.000000
   1868   1869     1   0.10900 284512.000000
   1868   1870     1   0.10900 284512.000000
   1866   1867     1   0.10900 284512.000000
   1864   1865     1   0.10100 363171.200000
   1891   1892     1   0.10100 363171.200000
   1891   1893     1   0.10100 363171.200000
   1886   1887     1   0.10900 284512.000000
   1886   1888     1   0.10900 284512.000000
   1883   1884     1   0.10900 284512.000000
   1883   1885     1   0.10900 284512.000000
   1881   1882     1   0.10900 284512.000000
   1879   1880     1   0.10100 363171.200000
   1909   1910     1   0.10900 284512.000000
   1909   1911     1   0.10900 284512.000000
   1909   1912     1   0.10900 284512.000000
   1905   1906     1   0.10900 284512.000000
   1905   1907     1   0.10900 284512.000000
   1905   1908     1   0.10900 284512.000000
   1903   1904     1   0.10900 284512.000000
   1900   1901     1   0.10900 284512.000000
   1900   1902     1   0.10900 284512.000000
   1898   1899     1   0.10900 284512.000000
   1896   1897     1   0.10100 363171.200000
   1926   1927     1   0.10900 284512.000000
   1926   1928     1   0.10900 284512.000000
   1926   1929     1   0.10900 284512.000000
   1922   1923     1   0.10900 284512.000000
   1922   1924     1   0.10900 284512.000000
   1919   1920     1   0.10900 284512.000000
   1919   1921     1   0.10900 284512.000000
   1917   1918     1   0.10900 284512.000000
   1915   1916     1   0.10100 363171.200000
   1951   1952     1   0.10100 363171.200000
   1951   1953     1   0.10100 363171.200000
   1948   1949     1   0.10100 363171.200000
   1948   1950     1   0.10100 363171.200000
   1945   1946     1   0.10100 363171.200000
   1942   1943     1   0.10900 284512.000000
   1942   1944     1   0.10900 284512.000000
   1939   1940     1   0.10900 284512.000000
   1939   1941     1   0.10900 284512.000000
   1936   1937     1   0.10900 284512.000000
   1936   1938     1   0.10900 284512.000000
   1934   1935     1   0.10900 284512.000000
   1932   1933     1   0.10100 363171.200000
   1968   1969     1   0.10100 363171.200000
   1968   1970     1   0.10100 363171.200000
   1963   1964     1   0.10900 284512.000000
   1963   1965     1   0.10900 284512.000000
   1960   1961     1   0.10900 284512.000000
   1960   1962     1   0.10900 284512.000000
   1958   1959     1   0.10900 284512.000000
   1956   1957     1   0.10100 363171.200000
   1983   1984     1   0.09600 462750.400000
   1979   1980     1   0.10900 284512.000000
   1979   1981     1   0.10900 284512.000000
   1979   1982     1   0.10900 284512.000000
   1977   1978     1   0.10900 284512.000000
   1975   1976     1   0.10900 284512.000000
   1973   1974     1   0.10100 363171.200000
   2003   2004     1   0.10800 307105.600000
   2001   2002     1   0.10800 307105.600000
   1999   2000     1   0.10800 307105.600000
   1997   1998     1   0.10800 307105.600000
   1995   1996     1   0.10800 307105.600000
   1991   1992     1   0.10900 284512.000000
   1991   1993     1   0.10900 284512.000000
   1989   1990     1   0.10900 284512.000000
   1987   1988     1   0.10100 363171.200000
   2014   2015     1   0.09600 462750.400000
   2011   2012     1   0.10900 284512.000000
   2011   2013     1   0.10900 284512.000000
   2009   2010     1   0.10900 284512.000000
   2007   2008     1   0.10100 363171.200000
   2028   2029     1   0.10900 284512.000000
   2025   2026     1   0.10900 284512.000000
   2025   2027     1   0.10900 284512.000000
   2022   2023     1   0.10900 284512.000000
   2022   2024     1   0.10900 284512.000000
   2019   2020     1   0.10900 284512.000000
   2019   2021     1   0.10900 284512.000000
   2048   2049     1   0.10800 307105.600000
   2046   2047     1   0.10800 307105.600000
   2044   2045     1   0.10800 307105.600000
   2042   2043     1   0.10800 307105.600000
   2040   2041     1   0.10800 307105.600000
   2036   2037     1   0.10900 284512.000000
   2036   2038     1   0.10900 284512.000000
   2034   2035     1   0.10900 284512.000000
   2032   2033     1   0.10100 363171.200000
   2054   2055     1   0.10900 284512.000000
   2054   2056     1   0.10900 284512.000000
   2052   2053     1   0.10100 363171.200000
   2071   2072     1   0.10100 363171.200000
   2071   2073     1   0.10100 363171.200000
   2066   2067     1   0.10900 284512.000000
   2066   2068     1   0.10900 284512.000000
   2063   2064     1   0.10900 284512.000000
   2063   2065     1   0.10900 284512.000000
   2061   2062     1   0.10900 284512.000000
   2059   2060     1   0.10100 363171.200000
   2089   2090     1   0.10900 284512.000000
   2089   2091     1   0.10900 284512.000000
   2089   2092     1   0.10900 284512.000000
   2086   2087     1   0.10900 284512.000000
   2086   2088     1   0.10900 284512.000000
   2082   2083     1   0.10900 284512.000000
   2082   2084     1   0.10900 284512.000000
   2082   2085     1   0.10900 284512.000000
   2080   2081     1   0.10900 284512.000000
   2078   2079     1   0.10900 284512.000000
   2076   2077     1   0.10100 363171.200000
   2106   2107     1   0.10900 284512.000000
   2106   2108     1   0.10900 284512.000000
   2106   2109     1   0.10900 284512.000000
   2102   2103     1   0.10900 284512.000000
   2102   2104     1   0.10900 284512.000000
   2099   2100     1   0.10900 284512.000000
   2099   2101     1   0.10900 284512.000000
   2097   2098     1   0.10900 284512.000000
   2095   2096     1   0.10100 363171.200000
   2119   2120     1   0.10900 284512.000000
   2119   2121     1   0.10900 284512.000000
   2116   2117     1   0.10900 284512.000000
   2116   2118     1   0.10900 284512.000000
   2114   2115     1   0.10900 284512.000000
   2112   2113     1   0.10100 363171.200000
   2140   2141     1   0.10900 284512.000000
   2140   2142     1   0.10900 284512.000000
   2140   2143     1   0.10900 284512.000000
   2137   2138     1   0.10900 284512.000000
   2137   2139     1   0.10900 284512.000000
   2133   2134     1   0.10900 284512.000000
   2133   2135     1   0.10900 284512.000000
   2133   2136     1   0.10900 284512.000000
   2131   2132     1   0.10900 284512.000000
   2129   2130     1   0.10900 284512.000000
   2127   2128     1   0.10100 363171.200000
   2165   2166     1   0.10100 363171.200000
   2165   2167     1   0.10100 363171.200000
   2162   2163     1   0.10100 363171.200000
   2162   2164     1   0.10100 363171.200000
   2159   2160     1   0.10100 363171.200000
   2156   2157     1   0.10900 284512.000000
   2156   2158     1   0.10900 284512.000000
   2153   2154     1   0.10900 284512.000000
   2153   2155     1   0.10900 284512.000000
   2150   2151     1   0.10900 284512.000000
   2150   2152     1   0.10900 284512.000000
   2148   2149     1   0.10900 284512.000000
   2146   2147     1   0.10100 363171.200000
   2180   2181     1   0.10900 284512.000000
   2180   2182     1   0.10900 284512.000000
   2180   2183     1   0.10900 284512.000000
   2176   2177     1   0.10900 284512.000000
   2176   2178     1   0.10900 284512.000000
   2176   2179     1   0.10900 284512.000000
   2174   2175     1   0.10900 284512.000000
   2172   2173     1   0.10900 284512.000000
   2170   2171     1   0.10100 363171.200000
   2202   2203     1   0.10800 307105.600000
   2200   2201     1   0.10800 307105.600000
   2198   2199     1   0.10800 307105.600000
   2196   2197     1   0.10800 307105.600000
   2194   2195     1   0.10800 307105.600000
   2190   2191     1   0.10900 284512.000000
   2190   2192     1   0.10900 284512.000000
   2188   2189     1   0.10900 284512.000000
   2186   2187     1   0.10100 363171.200000
   2216   2217     1   0.10900 284512.000000
   2213   2214     1   0.10900 284512.000000
   2213   2215     1   0.10900 284512.000000
   2210   2211     1   0.10900 284512.000000
   2210   2212     1   0.10900 284512.000000
   2207   2208     1   0.10900 284512.000000
   2207   2209     1   0.10900 284512.000000
   2224   2225     1   0.10900 284512.000000
   2224   2226     1   0.10900 284512.000000
   2222   2223     1   0.10900 284512.000000
   2220   2221     1   0.10100 363171.200000
   2248   2249     1   0.10100 363171.200000
   2248   2250     1   0.10100 363171.200000
   2248   2251     1   0.10100 363171.200000
   2245   2246     1   0.10900 284512.000000
   2245   2247     1   0.10900 284512.000000
   2242   2243     1   0.10900 284512.000000
   2242   2244     1   0.10900 284512.000000
   2239   2240     1   0.10900 284512.000000
   2239   2241     1   0.10900 284512.000000
   2236   2237     1   0.10900 284512.000000
   2236   2238     1   0.10900 284512.000000
   2234   2235     1   0.10900 284512.000000
   2232   2233     1   0.10100 363171.200000
   2256   2257     1   0.10900 284512.000000
   2256   2258     1   0.10900 284512.000000
   2254   2255     1   0.10100 363171.200000
   2278   2279     1   0.10800 307105.600000
   2276   2277     1   0.10800 307105.600000
   2274   2275     1   0.09600 462750.400000
   2271   2272     1   0.10800 307105.600000
   2269   2270     1   0.10800 307105.600000
   2265   2266     1   0.10900 284512.000000
   2265   2267     1   0.10900 284512.000000
   2263   2264     1   0.10900 284512.000000
   2261   2262     1   0.10100 363171.200000
   2289   2290     1   0.09600 462750.400000
   2286   2287     1   0.10900 284512.000000
   2286   2288     1   0.10900 284512.000000
   2284   2285     1   0.10900 284512.000000
   2282   2283     1   0.10100 363171.200000
   2309   2310     1   0.10800 307105.600000
   2307   2308     1   0.10800 307105.600000
   2305   2306     1   0.10800 307105.600000
   2303   2304     1   0.10800 307105.600000
   2301   2302     1   0.10800 307105.600000
   2297   2298     1   0.10900 284512.000000
   2297   2299     1   0.10900 284512.000000
   2295   2296     1   0.10900 284512.000000
   2293   2294     1   0.10100 363171.200000
   2323   2324     1   0.10900 284512.000000
   2323   2325     1   0.10900 284512.000000
   2323   2326     1   0.10900 284512.000000
   2319   2320     1   0.10900 284512.000000
   2319   2321     1   0.10900 284512.000000
   2319   2322     1   0.10900 284512.000000
   2317   2318     1   0.10900 284512.000000
   2315   2316     1   0.10900 284512.000000
   2313   2314     1   0.10100 363171.200000
   2348   2349     1   0.10100 363171.200000
   2348   2350     1   0.10100 363171.200000
   2345   2346     1   0.10100 363171.200000
   2345   2347     1   0.10100 363171.200000
   2342   2343     1   0.10100 363171.200000
   2339   2340     1   0.10900 284512.000000
   2339   2341     1   0.10900 284512.000000
   2336   2337     1   0.10900 284512.000000
   2336   2338     1   0.10900 284512.000000
   2333   2334     1   0.10900 284512.000000
   2333   2335     1   0.10900 284512.000000
   2331   2332     1   0.10900 284512.000000
   2329   2330     1   0.10100 363171.200000
   2369   2370     1   0.10800 307105.600000
   2367   2368     1   0.10800 307105.600000
   2365   2366     1   0.10800 307105.600000
   2363   2364     1   0.10800 307105.600000
   2361   2362     1   0.10800 307105.600000
   2357   2358     1   0.10900 284512.000000
   2357   2359     1   0.10900 284512.000000
   2355   2356     1   0.10900 284512.000000
   2353   2354     1   0.10100 363171.200000
   2382   2383     1   0.10100 363171.200000
   2382   2384     1   0.10100 363171.200000
   2377   2378     1   0.10900 284512.000000
   2377   2379     1   0.10900 284512.000000
   2375   2376     1   0.10900 284512.000000
   2373   2374     1   0.10100 363171.200000
   2394   2395     1   0.09600 462750.400000
   2391   2392     1   0.10900 284512.000000
   2391   2393     1   0.10900 284512.000000
   2389   2390     1   0.10900 284512.000000
   2387   2388     1   0.10100 363171.200000
   2411   2412     1   0.10800 307105.600000
   2409   2410     1   0.10100 363171.200000
   2407   2408     1   0.10800 307105.600000
   2402   2403     1   0.10900 284512.000000
   2402   2404     1   0.10900 284512.000000
   2400   2401     1   0.10900 284512.000000
   2398   2399     1   0.10100 363171.200000
   2422   2423     1   0.10900 284512.000000
   2422   2424     1   0.10900 284512.000000
   2419   2420     1   0.10900 284512.000000
   2419   2421     1   0.10900 284512.000000
   2417   2418     1   0.10900 284512.000000
   2415   2416     1   0.10100 363171.200000
   2437   2438     1   0.09600 462750.400000
   2434   2435     1   0.10900 284512.000000
   2434   2436     1   0.10900 284512.000000
   2432   2433     1   0.10900 284512.000000
   2430   2431     1   0.10100 363171.200000
   2445   2446     1   0.10900 284512.000000
   2445   2447     1   0.10900 284512.000000
   2445   2448     1   0.10900 284512.000000
   2443   2444     1   0.10900 284512.000000
   2441   2442     1   0.10100 363171.200000
   2455   2456     1   0.10900 284512.000000
   2455   2457     1   0.10900 284512.000000
   2455   2458     1   0.10900 284512.000000
   2453   2454     1   0.10900 284512.000000
   2451   2452     1   0.10100 363171.200000
   2474   2475     1   0.10800 307105.600000
   2472   2473     1   0.10100 363171.200000
   2470   2471     1   0.10800 307105.600000
   2465   2466     1   0.10900 284512.000000
   2465   2467     1   0.10900 284512.000000
   2463   2464     1   0.10900 284512.000000
   2461   2462     1   0.10100 363171.200000
   2482   2483     1   0.10900 284512.000000
   2482   2484     1   0.10900 284512.000000
   2482   2485     1   0.10900 284512.000000
   2480   2481     1   0.10900 284512.000000
   2478   2479     1   0.10100 363171.200000
   2501   2502     1   0.10900 284512.000000
   2501   2503     1   0.10900 284512.000000
   2501   2504     1   0.10900 284512.000000
   2498   2499     1   0.10900 284512.000000
   2498   2500     1   0.10900 284512.000000
   2494   2495     1   0.10900 284512.000000
   2494   2496     1   0.10900 284512.000000
   2494   2497     1   0.10900 284512.000000
   2492   2493     1   0.10900 284512.000000
   2490   2491     1   0.10900 284512.000000
   2488   2489     1   0.10100 363171.200000
   2517   2518     1   0.10900 284512.000000
   2517   2519     1   0.10900 284512.000000
   2517   2520     1   0.10900 284512.000000
   2513   2514     1   0.10900 284512.000000
   2513   2515     1   0.10900 284512.000000
   2513   2516     1   0.10900 284512.000000
   2511   2512     1   0.10900 284512.000000
   2509   2510     1   0.10900 284512.000000
   2507   2508     1   0.10100 363171.200000
   2530   2531     1   0.09600 462750.400000
   2527   2528     1   0.10900 284512.000000
   2527   2529     1   0.10900 284512.000000
   2525   2526     1   0.10900 284512.000000
   2523   2524     1   0.10100 363171.200000
   2544   2545     1   0.10900 284512.000000
   2544   2546     1   0.10900 284512.000000
   2544   2547     1   0.10900 284512.000000
   2540   2541     1   0.10900 284512.000000
   2540   2542     1   0.10900 284512.000000
   2540   2543     1   0.10900 284512.000000
   2538   2539     1   0.10900 284512.000000
   2536   2537     1   0.10900 284512.000000
   2534   2535     1   0.10100 363171.200000
   2559   2560     1   0.10100 363171.200000
   2559   2561     1   0.10100 363171.200000
   2554   2555     1   0.10900 284512.000000
   2554   2556     1   0.10900 284512.000000
   2552   2553     1   0.10900 284512.000000
   2550   2551     1   0.10100 363171.200000
   2566   2567     1   0.10900 284512.000000
   2566   2568     1   0.10900 284512.000000
   2564   2565     1   0.10100 363171.200000
   2581   2582     1   0.09600 462750.400000
   2577   2578     1   0.10900 284512.000000
   2577   2579     1   0.10900 284512.000000
   2577   2580     1   0.10900 284512.000000
   2575   2576     1   0.10900 284512.000000
   2573   2574     1   0.10900 284512.000000
   2571   2572     1   0.10100 363171.200000
   2595   2596     1   0.09600 462750.400000
   2591   2592     1   0.10900 284512.000000
   2591   2593     1   0.10900 284512.000000
   2591   2594     1   0.10900 284512.000000
   2589   2590     1   0.10900 284512.000000
   2587   2588     1   0.10900 284512.000000
   2585   2586     1   0.10100 363171.200000
   2612   2613     1   0.10900 284512.000000
   2612   2614     1   0.10900 284512.000000
   2612   2615     1   0.10900 284512.000000
   2609   2610     1   0.10900 284512.000000
   2609   2611     1   0.10900 284512.000000
   2605   2606     1   0.10900 284512.000000
   2605   2607     1   0.10900 284512.000000
   2605   2608     1   0.10900 284512.000000
   2603   2604     1   0.10900 284512.000000
   2601   2602     1   0.10900 284512.000000
   2599   2600     1   0.10100 363171.200000
   2625   2626     1   0.10900 284512.000000
   2625   2627     1   0.10900 284512.000000
   2622   2623     1   0.10900 284512.000000
   2622   2624     1   0.10900 284512.000000
   2620   2621     1   0.10900 284512.000000
   2618   2619     1   0.10100 363171.200000
   2635   2636     1   0.10900 284512.000000
   2635   2637     1   0.10900 284512.000000
   2633   2634     1   0.10100 363171.200000
   2653   2654     1   0.10800 307105.600000
   2651   2652     1   0.10100 363171.200000
   2649   2650     1   0.10800 307105.600000
   2644   2645     1   0.10900 284512.000000
   2644   2646     1   0.10900 284512.000000
   2642   2643     1   0.10900 284512.000000
   2640   2641     1   0.10100 363171.200000
   2667   2668     1   0.10900 284512.000000
   2667   2669     1   0.10900 284512.000000
   2667   2670     1   0.10900 284512.000000
   2663   2664     1   0.10900 284512.000000
   2663   2665     1   0.10900 284512.000000
   2663   2666     1   0.10900 284512.000000
   2661   2662     1   0.10900 284512.000000
   2659   2660     1   0.10900 284512.000000
   2657   2658     1   0.10100 363171.200000
   2683   2684     1   0.10900 284512.000000
   2683   2685     1   0.10900 284512.000000
   2683   2686     1   0.10900 284512.000000
   2679   2680     1   0.10900 284512.000000
   2679   2681     1   0.10900 284512.000000
   2679   2682     1   0.10900 284512.000000
   2677   2678     1   0.10900 284512.000000
   2675   2676     1   0.10900 284512.000000
   2673   2674     1   0.10100 363171.200000
   2705   2706     1   0.10100 363171.200000
   2705   2707     1   0.10100 363171.200000
   2705   2708     1   0.10100 363171.200000
   2702   2703     1   0.10900 284512.000000
   2702   2704     1   0.10900 284512.000000
   2699   2700     1   0.10900 284512.000000
   2699   2701     1   0.10900 284512.000000
   2696   2697     1   0.10900 284512.000000
   2696   2698     1   0.10900 284512.000000
   2693   2694     1   0.10900 284512.000000
   2693   2695     1   0.10900 284512.000000
   2691   2692     1   0.10900 284512.000000
   2689   2690     1   0.10100 363171.200000
   2718   2719     1   0.13360 229283.200000
   2715   2716     1   0.10900 284512.000000
   2715   2717     1   0.10900 284512.000000
   2713   2714     1   0.10900 284512.000000
   2711   2712     1   0.10100 363171.200000
   2739   2740     1   0.10800 307105.600000
   2737   2738     1   0.10800 307105.600000
   2735   2736     1   0.09600 462750.400000
   2732   2733     1   0.10800 307105.600000
   2730   2731     1   0.10800 307105.600000
   2726   2727     1   0.10900 284512.000000
   2726   2728     1   0.10900 284512.000000
   2724   2725     1   0.10900 284512.000000
   2722   2723     1   0.10100 363171.200000
   2762   2763     1   0.10800 307105.600000
   2760   2761     1   0.10800 307105.600000
   2758   2759     1   0.10800 307105.600000
   2756   2757     1   0.10800 307105.600000
   2753   2754     1   0.10100 363171.200000
   2751   2752     1   0.10800 307105.600000
   2747   2748     1   0.10900 284512.000000
   2747   2749     1   0.10900 284512.000000
   2745   2746     1   0.10900 284512.000000
   2743   2744     1   0.10100 363171.200000
   2769   2770     1   0.10900 284512.000000
   2769   2771     1   0.10900 284512.000000
   2767   2768     1   0.10100 363171.200000
   2790   2791     1   0.10100 363171.200000
   2790   2792     1   0.10100 363171.200000
   2790   2793     1   0.10100 363171.200000
   2787   2788     1   0.10900 284512.000000
   2787   2789     1   0.10900 284512.000000
   2784   2785     1   0.10900 284512.000000
   2784   2786     1   0.10900 284512.000000
   2781   2782     1   0.10900 284512.000000
   2781   2783     1   0.10900 284512.000000
   2778   2779     1   0.10900 284512.000000
   2778   2780     1   0.10900 284512.000000
   2776   2777     1   0.10900 284512.000000
   2774   2775     1   0.10100 363171.200000

[ pairs ]
;    ai     aj funct         c0         c1         c2         c3
     14     17     1
     13     19     1
     13     30     1
     10     13     1
      7     14     1
      7     15     1
      5     11     1
      5     12     1
      5     17     1
      1     10     1
      1     14     1
      1     15     1
     31     34     1
     30     36     1
     30     50     1
     22     30     1
     19     31     1
     19     32     1
     19     24     1
     19     26     1
     17     23     1
     17     28     1
     17     34     1
     15     22     1
     15     31     1
     15     32     1
     51     54     1
     50     56     1
     50     67     1
     42     48     1
     40     46     1
     39     50     1
     39     44     1
     36     51     1
     36     52     1
     36     42     1
     36     46     1
     34     40     1
     34     48     1
     34     54     1
     32     39     1
     32     51     1
     32     52     1
     68     71     1
     67     73     1
     67     83     1
     59     67     1
     56     68     1
     56     69     1
     56     61     1
     56     63     1
     54     60     1
     54     65     1
     54     71     1
     52     59     1
     52     68     1
     52     69     1
     84     87     1
     83     89     1
     83    103     1
     79     83     1
     75     83     1
     73     84     1
     73     85     1
     71     87     1
     69     75     1
     69     79     1
     69     84     1
     69     85     1
    104    107     1
    103    109     1
    103    119     1
     95    101     1
     93     99     1
     92    103     1
     92     97     1
     89    104     1
     89    105     1
     89     95     1
     89     99     1
     87     93     1
     87    101     1
     87    107     1
     85     92     1
     85    104     1
     85    105     1
    120    123     1
    119    126     1
    115    119     1
    111    119     1
    109    120     1
    109    121     1
    107    123     1
    105    111     1
    105    115     1
    105    120     1
    105    121     1
    127    130     1
    126    132     1
    126    138     1
    123    130     1
    121    127     1
    121    128     1
    139    142     1
    138    144     1
    138    157     1
    135    138     1
    132    139     1
    132    140     1
    130    136     1
    130    137     1
    130    142     1
    128    135     1
    128    139     1
    128    140     1
    158    161     1
    157    163     1
    157    168     1
    147    157     1
    144    158     1
    144    159     1
    142    149     1
    142    153     1
    142    161     1
    140    147     1
    140    158     1
    140    159     1
    169    171     1
    169    180     1
    168    174     1
    168    177     1
    168    182     1
    166    168     1
    163    169     1
    163    170     1
    161    171     1
    161    180     1
    159    166     1
    159    169     1
    159    170     1
    183    186     1
    182    188     1
    182    197     1
    180    186     1
    177    183     1
    177    184     1
    174    182     1
    171    182     1
    170    183     1
    170    184     1
    198    201     1
    197    203     1
    197    216     1
    191    197     1
    188    198     1
    188    199     1
    188    195     1
    188    196     1
    186    194     1
    186    201     1
    184    191     1
    184    198     1
    184    199     1
    217    220     1
    216    222     1
    216    230     1
    209    216     1
    205    216     1
    205    212     1
    203    217     1
    203    218     1
    201    212     1
    201    220     1
    199    205     1
    199    209     1
    199    217     1
    199    218     1
    231    234     1
    230    236     1
    230    244     1
    228    230     1
    224    230     1
    222    231     1
    222    232     1
    220    234     1
    218    224     1
    218    228     1
    218    231     1
    218    232     1
    245    248     1
    244    250     1
    244    259     1
    242    244     1
    238    244     1
    236    245     1
    236    246     1
    234    248     1
    232    238     1
    232    242     1
    232    245     1
    232    246     1
    260    263     1
    259    265     1
    259    271     1
    253    259     1
    250    260     1
    250    261     1
    250    257     1
    250    258     1
    248    256     1
    248    263     1
    246    253     1
    246    260     1
    246    261     1
    272    275     1
    271    277     1
    271    290     1
    268    271     1
    265    272     1
    265    273     1
    263    269     1
    263    270     1
    263    275     1
    261    268     1
    261    272     1
    261    273     1
    291    294     1
    290    296     1
    290    312     1
    283    290     1
    279    290     1
    279    286     1
    277    291     1
    277    292     1
    275    286     1
    275    294     1
    273    279     1
    273    283     1
    273    291     1
    273    292     1
    313    316     1
    312    318     1
    312    322     1
    299    312     1
    299    308     1
    296    313     1
    296    314     1
    296    305     1
    294    302     1
    294    316     1
    292    299     1
    292    313     1
    292    314     1
    323    326     1
    322    328     1
    322    332     1
    318    323     1
    318    324     1
    316    326     1
    314    323     1
    314    324     1
    333    336     1
    332    338     1
    332    352     1
    328    333     1
    328    334     1
    326    336     1
    324    333     1
    324    334     1
    353    356     1
    352    358     1
    352    362     1
    344    350     1
    342    348     1
    341    352     1
    341    346     1
    338    353     1
    338    354     1
    338    344     1
    338    348     1
    336    342     1
    336    350     1
    336    356     1
    334    341     1
    334    353     1
    334    354     1
    363    365     1
    363    374     1
    362    368     1
    362    371     1
    362    376     1
    358    363     1
    358    364     1
    356    365     1
    356    374     1
    354    363     1
    354    364     1
    377    380     1
    376    382     1
    376    396     1
    374    380     1
    371    377     1
    371    378     1
    368    376     1
    365    376     1
    364    377     1
    364    378     1
    397    400     1
    396    403     1
    388    394     1
    386    392     1
    385    396     1
    385    390     1
    382    397     1
    382    398     1
    382    388     1
    382    392     1
    380    386     1
    380    394     1
    380    400     1
    378    385     1
    378    397     1
    378    398     1
    404    407     1
    403    409     1
    403    427     1
    400    407     1
    398    404     1
    398    405     1
    428    431     1
    427    433     1
    427    446     1
    415    421     1
    415    424     1
    412    427     1
    412    420     1
    409    428     1
    409    429     1
    409    418     1
    407    415     1
    407    431     1
    405    412     1
    405    428     1
    405    429     1
    447    450     1
    446    452     1
    446    457     1
    439    446     1
    435    446     1
    435    442     1
    433    447     1
    433    448     1
    431    442     1
    431    450     1
    429    435     1
    429    439     1
    429    447     1
    429    448     1
    458    461     1
    457    463     1
    457    469     1
    455    457     1
    452    458     1
    452    459     1
    450    461     1
    448    455     1
    448    458     1
    448    459     1
    470    473     1
    469    475     1
    469    479     1
    466    469     1
    463    470     1
    463    471     1
    461    467     1
    461    468     1
    461    473     1
    459    466     1
    459    470     1
    459    471     1
    480    483     1
    479    485     1
    479    503     1
    475    480     1
    475    481     1
    473    483     1
    471    480     1
    471    481     1
    504    507     1
    503    509     1
    503    519     1
    491    497     1
    491    500     1
    488    503     1
    488    496     1
    485    504     1
    485    505     1
    485    494     1
    483    491     1
    483    507     1
    481    488     1
    481    504     1
    481    505     1
    520    523     1
    519    525     1
    519    535     1
    515    519     1
    511    519     1
    509    520     1
    509    521     1
    507    523     1
    505    511     1
    505    515     1
    505    520     1
    505    521     1
    536    539     1
    535    541     1
    535    557     1
    531    535     1
    527    535     1
    525    536     1
    525    537     1
    523    539     1
    521    527     1
    521    531     1
    521    536     1
    521    537     1
    558    561     1
    557    563     1
    557    569     1
    544    557     1
    544    553     1
    541    558     1
    541    559     1
    541    550     1
    539    547     1
    539    561     1
    537    544     1
    537    558     1
    537    559     1
    570    573     1
    569    575     1
    569    586     1
    566    569     1
    563    570     1
    563    571     1
    561    567     1
    561    568     1
    561    573     1
    559    566     1
    559    570     1
    559    571     1
    587    590     1
    586    592     1
    586    596     1
    578    586     1
    575    587     1
    575    588     1
    575    582     1
    573    581     1
    573    590     1
    571    578     1
    571    587     1
    571    588     1
    597    600     1
    596    602     1
    596    610     1
    592    597     1
    592    598     1
    590    600     1
    588    597     1
    588    598     1
    611    614     1
    610    617     1
    608    610     1
    604    610     1
    602    611     1
    602    612     1
    600    614     1
    598    604     1
    598    608     1
    598    611     1
    598    612     1
    618    621     1
    617    623     1
    617    639     1
    614    621     1
    612    618     1
    612    619     1
    640    643     1
    639    645     1
    639    650     1
    626    639     1
    626    635     1
    623    640     1
    623    641     1
    623    632     1
    621    629     1
    621    643     1
    619    626     1
    619    640     1
    619    641     1
    651    654     1
    650    656     1
    650    672     1
    648    650     1
    645    651     1
    645    652     1
    643    654     1
    641    648     1
    641    651     1
    641    652     1
    673    676     1
    672    679     1
    659    672     1
    659    668     1
    656    673     1
    656    674     1
    656    665     1
    654    662     1
    654    676     1
    652    659     1
    652    673     1
    652    674     1
    680    683     1
    679    685     1
    679    700     1
    676    683     1
    674    680     1
    674    681     1
    701    704     1
    700    707     1
    694    698     1
    691    698     1
    689    696     1
    689    694     1
    688    700     1
    688    693     1
    685    701     1
    685    702     1
    685    691     1
    685    696     1
    683    689     1
    683    698     1
    683    704     1
    681    688     1
    681    701     1
    681    702     1
    708    711     1
    707    713     1
    707    727     1
    704    711     1
    702    708     1
    702    709     1
    728    731     1
    727    733     1
    727    743     1
    719    725     1
    717    723     1
    716    727     1
    716    721     1
    713    728     1
    713    729     1
    713    719     1
    713    723     1
    711    717     1
    711    725     1
    711    731     1
    709    716     1
    709    728     1
    709    729     1
    744    747     1
    743    749     1
    743    754     1
    739    743     1
    735    743     1
    733    744     1
    733    745     1
    731    747     1
    729    735     1
    729    739     1
    729    744     1
    729    745     1
    755    758     1
    754    760     1
    754    774     1
    752    754     1
    749    755     1
    749    756     1
    747    758     1
    745    752     1
    745    755     1
    745    756     1
    775    778     1
    774    780     1
    774    794     1
    766    772     1
    764    770     1
    763    774     1
    763    768     1
    760    775     1
    760    776     1
    760    766     1
    760    770     1
    758    764     1
    758    772     1
    758    778     1
    756    763     1
    756    775     1
    756    776     1
    795    798     1
    794    800     1
    794    808     1
    786    792     1
    784    790     1
    783    794     1
    783    788     1
    780    795     1
    780    796     1
    780    786     1
    780    790     1
    778    784     1
    778    792     1
    778    798     1
    776    783     1
    776    795     1
    776    796     1
    809    812     1
    808    814     1
    808    830     1
    803    808     1
    800    809     1
    800    810     1
    798    804     1
    798    805     1
    798    812     1
    796    803     1
    796    809     1
    796    810     1
    831    834     1
    830    836     1
    830    854     1
    817    830     1
    817    826     1
    814    831     1
    814    832     1
    814    823     1
    812    820     1
    812    834     1
    810    817     1
    810    831     1
    810    832     1
    855    858     1
    854    860     1
    854    866     1
    847    853     1
    845    851     1
    844    849     1
    842    847     1
    842    851     1
    840    851     1
    840    845     1
    839    854     1
    839    845     1
    839    849     1
    836    855     1
    836    856     1
    836    842     1
    836    844     1
    836    851     1
    834    840     1
    834    853     1
    834    858     1
    832    839     1
    832    855     1
    832    856     1
    867    870     1
    866    872     1
    866    876     1
    863    866     1
    860    867     1
    860    868     1
    858    864     1
    858    865     1
    858    870     1
    856    863     1
    856    867     1
    856    868     1
    877    880     1
    876    882     1
    876    891     1
    872    877     1
    872    878     1
    870    880     1
    868    877     1
    868    878     1
    892    895     1
    891    897     1
    891    905     1
    885    891     1
    882    892     1
    882    893     1
    882    889     1
    882    890     1
    880    888     1
    880    895     1
    878    885     1
    878    892     1
    878    893     1
    906    909     1
    905    911     1
    905    915     1
    900    905     1
    897    906     1
    897    907     1
    895    901     1
    895    902     1
    895    909     1
    893    900     1
    893    906     1
    893    907     1
    916    919     1
    915    921     1
    915    934     1
    911    916     1
    911    917     1
    909    919     1
    907    916     1
    907    917     1
    935    938     1
    934    940     1
    934    951     1
    927    934     1
    923    934     1
    923    930     1
    921    935     1
    921    936     1
    919    930     1
    919    938     1
    917    923     1
    917    927     1
    917    935     1
    917    936     1
    952    955     1
    951    957     1
    951    968     1
    943    951     1
    940    952     1
    940    953     1
    940    947     1
    940    948     1
    938    946     1
    938    955     1
    936    943     1
    936    952     1
    936    953     1
    969    972     1
    968    974     1
    968    985     1
    960    968     1
    957    969     1
    957    970     1
    957    964     1
    957    965     1
    955    963     1
    955    972     1
    953    960     1
    953    969     1
    953    970     1
    986    989     1
    985    992     1
    977    985     1
    974    986     1
    974    987     1
    974    981     1
    972    980     1
    972    989     1
    970    977     1
    970    986     1
    970    987     1
    993    996     1
    992    999     1
    989    996     1
    987    993     1
    987    994     1
   1000   1003     1
    999   1005     1
    999   1016     1
    996   1003     1
    994   1000     1
    994   1001     1
   1017   1020     1
   1016   1022     1
   1016   1040     1
   1008   1016     1
   1005   1017     1
   1005   1018     1
   1005   1012     1
   1005   1013     1
   1003   1011     1
   1003   1020     1
   1001   1008     1
   1001   1017     1
   1001   1018     1
   1041   1044     1
   1040   1046     1
   1040   1059     1
   1033   1039     1
   1031   1037     1
   1030   1035     1
   1028   1033     1
   1028   1037     1
   1026   1037     1
   1026   1031     1
   1025   1040     1
   1025   1031     1
   1025   1035     1
   1022   1041     1
   1022   1042     1
   1022   1028     1
   1022   1030     1
   1022   1037     1
   1020   1026     1
   1020   1039     1
   1020   1044     1
   1018   1025     1
   1018   1041     1
   1018   1042     1
   1060   1063     1
   1059   1066     1
   1049   1059     1
   1046   1060     1
   1046   1061     1
   1044   1051     1
   1044   1055     1
   1044   1063     1
   1042   1049     1
   1042   1060     1
   1042   1061     1
   1067   1070     1
   1066   1073     1
   1063   1070     1
   1061   1067     1
   1061   1068     1
   1074   1077     1
   1073   1079     1
   1073   1097     1
   1070   1077     1
   1068   1074     1
   1068   1075     1
   1098   1101     1
   1097   1103     1
   1097   1114     1
   1085   1091     1
   1085   1094     1
   1082   1097     1
   1082   1090     1
   1079   1098     1
   1079   1099     1
   1079   1088     1
   1077   1085     1
   1077   1101     1
   1075   1082     1
   1075   1098     1
   1075   1099     1
   1115   1118     1
   1114   1120     1
   1114   1133     1
   1106   1114     1
   1103   1115     1
   1103   1116     1
   1103   1110     1
   1103   1111     1
   1101   1109     1
   1101   1118     1
   1099   1106     1
   1099   1115     1
   1099   1116     1
   1134   1137     1
   1133   1139     1
   1133   1157     1
   1126   1133     1
   1122   1133     1
   1122   1129     1
   1120   1134     1
   1120   1135     1
   1118   1129     1
   1118   1137     1
   1116   1122     1
   1116   1126     1
   1116   1134     1
   1116   1135     1
   1158   1161     1
   1157   1163     1
   1157   1171     1
   1145   1151     1
   1145   1154     1
   1142   1157     1
   1142   1150     1
   1139   1158     1
   1139   1159     1
   1139   1148     1
   1137   1145     1
   1137   1161     1
   1135   1142     1
   1135   1158     1
   1135   1159     1
   1172   1175     1
   1171   1177     1
   1171   1185     1
   1169   1171     1
   1165   1171     1
   1163   1172     1
   1163   1173     1
   1161   1175     1
   1159   1165     1
   1159   1169     1
   1159   1172     1
   1159   1173     1
   1186   1189     1
   1185   1191     1
   1185   1209     1
   1180   1185     1
   1177   1186     1
   1177   1187     1
   1175   1181     1
   1175   1182     1
   1175   1189     1
   1173   1180     1
   1173   1186     1
   1173   1187     1
   1210   1213     1
   1209   1215     1
   1209   1219     1
   1202   1208     1
   1200   1206     1
   1199   1204     1
   1197   1202     1
   1197   1206     1
   1195   1206     1
   1195   1200     1
   1194   1209     1
   1194   1200     1
   1194   1204     1
   1191   1210     1
   1191   1211     1
   1191   1197     1
   1191   1199     1
   1191   1206     1
   1189   1195     1
   1189   1208     1
   1189   1213     1
   1187   1194     1
   1187   1210     1
   1187   1211     1
   1220   1223     1
   1219   1225     1
   1219   1233     1
   1215   1220     1
   1215   1221     1
   1213   1223     1
   1211   1220     1
   1211   1221     1
   1234   1237     1
   1233   1239     1
   1233   1257     1
   1231   1233     1
   1227   1233     1
   1225   1234     1
   1225   1235     1
   1223   1237     1
   1221   1227     1
   1221   1231     1
   1221   1234     1
   1221   1235     1
   1258   1261     1
   1257   1263     1
   1257   1279     1
   1245   1251     1
   1245   1254     1
   1242   1257     1
   1242   1250     1
   1239   1258     1
   1239   1259     1
   1239   1248     1
   1237   1245     1
   1237   1261     1
   1235   1242     1
   1235   1258     1
   1235   1259     1
   1280   1282     1
   1280   1291     1
   1279   1285     1
   1279   1288     1
   1279   1293     1
   1266   1279     1
   1266   1275     1
   1263   1280     1
   1263   1281     1
   1263   1272     1
   1261   1269     1
   1261   1282     1
   1261   1291     1
   1259   1266     1
   1259   1280     1
   1259   1281     1
   1294   1296     1
   1294   1305     1
   1293   1299     1
   1293   1302     1
   1293   1307     1
   1291   1296     1
   1291   1305     1
   1288   1294     1
   1288   1295     1
   1285   1293     1
   1282   1293     1
   1281   1294     1
   1281   1295     1
   1308   1311     1
   1307   1313     1
   1307   1317     1
   1305   1311     1
   1302   1308     1
   1302   1309     1
   1299   1307     1
   1296   1307     1
   1295   1308     1
   1295   1309     1
   1318   1320     1
   1318   1329     1
   1317   1323     1
   1317   1326     1
   1317   1331     1
   1313   1318     1
   1313   1319     1
   1311   1320     1
   1311   1329     1
   1309   1318     1
   1309   1319     1
   1332   1335     1
   1331   1337     1
[truncated: 1,734,505 more chars]
