# Supplementary material for: Mutagenesis and structural studies reveal the basis for the specific binding of SARS-CoV-2 SL3 RNA element with human TIA1 protein
Source: Nat Commun. 2023 Jun 22;14:3715. doi: 10.1038/s41467-023-39410-8 (PMC10287707; doi:10.1038/s41467-023-39410-8)
Supplement: Supplementary file 4 — Supplementary Data 2 [file 41467_2023_39410_MOESM4_ESM.zip › FEP Prepare/example/SL3-TIA1_A68U.gro]

GROningen MAchine for Chemical Simulation
49530
    1ASP      N    1   3.574   3.992   4.092
    1ASP     H1    2   3.527   3.921   4.038
    1ASP     H2    3   3.602   4.071   4.035
    1ASP     H3    4   3.507   4.034   4.155
    1ASP     CA    5   3.685   3.949   4.174
    1ASP     HA    6   3.642   3.875   4.241
    1ASP     CB    7   3.798   3.891   4.086
    1ASP    HB2    8   3.816   3.969   4.012
    1ASP    HB3    9   3.883   3.879   4.154
    1ASP     CG   10   3.753   3.762   4.014
    1ASP    OD1   11   3.634   3.715   4.034
    1ASP    OD2   12   3.840   3.701   3.952
    1ASP      C   13   3.748   4.061   4.256
    1ASP      O   14   3.741   4.183   4.232
    2HIE      N   15   3.823   4.037   4.366
    2HIE      H   16   3.843   3.942   4.393
    2HIE     CA   17   3.910   4.133   4.439
    2HIE     HA   18   3.866   4.233   4.432
    2HIE     CB   19   3.903   4.093   4.586
    2HIE    HB2   20   3.954   3.998   4.598
    2HIE    HB3   21   3.957   4.166   4.646
    2HIE     CG   22   3.764   4.084   4.652
    2HIE    ND1   23   3.734   4.011   4.769
    2HIE    CE1   24   3.601   4.024   4.787
    2HIE    HE1   25   3.544   3.980   4.867
    2HIE    NE2   26   3.543   4.093   4.691
    2HIE    HE2   27   3.444   4.099   4.674
    2HIE    CD2   28   3.643   4.137   4.608
    2HIE    HD2   29   3.626   4.192   4.516
    2HIE      C   30   4.056   4.137   4.383
    2HIE      O   31   4.102   4.049   4.310
    3PHE      N   32   4.133   4.238   4.435
    3PHE      H   33   4.097   4.298   4.508
    3PHE     CA   34   4.274   4.253   4.411
    3PHE     HA   35   4.301   4.183   4.332
    3PHE     CB   36   4.295   4.396   4.353
    3PHE    HB2   37   4.275   4.475   4.425
    3PHE    HB3   38   4.402   4.404   4.332
    3PHE     CG   39   4.208   4.420   4.236
    3PHE    CD1   40   4.257   4.392   4.106
    3PHE    HD1   41   4.353   4.348   4.084
    3PHE    CE1   42   4.173   4.424   4.000
    3PHE    HE1   43   4.210   4.395   3.902
    3PHE     CZ   44   4.049   4.492   4.024
    3PHE     HZ   45   3.985   4.520   3.942
    3PHE    CE2   46   4.003   4.509   4.152
    3PHE    HE2   47   3.902   4.540   4.173
    3PHE    CD2   48   4.081   4.468   4.262
    3PHE    HD2   49   4.038   4.474   4.361
    3PHE      C   50   4.354   4.216   4.537
    3PHE      O   51   4.304   4.220   4.648
    4HIE      N   52   4.476   4.168   4.522
    4HIE      H   53   4.517   4.157   4.431
    4HIE     CA   54   4.551   4.093   4.628
    4HIE     HA   55   4.496   4.117   4.720
    4HIE     CB   56   4.544   3.945   4.593
    4HIE    HB2   57   4.616   3.919   4.515
    4HIE    HB3   58   4.584   3.897   4.682
    4HIE     CG   59   4.410   3.883   4.562
    4HIE    ND1   60   4.313   3.841   4.658
    4HIE    CE1   61   4.204   3.809   4.586
    4HIE    HE1   62   4.111   3.773   4.629
    4HIE    NE2   63   4.228   3.832   4.454
    4HIE    HE2   64   4.159   3.844   4.381
    4HIE    CD2   65   4.356   3.887   4.436
    4HIE    HD2   66   4.397   3.924   4.344
    4HIE      C   67   4.697   4.124   4.645
    4HIE      O   68   4.754   4.170   4.550
    5VAL      N   69   4.750   4.106   4.763
    5VAL      H   70   4.688   4.068   4.833
    5VAL     CA   71   4.883   4.162   4.811
    5VAL     HA   72   4.939   4.185   4.721
    5VAL     CB   73   4.855   4.299   4.873
    5VAL     HB   74   4.774   4.299   4.946
    5VAL    CG1   75   4.972   4.359   4.951
    5VAL   HG11   76   4.993   4.293   5.035
    5VAL   HG12   77   5.066   4.360   4.897
    5VAL   HG13   78   4.943   4.454   4.996
    5VAL    CG2   79   4.810   4.403   4.770
    5VAL   HG21   80   4.706   4.395   4.738
    5VAL   HG22   81   4.828   4.502   4.813
    5VAL   HG23   82   4.868   4.385   4.679
    5VAL      C   83   4.964   4.070   4.909
    5VAL      O   84   4.914   4.035   5.016
    6PHE      N   85   5.085   4.038   4.870
    6PHE      H   86   5.127   4.093   4.796
    6PHE     CA   87   5.185   3.976   4.957
    6PHE     HA   88   5.135   3.894   5.009
    6PHE     CB   89   5.304   3.929   4.861
    6PHE    HB2   90   5.261   3.850   4.800
    6PHE    HB3   91   5.332   4.016   4.802
    6PHE     CG   92   5.425   3.887   4.938
    6PHE    CD1   93   5.427   3.767   5.008
    6PHE    HD1   94   5.341   3.702   5.003
    6PHE    CE1   95   5.540   3.724   5.070
    6PHE    HE1   96   5.535   3.630   5.122
    6PHE     CZ   97   5.657   3.807   5.070
    6PHE     HZ   98   5.742   3.777   5.129
    6PHE    CE2   99   5.656   3.933   5.008
    6PHE    HE2  100   5.741   3.999   5.009
    6PHE    CD2  101   5.543   3.968   4.929
    6PHE    HD2  102   5.538   4.067   4.887
    6PHE      C  103   5.239   4.072   5.060
    6PHE      O  104   5.265   4.188   5.029
    7VAL      N  105   5.271   4.029   5.177
    7VAL      H  106   5.249   3.933   5.201
    7VAL     CA  107   5.366   4.102   5.266
    7VAL     HA  108   5.437   4.160   5.207
    7VAL     CB  109   5.290   4.214   5.341
    7VAL     HB  110   5.241   4.278   5.267
    7VAL    CG1  111   5.191   4.169   5.444
    7VAL   HG11  112   5.253   4.121   5.520
    7VAL   HG12  113   5.138   4.256   5.484
    7VAL   HG13  114   5.108   4.105   5.414
    7VAL    CG2  115   5.391   4.308   5.416
    7VAL   HG21  116   5.451   4.252   5.488
    7VAL   HG22  117   5.454   4.354   5.340
    7VAL   HG23  118   5.333   4.390   5.459
    7VAL      C  119   5.448   4.008   5.353
    7VAL      O  120   5.404   3.910   5.405
    8GLY      N  121   5.577   4.032   5.350
    8GLY      H  122   5.608   4.116   5.302
    8GLY     CA  123   5.684   3.952   5.400
    8GLY    HA2  124   5.651   3.868   5.461
    8GLY    HA3  125   5.747   3.913   5.320
    8GLY      C  126   5.777   4.032   5.497
    8GLY      O  127   5.775   4.152   5.501
    9ASP      N  128   5.862   3.950   5.567
    9ASP      H  129   5.833   3.853   5.564
    9ASP     CA  130   5.950   3.991   5.677
    9ASP     HA  131   5.987   3.897   5.718
    9ASP     CB  132   6.072   4.079   5.639
    9ASP    HB2  133   6.031   4.177   5.615
    9ASP    HB3  134   6.122   4.082   5.736
    9ASP     CG  135   6.179   4.029   5.537
    9ASP    OD1  136   6.183   3.911   5.500
    9ASP    OD2  137   6.268   4.108   5.493
    9ASP      C  138   5.866   4.058   5.790
    9ASP      O  139   5.902   4.157   5.850
   10LEU      N  140   5.757   3.988   5.824
   10LEU      H  141   5.739   3.901   5.774
   10LEU     CA  142   5.674   4.016   5.939
   10LEU     HA  143   5.666   4.122   5.966
   10LEU     CB  144   5.536   3.961   5.918
   10LEU    HB2  145   5.538   3.852   5.917
   10LEU    HB3  146   5.478   3.992   6.005
   10LEU     CG  147   5.465   4.004   5.784
   10LEU     HG  148   5.525   3.967   5.701
   10LEU    CD1  149   5.324   3.945   5.782
   10LEU   HD11  150   5.272   3.978   5.873
   10LEU   HD12  151   5.259   3.970   5.698
   10LEU   HD13  152   5.324   3.837   5.791
   10LEU    CD2  153   5.452   4.160   5.775
   10LEU   HD21  154   5.551   4.195   5.746
   10LEU   HD22  155   5.388   4.188   5.691
   10LEU   HD23  156   5.423   4.205   5.871
   10LEU      C  157   5.731   3.965   6.070
   10LEU      O  158   5.736   3.842   6.085
   11SER      N  159   5.772   4.051   6.165
   11SER      H  160   5.760   4.149   6.143
   11SER     CA  161   5.818   4.015   6.298
   11SER     HA  162   5.915   3.966   6.290
   11SER     CB  163   5.839   4.150   6.373
   11SER    HB2  164   5.874   4.233   6.311
   11SER    HB3  165   5.744   4.186   6.412
   11SER     OG  166   5.933   4.127   6.476
   11SER     HG  167   5.888   4.092   6.554
   11SER      C  168   5.722   3.922   6.380
   11SER      O  169   5.601   3.933   6.361
   12PRO      N  170   5.771   3.836   6.474
   12PRO     CD  171   5.908   3.800   6.511
   12PRO    HD2  172   5.932   3.860   6.599
   12PRO    HD3  173   5.970   3.818   6.424
   12PRO     CG  174   5.909   3.653   6.552
   12PRO    HG2  175   5.979   3.637   6.634
   12PRO    HG3  176   5.917   3.587   6.465
   12PRO     CB  177   5.763   3.641   6.608
   12PRO    HB2  178   5.757   3.684   6.708
   12PRO    HB3  179   5.721   3.541   6.597
   12PRO     CA  180   5.678   3.737   6.529
   12PRO     HA  181   5.640   3.695   6.436
   12PRO      C  182   5.561   3.786   6.614
   12PRO      O  183   5.466   3.714   6.638
   13GLU      N  184   5.574   3.901   6.679
   13GLU      H  185   5.658   3.957   6.668
   13GLU     CA  186   5.477   3.961   6.774
   13GLU     HA  187   5.426   3.890   6.839
   13GLU     CB  188   5.569   4.046   6.868
   13GLU    HB2  189   5.503   4.077   6.948
   13GLU    HB3  190   5.644   3.985   6.919
   13GLU     CG  191   5.625   4.184   6.813
   13GLU    HG2  192   5.544   4.223   6.752
   13GLU    HG3  193   5.634   4.249   6.901
   13GLU     CD  194   5.756   4.173   6.728
   13GLU    OE1  195   5.800   4.063   6.692
   13GLU    OE2  196   5.822   4.279   6.705
   13GLU      C  197   5.368   4.048   6.708
   13GLU      O  198   5.275   4.097   6.769
   14ILE      N  199   5.382   4.067   6.575
   14ILE      H  200   5.464   4.024   6.536
   14ILE     CA  201   5.293   4.150   6.489
   14ILE     HA  202   5.239   4.219   6.553
   14ILE     CB  203   5.375   4.222   6.370
   14ILE     HB  204   5.447   4.155   6.325
   14ILE    CG2  205   5.287   4.277   6.257
   14ILE   HG21  206   5.251   4.196   6.194
   14ILE   HG22  207   5.199   4.327   6.298
   14ILE   HG23  208   5.343   4.353   6.203
   14ILE    CG1  209   5.448   4.344   6.443
   14ILE   HG12  210   5.502   4.303   6.530
   14ILE   HG13  211   5.529   4.374   6.376
   14ILE    CD1  212   5.375   4.473   6.478
   14ILE   HD11  213   5.451   4.545   6.510
   14ILE   HD12  214   5.322   4.498   6.386
   14ILE   HD13  215   5.312   4.455   6.564
   14ILE      C  216   5.178   4.063   6.441
   14ILE      O  217   5.193   3.954   6.386
   15THR      N  218   5.059   4.109   6.473
   15THR      H  219   5.044   4.196   6.521
   15THR     CA  220   4.934   4.030   6.449
   15THR     HA  221   4.951   3.923   6.458
   15THR     CB  222   4.841   4.055   6.568
   15THR     HB  223   4.756   3.988   6.556
   15THR    CG2  224   4.903   4.026   6.704
   15THR   HG21  225   4.881   3.922   6.728
   15THR   HG22  226   5.010   4.043   6.707
   15THR   HG23  227   4.847   4.077   6.783
   15THR    OG1  228   4.789   4.185   6.568
   15THR    HG1  229   4.863   4.235   6.605
   15THR      C  230   4.853   4.071   6.320
   15THR      O  231   4.886   4.172   6.261
   16THR      N  232   4.753   3.996   6.275
   16THR      H  233   4.737   3.904   6.314
   16THR     CA  234   4.678   4.031   6.155
   16THR     HA  235   4.743   4.062   6.074
   16THR     CB  236   4.591   3.921   6.107
   16THR     HB  237   4.512   3.907   6.181
   16THR    CG2  238   4.534   3.951   5.971
   16THR   HG21  239   4.611   3.949   5.894
   16THR   HG22  240   4.454   3.880   5.949
   16THR   HG23  241   4.488   4.050   5.976
   16THR    OG1  242   4.665   3.793   6.108
   16THR    HG1  243   4.612   3.734   6.162
   16THR      C  244   4.597   4.156   6.182
   16THR      O  245   4.584   4.245   6.097
   17GLU      N  246   4.560   4.176   6.309
   17GLU      H  247   4.554   4.091   6.364
   17GLU     CA  248   4.487   4.300   6.350
   17GLU     HA  249   4.409   4.318   6.275
   17GLU     CB  250   4.426   4.285   6.488
   17GLU    HB2  251   4.503   4.246   6.555
   17GLU    HB3  252   4.396   4.384   6.521
   17GLU     CG  253   4.296   4.199   6.490
   17GLU    HG2  254   4.301   4.099   6.448
   17GLU    HG3  255   4.282   4.180   6.596
   17GLU     CD  256   4.167   4.262   6.428
   17GLU    OE1  257   4.081   4.183   6.375
   17GLU    OE2  258   4.155   4.389   6.427
   17GLU      C  259   4.575   4.431   6.337
   17GLU      O  260   4.529   4.541   6.306
   18ASP      N  261   4.701   4.414   6.364
   18ASP      H  262   4.735   4.330   6.408
   18ASP     CA  263   4.797   4.519   6.340
   18ASP     HA  264   4.761   4.612   6.384
   18ASP     CB  265   4.937   4.489   6.402
   18ASP    HB2  266   4.991   4.414   6.344
   18ASP    HB3  267   5.000   4.576   6.383
   18ASP     CG  268   4.929   4.466   6.557
   18ASP    OD1  269   4.999   4.371   6.609
   18ASP    OD2  270   4.850   4.542   6.622
   18ASP      C  271   4.836   4.554   6.191
   18ASP      O  272   4.835   4.673   6.160
   19ILE      N  273   4.861   4.446   6.115
   19ILE      H  274   4.852   4.360   6.167
   19ILE     CA  275   4.878   4.439   5.965
   19ILE     HA  276   4.960   4.507   5.942
   19ILE     CB  277   4.914   4.295   5.914
   19ILE     HB  278   4.844   4.227   5.962
   19ILE    CG2  279   4.902   4.279   5.761
   19ILE   HG21  280   4.936   4.176   5.745
   19ILE   HG22  281   4.801   4.296   5.723
   19ILE   HG23  282   4.966   4.351   5.710
   19ILE    CG1  283   5.049   4.248   5.968
   19ILE   HG12  284   5.046   4.258   6.077
   19ILE   HG13  285   5.073   4.147   5.935
   19ILE    CD1  286   5.162   4.349   5.928
   19ILE   HD11  287   5.260   4.305   5.942
   19ILE   HD12  288   5.158   4.368   5.821
   19ILE   HD13  289   5.143   4.432   5.997
   19ILE      C  290   4.749   4.491   5.891
   19ILE      O  291   4.752   4.548   5.783
   20LYS      N  292   4.627   4.473   5.954
   20LYS      H  293   4.631   4.430   6.045
   20LYS     CA  294   4.502   4.540   5.918
   20LYS     HA  295   4.486   4.530   5.810
   20LYS     CB  296   4.383   4.473   5.989
   20LYS    HB2  297   4.402   4.449   6.093
   20LYS    HB3  298   4.295   4.536   5.980
   20LYS     CG  299   4.337   4.343   5.918
   20LYS    HG2  300   4.304   4.364   5.816
   20LYS    HG3  301   4.417   4.270   5.904
   20LYS     CD  302   4.225   4.263   5.989
   20LYS    HD2  303   4.254   4.223   6.087
   20LYS    HD3  304   4.150   4.336   6.017
   20LYS     CE  305   4.179   4.140   5.902
   20LYS    HE2  306   4.178   4.161   5.795
   20LYS    HE3  307   4.260   4.069   5.920
   20LYS     NZ  308   4.044   4.093   5.935
   20LYS    HZ1  309   4.033   4.052   6.027
   20LYS    HZ2  310   3.989   4.177   5.939
   20LYS    HZ3  311   4.003   4.033   5.865
   20LYS      C  312   4.512   4.690   5.946
   20LYS      O  313   4.500   4.773   5.853
   21ALA      N  314   4.539   4.732   6.070
   21ALA      H  315   4.542   4.664   6.145
   21ALA     CA  316   4.542   4.876   6.106
   21ALA     HA  317   4.456   4.931   6.067
   21ALA     CB  318   4.560   4.895   6.262
   21ALA    HB1  319   4.647   4.839   6.294
   21ALA    HB2  320   4.571   5.002   6.281
   21ALA    HB3  321   4.466   4.865   6.308
   21ALA      C  322   4.656   4.951   6.031
   21ALA      O  323   4.644   5.073   6.010
   22ALA      N  324   4.758   4.878   5.987
   22ALA      H  325   4.754   4.783   6.023
   22ALA     CA  326   4.862   4.928   5.897
   22ALA     HA  327   4.906   5.023   5.928
   22ALA     CB  328   4.972   4.827   5.906
   22ALA    HB1  329   5.031   4.839   5.997
   22ALA    HB2  330   4.933   4.726   5.898
   22ALA    HB3  331   5.048   4.849   5.831
   22ALA      C  332   4.801   4.946   5.754
   22ALA      O  333   4.792   5.066   5.716
   23PHE      N  334   4.757   4.847   5.679
   23PHE      H  335   4.757   4.753   5.717
   23PHE     CA  336   4.730   4.847   5.535
   23PHE     HA  337   4.817   4.888   5.484
   23PHE     CB  338   4.726   4.708   5.468
   23PHE    HB2  339   4.684   4.639   5.541
   23PHE    HB3  340   4.653   4.707   5.388
   23PHE     CG  341   4.863   4.656   5.430
   23PHE    CD1  342   4.969   4.667   5.524
   23PHE    HD1  343   4.949   4.697   5.626
   23PHE    CE1  344   5.103   4.640   5.495
   23PHE    HE1  345   5.178   4.672   5.565
   23PHE     CZ  346   5.128   4.612   5.360
   23PHE     HZ  347   5.230   4.602   5.325
   23PHE    CE2  348   5.023   4.595   5.262
   23PHE    HE2  349   5.049   4.585   5.158
   23PHE    CD2  350   4.886   4.623   5.295
   23PHE    HD2  351   4.807   4.620   5.222
   23PHE      C  352   4.598   4.917   5.499
   23PHE      O  353   4.585   4.974   5.395
   24ALA      N  354   4.506   4.930   5.597
   24ALA      H  355   4.519   4.872   5.679
   24ALA     CA  356   4.377   5.001   5.586
   24ALA     HA  357   4.331   4.971   5.492
   24ALA     CB  358   4.282   4.955   5.699
   24ALA    HB1  359   4.187   5.006   5.687
   24ALA    HB2  360   4.255   4.851   5.680
   24ALA    HB3  361   4.331   4.973   5.795
   24ALA      C  362   4.378   5.153   5.567
   24ALA      O  363   4.308   5.197   5.479
   25PRO      N  364   4.452   5.238   5.637
   25PRO     CD  365   4.488   5.217   5.770
   25PRO    HD2  366   4.574   5.150   5.767
   25PRO    HD3  367   4.407   5.174   5.829
   25PRO     CG  368   4.523   5.357   5.831
   25PRO    HG2  369   4.587   5.340   5.917
   25PRO    HG3  370   4.428   5.406   5.856
   25PRO     CB  371   4.582   5.429   5.709
   25PRO    HB2  372   4.682   5.403   5.674
   25PRO    HB3  373   4.569   5.537   5.723
   25PRO     CA  374   4.484   5.381   5.599
   25PRO     HA  375   4.392   5.438   5.612
   25PRO      C  376   4.528   5.405   5.459
   25PRO      O  377   4.535   5.517   5.403
   26PHE      N  378   4.568   5.300   5.386
   26PHE      H  379   4.561   5.208   5.428
   26PHE     CA  380   4.605   5.312   5.245
   26PHE     HA  381   4.631   5.415   5.220
   26PHE     CB  382   4.731   5.229   5.226
   26PHE    HB2  383   4.722   5.124   5.252
   26PHE    HB3  384   4.759   5.230   5.120
   26PHE     CG  385   4.847   5.283   5.314
   26PHE    CD1  386   4.919   5.391   5.272
   26PHE    HD1  387   4.910   5.428   5.171
   26PHE    CE1  388   5.015   5.445   5.362
   26PHE    HE1  389   5.065   5.534   5.326
   26PHE     CZ  390   5.035   5.396   5.485
   26PHE     HZ  391   5.102   5.445   5.554
   26PHE    CE2  392   4.950   5.295   5.531
   26PHE    HE2  393   4.971   5.259   5.630
   26PHE    CD2  394   4.859   5.231   5.446
   26PHE    HD2  395   4.807   5.143   5.481
   26PHE      C  396   4.500   5.264   5.150
   26PHE      O  397   4.510   5.281   5.029
   27GLY      N  398   4.392   5.197   5.199
   27GLY      H  399   4.404   5.168   5.295
   27GLY     CA  400   4.285   5.140   5.117
   27GLY    HA2  401   4.222   5.215   5.070
   27GLY    HA3  402   4.335   5.082   5.039
   27GLY      C  403   4.195   5.047   5.193
   27GLY      O  404   4.226   5.002   5.299
   28ARG      N  405   4.071   5.019   5.134
   28ARG      H  406   4.048   5.062   5.045
   28ARG     CA  407   3.970   4.925   5.203
   28ARG     HA  408   3.977   4.939   5.310
   28ARG     CB  409   3.824   4.941   5.154
   28ARG    HB2  410   3.812   4.930   5.046
   28ARG    HB3  411   3.763   4.867   5.206
   28ARG     CG  412   3.757   5.082   5.181
   28ARG    HG2  413   3.754   5.100   5.288
   28ARG    HG3  414   3.816   5.161   5.134
   28ARG     CD  415   3.615   5.094   5.116
   28ARG    HD2  416   3.630   5.096   5.008
   28ARG    HD3  417   3.562   5.000   5.126
   28ARG     NE  418   3.542   5.216   5.155
   28ARG     HE  419   3.483   5.194   5.234
   28ARG     CZ  420   3.524   5.318   5.085
   28ARG    NH1  421   3.611   5.359   4.999
   28ARG   HH11  422   3.691   5.298   4.990
   28ARG   HH12  423   3.592   5.434   4.935
   28ARG    NH2  424   3.421   5.400   5.101
   28ARG   HH21  425   3.348   5.382   5.167
   28ARG   HH22  426   3.417   5.483   5.043
   28ARG      C  427   4.019   4.779   5.194
   28ARG      O  428   4.021   4.716   5.089
   29ILE      N  429   4.059   4.714   5.302
   29ILE      H  430   4.056   4.770   5.386
   29ILE     CA  431   4.090   4.570   5.318
   29ILE     HA  432   4.156   4.548   5.234
   29ILE     CB  433   4.170   4.532   5.443
   29ILE     HB  434   4.107   4.572   5.522
   29ILE    CG2  435   4.198   4.373   5.458
   29ILE   HG21  436   4.103   4.325   5.483
   29ILE   HG22  437   4.243   4.322   5.373
   29ILE   HG23  438   4.261   4.363   5.546
   29ILE    CG1  439   4.304   4.605   5.443
   29ILE   HG12  440   4.362   4.573   5.357
   29ILE   HG13  441   4.283   4.711   5.436
   29ILE    CD1  442   4.378   4.586   5.577
   29ILE   HD11  443   4.452   4.506   5.575
   29ILE   HD12  444   4.436   4.672   5.613
   29ILE   HD13  445   4.305   4.576   5.657
   29ILE      C  446   3.963   4.494   5.286
   29ILE      O  447   3.853   4.539   5.334
   30SER      N  448   3.970   4.387   5.209
   30SER      H  449   4.058   4.365   5.165
   30SER     CA  450   3.869   4.285   5.207
   30SER     HA  451   3.775   4.325   5.244
   30SER     CB  452   3.845   4.243   5.058
   30SER    HB2  453   3.806   4.331   5.006
   30SER    HB3  454   3.935   4.223   5.001
   30SER     OG  455   3.763   4.127   5.054
   30SER     HG  456   3.792   4.087   4.971
   30SER      C  457   3.909   4.164   5.301
   30SER      O  458   3.828   4.123   5.381
   31ASP      N  459   4.039   4.123   5.294
   31ASP      H  460   4.103   4.175   5.235
   31ASP     CA  461   4.088   4.003   5.362
   31ASP     HA  462   4.024   4.000   5.449
   31ASP     CB  463   4.059   3.869   5.291
   31ASP    HB2  464   3.960   3.877   5.247
   31ASP    HB3  465   4.124   3.855   5.205
   31ASP     CG  466   4.075   3.745   5.381
   31ASP    OD1  467   4.120   3.647   5.326
   31ASP    OD2  468   4.047   3.744   5.504
   31ASP      C  469   4.229   4.015   5.415
   31ASP      O  470   4.312   4.070   5.348
   32ALA      N  471   4.261   3.976   5.542
   32ALA      H  472   4.183   3.932   5.589
   32ALA     CA  473   4.398   3.959   5.576
   32ALA     HA  474   4.438   3.915   5.484
   32ALA     CB  475   4.470   4.087   5.612
   32ALA    HB1  476   4.444   4.101   5.717
   32ALA    HB2  477   4.579   4.084   5.610
   32ALA    HB3  478   4.433   4.178   5.566
   32ALA      C  479   4.425   3.849   5.681
   32ALA      O  480   4.344   3.806   5.757
   33ARG      N  481   4.548   3.802   5.670
   33ARG      H  482   4.597   3.842   5.591
   33ARG     CA  483   4.605   3.676   5.730
   33ARG     HA  484   4.573   3.660   5.833
   33ARG     CB  485   4.564   3.560   5.642
   33ARG    HB2  486   4.612   3.471   5.683
   33ARG    HB3  487   4.457   3.540   5.653
   33ARG     CG  488   4.590   3.570   5.490
   33ARG    HG2  489   4.565   3.671   5.459
   33ARG    HG3  490   4.694   3.553   5.461
   33ARG     CD  491   4.509   3.467   5.398
   33ARG    HD2  492   4.524   3.479   5.291
   33ARG    HD3  493   4.542   3.367   5.426
   33ARG     NE  494   4.364   3.482   5.407
   33ARG     HE  495   4.324   3.560   5.358
   33ARG     CZ  496   4.284   3.387   5.457
   33ARG    NH1  497   4.313   3.284   5.529
   33ARG   HH11  498   4.410   3.269   5.553
   33ARG   HH12  499   4.245   3.232   5.581
   33ARG    NH2  500   4.154   3.408   5.457
   33ARG   HH21  501   4.116   3.485   5.404
   33ARG   HH22  502   4.085   3.342   5.489
   33ARG      C  503   4.762   3.673   5.744
   33ARG      O  504   4.837   3.651   5.648
   34VAL      N  505   4.814   3.698   5.863
   34VAL      H  506   4.747   3.717   5.936
   34VAL     CA  507   4.955   3.666   5.903
   34VAL     HA  508   5.022   3.690   5.821
   34VAL     CB  509   4.988   3.745   6.028
   34VAL     HB  510   4.911   3.719   6.101
   34VAL    CG1  511   5.127   3.706   6.071
   34VAL   HG11  512   5.136   3.601   6.099
   34VAL   HG12  513   5.193   3.710   5.984
   34VAL   HG13  514   5.183   3.764   6.144
   34VAL    CG2  515   4.988   3.897   5.996
   34VAL   HG21  516   4.889   3.939   5.979
   34VAL   HG22  517   5.039   3.943   6.081
   34VAL   HG23  518   5.057   3.922   5.916
   34VAL      C  519   4.958   3.510   5.914
   34VAL      O  520   4.876   3.458   5.989
   35VAL      N  521   5.051   3.441   5.843
   35VAL      H  522   5.127   3.489   5.797
   35VAL     CA  523   5.060   3.294   5.834
   35VAL     HA  524   4.963   3.244   5.835
   35VAL     CB  525   5.117   3.256   5.696
   35VAL     HB  526   5.215   3.302   5.687
   35VAL    CG1  527   5.145   3.101   5.682
   35VAL   HG11  528   5.172   3.084   5.578
   35VAL   HG12  529   5.225   3.072   5.749
   35VAL   HG13  530   5.053   3.047   5.706
   35VAL    CG2  531   5.025   3.293   5.582
   35VAL   HG21  532   5.003   3.400   5.588
   35VAL   HG22  533   5.074   3.294   5.485
   35VAL   HG23  534   4.933   3.235   5.577
   35VAL      C  535   5.131   3.228   5.952
   35VAL      O  536   5.223   3.292   6.008
   36LYS      N  537   5.106   3.095   5.977
   36LYS      H  538   5.031   3.050   5.926
   36LYS     CA  539   5.177   3.024   6.093
   36LYS     HA  540   5.263   3.086   6.115
   36LYS     CB  541   5.091   3.018   6.220
   36LYS    HB2  542   5.146   2.961   6.295
   36LYS    HB3  543   5.075   3.118   6.262
   36LYS     CG  544   4.956   2.943   6.192
   36LYS    HG2  545   4.876   3.003   6.149
   36LYS    HG3  546   4.985   2.861   6.127
   36LYS     CD  547   4.907   2.892   6.328
   36LYS    HD2  548   4.985   2.842   6.386
   36LYS    HD3  549   4.871   2.978   6.385
   36LYS     CE  550   4.792   2.796   6.291
   36LYS    HE2  551   4.717   2.860   6.243
   36LYS    HE3  552   4.832   2.722   6.221
   36LYS     NZ  553   4.746   2.729   6.412
   36LYS    HZ1  554   4.664   2.675   6.389
   36LYS    HZ2  555   4.818   2.669   6.450
   36LYS    HZ3  556   4.722   2.796   6.484
   36LYS      C  557   5.237   2.895   6.041
   36LYS      O  558   5.197   2.826   5.947
   37ASP      N  559   5.343   2.854   6.104
   37ASP      H  560   5.376   2.914   6.179
   37ASP     CA  561   5.426   2.730   6.084
   37ASP     HA  562   5.457   2.734   5.980
   37ASP     CB  563   5.548   2.744   6.180
   37ASP    HB2  564   5.611   2.819   6.132
   37ASP    HB3  565   5.510   2.775   6.278
   37ASP     CG  566   5.619   2.604   6.192
   37ASP    OD1  567   5.666   2.567   6.299
   37ASP    OD2  568   5.619   2.527   6.098
   37ASP      C  569   5.342   2.608   6.107
   37ASP      O  570   5.278   2.599   6.216
   38MET      N  571   5.348   2.507   6.010
   38MET      H  572   5.412   2.520   5.933
   38MET     CA  573   5.279   2.382   6.020
   38MET     HA  574   5.181   2.409   6.061
   38MET     CB  575   5.270   2.311   5.887
   38MET    HB2  576   5.182   2.246   5.894
   38MET    HB3  577   5.259   2.386   5.809
   38MET     CG  578   5.398   2.233   5.852
   38MET    HG2  579   5.480   2.306   5.855
   38MET    HG3  580   5.418   2.154   5.925
   38MET     SD  581   5.413   2.160   5.681
   38MET     CE  582   5.313   2.010   5.705
   38MET    HE1  583   5.370   1.951   5.777
   38MET    HE2  584   5.212   2.023   5.745
   38MET    HE3  585   5.314   1.959   5.609
   38MET      C  586   5.332   2.292   6.141
   38MET      O  587   5.270   2.190   6.173
   39ALA      N  588   5.441   2.325   6.213
   39ALA      H  589   5.484   2.415   6.193
   39ALA     CA  590   5.493   2.239   6.322
   39ALA     HA  591   5.440   2.144   6.329
   39ALA     CB  592   5.633   2.200   6.274
   39ALA    HB1  593   5.703   2.283   6.282
   39ALA    HB2  594   5.665   2.124   6.345
   39ALA    HB3  595   5.620   2.155   6.176
   39ALA      C  596   5.496   2.293   6.472
   39ALA      O  597   5.461   2.219   6.561
   40THR      N  598   5.530   2.421   6.486
   40THR      H  599   5.574   2.468   6.408
   40THR     CA  600   5.525   2.495   6.610
   40THR     HA  601   5.530   2.426   6.694
   40THR     CB  602   5.644   2.596   6.621
   40THR     HB  603   5.629   2.640   6.720
   40THR    CG2  604   5.775   2.529   6.606
   40THR   HG21  605   5.787   2.464   6.693
   40THR   HG22  606   5.776   2.478   6.510
   40THR   HG23  607   5.850   2.608   6.611
   40THR    OG1  608   5.640   2.693   6.518
   40THR    HG1  609   5.673   2.663   6.432
   40THR      C  610   5.402   2.574   6.621
   40THR      O  611   5.369   2.612   6.735
   41GLY      N  612   5.326   2.606   6.512
   41GLY      H  613   5.357   2.572   6.422
   41GLY     CA  614   5.224   2.707   6.522
   41GLY    HA2  615   5.179   2.705   6.423
   41GLY    HA3  616   5.149   2.673   6.593
   41GLY      C  617   5.272   2.852   6.548
   41GLY      O  618   5.189   2.933   6.578
   42LYS      N  619   5.401   2.879   6.544
   42LYS      H  620   5.466   2.805   6.523
   42LYS     CA  621   5.454   3.019   6.548
   42LYS     HA  622   5.384   3.070   6.614
   42LYS     CB  623   5.594   3.026   6.614
   42LYS    HB2  624   5.656   2.940   6.589
   42LYS    HB3  625   5.650   3.115   6.585
   42LYS     CG  626   5.572   3.025   6.766
   42LYS    HG2  627   5.521   3.112   6.806
   42LYS    HG3  628   5.514   2.935   6.787
   42LYS     CD  629   5.698   3.010   6.848
   42LYS    HD2  630   5.732   2.909   6.827
   42LYS    HD3  631   5.771   3.083   6.811
   42LYS     CE  632   5.671   3.027   6.997
   42LYS    HE2  633   5.632   3.129   6.997
   42LYS    HE3  634   5.601   2.949   7.026
   42LYS     NZ  635   5.790   3.010   7.075
   42LYS    HZ1  636   5.772   3.039   7.171
   42LYS    HZ2  637   5.815   2.912   7.070
   42LYS    HZ3  638   5.879   3.051   7.050
   42LYS      C  639   5.454   3.090   6.410
   42LYS      O  640   5.410   3.026   6.313
   43SER      N  641   5.469   3.230   6.403
   43SER      H  642   5.482   3.286   6.486
   43SER     CA  643   5.447   3.300   6.280
   43SER     HA  644   5.356   3.264   6.233
   43SER     CB  645   5.445   3.453   6.301
   43SER    HB2  646   5.368   3.473   6.375
   43SER    HB3  647   5.544   3.489   6.330
   43SER     OG  648   5.411   3.509   6.179
   43SER     HG  649   5.412   3.604   6.194
   43SER      C  650   5.552   3.259   6.172
   43SER      O  651   5.674   3.258   6.195
   44LYS      N  652   5.510   3.237   6.047
   44LYS      H  653   5.414   3.258   6.022
   44LYS     CA  654   5.593   3.194   5.930
   44LYS     HA  655   5.661   3.117   5.966
   44LYS     CB  656   5.504   3.124   5.830
   44LYS    HB2  657   5.445   3.052   5.887
   44LYS    HB3  658   5.441   3.195   5.778
   44LYS     CG  659   5.579   3.032   5.733
   44LYS    HG2  660   5.622   3.107   5.668
   44LYS    HG3  661   5.643   2.977   5.802
   44LYS     CD  662   5.488   2.944   5.660
   44LYS    HD2  663   5.443   2.876   5.733
   44LYS    HD3  664   5.410   3.005   5.613
   44LYS     CE  665   5.557   2.867   5.551
   44LYS    HE2  666   5.590   2.950   5.489
   44LYS    HE3  667   5.636   2.804   5.592
   44LYS     NZ  668   5.459   2.790   5.469
   44LYS    HZ1  669   5.422   2.712   5.522
   44LYS    HZ2  670   5.376   2.843   5.444
   44LYS    HZ3  671   5.503   2.742   5.391
   44LYS      C  672   5.678   3.321   5.872
   44LYS      O  673   5.739   3.310   5.767
   45GLY      N  674   5.656   3.442   5.923
   45GLY      H  675   5.616   3.447   6.015
   45GLY     CA  676   5.729   3.564   5.876
   45GLY    HA2  677   5.745   3.645   5.947
   45GLY    HA3  678   5.830   3.529   5.854
   45GLY      C  679   5.661   3.636   5.753
   45GLY      O  680   5.717   3.730   5.700
   46TYR      N  681   5.540   3.596   5.702
   46TYR      H  682   5.488   3.524   5.751
   46TYR     CA  683   5.470   3.664   5.596
   46TYR     HA  684   5.476   3.773   5.589
   46TYR     CB  685   5.514   3.612   5.453
   46TYR    HB2  686   5.474   3.682   5.379
   46TYR    HB3  687   5.622   3.627   5.447
   46TYR     CG  688   5.477   3.471   5.424
   46TYR    CD1  689   5.549   3.366   5.479
   46TYR    HD1  690   5.633   3.381   5.546
   46TYR    CE1  691   5.519   3.231   5.440
   46TYR    HE1  692   5.586   3.153   5.472
   46TYR     CZ  693   5.411   3.206   5.358
   46TYR     OH  694   5.383   3.080   5.320
   46TYR     HH  695   5.289   3.064   5.308
   46TYR    CE2  696   5.330   3.315   5.307
   46TYR    HE2  697   5.239   3.293   5.252
   46TYR    CD2  698   5.363   3.448   5.340
   46TYR    HD2  699   5.313   3.536   5.301
   46TYR      C  700   5.321   3.646   5.614
   46TYR      O  701   5.268   3.588   5.710
   47GLY      N  702   5.249   3.713   5.524
   47GLY      H  703   5.289   3.754   5.440
   47GLY     CA  704   5.105   3.702   5.521
   47GLY    HA2  705   5.066   3.601   5.513
   47GLY    HA3  706   5.047   3.729   5.609
   47GLY      C  707   5.041   3.769   5.396
   47GLY      O  708   5.113   3.811   5.298
   48PHE      N  709   4.913   3.771   5.398
   48PHE      H  710   4.862   3.746   5.481
   48PHE     CA  711   4.836   3.813   5.277
   48PHE     HA  712   4.896   3.867   5.203
   48PHE     CB  713   4.778   3.689   5.207
   48PHE    HB2  714   4.711   3.644   5.280
   48PHE    HB3  715   4.717   3.728   5.126
   48PHE     CG  716   4.881   3.594   5.145
   48PHE    CD1  717   4.949   3.627   5.030
   48PHE    HD1  718   4.933   3.723   4.984
   48PHE    CE1  719   5.032   3.534   4.978
   48PHE    HE1  720   5.085   3.568   4.890
   48PHE     CZ  721   5.062   3.409   5.035
   48PHE     HZ  722   5.131   3.337   4.994
   48PHE    CE2  723   4.993   3.373   5.152
   48PHE    HE2  724   5.004   3.278   5.201
   48PHE    CD2  725   4.897   3.467   5.202
   48PHE    HD2  726   4.837   3.437   5.287
   48PHE      C  727   4.738   3.928   5.315
   48PHE      O  728   4.681   3.922   5.423
   49VAL      N  729   4.713   4.016   5.220
   49VAL      H  730   4.773   4.016   5.140
   49VAL     CA  731   4.608   4.123   5.225
   49VAL     HA  732   4.532   4.103   5.301
   49VAL     CB  733   4.669   4.266   5.251
   49VAL     HB  734   4.707   4.303   5.156
   49VAL    CG1  735   4.553   4.362   5.297
   49VAL   HG11  736   4.478   4.383   5.222
   49VAL   HG12  737   4.502   4.317   5.382
   49VAL   HG13  738   4.593   4.461   5.320
   49VAL    CG2  739   4.780   4.260   5.359
   49VAL   HG21  740   4.798   4.363   5.389
   49VAL   HG22  741   4.751   4.190   5.438
   49VAL   HG23  742   4.869   4.215   5.316
   49VAL      C  743   4.536   4.129   5.090
   49VAL      O  744   4.591   4.107   4.986
   50SER      N  745   4.405   4.156   5.096
   50SER      H  746   4.364   4.161   5.188
   50SER     CA  747   4.317   4.174   4.973
   50SER     HA  748   4.388   4.192   4.892
   50SER     CB  749   4.237   4.042   4.959
   50SER    HB2  750   4.304   3.957   4.952
   50SER    HB3  751   4.184   4.030   5.053
   50SER     OG  752   4.155   4.051   4.852
   50SER     HG  753   4.216   4.069   4.780
   50SER      C  754   4.231   4.298   4.988
   50SER      O  755   4.206   4.337   5.101
   51PHE      N  756   4.191   4.358   4.874
   51PHE      H  757   4.202   4.310   4.785
   51PHE     CA  758   4.126   4.486   4.866
   51PHE     HA  759   4.079   4.510   4.962
   51PHE     CB  760   4.228   4.587   4.811
   51PHE    HB2  761   4.274   4.551   4.719
   51PHE    HB3  762   4.172   4.675   4.781
   51PHE     CG  763   4.339   4.637   4.911
   51PHE    CD1  764   4.458   4.560   4.918
   51PHE    HD1  765   4.463   4.478   4.848
   51PHE    CE1  766   4.560   4.596   5.002
   51PHE    HE1  767   4.653   4.542   5.006
   51PHE     CZ  768   4.546   4.709   5.080
   51PHE     HZ  769   4.627   4.739   5.145
   51PHE    CE2  770   4.427   4.785   5.082
   51PHE    HE2  771   4.404   4.874   5.138
   51PHE    CD2  772   4.319   4.744   4.993
   51PHE    HD2  773   4.224   4.795   4.988
   51PHE      C  774   4.020   4.467   4.757
   51PHE      O  775   4.030   4.389   4.663
   52PHE      N  776   3.910   4.543   4.769
   52PHE      H  777   3.902   4.607   4.847
   52PHE     CA  778   3.809   4.545   4.662
   52PHE     HA  779   3.791   4.443   4.628
   52PHE     CB  780   3.686   4.617   4.725
   52PHE    HB2  781   3.719   4.715   4.762
   52PHE    HB3  782   3.605   4.633   4.654
   52PHE     CG  783   3.626   4.552   4.857
   52PHE    CD1  784   3.559   4.435   4.843
   52PHE    HD1  785   3.549   4.395   4.743
   52PHE    CE1  786   3.532   4.359   4.957
   52PHE    HE1  787   3.484   4.264   4.943
   52PHE     CZ  788   3.550   4.413   5.083
   52PHE     HZ  789   3.513   4.362   5.171
   52PHE    CE2  790   3.606   4.542   5.096
   52PHE    HE2  791   3.626   4.570   5.199
   52PHE    CD2  792   3.658   4.606   4.981
   52PHE    HD2  793   3.726   4.689   4.991
   52PHE      C  794   3.854   4.610   4.533
   52PHE      O  795   3.806   4.568   4.424
   53ASN      N  796   3.943   4.708   4.538
   53ASN      H  797   3.985   4.730   4.627
   53ASN     CA  798   3.980   4.803   4.432
   53ASN     HA  799   3.920   4.782   4.343
   53ASN     CB  800   3.935   4.951   4.477
   53ASN    HB2  801   3.829   4.948   4.505
   53ASN    HB3  802   3.992   4.974   4.567
   53ASN     CG  803   3.965   5.053   4.370
   53ASN    OD1  804   4.082   5.084   4.345
   53ASN    ND2  805   3.869   5.109   4.304
   53ASN   HD21  806   3.898   5.180   4.239
   53ASN   HD22  807   3.774   5.104   4.338
   53ASN      C  808   4.129   4.796   4.399
   53ASN      O  809   4.220   4.810   4.483
   54LYS      N  810   4.166   4.797   4.271
   54LYS      H  811   4.094   4.789   4.201
   54LYS     CA  812   4.300   4.795   4.216
   54LYS     HA  813   4.339   4.695   4.237
   54LYS     CB  814   4.290   4.797   4.059
   54LYS    HB2  815   4.230   4.715   4.019
   54LYS    HB3  816   4.235   4.888   4.035
   54LYS     CG  817   4.429   4.809   3.994
   54LYS    HG2  818   4.489   4.892   4.032
   54LYS    HG3  819   4.479   4.716   4.023
   54LYS     CD  820   4.413   4.819   3.843
   54LYS    HD2  821   4.352   4.736   3.806
   54LYS    HD3  822   4.379   4.920   3.822
   54LYS     CE  823   4.536   4.811   3.770
   54LYS    HE2  824   4.616   4.881   3.795
   54LYS    HE3  825   4.576   4.712   3.792
   54LYS     NZ  826   4.511   4.830   3.626
   54LYS    HZ1  827   4.424   4.786   3.599
   54LYS    HZ2  828   4.484   4.925   3.607
   54LYS    HZ3  829   4.592   4.806   3.571
   54LYS      C  830   4.396   4.903   4.269
   54LYS      O  831   4.513   4.877   4.307
   55TRP      N  832   4.345   5.030   4.265
   55TRP      H  833   4.245   5.042   4.266
   55TRP     CA  834   4.425   5.155   4.303
   55TRP     HA  835   4.518   5.150   4.247
   55TRP     CB  836   4.353   5.280   4.244
   55TRP    HB2  837   4.245   5.271   4.259
   55TRP    HB3  838   4.377   5.371   4.299
   55TRP     CG  839   4.372   5.305   4.100
   55TRP    CD1  840   4.274   5.311   4.011
   55TRP    HD1  841   4.171   5.288   4.030
   55TRP    NE1  842   4.319   5.354   3.890
   55TRP    HE1  843   4.262   5.371   3.808
   55TRP    CE2  844   4.456   5.383   3.898
   55TRP    CZ2  845   4.543   5.438   3.803
   55TRP    HZ2  846   4.512   5.466   3.704
   55TRP    CH2  847   4.666   5.480   3.845
   55TRP    HH2  848   4.732   5.539   3.784
   55TRP    CZ3  849   4.709   5.446   3.976
   55TRP    HZ3  850   4.808   5.476   4.009
   55TRP    CE3  851   4.626   5.385   4.068
   55TRP    HE3  852   4.670   5.334   4.151
   55TRP    CD2  853   4.491   5.357   4.030
   55TRP      C  854   4.452   5.167   4.451
   55TRP      O  855   4.548   5.231   4.496
   56ASP      N  856   4.369   5.102   4.537
   56ASP      H  857   4.295   5.051   4.492
   56ASP     CA  858   4.393   5.090   4.683
   56ASP     HA  859   4.406   5.195   4.709
   56ASP     CB  860   4.264   5.034   4.756
   56ASP    HB2  861   4.214   4.954   4.702
   56ASP    HB3  862   4.274   5.000   4.860
   56ASP     CG  863   4.169   5.145   4.776
   56ASP    OD1  864   4.184   5.259   4.723
   56ASP    OD2  865   4.063   5.123   4.846
   56ASP      C  866   4.512   4.997   4.715
   56ASP      O  867   4.602   5.036   4.791
   57ALA      N  868   4.532   4.887   4.636
   57ALA      H  869   4.460   4.869   4.567
   57ALA     CA  870   4.632   4.783   4.656
   57ALA     HA  871   4.644   4.778   4.764
   57ALA     CB  872   4.579   4.652   4.592
   57ALA    HB1  873   4.529   4.664   4.496
   57ALA    HB2  874   4.659   4.579   4.577
   57ALA    HB3  875   4.498   4.612   4.653
   57ALA      C  876   4.760   4.833   4.586
   57ALA      O  877   4.867   4.828   4.649
   58GLU      N  878   4.743   4.919   4.480
   58GLU      H  879   4.658   4.908   4.426
   58GLU     CA  880   4.863   4.973   4.416
   58GLU     HA  881   4.924   4.886   4.389
   58GLU     CB  882   4.819   5.034   4.283
   58GLU    HB2  883   4.787   4.954   4.216
   58GLU    HB3  884   4.734   5.098   4.304
   58GLU     CG  885   4.922   5.122   4.210
   58GLU    HG2  886   4.868   5.187   4.142
   58GLU    HG3  887   4.979   5.195   4.268
   58GLU     CD  888   5.017   5.041   4.116
   58GLU    OE1  889   5.137   5.021   4.155
   58GLU    OE2  890   4.978   5.003   4.001
   58GLU      C  891   4.936   5.085   4.501
   58GLU      O  892   5.058   5.108   4.494
   59ASN      N  893   4.862   5.157   4.585
   59ASN      H  894   4.770   5.117   4.598
   59ASN     CA  895   4.907   5.256   4.679
   59ASN     HA  896   4.986   5.312   4.629
   59ASN     CB  897   4.784   5.337   4.718
   59ASN    HB2  898   4.718   5.370   4.638
   59ASN    HB3  899   4.715   5.272   4.771
   59ASN     CG  900   4.810   5.462   4.808
   59ASN    OD1  901   4.912   5.524   4.797
   59ASN    ND2  902   4.711   5.504   4.885
   59ASN   HD21  903   4.738   5.561   4.963
   59ASN   HD22  904   4.626   5.452   4.902
   59ASN      C  905   4.961   5.192   4.813
   59ASN      O  906   5.067   5.229   4.861
   60ALA      N  907   4.890   5.090   4.855
   60ALA      H  908   4.810   5.071   4.796
   60ALA     CA  909   4.934   5.009   4.969
   60ALA     HA  910   4.949   5.079   5.051
   60ALA     CB  911   4.823   4.911   5.016
   60ALA    HB1  912   4.865   4.851   5.097
   60ALA    HB2  913   4.734   4.966   5.047
   60ALA    HB3  914   4.805   4.849   4.929
   60ALA      C  915   5.069   4.942   4.948
   60ALA      O  916   5.168   4.968   5.021
   61ILE      N  917   5.078   4.867   4.838
   61ILE      H  918   5.000   4.849   4.777
   61ILE     CA  919   5.206   4.817   4.784
   61ILE     HA  920   5.244   4.753   4.864
   61ILE     CB  921   5.189   4.741   4.649
   61ILE     HB  922   5.143   4.808   4.577
   61ILE    CG2  923   5.328   4.695   4.594
   61ILE   HG21  924   5.320   4.642   4.499
   61ILE   HG22  925   5.379   4.787   4.565
   61ILE   HG23  926   5.387   4.642   4.669
   61ILE    CG1  927   5.105   4.609   4.658
   61ILE   HG12  928   5.172   4.535   4.699
   61ILE   HG13  929   5.017   4.619   4.722
   61ILE    CD1  930   5.056   4.564   4.523
   61ILE   HD11  931   5.002   4.643   4.470
   61ILE   HD12  932   5.136   4.538   4.454
   61ILE   HD13  933   4.991   4.477   4.534
   61ILE      C  934   5.327   4.918   4.781
   61ILE      O  935   5.437   4.890   4.829
   62GLN      N  936   5.291   5.034   4.738
   62GLN      H  937   5.194   5.050   4.715
   62GLN     CA  938   5.379   5.146   4.721
   62GLN     HA  939   5.471   5.113   4.672
   62GLN     CB  940   5.315   5.258   4.641
   62GLN    HB2  941   5.277   5.220   4.546
   62GLN    HB3  942   5.224   5.283   4.695
   62GLN     CG  943   5.392   5.388   4.623
   62GLN    HG2  944   5.403   5.442   4.718
   62GLN    HG3  945   5.492   5.358   4.592
   62GLN     CD  946   5.328   5.482   4.522
   62GLN    OE1  947   5.263   5.582   4.552
   62GLN    NE2  948   5.320   5.443   4.395
   62GLN   HE21  949   5.275   5.499   4.324
   62GLN   HE22  950   5.393   5.381   4.364
   62GLN      C  951   5.429   5.199   4.861
   62GLN      O  952   5.550   5.203   4.880
   63GLN      N  953   5.335   5.239   4.953
   63GLN      H  954   5.239   5.237   4.922
   63GLN     CA  955   5.364   5.324   5.074
   63GLN     HA  956   5.440   5.395   5.044
   63GLN     CB  957   5.234   5.396   5.103
   63GLN    HB2  958   5.166   5.310   5.106
   63GLN    HB3  959   5.247   5.452   5.195
   63GLN     CG  960   5.176   5.491   4.986
   63GLN    HG2  961   5.167   5.439   4.891
   63GLN    HG3  962   5.076   5.523   5.015
   63GLN     CD  963   5.268   5.607   4.966
   63GLN    OE1  964   5.359   5.602   4.884
   63GLN    NE2  965   5.261   5.710   5.051
   63GLN   HE21  966   5.334   5.780   5.047
   63GLN   HE22  967   5.182   5.728   5.112
   63GLN      C  968   5.404   5.246   5.201
   63GLN      O  969   5.476   5.300   5.285
   64MET      N  970   5.373   5.116   5.204
   64MET      H  971   5.324   5.074   5.126
   64MET     CA  972   5.402   5.026   5.318
   64MET     HA  973   5.408   5.088   5.407
   64MET     CB  974   5.280   4.939   5.342
   64MET    HB2  975   5.266   4.881   5.250
   64MET    HB3  976   5.310   4.869   5.420
   64MET     CG  977   5.148   5.001   5.377
   64MET    HG2  978   5.160   5.106   5.349
   64MET    HG3  979   5.071   4.944   5.324
   64MET     SD  980   5.105   4.988   5.551
   64MET     CE  981   5.240   5.071   5.641
   64MET    HE1  982   5.333   5.014   5.637
   64MET    HE2  983   5.253   5.171   5.599
   64MET    HE3  984   5.217   5.085   5.747
   64MET      C  985   5.537   4.943   5.295
   64MET      O  986   5.599   4.899   5.389
   65GLY      N  987   5.590   4.930   5.176
   65GLY      H  988   5.545   4.969   5.094
   65GLY     CA  989   5.708   4.845   5.149
   65GLY    HA2  990   5.710   4.752   5.206
   65GLY    HA3  991   5.713   4.819   5.043
   65GLY      C  992   5.834   4.922   5.194
   65GLY      O  993   5.838   5.041   5.178
   66GLY      N  994   5.927   4.860   5.264
   66GLY      H  995   5.927   4.760   5.274
   66GLY     CA  996   6.043   4.933   5.302
   66GLY    HA2  997   6.114   4.853   5.322
   66GLY    HA3  998   6.083   4.992   5.220
   66GLY      C  999   6.017   5.021   5.426
   66GLY      O 1000   6.111   5.088   5.466
   67GLN      N 1001   5.899   5.022   5.487
   67GLN      H 1002   5.824   4.972   5.440
   67GLN     CA 1003   5.868   5.069   5.621
   67GLN     HA 1004   5.919   5.164   5.633
   67GLN     CB 1005   5.713   5.087   5.633
   67GLN    HB2 1006   5.663   4.990   5.619
   67GLN    HB3 1007   5.689   5.114   5.736
   67GLN     CG 1008   5.645   5.193   5.542
   67GLN    HG2 1009   5.674   5.165   5.441
   67GLN    HG3 1010   5.538   5.186   5.557
   67GLN     CD 1011   5.678   5.338   5.563
   67GLN    OE1 1012   5.747   5.383   5.650
   67GLN    NE2 1013   5.615   5.421   5.488
   67GLN   HE21 1014   5.651   5.515   5.493
   67GLN   HE22 1015   5.551   5.391   5.415
   67GLN      C 1016   5.909   4.959   5.727
   67GLN      O 1017   5.932   4.842   5.693
   68TRP      N 1018   5.906   5.006   5.846
   68TRP      H 1019   5.899   5.106   5.860
   68TRP     CA 1020   5.923   4.935   5.973
   68TRP     HA 1021   5.980   4.843   5.957
   68TRP     CB 1022   6.017   5.018   6.065
   68TRP    HB2 1023   5.986   5.123   6.067
   68TRP    HB3 1024   6.016   4.981   6.168
   68TRP     CG 1025   6.166   5.006   6.028
   68TRP    CD1 1026   6.220   5.090   5.936
   68TRP    HD1 1027   6.178   5.175   5.886
   68TRP    NE1 1028   6.351   5.060   5.911
   68TRP    HE1 1029   6.411   5.083   5.833
   68TRP    CE2 1030   6.389   4.948   5.989
   68TRP    CZ2 1031   6.510   4.877   6.005
   68TRP    HZ2 1032   6.594   4.919   5.951
   68TRP    CH2 1033   6.526   4.776   6.097
   68TRP    HH2 1034   6.624   4.731   6.107
   68TRP    CZ3 1035   6.412   4.743   6.174
   68TRP    HZ3 1036   6.421   4.668   6.252
   68TRP    CE3 1037   6.292   4.806   6.149
   68TRP    HE3 1038   6.204   4.780   6.205
   68TRP    CD2 1039   6.275   4.913   6.059
   68TRP      C 1040   5.789   4.917   6.043
   68TRP      O 1041   5.707   5.011   6.058
   69LEU      N 1042   5.764   4.797   6.095
   69LEU      H 1043   5.838   4.730   6.082
   69LEU     CA 1044   5.639   4.748   6.161
   69LEU     HA 1045   5.588   4.831   6.211
   69LEU     CB 1046   5.549   4.686   6.053
   69LEU    HB2 1047   5.613   4.622   5.992
   69LEU    HB3 1048   5.467   4.625   6.092
   69LEU     CG 1049   5.473   4.794   5.965
   69LEU     HG 1050   5.540   4.856   5.906
   69LEU    CD1 1051   5.371   4.724   5.879
   69LEU   HD11 1052   5.298   4.667   5.937
   69LEU   HD12 1053   5.304   4.786   5.819
   69LEU   HD13 1054   5.432   4.662   5.813
   69LEU    CD2 1055   5.394   4.896   6.046
   69LEU   HD21 1056   5.335   4.958   5.977
   69LEU   HD22 1057   5.331   4.841   6.116
   69LEU   HD23 1058   5.463   4.955   6.106
   69LEU      C 1059   5.686   4.643   6.267
   69LEU      O 1060   5.756   4.551   6.222
   70GLY      N 1061   5.648   4.655   6.395
   70GLY      H 1062   5.602   4.742   6.418
   70GLY     CA 1063   5.700   4.577   6.503
   70GLY    HA2 1064   5.662   4.604   6.601
   70GLY    HA3 1065   5.680   4.470   6.489
   70GLY      C 1066   5.855   4.592   6.508
   70GLY      O 1067   5.906   4.702   6.482
   71GLY      N 1068   5.926   4.478   6.530
   71GLY      H 1069   5.885   4.387   6.545
   71GLY     CA 1070   6.075   4.489   6.539
   71GLY    HA2 1071   6.099   4.594   6.558
   71GLY    HA3 1072   6.106   4.425   6.621
   71GLY      C 1073   6.141   4.446   6.410
   71GLY      O 1074   6.244   4.381   6.412
   72ARG      N 1075   6.085   4.474   6.293
   72ARG      H 1076   6.000   4.529   6.303
   72ARG     CA 1077   6.140   4.447   6.161
   72ARG     HA 1078   6.248   4.457   6.166
   72ARG     CB 1079   6.101   4.303   6.119
   72ARG    HB2 1080   5.993   4.298   6.133
   72ARG    HB3 1081   6.122   4.294   6.013
   72ARG     CG 1082   6.169   4.185   6.187
   72ARG    HG2 1083   6.276   4.189   6.171
   72ARG    HG3 1084   6.131   4.182   6.289
   72ARG     CD 1085   6.126   4.042   6.133
   72ARG    HD2 1086   6.131   3.970   6.214
   72ARG    HD3 1087   6.021   4.040   6.105
   72ARG     NE 1088   6.216   3.998   6.025
   72ARG     HE 1089   6.284   4.064   5.989
   72ARG     CZ 1090   6.221   3.879   5.971
   72ARG    NH1 1091   6.152   3.778   6.007
   72ARG   HH11 1092   6.090   3.786   6.087
   72ARG   HH12 1093   6.170   3.689   5.962
   72ARG    NH2 1094   6.297   3.857   5.870
   72ARG   HH21 1095   6.389   3.897   5.860
   72ARG   HH22 1096   6.278   3.770   5.822
   72ARG      C 1097   6.096   4.554   6.058
   72ARG      O 1098   5.998   4.625   6.081
   73GLN      N 1099   6.178   4.576   5.956
   73GLN      H 1100   6.260   4.516   5.956
   73GLN     CA 1101   6.150   4.632   5.827
   73GLN     HA 1102   6.094   4.723   5.845
   73GLN     CB 1103   6.278   4.670   5.756
   73GLN    HB2 1104   6.344   4.721   5.826
   73GLN    HB3 1105   6.330   4.586   5.711
   73GLN     CG 1106   6.254   4.774   5.637
   73GLN    HG2 1107   6.168   4.751   5.575
   73GLN    HG3 1108   6.225   4.872   5.675
   73GLN     CD 1109   6.371   4.810   5.540
   73GLN    OE1 1110   6.481   4.757   5.542
   73GLN    NE2 1111   6.351   4.915   5.461
   73GLN   HE21 1112   6.418   4.937   5.389
   73GLN   HE22 1113   6.266   4.968   5.474
   73GLN      C 1114   6.073   4.529   5.749
   73GLN      O 1115   6.114   4.415   5.733
   74ILE      N 1116   5.967   4.565   5.679
   74ILE      H 1117   5.947   4.663   5.663
   74ILE     CA 1118   5.879   4.486   5.591
   74ILE     HA 1119   5.909   4.384   5.614
   74ILE     CB 1120   5.733   4.499   5.635
   74ILE     HB 1121   5.684   4.422   5.576
   74ILE    CG2 1122   5.723   4.436   5.771
   74ILE   HG21 1123   5.773   4.491   5.851
   74ILE   HG22 1124   5.619   4.432   5.805
   74ILE   HG23 1125   5.746   4.330   5.764
   74ILE    CG1 1126   5.659   4.635   5.617
   74ILE   HG12 1127   5.650   4.688   5.712
   74ILE   HG13 1128   5.714   4.697   5.547
   74ILE    CD1 1129   5.514   4.614   5.571
   74ILE   HD11 1130   5.477   4.715   5.591
   74ILE   HD12 1131   5.522   4.584   5.467
   74ILE   HD13 1132   5.460   4.548   5.639
   74ILE      C 1133   5.902   4.499   5.435
   74ILE      O 1134   5.960   4.593   5.386
   75ARG      N 1135   5.842   4.408   5.357
   75ARG      H 1136   5.783   4.339   5.402
   75ARG     CA 1137   5.833   4.413   5.210
   75ARG     HA 1138   5.854   4.515   5.178
   75ARG     CB 1139   5.955   4.337   5.149
   75ARG    HB2 1140   5.952   4.339   5.040
   75ARG    HB3 1141   6.046   4.394   5.168
   75ARG     CG 1142   5.972   4.191   5.195
   75ARG    HG2 1143   5.957   4.168   5.301
   75ARG    HG3 1144   5.906   4.126   5.139
   75ARG     CD 1145   6.112   4.139   5.157
   75ARG    HD2 1146   6.122   4.147   5.049
   75ARG    HD3 1147   6.180   4.216   5.194
   75ARG     NE 1148   6.143   4.005   5.208
   75ARG     HE 1149   6.183   3.996   5.300
   75ARG     CZ 1150   6.095   3.890   5.169
   75ARG    NH1 1151   6.032   3.874   5.060
   75ARG   HH11 1152   6.009   3.948   4.995
   75ARG   HH12 1153   6.017   3.779   5.030
   75ARG    NH2 1154   6.105   3.799   5.259
   75ARG   HH21 1155   6.164   3.827   5.336
   75ARG   HH22 1156   6.058   3.710   5.254
   75ARG      C 1157   5.708   4.354   5.148
   75ARG      O 1158   5.643   4.268   5.199
   76THR      N 1159   5.673   4.407   5.031
   76THR      H 1160   5.729   4.477   4.985
   76THR     CA 1161   5.536   4.367   4.978
   76THR     HA 1162   5.524   4.261   5.000
   76THR     CB 1163   5.424   4.455   5.037
   76THR     HB 1164   5.407   4.429   5.142
   76THR    CG2 1165   5.463   4.605   5.042
   76THR   HG21 1166   5.379   4.660   5.084
   76THR   HG22 1167   5.553   4.617   5.101
   76THR   HG23 1168   5.475   4.631   4.936
   76THR    OG1 1169   5.298   4.436   4.966
   76THR    HG1 1170   5.256   4.353   4.991
   76THR      C 1171   5.537   4.364   4.826
   76THR      O 1172   5.634   4.402   4.757
   77ASN      N 1173   5.432   4.305   4.761
   77ASN      H 1174   5.350   4.285   4.817
   77ASN     CA 1175   5.411   4.307   4.611
   77ASN     HA 1176   5.430   4.410   4.584
   77ASN     CB 1177   5.514   4.214   4.548
   77ASN    HB2 1178   5.617   4.222   4.583
   77ASN    HB3 1179   5.481   4.116   4.583
   77ASN     CG 1180   5.525   4.232   4.393
   77ASN    OD1 1181   5.497   4.338   4.341
   77ASN    ND2 1182   5.561   4.126   4.329
   77ASN   HD21 1183   5.568   4.127   4.229
   77ASN   HD22 1184   5.572   4.038   4.378
   77ASN      C 1185   5.266   4.253   4.589
   77ASN      O 1186   5.199   4.218   4.684
   78TRP      N 1187   5.226   4.245   4.462
   78TRP      H 1188   5.287   4.290   4.396
   78TRP     CA 1189   5.114   4.170   4.408
   78TRP     HA 1190   5.021   4.212   4.448
   78TRP     CB 1191   5.092   4.200   4.259
   78TRP    HB2 1192   5.167   4.143   4.203
   78TRP    HB3 1193   5.002   4.150   4.223
   78TRP     CG 1194   5.085   4.346   4.217
   78TRP    CD1 1195   5.183   4.421   4.160
   78TRP    HD1 1196   5.283   4.391   4.131
   78TRP    NE1 1197   5.137   4.549   4.161
   78TRP    HE1 1198   5.193   4.625   4.124
   78TRP    CE2 1199   5.004   4.561   4.194
   78TRP    CZ2 1200   4.912   4.663   4.196
   78TRP    HZ2 1201   4.942   4.762   4.164
   78TRP    CH2 1202   4.777   4.641   4.239
   78TRP    HH2 1203   4.710   4.724   4.258
   78TRP    CZ3 1204   4.740   4.510   4.277
   78TRP    HZ3 1205   4.638   4.488   4.303
   78TRP    CE3 1206   4.839   4.410   4.280
   78TRP    HE3 1207   4.814   4.313   4.321
   78TRP    CD2 1208   4.971   4.427   4.234
   78TRP      C 1209   5.106   4.021   4.442
   78TRP      O 1210   5.209   3.960   4.449
   79ALA      N 1211   4.983   3.969   4.464
   79ALA      H 1212   4.901   4.026   4.469
   79ALA     CA 1213   4.957   3.823   4.487
   79ALA     HA 1214   5.043   3.771   4.445
   79ALA     CB 1215   4.935   3.789   4.633
   79ALA    HB1 1216   5.019   3.836   4.684
   79ALA    HB2 1217   4.838   3.831   4.663
   79ALA    HB3 1218   4.938   3.682   4.651
   79ALA      C 1219   4.845   3.774   4.393
   79ALA      O 1220   4.781   3.863   4.330
   80THR      N 1221   4.821   3.643   4.381
   80THR      H 1222   4.882   3.581   4.432
   80THR     CA 1223   4.703   3.577   4.319
   80THR     HA 1224   4.709   3.469   4.329
   80THR     CB 1225   4.569   3.619   4.381
   80THR     HB 1226   4.570   3.725   4.407
   80THR    CG2 1227   4.445   3.589   4.303
   80THR   HG21 1228   4.401   3.680   4.263
   80THR   HG22 1229   4.479   3.534   4.215
   80THR   HG23 1230   4.371   3.528   4.354
   80THR    OG1 1231   4.564   3.548   4.505
   80THR    HG1 1232   4.619   3.596   4.567
   80THR      C 1233   4.713   3.608   4.170
   80THR      O 1234   4.662   3.710   4.124
   81ARG      N 1235   4.763   3.514   4.092
   81ARG      H 1236   4.808   3.438   4.140
   81ARG     CA 1237   4.764   3.513   3.948
   81ARG     HA 1238   4.811   3.607   3.916
   81ARG     CB 1239   4.844   3.395   3.893
   81ARG    HB2 1240   4.858   3.407   3.786
   81ARG    HB3 1241   4.943   3.401   3.939
   81ARG     CG 1242   4.795   3.250   3.908
   81ARG    HG2 1243   4.734   3.237   3.997
   81ARG    HG3 1244   4.740   3.222   3.818
   81ARG     CD 1245   4.906   3.144   3.913
   81ARG    HD2 1246   4.860   3.054   3.873
   81ARG    HD3 1247   4.991   3.173   3.850
   81ARG     NE 1248   4.954   3.137   4.049
   81ARG     HE 1249   4.987   3.224   4.088
   81ARG     CZ 1250   4.968   3.034   4.132
   81ARG    NH1 1251   4.924   2.916   4.108
   81ARG   HH11 1252   4.873   2.896   4.023
   81ARG   HH12 1253   4.914   2.857   4.189
   81ARG    NH2 1254   5.022   3.042   4.247
   81ARG   HH21 1255   5.048   3.133   4.283
   81ARG   HH22 1256   5.021   2.963   4.310
   81ARG      C 1257   4.624   3.509   3.885
   81ARG      O 1258   4.549   3.416   3.912
   82LYS      N 1259   4.587   3.604   3.798
   82LYS      H 1260   4.658   3.674   3.780
   82LYS     CA 1261   4.455   3.633   3.732
   82LYS     HA 1262   4.396   3.541   3.728
   82LYS     CB 1263   4.380   3.739   3.812
   82LYS    HB2 1264   4.446   3.823   3.835
   82LYS    HB3 1265   4.296   3.772   3.751
   82LYS     CG 1266   4.326   3.684   3.946
   82LYS    HG2 1267   4.409   3.641   4.001
   82LYS    HG3 1268   4.278   3.764   4.003
   82LYS     CD 1269   4.210   3.589   3.926
   82LYS    HD2 1270   4.133   3.643   3.870
   82LYS    HD3 1271   4.228   3.497   3.872
   82LYS     CE 1272   4.161   3.549   4.058
   82LYS    HE2 1273   4.206   3.454   4.087
   82LYS    HE3 1274   4.198   3.624   4.127
   82LYS     NZ 1275   4.013   3.531   4.053
   82LYS    HZ1 1276   3.973   3.605   3.998
   82LYS    HZ2 1277   3.991   3.450   3.997
   82LYS    HZ3 1278   3.969   3.511   4.142
   82LYS      C 1279   4.478   3.689   3.583
   82LYS      O 1280   4.590   3.731   3.554
   83PRO      N 1281   4.377   3.697   3.494
   83PRO     CD 1282   4.238   3.634   3.507
   83PRO    HD2 1283   4.172   3.684   3.578
   83PRO    HD3 1284   4.248   3.531   3.542
   83PRO     CG 1285   4.175   3.642   3.367
   83PRO    HG2 1286   4.066   3.653   3.374
   83PRO    HG3 1287   4.204   3.552   3.314
   83PRO     CB 1288   4.243   3.770   3.302
   83PRO    HB2 1289   4.199   3.867   3.327
   83PRO    HB3 1290   4.250   3.766   3.193
   83PRO     CA 1291   4.385   3.764   3.365
   83PRO     HA 1292   4.455   3.715   3.297
   83PRO      C 1293   4.428   3.910   3.380
   83PRO      O 1294   4.375   3.987   3.461
   84PRO      N 1295   4.534   3.958   3.313
   84PRO     CD 1296   4.615   3.887   3.219
   84PRO    HD2 1297   4.558   3.830   3.145
   84PRO    HD3 1298   4.672   3.819   3.282
   84PRO     CG 1299   4.707   3.980   3.145
   84PRO    HG2 1300   4.669   4.019   3.051
   84PRO    HG3 1301   4.804   3.939   3.117
   84PRO     CB 1302   4.720   4.087   3.249
   84PRO    HB2 1303   4.757   4.181   3.209
   84PRO    HB3 1304   4.784   4.042   3.325
   84PRO     CA 1305   4.586   4.095   3.325
   84PRO     HA 1306   4.614   4.124   3.426
   84PRO      C 1307   4.484   4.186   3.257
   84PRO      O 1308   4.414   4.152   3.160
   85ALA      N 1309   4.480   4.311   3.303
   85ALA      H 1310   4.539   4.339   3.380
   85ALA     CA 1311   4.391   4.412   3.238
   85ALA     HA 1312   4.300   4.353   3.222
   85ALA     CB 1313   4.346   4.529   3.331
   85ALA    HB1 1314   4.306   4.490   3.425
   85ALA    HB2 1315   4.442   4.575   3.357
   85ALA    HB3 1316   4.284   4.598   3.273
   85ALA      C 1317   4.456   4.457   3.103
   85ALA      O 1318   4.577   4.464   3.096
   86PRO      N 1319   4.383   4.505   3.003
   86PRO     CD 1320   4.240   4.513   2.998
   86PRO    HD2 1321   4.210   4.609   3.040
   86PRO    HD3 1322   4.190   4.433   3.054
   86PRO     CG 1323   4.201   4.501   2.853
   86PRO    HG2 1324   4.107   4.551   2.833
   86PRO    HG3 1325   4.187   4.398   2.819
   86PRO     CB 1326   4.319   4.570   2.783
   86PRO    HB2 1327   4.299   4.676   2.790
   86PRO    HB3 1328   4.325   4.546   2.677
   86PRO     CA 1329   4.441   4.544   2.874
   86PRO     HA 1330   4.487   4.451   2.841
   86PRO      C 1331   4.539   4.665   2.871
   86PRO      O 1332   4.516   4.758   2.947
   87LYS      N 1333   4.655   4.658   2.812
   87LYS      H 1334   4.662   4.573   2.758
   87LYS     CA 1335   4.743   4.777   2.776
   87LYS     HA 1336   4.690   4.857   2.725
   87LYS     CB 1337   4.803   4.839   2.899
   87LYS    HB2 1338   4.856   4.930   2.870
   87LYS    HB3 1339   4.716   4.875   2.955
   87LYS     CG 1340   4.906   4.757   2.972
   87LYS    HG2 1341   4.854   4.663   2.984
   87LYS    HG3 1342   4.994   4.741   2.909
   87LYS     CD 1343   4.944   4.805   3.117
   87LYS    HD2 1344   4.978   4.908   3.118
   87LYS    HD3 1345   4.852   4.794   3.174
   87LYS     CE 1346   5.053   4.725   3.181
   87LYS    HE2 1347   5.025   4.620   3.189
   87LYS    HE3 1348   5.150   4.733   3.131
   87LYS     NZ 1349   5.075   4.771   3.322
   87LYS    HZ1 1350   4.987   4.809   3.354
   87LYS    HZ2 1351   5.099   4.695   3.384
   87LYS    HZ3 1352   5.145   4.843   3.320
   87LYS      C 1353   4.857   4.747   2.673
   87LYS      O 1354   4.896   4.833   2.586
   88SER      N 1355   4.910   4.625   2.681
   88SER      H 1356   4.872   4.562   2.750
   88SER     CA 1357   4.987   4.565   2.565
   88SER     HA 1358   5.071   4.633   2.554
   88SER     CB 1359   5.031   4.422   2.598
   88SER    HB2 1360   4.950   4.370   2.649
   88SER    HB3 1361   5.074   4.378   2.509
   88SER     OG 1362   5.126   4.434   2.695
   88SER     HG 1363   5.207   4.474   2.662
   88SER      C 1364   4.895   4.564   2.440
   88SER      O 1365   4.773   4.561   2.454
   89THR      N 1366   4.953   4.561   2.322
   89THR      H 1367   5.052   4.549   2.310
   89THR     CA 1368   4.884   4.553   2.188
   89THR     HA 1369   4.792   4.495   2.189
   89THR     CB 1370   4.832   4.698   2.148
   89THR     HB 1371   4.776   4.697   2.054
   89THR    CG2 1372   4.735   4.771   2.242
   89THR   HG21 1373   4.779   4.799   2.338
   89THR   HG22 1374   4.698   4.861   2.192
   89THR   HG23 1375   4.647   4.707   2.253
   89THR    OG1 1376   4.944   4.784   2.124
   89THR    HG1 1377   4.969   4.812   2.213
   89THR      C 1378   4.982   4.511   2.078
   89THR      O 1379   5.102   4.518   2.101
   90TYR      N 1380   4.932   4.471   1.960
   90TYR      H 1381   4.835   4.444   1.954
   90TYR     CA 1382   5.020   4.444   1.848
   90TYR     HA 1383   5.105   4.511   1.845
   90TYR     CB 1384   5.065   4.299   1.869
   90TYR    HB2 1385   5.145   4.291   1.943
   90TYR    HB3 1386   4.984   4.243   1.916
   90TYR     CG 1387   5.117   4.236   1.744
   90TYR    CD1 1388   5.038   4.151   1.672
   90TYR    HD1 1389   4.936   4.144   1.706
   90TYR    CE1 1390   5.092   4.078   1.566
   90TYR    HE1 1391   5.039   4.011   1.500
   90TYR     CZ 1392   5.231   4.092   1.534
   90TYR     OH 1393   5.285   4.010   1.439
   90TYR     HH 1394   5.369   3.978   1.471
   90TYR    CE2 1395   5.312   4.169   1.617
   90TYR    HE2 1396   5.418   4.174   1.597
   90TYR    CD2 1397   5.258   4.241   1.722
   90TYR    HD2 1398   5.322   4.297   1.788
   90TYR      C 1399   4.941   4.451   1.720
   90TYR      O 1400   4.827   4.400   1.712
   91GLU      N 1401   5.001   4.515   1.615
   91GLU      H 1402   5.083   4.572   1.631
   91GLU     CA 1403   4.959   4.504   1.473
   91GLU     HA 1404   4.884   4.424   1.468
   91GLU     CB 1405   4.894   4.641   1.448
   91GLU    HB2 1406   4.962   4.723   1.472
   91GLU    HB3 1407   4.870   4.641   1.342
   91GLU     CG 1408   4.760   4.654   1.521
   91GLU    HG2 1409   4.697   4.572   1.485
   91GLU    HG3 1410   4.761   4.643   1.629
   91GLU     CD 1411   4.686   4.786   1.493
   91GLU    OE1 1412   4.576   4.810   1.549
   91GLU    OE2 1413   4.736   4.872   1.416
   91GLU      C 1414   5.065   4.469   1.363
   91GLU      O 1415   5.027   4.455   1.244
   92SER      N 1416   5.193   4.466   1.401
   92SER      H 1417   5.217   4.466   1.499
   92SER     CA 1418   5.312   4.459   1.310
   92SER     HA 1419   5.304   4.541   1.239
   92SER     CB 1420   5.449   4.498   1.390
   92SER    HB2 1421   5.468   4.419   1.462
   92SER    HB3 1422   5.529   4.508   1.317
   92SER     OG 1423   5.433   4.619   1.467
   92SER     HG 1424   5.480   4.599   1.548
   92SER      C 1425   5.332   4.328   1.238
   92SER      O 1426   5.446   4.285   1.215
   93ASN      N 1427   5.231   4.259   1.197
   93ASN      H 1428   5.137   4.293   1.211
   93ASN     CA 1429   5.241   4.129   1.135
   93ASN     HA 1430   5.309   4.077   1.203
   93ASN     CB 1431   5.110   4.057   1.121
   93ASN    HB2 1432   5.130   3.954   1.091
   93ASN    HB3 1433   5.063   4.055   1.219
   93ASN     CG 1434   5.020   4.114   1.015
   93ASN    OD1 1435   5.018   4.072   0.899
   93ASN    ND2 1436   4.932   4.202   1.053
   93ASN   HD21 1437   4.861   4.251   1.000
   93ASN   HD22 1438   4.905   4.200   1.150
   93ASN      C 1439   5.311   4.141   1.002
   93ASN      O 1440   5.282   4.234   0.925
   94THR      N 1441   5.399   4.042   0.976
   94THR      H 1442   5.394   3.961   1.036
   94THR     CA 1443   5.471   4.040   0.846
   94THR     HA 1444   5.523   4.134   0.828
   94THR     CB 1445   5.572   3.924   0.827
   94THR     HB 1446   5.530   3.824   0.838
   94THR    CG2 1447   5.652   3.924   0.696
   94THR   HG21 1448   5.695   3.823   0.689
   94THR   HG22 1449   5.579   3.932   0.615
   94THR   HG23 1450   5.713   4.012   0.678
   94THR    OG1 1451   5.657   3.946   0.936
   94THR    HG1 1452   5.666   3.862   0.982
   94THR      C 1453   5.371   4.029   0.731
   94THR      O 1454   5.272   3.951   0.749
   95LYS      N 1455   5.388   4.095   0.616
   95LYS      H 1456   5.471   4.151   0.607
   95LYS     CA 1457   5.304   4.079   0.498
   95LYS     HA 1458   5.201   4.085   0.532
   95LYS     CB 1459   5.324   4.202   0.406
   95LYS    HB2 1460   5.317   4.293   0.466
   95LYS    HB3 1461   5.424   4.199   0.364
   95LYS     CG 1462   5.211   4.211   0.300
   95LYS    HG2 1463   5.205   4.128   0.229
   95LYS    HG3 1464   5.115   4.223   0.350
   95LYS     CD 1465   5.236   4.337   0.214
   95LYS    HD2 1466   5.226   4.418   0.285
   95LYS    HD3 1467   5.336   4.329   0.170
   95LYS     CE 1468   5.130   4.348   0.111
   95LYS    HE2 1469   5.064   4.261   0.108
   95LYS    HE3 1470   5.074   4.436   0.141
   95LYS     NZ 1471   5.196   4.366  -0.018
   95LYS    HZ1 1472   5.273   4.430  -0.029
   95LYS    HZ2 1473   5.243   4.279  -0.040
   95LYS    HZ3 1474   5.123   4.387  -0.085
   95LYS      C 1475   5.342   3.942   0.437
   95LYS      O 1476   5.442   3.929   0.371
   96GLN      N 1477   5.255   3.845   0.468
   96GLN      H 1478   5.174   3.861   0.526
   96GLN     CA 1479   5.263   3.703   0.413
   96GLN     HA 1480   5.331   3.701   0.327
   96GLN     CB 1481   5.309   3.607   0.521
   96GLN    HB2 1482   5.233   3.602   0.599
   96GLN    HB3 1483   5.311   3.502   0.491
   96GLN     CG 1484   5.450   3.640   0.582
   96GLN    HG2 1485   5.461   3.744   0.614
   96GLN    HG3 1486   5.450   3.588   0.677
   96GLN     CD 1487   5.576   3.584   0.502
   96GLN    OE1 1488   5.571   3.560   0.384
   96GLN    NE2 1489   5.689   3.574   0.566
   96GLN   HE21 1490   5.762   3.527   0.515
   96GLN   HE22 1491   5.695   3.602   0.663
   96GLN      C 1492   5.123   3.659   0.357
   96GLN      O 1493   5.026   3.733   0.370
   97LEU      N 1494   5.121   3.537   0.298
   97LEU      H 1495   5.209   3.488   0.286
   97LEU     CA 1496   5.001   3.466   0.254
   97LEU     HA 1497   4.907   3.511   0.286
   97LEU     CB 1498   4.997   3.472   0.097
   97LEU    HB2 1499   5.098   3.440   0.070
   97LEU    HB3 1500   4.918   3.410   0.056
   97LEU     CG 1501   4.964   3.608   0.035
   97LEU     HG 1502   5.003   3.681   0.106
   97LEU    CD1 1503   5.022   3.620  -0.105
   97LEU   HD11 1504   4.966   3.539  -0.151
   97LEU   HD12 1505   5.000   3.713  -0.158
   97LEU   HD13 1506   5.128   3.601  -0.095
   97LEU    CD2 1507   4.816   3.647   0.018
   97LEU   HD21 1508   4.811   3.755   0.017
   97LEU   HD22 1509   4.764   3.603  -0.067
   97LEU   HD23 1510   4.768   3.603   0.106
   97LEU      C 1511   4.991   3.320   0.297
   97LEU      O 1512   5.084   3.259   0.349
   98SER      N 1513   4.878   3.255   0.269
   98SER      H 1514   4.794   3.301   0.238
   98SER     CA 1515   4.875   3.108   0.278
   98SER     HA 1516   4.926   3.077   0.369
   98SER     CB 1517   4.728   3.062   0.281
   98SER    HB2 1518   4.679   3.118   0.361
   98SER    HB3 1519   4.678   3.076   0.185
   98SER     OG 1520   4.737   2.927   0.321
   98SER     HG 1521   4.689   2.872   0.259
   98SER      C 1522   4.954   3.046   0.161
   98SER      O 1523   4.941   3.089   0.046
   99TYR      N 1524   5.032   2.940   0.195
   99TYR      H 1525   5.022   2.907   0.290
   99TYR     CA 1526   5.114   2.857   0.106
   99TYR     HA 1527   5.077   2.866   0.004
   99TYR     CB 1528   5.257   2.896   0.120
   99TYR    HB2 1529   5.295   2.843   0.207
   99TYR    HB3 1530   5.321   2.860   0.040
   99TYR     CG 1531   5.294   3.043   0.134
   99TYR    CD1 1532   5.351   3.085   0.257
   99TYR    HD1 1533   5.363   3.012   0.336
   99TYR    CE1 1534   5.395   3.218   0.272
   99TYR    HE1 1535   5.436   3.258   0.364
   99TYR     CZ 1536   5.369   3.312   0.169
   99TYR     OH 1537   5.386   3.445   0.189
   99TYR     HH 1538   5.457   3.453   0.254
   99TYR    CE2 1539   5.312   3.269   0.049
   99TYR    HE2 1540   5.284   3.342  -0.026
   99TYR    CD2 1541   5.279   3.136   0.026
   99TYR    HD2 1542   5.227   3.100  -0.062
   99TYR      C 1543   5.095   2.708   0.140
   99TYR      O 1544   5.068   2.663   0.250
  100ASP      N 1545   5.085   2.628   0.034
  100ASP      H 1546   5.092   2.672  -0.057
  100ASP     CA 1547   5.020   2.499   0.032
  100ASP     HA 1548   4.922   2.501   0.080
  100ASP     CB 1549   5.006   2.451  -0.116
  100ASP    HB2 1550   5.105   2.442  -0.161
  100ASP    HB3 1551   4.980   2.345  -0.124
  100ASP     CG 1552   4.917   2.536  -0.206
  100ASP    OD1 1553   4.936   2.534  -0.330
  100ASP    OD2 1554   4.823   2.606  -0.157
  100ASP      C 1555   5.102   2.386   0.105
  100ASP      O 1556   5.043   2.284   0.150
  101GLU      N 1557   5.232   2.405   0.121
  101GLU      H 1558   5.271   2.486   0.075
  101GLU     CA 1559   5.326   2.326   0.201
  101GLU     HA 1560   5.295   2.222   0.191
  101GLU     CB 1561   5.468   2.325   0.137
  101GLU    HB2 1562   5.523   2.236   0.169
  101GLU    HB3 1563   5.464   2.315   0.029
  101GLU     CG 1564   5.551   2.450   0.175
  101GLU    HG2 1565   5.519   2.532   0.110
  101GLU    HG3 1566   5.526   2.481   0.276
  101GLU     CD 1567   5.703   2.435   0.159
  101GLU    OE1 1568   5.759   2.333   0.106
  101GLU    OE2 1569   5.779   2.523   0.195
  101GLU      C 1570   5.315   2.365   0.349
  101GLU      O 1571   5.381   2.305   0.435
  102VAL      N 1572   5.236   2.465   0.392
  102VAL      H 1573   5.184   2.512   0.319
  102VAL     CA 1574   5.186   2.492   0.529
  102VAL     HA 1575   5.242   2.423   0.592
  102VAL     CB 1576   5.197   2.640   0.582
  102VAL     HB 1577   5.125   2.701   0.528
  102VAL    CG1 1578   5.173   2.651   0.730
  102VAL   HG11 1579   5.200   2.749   0.769
  102VAL   HG12 1580   5.067   2.634   0.746
  102VAL   HG13 1581   5.234   2.583   0.789
  102VAL    CG2 1582   5.339   2.680   0.558
  102VAL   HG21 1583   5.374   2.683   0.454
  102VAL   HG22 1584   5.350   2.784   0.589
  102VAL   HG23 1585   5.410   2.613   0.607
  102VAL      C 1586   5.046   2.439   0.548
  102VAL      O 1587   5.013   2.381   0.650
  103VAL      N 1588   4.961   2.458   0.446
  103VAL      H 1589   4.988   2.516   0.369
  103VAL     CA 1590   4.826   2.406   0.445
  103VAL     HA 1591   4.775   2.456   0.528
  103VAL     CB 1592   4.754   2.440   0.317
  103VAL     HB 1593   4.817   2.417   0.230
  103VAL    CG1 1594   4.617   2.372   0.306
  103VAL   HG11 1595   4.567   2.398   0.212
  103VAL   HG12 1596   4.607   2.263   0.306
  103VAL   HG13 1597   4.566   2.407   0.395
  103VAL    CG2 1598   4.725   2.593   0.312
  103VAL   HG21 1599   4.677   2.628   0.220
  103VAL   HG22 1600   4.675   2.637   0.398
  103VAL   HG23 1601   4.819   2.647   0.300
  103VAL      C 1602   4.820   2.256   0.481
  103VAL      O 1603   4.733   2.208   0.546
  104ASN      N 1604   4.923   2.183   0.433
  104ASN      H 1605   4.984   2.221   0.362
  104ASN     CA 1606   4.919   2.037   0.436
  104ASN     HA 1607   4.815   2.004   0.435
  104ASN     CB 1608   4.985   1.973   0.307
  104ASN    HB2 1609   4.978   1.865   0.319
  104ASN    HB3 1610   4.929   2.009   0.220
  104ASN     CG 1611   5.133   2.005   0.291
  104ASN    OD1 1612   5.180   2.094   0.355
  104ASN    ND2 1613   5.200   1.928   0.209
  104ASN   HD21 1614   5.290   1.964   0.180
  104ASN   HD22 1615   5.151   1.867   0.146
  104ASN      C 1616   4.973   1.970   0.564
  104ASN      O 1617   4.983   1.849   0.577
  105GLN      N 1618   5.018   2.048   0.661
  105GLN      H 1619   5.005   2.148   0.656
  105GLN     CA 1620   5.075   2.004   0.787
  105GLN     HA 1621   5.131   1.913   0.767
  105GLN     CB 1622   5.164   2.121   0.831
  105GLN    HB2 1623   5.114   2.216   0.821
  105GLN    HB3 1624   5.180   2.117   0.939
  105GLN     CG 1625   5.297   2.118   0.762
  105GLN    HG2 1626   5.333   2.016   0.777
  105GLN    HG3 1627   5.284   2.128   0.654
  105GLN     CD 1628   5.406   2.214   0.812
  105GLN    OE1 1629   5.436   2.214   0.929
  105GLN    NE2 1630   5.452   2.312   0.738
  105GLN   HE21 1631   5.501   2.386   0.786
  105GLN   HE22 1632   5.441   2.313   0.637
  105GLN      C 1633   4.971   1.965   0.892
  105GLN      O 1634   5.006   1.910   0.999
  106SER      N 1635   4.843   2.001   0.876
  106SER      H 1636   4.815   2.060   0.799
  106SER     CA 1637   4.734   1.979   0.968
  106SER     HA 1638   4.764   1.892   1.026
  106SER     CB 1639   4.717   2.100   1.062
  106SER    HB2 1640   4.800   2.096   1.133
  106SER    HB3 1641   4.718   2.188   0.997
  106SER     OG 1642   4.589   2.092   1.123
  106SER     HG 1643   4.585   2.012   1.176
  106SER      C 1644   4.607   1.952   0.883
  106SER      O 1645   4.584   2.007   0.773
  107SER      N 1646   4.510   1.884   0.944
  107SER      H 1647   4.526   1.866   1.042
  107SER     CA 1648   4.377   1.851   0.887
  107SER     HA 1649   4.403   1.799   0.795
  107SER     CB 1650   4.296   1.751   0.960
  107SER    HB2 1651   4.349   1.658   0.980
  107SER    HB3 1652   4.272   1.798   1.055
  107SER     OG 1653   4.178   1.723   0.895
  107SER     HG 1654   4.124   1.669   0.954
  107SER      C 1655   4.285   1.968   0.860
  107SER      O 1656   4.264   2.047   0.950
  108PRO      N 1657   4.231   1.990   0.739
  108PRO     CD 1658   4.259   1.912   0.617
  108PRO    HD2 1659   4.191   1.827   0.614
  108PRO    HD3 1660   4.364   1.883   0.619
  108PRO     CG 1661   4.234   2.013   0.500
  108PRO    HG2 1662   4.204   1.970   0.404
  108PRO    HG3 1663   4.328   2.064   0.478
  108PRO     CB 1664   4.128   2.109   0.561
  108PRO    HB2 1665   4.033   2.067   0.525
  108PRO    HB3 1666   4.147   2.209   0.521
  108PRO     CA 1667   4.149   2.115   0.711
  108PRO     HA 1668   4.214   2.200   0.732
  108PRO      C 1669   4.025   2.155   0.789
  108PRO      O 1670   3.966   2.253   0.747
  109SER      N 1671   3.989   2.081   0.897
  109SER      H 1672   4.065   2.019   0.921
  109SER     CA 1673   3.884   2.106   0.990
  109SER     HA 1674   3.827   2.187   0.945
  109SER     CB 1675   3.777   1.995   0.995
  109SER    HB2 1676   3.682   2.029   1.036
  109SER    HB3 1677   3.761   1.963   0.892
  109SER     OG 1678   3.829   1.882   1.062
  109SER     HG 1679   3.767   1.842   1.124
  109SER      C 1680   3.938   2.149   1.130
  109SER      O 1681   3.870   2.209   1.215
  110ASN      N 1682   4.067   2.130   1.157
  110ASN      H 1683   4.131   2.094   1.087
  110ASN     CA 1684   4.134   2.171   1.287
  110ASN     HA 1685   4.081   2.132   1.374
  110ASN     CB 1686   4.273   2.104   1.286
  110ASN    HB2 1687   4.323   2.112   1.190
  110ASN    HB3 1688   4.335   2.148   1.365
  110ASN     CG 1689   4.263   1.955   1.306
  110ASN    OD1 1690   4.157   1.903   1.297
  110ASN    ND2 1691   4.371   1.887   1.344
  110ASN   HD21 1692   4.365   1.786   1.346
  110ASN   HD22 1693   4.449   1.926   1.395
  110ASN      C 1694   4.136   2.323   1.310
  110ASN      O 1695   4.109   2.363   1.425
  111CYS      N 1696   4.185   2.392   1.204
  111CYS      H 1697   4.222   2.343   1.124
  111CYS     CA 1698   4.183   2.537   1.181
  111CYS     HA 1699   4.251   2.560   1.099
  111CYS     CB 1700   4.040   2.582   1.145
  111CYS    HB2 1701   3.967   2.582   1.227
  111CYS    HB3 1702   4.046   2.686   1.112
  111CYS     SG 1703   3.973   2.479   1.006
  111CYS     HG 1704   4.082   2.498   0.931
  111CYS      C 1705   4.233   2.606   1.305
  111CYS      O 1706   4.184   2.710   1.335
  112THR      N 1707   4.325   2.554   1.380
  112THR      H 1708   4.386   2.481   1.346
  112THR     CA 1709   4.377   2.614   1.507
  112THR     HA 1710   4.328   2.710   1.518
  112THR     CB 1711   4.345   2.522   1.625
  112THR     HB 1712   4.403   2.431   1.607
  112THR    CG2 1713   4.382   2.576   1.764
  112THR   HG21 1714   4.388   2.488   1.828
  112THR   HG22 1715   4.480   2.624   1.758
  112THR   HG23 1716   4.310   2.655   1.782
  112THR    OG1 1717   4.206   2.495   1.639
  112THR    HG1 1718   4.174   2.449   1.561
  112THR      C 1719   4.523   2.660   1.510
  112THR      O 1720   4.611   2.585   1.476
  113VAL      N 1721   4.549   2.783   1.548
  113VAL      H 1722   4.468   2.838   1.571
  113VAL     CA 1723   4.679   2.849   1.572
  113VAL     HA 1724   4.753   2.795   1.513
  113VAL     CB 1725   4.673   2.990   1.514
  113VAL     HB 1726   4.589   3.051   1.548
  113VAL    CG1 1727   4.804   3.065   1.547
  113VAL   HG11 1728   4.893   3.005   1.525
  113VAL   HG12 1729   4.810   3.155   1.486
  113VAL   HG13 1730   4.815   3.100   1.649
  113VAL    CG2 1731   4.657   2.974   1.357
  113VAL   HG21 1732   4.738   2.916   1.311
  113VAL   HG22 1733   4.563   2.925   1.332
  113VAL   HG23 1734   4.668   3.068   1.304
  113VAL      C 1735   4.709   2.841   1.721
  113VAL      O 1736   4.646   2.898   1.805
  114TYR      N 1737   4.826   2.788   1.747
  114TYR      H 1738   4.881   2.755   1.669
  114TYR     CA 1739   4.891   2.797   1.887
  114TYR     HA 1740   4.818   2.818   1.965
  114TYR     CB 1741   4.954   2.661   1.906
  114TYR    HB2 1742   4.882   2.594   1.954
  114TYR    HB3 1743   4.978   2.611   1.812
  114TYR     CG 1744   5.086   2.667   1.995
  114TYR    CD1 1745   5.212   2.702   1.940
  114TYR    HD1 1746   5.218   2.727   1.835
  114TYR    CE1 1747   5.327   2.712   2.025
  114TYR    HE1 1748   5.421   2.743   1.983
  114TYR     CZ 1749   5.316   2.678   2.161
  114TYR     OH 1750   5.429   2.680   2.236
  114TYR     HH 1751   5.409   2.677   2.329
  114TYR    CE2 1752   5.191   2.636   2.218
  114TYR    HE2 1753   5.178   2.614   2.323
  114TYR    CD2 1754   5.081   2.639   2.130
  114TYR    HD2 1755   4.984   2.615   2.170
  114TYR      C 1756   4.986   2.910   1.887
  114TYR      O 1757   5.036   2.948   1.779
  115CYS      N 1758   5.017   2.973   2.002
  115CYS      H 1759   4.967   2.934   2.081
  115CYS     CA 1760   5.092   3.100   2.006
  115CYS     HA 1761   5.181   3.090   1.943
  115CYS     CB 1762   4.998   3.209   1.959
  115CYS    HB2 1763   4.983   3.205   1.851
  115CYS    HB3 1764   4.904   3.218   2.011
  115CYS     SG 1765   5.078   3.368   1.984
  115CYS     HG 1766   5.019   3.422   2.091
  115CYS      C 1767   5.139   3.121   2.148
  115CYS      O 1768   5.058   3.152   2.235
  116GLY      N 1769   5.266   3.098   2.174
  116GLY      H 1770   5.326   3.071   2.097
  116GLY     CA 1771   5.325   3.120   2.305
  116GLY    HA2 1772   5.260   3.192   2.355
  116GLY    HA3 1773   5.330   3.026   2.360
  116GLY      C 1774   5.464   3.178   2.300
  116GLY      O 1775   5.509   3.209   2.193
  117GLY      N 1776   5.534   3.196   2.419
  117GLY      H 1777   5.522   3.124   2.488
  117GLY     CA 1778   5.653   3.277   2.426
  117GLY    HA2 1779   5.711   3.229   2.505
  117GLY    HA3 1780   5.706   3.267   2.331
  117GLY      C 1781   5.621   3.431   2.452
  117GLY      O 1782   5.716   3.506   2.445
  118VAL      N 1783   5.491   3.462   2.479
  118VAL      H 1784   5.422   3.390   2.467
  118VAL     CA 1785   5.449   3.596   2.519
  118VAL     HA 1786   5.508   3.669   2.463
  118VAL     CB 1787   5.302   3.627   2.483
  118VAL     HB 1788   5.236   3.544   2.510
  118VAL    CG1 1789   5.250   3.759   2.539
  118VAL   HG11 1790   5.149   3.788   2.509
  118VAL   HG12 1791   5.234   3.752   2.647
  118VAL   HG13 1792   5.325   3.837   2.529
  118VAL    CG2 1793   5.298   3.641   2.331
  118VAL   HG21 1794   5.306   3.541   2.289
  118VAL   HG22 1795   5.195   3.671   2.311
  118VAL   HG23 1796   5.380   3.695   2.284
  118VAL      C 1797   5.472   3.604   2.673
  118VAL      O 1798   5.392   3.554   2.751
  119THR      N 1799   5.577   3.677   2.717
  119THR      H 1800   5.625   3.730   2.645
  119THR     CA 1801   5.628   3.697   2.851
  119THR     HA 1802   5.628   3.600   2.900
  119THR     CB 1803   5.775   3.766   2.850
  119THR     HB 1804   5.814   3.759   2.951
  119THR    CG2 1805   5.870   3.691   2.755
  119THR   HG21 1806   5.839   3.705   2.652
  119THR   HG22 1807   5.973   3.724   2.769
  119THR   HG23 1808   5.855   3.586   2.781
  119THR    OG1 1809   5.784   3.901   2.806
  119THR    HG1 1810   5.747   3.906   2.718
  119THR      C 1811   5.536   3.771   2.943
  119THR      O 1812   5.542   3.751   3.066
  120SER      N 1813   5.445   3.851   2.886
  120SER      H 1814   5.410   3.829   2.794
  120SER     CA 1815   5.363   3.942   2.969
  120SER     HA 1816   5.331   3.889   3.059
  120SER     CB 1817   5.457   4.059   3.010
  120SER    HB2 1818   5.558   4.022   3.025
  120SER    HB3 1819   5.461   4.147   2.947
  120SER     OG 1820   5.414   4.096   3.142
  120SER     HG 1821   5.461   4.038   3.202
  120SER      C 1822   5.239   4.002   2.897
  120SER      O 1823   5.245   4.014   2.775
  121GLY      N 1824   5.130   4.040   2.963
  121GLY      H 1825   5.130   4.026   3.063
  121GLY     CA 1826   5.007   4.105   2.915
  121GLY    HA2 1827   4.949   4.144   2.999
  121GLY    HA3 1828   5.042   4.177   2.841
  121GLY      C 1829   4.917   4.024   2.838
  121GLY      O 1830   4.822   4.077   2.784
  122LEU      N 1831   4.933   3.896   2.823
  122LEU      H 1832   5.004   3.848   2.878
  122LEU     CA 1833   4.846   3.809   2.747
  122LEU     HA 1834   4.849   3.845   2.644
  122LEU     CB 1835   4.900   3.666   2.750
  122LEU    HB2 1836   5.007   3.655   2.730
  122LEU    HB3 1837   4.891   3.623   2.850
  122LEU     CG 1838   4.845   3.562   2.651
  122LEU     HG 1839   4.737   3.571   2.666
  122LEU    CD1 1840   4.884   3.596   2.511
  122LEU   HD11 1841   4.989   3.625   2.508
  122LEU   HD12 1842   4.857   3.511   2.448
  122LEU   HD13 1843   4.835   3.685   2.470
  122LEU    CD2 1844   4.900   3.427   2.683
  122LEU   HD21 1845   4.890   3.365   2.594
  122LEU   HD22 1846   5.008   3.432   2.700
  122LEU   HD23 1847   4.854   3.388   2.773
  122LEU      C 1848   4.706   3.797   2.794
  122LEU      O 1849   4.672   3.758   2.913
  123THR      N 1850   4.616   3.819   2.701
  123THR      H 1851   4.652   3.827   2.608
  123THR     CA 1852   4.467   3.824   2.716
  123THR     HA 1853   4.434   3.759   2.797
  123THR     CB 1854   4.412   3.963   2.735
  123THR     HB 1855   4.304   3.972   2.737
  123THR    CG2 1856   4.468   4.028   2.858
  123THR   HG21 1857   4.453   3.957   2.940
  123THR   HG22 1858   4.573   4.050   2.841
  123THR   HG23 1859   4.403   4.111   2.888
  123THR    OG1 1860   4.453   4.034   2.626
  123THR    HG1 1861   4.421   4.124   2.640
  123THR      C 1862   4.401   3.778   2.583
  123THR      O 1863   4.451   3.782   2.473
  124GLU      N 1864   4.278   3.727   2.588
  124GLU      H 1865   4.235   3.730   2.680
  124GLU     CA 1866   4.193   3.686   2.469
  124GLU     HA 1867   4.248   3.610   2.413
  124GLU     CB 1868   4.061   3.633   2.520
  124GLU    HB2 1869   4.083   3.561   2.599
  124GLU    HB3 1870   4.011   3.720   2.562
  124GLU     CG 1871   3.977   3.557   2.417
  124GLU    HG2 1872   3.975   3.612   2.323
  124GLU    HG3 1873   4.037   3.468   2.400
  124GLU     CD 1874   3.830   3.538   2.469
  124GLU    OE1 1875   3.810   3.470   2.573
  124GLU    OE2 1876   3.734   3.597   2.414
  124GLU      C 1877   4.167   3.809   2.380
  124GLU      O 1878   4.162   3.781   2.261
  125GLN      N 1879   4.146   3.932   2.431
  125GLN      H 1880   4.164   3.957   2.527
  125GLN     CA 1881   4.120   4.047   2.344
  125GLN     HA 1882   4.053   4.015   2.264
  125GLN     CB 1883   4.058   4.164   2.423
  125GLN    HB2 1884   4.036   4.240   2.347
  125GLN    HB3 1885   3.972   4.117   2.470
  125GLN     CG 1886   4.137   4.230   2.540
  125GLN    HG2 1887   4.067   4.308   2.569
  125GLN    HG3 1888   4.151   4.160   2.623
  125GLN     CD 1889   4.266   4.303   2.504
  125GLN    OE1 1890   4.363   4.282   2.575
  125GLN    NE2 1891   4.275   4.378   2.397
  125GLN   HE21 1892   4.363   4.422   2.373
  125GLN   HE22 1893   4.212   4.366   2.319
  125GLN      C 1894   4.248   4.092   2.262
  125GLN      O 1895   4.239   4.142   2.149
  126LEU      N 1896   4.363   4.064   2.313
  126LEU      H 1897   4.365   4.039   2.411
  126LEU     CA 1898   4.488   4.079   2.241
  126LEU     HA 1899   4.481   4.172   2.184
  126LEU     CB 1900   4.594   4.099   2.347
  126LEU    HB2 1901   4.563   4.182   2.410
  126LEU    HB3 1902   4.594   4.011   2.411
  126LEU     CG 1903   4.740   4.113   2.293
  126LEU     HG 1904   4.779   4.022   2.249
  126LEU    CD1 1905   4.758   4.231   2.201
  126LEU   HD11 1906   4.680   4.232   2.125
  126LEU   HD12 1907   4.747   4.318   2.266
  126LEU   HD13 1908   4.853   4.222   2.148
  126LEU    CD2 1909   4.842   4.120   2.409
  126LEU   HD21 1910   4.836   4.215   2.461
  126LEU   HD22 1911   4.824   4.041   2.481
  126LEU   HD23 1912   4.940   4.113   2.362
  126LEU      C 1913   4.527   3.966   2.139
  126LEU      O 1914   4.578   3.988   2.033
  127MET      N 1915   4.499   3.841   2.174
  127MET      H 1916   4.451   3.826   2.262
  127MET     CA 1917   4.513   3.729   2.087
  127MET     HA 1918   4.613   3.738   2.045
  127MET     CB 1919   4.481   3.595   2.157
  127MET    HB2 1920   4.397   3.607   2.225
  127MET    HB3 1921   4.461   3.515   2.085
  127MET     CG 1922   4.598   3.548   2.250
  127MET    HG2 1923   4.610   3.629   2.323
  127MET    HG3 1924   4.569   3.460   2.308
  127MET     SD 1925   4.741   3.498   2.156
  127MET     CE 1926   4.851   3.643   2.166
  127MET    HE1 1927   4.832   3.706   2.252
  127MET    HE2 1928   4.954   3.607   2.166
  127MET    HE3 1929   4.826   3.701   2.077
  127MET      C 1930   4.413   3.749   1.969
  127MET      O 1931   4.460   3.752   1.858
  128ARG      N 1932   4.294   3.805   1.994
  128ARG      H 1933   4.258   3.804   2.088
  128ARG     CA 1934   4.204   3.852   1.890
  128ARG     HA 1935   4.194   3.766   1.824
  128ARG     CB 1936   4.062   3.897   1.942
  128ARG    HB2 1937   4.042   3.854   2.041
  128ARG    HB3 1938   4.063   4.004   1.962
  128ARG     CG 1939   3.951   3.876   1.836
  128ARG    HG2 1940   3.951   3.947   1.753
  128ARG    HG3 1941   3.972   3.779   1.790
  128ARG     CD 1942   3.808   3.866   1.893
  128ARG    HD2 1943   3.793   3.954   1.956
  128ARG    HD3 1944   3.743   3.890   1.809
  128ARG     NE 1945   3.765   3.733   1.945
  128ARG     HE 1946   3.720   3.672   1.879
  128ARG     CZ 1947   3.755   3.690   2.069
  128ARG    NH1 1948   3.817   3.749   2.175
  128ARG   HH11 1949   3.846   3.845   2.165
  128ARG   HH12 1950   3.797   3.716   2.268
  128ARG    NH2 1951   3.701   3.579   2.103
  128ARG   HH21 1952   3.654   3.518   2.038
  128ARG   HH22 1953   3.710   3.552   2.200
  128ARG      C 1954   4.260   3.962   1.800
  128ARG      O 1955   4.250   3.952   1.676
  129GLN      N 1956   4.314   4.070   1.867
  129GLN      H 1957   4.308   4.073   1.968
  129GLN     CA 1958   4.377   4.187   1.798
  129GLN     HA 1959   4.291   4.239   1.756
  129GLN     CB 1960   4.430   4.286   1.895
  129GLN    HB2 1961   4.351   4.323   1.961
  129GLN    HB3 1962   4.504   4.244   1.963
  129GLN     CG 1963   4.509   4.404   1.828
  129GLN    HG2 1964   4.602   4.363   1.788
  129GLN    HG3 1965   4.443   4.441   1.750
  129GLN     CD 1966   4.546   4.522   1.915
  129GLN    OE1 1967   4.615   4.509   2.013
  129GLN    NE2 1968   4.518   4.636   1.858
  129GLN   HE21 1969   4.548   4.728   1.886
  129GLN   HE22 1970   4.474   4.629   1.767
  129GLN      C 1971   4.485   4.136   1.694
  129GLN      O 1972   4.479   4.162   1.576
  130THR      N 1973   4.575   4.046   1.744
  130THR      H 1974   4.562   4.014   1.839
  130THR     CA 1975   4.671   3.981   1.663
  130THR     HA 1976   4.728   4.060   1.615
  130THR     CB 1977   4.757   3.882   1.754
  130THR     HB 1978   4.691   3.800   1.782
  130THR    CG2 1979   4.883   3.821   1.695
  130THR   HG21 1980   4.919   3.739   1.758
  130THR   HG22 1981   4.874   3.788   1.592
  130THR   HG23 1982   4.963   3.895   1.699
  130THR    OG1 1983   4.804   3.942   1.879
  130THR    HG1 1984   4.724   3.954   1.931
  130THR      C 1985   4.625   3.891   1.552
  130THR      O 1986   4.688   3.896   1.448
  131PHE      N 1987   4.520   3.812   1.573
  131PHE      H 1988   4.478   3.814   1.665
  131PHE     CA 1989   4.476   3.702   1.485
  131PHE     HA 1990   4.557   3.690   1.412
  131PHE     CB 1991   4.482   3.573   1.575
  131PHE    HB2 1992   4.424   3.594   1.664
  131PHE    HB3 1993   4.432   3.488   1.528
  131PHE     CG 1994   4.623   3.537   1.607
  131PHE    CD1 1995   4.712   3.501   1.506
  131PHE    HD1 1996   4.674   3.507   1.405
  131PHE    CE1 1997   4.840   3.443   1.531
  131PHE    HE1 1998   4.900   3.398   1.452
  131PHE     CZ 1999   4.880   3.432   1.669
  131PHE     HZ 2000   4.981   3.402   1.693
  131PHE    CE2 2001   4.789   3.475   1.773
  131PHE    HE2 2002   4.818   3.468   1.876
  131PHE    CD2 2003   4.659   3.518   1.742
  131PHE    HD2 2004   4.584   3.546   1.814
  131PHE      C 2005   4.355   3.728   1.389
  131PHE      O 2006   4.337   3.673   1.280
  132SER      N 2007   4.270   3.824   1.427
  132SER      H 2008   4.293   3.881   1.507
  132SER     CA 2009   4.150   3.857   1.346
  132SER     HA 2010   4.101   3.760   1.341
  132SER     CB 2011   4.054   3.942   1.428
  132SER    HB2 2012   3.957   3.952   1.380
  132SER    HB3 2013   4.026   3.902   1.525
  132SER     OG 2014   4.117   4.062   1.456
  132SER     HG 2015   4.180   4.038   1.525
  132SER      C 2016   4.174   3.906   1.202
  132SER      O 2017   4.086   3.891   1.118
  133PRO      N 2018   4.295   3.961   1.173
  133PRO     CD 2019   4.408   4.008   1.255
  133PRO    HD2 2020   4.474   3.927   1.285
  133PRO    HD3 2021   4.370   4.065   1.340
  133PRO     CG 2022   4.494   4.106   1.181
  133PRO    HG2 2023   4.598   4.074   1.188
  133PRO    HG3 2024   4.494   4.206   1.223
  133PRO     CB 2025   4.437   4.115   1.037
  133PRO    HB2 2026   4.508   4.090   0.959
  133PRO    HB3 2027   4.410   4.219   1.015
  133PRO     CA 2028   4.319   4.014   1.037
  133PRO     HA 2029   4.230   4.073   1.018
  133PRO      C 2030   4.338   3.917   0.926
  133PRO      O 2031   4.320   3.952   0.811
  134PHE      N 2032   4.370   3.788   0.955
  134PHE      H 2033   4.378   3.759   1.052
  134PHE     CA 2034   4.392   3.680   0.858
  134PHE     HA 2035   4.436   3.722   0.767
  134PHE     CB 2036   4.492   3.582   0.924
  134PHE    HB2 2037   4.435   3.540   1.007
  134PHE    HB3 2038   4.518   3.514   0.843
  134PHE     CG 2039   4.618   3.658   0.975
  134PHE    CD1 2040   4.699   3.732   0.886
  134PHE    HD1 2041   4.667   3.741   0.783
  134PHE    CE1 2042   4.810   3.801   0.931
  134PHE    HE1 2043   4.872   3.846   0.855
  134PHE     CZ 2044   4.844   3.803   1.067
  134PHE     HZ 2045   4.931   3.854   1.106
  134PHE    CE2 2046   4.758   3.738   1.157
  134PHE    HE2 2047   4.777   3.743   1.263
  134PHE    CD2 2048   4.646   3.668   1.117
  134PHE    HD2 2049   4.585   3.613   1.188
  134PHE      C 2050   4.256   3.612   0.812
  134PHE      O 2051   4.249   3.531   0.718
  135GLY      N 2052   4.140   3.646   0.864
  135GLY      H 2053   4.137   3.705   0.946
  135GLY     CA 2054   4.014   3.569   0.853
  135GLY    HA2 2055   3.950   3.625   0.785
  135GLY    HA3 2056   4.041   3.473   0.809
  135GLY      C 2057   3.926   3.556   0.977
  135GLY      O 2058   3.967   3.596   1.085
  136GLN      N 2059   3.800   3.504   0.967
  136GLN      H 2060   3.766   3.495   0.872
  136GLN     CA 2061   3.704   3.489   1.076
  136GLN     HA 2062   3.701   3.583   1.132
  136GLN     CB 2063   3.568   3.472   1.004
  136GLN    HB2 2064   3.557   3.555   0.935
  136GLN    HB3 2065   3.575   3.374   0.956
  136GLN     CG 2066   3.451   3.476   1.103
  136GLN    HG2 2067   3.466   3.398   1.177
  136GLN    HG3 2068   3.457   3.577   1.143
  136GLN     CD 2069   3.314   3.480   1.042
  136GLN    OE1 2070   3.295   3.526   0.935
  136GLN    NE2 2071   3.219   3.433   1.106
  136GLN   HE21 2072   3.133   3.425   1.052
  136GLN   HE22 2073   3.231   3.383   1.192
  136GLN      C 2074   3.750   3.385   1.170
  136GLN      O 2075   3.803   3.281   1.122
  137ILE      N 2076   3.748   3.420   1.302
  137ILE      H 2077   3.712   3.514   1.309
  137ILE     CA 2078   3.768   3.341   1.424
  137ILE     HA 2079   3.838   3.261   1.399
  137ILE     CB 2080   3.836   3.426   1.536
  137ILE     HB 2081   3.784   3.522   1.532
  137ILE    CG2 2082   3.835   3.367   1.671
  137ILE   HG21 2083   3.875   3.438   1.744
  137ILE   HG22 2084   3.731   3.354   1.700
  137ILE   HG23 2085   3.893   3.274   1.672
  137ILE    CG1 2086   3.980   3.460   1.481
  137ILE   HG12 2087   4.036   3.366   1.479
  137ILE   HG13 2088   3.975   3.491   1.377
  137ILE    CD1 2089   4.057   3.563   1.574
  137ILE   HD11 2090   4.159   3.574   1.535
  137ILE   HD12 2091   4.007   3.660   1.567
  137ILE   HD13 2092   4.069   3.528   1.676
  137ILE      C 2093   3.638   3.269   1.460
  137ILE      O 2094   3.533   3.327   1.446
  138MET      N 2095   3.652   3.160   1.542
  138MET      H 2096   3.747   3.126   1.549
  138MET     CA 2097   3.540   3.108   1.626
  138MET     HA 2098   3.455   3.173   1.609
  138MET     CB 2099   3.485   2.975   1.566
  138MET    HB2 2100   3.391   2.955   1.618
  138MET    HB3 2101   3.454   2.998   1.464
  138MET     CG 2102   3.583   2.854   1.570
  138MET    HG2 2103   3.667   2.874   1.503
  138MET    HG3 2104   3.622   2.840   1.671
  138MET     SD 2105   3.526   2.686   1.504
  138MET     CE 2106   3.488   2.744   1.341
  138MET    HE1 2107   3.425   2.833   1.346
  138MET    HE2 2108   3.578   2.782   1.294
  138MET    HE3 2109   3.437   2.679   1.270
  138MET      C 2110   3.573   3.094   1.771
  138MET      O 2111   3.486   3.125   1.852
  139GLU      N 2112   3.692   3.060   1.812
  139GLU      H 2113   3.767   3.052   1.746
  139GLU     CA 2114   3.722   3.025   1.946
  139GLU     HA 2115   3.664   3.083   2.018
  139GLU     CB 2116   3.703   2.873   1.976
  139GLU    HB2 2117   3.750   2.822   1.892
  139GLU    HB3 2118   3.749   2.854   2.074
  139GLU     CG 2119   3.552   2.830   1.990
  139GLU    HG2 2120   3.509   2.883   2.075
  139GLU    HG3 2121   3.496   2.857   1.900
  139GLU     CD 2122   3.544   2.676   2.008
  139GLU    OE1 2123   3.643   2.619   2.052
  139GLU    OE2 2124   3.442   2.611   1.980
  139GLU      C 2125   3.868   3.060   1.978
  139GLU      O 2126   3.955   3.068   1.894
  140ILE      N 2127   3.891   3.100   2.104
  140ILE      H 2128   3.814   3.087   2.168
  140ILE     CA 2129   4.022   3.153   2.155
  140ILE     HA 2130   4.104   3.108   2.101
  140ILE     CB 2131   4.037   3.304   2.135
  140ILE     HB 2132   3.965   3.348   2.204
  140ILE    CG2 2133   4.172   3.339   2.193
  140ILE   HG21 2134   4.184   3.315   2.298
  140ILE   HG22 2135   4.256   3.293   2.141
  140ILE   HG23 2136   4.183   3.448   2.189
  140ILE    CG1 2137   4.005   3.368   2.001
  140ILE   HG12 2138   4.062   3.330   1.915
  140ILE   HG13 2139   3.903   3.348   1.969
  140ILE    CD1 2140   4.027   3.519   1.999
  140ILE   HD11 2141   3.991   3.561   2.093
  140ILE   HD12 2142   4.133   3.542   1.990
  140ILE   HD13 2143   3.972   3.557   1.912
  140ILE      C 2144   4.031   3.101   2.298
  140ILE      O 2145   3.927   3.099   2.367
  141ARG      N 2146   4.153   3.061   2.335
  141ARG      H 2147   4.230   3.073   2.270
  141ARG     CA 2148   4.190   3.033   2.477
  141ARG     HA 2149   4.121   3.078   2.547
  141ARG     CB 2150   4.190   2.880   2.501
  141ARG    HB2 2151   4.098   2.838   2.459
  141ARG    HB3 2152   4.280   2.847   2.450
  141ARG     CG 2153   4.181   2.848   2.652
  141ARG    HG2 2154   4.260   2.885   2.717
  141ARG    HG3 2155   4.092   2.899   2.689
  141ARG     CD 2156   4.152   2.702   2.678
  141ARG    HD2 2157   4.055   2.683   2.633
  141ARG    HD3 2158   4.215   2.644   2.611
  141ARG     NE 2159   4.151   2.668   2.824
  141ARG     HE 2160   4.174   2.739   2.892
  141ARG     CZ 2161   4.121   2.553   2.877
  141ARG    NH1 2162   4.066   2.455   2.812
  141ARG   HH11 2163   4.016   2.477   2.727
  141ARG   HH12 2164   4.029   2.374   2.860
  141ARG    NH2 2165   4.145   2.536   3.007
  141ARG   HH21 2166   4.197   2.612   3.048
  141ARG   HH22 2167   4.179   2.449   3.044
  141ARG      C 2168   4.326   3.089   2.512
  141ARG      O 2169   4.410   3.085   2.418
  142VAL      N 2170   4.349   3.126   2.638
  142VAL      H 2171   4.263   3.145   2.688
  142VAL     CA 2172   4.477   3.185   2.689
  142VAL     HA 2173   4.560   3.170   2.621
  142VAL     CB 2174   4.468   3.332   2.727
  142VAL     HB 2175   4.555   3.361   2.786
  142VAL    CG1 2176   4.495   3.420   2.601
  142VAL   HG11 2177   4.411   3.408   2.533
  142VAL   HG12 2178   4.512   3.525   2.623
  142VAL   HG13 2179   4.582   3.383   2.546
  142VAL    CG2 2180   4.346   3.388   2.800
  142VAL   HG21 2181   4.371   3.474   2.862
  142VAL   HG22 2182   4.272   3.419   2.726
  142VAL   HG23 2183   4.293   3.308   2.852
  142VAL      C 2184   4.516   3.115   2.822
  142VAL      O 2185   4.431   3.084   2.905
  143PHE      N 2186   4.648   3.110   2.852
  143PHE      H 2187   4.716   3.121   2.778
  143PHE     CA 2188   4.700   3.075   2.986
  143PHE     HA 2189   4.619   3.055   3.056
  143PHE     CB 2190   4.764   2.938   2.965
  143PHE    HB2 2191   4.835   2.939   2.882
  143PHE    HB3 2192   4.819   2.899   3.050
  143PHE     CG 2193   4.662   2.827   2.938
  143PHE    CD1 2194   4.587   2.772   3.046
  143PHE    HD1 2195   4.596   2.795   3.151
  143PHE    CE1 2196   4.492   2.665   3.017
  143PHE    HE1 2197   4.433   2.621   3.097
  143PHE     CZ 2198   4.479   2.621   2.882
  143PHE     HZ 2199   4.409   2.544   2.853
  143PHE    CE2 2200   4.546   2.688   2.779
  143PHE    HE2 2201   4.535   2.644   2.681
  143PHE    CD2 2202   4.641   2.787   2.801
  143PHE    HD2 2203   4.691   2.836   2.718
  143PHE      C 2204   4.793   3.188   3.025
  143PHE      O 2205   4.908   3.179   2.990
  144PRO      N 2206   4.744   3.296   3.093
  144PRO     CD 2207   4.601   3.327   3.131
  144PRO    HD2 2208   4.581   3.303   3.236
  144PRO    HD3 2209   4.533   3.287   3.056
  144PRO     CG 2210   4.593   3.475   3.127
  144PRO    HG2 2211   4.510   3.518   3.183
  144PRO    HG3 2212   4.584   3.507   3.023
  144PRO     CB 2213   4.731   3.515   3.188
  144PRO    HB2 2214   4.738   3.496   3.295
  144PRO    HB3 2215   4.735   3.622   3.166
  144PRO     CA 2216   4.820   3.421   3.112
  144PRO     HA 2217   4.838   3.466   3.014
  144PRO      C 2218   4.956   3.397   3.182
  144PRO      O 2219   5.057   3.432   3.130
  145ASP      N 2220   4.961   3.331   3.296
  145ASP      H 2221   4.876   3.284   3.323
  145ASP     CA 2222   5.077   3.308   3.381
  145ASP     HA 2223   5.130   3.402   3.397
  145ASP     CB 2224   5.031   3.245   3.517
  145ASP    HB2 2225   5.115   3.234   3.585
  145ASP    HB3 2226   4.956   3.307   3.566
  145ASP     CG 2227   4.954   3.115   3.509
  145ASP    OD1 2228   4.848   3.107   3.443
  145ASP    OD2 2229   5.007   3.020   3.574
  145ASP      C 2230   5.176   3.213   3.307
  145ASP      O 2231   5.296   3.209   3.324
  146LYS      N 2232   5.120   3.131   3.218
  146LYS      H 2233   5.019   3.122   3.217
  146LYS     CA 2234   5.197   3.040   3.136
  146LYS     HA 2235   5.288   3.009   3.187
  146LYS     CB 2236   5.109   2.919   3.101
  146LYS    HB2 2237   5.026   2.949   3.038
  146LYS    HB3 2238   5.170   2.844   3.053
  146LYS     CG 2239   5.043   2.846   3.222
  146LYS    HG2 2240   4.978   2.917   3.273
  146LYS    HG3 2241   4.985   2.763   3.182
  146LYS     CD 2242   5.142   2.791   3.319
  146LYS    HD2 2243   5.216   2.733   3.263
  146LYS    HD3 2244   5.192   2.870   3.375
  146LYS     CE 2245   5.077   2.685   3.409
  146LYS    HE2 2246   5.031   2.606   3.351
  146LYS    HE3 2247   5.159   2.640   3.466
  146LYS     NZ 2248   4.979   2.738   3.501
  146LYS    HZ1 2249   5.020   2.815   3.553
  146LYS    HZ2 2250   4.890   2.758   3.456
  146LYS    HZ3 2251   4.948   2.674   3.574
  146LYS      C 2252   5.241   3.101   3.003
  146LYS      O 2253   5.329   3.043   2.941
  147GLY      N 2254   5.188   3.212   2.958
  147GLY      H 2255   5.105   3.242   3.007
  147GLY     CA 2256   5.222   3.289   2.836
  147GLY    HA2 2257   5.161   3.379   2.839
  147GLY    HA3 2258   5.326   3.323   2.836
  147GLY      C 2259   5.203   3.230   2.700
  147GLY      O 2260   5.298   3.225   2.624
  148TYR      N 2261   5.085   3.167   2.679
  148TYR      H 2262   5.019   3.167   2.756
  148TYR     CA 2263   5.042   3.103   2.558
  148TYR     HA 2264   5.076   3.167   2.476
  148TYR     CB 2265   5.121   2.970   2.540
  148TYR    HB2 2266   5.125   2.954   2.432
  148TYR    HB3 2267   5.226   2.978   2.566
  148TYR     CG 2268   5.049   2.854   2.613
  148TYR    CD1 2269   5.080   2.824   2.744
  148TYR    HD1 2270   5.145   2.889   2.801
  148TYR    CE1 2271   5.024   2.714   2.809
  148TYR    HE1 2272   5.040   2.692   2.914
  148TYR     CZ 2273   4.942   2.627   2.730
  148TYR     OH 2274   4.883   2.527   2.795
  148TYR     HH 2275   4.879   2.543   2.890
  148TYR    CE2 2276   4.921   2.653   2.599
  148TYR    HE2 2277   4.851   2.590   2.546
  148TYR    CD2 2278   4.971   2.769   2.536
  148TYR    HD2 2279   4.955   2.799   2.434
  148TYR      C 2280   4.895   3.095   2.532
  148TYR      O 2281   4.815   3.117   2.623
  149SER      N 2282   4.853   3.068   2.408
  149SER      H 2283   4.910   3.060   2.325
  149SER     CA 2284   4.712   3.071   2.354
  149SER     HA 2285   4.640   3.057   2.434
  149SER     CB 2286   4.697   3.219   2.295
  149SER    HB2 2287   4.707   3.300   2.368
  149SER    HB3 2288   4.780   3.237   2.227
  149SER     OG 2289   4.582   3.217   2.218
  149SER     HG 2290   4.507   3.177   2.264
  149SER      C 2291   4.683   2.958   2.249
  149SER      O 2292   4.777   2.925   2.181
  150PHE      N 2293   4.554   2.927   2.225
  150PHE      H 2294   4.481   2.962   2.286
  150PHE     CA 2295   4.502   2.880   2.105
  150PHE     HA 2296   4.581   2.876   2.031
  150PHE     CB 2297   4.445   2.739   2.125
  150PHE    HB2 2298   4.353   2.754   2.181
  150PHE    HB3 2299   4.427   2.687   2.031
  150PHE     CG 2300   4.539   2.641   2.191
  150PHE    CD1 2301   4.533   2.626   2.330
  150PHE    HD1 2302   4.469   2.688   2.391
  150PHE    CE1 2303   4.626   2.533   2.385
  150PHE    HE1 2304   4.621   2.510   2.490
  150PHE     CZ 2305   4.713   2.454   2.303
  150PHE     HZ 2306   4.774   2.380   2.353
  150PHE    CE2 2307   4.708   2.469   2.166
  150PHE    HE2 2308   4.776   2.406   2.111
  150PHE    CD2 2309   4.627   2.567   2.109
  150PHE    HD2 2310   4.627   2.582   2.002
  150PHE      C 2311   4.405   2.983   2.043
  150PHE      O 2312   4.337   3.042   2.123
  151VAL      N 2313   4.407   3.007   1.912
  151VAL      H 2314   4.470   2.952   1.856
  151VAL     CA 2315   4.291   3.067   1.845
  151VAL     HA 2316   4.207   3.089   1.911
  151VAL     CB 2317   4.333   3.205   1.782
  151VAL     HB 2318   4.424   3.186   1.725
  151VAL    CG1 2319   4.227   3.256   1.681
  151VAL   HG11 2320   4.214   3.190   1.595
  151VAL   HG12 2321   4.129   3.274   1.726
  151VAL   HG13 2322   4.267   3.351   1.646
  151VAL    CG2 2323   4.375   3.310   1.889
  151VAL   HG21 2324   4.289   3.351   1.942
  151VAL   HG22 2325   4.450   3.284   1.964
  151VAL   HG23 2326   4.411   3.395   1.831
  151VAL      C 2327   4.251   2.978   1.727
  151VAL      O 2328   4.342   2.927   1.654
  152ARG      N 2329   4.120   2.966   1.702
  152ARG      H 2330   4.052   3.014   1.760
  152ARG     CA 2331   4.064   2.879   1.596
  152ARG     HA 2332   4.142   2.834   1.534
  152ARG     CB 2333   3.996   2.757   1.663
  152ARG    HB2 2334   4.073   2.704   1.719
  152ARG    HB3 2335   3.910   2.791   1.721
  152ARG     CG 2336   3.933   2.664   1.565
  152ARG    HG2 2337   3.866   2.723   1.503
  152ARG    HG3 2338   3.998   2.614   1.493
  152ARG     CD 2339   3.850   2.560   1.641
  152ARG    HD2 2340   3.922   2.504   1.701
  152ARG    HD3 2341   3.786   2.616   1.709
  152ARG     NE 2342   3.775   2.469   1.552
  152ARG     HE 2343   3.741   2.502   1.463
  152ARG     CZ 2344   3.763   2.336   1.573
  152ARG    NH1 2345   3.804   2.282   1.685
  152ARG   HH11 2346   3.816   2.341   1.766
  152ARG   HH12 2347   3.770   2.191   1.712
  152ARG    NH2 2348   3.717   2.259   1.478
  152ARG   HH21 2349   3.708   2.306   1.389
  152ARG   HH22 2350   3.740   2.161   1.471
  152ARG      C 2351   3.974   2.953   1.499
  152ARG      O 2352   3.896   3.037   1.535
  153PHE      N 2353   4.008   2.937   1.372
  153PHE      H 2354   4.058   2.853   1.346
  153PHE     CA 2355   3.951   3.006   1.252
  153PHE     HA 2356   3.910   3.104   1.277
  153PHE     CB 2357   4.066   3.040   1.149
  153PHE    HB2 2358   4.104   2.940   1.127
  153PHE    HB3 2359   4.019   3.069   1.055
  153PHE     CG 2360   4.175   3.141   1.182
  153PHE    CD1 2361   4.155   3.272   1.151
  153PHE    HD1 2362   4.071   3.305   1.092
  153PHE    CE1 2363   4.257   3.365   1.175
  153PHE    HE1 2364   4.252   3.469   1.146
  153PHE     CZ 2365   4.373   3.333   1.239
  153PHE     HZ 2366   4.450   3.407   1.255
  153PHE    CE2 2367   4.389   3.197   1.280
  153PHE    HE2 2368   4.477   3.161   1.331
  153PHE    CD2 2369   4.292   3.103   1.244
  153PHE    HD2 2370   4.302   2.999   1.272
  153PHE      C 2371   3.846   2.917   1.183
  153PHE      O 2372   3.843   2.797   1.190
  154ASN      N 2373   3.765   2.977   1.097
  154ASN      H 2374   3.766   3.078   1.096
  154ASN     CA 2375   3.651   2.919   1.019
  154ASN     HA 2376   3.602   2.838   1.074
  154ASN     CB 2377   3.552   3.030   0.993
  154ASN    HB2 2378   3.596   3.118   0.947
  154ASN    HB3 2379   3.488   2.985   0.917
  154ASN     CG 2380   3.475   3.080   1.116
  154ASN    OD1 2381   3.508   3.058   1.227
  154ASN    ND2 2382   3.368   3.156   1.096
  154ASN   HD21 2383   3.301   3.161   1.170
  154ASN   HD22 2384   3.339   3.167   0.999
  154ASN      C 2385   3.702   2.852   0.892
  154ASN      O 2386   3.642   2.750   0.852
  155SER      N 2387   3.817   2.898   0.840
  155SER      H 2388   3.850   2.984   0.881
  155SER     CA 2389   3.883   2.840   0.725
  155SER     HA 2390   3.843   2.744   0.693
  155SER     CB 2391   3.864   2.929   0.605
  155SER    HB2 2392   3.761   2.912   0.574
  155SER    HB3 2393   3.865   3.036   0.628
  155SER     OG 2394   3.964   2.903   0.509
  155SER     HG 2395   3.945   2.961   0.435
  155SER      C 2396   4.032   2.815   0.755
  155SER      O 2397   4.108   2.890   0.810
  156HIE      N 2398   4.083   2.697   0.720
  156HIE      H 2399   4.026   2.633   0.665
  156HIE     CA 2400   4.217   2.651   0.747
  156HIE     HA 2401   4.230   2.645   0.855
  156HIE     CB 2402   4.233   2.512   0.686
  156HIE    HB2 2403   4.144   2.449   0.682
  156HIE    HB3 2404   4.277   2.524   0.587
  156HIE     CG 2405   4.336   2.436   0.758
  156HIE    ND1 2406   4.324   2.390   0.887
  156HIE    CE1 2407   4.424   2.298   0.899
  156HIE    HE1 2408   4.455   2.255   0.993
  156HIE    NE2 2409   4.501   2.295   0.788
  156HIE    HE2 2410   4.575   2.228   0.769
  156HIE    CD2 2411   4.433   2.367   0.692
  156HIE    HD2 2412   4.455   2.360   0.587
  156HIE      C 2413   4.325   2.745   0.691
  156HIE      O 2414   4.426   2.780   0.755
  157GLU      N 2415   4.312   2.786   0.564
  157GLU      H 2416   4.241   2.737   0.512
  157GLU     CA 2417   4.401   2.883   0.504
  157GLU     HA 2418   4.502   2.842   0.509
  157GLU     CB 2419   4.361   2.905   0.356
  157GLU    HB2 2420   4.264   2.955   0.347
  157GLU    HB3 2421   4.429   2.980   0.315
  157GLU     CG 2422   4.363   2.789   0.267
  157GLU    HG2 2423   4.399   2.818   0.168
  157GLU    HG3 2424   4.432   2.711   0.301
  157GLU     CD 2425   4.225   2.736   0.252
  157GLU    OE1 2426   4.157   2.764   0.149
  157GLU    OE2 2427   4.181   2.662   0.342
  157GLU      C 2428   4.410   3.018   0.569
  157GLU      O 2429   4.504   3.092   0.546
  158SER      N 2430   4.311   3.055   0.654
  158SER      H 2431   4.232   2.994   0.671
  158SER     CA 2432   4.321   3.174   0.742
  158SER     HA 2433   4.359   3.260   0.688
  158SER     CB 2434   4.182   3.208   0.802
  158SER    HB2 2435   4.167   3.133   0.880
  158SER    HB3 2436   4.194   3.307   0.845
  158SER     OG 2437   4.077   3.206   0.708
  158SER     HG 2438   4.003   3.166   0.753
  158SER      C 2439   4.425   3.153   0.856
  158SER      O 2440   4.499   3.246   0.886
  159ALA      N 2441   4.435   3.036   0.916
  159ALA      H 2442   4.382   2.956   0.883
  159ALA     CA 2443   4.538   2.999   1.010
  159ALA     HA 2444   4.539   3.068   1.094
  159ALA     CB 2445   4.495   2.864   1.074
  159ALA    HB1 2446   4.426   2.878   1.158
  159ALA    HB2 2447   4.456   2.787   1.007
  159ALA    HB3 2448   4.584   2.816   1.115
  159ALA      C 2449   4.678   2.988   0.938
  159ALA      O 2450   4.774   3.026   0.999
  160ALA      N 2451   4.684   2.926   0.819
  160ALA      H 2452   4.607   2.865   0.794
  160ALA     CA 2453   4.805   2.900   0.746
  160ALA     HA 2454   4.861   2.825   0.802
  160ALA     CB 2455   4.758   2.837   0.613
  160ALA    HB1 2456   4.681   2.899   0.567
  160ALA    HB2 2457   4.839   2.818   0.544
  160ALA    HB3 2458   4.707   2.749   0.653
  160ALA      C 2459   4.884   3.031   0.722
  160ALA      O 2460   5.000   3.037   0.761
  161HIE      N 2461   4.809   3.137   0.685
  161HIE      H 2462   4.716   3.122   0.650
  161HIE     CA 2463   4.840   3.278   0.672
  161HIE     HA 2464   4.930   3.292   0.613
  161HIE     CB 2465   4.720   3.345   0.604
  161HIE    HB2 2466   4.694   3.302   0.507
  161HIE    HB3 2467   4.626   3.327   0.656
  161HIE     CG 2468   4.729   3.497   0.590
  161HIE    ND1 2469   4.624   3.578   0.544
  161HIE    CE1 2470   4.675   3.699   0.505
  161HIE    HE1 2471   4.624   3.783   0.460
  161HIE    NE2 2472   4.808   3.693   0.520
  161HIE    HE2 2473   4.870   3.765   0.485
  161HIE    CD2 2474   4.842   3.568   0.569
  161HIE    HD2 2475   4.944   3.531   0.563
  161HIE      C 2476   4.883   3.340   0.811
  161HIE      O 2477   4.997   3.392   0.821
  162ALA      N 2478   4.803   3.320   0.918
  162ALA      H 2479   4.716   3.271   0.902
  162ALA     CA 2480   4.835   3.358   1.057
  162ALA     HA 2481   4.851   3.465   1.055
  162ALA     CB 2482   4.723   3.319   1.152
  162ALA    HB1 2483   4.743   3.222   1.198
  162ALA    HB2 2484   4.711   3.400   1.223
  162ALA    HB3 2485   4.627   3.313   1.100
  162ALA      C 2486   4.971   3.307   1.107
  162ALA      O 2487   5.055   3.387   1.155
  163ILE      N 2488   4.996   3.175   1.090
  163ILE      H 2489   4.931   3.114   1.043
  163ILE     CA 2490   5.128   3.105   1.135
  163ILE     HA 2491   5.134   3.116   1.243
  163ILE     CB 2492   5.120   2.953   1.099
  163ILE     HB 2493   5.084   2.940   0.996
  163ILE    CG2 2494   5.254   2.881   1.121
  163ILE   HG21 2495   5.335   2.938   1.076
  163ILE   HG22 2496   5.271   2.885   1.228
  163ILE   HG23 2497   5.258   2.774   1.096
  163ILE    CG1 2498   5.009   2.904   1.209
  163ILE   HG12 2499   5.055   2.886   1.306
  163ILE   HG13 2500   4.928   2.975   1.223
  163ILE    CD1 2501   4.939   2.773   1.161
  163ILE   HD11 2502   4.872   2.737   1.239
  163ILE   HD12 2503   4.876   2.797   1.075
  163ILE   HD13 2504   5.012   2.695   1.140
  163ILE      C 2505   5.253   3.179   1.077
  163ILE      O 2506   5.345   3.217   1.149
  164VAL      N 2507   5.251   3.212   0.949
  164VAL      H 2508   5.175   3.163   0.905
  164VAL     CA 2509   5.365   3.272   0.869
  164VAL     HA 2510   5.452   3.232   0.922
  164VAL     CB 2511   5.367   3.223   0.718
  164VAL     HB 2512   5.457   3.272   0.680
  164VAL    CG1 2513   5.367   3.073   0.701
  164VAL   HG11 2514   5.440   3.026   0.767
  164VAL   HG12 2515   5.271   3.033   0.735
  164VAL   HG13 2516   5.383   3.034   0.601
  164VAL    CG2 2517   5.234   3.272   0.645
  164VAL   HG21 2518   5.229   3.234   0.542
  164VAL   HG22 2519   5.145   3.226   0.688
  164VAL   HG23 2520   5.220   3.379   0.658
  164VAL      C 2521   5.383   3.422   0.880
  164VAL      O 2522   5.492   3.472   0.865
  165SER      N 2523   5.270   3.487   0.917
  165SER      H 2524   5.185   3.436   0.936
  165SER     CA 2525   5.265   3.631   0.940
  165SER     HA 2526   5.329   3.683   0.869
  165SER     CB 2527   5.128   3.691   0.908
  165SER    HB2 2528   5.052   3.657   0.978
  165SER    HB3 2529   5.140   3.799   0.918
  165SER     OG 2530   5.083   3.658   0.779
  165SER     HG 2531   5.027   3.582   0.792
  165SER      C 2532   5.325   3.663   1.083
  165SER      O 2533   5.411   3.754   1.090
  166VAL      N 2534   5.282   3.591   1.192
  166VAL      H 2535   5.200   3.535   1.172
  166VAL     CA 2536   5.308   3.619   1.335
  166VAL     HA 2537   5.339   3.723   1.342
  166VAL     CB 2538   5.185   3.589   1.423
  166VAL     HB 2539   5.167   3.482   1.409
  166VAL    CG1 2540   5.213   3.607   1.575
  166VAL   HG11 2541   5.289   3.538   1.611
  166VAL   HG12 2542   5.257   3.704   1.597
  166VAL   HG13 2543   5.122   3.592   1.635
  166VAL    CG2 2544   5.062   3.671   1.379
  166VAL   HG21 2545   5.043   3.635   1.277
  166VAL   HG22 2546   4.972   3.642   1.434
  166VAL   HG23 2547   5.070   3.780   1.375
  166VAL      C 2548   5.433   3.550   1.397
  166VAL      O 2549   5.503   3.614   1.474
  167ASN      N 2550   5.466   3.425   1.356
  167ASN      H 2551   5.407   3.387   1.283
  167ASN     CA 2552   5.591   3.355   1.400
  167ASN     HA 2553   5.574   3.348   1.507
  167ASN     CB 2554   5.607   3.219   1.339
  167ASN    HB2 2555   5.506   3.180   1.337
  167ASN    HB3 2556   5.647   3.221   1.238
  167ASN     CG 2557   5.687   3.129   1.431
  167ASN    OD1 2558   5.713   3.166   1.544
  167ASN    ND2 2559   5.742   3.019   1.388
  167ASN   HD21 2560   5.815   2.979   1.444
  167ASN   HD22 2561   5.733   2.996   1.290
  167ASN      C 2562   5.714   3.439   1.378
  167ASN      O 2563   5.748   3.479   1.263
  168GLY      N 2564   5.783   3.484   1.480
  168GLY      H 2565   5.757   3.446   1.570
  168GLY     CA 2566   5.910   3.565   1.482
  168GLY    HA2 2567   5.957   3.529   1.574
  168GLY    HA3 2568   5.973   3.548   1.395
  168GLY      C 2569   5.895   3.714   1.487
  168GLY      O 2570   6.000   3.781   1.474
  169THR      N 2571   5.772   3.766   1.504
  169THR      H 2572   5.698   3.701   1.522
  169THR     CA 2573   5.751   3.907   1.532
  169THR     HA 2574   5.821   3.968   1.475
  169THR     CB 2575   5.615   3.955   1.481
  169THR     HB 2576   5.603   4.063   1.488
  169THR    CG2 2577   5.600   3.933   1.341
  169THR   HG21 2578   5.513   3.986   1.301
  169THR   HG22 2579   5.694   3.966   1.296
  169THR   HG23 2580   5.595   3.825   1.329
  169THR    OG1 2581   5.506   3.897   1.553
  169THR    HG1 2582   5.513   3.802   1.540
  169THR      C 2583   5.776   3.939   1.682
  169THR      O 2584   5.762   3.846   1.764
  170THR      N 2585   5.803   4.064   1.721
  170THR      H 2586   5.809   4.139   1.654
  170THR     CA 2587   5.811   4.109   1.863
  170THR     HA 2588   5.857   4.024   1.914
  170THR     CB 2589   5.915   4.218   1.883
  170THR     HB 2590   5.872   4.307   1.838
  170THR    CG2 2591   5.946   4.244   2.031
  170THR   HG21 2592   6.032   4.310   2.037
  170THR   HG22 2593   5.864   4.284   2.090
  170THR   HG23 2594   5.974   4.146   2.069
  170THR    OG1 2595   6.045   4.189   1.836
  170THR    HG1 2596   6.035   4.193   1.741
  170THR      C 2597   5.672   4.143   1.925
  170THR      O 2598   5.602   4.233   1.876
  171ILE      N 2599   5.634   4.085   2.040
  171ILE      H 2600   5.694   4.014   2.081
  171ILE     CA 2601   5.529   4.131   2.133
  171ILE     HA 2602   5.491   4.225   2.093
  171ILE     CB 2603   5.409   4.033   2.145
  171ILE     HB 2604   5.444   3.929   2.144
  171ILE    CG2 2605   5.317   4.054   2.269
  171ILE   HG21 2606   5.250   3.969   2.265
  171ILE   HG22 2607   5.380   4.062   2.358
  171ILE   HG23 2608   5.255   4.143   2.255
  171ILE    CG1 2609   5.323   4.040   2.014
  171ILE   HG12 2610   5.298   4.145   1.997
  171ILE   HG13 2611   5.391   4.013   1.933
  171ILE    CD1 2612   5.197   3.942   2.013
  171ILE   HD11 2613   5.116   3.988   2.070
  171ILE   HD12 2614   5.170   3.921   1.910
  171ILE   HD13 2615   5.228   3.853   2.068
  171ILE      C 2616   5.586   4.165   2.273
  171ILE      O 2617   5.648   4.084   2.344
  172GLU      N 2618   5.547   4.285   2.322
  172GLU      H 2619   5.483   4.341   2.267
  172GLU     CA 2620   5.590   4.351   2.450
  172GLU     HA 2621   5.563   4.456   2.441
  172GLU     CB 2622   5.508   4.280   2.559
  172GLU    HB2 2623   5.405   4.271   2.525
  172GLU    HB3 2624   5.555   4.183   2.576
  172GLU     CG 2625   5.509   4.351   2.697
  172GLU    HG2 2626   5.437   4.297   2.758
  172GLU    HG3 2627   5.602   4.335   2.751
  172GLU     CD 2628   5.466   4.497   2.691
  172GLU    OE1 2629   5.547   4.578   2.745
  172GLU    OE2 2630   5.357   4.522   2.628
  172GLU      C 2631   5.742   4.357   2.476
  172GLU      O 2632   5.786   4.353   2.592
  173GLY      N 2633   5.822   4.356   2.362
  173GLY      H 2634   5.789   4.351   2.267
  173GLY     CA 2635   5.975   4.349   2.371
  173GLY    HA2 2636   6.007   4.403   2.282
  173GLY    HA3 2637   6.004   4.390   2.468
  173GLY      C 2638   6.040   4.210   2.355
  173GLY      O 2639   6.160   4.200   2.362
  174HIE      N 2640   5.958   4.105   2.322
  174HIE      H 2641   5.858   4.112   2.307
  174HIE     CA 2642   6.007   3.966   2.314
  174HIE     HA 2643   6.116   3.968   2.302
  174HIE     CB 2644   5.998   3.883   2.449
  174HIE    HB2 2645   5.895   3.848   2.457
  174HIE    HB3 2646   6.059   3.795   2.430
  174HIE     CG 2647   6.059   3.951   2.569
  174HIE    ND1 2648   6.170   3.907   2.641
  174HIE    CE1 2649   6.183   3.994   2.745
  174HIE    HE1 2650   6.266   4.008   2.812
  174HIE    NE2 2651   6.085   4.084   2.735
  174HIE    HE2 2652   6.068   4.167   2.790
  174HIE    CD2 2653   5.994   4.052   2.636
  174HIE    HD2 2654   5.907   4.104   2.598
  174HIE      C 2655   5.956   3.896   2.188
  174HIE      O 2656   5.840   3.917   2.153
  175VAL      N 2657   6.035   3.812   2.116
  175VAL      H 2658   6.116   3.776   2.164
  175VAL     CA 2659   5.997   3.739   1.996
  175VAL     HA 2660   5.965   3.811   1.921
  175VAL     CB 2661   6.117   3.660   1.928
  175VAL     HB 2662   6.155   3.583   1.994
  175VAL    CG1 2663   6.073   3.588   1.802
  175VAL   HG11 2664   6.018   3.497   1.826
  175VAL   HG12 2665   6.010   3.658   1.746
  175VAL   HG13 2666   6.157   3.565   1.737
  175VAL    CG2 2667   6.232   3.762   1.901
  175VAL   HG21 2668   6.253   3.826   1.986
  175VAL   HG22 2669   6.322   3.704   1.880
  175VAL   HG23 2670   6.212   3.821   1.812
  175VAL      C 2671   5.875   3.647   2.020
  175VAL      O 2672   5.873   3.591   2.129
  176VAL      N 2673   5.785   3.623   1.923
  176VAL      H 2674   5.792   3.684   1.843
  176VAL     CA 2675   5.665   3.531   1.937
  176VAL     HA 2676   5.648   3.514   2.044
  176VAL     CB 2677   5.531   3.602   1.895
  176VAL     HB 2678   5.536   3.642   1.793
  176VAL    CG1 2679   5.401   3.517   1.902
  176VAL   HG11 2680   5.391   3.459   1.810
  176VAL   HG12 2681   5.399   3.447   1.986
  176VAL   HG13 2682   5.315   3.584   1.904
  176VAL    CG2 2683   5.507   3.731   1.973
  176VAL   HG21 2684   5.564   3.818   1.941
  176VAL   HG22 2685   5.410   3.771   1.942
  176VAL   HG23 2686   5.510   3.709   2.079
  176VAL      C 2687   5.677   3.393   1.867
  176VAL      O 2688   5.690   3.391   1.742
  177LYS      N 2689   5.647   3.282   1.933
  177LYS      H 2690   5.627   3.288   2.032
  177LYS     CA 2691   5.644   3.144   1.878
  177LYS     HA 2692   5.710   3.140   1.791
  177LYS     CB 2693   5.697   3.034   1.971
  177LYS    HB2 2694   5.781   3.079   2.025
  177LYS    HB3 2695   5.615   3.018   2.041
  177LYS     CG 2696   5.727   2.898   1.900
  177LYS    HG2 2697   5.639   2.838   1.877
  177LYS    HG3 2698   5.788   2.910   1.810
  177LYS     CD 2699   5.808   2.801   1.992
  177LYS    HD2 2700   5.835   2.719   1.927
  177LYS    HD3 2701   5.899   2.848   2.030
  177LYS     CE 2702   5.719   2.756   2.113
  177LYS    HE2 2703   5.723   2.831   2.192
  177LYS    HE3 2704   5.619   2.731   2.076
  177LYS     NZ 2705   5.779   2.623   2.161
  177LYS    HZ1 2706   5.878   2.633   2.180
  177LYS    HZ2 2707   5.743   2.591   2.250
  177LYS    HZ3 2708   5.764   2.555   2.088
  177LYS      C 2709   5.496   3.125   1.835
  177LYS      O 2710   5.406   3.156   1.915
  178CYS      N 2711   5.475   3.064   1.719
  178CYS      H 2712   5.559   3.032   1.672
  178CYS     CA 2713   5.346   3.028   1.663
  178CYS     HA 2714   5.285   2.985   1.743
  178CYS     CB 2715   5.282   3.162   1.619
  178CYS    HB2 2716   5.249   3.213   1.709
  178CYS    HB3 2717   5.350   3.227   1.563
  178CYS     SG 2718   5.142   3.127   1.515
  178CYS     HG 2719   5.067   3.068   1.609
  178CYS      C 2720   5.355   2.913   1.551
  178CYS      O 2721   5.453   2.917   1.471
  179TYR      N 2722   5.255   2.825   1.562
  179TYR      H 2723   5.180   2.853   1.624
  179TYR     CA 2724   5.233   2.711   1.474
  179TYR     HA 2725   5.272   2.741   1.377
  179TYR     CB 2726   5.327   2.599   1.521
  179TYR    HB2 2727   5.426   2.643   1.532
  179TYR    HB3 2728   5.282   2.565   1.615
  179TYR     CG 2729   5.347   2.480   1.424
  179TYR    CD1 2730   5.334   2.354   1.479
  179TYR    HD1 2731   5.330   2.346   1.587
  179TYR    CE1 2732   5.345   2.249   1.386
  179TYR    HE1 2733   5.347   2.150   1.429
  179TYR     CZ 2734   5.371   2.270   1.248
  179TYR     OH 2735   5.401   2.156   1.182
  179TYR     HH 2736   5.436   2.184   1.097
  179TYR    CE2 2737   5.389   2.399   1.197
  179TYR    HE2 2738   5.418   2.428   1.097
  179TYR    CD2 2739   5.379   2.504   1.290
  179TYR    HD2 2740   5.395   2.603   1.250
  179TYR      C 2741   5.093   2.670   1.466
  179TYR      O 2742   5.007   2.723   1.535
  180TRP      N 2743   5.066   2.566   1.385
  180TRP      H 2744   5.150   2.525   1.347
  180TRP     CA 2745   4.948   2.481   1.394
  180TRP     HA 2746   4.857   2.537   1.373
  180TRP     CB 2747   4.957   2.361   1.294
  180TRP    HB2 2748   5.051   2.310   1.317
  180TRP    HB3 2749   4.886   2.281   1.314
  180TRP     CG 2750   4.951   2.407   1.147
  180TRP    CD1 2751   5.053   2.393   1.058
  180TRP    HD1 2752   5.155   2.364   1.075
  180TRP    NE1 2753   5.007   2.434   0.934
  180TRP    HE1 2754   5.054   2.410   0.848
  180TRP    CE2 2755   4.871   2.477   0.947
  180TRP    CZ2 2756   4.776   2.516   0.848
  180TRP    HZ2 2757   4.800   2.519   0.743
  180TRP    CH2 2758   4.642   2.541   0.891
  180TRP    HH2 2759   4.569   2.555   0.813
  180TRP    CZ3 2760   4.604   2.536   1.024
  180TRP    HZ3 2761   4.500   2.554   1.047
  180TRP    CE3 2762   4.693   2.481   1.118
  180TRP    HE3 2763   4.663   2.461   1.220
  180TRP    CD2 2764   4.829   2.455   1.082
  180TRP      C 2765   4.934   2.415   1.533
  180TRP      O 2766   5.035   2.376   1.597
  181GLY      N 2767   4.809   2.406   1.581
  181GLY      H 2768   4.732   2.439   1.525
  181GLY     CA 2769   4.785   2.342   1.710
  181GLY    HA2 2770   4.851   2.382   1.787
  181GLY    HA3 2771   4.680   2.353   1.737
  181GLY      C 2772   4.813   2.185   1.706
  181GLY      O 2773   4.823   2.127   1.593
  182LYS      N 2774   4.838   2.118   1.819
  182LYS      H 2775   4.864   2.173   1.900
  182LYS     CA 2776   4.819   1.975   1.839
  182LYS     HA 2777   4.845   1.928   1.744
  182LYS     CB 2778   4.909   1.919   1.959
  182LYS    HB2 2779   4.883   1.954   2.059
  182LYS    HB3 2780   4.902   1.810   1.960
  182LYS     CG 2781   5.060   1.953   1.953
  182LYS    HG2 2782   5.092   1.952   1.849
  182LYS    HG3 2783   5.064   2.056   1.988
  182LYS     CD 2784   5.152   1.875   2.043
  182LYS    HD2 2785   5.116   1.891   2.145
  182LYS    HD3 2786   5.141   1.770   2.013
  182LYS     CE 2787   5.287   1.931   2.024
  182LYS    HE2 2788   5.311   1.949   1.919
  182LYS    HE3 2789   5.286   2.021   2.086
  182LYS     NZ 2790   5.382   1.831   2.083
  182LYS    HZ1 2791   5.376   1.736   2.050
  182LYS    HZ2 2792   5.479   1.857   2.067
  182LYS    HZ3 2793   5.362   1.832   2.182
  182LYS      C 2794   4.663   1.951   1.860
  182LYS      O 2795   4.614   1.865   1.786
  182LYS    OXT 2796   4.603   2.002   1.958
  183U5    HO5' 2797   5.333   3.912   3.449
  183U5     O5' 2798   5.317   3.970   3.374
  183U5     C5' 2799   5.189   4.033   3.376
  183U5     H5' 2800   5.185   4.098   3.289
  183U5    H5'' 2801   5.185   4.089   3.470
  183U5     C4' 2802   5.070   3.943   3.359
  183U5     H4' 2803   4.991   4.016   3.373
  183U5     O4' 2804   5.054   3.891   3.220
  183U5     C1' 2805   5.044   3.750   3.233
  183U5     H1' 2806   4.965   3.713   3.168
  183U5      N1 2807   5.174   3.685   3.198
  183U5      C6 2808   5.269   3.630   3.283
  183U5      H6 2809   5.249   3.647   3.388
  183U5      C5 2810   5.367   3.541   3.236
  183U5      H5 2811   5.442   3.500   3.302
  183U5      C4 2812   5.363   3.505   3.096
  183U5      O4 2813   5.439   3.422   3.044
  183U5      N3 2814   5.283   3.584   3.016
  183U5      H3 2815   5.290   3.562   2.918
  183U5      C2 2816   5.186   3.669   3.062
  183U5      O2 2817   5.114   3.726   2.981
  183U5     C3' 2818   5.051   3.833   3.472
  183U5     H3' 2819   5.146   3.808   3.518
  183U5     C2' 2820   5.002   3.718   3.379
  183U5     H2' 2821   5.029   3.618   3.414
  183U5     O2' 2822   4.862   3.717   3.380
  183U5    HO2' 2823   4.836   3.752   3.465
  183U5     O3' 2824   4.951   3.860   3.573
  184G        P 2825   4.933   3.765   3.696
  184G      OP1 2826   4.968   3.626   3.659
  184G      OP2 2827   4.802   3.790   3.759
  184G      O5' 2828   5.037   3.801   3.812
  184G      C5' 2829   5.065   3.933   3.841
  184G      H5' 2830   4.979   3.984   3.885
  184G     H5'' 2831   5.090   3.984   3.748
  184G      C4' 2832   5.182   3.955   3.937
  184G      H4' 2833   5.202   4.062   3.944
  184G      O4' 2834   5.150   3.902   4.068
  184G      C1' 2835   5.265   3.829   4.105
  184G      H1' 2836   5.291   3.858   4.206
  184G       N9 2837   5.226   3.680   4.119
  184G       C8 2838   5.117   3.609   4.085
  184G       H8 2839   5.039   3.655   4.026
  184G       N7 2840   5.102   3.495   4.147
  184G       C5 2841   5.220   3.479   4.219
  184G       C6 2842   5.269   3.381   4.315
  184G       O6 2843   5.213   3.278   4.345
  184G       N1 2844   5.395   3.408   4.364
  184G       H1 2845   5.442   3.341   4.424
  184G       C2 2846   5.468   3.520   4.326
  184G       N2 2847   5.581   3.538   4.386
  184G      H21 2848   5.609   3.468   4.454
  184G      H22 2849   5.643   3.611   4.354
  184G       N3 2850   5.423   3.615   4.246
  184G       C4 2851   5.293   3.590   4.201
  184G      C3' 2852   5.302   3.879   3.876
  184G      H3' 2853   5.272   3.789   3.822
  184G      C2' 2854   5.380   3.854   4.003
  184G      H2' 2855   5.443   3.766   3.998
  184G      O2' 2856   5.452   3.968   4.048
  184G     HO2' 2857   5.482   4.008   3.966
  184G      O3' 2858   5.369   3.964   3.787
  185U        P 2859   5.473   3.901   3.677
  185U      OP1 2860   5.551   4.009   3.616
  185U      OP2 2861   5.394   3.814   3.585
  185U      O5' 2862   5.569   3.806   3.754
  185U      C5' 2863   5.694   3.838   3.797
  185U      H5' 2864   5.704   3.921   3.867
  185U     H5'' 2865   5.758   3.865   3.712
  185U      C4' 2866   5.764   3.715   3.862
  185U      H4' 2867   5.865   3.737   3.897
  185U      O4' 2868   5.686   3.666   3.970
  185U      C1' 2869   5.709   3.526   3.995
  185U      H1' 2870   5.767   3.510   4.086
  185U       N1 2871   5.582   3.450   4.004
  185U       C6 2872   5.466   3.491   3.940
  185U       H6 2873   5.463   3.584   3.886
  185U       C5 2874   5.356   3.416   3.939
  185U       H5 2875   5.268   3.444   3.884
  185U       C4 2876   5.352   3.293   4.013
  185U       O4 2877   5.259   3.202   4.015
  185U       N3 2878   5.467   3.262   4.077
  185U       H3 2879   5.469   3.171   4.120
  185U       C2 2880   5.584   3.333   4.080
  185U       O2 2881   5.678   3.292   4.139
  185U      C3' 2882   5.776   3.595   3.767
  185U      H3' 2883   5.677   3.587   3.723
  185U      C2' 2884   5.797   3.488   3.875
  185U      H2' 2885   5.771   3.391   3.833
  185U      O2' 2886   5.932   3.481   3.911
  185U     HO2' 2887   5.943   3.386   3.921
  185U      O3' 2888   5.877   3.611   3.666
  186U        P 2889   5.897   3.499   3.566
  186U      OP1 2890   5.978   3.556   3.455
  186U      OP2 2891   5.772   3.443   3.526
  186U      O5' 2892   5.984   3.393   3.641
  186U      C5' 2893   6.121   3.405   3.655
  186U      H5' 2894   6.149   3.497   3.706
  186U     H5'' 2895   6.171   3.409   3.558
  186U      C4' 2896   6.168   3.281   3.736
  186U      H4' 2897   6.273   3.296   3.757
  186U      O4' 2898   6.089   3.262   3.853
  186U      C1' 2899   6.075   3.124   3.879
  186U      H1' 2900   6.118   3.094   3.975
  186U       N1 2901   5.934   3.080   3.875
  186U       C6 2902   5.838   3.132   3.794
  186U       H6 2903   5.862   3.215   3.730
  186U       C5 2904   5.711   3.102   3.820
  186U       H5 2905   5.631   3.158   3.774
  186U       C4 2906   5.670   3.003   3.915
  186U       O4 2907   5.553   2.979   3.944
  186U       N3 2908   5.774   2.939   3.972
  186U       H3 2909   5.755   2.868   4.041
  186U       C2 2910   5.904   2.979   3.964
  186U       O2 2911   5.983   2.925   4.036
  186U      C3' 2912   6.146   3.155   3.656
  186U      H3' 2913   6.048   3.164   3.609
  186U      C2' 2914   6.151   3.047   3.771
  186U      H2' 2915   6.098   2.959   3.734
  186U      O2' 2916   6.287   3.016   3.814
  186U     HO2' 2917   6.345   3.032   3.739
  186U      O3' 2918   6.245   3.131   3.557
  187C        P 2919   6.211   3.054   3.428
  187C      OP1 2920   6.328   3.061   3.339
  187C      OP2 2921   6.074   3.094   3.379
  187C      O5' 2922   6.194   2.906   3.482
  187C      C5' 2923   6.306   2.831   3.528
  187C      H5' 2924   6.369   2.886   3.598
  187C     H5'' 2925   6.366   2.803   3.442
  187C      C4' 2926   6.255   2.703   3.589
  187C      H4' 2927   6.346   2.651   3.620
  187C      O4' 2928   6.175   2.728   3.702
  187C      C1' 2929   6.079   2.616   3.710
  187C      H1' 2930   6.094   2.563   3.804
  187C       N1 2931   5.937   2.671   3.698
  187C       C6 2932   5.909   2.791   3.639
  187C       H6 2933   5.988   2.852   3.599
  187C       C5 2934   5.781   2.827   3.616
  187C       H5 2935   5.764   2.917   3.558
  187C       C4 2936   5.678   2.752   3.675
  187C       N4 2937   5.558   2.804   3.684
  187C      H41 2938   5.496   2.763   3.753
  187C      H42 2939   5.533   2.886   3.631
  187C       N3 2940   5.703   2.641   3.742
  187C       C2 2941   5.829   2.595   3.758
  187C       O2 2942   5.857   2.495   3.826
  187C      C3' 2943   6.180   2.615   3.492
  187C      H3' 2944   6.104   2.675   3.443
  187C      C2' 2945   6.101   2.522   3.582
  187C      H2' 2946   6.015   2.481   3.528
  187C      O2' 2947   6.182   2.414   3.636
  187C     HO2' 2948   6.250   2.401   3.570
  187C      O3' 2949   6.268   2.563   3.394
  188U        P 2950   6.227   2.518   3.257
  188U      OP1 2951   6.344   2.460   3.190
  188U      OP2 2952   6.169   2.635   3.190
  188U      O5' 2953   6.109   2.416   3.271
  188U      C5' 2954   6.136   2.281   3.309
  188U      H5' 2955   6.208   2.282   3.391
  188U     H5'' 2956   6.165   2.222   3.223
  188U      C4' 2957   6.001   2.217   3.353
  188U      H4' 2958   6.020   2.113   3.382
  188U      O4' 2959   5.929   2.284   3.452
  188U      C1' 2960   5.796   2.243   3.449
  188U      H1' 2961   5.781   2.163   3.520
  188U       N1 2962   5.707   2.363   3.473
  188U       C6 2963   5.737   2.489   3.415
  188U       H6 2964   5.839   2.510   3.387
  188U       C5 2965   5.643   2.585   3.390
  188U       H5 2966   5.669   2.679   3.343
  188U       C4 2967   5.509   2.561   3.427
  188U       O4 2968   5.416   2.635   3.399
  188U       N3 2969   5.490   2.448   3.505
  188U       H3 2970   5.396   2.411   3.506
  188U       C2 2971   5.580   2.339   3.511
  188U       O2 2972   5.533   2.231   3.546
  188U      C3' 2973   5.899   2.196   3.238
  188U      H3' 2974   5.896   2.292   3.187
  188U      C2' 2975   5.773   2.175   3.319
  188U      H2' 2976   5.692   2.225   3.265
  188U      O2' 2977   5.744   2.040   3.350
  188U     HO2' 2978   5.788   1.994   3.278
  188U      O3' 2979   5.921   2.089   3.149
  189C        P 2980   5.837   2.079   3.013
  189C      OP1 2981   5.797   1.940   3.009
  189C      OP2 2982   5.939   2.127   2.915
  189C      O5' 2983   5.720   2.181   3.010
  189C      C5' 2984   5.584   2.141   3.012
  189C      H5' 2985   5.570   2.092   3.109
  189C     H5'' 2986   5.560   2.071   2.932
  189C      C4' 2987   5.488   2.263   3.000
  189C      H4' 2988   5.388   2.220   3.002
  189C      O4' 2989   5.508   2.370   3.094
  189C      C1' 2990   5.496   2.496   3.024
  189C      H1' 2991   5.413   2.557   3.060
  189C       N1 2992   5.621   2.572   3.033
  189C       C6 2993   5.748   2.512   3.026
  189C       H6 2994   5.753   2.408   2.999
  189C       C5 2995   5.858   2.570   3.076
  189C       H5 2996   5.954   2.520   3.074
  189C       C4 2997   5.845   2.708   3.110
  189C       N4 2998   5.936   2.776   3.174
  189C      H41 2999   5.906   2.868   3.202
  189C      H42 3000   6.026   2.731   3.189
  189C       N3 3001   5.732   2.775   3.106
  189C       C2 3002   5.620   2.705   3.066
  189C       O2 3003   5.514   2.771   3.065
  189C      C3' 3004   5.513   2.321   2.858
  189C      H3' 3005   5.620   2.310   2.841
  189C      C2' 3006   5.469   2.465   2.878
  189C      H2' 3007   5.531   2.526   2.812
  189C      O2' 3008   5.330   2.493   2.865
  189C     HO2' 3009   5.283   2.449   2.936
  189C      O3' 3010   5.430   2.254   2.762
  190U        P 3011   5.455   2.283   2.598
  190U      OP1 3012   5.547   2.175   2.554
  190U      OP2 3013   5.502   2.422   2.583
  190U      O5' 3014   5.314   2.270   2.528
  190U      C5' 3015   5.207   2.358   2.556
  190U      H5' 3016   5.225   2.457   2.514
  190U     H5'' 3017   5.205   2.381   2.663
  190U      C4' 3018   5.077   2.313   2.500
  190U      H4' 3019   5.000   2.358   2.562
  190U      O4' 3020   5.060   2.377   2.379
  190U      C1' 3021   5.036   2.281   2.278
  190U      H1' 3022   4.931   2.286   2.250
  190U       N1 3023   5.111   2.317   2.156
  190U       C6 3024   5.246   2.340   2.171
  190U       H6 3025   5.286   2.343   2.271
  190U       C5 3026   5.326   2.359   2.062
  190U       H5 3027   5.431   2.379   2.073
  190U       C4 3028   5.267   2.369   1.931
  190U       O4 3029   5.333   2.389   1.826
  190U       N3 3030   5.139   2.353   1.921
  190U       H3 3031   5.106   2.357   1.826
  190U       C2 3032   5.053   2.324   2.030
  190U       O2 3033   4.938   2.293   2.003
  190U      C3' 3034   5.052   2.167   2.490
  190U      H3' 3035   5.117   2.103   2.550
  190U      C2' 3036   5.078   2.146   2.342
  190U      H2' 3037   5.184   2.121   2.340
  190U      O2' 3038   5.010   2.033   2.285
  190U     HO2' 3039   4.925   2.070   2.258
  190U      O3' 3040   4.910   2.150   2.514
  191U        P 3041   4.873   2.047   2.627
  191U      OP1 3042   4.975   2.024   2.729
  191U      OP2 3043   4.814   1.934   2.562
  191U      O5' 3044   4.748   2.122   2.696
  191U      C5' 3045   4.765   2.252   2.753
  191U      H5' 3046   4.810   2.309   2.671
  191U     H5'' 3047   4.832   2.253   2.839
  191U      C4' 3048   4.632   2.316   2.792
  191U      H4' 3049   4.652   2.406   2.850
  191U      O4' 3050   4.570   2.362   2.676
  191U      C1' 3051   4.457   2.279   2.648
  191U      H1' 3052   4.368   2.334   2.678
  191U       N1 3053   4.434   2.254   2.504
  191U       C6 3054   4.504   2.175   2.415
  191U       H6 3055   4.577   2.119   2.472
  191U       C5 3056   4.474   2.135   2.304
  191U       H5 3057   4.528   2.058   2.250
  191U       C4 3058   4.372   2.211   2.236
  191U       O4 3059   4.340   2.196   2.118
  191U       N3 3060   4.310   2.305   2.314
  191U       H3 3061   4.232   2.365   2.267
  191U       C2 3062   4.336   2.331   2.448
  191U       O2 3063   4.275   2.417   2.509
  191U      C3' 3064   4.538   2.222   2.871
  191U      H3' 3065   4.517   2.158   2.956
  191U      C2' 3066   4.462   2.173   2.751
  191U      H2' 3067   4.526   2.085   2.744
  191U      O2' 3068   4.327   2.132   2.792
  191U     HO2' 3069   4.295   2.071   2.725
  191U      O3' 3070   4.462   2.305   2.959
  192A        P 3071   4.404   2.253   3.094
  192A      OP1 3072   4.360   2.116   3.075
  192A      OP2 3073   4.305   2.360   3.138
  192A      O5' 3074   4.521   2.267   3.212
  192A      C5' 3075   4.473   2.258   3.345
  192A      H5' 3076   4.423   2.161   3.351
  192A     H5'' 3077   4.393   2.328   3.369
  192A      C4' 3078   4.585   2.286   3.443
  192A      H4' 3079   4.533   2.286   3.539
  192A      O4' 3080   4.691   2.190   3.454
  192A      C1' 3081   4.816   2.251   3.428
  192A      H1' 3082   4.892   2.206   3.492
  192A       N9 3083   4.855   2.232   3.288
  192A       C8 3084   4.791   2.158   3.193
  192A       H8 3085   4.702   2.101   3.217
  192A       N7 3086   4.860   2.147   3.081
  192A       C5 3087   4.968   2.229   3.104
  192A       C6 3088   5.080   2.263   3.025
  192A       N6 3089   5.104   2.225   2.906
  192A      H61 3090   5.197   2.239   2.867
  192A      H62 3091   5.041   2.169   2.850
  192A       N1 3092   5.174   2.337   3.074
  192A       C2 3093   5.160   2.391   3.193
  192A       H2 3094   5.245   2.447   3.230
  192A       N3 3095   5.063   2.367   3.277
  192A       C4 3096   4.966   2.287   3.225
  192A      C3' 3097   4.652   2.417   3.423
  192A      H3' 3098   4.650   2.442   3.316
  192A      C2' 3099   4.798   2.397   3.468
  192A      H2' 3100   4.871   2.454   3.411
  192A      O2' 3101   4.817   2.400   3.613
  192A     HO2' 3102   4.786   2.487   3.640
  192A      O3' 3103   4.597   2.515   3.507
  193A        P 3104   4.588   2.665   3.460
  193A      OP1 3105   4.466   2.685   3.381
  193A      OP2 3106   4.718   2.711   3.403
  193A      O5' 3107   4.569   2.735   3.595
  193A      C5' 3108   4.649   2.853   3.611
  193A      H5' 3109   4.620   2.922   3.532
  193A     H5'' 3110   4.753   2.826   3.596
  193A      C4' 3111   4.623   2.929   3.743
  193A      H4' 3112   4.690   3.015   3.744
  193A      O4' 3113   4.495   2.987   3.736
  193A      C1' 3114   4.455   3.004   3.875
  193A      H1' 3115   4.476   3.105   3.909
  193A       N9 3116   4.314   2.973   3.903
  193A       C8 3117   4.220   3.069   3.944
  193A       H8 3118   4.241   3.174   3.958
  193A       N7 3119   4.111   3.017   3.992
  193A       C5 3120   4.134   2.880   3.971
  193A       C6 3121   4.053   2.772   4.015
  193A       N6 3122   3.928   2.772   4.048
  193A      H61 3123   3.906   2.674   4.059
  193A      H62 3124   3.886   2.850   4.096
  193A       N1 3125   4.091   2.644   3.992
  193A       C2 3126   4.209   2.632   3.931
  193A       H2 3127   4.224   2.526   3.915
  193A       N3 3128   4.310   2.721   3.901
  193A       C4 3129   4.257   2.852   3.917
  193A      C3' 3130   4.628   2.827   3.860
  193A      H3' 3131   4.571   2.737   3.840
  193A      C2' 3132   4.551   2.912   3.964
  193A      H2' 3133   4.505   2.852   4.042
  193A      O2' 3134   4.631   2.994   4.050
  193A     HO2' 3135   4.653   2.938   4.125
  193A      O3' 3136   4.753   2.793   3.919
  194C        P 3137   4.834   2.658   3.879
  194C      OP1 3138   4.950   2.643   3.963
  194C      OP2 3139   4.858   2.662   3.730
  194C      O5' 3140   4.728   2.544   3.914
  194C      C5' 3141   4.681   2.527   4.045
  194C      H5' 3142   4.604   2.604   4.058
  194C     H5'' 3143   4.756   2.538   4.122
  194C      C4' 3144   4.635   2.381   4.061
  194C      H4' 3145   4.627   2.363   4.168
  194C      O4' 3146   4.503   2.360   4.000
  194C      C1' 3147   4.513   2.242   3.916
  194C      H1' 3148   4.476   2.154   3.969
  194C       N1 3149   4.433   2.259   3.792
  194C       C6 3150   4.417   2.385   3.736
  194C       H6 3151   4.496   2.458   3.745
  194C       C5 3152   4.334   2.404   3.637
  194C       H5 3153   4.342   2.494   3.577
  194C       C4 3154   4.254   2.299   3.594
  194C       N4 3155   4.176   2.315   3.497
  194C      H41 3156   4.143   2.237   3.442
  194C      H42 3157   4.182   2.399   3.442
  194C       N3 3158   4.259   2.177   3.643
  194C       C2 3159   4.342   2.160   3.752
  194C       O2 3160   4.345   2.047   3.799
  194C      C3' 3161   4.733   2.275   4.011
  194C      H3' 3162   4.831   2.318   3.994
  194C      C2' 3163   4.664   2.228   3.883
  194C      H2' 3164   4.688   2.288   3.795
  194C      O2' 3165   4.692   2.092   3.859
  194C     HO2' 3166   4.651   2.045   3.932
  194C      O3' 3167   4.736   2.158   4.103
  195G        P 3168   4.840   2.147   4.216
  195G      OP1 3169   4.782   2.054   4.314
  195G      OP2 3170   4.875   2.277   4.269
  195G      O5' 3171   4.959   2.081   4.139
  195G      C5' 3172   4.969   1.940   4.113
  195G      H5' 3173   4.896   1.920   4.035
  195G     H5'' 3174   4.949   1.885   4.205
  195G      C4' 3175   5.109   1.898   4.072
  195G      H4' 3176   5.106   1.790   4.085
  195G      O4' 3177   5.138   1.922   3.940
  195G      C1' 3178   5.267   1.986   3.939
  195G      H1' 3179   5.312   1.943   3.849
  195G       N9 3180   5.254   2.133   3.916
  195G       C8 3181   5.141   2.209   3.899
  195G       H8 3182   5.041   2.176   3.919
  195G       N7 3183   5.162   2.336   3.869
  195G       C5 3184   5.300   2.340   3.857
  195G       C6 3185   5.387   2.450   3.833
  195G       O6 3186   5.358   2.564   3.807
  195G       N1 3187   5.522   2.414   3.837
  195G       H1 3188   5.591   2.486   3.822
  195G       C2 3189   5.565   2.284   3.860
  195G       N2 3190   5.692   2.261   3.849
  195G      H21 3191   5.758   2.337   3.849
  195G      H22 3192   5.731   2.167   3.850
  195G       N3 3193   5.483   2.183   3.875
  195G       C4 3194   5.355   2.215   3.879
  195G      C3' 3195   5.229   1.954   4.159
  195G      H3' 3196   5.207   2.054   4.198
  195G      C2' 3197   5.347   1.952   4.062
  195G      H2' 3198   5.425   2.026   4.077
  195G      O2' 3199   5.392   1.823   4.036
  195G     HO2' 3200   5.353   1.759   4.096
  195G      O3' 3201   5.250   1.860   4.263
  196A        P 3202   5.300   1.902   4.406
  196A      OP1 3203   5.332   1.779   4.482
  196A      OP2 3204   5.200   1.996   4.453
  196A      O5' 3205   5.440   1.983   4.395
  196A      C5' 3206   5.549   1.910   4.338
  196A      H5' 3207   5.519   1.871   4.241
  196A     H5'' 3208   5.583   1.830   4.404
  196A      C4' 3209   5.672   1.993   4.310
  196A      H4' 3210   5.754   1.922   4.298
  196A      O4' 3211   5.660   2.070   4.189
  196A      C1' 3212   5.737   2.192   4.215
  196A      H1' 3213   5.821   2.199   4.146
  196A       N9 3214   5.640   2.303   4.213
  196A       C8 3215   5.512   2.299   4.199
  196A       H8 3216   5.454   2.210   4.223
  196A       N7 3217   5.449   2.408   4.164
  196A       C5 3218   5.560   2.494   4.137
  196A       C6 3219   5.578   2.625   4.099
  196A       N6 3220   5.476   2.710   4.069
  196A      H61 3221   5.380   2.683   4.055
  196A      H62 3222   5.500   2.795   4.019
  196A       N1 3223   5.699   2.684   4.091
  196A       C2 3224   5.803   2.610   4.127
  196A       H2 3225   5.900   2.657   4.127
  196A       N3 3226   5.799   2.481   4.170
  196A       C4 3227   5.674   2.431   4.175
  196A      C3' 3228   5.710   2.083   4.429
  196A      H3' 3229   5.623   2.135   4.468
  196A      C2' 3230   5.806   2.174   4.347
  196A      H2' 3231   5.817   2.269   4.401
  196A      O2' 3232   5.935   2.118   4.316
  196A     HO2' 3233   5.992   2.184   4.277
  196A      O3' 3234   5.777   2.008   4.529
  197A        P 3235   5.777   2.051   4.680
  197A      OP1 3236   5.866   1.965   4.759
  197A      OP2 3237   5.643   2.067   4.724
  197A      O5' 3238   5.852   2.200   4.675
  197A      C5' 3239   5.991   2.198   4.656
  197A      H5' 3240   6.018   2.131   4.574
  197A     H5'' 3241   6.048   2.156   4.739
  197A      C4' 3242   6.050   2.329   4.624
  197A      H4' 3243   6.159   2.326   4.618
  197A      O4' 3244   6.003   2.375   4.500
  197A      C1' 3245   6.017   2.523   4.498
  197A      H1' 3246   6.079   2.561   4.417
  197A       N9 3247   5.874   2.576   4.490
  197A       C8 3248   5.756   2.516   4.524
  197A       H8 3249   5.751   2.420   4.573
  197A       N7 3250   5.644   2.592   4.498
  197A       C5 3251   5.702   2.716   4.449
  197A       C6 3252   5.649   2.832   4.389
  197A       N6 3253   5.520   2.860   4.384
  197A      H61 3254   5.488   2.947   4.343
  197A      H62 3255   5.459   2.808   4.445
  197A       N1 3256   5.730   2.924   4.342
  197A       C2 3257   5.859   2.903   4.347
  197A       H2 3258   5.928   2.981   4.318
  197A       N3 3259   5.924   2.802   4.399
  197A       C4 3260   5.839   2.704   4.445
  197A      C3' 3261   6.029   2.441   4.730
  197A      H3' 3262   5.925   2.456   4.759
  197A      C2' 3263   6.061   2.558   4.646
  197A      H2' 3264   6.005   2.642   4.689
  197A      O2' 3265   6.202   2.594   4.658
  197A     HO2' 3266   6.239   2.557   4.739
  197A      O3' 3267   6.123   2.425   4.845
  198C        P 3268   6.084   2.488   4.988
  198C      OP1 3269   6.188   2.461   5.088
  198C      OP2 3270   5.938   2.465   5.021
  198C      O5' 3271   6.095   2.638   4.948
  198C      C5' 3272   6.216   2.708   4.966
  198C      H5' 3273   6.302   2.662   4.918
  198C     H5'' 3274   6.244   2.708   5.071
  198C      C4' 3275   6.214   2.862   4.934
  198C      H4' 3276   6.316   2.901   4.929
  198C      O4' 3277   6.167   2.872   4.800
  198C      C1' 3278   6.100   3.001   4.794
  198C      H1' 3279   6.149   3.065   4.721
  198C       N1 3280   5.954   2.982   4.754
  198C       C6 3281   5.876   2.874   4.793
  198C       H6 3282   5.922   2.798   4.855
  198C       C5 3283   5.741   2.871   4.761
  198C       H5 3284   5.677   2.791   4.794
  198C       C4 3285   5.692   2.993   4.695
  198C       N4 3286   5.566   3.015   4.666
  198C      H41 3287   5.537   3.109   4.642
  198C      H42 3288   5.500   2.953   4.710
  198C       N3 3289   5.767   3.092   4.649
  198C       C2 3290   5.899   3.082   4.673
  198C       O2 3291   5.971   3.172   4.614
  198C      C3' 3292   6.129   2.951   5.020
  198C      H3' 3293   6.033   2.901   5.037
  198C      C2' 3294   6.108   3.071   4.935
  198C      H2' 3295   6.021   3.130   4.961
  198C      O2' 3296   6.228   3.149   4.929
  198C     HO2' 3297   6.262   3.171   5.016
  198C      O3' 3298   6.193   3.000   5.141
  199U        P 3299   6.147   2.958   5.290
  199U      OP1 3300   6.263   2.967   5.386
  199U      OP2 3301   6.067   2.830   5.287
  199U      O5' 3302   6.045   3.083   5.313
  199U      C5' 3303   5.907   3.073   5.261
  199U      H5' 3304   5.854   3.016   5.337
  199U     H5'' 3305   5.903   3.024   5.164
  199U      C4' 3306   5.843   3.209   5.258
  199U      H4' 3307   5.739   3.196   5.230
  199U      O4' 3308   5.837   3.266   5.382
  199U      C1' 3309   5.876   3.399   5.362
  199U      H1' 3310   5.789   3.451   5.323
  199U       N1 3311   5.913   3.475   5.487
  199U       C6 3312   5.985   3.401   5.587
  199U       H6 3313   5.998   3.294   5.588
  199U       C5 3314   6.069   3.468   5.666
  199U       H5 3315   6.140   3.415   5.728
  199U       C4 3316   6.086   3.612   5.665
  199U       O4 3317   6.153   3.678   5.736
  199U       N3 3318   6.004   3.672   5.576
  199U       H3 3319   6.019   3.771   5.564
  199U       C2 3320   5.914   3.612   5.487
  199U       O2 3321   5.852   3.686   5.410
  199U      C3' 3322   5.925   3.302   5.164
  199U      H3' 3323   6.004   3.254   5.106
  199U      C2' 3324   5.994   3.400   5.263
  199U      H2' 3325   6.088   3.363   5.305
  199U      O2' 3326   6.028   3.522   5.206
  199U     HO2' 3327   6.120   3.516   5.178
  199U      O3' 3328   5.832   3.366   5.079
  200U        P 3329   5.788   3.297   4.942
  200U      OP1 3330   5.789   3.154   4.966
  200U      OP2 3331   5.870   3.359   4.837
  200U      O5' 3332   5.638   3.349   4.927
  200U      C5' 3333   5.535   3.335   5.031
  200U      H5' 3334   5.522   3.424   5.094
  200U     H5'' 3335   5.556   3.250   5.095
  200U      C4' 3336   5.398   3.313   4.972
  200U      H4' 3337   5.328   3.275   5.047
  200U      O4' 3338   5.369   3.444   4.916
  200U      C1' 3339   5.362   3.437   4.778
  200U      H1' 3340   5.259   3.427   4.742
  200U       N1 3341   5.419   3.551   4.705
  200U       C6 3342   5.539   3.593   4.740
  200U       H6 3343   5.599   3.549   4.818
  200U       C5 3344   5.593   3.705   4.683
  200U       H5 3345   5.689   3.742   4.716
  200U       C4 3346   5.521   3.776   4.579
  200U       O4 3347   5.567   3.872   4.511
  200U       N3 3348   5.390   3.729   4.553
  200U       H3 3349   5.329   3.788   4.498
  200U       C2 3350   5.338   3.621   4.616
  200U       O2 3351   5.225   3.588   4.588
  200U      C3' 3352   5.394   3.213   4.860
  200U      H3' 3353   5.467   3.133   4.873
  200U      C2' 3354   5.426   3.300   4.738
  200U      H2' 3355   5.534   3.310   4.729
  200U      O2' 3356   5.377   3.252   4.618
  200U     HO2' 3357   5.292   3.213   4.639
  200U      O3' 3358   5.261   3.170   4.848
  201U        P 3359   5.216   3.036   4.772
  201U      OP1 3360   5.319   2.928   4.790
  201U      OP2 3361   5.174   3.071   4.633
  201U      O5' 3362   5.081   2.988   4.845
  201U      C5' 3363   5.071   2.946   4.981
  201U      H5' 3364   5.123   3.016   5.047
  201U     H5'' 3365   5.119   2.850   5.001
  201U      C4' 3366   4.923   2.940   5.017
  201U      H4' 3367   4.908   2.870   5.099
  201U      O4' 3368   4.880   3.070   5.056
  201U      C1' 3369   4.754   3.091   5.003
  201U      H1' 3370   4.687   3.080   5.088
  201U       N1 3371   4.750   3.224   4.938
  201U       C6 3372   4.829   3.269   4.834
  201U       H6 3373   4.910   3.206   4.803
  201U       C5 3374   4.818   3.392   4.779
  201U       H5 3375   4.881   3.429   4.699
  201U       C4 3376   4.707   3.481   4.822
  201U       O4 3377   4.667   3.582   4.758
  201U       N3 3378   4.621   3.428   4.919
  201U       H3 3379   4.559   3.494   4.963
  201U       C2 3380   4.642   3.304   4.977
  201U       O2 3381   4.562   3.270   5.062
  201U      C3' 3382   4.832   2.890   4.905
  201U      H3' 3383   4.878   2.902   4.807
  201U      C2' 3384   4.707   2.976   4.919
  201U      H2' 3385   4.678   2.996   4.816
  201U      O2' 3386   4.598   2.902   4.973
  201U     HO2' 3387   4.574   2.825   4.922
  201U      O3' 3388   4.812   2.745   4.930
  202A        P 3389   4.747   2.656   4.823
  202A      OP1 3390   4.780   2.519   4.854
  202A      OP2 3391   4.780   2.701   4.684
  202A      O5' 3392   4.593   2.666   4.839
  202A      C5' 3393   4.525   2.617   4.951
  202A      H5' 3394   4.555   2.670   5.041
  202A     H5'' 3395   4.557   2.516   4.976
  202A      C4' 3396   4.371   2.629   4.926
  202A      H4' 3397   4.312   2.596   5.011
  202A      O4' 3398   4.353   2.769   4.914
  202A      C1' 3399   4.274   2.795   4.797
  202A      H1' 3400   4.179   2.845   4.818
  202A       N9 3401   4.347   2.882   4.711
  202A       C8 3402   4.449   2.857   4.620
  202A       H8 3403   4.485   2.758   4.598
  202A       N7 3404   4.496   2.961   4.555
  202A       C5 3405   4.414   3.066   4.604
  202A       C6 3406   4.414   3.205   4.595
  202A       N6 3407   4.501   3.282   4.535
  202A      H61 3408   4.482   3.381   4.541
  202A      H62 3409   4.574   3.249   4.472
  202A       N1 3410   4.329   3.279   4.670
  202A       C2 3411   4.247   3.225   4.756
  202A       H2 3412   4.192   3.294   4.818
  202A       N3 3413   4.233   3.092   4.774
  202A       C4 3414   4.324   3.019   4.699
  202A      C3' 3415   4.323   2.565   4.798
  202A      H3' 3416   4.407   2.535   4.736
  202A      C2' 3417   4.232   2.664   4.732
  202A      H2' 3418   4.239   2.659   4.623
  202A      O2' 3419   4.093   2.640   4.766
  202A     HO2' 3420   4.087   2.563   4.823
  202A      O3' 3421   4.258   2.450   4.843
  203A3       P 3422   4.241   2.319   4.755
  203A3     OP1 3423   4.103   2.272   4.789
  203A3     OP2 3424   4.362   2.234   4.770
  203A3     O5' 3425   4.241   2.356   4.599
  203A3     C5' 3426   4.166   2.260   4.519
  203A3     H5' 3427   4.062   2.251   4.551
  203A3    H5'' 3428   4.204   2.159   4.536
  203A3     C4' 3429   4.167   2.287   4.366
  203A3     H4' 3430   4.119   2.200   4.322
  203A3     O4' 3431   4.072   2.387   4.336
  203A3     C1' 3432   4.144   2.505   4.293
  203A3     H1' 3433   4.107   2.511   4.191
  203A3      N9 3434   4.113   2.627   4.371
  203A3      C8 3435   3.999   2.654   4.452
  203A3      H8 3436   3.939   2.572   4.489
  203A3      N7 3437   3.972   2.786   4.472
  203A3      C5 3438   4.079   2.851   4.412
  203A3      C6 3439   4.115   2.987   4.396
  203A3      N6 3440   4.033   3.084   4.432
  203A3     H61 3441   4.059   3.177   4.405
  203A3     H62 3442   3.951   3.059   4.486
  203A3      N1 3443   4.227   3.025   4.336
  203A3      C2 3444   4.297   2.930   4.278
  203A3      H2 3445   4.382   2.971   4.227
  203A3      N3 3446   4.276   2.795   4.283
  203A3      C4 3447   4.166   2.758   4.351
  203A3     C3' 3448   4.289   2.330   4.288
  203A3     H3' 3449   4.380   2.289   4.334
  203A3     C2' 3450   4.293   2.481   4.298
  203A3     H2' 3451   4.323   2.519   4.395
  203A3     O2' 3452   4.370   2.539   4.192
  203A3    HO2' 3453   4.361   2.632   4.212
  203A3     O3' 3454   4.278   2.284   4.150
  203A3    HO3' 3455   4.345   2.338   4.107
  204CL      CL 3456   4.822   6.425   1.724
  205CL      CL 3457   7.309   3.124   0.951
  206CL      CL 3458   7.966   4.447   4.054
  207CL      CL 3459   9.036   2.941   3.059
  208CL      CL 3460   4.910   7.370   6.301
  209CL      CL 3461   1.168   6.234   1.728
  210CL      CL 3462   1.360   7.301   3.414
  211CL      CL 3463   4.802   6.432   5.617
  212CL      CL 3464   8.562   0.980   1.464
  213CL      CL 3465   3.548   1.711   1.222
  214CL      CL 3466   2.858   7.030   3.951
  215CL      CL 3467   0.112   7.313   5.140
  216CL      CL 3468   5.513   0.206   3.547
  217CL      CL 3469   9.182   5.414   2.907
  218NA      NA 3470   6.181   3.448   3.106
  219NA      NA 3471   8.712   0.444   2.064
  220NA      NA 3472   8.297   5.141   4.768
  221NA      NA 3473   0.666   2.515   3.360
  222NA      NA 3474   5.261   2.449   4.310
  223NA      NA 3475   5.633   2.995   3.175
  224NA      NA 3476   7.869   6.054   4.975
  225NA      NA 3477   4.918   1.988   4.733
  226NA      NA 3478   6.460   2.358   5.868
  227NA      NA 3479   4.985   6.020   4.408
  228NA      NA 3480   5.494   0.711   2.491
  229NA      NA 3481   4.453   1.702   2.465
  230NA      NA 3482   9.361   5.185   4.190
  231NA      NA 3483   5.334   6.771   1.555
  232NA      NA 3484   7.224   5.838   3.825
  233NA      NA 3485   4.682   6.559   6.793
  234NA      NA 3486   7.632   3.361   2.781
  235NA      NA 3487   4.457   0.608   2.864
  236NA      NA 3488   6.193   2.467   2.794
  237NA      NA 3489   2.717   4.331   4.332
  238NA      NA 3490   8.766   3.975   6.146
  239NA      NA 3491   1.087   7.428   0.305
  240NA      NA 3492   5.128   2.628   3.814
  241NA      NA 3493   8.259   2.105   5.701
  242NA      NA 3494   3.188   2.160   1.672
  243NA      NA 3495   7.371   1.469   4.533
  244NA      NA 3496   3.363   2.483   3.444
  245NA      NA 3497   9.756   6.845   2.730
  246NA      NA 3498   9.033   5.109   0.799
  247NA      NA 3499   6.041   1.945   6.500
  248NA      NA 3500   1.649   1.078   3.626
  249NA      NA 3501   3.016   0.816   6.800
  250WAT      O 3502   2.926   6.908   2.971
  250WAT     H1 3503   2.968   6.991   2.993
  250WAT     H2 3504   2.855   6.933   2.911
  251WAT      O 3505   0.998   1.492   2.184
  251WAT     H1 3506   0.934   1.555   2.153
  251WAT     H2 3507   1.080   1.539   2.186
  252WAT      O 3508   4.452   1.208   1.026
  252WAT     H1 3509   4.489   1.126   1.058
  252WAT     H2 3510   4.512   1.276   1.059
  253WAT      O 3511   8.722   3.168   6.223
  253WAT     H1 3512   8.737   3.160   6.129
  253WAT     H2 3513   8.720   3.078   6.254
  254WAT      O 3514   1.603   0.781   4.714
  254WAT     H1 3515   1.644   0.703   4.751
  254WAT     H2 3516   1.538   0.807   4.779
  255WAT      O 3517   4.020   5.281   6.342
  255WAT     H1 3518   4.076   5.242   6.275
  255WAT     H2 3519   4.033   5.375   6.334
  256WAT      O 3520   8.449   0.174   0.579
  256WAT     H1 3521   8.459   0.268   0.594
  256WAT     H2 3522   8.515   0.153   0.513
  257WAT      O 3523   9.119   6.912   2.031
  257WAT     H1 3524   9.208   6.877   2.026
  257WAT     H2 3525   9.072   6.869   1.960
  258WAT      O 3526   8.846   7.302   4.382
  258WAT     H1 3527   8.789   7.371   4.350
  258WAT     H2 3528   8.794   7.256   4.448
  259WAT      O 3529   9.401   1.920   4.046
  259WAT     H1 3530   9.459   1.887   4.114
  259WAT     H2 3531   9.360   1.842   4.009
  260WAT      O 3532   0.225   2.434   2.683
  260WAT     H1 3533   0.156   2.406   2.742
  260WAT     H2 3534   0.180   2.488   2.618
  261WAT      O 3535   7.457   3.206   4.088
  261WAT     H1 3536   7.423   3.144   4.153
  261WAT     H2 3537   7.379   3.238   4.042
  262WAT      O 3538   0.101   2.394   3.504
  262WAT     H1 3539   0.144   2.325   3.455
  262WAT     H2 3540   0.136   2.386   3.593
  263WAT      O 3541   9.558   1.660   1.180
  263WAT     H1 3542   9.557   1.567   1.204
  263WAT     H2 3543   9.651   1.683   1.178
  264WAT      O 3544   8.335   3.969   5.611
  264WAT     H1 3545   8.338   3.912   5.688
  264WAT     H2 3546   8.418   4.017   5.613
  265WAT      O 3547   8.287   0.598   4.155
  265WAT     H1 3548   8.248   0.610   4.069
  265WAT     H2 3549   8.364   0.543   4.138
  266WAT      O 3550   9.654   2.760   1.354
  266WAT     H1 3551   9.596   2.775   1.428
  266WAT     H2 3552   9.645   2.838   1.300
  267WAT      O 3553   6.010   5.995   6.399
  267WAT     H1 3554   5.988   5.903   6.417
  267WAT     H2 3555   6.087   6.012   6.453
  268WAT      O 3556   6.888   5.311   5.201
  268WAT     H1 3557   6.919   5.402   5.203
  268WAT     H2 3558   6.833   5.307   5.123
  269WAT      O 3559   4.091   1.016   2.356
  269WAT     H1 3560   4.107   1.067   2.277
  269WAT     H2 3561   4.036   0.943   2.328
  270WAT      O 3562   0.601   7.434   0.246
  270WAT     H1 3563   0.531   7.440   0.181
  270WAT     H2 3564   0.557   7.448   0.330
  271WAT      O 3565   1.048   5.018   3.580
  271WAT     H1 3566   1.051   4.930   3.543
  271WAT     H2 3567   1.080   5.074   3.510
  272WAT      O 3568   7.738   2.250   1.944
  272WAT     H1 3569   7.725   2.343   1.962
  272WAT     H2 3570   7.785   2.217   2.020
  273WAT      O 3571   7.400   5.702   4.475
  273WAT     H1 3572   7.380   5.711   4.568
  273WAT     H2 3573   7.375   5.612   4.453
  274WAT      O 3574   4.527   6.106   3.169
  274WAT     H1 3575   4.511   6.012   3.175
  274WAT     H2 3576   4.480   6.134   3.090
  275WAT      O 3577   0.430   5.694   5.368
  275WAT     H1 3578   0.482   5.704   5.289
  275WAT     H2 3579   0.341   5.678   5.337
  276WAT      O 3580   1.421   4.534   2.707
  276WAT     H1 3581   1.372   4.577   2.777
  276WAT     H2 3582   1.385   4.570   2.626
  277WAT      O 3583   8.112   1.400   5.492
  277WAT     H1 3584   8.035   1.396   5.548
  277WAT     H2 3585   8.088   1.350   5.414
  278WAT      O 3586   1.270   3.029   1.817
  278WAT     H1 3587   1.350   3.076   1.795
  278WAT     H2 3588   1.297   2.965   1.883
  279WAT      O 3589   7.099   4.877   0.919
  279WAT     H1 3590   7.086   4.947   0.855
  279WAT     H2 3591   7.011   4.841   0.934
  280WAT      O 3592   8.594   7.281   0.487
  280WAT     H1 3593   8.610   7.208   0.427
  280WAT     H2 3594   8.581   7.239   0.572
  281WAT      O 3595   1.043   6.772   4.162
  281WAT     H1 3596   0.966   6.760   4.219
  281WAT     H2 3597   1.116   6.737   4.213
  282WAT      O 3598   1.230   1.721   1.200
  282WAT     H1 3599   1.293   1.688   1.263
  282WAT     H2 3600   1.154   1.745   1.253
  283WAT      O 3601   9.480   4.922   4.142
  283WAT     H1 3602   9.568   4.953   4.121
  283WAT     H2 3603   9.491   4.867   4.219
  284WAT      O 3604   1.512   5.422   4.241
  284WAT     H1 3605   1.569   5.346   4.254
  284WAT     H2 3606   1.435   5.403   4.295
  285WAT      O 3607   1.019   2.637   2.335
  285WAT     H1 3608   1.058   2.723   2.349
  285WAT     H2 3609   1.094   2.577   2.327
  286WAT      O 3610   1.445   0.155   6.260
  286WAT     H1 3611   1.426   0.103   6.182
  286WAT     H2 3612   1.541   0.157   6.264
  287WAT      O 3613   4.081   1.490   4.028
  287WAT     H1 3614   4.020   1.417   4.040
  287WAT     H2 3615   4.104   1.487   3.935
  288WAT      O 3616   0.694   4.599   0.144
  288WAT     H1 3617   0.654   4.514   0.160
  288WAT     H2 3618   0.725   4.627   0.230
  289WAT      O 3619   2.815   4.740   0.446
  289WAT     H1 3620   2.794   4.657   0.403
  289WAT     H2 3621   2.902   4.763   0.412
  290WAT      O 3622   9.634   1.386   5.924
  290WAT     H1 3623   9.650   1.436   6.004
  290WAT     H2 3624   9.549   1.416   5.893
  291WAT      O 3625   1.426   3.244   0.525
  291WAT     H1 3626   1.469   3.319   0.484
  291WAT     H2 3627   1.408   3.183   0.452
  292WAT      O 3628   5.620   6.946   2.396
  292WAT     H1 3629   5.716   6.950   2.394
  292WAT     H2 3630   5.600   6.907   2.481
  293WAT      O 3631   9.371   5.179   3.802
  293WAT     H1 3632   9.345   5.087   3.800
  293WAT     H2 3633   9.450   5.183   3.748
  294WAT      O 3634   3.553   5.376   4.548
  294WAT     H1 3635   3.545   5.282   4.566
  294WAT     H2 3636   3.565   5.381   4.453
  295WAT      O 3637   8.393   1.645   3.794
  295WAT     H1 3638   8.328   1.666   3.727
  295WAT     H2 3639   8.416   1.730   3.832
  296WAT      O 3640   3.626   6.719   4.884
  296WAT     H1 3641   3.617   6.668   4.804
  296WAT     H2 3642   3.674   6.662   4.944
  297WAT      O 3643   8.624   7.325   1.563
  297WAT     H1 3644   8.654   7.304   1.475
  297WAT     H2 3645   8.705   7.334   1.614
  298WAT      O 3646   8.000   6.984   0.374
  298WAT     H1 3647   7.938   7.041   0.328
  298WAT     H2 3648   7.947   6.937   0.438
  299WAT      O 3649   4.298   6.911   4.049
  299WAT     H1 3650   4.340   6.920   3.964
  299WAT     H2 3651   4.362   6.946   4.111
  300WAT      O 3652   4.930   1.217   4.419
  300WAT     H1 3653   4.935   1.125   4.393
  300WAT     H2 3654   4.849   1.223   4.470
  301WAT      O 3655   0.058   4.379   2.365
  301WAT     H1 3656   0.068   4.395   2.271
  301WAT     H2 3657   0.101   4.454   2.407
  302WAT      O 3658   6.910   4.445   1.866
  302WAT     H1 3659   6.841   4.412   1.809
  302WAT     H2 3660   6.920   4.377   1.933
  303WAT      O 3661   0.311   1.253   2.333
  303WAT     H1 3662   0.293   1.159   2.338
  303WAT     H2 3663   0.386   1.266   2.391
  304WAT      O 3664   8.864   6.715   5.430
  304WAT     H1 3665   8.941   6.664   5.403
  304WAT     H2 3666   8.796   6.649   5.444
  305WAT      O 3667   1.221   6.067   2.489
  305WAT     H1 3668   1.287   5.998   2.483
  305WAT     H2 3669   1.263   6.144   2.453
  306WAT      O 3670   9.550   1.139   2.450
  306WAT     H1 3671   9.612   1.181   2.391
  306WAT     H2 3672   9.468   1.136   2.401
  307WAT      O 3673   7.068   3.263   2.695
  307WAT     H1 3674   7.157   3.251   2.662
  307WAT     H2 3675   7.078   3.269   2.790
  308WAT      O 3676   8.758   5.217   4.703
  308WAT     H1 3677   8.677   5.192   4.660
  308WAT     H2 3678   8.822   5.221   4.632
  309WAT      O 3679   1.059   3.156   5.065
  309WAT     H1 3680   1.125   3.209   5.110
  309WAT     H2 3681   1.072   3.068   5.098
  310WAT      O 3682   9.046   3.925   2.932
  310WAT     H1 3683   9.118   3.908   2.992
  310WAT     H2 3684   9.054   3.858   2.865
  311WAT      O 3685   7.712   7.320   1.786
  311WAT     H1 3686   7.773   7.297   1.857
  311WAT     H2 3687   7.642   7.369   1.830
  312WAT      O 3688   6.080   0.566   1.153
  312WAT     H1 3689   6.074   0.659   1.134
  312WAT     H2 3690   6.011   0.526   1.100
  313WAT      O 3691   8.421   0.861   0.845
  313WAT     H1 3692   8.420   0.932   0.909
  313WAT     H2 3693   8.478   0.794   0.884
  314WAT      O 3694   1.788   6.302   5.676
  314WAT     H1 3695   1.859   6.352   5.716
  314WAT     H2 3696   1.770   6.231   5.738
  315WAT      O 3697   2.746   0.247   5.297
  315WAT     H1 3698   2.798   0.254   5.378
  315WAT     H2 3699   2.662   0.286   5.320
  316WAT      O 3700   7.460   3.236   2.911
  316WAT     H1 3701   7.462   3.163   2.974
  316WAT     H2 3702   7.367   3.248   2.892
  317WAT      O 3703   1.572   3.255   6.749
  317WAT     H1 3704   1.648   3.264   6.691
  317WAT     H2 3705   1.516   3.329   6.726
  318WAT      O 3706   1.804   6.461   4.053
  318WAT     H1 3707   1.813   6.428   3.964
  318WAT     H2 3708   1.893   6.483   4.080
  319WAT      O 3709   7.040   4.401   2.496
  319WAT     H1 3710   7.074   4.317   2.466
  319WAT     H2 3711   6.946   4.386   2.509
  320WAT      O 3712   2.708   1.227   0.101
  320WAT     H1 3713   2.630   1.233   0.156
  320WAT     H2 3714   2.684   1.271   0.019
  321WAT      O 3715   8.159   5.455   6.817
  321WAT     H1 3716   8.086   5.396   6.797
  321WAT     H2 3717   8.231   5.422   6.762
  322WAT      O 3718   6.629   7.234   0.587
  322WAT     H1 3719   6.550   7.274   0.622
  322WAT     H2 3720   6.642   7.278   0.503
  323WAT      O 3721   1.480   3.882   2.209
  323WAT     H1 3722   1.542   3.954   2.221
  323WAT     H2 3723   1.397   3.915   2.243
  324WAT      O 3724   3.819   6.637   0.388
  324WAT     H1 3725   3.850   6.559   0.341
  324WAT     H2 3726   3.887   6.702   0.373
  325WAT      O 3727   0.225   0.293   3.245
  325WAT     H1 3728   0.139   0.252   3.249
  325WAT     H2 3729   0.277   0.248   3.312
  326WAT      O 3730   4.193   0.128   3.213
  326WAT     H1 3731   4.261   0.142   3.280
  326WAT     H2 3732   4.241   0.095   3.137
  327WAT      O 3733   6.775   4.367   4.202
  327WAT     H1 3734   6.720   4.414   4.139
  327WAT     H2 3735   6.861   4.362   4.160
  328WAT      O 3736   0.289   0.198   3.543
  328WAT     H1 3737   0.383   0.209   3.555
  328WAT     H2 3738   0.272   0.107   3.566
  329WAT      O 3739   9.141   0.824   0.939
  329WAT     H1 3740   9.075   0.792   0.878
  329WAT     H2 3741   9.223   0.788   0.907
  330WAT      O 3742   6.597   1.313   3.266
  330WAT     H1 3743   6.508   1.335   3.239
  330WAT     H2 3744   6.586   1.261   3.346
  331WAT      O 3745   3.105   6.330   4.677
  331WAT     H1 3746   3.170   6.289   4.620
  331WAT     H2 3747   3.062   6.256   4.721
  332WAT      O 3748   3.612   3.097   3.693
  332WAT     H1 3749   3.622   3.177   3.744
  332WAT     H2 3750   3.677   3.037   3.730
  333WAT      O 3751   1.847   1.902   0.971
  333WAT     H1 3752   1.929   1.928   1.012
  333WAT     H2 3753   1.868   1.895   0.878
  334WAT      O 3754   9.479   5.531   4.955
  334WAT     H1 3755   9.398   5.569   4.990
  334WAT     H2 3756   9.479   5.441   4.986
  335WAT      O 3757   4.717   5.316   3.481
  335WAT     H1 3758   4.796   5.316   3.535
  335WAT     H2 3759   4.747   5.288   3.395
  336WAT      O 3760   6.159   6.414   4.754
  336WAT     H1 3761   6.217   6.487   4.729
  336WAT     H2 3762   6.071   6.451   4.746
  337WAT      O 3763   6.333   5.930   5.063
  337WAT     H1 3764   6.338   5.999   4.997
  337WAT     H2 3765   6.301   5.975   5.142
  338WAT      O 3766   7.203   0.290   5.680
  338WAT     H1 3767   7.193   0.196   5.695
  338WAT     H2 3768   7.114   0.323   5.673
  339WAT      O 3769   8.141   4.289   2.414
  339WAT     H1 3770   8.047   4.290   2.435
  339WAT     H2 3771   8.144   4.288   2.319
  340WAT      O 3772   9.621   3.828   1.440
  340WAT     H1 3773   9.613   3.769   1.365
  340WAT     H2 3774   9.694   3.886   1.417
  341WAT      O 3775   0.242   7.387   6.069
  341WAT     H1 3776   0.159   7.415   6.031
  341WAT     H2 3777   0.224   7.302   6.108
  342WAT      O 3778   1.423   2.291   1.024
  342WAT     H1 3779   1.450   2.202   1.002
  342WAT     H2 3780   1.480   2.347   0.970
  343WAT      O 3781   7.861   2.943   4.977
  343WAT     H1 3782   7.794   2.903   5.032
  343WAT     H2 3783   7.940   2.944   5.031
  344WAT      O 3784   5.723   2.493   4.904
  344WAT     H1 3785   5.806   2.499   4.952
  344WAT     H2 3786   5.715   2.400   4.881
  345WAT      O 3787   9.149   4.141   4.482
  345WAT     H1 3788   9.096   4.075   4.527
  345WAT     H2 3789   9.090   4.179   4.417
  346WAT      O 3790   5.335   5.129   2.356
  346WAT     H1 3791   5.411   5.085   2.394
  346WAT     H2 3792   5.372   5.191   2.293
  347WAT      O 3793   0.688   3.634   6.480
  347WAT     H1 3794   0.680   3.727   6.457
  347WAT     H2 3795   0.773   3.608   6.445
  348WAT      O 3796   6.195   5.417   6.067
  348WAT     H1 3797   6.184   5.468   6.148
  348WAT     H2 3798   6.288   5.394   6.066
  349WAT      O 3799   1.960   2.578   2.540
  349WAT     H1 3800   2.014   2.540   2.471
  349WAT     H2 3801   1.964   2.515   2.612
  350WAT      O 3802   2.781   3.149   1.055
  350WAT     H1 3803   2.702   3.204   1.060
  350WAT     H2 3804   2.750   3.067   1.018
  351WAT      O 3805   1.496   4.321   0.958
  351WAT     H1 3806   1.460   4.291   1.042
  351WAT     H2 3807   1.590   4.329   0.974
  352WAT      O 3808   5.595   0.550   2.056
  352WAT     H1 3809   5.596   0.455   2.072
  352WAT     H2 3810   5.641   0.560   1.973
  353WAT      O 3811   2.031   6.518   6.592
  353WAT     H1 3812   1.989   6.533   6.508
  353WAT     H2 3813   2.052   6.606   6.625
  354WAT      O 3814   1.030   2.308   1.490
  354WAT     H1 3815   1.078   2.247   1.434
  354WAT     H2 3816   0.953   2.259   1.519
  355WAT      O 3817   0.136   6.737   1.010
  355WAT     H1 3818   0.104   6.815   0.964
  355WAT     H2 3819   0.108   6.664   0.955
  356WAT      O 3820   8.991   5.808   3.875
  356WAT     H1 3821   8.960   5.888   3.831
  356WAT     H2 3822   8.981   5.828   3.968
  357WAT      O 3823   3.717   1.326   0.864
  357WAT     H1 3824   3.810   1.314   0.842
  357WAT     H2 3825   3.708   1.288   0.951
  358WAT      O 3826   2.791   1.712   0.178
  358WAT     H1 3827   2.816   1.714   0.086
  358WAT     H2 3828   2.799   1.619   0.203
  359WAT      O 3829   3.194   6.714   3.548
  359WAT     H1 3830   3.173   6.763   3.469
  359WAT     H2 3831   3.287   6.692   3.538
  360WAT      O 3832   7.010   1.982   2.012
  360WAT     H1 3833   6.963   1.903   1.986
  360WAT     H2 3834   7.008   1.982   2.107
  361WAT      O 3835   6.247   6.492   1.089
  361WAT     H1 3836   6.288   6.480   1.004
  361WAT     H2 3837   6.295   6.434   1.147
  362WAT      O 3838   0.305   0.700   4.720
  362WAT     H1 3839   0.224   0.653   4.740
  362WAT     H2 3840   0.354   0.698   4.802
  363WAT      O 3841   3.853   0.018   6.344
  363WAT     H1 3842   3.792   0.056   6.281
  363WAT     H2 3843   3.917  -0.028   6.291
  364WAT      O 3844   5.867   7.155   5.908
  364WAT     H1 3845   5.781   7.115   5.918
  364WAT     H2 3846   5.907   7.110   5.833
  365WAT      O 3847   2.893   0.065   1.692
  365WAT     H1 3848   2.967   0.118   1.662
  365WAT     H2 3849   2.816   0.120   1.679
  366WAT      O 3850   2.146   1.944   5.678
  366WAT     H1 3851   2.055   1.966   5.698
  366WAT     H2 3852   2.197   2.017   5.713
  367WAT      O 3853   6.915   5.527   4.037
  367WAT     H1 3854   6.957   5.460   4.091
  367WAT     H2 3855   6.829   5.490   4.016
  368WAT      O 3856   3.476   5.919   0.064
  368WAT     H1 3857   3.543   5.987   0.075
  368WAT     H2 3858   3.509   5.864  -0.007
  369WAT      O 3859   4.670   6.875   2.918
  369WAT     H1 3860   4.723   6.939   2.964
  369WAT     H2 3861   4.728   6.836   2.853
  370WAT      O 3862   0.089   0.934   6.777
  370WAT     H1 3863   0.144   0.902   6.848
  370WAT     H2 3864   0.008   0.883   6.785
  371WAT      O 3865   1.985   6.960   3.499
  371WAT     H1 3866   1.925   7.000   3.437
  371WAT     H2 3867   2.068   6.953   3.451
  372WAT      O 3868   0.596   0.596   4.855
  372WAT     H1 3869   0.622   0.655   4.785
  372WAT     H2 3870   0.541   0.649   4.912
  373WAT      O 3871   6.892   6.508   6.631
  373WAT     H1 3872   6.983   6.479   6.631
  373WAT     H2 3873   6.887   6.573   6.701
  374WAT      O 3874   6.934   2.415   1.756
  374WAT     H1 3875   6.970   2.353   1.694
  374WAT     H2 3876   6.876   2.363   1.812
  375WAT      O 3877   1.546   2.696   1.901
  375WAT     H1 3878   1.555   2.647   1.819
  375WAT     H2 3879   1.571   2.634   1.969
  376WAT      O 3880   9.326   2.861   1.327
  376WAT     H1 3881   9.359   2.912   1.253
  376WAT     H2 3882   9.346   2.770   1.305
  377WAT      O 3883   9.407   2.519   2.093
  377WAT     H1 3884   9.460   2.589   2.055
  377WAT     H2 3885   9.462   2.441   2.086
  378WAT      O 3886   3.340   2.899   3.653
  378WAT     H1 3887   3.367   2.923   3.742
  378WAT     H2 3888   3.395   2.953   3.596
  379WAT      O 3889   2.562   1.865   6.806
  379WAT     H1 3890   2.655   1.874   6.830
  379WAT     H2 3891   2.524   1.816   6.878
  380WAT      O 3892   3.824   4.009   1.144
  380WAT     H1 3893   3.909   3.999   1.102
  380WAT     H2 3894   3.808   4.104   1.143
  381WAT      O 3895   8.257   1.227   5.046
  381WAT     H1 3896   8.316   1.189   5.111
  381WAT     H2 3897   8.204   1.290   5.095
  382WAT      O 3898   2.572   0.640   4.016
  382WAT     H1 3899   2.527   0.637   4.100
  382WAT     H2 3900   2.664   0.650   4.038
  383WAT      O 3901   6.416   0.542   4.838
  383WAT     H1 3902   6.369   0.517   4.918
  383WAT     H2 3903   6.404   0.636   4.831
  384WAT      O 3904   0.194   1.412   3.633
  384WAT     H1 3905   0.286   1.431   3.652
  384WAT     H2 3906   0.197   1.353   3.558
  385WAT      O 3907   0.027   6.304   1.883
  385WAT     H1 3908   0.110   6.307   1.932
  385WAT     H2 3909   0.052   6.326   1.793
  386WAT      O 3910   7.935   6.991   1.055
  386WAT     H1 3911   8.024   6.958   1.062
  386WAT     H2 3912   7.900   6.983   1.144
  387WAT      O 3913   1.859   4.563   6.549
  387WAT     H1 3914   1.856   4.658   6.547
  387WAT     H2 3915   1.924   4.539   6.483
  388WAT      O 3916   7.136   6.129   5.048
  388WAT     H1 3917   7.064   6.131   5.110
  388WAT     H2 3918   7.191   6.204   5.072
  389WAT      O 3919   1.302   6.756   5.551
  389WAT     H1 3920   1.236   6.812   5.590
  389WAT     H2 3921   1.356   6.815   5.499
  390WAT      O 3922   4.590   1.774   1.190
  390WAT     H1 3923   4.588   1.725   1.273
  390WAT     H2 3924   4.599   1.706   1.123
  391WAT      O 3925   5.829   5.685   0.621
  391WAT     H1 3926   5.772   5.610   0.602
  391WAT     H2 3927   5.823   5.696   0.716
  392WAT      O 3928   8.703   7.189   5.468
  392WAT     H1 3929   8.662   7.242   5.400
  392WAT     H2 3930   8.669   7.101   5.453
  393WAT      O 3931   7.918   3.597   4.802
  393WAT     H1 3932   7.840   3.604   4.858
  393WAT     H2 3933   7.933   3.503   4.794
  394WAT      O 3934   0.426   0.005   6.635
  394WAT     H1 3935   0.479   0.085   6.630
  394WAT     H2 3936   0.357   0.019   6.570
  395WAT      O 3937   6.562   3.942   5.859
  395WAT     H1 3938   6.574   3.934   5.765
  395WAT     H2 3939   6.651   3.937   5.895
  396WAT      O 3940   7.372   5.718   1.050
  396WAT     H1 3941   7.330   5.689   0.969
  396WAT     H2 3942   7.393   5.810   1.035
  397WAT      O 3943   4.999   3.133   6.609
  397WAT     H1 3944   5.065   3.064   6.605
  397WAT     H2 3945   4.943   3.110   6.682
  398WAT      O 3946   4.909   4.221   3.685
  398WAT     H1 3947   4.928   4.246   3.595
  398WAT     H2 3948   4.991   4.232   3.731
  399WAT      O 3949   0.503   3.778   1.535
  399WAT     H1 3950   0.448   3.788   1.457
  399WAT     H2 3951   0.593   3.787   1.502
  400WAT      O 3952   8.878   6.400   3.118
  400WAT     H1 3953   8.816   6.341   3.161
  400WAT     H2 3954   8.831   6.432   3.041
  401WAT      O 3955   2.982   0.387   0.409
  401WAT     H1 3956   2.964   0.318   0.472
  401WAT     H2 3957   2.921   0.371   0.337
  402WAT      O 3958   9.484   5.978   2.821
  402WAT     H1 3959   9.553   6.040   2.843
  402WAT     H2 3960   9.502   5.902   2.876
  403WAT      O 3961   1.969   2.465   4.878
  403WAT     H1 3962   2.050   2.425   4.907
  403WAT     H2 3963   1.983   2.484   4.786
  404WAT      O 3964   0.903   6.903   1.692
  404WAT     H1 3965   0.942   6.819   1.666
  404WAT     H2 3966   0.883   6.892   1.785
  405WAT      O 3967   6.960   5.589   5.763
  405WAT     H1 3968   6.949   5.508   5.712
  405WAT     H2 3969   6.873   5.604   5.802
  406WAT      O 3970   8.960   5.780   4.890
  406WAT     H1 3971   8.941   5.742   4.804
  406WAT     H2 3972   8.875   5.785   4.933
  407WAT      O 3973   4.009   0.297   2.054
  407WAT     H1 3974   3.924   0.291   2.011
  407WAT     H2 3975   4.013   0.220   2.111
  408WAT      O 3976   2.959   5.737   4.552
  408WAT     H1 3977   2.980   5.747   4.644
  408WAT     H2 3978   2.902   5.811   4.532
  409WAT      O 3979   6.713   5.630   1.892
  409WAT     H1 3980   6.647   5.619   1.823
  409WAT     H2 3981   6.664   5.623   1.974
  410WAT      O 3982   5.182   5.900   0.126
  410WAT     H1 3983   5.263   5.919   0.079
  410WAT     H2 3984   5.178   5.967   0.194
  411WAT      O 3985   8.094   2.015   1.190
  411WAT     H1 3986   8.118   2.001   1.282
  411WAT     H2 3987   8.102   2.109   1.177
  412WAT      O 3988   9.701   0.776   5.757
  412WAT     H1 3989   9.679   0.867   5.777
  412WAT     H2 3990   9.685   0.729   5.839
  413WAT      O 3991   3.228   1.898   0.852
  413WAT     H1 3992   3.164   1.961   0.818
  413WAT     H2 3993   3.230   1.915   0.946
  414WAT      O 3994   8.056   6.341   4.939
  414WAT     H1 3995   8.050   6.436   4.953
  414WAT     H2 3996   8.130   6.314   4.994
  415WAT      O 3997   2.050   0.508   6.565
  415WAT     H1 3998   2.023   0.574   6.628
  415WAT     H2 3999   1.992   0.434   6.581
  416WAT      O 4000   2.017   5.467   3.910
  416WAT     H1 4001   2.084   5.469   3.842
  416WAT     H2 4002   1.970   5.550   3.899
  417WAT      O 4003   4.809   7.378   0.093
  417WAT     H1 4004   4.762   7.295   0.085
  417WAT     H2 4005   4.744   7.445   0.071
  418WAT      O 4006   3.376   6.608   2.798
  418WAT     H1 4007   3.369   6.672   2.869
  418WAT     H2 4008   3.434   6.540   2.833
  419WAT      O 4009   2.410   2.648   1.014
  419WAT     H1 4010   2.331   2.594   1.014
  419WAT     H2 4011   2.469   2.603   1.075
  420WAT      O 4012   2.829   6.077   4.146
  420WAT     H1 4013   2.766   6.125   4.092
  420WAT     H2 4014   2.871   6.016   4.086
  421WAT      O 4015   7.984   4.962   0.998
  421WAT     H1 4016   7.944   5.043   1.030
  421WAT     H2 4017   7.934   4.892   1.040
  422WAT      O 4018   9.426   2.783   5.045
  422WAT     H1 4019   9.408   2.789   4.952
  422WAT     H2 4020   9.407   2.870   5.079
  423WAT      O 4021   0.466   3.335   1.179
  423WAT     H1 4022   0.525   3.260   1.178
  423WAT     H2 4023   0.418   3.329   1.096
  424WAT      O 4024   7.188   1.917   5.628
  424WAT     H1 4025   7.099   1.944   5.606
  424WAT     H2 4026   7.220   1.985   5.687
  425WAT      O 4027   8.161   2.678   6.578
  425WAT     H1 4028   8.126   2.719   6.498
  425WAT     H2 4029   8.185   2.590   6.550
  426WAT      O 4030   8.487   6.543   4.362
  426WAT     H1 4031   8.542   6.474   4.325
  426WAT     H2 4032   8.459   6.594   4.287
  427WAT      O 4033   3.714   4.700   5.475
  427WAT     H1 4034   3.765   4.646   5.413
  427WAT     H2 4035   3.779   4.760   5.512
  428WAT      O 4036   3.204   6.052   3.121
  428WAT     H1 4037   3.137   6.087   3.062
  428WAT     H2 4038   3.250   6.129   3.153
  429WAT      O 4039   9.059   5.335   0.743
  429WAT     H1 4040   9.092   5.421   0.767
  429WAT     H2 4041   8.985   5.354   0.685
  430WAT      O 4042   1.125   2.292   3.351
  430WAT     H1 4043   1.123   2.217   3.410
  430WAT     H2 4044   1.106   2.255   3.264
  431WAT      O 4045   4.867   1.769   3.754
  431WAT     H1 4046   4.837   1.697   3.810
  431WAT     H2 4047   4.788   1.820   3.736
  432WAT      O 4048   5.343   6.545   0.126
  432WAT     H1 4049   5.424   6.505   0.159
  432WAT     H2 4050   5.336   6.626   0.176
  433WAT      O 4051   3.062   3.755   2.008
  433WAT     H1 4052   3.002   3.781   2.078
  433WAT     H2 4053   3.018   3.683   1.964
  434WAT      O 4054   7.531   7.285   5.385
  434WAT     H1 4055   7.515   7.232   5.306
  434WAT     H2 4056   7.545   7.221   5.454
  435WAT      O 4057   0.131   1.251   3.843
  435WAT     H1 4058   0.213   1.201   3.841
  435WAT     H2 4059   0.144   1.322   3.780
  436WAT      O 4060   2.478   1.942   5.718
  436WAT     H1 4061   2.467   1.937   5.813
  436WAT     H2 4062   2.411   2.005   5.690
  437WAT      O 4063   1.226   3.375   3.311
  437WAT     H1 4064   1.183   3.445   3.262
  437WAT     H2 4065   1.179   3.295   3.286
  438WAT      O 4066   3.583   2.890   4.035
  438WAT     H1 4067   3.661   2.941   4.057
  438WAT     H2 4068   3.527   2.897   4.113
  439WAT      O 4069   3.361   4.490   6.309
  439WAT     H1 4070   3.425   4.475   6.379
  439WAT     H2 4071   3.380   4.578   6.278
  440WAT      O 4072   1.739   1.688   1.381
  440WAT     H1 4073   1.655   1.733   1.386
  440WAT     H2 4074   1.793   1.729   1.449
  441WAT      O 4075   1.245   2.306   5.452
  441WAT     H1 4076   1.218   2.342   5.367
  441WAT     H2 4077   1.248   2.382   5.510
  442WAT      O 4078   1.720   0.269   5.195
  442WAT     H1 4079   1.626   0.273   5.180
  442WAT     H2 4080   1.744   0.180   5.171
  443WAT      O 4081   7.919   6.158   4.790
  443WAT     H1 4082   7.958   6.235   4.832
  443WAT     H2 4083   7.968   6.149   4.709
  444WAT      O 4084   3.592   1.705   3.845
  444WAT     H1 4085   3.498   1.692   3.858
  444WAT     H2 4086   3.624   1.618   3.820
  445WAT      O 4087   9.542   3.937   3.891
  445WAT     H1 4088   9.543   4.022   3.848
  445WAT     H2 4089   9.468   3.891   3.853
  446WAT      O 4090   1.783   3.904   1.902
  446WAT     H1 4091   1.822   3.852   1.831
  446WAT     H2 4092   1.734   3.840   1.954
  447WAT      O 4093   9.384   0.113   5.923
  447WAT     H1 4094   9.393   0.020   5.942
  447WAT     H2 4095   9.292   0.123   5.896
  448WAT      O 4096   3.131   4.496   1.598
  448WAT     H1 4097   3.099   4.576   1.640
  448WAT     H2 4098   3.175   4.449   1.669
  449WAT      O 4099   9.158   4.662   5.250
  449WAT     H1 4100   9.208   4.580   5.248
  449WAT     H2 4101   9.219   4.728   5.216
  450WAT      O 4102   8.026   1.536   0.443
  450WAT     H1 4103   8.060   1.496   0.523
  450WAT     H2 4104   7.961   1.474   0.410
  451WAT      O 4105   5.435   7.003   0.821
  451WAT     H1 4106   5.445   6.909   0.835
  451WAT     H2 4107   5.501   7.043   0.878
  452WAT      O 4108   3.407   2.001   3.663
  452WAT     H1 4109   3.456   2.058   3.723
  452WAT     H2 4110   3.472   1.976   3.598
  453WAT      O 4111   9.650   6.986   5.304
  453WAT     H1 4112   9.707   6.965   5.378
  453WAT     H2 4113   9.582   7.043   5.341
  454WAT      O 4114   2.640   2.538   6.499
  454WAT     H1 4115   2.644   2.442   6.497
  454WAT     H2 4116   2.706   2.565   6.436
  455WAT      O 4117   1.688   1.509   0.401
  455WAT     H1 4118   1.700   1.603   0.408
  455WAT     H2 4119   1.648   1.483   0.484
  456WAT      O 4120   2.137   4.617   0.484
  456WAT     H1 4121   2.128   4.699   0.434
  456WAT     H2 4122   2.192   4.561   0.429
  457WAT      O 4123   1.213   6.850   4.851
  457WAT     H1 4124   1.151   6.917   4.820
  457WAT     H2 4125   1.157   6.781   4.886
  458WAT      O 4126   7.725   4.620   6.154
  458WAT     H1 4127   7.632   4.600   6.157
  458WAT     H2 4128   7.757   4.574   6.076
  459WAT      O 4129   3.179   5.201   0.345
  459WAT     H1 4130   3.271   5.225   0.356
  459WAT     H2 4131   3.144   5.198   0.434
  460WAT      O 4132   3.915   0.146   2.689
  460WAT     H1 4133   4.007   0.170   2.688
  460WAT     H2 4134   3.873   0.209   2.630
  461WAT      O 4135   7.796   1.210   3.097
  461WAT     H1 4136   7.832   1.196   3.184
  461WAT     H2 4137   7.711   1.168   3.099
  462WAT      O 4138   8.522   1.637   2.994
  462WAT     H1 4139   8.486   1.564   2.944
  462WAT     H2 4140   8.460   1.650   3.066
  463WAT      O 4141   2.951   0.491   4.497
  463WAT     H1 4142   2.968   0.400   4.472
  463WAT     H2 4143   2.872   0.487   4.550
  464WAT      O 4144   1.718   3.985   5.667
  464WAT     H1 4145   1.629   3.977   5.702
  464WAT     H2 4146   1.706   4.020   5.579
  465WAT      O 4147   3.600   4.890   3.150
  465WAT     H1 4148   3.547   4.923   3.078
  465WAT     H2 4149   3.580   4.949   3.223
  466WAT      O 4150   3.379   2.106   0.588
  466WAT     H1 4151   3.289   2.089   0.615
  466WAT     H2 4152   3.416   2.019   0.572
  467WAT      O 4153   8.882   4.259   2.309
  467WAT     H1 4154   8.923   4.173   2.311
  467WAT     H2 4155   8.791   4.241   2.283
  468WAT      O 4156   3.153   2.556   3.101
  468WAT     H1 4157   3.155   2.543   3.006
  468WAT     H2 4158   3.066   2.593   3.118
  469WAT      O 4159   2.647   2.206   0.143
  469WAT     H1 4160   2.738   2.177   0.145
  469WAT     H2 4161   2.626   2.208   0.049
  470WAT      O 4162   6.693   1.915   4.090
  470WAT     H1 4163   6.641   1.972   4.147
  470WAT     H2 4164   6.759   1.877   4.147
  471WAT      O 4165   1.299   0.117   2.183
  471WAT     H1 4166   1.237   0.050   2.155
  471WAT     H2 4167   1.244   0.192   2.205
  472WAT      O 4168   2.007   1.557   0.801
  472WAT     H1 4169   2.034   1.649   0.804
  472WAT     H2 4170   2.002   1.536   0.708
  473WAT      O 4171   7.314   1.092   5.820
  473WAT     H1 4172   7.261   1.015   5.840
  473WAT     H2 4173   7.389   1.086   5.878
  474WAT      O 4174   8.842   6.428   3.464
  474WAT     H1 4175   8.883   6.424   3.551
  474WAT     H2 4176   8.855   6.518   3.436
  475WAT      O 4177   4.945   1.890   3.179
  475WAT     H1 4178   4.923   1.911   3.089
  475WAT     H2 4179   5.022   1.942   3.199
  476WAT      O 4180   8.071   1.333   6.778
  476WAT     H1 4181   8.147   1.320   6.835
  476WAT     H2 4182   8.059   1.249   6.735
  477WAT      O 4183   0.915   6.548   1.521
  477WAT     H1 4184   0.834   6.508   1.553
  477WAT     H2 4185   0.969   6.556   1.600
  478WAT      O 4186   4.832   4.074   1.302
  478WAT     H1 4187   4.788   4.142   1.353
  478WAT     H2 4188   4.783   3.994   1.321
  479WAT      O 4189   9.634   1.338   6.463
  479WAT     H1 4190   9.633   1.358   6.557
  479WAT     H2 4191   9.648   1.243   6.459
  480WAT      O 4192   0.676   0.850   1.153
  480WAT     H1 4193   0.639   0.909   1.219
  480WAT     H2 4194   0.769   0.846   1.175
  481WAT      O 4195   6.020   0.890   4.481
  481WAT     H1 4196   6.005   0.850   4.395
  481WAT     H2 4197   5.952   0.957   4.489
  482WAT      O 4198   2.868   0.978   0.063
  482WAT     H1 4199   2.796   1.040   0.051
  482WAT     H2 4200   2.897   0.992   0.153
  483WAT      O 4201   6.404   6.277   1.656
  483WAT     H1 4202   6.473   6.242   1.599
  483WAT     H2 4203   6.419   6.235   1.741
  484WAT      O 4204   4.220   6.754   3.501
  484WAT     H1 4205   4.230   6.709   3.585
  484WAT     H2 4206   4.273   6.833   3.510
  485WAT      O 4207   0.767   5.122   0.969
  485WAT     H1 4208   0.852   5.160   0.943
  485WAT     H2 4209   0.707   5.146   0.898
  486WAT      O 4210   3.651   0.826   5.438
  486WAT     H1 4211   3.715   0.781   5.384
  486WAT     H2 4212   3.664   0.919   5.419
  487WAT      O 4213   6.652   6.312   2.032
  487WAT     H1 4214   6.601   6.389   2.057
  487WAT     H2 4215   6.685   6.277   2.114
  488WAT      O 4216   6.869   5.055   0.107
  488WAT     H1 4217   6.890   5.129   0.050
  488WAT     H2 4218   6.912   4.980   0.066
  489WAT      O 4219   9.222   5.716   2.820
  489WAT     H1 4220   9.169   5.758   2.888
  489WAT     H2 4221   9.226   5.624   2.847
  490WAT      O 4222   6.031   0.092   5.170
  490WAT     H1 4223   6.054   0.175   5.212
  490WAT     H2 4224   6.084   0.089   5.091
  491WAT      O 4225   6.459   5.856   5.306
  491WAT     H1 4226   6.375   5.841   5.350
  491WAT     H2 4227   6.435   5.874   5.215
  492WAT      O 4228   5.433   7.191   1.797
  492WAT     H1 4229   5.340   7.196   1.774
  492WAT     H2 4230   5.478   7.221   1.718
  493WAT      O 4231   5.922   0.285   3.957
  493WAT     H1 4232   5.989   0.218   3.970
  493WAT     H2 4233   5.898   0.277   3.865
  494WAT      O 4234   1.396   5.910   0.840
  494WAT     H1 4235   1.392   6.005   0.837
  494WAT     H2 4236   1.427   5.890   0.929
  495WAT      O 4237   9.303   1.155   3.499
  495WAT     H1 4238   9.337   1.239   3.467
  495WAT     H2 4239   9.372   1.123   3.558
  496WAT      O 4240   7.402   3.774   3.074
  496WAT     H1 4241   7.373   3.733   2.992
  496WAT     H2 4242   7.321   3.799   3.118
  497WAT      O 4243   0.748   5.687   4.621
  497WAT     H1 4244   0.704   5.607   4.593
  497WAT     H2 4245   0.759   5.676   4.716
  498WAT      O 4246   0.623   2.549   2.519
  498WAT     H1 4247   0.585   2.538   2.606
  498WAT     H2 4248   0.571   2.490   2.463
  499WAT      O 4249   1.202   1.232   0.987
  499WAT     H1 4250   1.120   1.183   0.975
  499WAT     H2 4251   1.189   1.312   0.935
  500WAT      O 4252   6.598   4.749   2.833
  500WAT     H1 4253   6.586   4.654   2.844
  500WAT     H2 4254   6.625   4.759   2.742
  501WAT      O 4255   1.717   3.151   0.396
  501WAT     H1 4256   1.704   3.139   0.302
  501WAT     H2 4257   1.705   3.245   0.411
  502WAT      O 4258   8.381   3.635   2.327
  502WAT     H1 4259   8.462   3.617   2.280
  502WAT     H2 4260   8.403   3.619   2.419
  503WAT      O 4261   2.434   6.578   4.376
  503WAT     H1 4262   2.489   6.595   4.453
  503WAT     H2 4263   2.497   6.568   4.304
  504WAT      O 4264   1.861   6.304   2.188
  504WAT     H1 4265   1.771   6.297   2.220
  504WAT     H2 4266   1.909   6.344   2.260
  505WAT      O 4267   1.523   6.874   2.312
  505WAT     H1 4268   1.506   6.935   2.383
  505WAT     H2 4269   1.616   6.853   2.320
  506WAT      O 4270   8.778   4.105   4.789
  506WAT     H1 4271   8.743   4.193   4.781
  506WAT     H2 4272   8.734   4.067   4.865
  507WAT      O 4273   5.954   1.957   5.242
  507WAT     H1 4274   6.018   2.026   5.228
  507WAT     H2 4275   5.928   1.930   5.153
  508WAT      O 4276   7.369   6.002   3.791
  508WAT     H1 4277   7.352   6.074   3.730
  508WAT     H2 4278   7.412   6.044   3.865
  509WAT      O 4279   3.622   1.337   6.150
  509WAT     H1 4280   3.627   1.253   6.105
  509WAT     H2 4281   3.612   1.401   6.080
  510WAT      O 4282   2.488   0.004   5.441
  510WAT     H1 4283   2.549  -0.058   5.400
  510WAT     H2 4284   2.443   0.045   5.367
  511WAT      O 4285   3.975   3.460   6.476
  511WAT     H1 4286   3.948   3.389   6.417
  511WAT     H2 4287   4.067   3.442   6.495
  512WAT      O 4288   6.352   3.197   2.763
  512WAT     H1 4289   6.329   3.131   2.829
  512WAT     H2 4290   6.447   3.194   2.758
  513WAT      O 4291   9.454   5.385   4.258
  513WAT     H1 4292   9.480   5.426   4.341
  513WAT     H2 4293   9.499   5.436   4.191
  514WAT      O 4294   1.480   4.559   6.144
  514WAT     H1 4295   1.529   4.635   6.175
  514WAT     H2 4296   1.410   4.596   6.090
  515WAT      O 4297   6.833   1.858   3.414
  515WAT     H1 4298   6.883   1.876   3.494
  515WAT     H2 4299   6.759   1.805   3.443
  516WAT      O 4300   8.371   5.681   2.839
  516WAT     H1 4301   8.398   5.613   2.900
  516WAT     H2 4302   8.315   5.637   2.775
  517WAT      O 4303   5.997   5.913   0.643
  517WAT     H1 4304   6.087   5.887   0.627
  517WAT     H2 4305   5.944   5.838   0.617
  518WAT      O 4306   6.491   4.216   0.892
  518WAT     H1 4307   6.527   4.138   0.935
  518WAT     H2 4308   6.537   4.221   0.809
  519WAT      O 4309   3.359   2.532   6.401
  519WAT     H1 4310   3.306   2.522   6.321
  519WAT     H2 4311   3.352   2.625   6.423
  520WAT      O 4312   4.754   0.018   3.375
  520WAT     H1 4313   4.849   0.010   3.372
  520WAT     H2 4314   4.725  -0.058   3.426
  521WAT      O 4315   4.415   7.024   0.551
  521WAT     H1 4316   4.505   7.030   0.519
  521WAT     H2 4317   4.391   6.932   0.537
  522WAT      O 4318   2.007   5.425   4.192
  522WAT     H1 4319   1.992   5.439   4.099
  522WAT     H2 4320   2.074   5.356   4.196
  523WAT      O 4321   4.014   5.877   3.306
  523WAT     H1 4322   3.927   5.887   3.344
  523WAT     H2 4323   4.064   5.832   3.373
  524WAT      O 4324   8.296   4.491   2.845
  524WAT     H1 4325   8.231   4.427   2.873
  524WAT     H2 4326   8.260   4.576   2.871
  525WAT      O 4327   2.965   3.674   5.013
  525WAT     H1 4328   2.892   3.734   4.994
  525WAT     H2 4329   2.928   3.587   4.998
  526WAT      O 4330   6.698   3.683   6.139
  526WAT     H1 4331   6.620   3.655   6.187
  526WAT     H2 4332   6.750   3.731   6.203
  527WAT      O 4333   4.979   0.902   6.032
  527WAT     H1 4334   4.919   0.829   6.049
  527WAT     H2 4335   4.947   0.941   5.951
  528WAT      O 4336   7.691   5.489   4.212
  528WAT     H1 4337   7.720   5.501   4.302
  528WAT     H2 4338   7.670   5.578   4.181
  529WAT      O 4339   2.567   5.273   3.750
  529WAT     H1 4340   2.505   5.346   3.760
  529WAT     H2 4341   2.535   5.226   3.673
  530WAT      O 4342   9.161   3.600   2.074
  530WAT     H1 4343   9.150   3.682   2.122
  530WAT     H2 4344   9.252   3.601   2.044
  531WAT      O 4345   7.026   0.165   4.176
  531WAT     H1 4346   7.056   0.153   4.266
  531WAT     H2 4347   6.948   0.110   4.168
  532WAT      O 4348   7.764   3.305   5.023
  532WAT     H1 4349   7.755   3.233   4.960
  532WAT     H2 4350   7.679   3.348   5.023
  533WAT      O 4351   7.691   2.477   5.784
  533WAT     H1 4352   7.695   2.502   5.692
  533WAT     H2 4353   7.597   2.466   5.801
  534WAT      O 4354   5.793   4.435   0.277
  534WAT     H1 4355   5.821   4.518   0.314
  534WAT     H2 4356   5.782   4.452   0.184
  535WAT      O 4357   9.542   3.937   3.466
  535WAT     H1 4358   9.510   4.027   3.469
  535WAT     H2 4359   9.548   3.916   3.373
  536WAT      O 4360   9.547   3.163   6.353
  536WAT     H1 4361   9.487   3.224   6.396
  536WAT     H2 4362   9.607   3.219   6.303
  537WAT      O 4363   3.264   6.805   4.377
  537WAT     H1 4364   3.221   6.808   4.291
  537WAT     H2 4365   3.307   6.719   4.378
  538WAT      O 4366   0.092   5.607   3.465
  538WAT     H1 4367   0.066   5.590   3.555
  538WAT     H2 4368   0.127   5.696   3.466
  539WAT      O 4369   2.427   2.422   0.689
  539WAT     H1 4370   2.439   2.393   0.779
  539WAT     H2 4371   2.516   2.432   0.655
  540WAT      O 4372   4.254   6.230   0.034
  540WAT     H1 4373   4.202   6.163   0.079
  540WAT     H2 4374   4.336   6.184   0.011
  541WAT      O 4375   3.851   6.839   3.002
  541WAT     H1 4376   3.784   6.894   3.042
  541WAT     H2 4377   3.920   6.899   2.977
  542WAT      O 4378   1.805   5.399   1.075
  542WAT     H1 4379   1.782   5.492   1.075
  542WAT     H2 4380   1.887   5.395   1.123
  543WAT      O 4381   4.441   1.904   3.238
  543WAT     H1 4382   4.411   1.919   3.327
  543WAT     H2 4383   4.420   1.985   3.191
  544WAT      O 4384   3.036   1.885   6.399
  544WAT     H1 4385   3.105   1.934   6.445
  544WAT     H2 4386   3.069   1.795   6.396
  545WAT      O 4387   8.265   3.003   0.128
  545WAT     H1 4388   8.287   2.926   0.077
  545WAT     H2 4389   8.281   2.977   0.219
  546WAT      O 4390   0.783   0.310   5.681
  546WAT     H1 4391   0.784   0.395   5.726
  546WAT     H2 4392   0.856   0.262   5.719
  547WAT      O 4393   2.637   0.354   4.367
  547WAT     H1 4394   2.666   0.366   4.457
  547WAT     H2 4395   2.544   0.378   4.369
  548WAT      O 4396   0.453   2.447   4.314
  548WAT     H1 4397   0.414   2.493   4.389
  548WAT     H2 4398   0.450   2.355   4.338
  549WAT      O 4399   8.985   3.882   5.126
  549WAT     H1 4400   9.010   3.924   5.044
  549WAT     H2 4401   8.943   3.951   5.177
  550WAT      O 4402   3.018   3.060   1.999
  550WAT     H1 4403   3.098   3.021   1.966
  550WAT     H2 4404   2.979   2.993   2.055
  551WAT      O 4405   7.080   4.963   5.796
  551WAT     H1 4406   7.096   4.878   5.755
  551WAT     H2 4407   7.129   5.025   5.742
  552WAT      O 4408   1.394   4.526   5.595
  552WAT     H1 4409   1.454   4.456   5.569
  552WAT     H2 4410   1.413   4.598   5.536
  553WAT      O 4411   6.594   6.573   4.584
  553WAT     H1 4412   6.627   6.653   4.544
  553WAT     H2 4413   6.612   6.505   4.519
  554WAT      O 4414   8.086   4.971   0.348
  554WAT     H1 4415   8.130   4.951   0.266
  554WAT     H2 4416   8.113   5.061   0.369
  555WAT      O 4417   6.165   3.624   3.986
  555WAT     H1 4418   6.180   3.673   3.905
  555WAT     H2 4419   6.096   3.562   3.963
  556WAT      O 4420   6.521   1.734   3.476
  556WAT     H1 4421   6.575   1.673   3.528
  556WAT     H2 4422   6.447   1.754   3.533
  557WAT      O 4423   8.797   4.108   1.470
  557WAT     H1 4424   8.717   4.070   1.505
  557WAT     H2 4425   8.861   4.037   1.475
  558WAT      O 4426   1.142   5.806   6.511
  558WAT     H1 4427   1.150   5.872   6.579
  558WAT     H2 4428   1.089   5.848   6.443
  559WAT      O 4429   9.685   5.013   6.016
  559WAT     H1 4430   9.769   5.021   5.970
  559WAT     H2 4431   9.622   5.057   5.959
  560WAT      O 4432   2.947   5.210   1.112
  560WAT     H1 4433   2.888   5.156   1.060
  560WAT     H2 4434   2.892   5.249   1.180
  561WAT      O 4435   6.393   5.165   0.189
  561WAT     H1 4436   6.395   5.255   0.155
  561WAT     H2 4437   6.376   5.175   0.282
  562WAT      O 4438   3.031   3.049   1.220
  562WAT     H1 4439   3.014   3.030   1.313
  562WAT     H2 4440   2.957   3.104   1.194
  563WAT      O 4441   3.287   0.363   4.586
  563WAT     H1 4442   3.285   0.332   4.677
  563WAT     H2 4443   3.195   0.361   4.559
  564WAT      O 4444   0.823   0.014   5.984
  564WAT     H1 4445   0.811   0.090   6.041
  564WAT     H2 4446   0.750  -0.044   6.006
  565WAT      O 4447   9.691   0.003   5.706
  565WAT     H1 4448   9.778  -0.020   5.676
  565WAT     H2 4449   9.683   0.097   5.688
  566WAT      O 4450   9.042   4.615   0.722
  566WAT     H1 4451   9.015   4.534   0.679
  566WAT     H2 4452   8.998   4.613   0.807
  567WAT      O 4453   2.849   4.274   6.560
  567WAT     H1 4454   2.774   4.283   6.501
  567WAT     H2 4455   2.889   4.361   6.561
  568WAT      O 4456   1.598   5.929   3.724
  568WAT     H1 4457   1.565   5.839   3.728
  568WAT     H2 4458   1.577   5.965   3.810
  569WAT      O 4459   9.535   6.504   0.411
  569WAT     H1 4460   9.505   6.590   0.380
  569WAT     H2 4461   9.501   6.497   0.500
  570WAT      O 4462   4.465   6.435   5.982
  570WAT     H1 4463   4.491   6.435   6.074
  570WAT     H2 4464   4.525   6.496   5.940
  571WAT      O 4465   3.106   4.738   4.029
  571WAT     H1 4466   3.126   4.645   4.036
  571WAT     H2 4467   3.146   4.764   3.946
  572WAT      O 4468   2.052   4.281   2.251
  572WAT     H1 4469   1.980   4.344   2.251
  572WAT     H2 4470   2.014   4.201   2.216
  573WAT      O 4471   8.924   6.977   0.778
  573WAT     H1 4472   8.868   6.937   0.711
  573WAT     H2 4473   8.866   6.988   0.853
  574WAT      O 4474   9.209   1.190   3.871
  574WAT     H1 4475   9.268   1.186   3.796
  574WAT     H2 4476   9.254   1.248   3.933
  575WAT      O 4477   8.271   4.944   3.901
  575WAT     H1 4478   8.298   4.855   3.926
  575WAT     H2 4479   8.353   4.992   3.892
  576WAT      O 4480   3.058   7.271   1.892
  576WAT     H1 4481   3.103   7.186   1.887
  576WAT     H2 4482   3.030   7.277   1.983
  577WAT      O 4483   6.110   2.457   0.566
  577WAT     H1 4484   6.188   2.497   0.603
  577WAT     H2 4485   6.039   2.482   0.626
  578WAT      O 4486   4.116   3.100   6.485
  578WAT     H1 4487   4.155   3.163   6.546
  578WAT     H2 4488   4.155   3.121   6.400
  579WAT      O 4489   8.937   4.292   0.569
  579WAT     H1 4490   8.886   4.297   0.488
  579WAT     H2 4491   9.027   4.277   0.540
  580WAT      O 4492   6.193   0.225   1.723
  580WAT     H1 4493   6.265   0.169   1.692
  580WAT     H2 4494   6.225   0.314   1.710
  581WAT      O 4495   9.732   7.170   2.014
  581WAT     H1 4496   9.738   7.189   1.921
  581WAT     H2 4497   9.816   7.130   2.036
  582WAT      O 4498   0.585   3.204   6.596
  582WAT     H1 4499   0.545   3.123   6.562
  582WAT     H2 4500   0.517   3.270   6.587
  583WAT      O 4501   1.671   1.573   2.062
  583WAT     H1 4502   1.744   1.550   2.005
  583WAT     H2 4503   1.597   1.523   2.028
  584WAT      O 4504   3.181   4.359   5.611
  584WAT     H1 4505   3.124   4.435   5.624
  584WAT     H2 4506   3.237   4.384   5.537
  585WAT      O 4507   3.101   5.204   0.648
  585WAT     H1 4508   3.152   5.147   0.705
  585WAT     H2 4509   3.015   5.162   0.643
  586WAT      O 4510   3.192   4.733   0.752
  586WAT     H1 4511   3.234   4.749   0.667
  586WAT     H2 4512   3.254   4.767   0.816
  587WAT      O 4513   6.525   1.641   1.451
  587WAT     H1 4514   6.515   1.710   1.517
  587WAT     H2 4515   6.593   1.674   1.393
  588WAT      O 4516   8.207   3.223   5.498
  588WAT     H1 4517   8.169   3.302   5.537
  588WAT     H2 4518   8.178   3.226   5.406
  589WAT      O 4519   6.939   4.654   5.905
  589WAT     H1 4520   6.996   4.660   5.828
  589WAT     H2 4521   6.948   4.738   5.949
  590WAT      O 4522   7.551   4.008   5.673
  590WAT     H1 4523   7.529   4.040   5.586
  590WAT     H2 4524   7.469   3.974   5.708
  591WAT      O 4525   9.580   6.443   2.565
  591WAT     H1 4526   9.520   6.488   2.624
  591WAT     H2 4527   9.526   6.377   2.521
  592WAT      O 4528   4.989   6.323   2.637
  592WAT     H1 4529   5.072   6.281   2.612
  592WAT     H2 4530   4.935   6.251   2.669
  593WAT      O 4531   3.616   5.796   1.491
  593WAT     H1 4532   3.559   5.818   1.418
  593WAT     H2 4533   3.684   5.864   1.490
  594WAT      O 4534   4.177   5.348   3.602
  594WAT     H1 4535   4.180   5.442   3.585
  594WAT     H2 4536   4.091   5.333   3.641
  595WAT      O 4537   5.073   0.070   5.197
  595WAT     H1 4538   5.057   0.140   5.134
  595WAT     H2 4539   4.989   0.024   5.204
  596WAT      O 4540   8.437   4.895   6.486
  596WAT     H1 4541   8.364   4.832   6.488
  596WAT     H2 4542   8.513   4.844   6.513
  597WAT      O 4543   0.255   0.823   3.660
  597WAT     H1 4544   0.168   0.783   3.661
  597WAT     H2 4545   0.269   0.849   3.569
  598WAT      O 4546   3.805   1.666   5.813
  598WAT     H1 4547   3.726   1.632   5.856
  598WAT     H2 4548   3.778   1.750   5.776
  599WAT      O 4549   6.769   3.098   1.686
  599WAT     H1 4550   6.752   3.185   1.650
  599WAT     H2 4551   6.748   3.038   1.614
  600WAT      O 4552   9.118   7.215   5.398
  600WAT     H1 4553   9.104   7.189   5.307
  600WAT     H2 4554   9.048   7.277   5.417
  601WAT      O 4555   5.095   7.321   0.031
  601WAT     H1 4556   5.017   7.342   0.083
  601WAT     H2 4557   5.074   7.354  -0.057
  602WAT      O 4558   7.654   6.640   1.971
  602WAT     H1 4559   7.573   6.669   1.929
  602WAT     H2 4560   7.668   6.551   1.938
  603WAT      O 4561   0.778   3.787   0.696
  603WAT     H1 4562   0.803   3.707   0.743
  603WAT     H2 4563   0.851   3.802   0.635
  604WAT      O 4564   8.602   2.992   5.583
  604WAT     H1 4565   8.576   3.061   5.643
  604WAT     H2 4566   8.556   2.914   5.615
  605WAT      O 4567   8.553   6.689   0.071
  605WAT     H1 4568   8.530   6.754   0.138
  605WAT     H2 4569   8.604   6.738   0.006
  606WAT      O 4570   9.757   2.350   2.812
  606WAT     H1 4571   9.732   2.366   2.903
  606WAT     H2 4572   9.698   2.405   2.760
  607WAT      O 4573   6.383   6.295   5.175
  607WAT     H1 4574   6.313   6.233   5.193
  607WAT     H2 4575   6.383   6.304   5.080
  608WAT      O 4576   5.953   1.104   5.036
  608WAT     H1 4577   5.900   1.175   4.999
  608WAT     H2 4578   6.028   1.097   4.976
  609WAT      O 4579   8.397   5.822   1.809
  609WAT     H1 4580   8.335   5.894   1.800
  609WAT     H2 4581   8.410   5.813   1.903
  610WAT      O 4582   3.980   6.203   2.184
  610WAT     H1 4583   4.037   6.219   2.109
  610WAT     H2 4584   4.024   6.134   2.234
  611WAT      O 4585   9.594   6.742   2.875
  611WAT     H1 4586   9.532   6.772   2.942
  611WAT     H2 4587   9.565   6.654   2.853
  612WAT      O 4588   2.908   4.083   5.040
  612WAT     H1 4589   2.997   4.116   5.036
  612WAT     H2 4590   2.865   4.136   5.108
  613WAT      O 4591   5.892   5.536   6.220
  613WAT     H1 4592   5.851   5.455   6.192
  613WAT     H2 4593   5.894   5.591   6.141
  614WAT      O 4594   6.378   6.482   0.218
  614WAT     H1 4595   6.373   6.469   0.124
  614WAT     H2 4596   6.305   6.540   0.238
  615WAT      O 4597   1.784   6.055   1.537
  615WAT     H1 4598   1.769   6.072   1.630
  615WAT     H2 4599   1.709   6.002   1.509
  616WAT      O 4600   5.388   6.302   0.926
  616WAT     H1 4601   5.369   6.211   0.906
  616WAT     H2 4602   5.477   6.301   0.960
  617WAT      O 4603   7.203   1.569   3.333
  617WAT     H1 4604   7.294   1.540   3.335
  617WAT     H2 4605   7.155   1.492   3.302
  618WAT      O 4606   0.501   5.869   1.990
  618WAT     H1 4607   0.576   5.879   2.048
  618WAT     H2 4608   0.435   5.825   2.044
  619WAT      O 4609   3.766   1.761   4.036
  619WAT     H1 4610   3.738   1.848   4.065
  619WAT     H2 4611   3.699   1.735   3.972
  620WAT      O 4612   1.812   3.413   2.542
  620WAT     H1 4613   1.852   3.480   2.487
  620WAT     H2 4614   1.722   3.405   2.509
  621WAT      O 4615   3.642   5.320   2.812
  621WAT     H1 4616   3.669   5.406   2.843
  621WAT     H2 4617   3.599   5.279   2.887
  622WAT      O 4618   6.053   0.904   6.038
  622WAT     H1 4619   5.962   0.875   6.045
  622WAT     H2 4620   6.098   0.861   6.111
  623WAT      O 4621   5.000   0.308   2.373
  623WAT     H1 4622   4.986   0.284   2.281
  623WAT     H2 4623   5.057   0.239   2.407
  624WAT      O 4624   7.975   0.908   6.310
  624WAT     H1 4625   7.899   0.952   6.272
  624WAT     H2 4626   8.050   0.946   6.266
  625WAT      O 4627   9.513   0.159   4.920
  625WAT     H1 4628   9.573   0.193   4.854
  625WAT     H2 4629   9.546   0.192   5.003
  626WAT      O 4630   7.159   5.951   6.116
  626WAT     H1 4631   7.181   5.862   6.143
  626WAT     H2 4632   7.141   5.945   6.022
  627WAT      O 4633   4.816   2.563   3.062
  627WAT     H1 4634   4.762   2.638   3.037
  627WAT     H2 4635   4.763   2.517   3.128
  628WAT      O 4636   7.457   3.891   1.074
  628WAT     H1 4637   7.405   3.812   1.092
  628WAT     H2 4638   7.545   3.857   1.058
  629WAT      O 4639   7.713   6.861   6.592
  629WAT     H1 4640   7.682   6.946   6.562
  629WAT     H2 4641   7.783   6.838   6.531
  630WAT      O 4642   0.748   5.740   3.561
  630WAT     H1 4643   0.742   5.768   3.470
  630WAT     H2 4644   0.838   5.760   3.587
  631WAT      O 4645   7.245   5.921   2.800
  631WAT     H1 4646   7.268   5.982   2.730
  631WAT     H2 4647   7.321   5.919   2.857
  632WAT      O 4648   7.313   2.735   1.348
  632WAT     H1 4649   7.225   2.701   1.336
  632WAT     H2 4650   7.301   2.816   1.398
  633WAT      O 4651   7.701   2.361   4.837
  633WAT     H1 4652   7.760   2.417   4.888
  633WAT     H2 4653   7.721   2.272   4.867
  634WAT      O 4654   3.010   2.103   4.188
  634WAT     H1 4655   3.019   2.103   4.093
  634WAT     H2 4656   2.998   2.195   4.210
  635WAT      O 4657   5.933   1.947   1.036
  635WAT     H1 4658   5.900   2.033   1.062
  635WAT     H2 4659   5.856   1.901   1.003
  636WAT      O 4660   3.733   6.929   0.582
  636WAT     H1 4661   3.827   6.920   0.599
  636WAT     H2 4662   3.723   6.901   0.491
  637WAT      O 4663   9.651   4.569   1.112
  637WAT     H1 4664   9.630   4.476   1.121
  637WAT     H2 4665   9.745   4.574   1.130
  638WAT      O 4666   8.324   2.231   6.080
  638WAT     H1 4667   8.373   2.214   6.161
  638WAT     H2 4668   8.234   2.244   6.109
  639WAT      O 4669   6.996   3.935   3.446
  639WAT     H1 4670   6.991   3.842   3.467
  639WAT     H2 4671   7.000   3.938   3.350
  640WAT      O 4672   9.544   1.450   3.139
  640WAT     H1 4673   9.506   1.365   3.118
  640WAT     H2 4674   9.597   1.433   3.217
  641WAT      O 4675   4.921   7.217   6.587
  641WAT     H1 4676   4.918   7.255   6.499
  641WAT     H2 4677   4.831   7.187   6.603
  642WAT      O 4678   7.114   6.287   3.847
  642WAT     H1 4679   7.110   6.305   3.753
  642WAT     H2 4680   7.036   6.330   3.883
  643WAT      O 4681   5.298   0.666   2.382
  643WAT     H1 4682   5.260   0.626   2.304
  643WAT     H2 4683   5.231   0.656   2.450
  644WAT      O 4684   8.140   3.697   4.973
  644WAT     H1 4685   8.073   3.692   4.906
  644WAT     H2 4686   8.146   3.609   5.009
  645WAT      O 4687   7.008   4.983   5.031
  645WAT     H1 4688   6.959   4.923   4.976
  645WAT     H2 4689   7.091   4.996   4.984
  646WAT      O 4690   6.048   6.711   1.756
  646WAT     H1 4691   5.966   6.687   1.800
  646WAT     H2 4692   6.046   6.806   1.752
  647WAT      O 4693   1.380   6.344   4.550
  647WAT     H1 4694   1.346   6.432   4.534
  647WAT     H2 4695   1.455   6.357   4.607
  648WAT      O 4696   0.258   5.144   6.075
  648WAT     H1 4697   0.306   5.088   6.136
  648WAT     H2 4698   0.191   5.186   6.130
  649WAT      O 4699   9.412   7.353   3.619
  649WAT     H1 4700   9.358   7.303   3.557
  649WAT     H2 4701   9.407   7.303   3.700
  650WAT      O 4702   5.372   5.134   0.115
  650WAT     H1 4703   5.311   5.077   0.067
  650WAT     H2 4704   5.351   5.120   0.207
  651WAT      O 4705   1.433   4.948   2.587
  651WAT     H1 4706   1.440   5.020   2.524
  651WAT     H2 4707   1.524   4.920   2.601
  652WAT      O 4708   9.635   3.126   3.091
  652WAT     H1 4709   9.701   3.196   3.090
  652WAT     H2 4710   9.632   3.096   3.000
  653WAT      O 4711   4.997   2.109   6.231
  653WAT     H1 4712   5.091   2.127   6.226
  653WAT     H2 4713   4.963   2.133   6.145
  654WAT      O 4714   0.673   6.429   1.590
  654WAT     H1 4715   0.668   6.388   1.676
  654WAT     H2 4716   0.616   6.375   1.535
  655WAT      O 4717   8.964   7.166   3.470
  655WAT     H1 4718   8.895   7.163   3.536
  655WAT     H2 4719   8.932   7.113   3.397
  656WAT      O 4720   1.800   2.226   6.209
  656WAT     H1 4721   1.763   2.176   6.136
  656WAT     H2 4722   1.731   2.225   6.276
  657WAT      O 4723   6.993   6.947   3.783
  657WAT     H1 4724   7.007   6.872   3.841
  657WAT     H2 4725   6.977   6.909   3.697
  658WAT      O 4726   0.574   4.289   6.468
  658WAT     H1 4727   0.669   4.289   6.484
  658WAT     H2 4728   0.558   4.208   6.420
  659WAT      O 4729   0.036   1.877   4.806
  659WAT     H1 4730   0.008   1.842   4.890
  659WAT     H2 4731   0.109   1.935   4.827
  660WAT      O 4732   6.197   2.565   5.318
  660WAT     H1 4733   6.182   2.660   5.313
  660WAT     H2 4734   6.197   2.537   5.226
  661WAT      O 4735   7.822   1.280   0.690
  661WAT     H1 4736   7.772   1.355   0.657
  661WAT     H2 4737   7.767   1.245   0.760
  662WAT      O 4738   8.395   0.165   3.751
  662WAT     H1 4739   8.390   0.076   3.787
  662WAT     H2 4740   8.487   0.175   3.727
  663WAT      O 4741   2.591   6.896   3.399
  663WAT     H1 4742   2.651   6.953   3.351
  663WAT     H2 4743   2.546   6.955   3.460
  664WAT      O 4744   1.721   0.145   6.104
  664WAT     H1 4745   1.753   0.207   6.170
  664WAT     H2 4746   1.770   0.167   6.025
  665WAT      O 4747   7.077   0.827   1.140
  665WAT     H1 4748   7.054   0.879   1.063
  665WAT     H2 4749   7.016   0.754   1.139
  666WAT      O 4750   1.823   3.539   5.002
  666WAT     H1 4751   1.805   3.458   4.954
  666WAT     H2 4752   1.869   3.511   5.080
  667WAT      O 4753   5.785   0.072   1.293
  667WAT     H1 4754   5.836   0.120   1.358
  667WAT     H2 4755   5.814  -0.019   1.301
  668WAT      O 4756   5.520   1.801   3.802
  668WAT     H1 4757   5.498   1.813   3.894
  668WAT     H2 4758   5.457   1.857   3.755
  669WAT      O 4759   7.134   1.489   4.459
  669WAT     H1 4760   7.063   1.552   4.471
  669WAT     H2 4761   7.100   1.426   4.396
  670WAT      O 4762   6.857   1.718   5.499
  670WAT     H1 4763   6.840   1.625   5.483
  670WAT     H2 4764   6.834   1.761   5.417
  671WAT      O 4765   4.312   6.625   3.712
  671WAT     H1 4766   4.301   6.534   3.739
  671WAT     H2 4767   4.382   6.659   3.767
  672WAT      O 4768   7.979   0.635   6.271
  672WAT     H1 4769   7.974   0.723   6.307
  672WAT     H2 4770   7.897   0.593   6.298
  673WAT      O 4771   7.290   6.710   2.543
  673WAT     H1 4772   7.330   6.739   2.461
  673WAT     H2 4773   7.255   6.623   2.523
  674WAT      O 4774   9.743   1.803   5.067
  674WAT     H1 4775   9.738   1.711   5.094
  674WAT     H2 4776   9.775   1.848   5.145
  675WAT      O 4777   6.274   2.201   0.199
  675WAT     H1 4778   6.308   2.287   0.173
  675WAT     H2 4779   6.179   2.209   0.188
  676WAT      O 4780   5.890   1.149   3.595
  676WAT     H1 4781   5.898   1.179   3.504
  676WAT     H2 4782   5.852   1.062   3.587
  677WAT      O 4783   1.445   0.851   6.725
  677WAT     H1 4784   1.518   0.913   6.722
  677WAT     H2 4785   1.367   0.905   6.712
  678WAT      O 4786   5.942   0.675   5.419
  678WAT     H1 4787   5.878   0.646   5.483
  678WAT     H2 4788   5.894   0.738   5.364
  679WAT      O 4789   9.302   0.075   5.095
  679WAT     H1 4790   9.359   0.067   5.171
  679WAT     H2 4791   9.361   0.074   5.020
  680WAT      O 4792   0.256   2.317   6.068
  680WAT     H1 4793   0.287   2.292   5.981
  680WAT     H2 4794   0.170   2.356   6.054
  681WAT      O 4795   8.162   0.485   6.053
  681WAT     H1 4796   8.149   0.553   6.119
  681WAT     H2 4797   8.079   0.481   6.005
  682WAT      O 4798   1.701   1.741   5.406
  682WAT     H1 4799   1.632   1.796   5.442
  682WAT     H2 4800   1.781   1.792   5.418
  683WAT      O 4801   7.469   4.286   1.457
  683WAT     H1 4802   7.478   4.229   1.380
  683WAT     H2 4803   7.431   4.367   1.422
  684WAT      O 4804   0.147   4.680   1.062
  684WAT     H1 4805   0.110   4.767   1.078
  684WAT     H2 4806   0.219   4.673   1.124
  685WAT      O 4807   0.669   5.448   6.016
  685WAT     H1 4808   0.702   5.441   5.926
  685WAT     H2 4809   0.623   5.532   6.018
  686WAT      O 4810   3.635   2.035   3.503
  686WAT     H1 4811   3.717   2.082   3.518
  686WAT     H2 4812   3.640   2.005   3.412
  687WAT      O 4813   1.903   4.876   0.548
  687WAT     H1 4814   1.901   4.807   0.614
  687WAT     H2 4815   1.854   4.948   0.588
  688WAT      O 4816   4.525   5.558   1.865
  688WAT     H1 4817   4.447   5.503   1.861
  688WAT     H2 4818   4.501   5.638   1.818
  689WAT      O 4819   7.769   2.030   0.147
  689WAT     H1 4820   7.798   2.032   0.056
  689WAT     H2 4821   7.725   2.114   0.160
  690WAT      O 4822   1.023   7.108   6.643
  690WAT     H1 4823   0.997   7.177   6.704
  690WAT     H2 4824   0.945   7.094   6.589
  691WAT      O 4825   1.722   5.690   1.194
  691WAT     H1 4826   1.815   5.697   1.170
  691WAT     H2 4827   1.677   5.745   1.130
  692WAT      O 4828   0.513   5.790   1.341
  692WAT     H1 4829   0.492   5.829   1.257
  692WAT     H2 4830   0.459   5.711   1.345
  693WAT      O 4831   6.134   1.077   1.587
  693WAT     H1 4832   6.106   1.134   1.658
  693WAT     H2 4833   6.163   1.136   1.518
  694WAT      O 4834   0.161   4.164   2.505
  694WAT     H1 4835   0.126   4.247   2.472
  694WAT     H2 4836   0.162   4.107   2.429
  695WAT      O 4837   7.946   7.261   1.958
  695WAT     H1 4838   8.006   7.296   1.893
  695WAT     H2 4839   7.980   7.293   2.042
  696WAT      O 4840   5.133   1.355   5.682
  696WAT     H1 4841   5.076   1.325   5.753
  696WAT     H2 4842   5.086   1.429   5.644
  697WAT      O 4843   5.018   3.909   0.637
  697WAT     H1 4844   5.023   3.821   0.676
  697WAT     H2 4845   5.062   3.965   0.700
  698WAT      O 4846   6.473   4.263   5.319
  698WAT     H1 4847   6.396   4.233   5.367
  698WAT     H2 4848   6.478   4.356   5.338
  699WAT      O 4849   0.332   3.532   4.042
  699WAT     H1 4850   0.349   3.471   3.970
  699WAT     H2 4851   0.419   3.559   4.072
  700WAT      O 4852   6.759   4.895   4.183
  700WAT     H1 4853   6.772   4.826   4.118
  700WAT     H2 4854   6.766   4.850   4.268
  701WAT      O 4855   8.682   3.604   1.841
  701WAT     H1 4856   8.616   3.666   1.809
  701WAT     H2 4857   8.630   3.535   1.883
  702WAT      O 4858   6.713   4.479   5.599
  702WAT     H1 4859   6.754   4.425   5.532
  702WAT     H2 4860   6.637   4.517   5.557
  703WAT      O 4861   3.822   6.466   4.637
  703WAT     H1 4862   3.752   6.531   4.642
  703WAT     H2 4863   3.853   6.470   4.547
  704WAT      O 4864   1.101   5.745   6.122
  704WAT     H1 4865   1.148   5.662   6.131
  704WAT     H2 4866   1.169   5.808   6.101
  705WAT      O 4867   2.069   2.714   4.971
  705WAT     H1 4868   2.015   2.639   4.948
  705WAT     H2 4869   2.118   2.685   5.048
  706WAT      O 4870   5.812   0.943   0.936
  706WAT     H1 4871   5.859   0.938   0.853
  706WAT     H2 4872   5.729   0.985   0.914
  707WAT      O 4873   9.314   1.282   4.386
  707WAT     H1 4874   9.221   1.259   4.391
  707WAT     H2 4875   9.358   1.215   4.439
  708WAT      O 4876   2.343   4.192   3.222
  708WAT     H1 4877   2.373   4.161   3.307
  708WAT     H2 4878   2.291   4.269   3.242
  709WAT      O 4879   7.298   3.423   6.298
  709WAT     H1 4880   7.317   3.367   6.222
  709WAT     H2 4881   7.269   3.361   6.366
  710WAT      O 4882   1.783   2.628   5.548
  710WAT     H1 4883   1.704   2.592   5.509
  710WAT     H2 4884   1.754   2.704   5.598
  711WAT      O 4885   1.056   0.942   1.460
  711WAT     H1 4886   1.084   0.872   1.520
  711WAT     H2 4887   1.102   1.020   1.490
  712WAT      O 4888   9.206   3.346   2.892
  712WAT     H1 4889   9.218   3.286   2.966
  712WAT     H2 4890   9.121   3.324   2.856
  713WAT      O 4891   8.444   0.422   3.074
  713WAT     H1 4892   8.454   0.506   3.029
  713WAT     H2 4893   8.472   0.440   3.164
  714WAT      O 4894   0.399   1.646   4.790
  714WAT     H1 4895   0.425   1.651   4.698
  714WAT     H2 4896   0.313   1.604   4.789
  715WAT      O 4897   9.137   1.241   6.499
  715WAT     H1 4898   9.084   1.295   6.441
  715WAT     H2 4899   9.117   1.274   6.587
  716WAT      O 4900   3.176   4.538   1.915
  716WAT     H1 4901   3.133   4.614   1.876
  716WAT     H2 4902   3.113   4.504   1.978
  717WAT      O 4903   2.214   0.034   3.177
  717WAT     H1 4904   2.130  -0.001   3.208
  717WAT     H2 4905   2.190   0.113   3.129
  718WAT      O 4906   2.812   3.201   1.884
  718WAT     H1 4907   2.887   3.154   1.919
  718WAT     H2 4908   2.751   3.133   1.857
  719WAT      O 4909   1.331   5.766   1.510
  719WAT     H1 4910   1.262   5.756   1.576
  719WAT     H2 4911   1.366   5.678   1.499
  720WAT      O 4912   1.405   2.867   3.946
  720WAT     H1 4913   1.395   2.940   3.885
  720WAT     H2 4914   1.450   2.800   3.895
  721WAT      O 4915   4.058   0.083   2.285
  721WAT     H1 4916   4.090   0.123   2.366
  721WAT     H2 4917   4.082  -0.010   2.294
  722WAT      O 4918   3.406   3.517   5.067
  722WAT     H1 4919   3.488   3.563   5.083
  722WAT     H2 4920   3.416   3.433   5.113
  723WAT      O 4921   7.566   2.461   1.508
  723WAT     H1 4922   7.647   2.464   1.559
  723WAT     H2 4923   7.568   2.541   1.455
  724WAT      O 4924   5.641   4.379   3.671
  724WAT     H1 4925   5.685   4.398   3.754
  724WAT     H2 4926   5.701   4.412   3.604
  725WAT      O 4927   2.118   1.298   0.512
  725WAT     H1 4928   2.023   1.293   0.500
  725WAT     H2 4929   2.134   1.390   0.535
  726WAT      O 4930   1.871   1.062   2.233
  726WAT     H1 4931   1.879   1.135   2.170
  726WAT     H2 4932   1.777   1.056   2.250
  727WAT      O 4933   2.288   5.786   2.328
  727WAT     H1 4934   2.292   5.869   2.281
  727WAT     H2 4935   2.204   5.748   2.303
  728WAT      O 4936   9.293   6.336   4.892
  728WAT     H1 4937   9.204   6.361   4.867
  728WAT     H2 4938   9.301   6.363   4.983
  729WAT      O 4939   9.262   3.820   3.080
  729WAT     H1 4940   9.329   3.794   3.142
  729WAT     H2 4941   9.241   3.740   3.031
  730WAT      O 4942   3.561   2.636   0.619
  730WAT     H1 4943   3.608   2.552   0.615
  730WAT     H2 4944   3.614   2.691   0.676
  731WAT      O 4945   9.497   2.267   6.582
  731WAT     H1 4946   9.542   2.203   6.638
  731WAT     H2 4947   9.453   2.213   6.516
  732WAT      O 4948   5.923   6.761   4.685
  732WAT     H1 4949   5.903   6.726   4.598
  732WAT     H2 4950   5.916   6.685   4.743
  733WAT      O 4951   6.948   1.390   2.358
  733WAT     H1 4952   6.864   1.344   2.369
  733WAT     H2 4953   6.938   1.437   2.275
  734WAT      O 4954   1.230   6.990   6.352
  734WAT     H1 4955   1.300   6.961   6.294
  734WAT     H2 4956   1.198   6.910   6.394
  735WAT      O 4957   6.041   6.016   3.935
  735WAT     H1 4958   6.034   6.018   3.839
  735WAT     H2 4959   6.032   6.108   3.961
  736WAT      O 4960   9.183   1.305   1.688
  736WAT     H1 4961   9.153   1.391   1.662
  736WAT     H2 4962   9.260   1.322   1.742
  737WAT      O 4963   6.830   1.571   1.046
  737WAT     H1 4964   6.773   1.647   1.032
  737WAT     H2 4965   6.858   1.546   0.958
  738WAT      O 4966   5.500   1.419   6.074
  738WAT     H1 4967   5.570   1.353   6.066
  738WAT     H2 4968   5.453   1.413   5.991
  739WAT      O 4969   1.190   4.747   5.682
  739WAT     H1 4970   1.245   4.789   5.617
  739WAT     H2 4971   1.243   4.673   5.714
  740WAT      O 4972   4.469   0.067   1.906
  740WAT     H1 4973   4.401   0.134   1.899
  740WAT     H2 4974   4.481   0.036   1.816
  741WAT      O 4975   4.818   5.347   0.600
  741WAT     H1 4976   4.762   5.424   0.614
  741WAT     H2 4977   4.761   5.285   0.554
  742WAT      O 4978   8.756   1.498   5.741
  742WAT     H1 4979   8.831   1.464   5.791
  742WAT     H2 4980   8.739   1.584   5.778
  743WAT      O 4981   6.795   0.181   2.017
  743WAT     H1 4982   6.824   0.205   2.105
  743WAT     H2 4983   6.818   0.088   2.009
  744WAT      O 4984   8.688   4.841   0.855
  744WAT     H1 4985   8.668   4.862   0.946
  744WAT     H2 4986   8.765   4.784   0.859
  745WAT      O 4987   3.496   4.782   3.675
  745WAT     H1 4988   3.461   4.859   3.719
  745WAT     H2 4989   3.590   4.801   3.665
  746WAT      O 4990   5.781   1.155   0.660
  746WAT     H1 4991   5.761   1.072   0.618
  746WAT     H2 4992   5.876   1.155   0.668
  747WAT      O 4993   8.976   1.078   1.460
  747WAT     H1 4994   9.017   1.153   1.504
  747WAT     H2 4995   8.993   1.004   1.519
  748WAT      O 4996   8.438   1.913   3.043
  748WAT     H1 4997   8.472   1.958   3.121
  748WAT     H2 4998   8.494   1.835   3.035
  749WAT      O 4999   6.566   0.337   6.370
  749WAT     H1 5000   6.499   0.397   6.403
  749WAT     H2 5001   6.626   0.325   6.444
  750WAT      O 5002   0.806   1.554   4.734
  750WAT     H1 5003   0.820   1.471   4.780
  750WAT     H2 5004   0.778   1.615   4.803
  751WAT      O 5005   7.376   4.877   5.205
  751WAT     H1 5006   7.327   4.959   5.215
  751WAT     H2 5007   7.310   4.809   5.218
  752WAT      O 5008   7.828   1.362   0.068
  752WAT     H1 5009   7.912   1.365   0.022
  752WAT     H2 5010   7.772   1.423   0.020
  753WAT      O 5011   3.769   4.256   5.633
  753WAT     H1 5012   3.680   4.284   5.614
  753WAT     H2 5013   3.809   4.241   5.547
  754WAT      O 5014   8.450   4.618   3.414
  754WAT     H1 5015   8.481   4.529   3.431
  754WAT     H2 5016   8.354   4.610   3.413
  755WAT      O 5017   2.466   6.492   0.169
  755WAT     H1 5018   2.523   6.452   0.234
  755WAT     H2 5019   2.512   6.571   0.142
  756WAT      O 5020   6.466   2.217   0.822
  756WAT     H1 5021   6.372   2.224   0.803
  756WAT     H2 5022   6.506   2.206   0.736
  757WAT      O 5023   3.127   5.663   1.024
  757WAT     H1 5024   3.136   5.579   1.067
  757WAT     H2 5025   3.114   5.726   1.095
  758WAT      O 5026   8.315   6.115   3.640
  758WAT     H1 5027   8.270   6.049   3.588
  758WAT     H2 5028   8.266   6.119   3.722
  759WAT      O 5029   2.242   6.012   2.170
  759WAT     H1 5030   2.241   6.078   2.240
  759WAT     H2 5031   2.203   6.057   2.095
  760WAT      O 5032   2.707   1.159   1.827
  760WAT     H1 5033   2.801   1.174   1.843
  760WAT     H2 5034   2.693   1.068   1.854
  761WAT      O 5035   1.841   4.682   2.922
  761WAT     H1 5036   1.819   4.766   2.962
  761WAT     H2 5037   1.914   4.648   2.974
  762WAT      O 5038   2.181   5.009   6.156
  762WAT     H1 5039   2.116   5.004   6.086
  762WAT     H2 5040   2.209   4.918   6.168
  763WAT      O 5041   7.061   1.263   4.252
  763WAT     H1 5042   7.088   1.291   4.165
  763WAT     H2 5043   7.096   1.174   4.261
  764WAT      O 5044   3.565   7.138   0.631
  764WAT     H1 5045   3.616   7.058   0.618
  764WAT     H2 5046   3.560   7.148   0.726
  765WAT      O 5047   9.274   5.823   4.838
  765WAT     H1 5048   9.261   5.855   4.927
  765WAT     H2 5049   9.206   5.865   4.786
  766WAT      O 5050   3.521   3.814   3.669
  766WAT     H1 5051   3.524   3.887   3.607
  766WAT     H2 5052   3.516   3.857   3.755
  767WAT      O 5053   9.720   6.009   3.351
  767WAT     H1 5054   9.702   6.094   3.393
  767WAT     H2 5055   9.634   5.967   3.346
  768WAT      O 5056   0.255   4.224   3.041
  768WAT     H1 5057   0.329   4.276   3.073
  768WAT     H2 5058   0.226   4.270   2.962
  769WAT      O 5059   6.033   4.345   0.982
  769WAT     H1 5060   6.107   4.299   0.942
  769WAT     H2 5061   6.046   4.334   1.076
  770WAT      O 5062   2.909   5.398   6.572
  770WAT     H1 5063   2.999   5.431   6.581
  770WAT     H2 5064   2.901   5.376   6.479
  771WAT      O 5065   1.047   4.525   0.993
  771WAT     H1 5066   1.049   4.584   1.068
  771WAT     H2 5067   1.139   4.511   0.971
  772WAT      O 5068   9.300   4.075   0.698
  772WAT     H1 5069   9.267   4.081   0.609
  772WAT     H2 5070   9.223   4.095   0.753
  773WAT      O 5071   8.148   5.432   2.151
  773WAT     H1 5072   8.212   5.369   2.184
  773WAT     H2 5073   8.192   5.472   2.075
  774WAT      O 5074   9.687   4.236   1.888
  774WAT     H1 5075   9.760   4.286   1.924
  774WAT     H2 5076   9.609   4.281   1.920
  775WAT      O 5077   8.350   0.243   2.660
  775WAT     H1 5078   8.291   0.213   2.729
  775WAT     H2 5079   8.416   0.295   2.706
  776WAT      O 5080   8.858   5.811   1.934
  776WAT     H1 5081   8.928   5.871   1.909
  776WAT     H2 5082   8.832   5.768   1.853
  777WAT      O 5083   0.287   4.934   0.391
  777WAT     H1 5084   0.235   4.874   0.443
  777WAT     H2 5085   0.343   4.877   0.338
  778WAT      O 5086   5.905   0.837   6.366
  778WAT     H1 5087   5.894   0.931   6.377
  778WAT     H2 5088   5.822   0.807   6.329
  779WAT      O 5089   8.483   0.319   1.757
  779WAT     H1 5090   8.433   0.239   1.742
  779WAT     H2 5091   8.434   0.387   1.710
  780WAT      O 5092   5.717   0.953   1.618
  780WAT     H1 5093   5.789   0.915   1.568
  780WAT     H2 5094   5.741   1.045   1.627
  781WAT      O 5095   1.780   5.735   3.310
  781WAT     H1 5096   1.717   5.663   3.315
  781WAT     H2 5097   1.824   5.722   3.226
  782WAT      O 5098   3.784   4.456   6.369
  782WAT     H1 5099   3.751   4.540   6.400
  782WAT     H2 5100   3.774   4.459   6.274
  783WAT      O 5101   9.693   0.429   1.965
  783WAT     H1 5102   9.775   0.471   1.993
  783WAT     H2 5103   9.673   0.367   2.034
  784WAT      O 5104   2.295   0.294   4.592
  784WAT     H1 5105   2.222   0.348   4.622
  784WAT     H2 5106   2.304   0.226   4.659
  785WAT      O 5107   0.171   3.610   2.504
  785WAT     H1 5108   0.084   3.579   2.479
  785WAT     H2 5109   0.174   3.600   2.599
  786WAT      O 5110   8.559   3.376   5.341
  786WAT     H1 5111   8.644   3.405   5.309
  786WAT     H2 5112   8.571   3.366   5.436
  787WAT      O 5113   6.643   3.920   1.170
  787WAT     H1 5114   6.560   3.900   1.214
  787WAT     H2 5115   6.709   3.910   1.237
  788WAT      O 5116   8.445   3.145   1.182
  788WAT     H1 5117   8.515   3.208   1.166
  788WAT     H2 5118   8.484   3.079   1.240
  789WAT      O 5119   9.727   4.347   3.228
  789WAT     H1 5120   9.768   4.265   3.199
  789WAT     H2 5121   9.790   4.386   3.288
  790WAT      O 5122   1.257   6.420   0.351
  790WAT     H1 5123   1.189   6.484   0.372
  790WAT     H2 5124   1.340   6.466   0.366
  791WAT      O 5125   1.024   4.049   6.456
  791WAT     H1 5126   1.113   4.038   6.490
  791WAT     H2 5127   1.032   4.112   6.385
  792WAT      O 5128   3.989   0.282   6.782
  792WAT     H1 5129   3.916   0.325   6.739
  792WAT     H2 5130   3.949   0.222   6.845
  793WAT      O 5131   7.886   1.681   3.641
  793WAT     H1 5132   7.890   1.770   3.606
  793WAT     H2 5133   7.905   1.691   3.735
  794WAT      O 5134   8.511   1.947   2.612
  794WAT     H1 5135   8.460   2.013   2.658
  794WAT     H2 5136   8.480   1.863   2.647
  795WAT      O 5137   7.966   0.602   0.705
  795WAT     H1 5138   8.050   0.648   0.706
  795WAT     H2 5139   7.915   0.647   0.773
  796WAT      O 5140   1.101   3.850   5.846
  796WAT     H1 5141   1.152   3.786   5.796
  796WAT     H2 5142   1.066   3.909   5.780
  797WAT      O 5143   1.941   2.607   3.156
  797WAT     H1 5144   1.881   2.533   3.169
  797WAT     H2 5145   1.888   2.684   3.179
  798WAT      O 5146   8.578   5.976   2.485
  798WAT     H1 5147   8.591   6.069   2.503
  798WAT     H2 5148   8.656   5.951   2.436
  799WAT      O 5149   5.788   1.233   1.681
  799WAT     H1 5150   5.740   1.277   1.751
  799WAT     H2 5151   5.879   1.230   1.712
  800WAT      O 5152   4.202   0.464   0.918
  800WAT     H1 5153   4.136   0.434   0.856
  800WAT     H2 5154   4.152   0.510   0.986
  801WAT      O 5155   2.379   3.693   3.874
  801WAT     H1 5156   2.333   3.673   3.955
  801WAT     H2 5157   2.428   3.613   3.853
  802WAT      O 5158   9.303   2.619   0.585
  802WAT     H1 5159   9.247   2.558   0.536
  802WAT     H2 5160   9.294   2.591   0.677
  803WAT      O 5161   4.394   7.050   3.060
  803WAT     H1 5162   4.339   7.127   3.075
  803WAT     H2 5163   4.472   7.085   3.018
  804WAT      O 5164   0.567   2.817   4.754
  804WAT     H1 5165   0.610   2.791   4.673
  804WAT     H2 5166   0.504   2.884   4.727
  805WAT      O 5167   7.143   4.009   6.032
  805WAT     H1 5168   7.150   4.026   5.938
  805WAT     H2 5169   7.049   3.999   6.047
  806WAT      O 5170   4.288   1.604   2.606
  806WAT     H1 5171   4.202   1.562   2.603
  806WAT     H2 5172   4.300   1.629   2.697
  807WAT      O 5173   5.260   0.891   3.130
  807WAT     H1 5174   5.226   0.890   3.041
  807WAT     H2 5175   5.185   0.916   3.184
  808WAT      O 5176   8.230   3.971   0.890
  808WAT     H1 5177   8.206   3.949   0.800
  808WAT     H2 5178   8.295   4.041   0.880
  809WAT      O 5179   6.769   3.821   0.008
  809WAT     H1 5180   6.745   3.794   0.096
  809WAT     H2 5181   6.686   3.827  -0.039
  810WAT      O 5182   0.867   5.205   4.795
  810WAT     H1 5183   0.888   5.135   4.734
  810WAT     H2 5184   0.795   5.253   4.753
  811WAT      O 5185   6.668   3.102   0.404
  811WAT     H1 5186   6.656   3.156   0.482
  811WAT     H2 5187   6.620   3.148   0.336
  812WAT      O 5188   2.530   5.213   1.714
  812WAT     H1 5189   2.447   5.229   1.759
  812WAT     H2 5190   2.587   5.285   1.742
  813WAT      O 5191   3.473   5.234   0.421
  813WAT     H1 5192   3.425   5.294   0.478
  813WAT     H2 5193   3.498   5.286   0.345
  814WAT      O 5194   8.677   6.881   3.784
  814WAT     H1 5195   8.768   6.905   3.802
  814WAT     H2 5196   8.672   6.874   3.689
  815WAT      O 5197   7.936   5.952   0.502
  815WAT     H1 5198   8.028   5.929   0.490
  815WAT     H2 5199   7.938   6.039   0.542
  816WAT      O 5200   7.077   0.906   4.280
  816WAT     H1 5201   7.106   0.816   4.265
  816WAT     H2 5202   7.157   0.955   4.299
  817WAT      O 5203   2.270   4.280   3.668
  817WAT     H1 5204   2.188   4.263   3.622
  817WAT     H2 5205   2.279   4.375   3.666
  818WAT      O 5206   4.662   0.433   6.492
  818WAT     H1 5207   4.733   0.425   6.556
  818WAT     H2 5208   4.678   0.515   6.447
  819WAT      O 5209   8.177   0.057   5.563
  819WAT     H1 5210   8.258   0.016   5.532
  819WAT     H2 5211   8.110   0.028   5.501
  820WAT      O 5212   3.758   6.317   6.263
  820WAT     H1 5213   3.756   6.238   6.316
  820WAT     H2 5214   3.838   6.362   6.289
  821WAT      O 5215   3.859   2.799   3.100
  821WAT     H1 5216   3.872   2.832   3.012
  821WAT     H2 5217   3.882   2.872   3.157
  822WAT      O 5218   2.416   6.976   0.425
  822WAT     H1 5219   2.325   6.980   0.393
  822WAT     H2 5220   2.454   7.059   0.397
  823WAT      O 5221   0.384   4.991   6.263
  823WAT     H1 5222   0.479   4.982   6.266
  823WAT     H2 5223   0.365   5.068   6.317
  824WAT      O 5224   2.497   4.362   3.087
  824WAT     H1 5225   2.528   4.368   2.997
  824WAT     H2 5226   2.430   4.294   3.085
  825WAT      O 5227   2.831   7.250   1.203
  825WAT     H1 5228   2.907   7.207   1.243
  825WAT     H2 5229   2.791   7.182   1.149
  826WAT      O 5230   1.798   2.192   0.127
  826WAT     H1 5231   1.729   2.222   0.068
  826WAT     H2 5232   1.871   2.169   0.069
  827WAT      O 5233   6.200   5.619   0.283
  827WAT     H1 5234   6.198   5.671   0.363
  827WAT     H2 5235   6.112   5.580   0.278
  828WAT      O 5236   0.134   1.107   5.308
  828WAT     H1 5237   0.062   1.161   5.342
  828WAT     H2 5238   0.107   1.017   5.324
  829WAT      O 5239   2.711   5.408   1.831
  829WAT     H1 5240   2.689   5.474   1.765
  829WAT     H2 5241   2.691   5.449   1.915
  830WAT      O 5242   8.357   0.013   4.671
  830WAT     H1 5243   8.294   0.053   4.610
  830WAT     H2 5244   8.307  -0.056   4.715
  831WAT      O 5245   8.648   3.741   1.167
  831WAT     H1 5246   8.588   3.811   1.140
  831WAT     H2 5247   8.623   3.723   1.258
  832WAT      O 5248   6.933   5.816   4.735
  832WAT     H1 5249   6.838   5.826   4.737
  832WAT     H2 5250   6.948   5.722   4.723
  833WAT      O 5251   2.333   4.351   2.714
  833WAT     H1 5252   2.404   4.414   2.701
  833WAT     H2 5253   2.316   4.315   2.628
  834WAT      O 5254   4.145   4.419   3.654
  834WAT     H1 5255   4.231   4.455   3.632
  834WAT     H2 5256   4.165   4.343   3.710
  835WAT      O 5257   8.771   6.086   5.304
  835WAT     H1 5258   8.707   6.026   5.344
  835WAT     H2 5259   8.849   6.078   5.358
  836WAT      O 5260   6.834   4.700   3.267
  836WAT     H1 5261   6.862   4.628   3.210
  836WAT     H2 5262   6.742   4.715   3.243
  837WAT      O 5263   4.744   6.799   1.090
  837WAT     H1 5264   4.747   6.866   1.159
  837WAT     H2 5265   4.788   6.840   1.015
  838WAT      O 5266   7.165   4.355   3.547
  838WAT     H1 5267   7.147   4.415   3.474
  838WAT     H2 5268   7.260   4.343   3.544
  839WAT      O 5269   1.317   6.734   0.157
  839WAT     H1 5270   1.267   6.806   0.119
  839WAT     H2 5271   1.359   6.692   0.082
  840WAT      O 5272   6.352   2.188   3.073
  840WAT     H1 5273   6.347   2.282   3.093
  840WAT     H2 5274   6.363   2.146   3.159
  841WAT      O 5275   9.209   5.937   2.273
  841WAT     H1 5276   9.297   5.972   2.263
  841WAT     H2 5277   9.152   6.010   2.249
  842WAT      O 5278   7.026   4.834   3.809
  842WAT     H1 5279   7.087   4.814   3.738
  842WAT     H2 5280   7.060   4.787   3.885
  843WAT      O 5281   3.528   4.624   3.086
  843WAT     H1 5282   3.606   4.570   3.100
  843WAT     H2 5283   3.558   4.713   3.099
  844WAT      O 5284   7.231   1.641   5.799
  844WAT     H1 5285   7.199   1.571   5.741
  844WAT     H2 5286   7.208   1.722   5.753
  845WAT      O 5287   2.937   4.862   4.501
  845WAT     H1 5288   2.933   4.831   4.592
  845WAT     H2 5289   2.948   4.957   4.509
  846WAT      O 5290   7.903   2.452   2.131
  846WAT     H1 5291   7.969   2.385   2.147
  846WAT     H2 5292   7.885   2.489   2.217
  847WAT      O 5293   3.497   5.392   1.079
  847WAT     H1 5294   3.535   5.338   1.010
  847WAT     H2 5295   3.519   5.347   1.160
  848WAT      O 5296   6.863   1.856   0.778
  848WAT     H1 5297   6.926   1.815   0.719
  848WAT     H2 5298   6.796   1.789   0.793
  849WAT      O 5299   5.457   1.441   1.639
  849WAT     H1 5300   5.465   1.536   1.626
  849WAT     H2 5301   5.523   1.403   1.580
  850WAT      O 5302   8.026   5.775   2.347
  850WAT     H1 5303   8.050   5.773   2.439
  850WAT     H2 5304   7.944   5.725   2.342
  851WAT      O 5305   7.845   2.487   1.120
  851WAT     H1 5306   7.792   2.426   1.068
  851WAT     H2 5307   7.915   2.433   1.157
  852WAT      O 5308   2.709   3.571   3.875
  852WAT     H1 5309   2.670   3.581   3.962
  852WAT     H2 5310   2.643   3.523   3.825
  853WAT      O 5311   1.136   4.646   2.039
  853WAT     H1 5312   1.093   4.654   1.954
  853WAT     H2 5313   1.144   4.552   2.053
  854WAT      O 5314   7.407   6.782   2.318
  854WAT     H1 5315   7.368   6.796   2.231
  854WAT     H2 5316   7.459   6.702   2.308
  855WAT      O 5317   5.905   5.481   2.405
  855WAT     H1 5318   5.816   5.507   2.430
  855WAT     H2 5319   5.905   5.386   2.411
  856WAT      O 5320   0.955   2.243   6.328
  856WAT     H1 5321   0.991   2.157   6.309
  856WAT     H2 5322   0.865   2.240   6.295
  857WAT      O 5323   5.334   0.109   4.941
  857WAT     H1 5324   5.274   0.162   4.993
  857WAT     H2 5325   5.326   0.020   4.977
  858WAT      O 5326   1.785   5.560   4.267
  858WAT     H1 5327   1.847   5.491   4.245
  858WAT     H2 5328   1.699   5.519   4.257
  859WAT      O 5329   4.027   1.818   3.175
  859WAT     H1 5330   4.000   1.855   3.258
  859WAT     H2 5331   4.107   1.864   3.152
  860WAT      O 5332   8.382   0.399   6.494
  860WAT     H1 5333   8.440   0.469   6.523
  860WAT     H2 5334   8.432   0.351   6.428
  861WAT      O 5335   6.547   7.121   6.143
  861WAT     H1 5336   6.455   7.145   6.135
  861WAT     H2 5337   6.562   7.111   6.237
  862WAT      O 5338   8.929   5.355   5.642
  862WAT     H1 5339   8.905   5.416   5.572
  862WAT     H2 5340   9.021   5.373   5.659
  863WAT      O 5341   8.962   5.594   0.590
  863WAT     H1 5342   8.913   5.518   0.558
  863WAT     H2 5343   8.896   5.664   0.596
  864WAT      O 5344   7.056   6.821   6.416
  864WAT     H1 5345   6.962   6.810   6.403
  864WAT     H2 5346   7.094   6.798   6.331
  865WAT      O 5347   7.135   0.854   2.785
  865WAT     H1 5348   7.188   0.926   2.818
  865WAT     H2 5349   7.050   0.894   2.765
  866WAT      O 5350   9.597   5.267   4.010
  866WAT     H1 5351   9.604   5.357   4.041
  866WAT     H2 5352   9.567   5.276   3.919
  867WAT      O 5353   0.761   1.755   6.684
  867WAT     H1 5354   0.795   1.828   6.737
  867WAT     H2 5355   0.814   1.680   6.711
  868WAT      O 5356   6.154   7.341   0.170
  868WAT     H1 5357   6.178   7.314   0.258
  868WAT     H2 5358   6.211   7.417   0.152
  869WAT      O 5359   1.710   4.144   6.239
  869WAT     H1 5360   1.758   4.161   6.320
  869WAT     H2 5361   1.633   4.200   6.245
  870WAT      O 5362   0.245   4.365   4.451
  870WAT     H1 5363   0.317   4.358   4.515
  870WAT     H2 5364   0.249   4.455   4.419
  871WAT      O 5365   4.885   4.652   0.035
  871WAT     H1 5366   4.845   4.735   0.009
  871WAT     H2 5367   4.886   4.600  -0.045
  872WAT      O 5368   0.324   4.413   5.100
  872WAT     H1 5369   0.238   4.375   5.121
  872WAT     H2 5370   0.322   4.501   5.138
  873WAT      O 5371   2.229   2.196   3.270
  873WAT     H1 5372   2.271   2.281   3.283
  873WAT     H2 5373   2.185   2.203   3.185
  874WAT      O 5374   4.177   1.017   5.934
  874WAT     H1 5375   4.210   1.019   6.024
  874WAT     H2 5376   4.230   0.951   5.890
  875WAT      O 5377   2.429   3.524   1.698
  875WAT     H1 5378   2.375   3.451   1.726
  875WAT     H2 5379   2.427   3.520   1.602
  876WAT      O 5380   4.309   6.525   5.626
  876WAT     H1 5381   4.388   6.566   5.662
  876WAT     H2 5382   4.342   6.453   5.572
  877WAT      O 5383   3.067   6.990   6.217
  877WAT     H1 5384   3.158   6.964   6.202
  877WAT     H2 5385   3.032   6.921   6.273
  878WAT      O 5386   3.825   7.112   3.672
  878WAT     H1 5387   3.794   7.023   3.682
  878WAT     H2 5388   3.898   7.106   3.611
  879WAT      O 5389   7.204   2.178   3.955
  879WAT     H1 5390   7.116   2.146   3.977
  879WAT     H2 5391   7.260   2.145   4.024
  880WAT      O 5392   4.555   6.406   0.525
  880WAT     H1 5393   4.506   6.436   0.448
  880WAT     H2 5394   4.504   6.437   0.599
  881WAT      O 5395   8.866   5.414   1.384
  881WAT     H1 5396   8.869   5.467   1.464
  881WAT     H2 5397   8.813   5.466   1.323
  882WAT      O 5398   3.791   6.952   4.208
  882WAT     H1 5399   3.752   6.953   4.120
  882WAT     H2 5400   3.875   6.997   4.197
  883WAT      O 5401   1.397   7.211   1.738
  883WAT     H1 5402   1.345   7.163   1.802
  883WAT     H2 5403   1.362   7.184   1.653
  884WAT      O 5404   3.022   5.459   2.950
  884WAT     H1 5405   2.957   5.458   3.020
  884WAT     H2 5406   3.004   5.540   2.902
  885WAT      O 5407   3.372   1.741   0.296
  885WAT     H1 5408   3.446   1.680   0.291
  885WAT     H2 5409   3.371   1.769   0.387
  886WAT      O 5410   1.978   2.852   2.510
  886WAT     H1 5411   1.972   2.759   2.533
  886WAT     H2 5412   1.893   2.873   2.473
  887WAT      O 5413   8.667   6.987   0.351
  887WAT     H1 5414   8.648   7.032   0.268
  887WAT     H2 5415   8.759   7.007   0.368
  888WAT      O 5416   1.136   5.337   5.076
  888WAT     H1 5417   1.057   5.296   5.113
  888WAT     H2 5418   1.200   5.265   5.072
  889WAT      O 5419   6.357   0.189   3.312
  889WAT     H1 5420   6.383   0.109   3.359
  889WAT     H2 5421   6.435   0.245   3.314
  890WAT      O 5422   1.151   1.326   2.009
  890WAT     H1 5423   1.108   1.373   2.081
  890WAT     H2 5424   1.207   1.262   2.052
  891WAT      O 5425   5.570   6.026   5.278
  891WAT     H1 5426   5.478   6.002   5.277
  891WAT     H2 5427   5.587   6.055   5.367
  892WAT      O 5428   1.597   7.052   4.317
  892WAT     H1 5429   1.598   6.956   4.322
  892WAT     H2 5430   1.689   7.077   4.328
  893WAT      O 5431   7.000   5.769   6.482
  893WAT     H1 5432   7.071   5.834   6.479
  893WAT     H2 5433   6.932   5.810   6.536
  894WAT      O 5434   7.422   2.696   1.924
  894WAT     H1 5435   7.489   2.675   1.859
  894WAT     H2 5436   7.355   2.742   1.875
  895WAT      O 5437   5.164   5.923   4.023
  895WAT     H1 5438   5.242   5.887   3.980
  895WAT     H2 5439   5.099   5.930   3.952
  896WAT      O 5440   8.186   6.760   4.599
  896WAT     H1 5441   8.252   6.696   4.572
  896WAT     H2 5442   8.139   6.782   4.519
  897WAT      O 5443   6.193   3.496   6.017
  897WAT     H1 5444   6.234   3.451   5.944
  897WAT     H2 5445   6.146   3.428   6.065
  898WAT      O 5446   1.476   2.332   6.193
  898WAT     H1 5447   1.465   2.239   6.213
  898WAT     H2 5448   1.571   2.345   6.188
  899WAT      O 5449   7.933   4.986   4.277
  899WAT     H1 5450   7.875   5.060   4.296
  899WAT     H2 5451   7.912   4.963   4.186
  900WAT      O 5452   3.712   6.267   4.231
  900WAT     H1 5453   3.752   6.282   4.145
  900WAT     H2 5454   3.639   6.207   4.212
  901WAT      O 5455   0.944   4.529   4.566
  901WAT     H1 5456   1.035   4.547   4.591
  901WAT     H2 5457   0.951   4.461   4.499
  902WAT      O 5458   1.398   1.640   5.173
  902WAT     H1 5459   1.393   1.597   5.088
  902WAT     H2 5460   1.341   1.587   5.230
  903WAT      O 5461   4.165   1.404   0.529
  903WAT     H1 5462   4.167   1.374   0.438
  903WAT     H2 5463   4.175   1.324   0.580
  904WAT      O 5464   2.399   3.209   2.069
  904WAT     H1 5465   2.324   3.222   2.127
  904WAT     H2 5466   2.449   3.138   2.110
  905WAT      O 5467   0.844   4.856   4.447
  905WAT     H1 5468   0.889   4.778   4.480
  905WAT     H2 5469   0.800   4.893   4.523
  906WAT      O 5470   2.146   7.243   3.441
  906WAT     H1 5471   2.162   7.333   3.468
  906WAT     H2 5472   2.167   7.190   3.518
  907WAT      O 5473   2.465   4.626   6.344
  907WAT     H1 5474   2.396   4.562   6.328
  907WAT     H2 5475   2.546   4.576   6.334
  908WAT      O 5476   0.417   0.553   5.484
  908WAT     H1 5477   0.424   0.525   5.575
  908WAT     H2 5478   0.361   0.488   5.442
  909WAT      O 5479   5.146   2.529   4.500
  909WAT     H1 5480   5.073   2.470   4.517
  909WAT     H2 5481   5.142   2.594   4.571
  910WAT      O 5482   6.427   4.862   2.109
  910WAT     H1 5483   6.365   4.915   2.159
  910WAT     H2 5484   6.440   4.910   2.027
  911WAT      O 5485   3.763   7.056   1.610
  911WAT     H1 5486   3.675   7.048   1.646
  911WAT     H2 5487   3.753   7.037   1.517
  912WAT      O 5488   2.099   3.984   0.884
  912WAT     H1 5489   2.095   3.893   0.914
  912WAT     H2 5490   2.106   4.035   0.964
  913WAT      O 5491   8.569   6.320   3.940
  913WAT     H1 5492   8.481   6.346   3.967
  913WAT     H2 5493   8.569   6.332   3.845
  914WAT      O 5494   1.824   0.753   0.086
  914WAT     H1 5495   1.867   0.686   0.140
  914WAT     H2 5496   1.760   0.793   0.145
  915WAT      O 5497   3.353   5.069   5.731
  915WAT     H1 5498   3.446   5.071   5.708
  915WAT     H2 5499   3.338   4.979   5.762
  916WAT      O 5500   6.453   0.521   0.319
  916WAT     H1 5501   6.456   0.429   0.295
  916WAT     H2 5502   6.475   0.522   0.413
  917WAT      O 5503   7.641   5.950   0.721
  917WAT     H1 5504   7.591   5.871   0.741
  917WAT     H2 5505   7.582   6.002   0.666
  918WAT      O 5506   5.324   0.526   0.320
  918WAT     H1 5507   5.371   0.600   0.281
  918WAT     H2 5508   5.382   0.494   0.389
  919WAT      O 5509   9.694   1.288   2.253
  919WAT     H1 5510   9.670   1.280   2.161
  919WAT     H2 5511   9.765   1.352   2.254
  920WAT      O 5512   6.580   5.481   3.382
  920WAT     H1 5513   6.530   5.555   3.347
  920WAT     H2 5514   6.515   5.412   3.395
  921WAT      O 5515   9.225   5.366   0.142
  921WAT     H1 5516   9.158   5.396   0.203
  921WAT     H2 5517   9.303   5.417   0.166
  922WAT      O 5518   0.866   3.336   1.098
  922WAT     H1 5519   0.927   3.266   1.075
  922WAT     H2 5520   0.783   3.290   1.112
  923WAT      O 5521   0.561   2.687   0.396
  923WAT     H1 5522   0.637   2.713   0.344
  923WAT     H2 5523   0.590   2.693   0.487
  924WAT      O 5524   4.273   5.723   4.814
  924WAT     H1 5525   4.258   5.636   4.853
  924WAT     H2 5526   4.368   5.727   4.804
  925WAT      O 5527   0.995   3.797   1.398
  925WAT     H1 5528   1.042   3.720   1.364
  925WAT     H2 5529   0.908   3.791   1.359
  926WAT      O 5530   2.141   3.460   3.582
  926WAT     H1 5531   2.161   3.402   3.508
  926WAT     H2 5532   2.155   3.548   3.548
  927WAT      O 5533   4.672   7.305   0.367
  927WAT     H1 5534   4.695   7.255   0.289
  927WAT     H2 5535   4.581   7.331   0.353
  928WAT      O 5536   1.432   1.589   0.814
  928WAT     H1 5537   1.462   1.678   0.831
  928WAT     H2 5538   1.361   1.574   0.876
  929WAT      O 5539   8.592   6.828   1.188
  929WAT     H1 5540   8.508   6.803   1.149
  929WAT     H2 5541   8.599   6.774   1.266
  930WAT      O 5542   1.406   4.252   2.861
  930WAT     H1 5543   1.410   4.316   2.790
  930WAT     H2 5544   1.485   4.269   2.913
  931WAT      O 5545   8.781   4.881   3.739
  931WAT     H1 5546   8.876   4.881   3.727
  931WAT     H2 5547   8.768   4.872   3.833
  932WAT      O 5548   0.772   5.863   1.209
  932WAT     H1 5549   0.718   5.864   1.288
  932WAT     H2 5550   0.861   5.879   1.241
  933WAT      O 5551   0.125   4.121   0.334
  933WAT     H1 5552   0.207   4.159   0.366
  933WAT     H2 5553   0.136   4.118   0.239
  934WAT      O 5554   1.489   5.168   1.379
  934WAT     H1 5555   1.550   5.137   1.312
  934WAT     H2 5556   1.545   5.199   1.450
  935WAT      O 5557   2.886   3.481   3.140
  935WAT     H1 5558   2.977   3.459   3.118
  935WAT     H2 5559   2.860   3.543   3.072
  936WAT      O 5560   6.886   4.615   2.920
  936WAT     H1 5561   6.918   4.568   2.997
  936WAT     H2 5562   6.891   4.708   2.945
  937WAT      O 5563   0.821   0.155   3.663
  937WAT     H1 5564   0.846   0.224   3.724
  937WAT     H2 5565   0.852   0.074   3.705
  938WAT      O 5566   2.025   1.566   0.501
  938WAT     H1 5567   1.983   1.612   0.428
  938WAT     H2 5568   2.071   1.635   0.549
  939WAT      O 5569   4.305   6.918   6.477
  939WAT     H1 5570   4.260   6.970   6.411
  939WAT     H2 5571   4.237   6.898   6.542
  940WAT      O 5572   3.571   6.348   2.979
  940WAT     H1 5573   3.582   6.253   2.980
  940WAT     H2 5574   3.642   6.380   2.924
  941WAT      O 5575   2.529   3.287   1.084
  941WAT     H1 5576   2.482   3.370   1.080
  941WAT     H2 5577   2.512   3.246   0.999
  942WAT      O 5578   3.122   6.818   0.578
  942WAT     H1 5579   3.076   6.841   0.659
  942WAT     H2 5580   3.213   6.842   0.595
  943WAT      O 5581   5.562   4.811   4.006
  943WAT     H1 5582   5.472   4.793   4.035
  943WAT     H2 5583   5.613   4.814   4.087
  944WAT      O 5584   8.030   2.348   1.336
  944WAT     H1 5585   8.065   2.373   1.421
  944WAT     H2 5586   8.106   2.344   1.278
  945WAT      O 5587   3.015   0.343   5.887
  945WAT     H1 5588   3.101   0.362   5.848
  945WAT     H2 5589   2.954   0.346   5.814
  946WAT      O 5590   3.192   0.401   1.722
  946WAT     H1 5591   3.104   0.428   1.695
  946WAT     H2 5592   3.219   0.467   1.785
  947WAT      O 5593   0.102   3.254   6.673
  947WAT     H1 5594   0.032   3.235   6.736
  947WAT     H2 5595   0.140   3.168   6.654
  948WAT      O 5596   2.696   4.652   6.114
  948WAT     H1 5597   2.751   4.588   6.159
  948WAT     H2 5598   2.705   4.631   6.021
  949WAT      O 5599   5.966   6.690   6.810
  949WAT     H1 5600   5.896   6.680   6.745
  949WAT     H2 5601   5.964   6.783   6.833
  950WAT      O 5602   0.244   4.956   2.881
  950WAT     H1 5603   0.258   5.051   2.882
  950WAT     H2 5604   0.236   4.934   2.788
  951WAT      O 5605   7.622   0.157   1.093
  951WAT     H1 5606   7.570   0.220   1.042
  951WAT     H2 5607   7.672   0.211   1.154
  952WAT      O 5608   6.987   3.111   3.564
  952WAT     H1 5609   6.944   3.114   3.649
  952WAT     H2 5610   7.059   3.049   3.575
  953WAT      O 5611   0.451   0.830   6.470
  953WAT     H1 5612   0.513   0.857   6.538
  953WAT     H2 5613   0.365   0.837   6.511
  954WAT      O 5614   3.992   3.912   5.708
  954WAT     H1 5615   3.899   3.899   5.728
  954WAT     H2 5616   4.010   3.847   5.639
  955WAT      O 5617   0.409   5.595   2.937
  955WAT     H1 5618   0.392   5.616   2.845
  955WAT     H2 5619   0.453   5.672   2.972
  956WAT      O 5620   2.767   4.009   0.197
  956WAT     H1 5621   2.852   4.051   0.210
  956WAT     H2 5622   2.711   4.047   0.266
  957WAT      O 5623   4.795   5.866   5.883
  957WAT     H1 5624   4.797   5.952   5.842
  957WAT     H2 5625   4.885   5.835   5.878
  958WAT      O 5626   7.133   7.414   6.240
  958WAT     H1 5627   7.140   7.344   6.304
  958WAT     H2 5628   7.180   7.488   6.279
  959WAT      O 5629   7.958   1.077   5.474
  959WAT     H1 5630   7.892   1.145   5.479
  959WAT     H2 5631   7.989   1.079   5.384
  960WAT      O 5632   9.137   5.647   5.779
  960WAT     H1 5633   9.153   5.592   5.856
  960WAT     H2 5634   9.143   5.586   5.705
  961WAT      O 5635   0.190   2.645   4.225
  961WAT     H1 5636   0.269   2.673   4.272
  961WAT     H2 5637   0.203   2.677   4.136
  962WAT      O 5638   6.795   6.777   1.854
  962WAT     H1 5639   6.784   6.756   1.762
  962WAT     H2 5640   6.706   6.773   1.890
  963WAT      O 5641   2.706   1.046   2.165
  963WAT     H1 5642   2.765   0.976   2.138
  963WAT     H2 5643   2.762   1.124   2.171
  964WAT      O 5644   4.372   1.900   5.855
  964WAT     H1 5645   4.355   1.807   5.865
  964WAT     H2 5646   4.291   1.943   5.882
  965WAT      O 5647   5.497   1.163   0.676
  965WAT     H1 5648   5.487   1.094   0.742
  965WAT     H2 5649   5.592   1.173   0.667
  966WAT      O 5650   1.686   1.091   4.934
  966WAT     H1 5651   1.646   1.087   4.848
  966WAT     H2 5652   1.658   1.009   4.977
  967WAT      O 5653   4.677   0.287   5.595
  967WAT     H1 5654   4.730   0.288   5.515
  967WAT     H2 5655   4.637   0.200   5.596
  968WAT      O 5656   7.461   0.569   4.051
  968WAT     H1 5657   7.537   0.595   3.999
  968WAT     H2 5658   7.459   0.473   4.044
  969WAT      O 5659   0.107   3.587   3.154
  969WAT     H1 5660   0.101   3.492   3.149
  969WAT     H2 5661   0.019   3.615   3.182
  970WAT      O 5662   2.970   5.078   2.485
  970WAT     H1 5663   2.961   5.114   2.573
  970WAT     H2 5664   2.931   4.991   2.491
  971WAT      O 5665   5.863   4.357   0.760
  971WAT     H1 5666   5.911   4.340   0.841
  971WAT     H2 5667   5.927   4.343   0.691
  972WAT      O 5668   3.447   0.157   0.077
  972WAT     H1 5669   3.537   0.150   0.044
  972WAT     H2 5670   3.402   0.081   0.041
  973WAT      O 5671   1.223   0.342   3.830
  973WAT     H1 5672   1.222   0.264   3.886
  973WAT     H2 5673   1.150   0.329   3.770
  974WAT      O 5674   4.374   6.479   4.840
  974WAT     H1 5675   4.369   6.483   4.744
  974WAT     H2 5676   4.288   6.445   4.866
  975WAT      O 5677   3.276   5.273   4.811
  975WAT     H1 5678   3.339   5.243   4.745
  975WAT     H2 5679   3.235   5.350   4.771
  976WAT      O 5680   6.221   2.819   4.490
  976WAT     H1 5681   6.128   2.831   4.470
  976WAT     H2 5682   6.222   2.751   4.558
  977WAT      O 5683   8.952   5.511   6.777
  977WAT     H1 5684   8.921   5.492   6.866
  977WAT     H2 5685   8.904   5.590   6.752
  978WAT      O 5686   2.783   3.506   4.313
  978WAT     H1 5687   2.796   3.412   4.301
  978WAT     H2 5688   2.710   3.528   4.254
  979WAT      O 5689   8.316   3.977   2.350
  979WAT     H1 5690   8.384   3.981   2.417
  979WAT     H2 5691   8.359   4.011   2.271
  980WAT      O 5692   2.090   1.517   6.219
  980WAT     H1 5693   2.184   1.501   6.219
  980WAT     H2 5694   2.078   1.594   6.274
  981WAT      O 5695   8.077   5.469   1.039
  981WAT     H1 5696   8.062   5.444   1.130
  981WAT     H2 5697   7.990   5.486   1.003
  982WAT      O 5698   0.181   4.445   0.845
  982WAT     H1 5699   0.225   4.384   0.904
  982WAT     H2 5700   0.119   4.492   0.902
  983WAT      O 5701   0.772   7.202   3.753
  983WAT     H1 5702   0.700   7.248   3.711
  983WAT     H2 5703   0.732   7.162   3.831
  984WAT      O 5704   9.642   0.167   4.541
  984WAT     H1 5705   9.723   0.127   4.510
  984WAT     H2 5706   9.582   0.094   4.552
  985WAT      O 5707   4.759   7.065   2.240
  985WAT     H1 5708   4.689   7.077   2.304
  985WAT     H2 5709   4.837   7.100   2.282
  986WAT      O 5710   0.927   5.354   2.948
  986WAT     H1 5711   0.949   5.330   2.859
  986WAT     H2 5712   0.876   5.279   2.981
  987WAT      O 5713   0.765   3.654   1.309
  987WAT     H1 5714   0.751   3.580   1.367
  987WAT     H2 5715   0.753   3.619   1.221
  988WAT      O 5716   0.719   3.633   5.248
  988WAT     H1 5717   0.738   3.698   5.315
  988WAT     H2 5718   0.641   3.587   5.280
  989WAT      O 5719   6.054   4.851   4.614
  989WAT     H1 5720   6.101   4.776   4.577
  989WAT     H2 5721   6.040   4.909   4.540
  990WAT      O 5722   7.645   6.035   4.576
  990WAT     H1 5723   7.689   6.010   4.657
  990WAT     H2 5724   7.553   6.041   4.600
  991WAT      O 5725   0.913   2.029   4.897
  991WAT     H1 5726   0.993   2.065   4.935
  991WAT     H2 5727   0.903   1.944   4.940
  992WAT      O 5728   5.742   5.706   5.391
  992WAT     H1 5729   5.823   5.757   5.383
  992WAT     H2 5730   5.691   5.753   5.457
  993WAT      O 5731   0.292   5.215   1.494
  993WAT     H1 5732   0.244   5.296   1.476
  993WAT     H2 5733   0.293   5.168   1.410
  994WAT      O 5734   9.475   2.770   1.551
  994WAT     H1 5735   9.432   2.844   1.508
  994WAT     H2 5736   9.407   2.732   1.607
  995WAT      O 5737   0.894   0.916   2.402
  995WAT     H1 5738   0.829   0.901   2.471
  995WAT     H2 5739   0.862   0.865   2.328
  996WAT      O 5740   7.876   0.096   3.922
  996WAT     H1 5741   7.965   0.069   3.899
  996WAT     H2 5742   7.854   0.044   4.000
  997WAT      O 5743   9.754   2.971   6.379
  997WAT     H1 5744   9.691   3.043   6.371
  997WAT     H2 5745   9.722   2.904   6.318
  998WAT      O 5746   3.925   2.280   6.654
  998WAT     H1 5747   3.992   2.250   6.716
  998WAT     H2 5748   3.844   2.241   6.686
  999WAT      O 5749   1.049   4.542   5.056
  999WAT     H1 5750   0.980   4.495   5.102
  999WAT     H2 5751   1.011   4.562   4.970
 1000WAT      O 5752   3.507   1.066   2.159
 1000WAT     H1 5753   3.599   1.081   2.137
 1000WAT     H2 5754   3.459   1.130   2.106
 1001WAT      O 5755   7.867   5.236   4.881
 1001WAT     H1 5756   7.810   5.184   4.938
 1001WAT     H2 5757   7.812   5.258   4.806
 1002WAT      O 5758   5.385   5.386   3.632
 1002WAT     H1 5759   5.399   5.328   3.707
 1002WAT     H2 5760   5.457   5.367   3.572
 1003WAT      O 5761   5.202   1.825   6.736
 1003WAT     H1 5762   5.173   1.915   6.749
 1003WAT     H2 5763   5.284   1.833   6.688
 1004WAT      O 5764   1.820   0.524   4.455
 1004WAT     H1 5765   1.755   0.479   4.402
 1004WAT     H2 5766   1.800   0.616   4.445
 1005WAT      O 5767   3.841   0.516   6.170
 1005WAT     H1 5768   3.864   0.488   6.258
 1005WAT     H2 5769   3.745   0.516   6.170
 1006WAT      O 5770   0.578   2.184   0.749
 1006WAT     H1 5771   0.621   2.270   0.747
 1006WAT     H2 5772   0.484   2.204   0.752
 1007WAT      O 5773   2.823   2.004   6.748
 1007WAT     H1 5774   2.735   2.031   6.723
 1007WAT     H2 5775   2.835   1.920   6.704
 1008WAT      O 5776   0.920   1.937   0.264
 1008WAT     H1 5777   0.870   2.006   0.308
 1008WAT     H2 5778   0.965   1.892   0.334
 1009WAT      O 5779   5.349   6.947   3.516
 1009WAT     H1 5780   5.358   6.851   3.518
 1009WAT     H2 5781   5.259   6.962   3.489
 1010WAT      O 5782   6.561   4.222   1.545
 1010WAT     H1 5783   6.631   4.195   1.486
 1010WAT     H2 5784   6.506   4.145   1.554
 1011WAT      O 5785   7.621   6.260   6.759
 1011WAT     H1 5786   7.553   6.214   6.710
 1011WAT     H2 5787   7.666   6.314   6.694
 1012WAT      O 5788   8.535   4.820   0.604
 1012WAT     H1 5789   8.612   4.838   0.658
 1012WAT     H2 5790   8.499   4.906   0.584
 1013WAT      O 5791   2.996   5.650   0.398
 1013WAT     H1 5792   2.988   5.628   0.491
 1013WAT     H2 5793   3.073   5.601   0.368
 1014WAT      O 5794   1.734   3.536   4.654
 1014WAT     H1 5795   1.805   3.600   4.664
 1014WAT     H2 5796   1.743   3.478   4.730
 1015WAT      O 5797   7.606   1.479   4.491
 1015WAT     H1 5798   7.667   1.525   4.550
 1015WAT     H2 5799   7.656   1.404   4.459
 1016WAT      O 5800   5.059   4.308   0.741
 1016WAT     H1 5801   5.044   4.219   0.772
 1016WAT     H2 5802   5.061   4.361   0.820
 1017WAT      O 5803   3.056   4.188   6.011
 1017WAT     H1 5804   3.011   4.174   6.094
 1017WAT     H2 5805   3.139   4.230   6.036
 1018WAT      O 5806   8.998   4.487   5.845
 1018WAT     H1 5807   8.970   4.578   5.834
 1018WAT     H2 5808   9.088   4.494   5.878
 1019WAT      O 5809   8.389   4.341   4.899
 1019WAT     H1 5810   8.355   4.285   4.829
 1019WAT     H2 5811   8.379   4.287   4.978
 1020WAT      O 5812   0.787   0.456   3.351
 1020WAT     H1 5813   0.790   0.363   3.373
 1020WAT     H2 5814   0.798   0.459   3.256
 1021WAT      O 5815   6.452   2.803   4.684
 1021WAT     H1 5816   6.367   2.844   4.666
 1021WAT     H2 5817   6.513   2.876   4.689
 1022WAT      O 5818   6.100   0.116   2.074
 1022WAT     H1 5819   6.092   0.202   2.033
 1022WAT     H2 5820   6.014   0.101   2.114
 1023WAT      O 5821   7.805   1.594   6.521
 1023WAT     H1 5822   7.717   1.606   6.555
 1023WAT     H2 5823   7.860   1.584   6.598
 1024WAT      O 5824   0.949   3.065   3.607
 1024WAT     H1 5825   0.929   3.068   3.701
 1024WAT     H2 5826   0.891   3.130   3.568
 1025WAT      O 5827   9.474   4.758   2.830
 1025WAT     H1 5828   9.408   4.786   2.894
 1025WAT     H2 5829   9.551   4.738   2.883
 1026WAT      O 5830   5.474   0.575   5.781
 1026WAT     H1 5831   5.492   0.660   5.741
 1026WAT     H2 5832   5.379   0.570   5.787
 1027WAT      O 5833   8.250   3.119   1.581
 1027WAT     H1 5834   8.309   3.163   1.643
 1027WAT     H2 5835   8.163   3.128   1.620
 1028WAT      O 5836   2.806   5.404   1.323
 1028WAT     H1 5837   2.849   5.437   1.401
 1028WAT     H2 5838   2.734   5.466   1.308
 1029WAT      O 5839   9.688   0.475   0.893
 1029WAT     H1 5840   9.592   0.482   0.898
 1029WAT     H2 5841   9.703   0.397   0.840
 1030WAT      O 5842   0.756   0.552   6.433
 1030WAT     H1 5843   0.832   0.595   6.393
 1030WAT     H2 5844   0.777   0.546   6.526
 1031WAT      O 5845   1.271   2.303   1.248
 1031WAT     H1 5846   1.327   2.317   1.171
 1031WAT     H2 5847   1.216   2.381   1.252
 1032WAT      O 5848   8.186   4.683   5.688
 1032WAT     H1 5849   8.121   4.751   5.702
 1032WAT     H2 5850   8.178   4.625   5.764
 1033WAT      O 5851   7.361   7.279   2.829
 1033WAT     H1 5852   7.409   7.202   2.798
 1033WAT     H2 5853   7.417   7.317   2.896
 1034WAT      O 5854   8.340   6.559   1.790
 1034WAT     H1 5855   8.350   6.529   1.699
 1034WAT     H2 5856   8.426   6.543   1.829
 1035WAT      O 5857   4.097   0.679   6.701
 1035WAT     H1 5858   4.012   0.662   6.741
 1035WAT     H2 5859   4.127   0.594   6.670
 1036WAT      O 5860   1.377   3.905   4.290
 1036WAT     H1 5861   1.333   3.840   4.235
 1036WAT     H2 5862   1.308   3.966   4.315
 1037WAT      O 5863   1.938   3.730   3.996
 1037WAT     H1 5864   1.985   3.671   3.937
 1037WAT     H2 5865   1.990   3.731   4.076
 1038WAT      O 5866   6.122   0.990   4.856
 1038WAT     H1 5867   6.115   0.897   4.834
 1038WAT     H2 5868   6.147   1.032   4.773
 1039WAT      O 5869   3.184   1.960   0.076
 1039WAT     H1 5870   3.200   1.878   0.031
 1039WAT     H2 5871   3.239   2.024   0.030
 1040WAT      O 5872   6.977   1.586   2.115
 1040WAT     H1 5873   7.055   1.532   2.103
 1040WAT     H2 5874   6.905   1.532   2.081
 1041WAT      O 5875   2.042   6.080   2.520
 1041WAT     H1 5876   2.092   6.009   2.560
 1041WAT     H2 5877   1.987   6.114   2.591
 1042WAT      O 5878   3.667   0.589   0.766
 1042WAT     H1 5879   3.572   0.586   0.760
 1042WAT     H2 5880   3.689   0.527   0.835
 1043WAT      O 5881   7.904   5.527   3.083
 1043WAT     H1 5882   7.923   5.608   3.131
 1043WAT     H2 5883   7.977   5.518   3.022
 1044WAT      O 5884   2.944   0.872   6.057
 1044WAT     H1 5885   2.962   0.782   6.031
 1044WAT     H2 5886   2.864   0.895   6.008
 1045WAT      O 5887   0.541   4.911   3.200
 1045WAT     H1 5888   0.558   4.947   3.286
 1045WAT     H2 5889   0.453   4.942   3.177
 1046WAT      O 5890   1.390   0.496   5.402
 1046WAT     H1 5891   1.295   0.493   5.414
 1046WAT     H2 5892   1.401   0.504   5.307
 1047WAT      O 5893   5.487   1.274   5.048
 1047WAT     H1 5894   5.427   1.331   5.096
 1047WAT     H2 5895   5.483   1.307   4.958
 1048WAT      O 5896   7.158   5.804   0.017
 1048WAT     H1 5897   7.148   5.758   0.100
 1048WAT     H2 5898   7.083   5.863   0.013
 1049WAT      O 5899   0.123   2.560   6.312
 1049WAT     H1 5900   0.161   2.529   6.394
 1049WAT     H2 5901   0.045   2.608   6.338
 1050WAT      O 5902   9.084   5.908   2.618
 1050WAT     H1 5903   9.118   5.986   2.575
 1050WAT     H2 5904   9.118   5.912   2.707
 1051WAT      O 5905   4.674   0.132   2.573
 1051WAT     H1 5906   4.704   0.199   2.634
 1051WAT     H2 5907   4.755   0.098   2.533
 1052WAT      O 5908   2.346   1.602   0.932
 1052WAT     H1 5909   2.350   1.633   1.022
 1052WAT     H2 5910   2.326   1.509   0.939
 1053WAT      O 5911   0.858   2.130   0.861
 1053WAT     H1 5912   0.935   2.186   0.874
 1053WAT     H2 5913   0.791   2.190   0.829
 1054WAT      O 5914   1.824   1.309   5.112
 1054WAT     H1 5915   1.775   1.380   5.153
 1054WAT     H2 5916   1.915   1.324   5.140
 1055WAT      O 5917   7.616   0.048   0.114
 1055WAT     H1 5918   7.637   0.108   0.042
 1055WAT     H2 5919   7.701   0.012   0.140
 1056WAT      O 5920   2.578   6.623   3.407
 1056WAT     H1 5921   2.669   6.594   3.396
 1056WAT     H2 5922   2.584   6.719   3.409
 1057WAT      O 5923   0.854   3.346   5.420
 1057WAT     H1 5924   0.854   3.326   5.326
 1057WAT     H2 5925   0.763   3.333   5.447
 1058WAT      O 5926   2.861   0.379   4.931
 1058WAT     H1 5927   2.776   0.389   4.888
 1058WAT     H2 5928   2.859   0.441   5.004
 1059WAT      O 5929   2.744   2.495   3.228
 1059WAT     H1 5930   2.724   2.556   3.157
 1059WAT     H2 5931   2.719   2.542   3.308
 1060WAT      O 5932   5.711   5.890   5.071
 1060WAT     H1 5933   5.708   5.936   5.156
 1060WAT     H2 5934   5.623   5.855   5.060
 1061WAT      O 5935   6.218   4.206   0.857
 1061WAT     H1 5936   6.223   4.211   0.761
 1061WAT     H2 5937   6.307   4.226   0.886
 1062WAT      O 5938   4.284   6.419   3.407
 1062WAT     H1 5939   4.269   6.500   3.359
 1062WAT     H2 5940   4.204   6.368   3.395
 1063WAT      O 5941   1.244   4.849   3.355
 1063WAT     H1 5942   1.273   4.825   3.267
 1063WAT     H2 5943   1.183   4.780   3.380
 1064WAT      O 5944   1.664   7.326   1.418
 1064WAT     H1 5945   1.723   7.312   1.344
 1064WAT     H2 5946   1.632   7.238   1.439
 1065WAT      O 5947   6.846   5.329   6.773
 1065WAT     H1 5948   6.777   5.376   6.818
 1065WAT     H2 5949   6.897   5.397   6.729
 1066WAT      O 5950   3.046   1.330   6.515
 1066WAT     H1 5951   3.091   1.301   6.436
 1066WAT     H2 5952   3.109   1.389   6.557
 1067WAT      O 5953   6.772   6.734   1.574
 1067WAT     H1 5954   6.731   6.657   1.535
 1067WAT     H2 5955   6.713   6.807   1.553
 1068WAT      O 5956   3.763   6.083   2.571
 1068WAT     H1 5957   3.792   6.101   2.660
 1068WAT     H2 5958   3.670   6.061   2.580
 1069WAT      O 5959   0.773   3.312   0.759
 1069WAT     H1 5960   0.793   3.406   0.760
 1069WAT     H2 5961   0.853   3.271   0.726
 1070WAT      O 5962   0.138   3.976   2.996
 1070WAT     H1 5963   0.157   4.070   2.990
 1070WAT     H2 5964   0.200   3.943   3.061
 1071WAT      O 5965   8.626   0.657   1.653
 1071WAT     H1 5966   8.551   0.609   1.618
 1071WAT     H2 5967   8.620   0.743   1.612
 1072WAT      O 5968   2.171   7.303   6.410
 1072WAT     H1 5969   2.088   7.338   6.444
 1072WAT     H2 5970   2.158   7.299   6.316
 1073WAT      O 5971   5.046   7.242   4.198
 1073WAT     H1 5972   5.120   7.198   4.157
 1073WAT     H2 5973   5.004   7.174   4.251
 1074WAT      O 5974   9.709   0.561   5.955
 1074WAT     H1 5975   9.731   0.508   6.032
 1074WAT     H2 5976   9.725   0.502   5.881
 1075WAT      O 5977   9.680   0.446   5.389
 1075WAT     H1 5978   9.651   0.515   5.449
 1075WAT     H2 5979   9.738   0.492   5.327
 1076WAT      O 5980   6.718   1.987   0.419
 1076WAT     H1 5981   6.779   1.997   0.493
 1076WAT     H2 5982   6.744   2.055   0.357
 1077WAT      O 5983   7.574   6.428   4.081
 1077WAT     H1 5984   7.542   6.343   4.112
 1077WAT     H2 5985   7.644   6.451   4.142
 1078WAT      O 5986   9.329   2.806   3.392
 1078WAT     H1 5987   9.332   2.880   3.332
 1078WAT     H2 5988   9.279   2.739   3.345
 1079WAT      O 5989   3.475   3.715   4.264
 1079WAT     H1 5990   3.496   3.694   4.173
 1079WAT     H2 5991   3.387   3.682   4.277
 1080WAT      O 5992   1.950   4.679   3.803
 1080WAT     H1 5993   1.923   4.767   3.778
 1080WAT     H2 5994   2.044   4.686   3.820
 1081WAT      O 5995   6.829   4.876   0.989
 1081WAT     H1 5996   6.795   4.796   1.028
 1081WAT     H2 5997   6.751   4.922   0.957
 1082WAT      O 5998   3.693   4.735   0.720
 1082WAT     H1 5999   3.746   4.681   0.662
 1082WAT     H2 6000   3.732   4.822   0.715
 1083WAT      O 6001   0.592   2.068   1.354
 1083WAT     H1 6002   0.622   2.021   1.276
 1083WAT     H2 6003   0.564   2.153   1.321
 1084WAT      O 6004   8.268   5.717   2.263
 1084WAT     H1 6005   8.308   5.738   2.347
 1084WAT     H2 6006   8.175   5.712   2.281
 1085WAT      O 6007   1.404   2.681   0.918
 1085WAT     H1 6008   1.384   2.679   1.011
 1085WAT     H2 6009   1.436   2.770   0.902
 1086WAT      O 6010   8.314   5.857   5.743
 1086WAT     H1 6011   8.320   5.953   5.744
 1086WAT     H2 6012   8.244   5.837   5.805
 1087WAT      O 6013   1.529   1.573   6.408
 1087WAT     H1 6014   1.444   1.533   6.391
 1087WAT     H2 6015   1.592   1.502   6.394
 1088WAT      O 6016   1.668   1.459   1.484
 1088WAT     H1 6017   1.590   1.423   1.442
 1088WAT     H2 6018   1.711   1.509   1.415
 1089WAT      O 6019   1.407   2.560   6.822
 1089WAT     H1 6020   1.333   2.541   6.879
 1089WAT     H2 6021   1.457   2.627   6.869
 1090WAT      O 6022   5.713   0.098   4.055
 1090WAT     H1 6023   5.638   0.136   4.101
 1090WAT     H2 6024   5.777   0.170   4.051
 1091WAT      O 6025   1.096   4.741   3.807
 1091WAT     H1 6026   1.058   4.764   3.892
 1091WAT     H2 6027   1.179   4.700   3.829
 1092WAT      O 6028   6.309   2.176   5.833
 1092WAT     H1 6029   6.220   2.212   5.837
 1092WAT     H2 6030   6.307   2.102   5.895
 1093WAT      O 6031   6.972   5.512   6.596
 1093WAT     H1 6032   6.963   5.607   6.587
 1093WAT     H2 6033   6.915   5.476   6.528
 1094WAT      O 6034   8.172   4.237   5.955
 1094WAT     H1 6035   8.128   4.319   5.976
 1094WAT     H2 6036   8.151   4.179   6.029
 1095WAT      O 6037   2.821   4.625   5.228
 1095WAT     H1 6038   2.912   4.657   5.233
 1095WAT     H2 6039   2.809   4.575   5.309
 1096WAT      O 6040   3.481   6.405   6.077
 1096WAT     H1 6041   3.438   6.469   6.020
 1096WAT     H2 6042   3.534   6.458   6.136
 1097WAT      O 6043   4.164   6.660   1.029
 1097WAT     H1 6044   4.119   6.588   1.074
 1097WAT     H2 6045   4.142   6.648   0.937
 1098WAT      O 6046   6.645   0.225   3.223
 1098WAT     H1 6047   6.618   0.208   3.132
 1098WAT     H2 6048   6.697   0.306   3.218
 1099WAT      O 6049   5.948   5.528   0.291
 1099WAT     H1 6050   5.853   5.520   0.288
 1099WAT     H2 6051   5.979   5.438   0.307
 1100WAT      O 6052   6.337   4.103   2.108
 1100WAT     H1 6053   6.286   4.170   2.154
 1100WAT     H2 6054   6.326   4.124   2.015
 1101WAT      O 6055   7.769   0.098   0.876
 1101WAT     H1 6056   7.727   0.110   0.961
 1101WAT     H2 6057   7.859   0.073   0.896
 1102WAT      O 6058   3.052   4.019   4.103
 1102WAT     H1 6059   3.133   4.018   4.154
 1102WAT     H2 6060   2.987   3.978   4.159
 1103WAT      O 6061   0.126   2.658   5.931
 1103WAT     H1 6062   0.207   2.677   5.979
 1103WAT     H2 6063   0.091   2.580   5.974
 1104WAT      O 6064   1.772   4.331   4.306
 1104WAT     H1 6065   1.728   4.383   4.239
 1104WAT     H2 6066   1.709   4.264   4.330
 1105WAT      O 6067   8.348   5.562   2.017
 1105WAT     H1 6068   8.435   5.585   1.984
 1105WAT     H2 6069   8.352   5.579   2.111
 1106WAT      O 6070   5.331   6.891   5.466
 1106WAT     H1 6071   5.388   6.839   5.523
 1106WAT     H2 6072   5.260   6.921   5.523
 1107WAT      O 6073   2.388   1.248   5.617
 1107WAT     H1 6074   2.399   1.278   5.707
 1107WAT     H2 6075   2.294   1.253   5.601
 1108WAT      O 6076   5.649   0.506   4.458
 1108WAT     H1 6077   5.569   0.519   4.510
 1108WAT     H2 6078   5.617   0.480   4.372
 1109WAT      O 6079   6.992   6.761   1.163
 1109WAT     H1 6080   7.033   6.758   1.077
 1109WAT     H2 6081   6.902   6.787   1.145
 1110WAT      O 6082   7.770   4.410   6.467
 1110WAT     H1 6083   7.780   4.469   6.541
 1110WAT     H2 6084   7.813   4.456   6.394
 1111WAT      O 6085   0.899   1.793   5.019
 1111WAT     H1 6086   0.840   1.718   5.019
 1111WAT     H2 6087   0.977   1.762   5.064
 1112WAT      O 6088   7.191   7.335   2.503
 1112WAT     H1 6089   7.238   7.396   2.559
 1112WAT     H2 6090   7.258   7.301   2.443
 1113WAT      O 6091   1.770   4.246   0.982
 1113WAT     H1 6092   1.726   4.179   1.035
 1113WAT     H2 6093   1.846   4.272   1.035
 1114WAT      O 6094   6.076   3.201   2.747
 1114WAT     H1 6095   6.069   3.262   2.673
 1114WAT     H2 6096   6.166   3.209   2.777
 1115WAT      O 6097   9.005   0.081   4.807
 1115WAT     H1 6098   8.936   0.049   4.749
 1115WAT     H2 6099   9.058   0.140   4.751
 1116WAT      O 6100   0.002   5.792  -0.001
 1116WAT     H1 6101  -0.021   5.770   0.089
 1116WAT     H2 6102   0.071   5.731  -0.024
 1117WAT      O 6103   7.638   5.851   3.738
 1117WAT     H1 6104   7.564   5.911   3.730
 1117WAT     H2 6105   7.622   5.783   3.673
 1118WAT      O 6106   3.175   5.057   6.493
 1118WAT     H1 6107   3.249   5.010   6.454
 1118WAT     H2 6108   3.216   5.129   6.543
 1119WAT      O 6109   1.174   6.336   0.648
 1119WAT     H1 6110   1.213   6.415   0.685
 1119WAT     H2 6111   1.081   6.357   0.639
 1120WAT      O 6112   8.368   5.249   4.272
 1120WAT     H1 6113   8.391   5.178   4.213
 1120WAT     H2 6114   8.451   5.280   4.307
 1121WAT      O 6115   9.330   6.343   2.673
 1121WAT     H1 6116   9.342   6.249   2.656
 1121WAT     H2 6117   9.238   6.360   2.651
 1122WAT      O 6118   5.414   2.403   4.477
 1122WAT     H1 6119   5.437   2.478   4.532
 1122WAT     H2 6120   5.420   2.328   4.536
 1123WAT      O 6121   8.207   4.282   6.257
 1123WAT     H1 6122   8.126   4.241   6.286
 1123WAT     H2 6123   8.270   4.260   6.326
 1124WAT      O 6124   3.775   1.846   4.801
 1124WAT     H1 6125   3.846   1.846   4.865
 1124WAT     H2 6126   3.739   1.757   4.805
 1125WAT      O 6127   5.247   0.302   5.938
 1125WAT     H1 6128   5.241   0.392   5.906
 1125WAT     H2 6129   5.161   0.264   5.917
 1126WAT      O 6130   7.655   2.521   1.947
 1126WAT     H1 6131   7.658   2.579   1.871
 1126WAT     H2 6132   7.570   2.540   1.987
 1127WAT      O 6133   3.000   0.058   2.391
 1127WAT     H1 6134   3.075   0.071   2.333
 1127WAT     H2 6135   2.974   0.147   2.416
 1128WAT      O 6136   5.928   1.133   4.579
 1128WAT     H1 6137   6.021   1.124   4.597
 1128WAT     H2 6138   5.924   1.185   4.499
 1129WAT      O 6139   8.465   1.230   3.057
 1129WAT     H1 6140   8.444   1.287   3.131
 1129WAT     H2 6141   8.544   1.183   3.085
 1130WAT      O 6142   3.515   5.874   1.889
 1130WAT     H1 6143   3.448   5.845   1.827
 1130WAT     H2 6144   3.545   5.958   1.853
 1131WAT      O 6145   2.313   3.063   6.817
 1131WAT     H1 6146   2.400   3.049   6.855
 1131WAT     H2 6147   2.329   3.080   6.725
 1132WAT      O 6148   7.024   5.864   5.863
 1132WAT     H1 6149   6.936   5.872   5.900
 1132WAT     H2 6150   7.033   5.771   5.843
 1133WAT      O 6151   4.815   0.731   0.121
 1133WAT     H1 6152   4.755   0.781   0.065
 1133WAT     H2 6153   4.841   0.793   0.189
 1134WAT      O 6154   5.950   4.951   3.513
 1134WAT     H1 6155   5.950   4.974   3.606
 1134WAT     H2 6156   5.858   4.956   3.487
 1135WAT      O 6157   4.185   6.149   2.721
 1135WAT     H1 6158   4.252   6.150   2.652
 1135WAT     H2 6159   4.214   6.216   2.783
 1136WAT      O 6160   6.731   7.084   5.371
 1136WAT     H1 6161   6.744   6.990   5.359
 1136WAT     H2 6162   6.739   7.097   5.466
 1137WAT      O 6163   1.511   2.642   4.354
 1137WAT     H1 6164   1.505   2.688   4.438
 1137WAT     H2 6165   1.441   2.576   4.358
 1138WAT      O 6166   1.422   3.170   3.055
 1138WAT     H1 6167   1.478   3.244   3.079
 1138WAT     H2 6168   1.397   3.131   3.138
 1139WAT      O 6169   8.417   2.073   0.353
 1139WAT     H1 6170   8.406   1.991   0.401
 1139WAT     H2 6171   8.336   2.121   0.367
 1140WAT      O 6172   3.401   5.408   6.295
 1140WAT     H1 6173   3.434   5.459   6.221
 1140WAT     H2 6174   3.324   5.363   6.260
 1141WAT      O 6175   5.141   6.884   6.741
 1141WAT     H1 6176   5.208   6.859   6.678
 1141WAT     H2 6177   5.188   6.937   6.806
 1142WAT      O 6178   8.871   7.005   6.347
 1142WAT     H1 6179   8.783   6.987   6.377
 1142WAT     H2 6180   8.862   7.022   6.253
 1143WAT      O 6181   8.985   3.439   4.160
 1143WAT     H1 6182   9.028   3.457   4.077
 1143WAT     H2 6183   8.892   3.435   4.138
 1144WAT      O 6184   6.141   4.976   6.467
 1144WAT     H1 6185   6.172   5.035   6.398
 1144WAT     H2 6186   6.220   4.942   6.507
 1145WAT      O 6187   7.922   3.200   6.063
 1145WAT     H1 6188   7.990   3.134   6.079
 1145WAT     H2 6189   7.968   3.283   6.074
 1146WAT      O 6190   8.762   0.961   1.741
 1146WAT     H1 6191   8.698   0.943   1.673
 1146WAT     H2 6192   8.769   1.056   1.744
 1147WAT      O 6193   4.874   0.785   2.540
 1147WAT     H1 6194   4.812   0.838   2.590
 1147WAT     H2 6195   4.881   0.830   2.455
 1148WAT      O 6196   7.303   1.294   0.743
 1148WAT     H1 6197   7.346   1.366   0.789
 1148WAT     H2 6198   7.210   1.307   0.759
 1149WAT      O 6199   0.017   6.621   6.048
 1149WAT     H1 6200  -0.042   6.553   6.015
 1149WAT     H2 6201   0.100   6.603   6.005
 1150WAT      O 6202   8.284   5.535   1.517
 1150WAT     H1 6203   8.319   5.446   1.521
 1150WAT     H2 6204   8.332   5.576   1.445
 1151WAT      O 6205   0.470   7.195   4.691
 1151WAT     H1 6206   0.393   7.227   4.645
 1151WAT     H2 6207   0.515   7.140   4.626
 1152WAT      O 6208   0.524   6.392   5.967
 1152WAT     H1 6209   0.552   6.460   6.029
 1152WAT     H2 6210   0.599   6.380   5.909
 1153WAT      O 6211   3.899   5.843   0.722
 1153WAT     H1 6212   3.952   5.830   0.800
 1153WAT     H2 6213   3.850   5.761   0.713
 1154WAT      O 6214   7.480   3.471   0.771
 1154WAT     H1 6215   7.567   3.457   0.735
 1154WAT     H2 6216   7.422   3.470   0.695
 1155WAT      O 6217   6.905   1.011   2.742
 1155WAT     H1 6218   6.875   1.077   2.805
 1155WAT     H2 6219   6.960   1.060   2.681
 1156WAT      O 6220   7.514   7.020   4.396
 1156WAT     H1 6221   7.514   6.926   4.415
 1156WAT     H2 6222   7.448   7.056   4.455
 1157WAT      O 6223   6.025   2.193   3.731
 1157WAT     H1 6224   6.047   2.119   3.674
 1157WAT     H2 6225   6.067   2.269   3.688
 1158WAT      O 6226   3.317   4.439   5.389
 1158WAT     H1 6227   3.341   4.517   5.339
 1158WAT     H2 6228   3.252   4.395   5.334
 1159WAT      O 6229   6.237   5.816   0.529
 1159WAT     H1 6230   6.305   5.789   0.590
 1159WAT     H2 6231   6.266   5.902   0.497
 1160WAT      O 6232   7.378   3.004   3.464
 1160WAT     H1 6233   7.377   2.918   3.506
 1160WAT     H2 6234   7.380   3.066   3.537
 1161WAT      O 6235   5.761   6.371   5.920
 1161WAT     H1 6236   5.783   6.449   5.972
 1161WAT     H2 6237   5.843   6.322   5.913
 1162WAT      O 6238   3.978   5.464   4.102
 1162WAT     H1 6239   3.917   5.514   4.048
 1162WAT     H2 6240   3.934   5.456   4.187
 1163WAT      O 6241   3.120   2.724   3.911
 1163WAT     H1 6242   3.188   2.670   3.870
 1163WAT     H2 6243   3.151   2.737   4.001
 1164WAT      O 6244   2.720   2.549   6.774
 1164WAT     H1 6245   2.702   2.613   6.706
 1164WAT     H2 6246   2.689   2.589   6.855
 1165WAT      O 6247   2.381   2.110   0.250
 1165WAT     H1 6248   2.382   2.073   0.338
 1165WAT     H2 6249   2.474   2.124   0.229
 1166WAT      O 6250   5.278   7.268   5.052
 1166WAT     H1 6251   5.288   7.213   4.974
 1166WAT     H2 6252   5.365   7.269   5.091
 1167WAT      O 6253   8.311   7.183   5.950
 1167WAT     H1 6254   8.298   7.266   5.904
 1167WAT     H2 6255   8.385   7.142   5.905
 1168WAT      O 6256   2.404   2.214   1.887
 1168WAT     H1 6257   2.404   2.210   1.982
 1168WAT     H2 6258   2.314   2.236   1.864
 1169WAT      O 6259   6.422   4.528   0.801
 1169WAT     H1 6260   6.405   4.559   0.890
 1169WAT     H2 6261   6.335   4.504   0.767
 1170WAT      O 6262   2.252   6.718   4.558
 1170WAT     H1 6263   2.309   6.788   4.588
 1170WAT     H2 6264   2.308   6.661   4.505
 1171WAT      O 6265   7.186   1.886   0.173
 1171WAT     H1 6266   7.280   1.869   0.179
 1171WAT     H2 6267   7.168   1.888   0.079
 1172WAT      O 6268   4.143   5.674   1.428
 1172WAT     H1 6269   4.141   5.754   1.376
 1172WAT     H2 6270   4.218   5.626   1.395
 1173WAT      O 6271   4.336   3.920   0.425
 1173WAT     H1 6272   4.341   3.824   0.428
 1173WAT     H2 6273   4.392   3.949   0.497
 1174WAT      O 6274   7.837   3.943   3.172
 1174WAT     H1 6275   7.914   3.963   3.224
 1174WAT     H2 6276   7.871   3.903   3.092
 1175WAT      O 6277   0.873   0.549   1.248
 1175WAT     H1 6278   0.798   0.601   1.275
 1175WAT     H2 6279   0.866   0.545   1.152
 1176WAT      O 6280   4.687   4.010   3.679
 1176WAT     H1 6281   4.704   3.917   3.698
 1176WAT     H2 6282   4.773   4.047   3.659
 1177WAT      O 6283   7.099   0.332   5.980
 1177WAT     H1 6284   7.134   0.399   5.922
 1177WAT     H2 6285   7.004   0.338   5.970
 1178WAT      O 6286   2.254   6.098   4.882
 1178WAT     H1 6287   2.342   6.123   4.853
 1178WAT     H2 6288   2.208   6.182   4.890
 1179WAT      O 6289   5.958   2.793   5.513
 1179WAT     H1 6290   5.996   2.799   5.425
 1179WAT     H2 6291   6.007   2.723   5.556
 1180WAT      O 6292   7.115   0.214   2.093
 1180WAT     H1 6293   7.178   0.192   2.162
 1180WAT     H2 6294   7.114   0.136   2.036
 1181WAT      O 6295   9.054   1.871   5.702
 1181WAT     H1 6296   9.121   1.915   5.651
 1181WAT     H2 6297   9.062   1.779   5.678
 1182WAT      O 6298   2.039   0.983   0.703
 1182WAT     H1 6299   2.024   0.992   0.609
 1182WAT     H2 6300   2.134   0.989   0.713
 1183WAT      O 6301   0.079   6.214   3.969
 1183WAT     H1 6302   0.151   6.216   4.032
 1183WAT     H2 6303   0.123   6.223   3.884
 1184WAT      O 6304   1.405   0.698   0.086
 1184WAT     H1 6305   1.356   0.625   0.050
 1184WAT     H2 6306   1.433   0.748   0.009
 1185WAT      O 6307   7.763   6.708   6.107
 1185WAT     H1 6308   7.702   6.753   6.166
 1185WAT     H2 6309   7.708   6.678   6.035
 1186WAT      O 6310   5.526   0.173   4.279
 1186WAT     H1 6311   5.612   0.154   4.317
 1186WAT     H2 6312   5.533   0.263   4.248
 1187WAT      O 6313   3.613   3.989   3.446
 1187WAT     H1 6314   3.553   4.000   3.372
 1187WAT     H2 6315   3.649   4.076   3.462
 1188WAT      O 6316   5.195   1.709   1.732
 1188WAT     H1 6317   5.221   1.781   1.674
 1188WAT     H2 6318   5.131   1.659   1.681
 1189WAT      O 6319   3.395   4.073   5.965
 1189WAT     H1 6320   3.452   3.996   5.957
 1189WAT     H2 6321   3.335   4.065   5.891
 1190WAT      O 6322   1.845   5.861   3.571
 1190WAT     H1 6323   1.760   5.857   3.614
 1190WAT     H2 6324   1.842   5.793   3.504
 1191WAT      O 6325   0.857   3.553   4.657
 1191WAT     H1 6326   0.893   3.554   4.569
 1191WAT     H2 6327   0.933   3.536   4.714
 1192WAT      O 6328   6.261   0.677   4.462
 1192WAT     H1 6329   6.233   0.760   4.500
 1192WAT     H2 6330   6.356   0.683   4.459
 1193WAT      O 6331   6.635   3.450   6.593
 1193WAT     H1 6332   6.624   3.380   6.528
 1193WAT     H2 6333   6.714   3.425   6.641
 1194WAT      O 6334   0.476   4.197   4.888
 1194WAT     H1 6335   0.440   4.258   4.952
 1194WAT     H2 6336   0.400   4.162   4.842
 1195WAT      O 6337   0.163   4.446   3.736
 1195WAT     H1 6338   0.142   4.384   3.667
 1195WAT     H2 6339   0.253   4.426   3.761
 1196WAT      O 6340   7.318   5.956   0.751
 1196WAT     H1 6341   7.276   5.926   0.671
 1196WAT     H2 6342   7.286   5.897   0.819
 1197WAT      O 6343   4.787   5.893   5.542
 1197WAT     H1 6344   4.769   5.846   5.461
 1197WAT     H2 6345   4.713   5.873   5.599
 1198WAT      O 6346   2.056   3.918   6.028
 1198WAT     H1 6347   2.005   3.891   5.951
 1198WAT     H2 6348   1.991   3.923   6.098
 1199WAT      O 6349   4.804   3.518   6.246
 1199WAT     H1 6350   4.830   3.440   6.295
 1199WAT     H2 6351   4.826   3.497   6.155
 1200WAT      O 6352   6.641   5.498   0.059
 1200WAT     H1 6353   6.621   5.581   0.017
 1200WAT     H2 6354   6.558   5.450   0.057
 1201WAT      O 6355   9.711   4.520   4.345
 1201WAT     H1 6356   9.806   4.508   4.354
 1201WAT     H2 6357   9.674   4.434   4.366
 1202WAT      O 6358   3.626   4.990   2.159
 1202WAT     H1 6359   3.696   4.944   2.112
 1202WAT     H2 6360   3.549   4.980   2.103
 1203WAT      O 6361   1.246   6.001   3.601
 1203WAT     H1 6362   1.271   6.009   3.693
 1203WAT     H2 6363   1.327   6.021   3.554
 1204WAT      O 6364   0.750   0.039   6.737
 1204WAT     H1 6365   0.791   0.104   6.680
 1204WAT     H2 6366   0.739  -0.038   6.681
 1205WAT      O 6367   0.057   1.620   1.797
 1205WAT     H1 6368  -0.028   1.577   1.805
 1205WAT     H2 6369   0.037   1.713   1.802
 1206WAT      O 6370   3.874   3.706   0.469
 1206WAT     H1 6371   3.944   3.642   0.485
 1206WAT     H2 6372   3.799   3.652   0.444
 1207WAT      O 6373   2.550   4.337   2.180
 1207WAT     H1 6374   2.455   4.322   2.171
 1207WAT     H2 6375   2.564   4.424   2.143
 1208WAT      O 6376   2.752   1.111   3.041
 1208WAT     H1 6377   2.695   1.187   3.037
 1208WAT     H2 6378   2.834   1.140   3.001
 1209WAT      O 6379   9.497   6.143   5.953
 1209WAT     H1 6380   9.554   6.109   5.885
 1209WAT     H2 6381   9.447   6.213   5.909
 1210WAT      O 6382   5.681   4.614   3.198
 1210WAT     H1 6383   5.672   4.535   3.145
 1210WAT     H2 6384   5.653   4.588   3.285
 1211WAT      O 6385   3.203   7.048   2.045
 1211WAT     H1 6386   3.189   7.058   2.139
 1211WAT     H2 6387   3.143   6.978   2.018
 1212WAT      O 6388   9.167   2.576   4.307
 1212WAT     H1 6389   9.129   2.497   4.347
 1212WAT     H2 6390   9.230   2.607   4.372
 1213WAT      O 6391   3.565   5.834   0.543
 1213WAT     H1 6392   3.553   5.915   0.593
 1213WAT     H2 6393   3.549   5.765   0.607
 1214WAT      O 6394   7.611   7.302   4.666
 1214WAT     H1 6395   7.599   7.349   4.748
 1214WAT     H2 6396   7.538   7.240   4.662
 1215WAT      O 6397   3.423   0.139   4.406
 1215WAT     H1 6398   3.413   0.108   4.316
 1215WAT     H2 6399   3.363   0.213   4.414
 1216WAT      O 6400   1.475   2.016   3.826
 1216WAT     H1 6401   1.410   1.952   3.857
 1216WAT     H2 6402   1.553   1.964   3.809
 1217WAT      O 6403   7.829   3.712   0.689
 1217WAT     H1 6404   7.824   3.803   0.718
 1217WAT     H2 6405   7.901   3.674   0.741
 1218WAT      O 6406   3.920   6.443   2.327
 1218WAT     H1 6407   3.868   6.409   2.400
 1218WAT     H2 6408   3.945   6.364   2.278
 1219WAT      O 6409   5.186   0.140   2.523
 1219WAT     H1 6410   5.213   0.100   2.441
 1219WAT     H2 6411   5.267   0.158   2.569
 1220WAT      O 6412   3.321   7.185   0.502
 1220WAT     H1 6413   3.337   7.279   0.489
 1220WAT     H2 6414   3.389   7.157   0.564
 1221WAT      O 6415   2.257   1.171   1.042
 1221WAT     H1 6416   2.230   1.224   0.967
 1221WAT     H2 6417   2.175   1.143   1.083
 1222WAT      O 6418   0.048   0.964   0.371
 1222WAT     H1 6419   0.099   0.929   0.298
 1222WAT     H2 6420   0.047   1.059   0.356
 1223WAT      O 6421   0.739   0.840   4.955
 1223WAT     H1 6422   0.781   0.925   4.959
 1223WAT     H2 6423   0.687   0.842   4.875
 1224WAT      O 6424   1.816   4.949   0.277
 1224WAT     H1 6425   1.852   4.879   0.331
 1224WAT     H2 6426   1.752   4.992   0.334
 1225WAT      O 6427   1.594   3.400   2.374
 1225WAT     H1 6428   1.539   3.476   2.389
 1225WAT     H2 6429   1.551   3.352   2.304
 1226WAT      O 6430   4.138   6.581   5.141
 1226WAT     H1 6431   4.114   6.660   5.190
 1226WAT     H2 6432   4.162   6.517   5.209
 1227WAT      O 6433   4.637   6.188   3.881
 1227WAT     H1 6434   4.632   6.188   3.785
 1227WAT     H2 6435   4.590   6.109   3.907
 1228WAT      O 6436   5.459   5.951   1.506
 1228WAT     H1 6437   5.403   5.933   1.581
 1228WAT     H2 6438   5.533   5.891   1.517
 1229WAT      O 6439   2.829   1.412   6.668
 1229WAT     H1 6440   2.922   1.404   6.645
 1229WAT     H2 6441   2.784   1.420   6.584
 1230WAT      O 6442   5.830   4.713   2.484
 1230WAT     H1 6443   5.905   4.731   2.541
 1230WAT     H2 6444   5.754   4.740   2.535
 1231WAT      O 6445   7.356   7.068   6.185
 1231WAT     H1 6446   7.414   7.143   6.177
 1231WAT     H2 6447   7.319   7.076   6.273
 1232WAT      O 6448   8.396   2.225   1.806
 1232WAT     H1 6449   8.422   2.133   1.815
 1232WAT     H2 6450   8.439   2.270   1.879
 1233WAT      O 6451   4.009   5.858   5.287
 1233WAT     H1 6452   4.035   5.946   5.314
 1233WAT     H2 6453   4.055   5.844   5.205
 1234WAT      O 6454   0.437   6.912   5.086
 1234WAT     H1 6455   0.433   6.836   5.145
 1234WAT     H2 6456   0.508   6.965   5.121
 1235WAT      O 6457   4.304   1.518   6.336
 1235WAT     H1 6458   4.286   1.424   6.325
 1235WAT     H2 6459   4.226   1.561   6.301
 1236WAT      O 6460   8.880   0.947   6.181
 1236WAT     H1 6461   8.938   0.947   6.257
 1236WAT     H2 6462   8.794   0.971   6.216
 1237WAT      O 6463   3.610   7.406   2.550
 1237WAT     H1 6464   3.532   7.370   2.507
 1237WAT     H2 6465   3.650   7.462   2.483
 1238WAT      O 6466   3.353   5.518   4.336
 1238WAT     H1 6467   3.390   5.513   4.424
 1238WAT     H2 6468   3.427   5.498   4.278
 1239WAT      O 6469   9.610   0.210   5.175
 1239WAT     H1 6470   9.535   0.248   5.219
 1239WAT     H2 6471   9.624   0.127   5.220
 1240WAT      O 6472   3.164   2.490   1.350
 1240WAT     H1 6473   3.146   2.560   1.288
 1240WAT     H2 6474   3.230   2.436   1.307
 1241WAT      O 6475   6.863   2.852   4.574
 1241WAT     H1 6476   6.777   2.894   4.568
 1241WAT     H2 6477   6.876   2.811   4.489
 1242WAT      O 6478   0.058   2.006   5.254
 1242WAT     H1 6479   0.088   2.095   5.271
 1242WAT     H2 6480   0.112   1.951   5.312
 1243WAT      O 6481   1.293   3.244   4.685
 1243WAT     H1 6482   1.313   3.185   4.612
 1243WAT     H2 6483   1.252   3.321   4.644
 1244WAT      O 6484   9.335   1.638   6.295
 1244WAT     H1 6485   9.346   1.545   6.317
 1244WAT     H2 6486   9.357   1.684   6.376
 1245WAT      O 6487   7.007   6.566   0.292
 1245WAT     H1 6488   7.067   6.508   0.339
 1245WAT     H2 6489   6.969   6.622   0.360
 1246WAT      O 6490   9.306   3.867   6.643
 1246WAT     H1 6491   9.347   3.873   6.556
 1246WAT     H2 6492   9.380   3.865   6.704
 1247WAT      O 6493   0.669   4.318   5.453
 1247WAT     H1 6494   0.596   4.297   5.512
 1247WAT     H2 6495   0.696   4.405   5.479
 1248WAT      O 6496   4.786   2.681   5.292
 1248WAT     H1 6497   4.748   2.594   5.293
 1248WAT     H2 6498   4.871   2.670   5.250
 1249WAT      O 6499   0.597   0.059   4.469
 1249WAT     H1 6500   0.667   0.051   4.534
 1249WAT     H2 6501   0.628   0.008   4.394
 1250WAT      O 6502   5.286   0.008   0.605
 1250WAT     H1 6503   5.208   0.055   0.577
 1250WAT     H2 6504   5.351   0.028   0.538
 1251WAT      O 6505   9.125   6.393   1.929
 1251WAT     H1 6506   9.198   6.332   1.935
 1251WAT     H2 6507   9.100   6.409   2.020
 1252WAT      O 6508   8.233   6.595   5.436
 1252WAT     H1 6509   8.174   6.522   5.453
 1252WAT     H2 6510   8.280   6.607   5.519
 1253WAT      O 6511   1.421   6.825   2.663
 1253WAT     H1 6512   1.440   6.852   2.753
 1253WAT     H2 6513   1.451   6.898   2.609
 1254WAT      O 6514   7.799   3.752   5.815
 1254WAT     H1 6515   7.736   3.801   5.869
 1254WAT     H2 6516   7.860   3.818   5.783
 1255WAT      O 6517   4.562   7.437   5.125
 1255WAT     H1 6518   4.611   7.519   5.116
 1255WAT     H2 6519   4.629   7.371   5.144
 1256WAT      O 6520   0.577   6.582   6.237
 1256WAT     H1 6521   0.487   6.612   6.247
 1256WAT     H2 6522   0.628   6.662   6.227
 1257WAT      O 6523   1.441   5.395   2.461
 1257WAT     H1 6524   1.491   5.426   2.537
 1257WAT     H2 6525   1.472   5.449   2.388
 1258WAT      O 6526   0.354   3.624   5.492
 1258WAT     H1 6527   0.269   3.663   5.473
 1258WAT     H2 6528   0.413   3.664   5.427
 1259WAT      O 6529   6.712   4.499   2.451
 1259WAT     H1 6530   6.722   4.482   2.545
 1259WAT     H2 6531   6.771   4.573   2.434
 1260WAT      O 6532   5.816   5.472   5.232
 1260WAT     H1 6533   5.856   5.559   5.223
 1260WAT     H2 6534   5.740   5.486   5.289
 1261WAT      O 6535   6.313   1.201   3.654
 1261WAT     H1 6536   6.253   1.145   3.704
 1261WAT     H2 6537   6.284   1.192   3.564
 1262WAT      O 6538   3.319   4.253   2.487
 1262WAT     H1 6539   3.275   4.324   2.439
 1262WAT     H2 6540   3.256   4.226   2.553
 1263WAT      O 6541   3.635   5.137   2.638
 1263WAT     H1 6542   3.662   5.061   2.688
 1263WAT     H2 6543   3.639   5.210   2.700
 1264WAT      O 6544   5.515   7.302   4.284
 1264WAT     H1 6545   5.488   7.257   4.364
 1264WAT     H2 6546   5.482   7.391   4.294
 1265WAT      O 6547   4.358   6.811   0.866
 1265WAT     H1 6548   4.430   6.874   0.862
 1265WAT     H2 6549   4.381   6.753   0.938
 1266WAT      O 6550   0.642   0.956   2.966
 1266WAT     H1 6551   0.690   0.874   2.978
 1266WAT     H2 6552   0.697   1.007   2.906
 1267WAT      O 6553   4.101   2.116   3.263
 1267WAT     H1 6554   4.015   2.075   3.252
 1267WAT     H2 6555   4.120   2.153   3.177
 1268WAT      O 6556   4.069   7.200   5.109
 1268WAT     H1 6557   4.070   7.182   5.015
 1268WAT     H2 6558   4.095   7.117   5.149
 1269WAT      O 6559   8.101   1.062   5.229
 1269WAT     H1 6560   8.074   0.992   5.170
 1269WAT     H2 6561   8.196   1.060   5.227
 1270WAT      O 6562   2.601   1.180   6.472
 1270WAT     H1 6563   2.576   1.223   6.553
 1270WAT     H2 6564   2.518   1.156   6.430
 1271WAT      O 6565   5.866   4.052   0.287
 1271WAT     H1 6566   5.841   4.131   0.336
 1271WAT     H2 6567   5.877   3.985   0.354
 1272WAT      O 6568   2.470   0.418   2.060
 1272WAT     H1 6569   2.422   0.347   2.018
 1272WAT     H2 6570   2.454   0.495   2.005
 1273WAT      O 6571   7.076   2.359   6.216
 1273WAT     H1 6572   7.082   2.423   6.287
 1273WAT     H2 6573   6.984   2.361   6.189
 1274WAT      O 6574   1.796   4.795   2.440
 1274WAT     H1 6575   1.865   4.754   2.493
 1274WAT     H2 6576   1.749   4.852   2.501
 1275WAT      O 6577   1.734   6.722   2.005
 1275WAT     H1 6578   1.683   6.778   1.947
 1275WAT     H2 6579   1.795   6.782   2.049
 1276WAT      O 6580   7.845   3.001   3.245
 1276WAT     H1 6581   7.751   3.019   3.254
 1276WAT     H2 6582   7.885   3.087   3.232
 1277WAT      O 6583   2.275   5.762   3.179
 1277WAT     H1 6584   2.334   5.818   3.129
 1277WAT     H2 6585   2.229   5.822   3.238
 1278WAT      O 6586   2.842   0.705   6.625
 1278WAT     H1 6587   2.838   0.611   6.610
 1278WAT     H2 6588   2.867   0.742   6.541
 1279WAT      O 6589   6.409   2.088   2.827
 1279WAT     H1 6590   6.447   2.001   2.828
 1279WAT     H2 6591   6.394   2.110   2.919
 1280WAT      O 6592   0.188   1.392   6.643
 1280WAT     H1 6593   0.118   1.439   6.598
 1280WAT     H2 6594   0.193   1.308   6.599
 1281WAT      O 6595   5.704   4.329   6.113
 1281WAT     H1 6596   5.747   4.324   6.027
 1281WAT     H2 6597   5.723   4.418   6.144
 1282WAT      O 6598   2.759   5.738   1.464
 1282WAT     H1 6599   2.733   5.709   1.377
 1282WAT     H2 6600   2.798   5.824   1.450
 1283WAT      O 6601   0.581   5.799   3.786
 1283WAT     H1 6602   0.616   5.878   3.828
 1283WAT     H2 6603   0.639   5.784   3.711
 1284WAT      O 6604   5.217   1.541   6.486
 1284WAT     H1 6605   5.248   1.546   6.577
 1284WAT     H2 6606   5.156   1.467   6.485
 1285WAT      O 6607   8.397   5.077   0.662
 1285WAT     H1 6608   8.312   5.048   0.696
 1285WAT     H2 6609   8.391   5.063   0.568
 1286WAT      O 6610   4.165   0.082   2.544
 1286WAT     H1 6611   4.183   0.116   2.631
 1286WAT     H2 6612   4.250   0.081   2.500
 1287WAT      O 6613   8.826   4.500   4.050
 1287WAT     H1 6614   8.830   4.410   4.080
 1287WAT     H2 6615   8.830   4.494   3.954
 1288WAT      O 6616   5.832   4.604   0.977
 1288WAT     H1 6617   5.871   4.518   0.985
 1288WAT     H2 6618   5.903   4.665   0.995
 1289WAT      O 6619   8.399   4.180   0.785
 1289WAT     H1 6620   8.467   4.232   0.742
 1289WAT     H2 6621   8.318   4.203   0.739
 1290WAT      O 6622   0.423   3.879   0.447
 1290WAT     H1 6623   0.420   3.975   0.451
 1290WAT     H2 6624   0.483   3.854   0.518
 1291WAT      O 6625   9.350   2.901   5.394
 1291WAT     H1 6626   9.346   2.897   5.490
 1291WAT     H2 6627   9.395   2.820   5.369
 1292WAT      O 6628   0.787   3.840   4.626
 1292WAT     H1 6629   0.777   3.755   4.669
 1292WAT     H2 6630   0.763   3.824   4.535
 1293WAT      O 6631   2.103   0.991   0.125
 1293WAT     H1 6632   2.124   1.065   0.182
 1293WAT     H2 6633   2.021   1.016   0.084
 1294WAT      O 6634   6.223   5.332   2.297
 1294WAT     H1 6635   6.288   5.398   2.318
 1294WAT     H2 6636   6.156   5.341   2.365
 1295WAT      O 6637   5.030   0.831   0.636
 1295WAT     H1 6638   5.014   0.798   0.724
 1295WAT     H2 6639   5.122   0.857   0.636
 1296WAT      O 6640   0.485   4.627   6.374
 1296WAT     H1 6641   0.539   4.703   6.351
 1296WAT     H2 6642   0.489   4.623   6.470
 1297WAT      O 6643   5.853   0.793   6.635
 1297WAT     H1 6644   5.853   0.885   6.663
 1297WAT     H2 6645   5.806   0.794   6.552
 1298WAT      O 6646   4.161   0.077   5.344
 1298WAT     H1 6647   4.149   0.152   5.403
 1298WAT     H2 6648   4.074   0.062   5.306
 1299WAT      O 6649   6.624   1.657   6.271
 1299WAT     H1 6650   6.648   1.750   6.269
 1299WAT     H2 6651   6.696   1.615   6.318
 1300WAT      O 6652   2.865   6.515   0.618
 1300WAT     H1 6653   2.825   6.601   0.612
 1300WAT     H2 6654   2.906   6.514   0.705
 1301WAT      O 6655   3.248   0.509   3.688
 1301WAT     H1 6656   3.220   0.579   3.746
 1301WAT     H2 6657   3.171   0.452   3.681
 1302WAT      O 6658   1.307   1.287   3.001
 1302WAT     H1 6659   1.359   1.211   2.975
 1302WAT     H2 6660   1.336   1.357   2.943
 1303WAT      O 6661   3.143   3.214   2.830
 1303WAT     H1 6662   3.117   3.162   2.906
 1303WAT     H2 6663   3.120   3.304   2.854
 1304WAT      O 6664   6.246   0.256   1.384
 1304WAT     H1 6665   6.300   0.207   1.446
 1304WAT     H2 6666   6.305   0.273   1.310
 1305WAT      O 6667   1.280   3.956   6.520
 1305WAT     H1 6668   1.325   3.985   6.599
 1305WAT     H2 6669   1.347   3.963   6.451
 1306WAT      O 6670   5.177   4.953   0.083
 1306WAT     H1 6671   5.097   4.941   0.033
 1306WAT     H2 6672   5.181   4.877   0.141
 1307WAT      O 6673   9.718   5.402   5.957
 1307WAT     H1 6674   9.808   5.422   5.985
 1307WAT     H2 6675   9.724   5.387   5.863
 1308WAT      O 6676   5.176   0.031   1.602
 1308WAT     H1 6677   5.094   0.064   1.639
 1308WAT     H2 6678   5.235   0.107   1.601
 1309WAT      O 6679   7.554   2.155   0.531
 1309WAT     H1 6680   7.643   2.190   0.528
 1309WAT     H2 6681   7.508   2.210   0.594
 1310WAT      O 6682   6.324   4.027   4.537
 1310WAT     H1 6683   6.348   4.117   4.515
 1310WAT     H2 6684   6.231   4.021   4.517
 1311WAT      O 6685   6.645   7.418   2.929
 1311WAT     H1 6686   6.735   7.384   2.935
 1311WAT     H2 6687   6.656   7.513   2.924
 1312WAT      O 6688   5.578   2.074   2.062
 1312WAT     H1 6689   5.655   2.132   2.067
 1312WAT     H2 6690   5.555   2.058   2.153
 1313WAT      O 6691   4.916   5.137   2.255
 1313WAT     H1 6692   4.960   5.178   2.181
 1313WAT     H2 6693   4.837   5.190   2.268
 1314WAT      O 6694   2.885   3.698   3.714
 1314WAT     H1 6695   2.971   3.659   3.726
 1314WAT     H2 6696   2.830   3.660   3.783
 1315WAT      O 6697   1.074   1.181   2.850
 1315WAT     H1 6698   1.101   1.143   2.767
 1315WAT     H2 6699   1.155   1.214   2.889
 1316WAT      O 6700   6.440   0.807   2.660
 1316WAT     H1 6701   6.401   0.751   2.727
 1316WAT     H2 6702   6.409   0.772   2.577
 1317WAT      O 6703   6.387   3.274   5.171
 1317WAT     H1 6704   6.419   3.200   5.224
 1317WAT     H2 6705   6.434   3.266   5.088
 1318WAT      O 6706   7.796   5.307   6.477
 1318WAT     H1 6707   7.748   5.357   6.544
 1318WAT     H2 6708   7.887   5.334   6.488
 1319WAT      O 6709   0.068   7.003   0.099
 1319WAT     H1 6710   0.010   7.031   0.028
 1319WAT     H2 6711   0.115   6.928   0.062
 1320WAT      O 6712   7.289   6.330   0.245
 1320WAT     H1 6713   7.375   6.289   0.235
 1320WAT     H2 6714   7.293   6.373   0.330
 1321WAT      O 6715   0.231   0.109   4.150
 1321WAT     H1 6716   0.240   0.017   4.124
 1321WAT     H2 6717   0.231   0.157   4.068
 1322WAT      O 6718   5.836   0.608   0.552
 1322WAT     H1 6719   5.819   0.557   0.632
 1322WAT     H2 6720   5.761   0.590   0.495
 1323WAT      O 6721   8.907   1.713   6.441
 1323WAT     H1 6722   8.838   1.772   6.471
 1323WAT     H2 6723   8.972   1.770   6.401
 1324WAT      O 6724   1.680   6.211   6.705
 1324WAT     H1 6725   1.704   6.149   6.774
 1324WAT     H2 6726   1.739   6.285   6.718
 1325WAT      O 6727   7.374   5.209   5.043
 1325WAT     H1 6728   7.316   5.171   5.109
 1325WAT     H2 6729   7.415   5.284   5.087
 1326WAT      O 6730   1.285   6.463   1.516
 1326WAT     H1 6731   1.239   6.407   1.578
 1326WAT     H2 6732   1.226   6.469   1.441
 1327WAT      O 6733   6.739   5.648   5.498
 1327WAT     H1 6734   6.651   5.621   5.470
 1327WAT     H2 6735   6.731   5.664   5.591
 1328WAT      O 6736   4.887   3.298   6.401
 1328WAT     H1 6737   4.968   3.314   6.353
 1328WAT     H2 6738   4.916   3.266   6.487
 1329WAT      O 6739   7.230   5.529   6.782
 1329WAT     H1 6740   7.180   5.497   6.707
 1329WAT     H2 6741   7.187   5.611   6.807
 1330WAT      O 6742   7.736   2.639   3.861
 1330WAT     H1 6743   7.758   2.589   3.783
 1330WAT     H2 6744   7.653   2.602   3.891
 1331WAT      O 6745   8.625   7.342   5.274
 1331WAT     H1 6746   8.590   7.406   5.211
 1331WAT     H2 6747   8.717   7.332   5.249
 1332WAT      O 6748   8.965   3.876   1.518
 1332WAT     H1 6749   8.891   3.815   1.511
 1332WAT     H2 6750   9.028   3.831   1.575
 1333WAT      O 6751   8.476   7.082   3.006
 1333WAT     H1 6752   8.536   7.063   3.078
 1333WAT     H2 6753   8.470   7.178   3.004
 1334WAT      O 6754   6.503   6.683   0.869
 1334WAT     H1 6755   6.452   6.755   0.906
 1334WAT     H2 6756   6.437   6.626   0.827
 1335WAT      O 6757   5.008   4.870   6.236
 1335WAT     H1 6758   4.965   4.788   6.211
 1335WAT     H2 6759   4.937   4.926   6.266
 1336WAT      O 6760   9.273   5.728   3.869
 1336WAT     H1 6761   9.177   5.737   3.865
 1336WAT     H2 6762   9.297   5.685   3.787
 1337WAT      O 6763   1.477   2.736   5.019
 1337WAT     H1 6764   1.398   2.683   5.035
 1337WAT     H2 6765   1.505   2.712   4.931
 1338WAT      O 6766   7.373   2.428   1.200
 1338WAT     H1 6767   7.297   2.470   1.160
 1338WAT     H2 6768   7.361   2.441   1.294
 1339WAT      O 6769   1.492   2.611   4.017
 1339WAT     H1 6770   1.511   2.584   4.107
 1339WAT     H2 6771   1.473   2.705   4.024
 1340WAT      O 6772   8.738   3.098   4.650
 1340WAT     H1 6773   8.704   3.121   4.736
 1340WAT     H2 6774   8.802   3.166   4.630
 1341WAT      O 6775   4.375   1.311   2.667
 1341WAT     H1 6776   4.468   1.314   2.686
 1341WAT     H2 6777   4.358   1.392   2.618
 1342WAT      O 6778   3.789   4.943   2.810
 1342WAT     H1 6779   3.744   4.880   2.755
 1342WAT     H2 6780   3.868   4.898   2.840
 1343WAT      O 6781   9.531   5.902   1.785
 1343WAT     H1 6782   9.569   5.850   1.856
 1343WAT     H2 6783   9.445   5.862   1.769
 1344WAT      O 6784   0.822   4.094   2.183
 1344WAT     H1 6785   0.806   4.050   2.099
 1344WAT     H2 6786   0.851   4.025   2.242
 1345WAT      O 6787   6.678   4.407   3.165
 1345WAT     H1 6788   6.629   4.328   3.187
 1345WAT     H2 6789   6.656   4.425   3.074
 1346WAT      O 6790   6.706   1.217   2.484
 1346WAT     H1 6791   6.665   1.209   2.397
 1346WAT     H2 6792   6.651   1.164   2.541
 1347WAT      O 6793   3.898   6.521   1.436
 1347WAT     H1 6794   3.930   6.549   1.521
 1347WAT     H2 6795   3.827   6.582   1.416
 1348WAT      O 6796   6.363   7.407   4.103
 1348WAT     H1 6797   6.407   7.360   4.174
 1348WAT     H2 6798   6.348   7.340   4.036
 1349WAT      O 6799   1.496   3.393   4.823
 1349WAT     H1 6800   1.442   3.336   4.769
 1349WAT     H2 6801   1.544   3.334   4.880
 1350WAT      O 6802   8.856   4.683   1.005
 1350WAT     H1 6803   8.834   4.718   1.091
 1350WAT     H2 6804   8.872   4.590   1.021
 1351WAT      O 6805   1.507   5.671   0.314
 1351WAT     H1 6806   1.565   5.726   0.262
 1351WAT     H2 6807   1.502   5.715   0.399
 1352WAT      O 6808   0.054   6.076   6.444
 1352WAT     H1 6809   0.031   6.167   6.426
 1352WAT     H2 6810   0.000   6.053   6.520
 1353WAT      O 6811   7.199   4.908   6.342
 1353WAT     H1 6812   7.222   5.001   6.350
 1353WAT     H2 6813   7.236   4.882   6.258
 1354WAT      O 6814   3.099   5.404   5.836
 1354WAT     H1 6815   3.126   5.339   5.771
 1354WAT     H2 6816   3.160   5.477   5.823
 1355WAT      O 6817   0.533   3.846   2.846
 1355WAT     H1 6818   0.443   3.846   2.878
 1355WAT     H2 6819   0.583   3.799   2.913
 1356WAT      O 6820   1.894   0.585   3.254
 1356WAT     H1 6821   1.841   0.538   3.189
 1356WAT     H2 6822   1.950   0.518   3.292
 1357WAT      O 6823   8.895   7.354   1.600
 1357WAT     H1 6824   8.940   7.284   1.648
 1357WAT     H2 6825   8.946   7.365   1.520
 1358WAT      O 6826   7.667   6.370   0.979
 1358WAT     H1 6827   7.680   6.442   1.041
 1358WAT     H2 6828   7.742   6.376   0.920
 1359WAT      O 6829   6.753   2.480   4.091
 1359WAT     H1 6830   6.828   2.532   4.062
 1359WAT     H2 6831   6.715   2.531   4.163
 1360WAT      O 6832   7.099   0.558   5.818
 1360WAT     H1 6833   7.015   0.604   5.826
 1360WAT     H2 6834   7.132   0.585   5.732
 1361WAT      O 6835   9.648   0.610   1.280
 1361WAT     H1 6836   9.580   0.649   1.224
 1361WAT     H2 6837   9.729   0.624   1.232
 1362WAT      O 6838   5.882   7.290   1.960
 1362WAT     H1 6839   5.792   7.260   1.950
 1362WAT     H2 6840   5.912   7.250   2.041
 1363WAT      O 6841   7.776   7.075   4.023
 1363WAT     H1 6842   7.856   7.025   4.037
 1363WAT     H2 6843   7.800   7.139   3.955
 1364WAT      O 6844   0.359   7.047   5.936
 1364WAT     H1 6845   0.392   7.108   5.871
 1364WAT     H2 6846   0.430   6.983   5.947
 1365WAT      O 6847   0.957   0.871   1.185
 1365WAT     H1 6848   1.002   0.876   1.269
 1365WAT     H2 6849   1.011   0.813   1.132
 1366WAT      O 6850   1.021   3.384   6.410
 1366WAT     H1 6851   0.959   3.311   6.403
 1366WAT     H2 6852   0.974   3.458   6.371
 1367WAT      O 6853   4.842   0.557   4.674
 1367WAT     H1 6854   4.868   0.466   4.682
 1367WAT     H2 6855   4.862   0.580   4.583
 1368WAT      O 6856   2.125   3.217   5.295
 1368WAT     H1 6857   2.136   3.248   5.205
 1368WAT     H2 6858   2.214   3.212   5.330
 1369WAT      O 6859   2.296   2.496   5.891
 1369WAT     H1 6860   2.388   2.514   5.870
 1369WAT     H2 6861   2.247   2.563   5.843
 1370WAT      O 6862   1.026   5.651   4.123
 1370WAT     H1 6863   0.942   5.629   4.084
 1370WAT     H2 6864   1.024   5.747   4.132
 1371WAT      O 6865   0.774   2.180   2.366
 1371WAT     H1 6866   0.695   2.233   2.356
 1371WAT     H2 6867   0.745   2.103   2.415
 1372WAT      O 6868   4.141   1.721   3.452
 1372WAT     H1 6869   4.228   1.685   3.433
 1372WAT     H2 6870   4.115   1.679   3.534
 1373WAT      O 6871   0.477   1.244   3.612
 1373WAT     H1 6872   0.488   1.321   3.668
 1373WAT     H2 6873   0.409   1.193   3.654
 1374WAT      O 6874   2.207   2.250   0.114
 1374WAT     H1 6875   2.254   2.329   0.141
 1374WAT     H2 6876   2.255   2.179   0.155
 1375WAT      O 6877   3.025   1.189   2.567
 1375WAT     H1 6878   3.013   1.197   2.472
 1375WAT     H2 6879   2.994   1.101   2.588
 1376WAT      O 6880   0.061   0.870   5.403
 1376WAT     H1 6881   0.107   0.836   5.480
 1376WAT     H2 6882   0.069   0.800   5.338
 1377WAT      O 6883   4.061   0.147   6.500
 1377WAT     H1 6884   3.984   0.092   6.489
 1377WAT     H2 6885   4.122   0.118   6.431
 1378WAT      O 6886   6.545   2.703   6.813
 1378WAT     H1 6887   6.608   2.767   6.848
 1378WAT     H2 6888   6.464   2.752   6.804
 1379WAT      O 6889   0.942   3.123   5.648
 1379WAT     H1 6890   1.029   3.082   5.654
 1379WAT     H2 6891   0.914   3.107   5.558
 1380WAT      O 6892   6.283   0.344   6.002
 1380WAT     H1 6893   6.294   0.402   6.078
 1380WAT     H2 6894   6.334   0.386   5.933
 1381WAT      O 6895   2.698   4.102   2.138
 1381WAT     H1 6896   2.643   4.180   2.146
 1381WAT     H2 6897   2.695   4.080   2.045
 1382WAT      O 6898   7.099   2.441   3.081
 1382WAT     H1 6899   7.061   2.514   3.031
 1382WAT     H2 6900   7.027   2.379   3.092
 1383WAT      O 6901   5.593   1.009   2.446
 1383WAT     H1 6902   5.654   0.948   2.486
 1383WAT     H2 6903   5.633   1.095   2.459
 1384WAT      O 6904   5.012   1.007   0.943
 1384WAT     H1 6905   5.101   0.991   0.975
 1384WAT     H2 6906   4.978   1.075   1.001
 1385WAT      O 6907   4.433   6.784   3.075
 1385WAT     H1 6908   4.490   6.760   3.002
 1385WAT     H2 6909   4.419   6.878   3.064
 1386WAT      O 6910   7.496   6.697   1.153
 1386WAT     H1 6911   7.420   6.640   1.171
 1386WAT     H2 6912   7.457   6.779   1.124
 1387WAT      O 6913   2.376   6.095   5.685
 1387WAT     H1 6914   2.351   6.187   5.683
 1387WAT     H2 6915   2.323   6.054   5.616
 1388WAT      O 6916   2.056   4.027   3.659
 1388WAT     H1 6917   2.080   3.937   3.680
 1388WAT     H2 6918   1.983   4.047   3.717
 1389WAT      O 6919   7.252   5.283   1.913
 1389WAT     H1 6920   7.305   5.322   1.983
 1389WAT     H2 6921   7.259   5.188   1.928
 1390WAT      O 6922   1.030   0.460   3.190
 1390WAT     H1 6923   1.029   0.548   3.229
 1390WAT     H2 6924   0.992   0.473   3.103
 1391WAT      O 6925   7.473   5.934   1.799
 1391WAT     H1 6926   7.488   5.969   1.711
 1391WAT     H2 6927   7.541   5.868   1.812
 1392WAT      O 6928   2.687   5.621   1.207
 1392WAT     H1 6929   2.714   5.579   1.125
 1392WAT     H2 6930   2.591   5.619   1.204
 1393WAT      O 6931   3.906   2.801   0.137
 1393WAT     H1 6932   3.883   2.741   0.209
 1393WAT     H2 6933   4.002   2.796   0.133
 1394WAT      O 6934   6.686   6.817   5.022
 1394WAT     H1 6935   6.678   6.731   4.980
 1394WAT     H2 6936   6.731   6.871   4.958
 1395WAT      O 6937   3.283   2.424   0.700
 1395WAT     H1 6938   3.276   2.409   0.606
 1395WAT     H2 6939   3.350   2.362   0.729
 1396WAT      O 6940   3.095   3.500   6.615
 1396WAT     H1 6941   3.095   3.481   6.709
 1396WAT     H2 6942   3.091   3.414   6.573
 1397WAT      O 6943   1.716   2.148   0.647
 1397WAT     H1 6944   1.623   2.172   0.640
 1397WAT     H2 6945   1.743   2.131   0.557
 1398WAT      O 6946   8.945   5.544   4.400
 1398WAT     H1 6947   8.869   5.529   4.343
 1398WAT     H2 6948   9.012   5.580   4.342
 1399WAT      O 6949   1.980   3.713   3.702
 1399WAT     H1 6950   2.033   3.756   3.768
 1399WAT     H2 6951   2.031   3.720   3.621
 1400WAT      O 6952   1.165   0.070   6.527
 1400WAT     H1 6953   1.256   0.095   6.513
 1400WAT     H2 6954   1.157  -0.016   6.486
 1401WAT      O 6955   2.865   2.539   4.654
 1401WAT     H1 6956   2.919   2.495   4.588
 1401WAT     H2 6957   2.928   2.581   4.713
 1402WAT      O 6958   5.467   5.888   4.927
 1402WAT     H1 6959   5.441   5.977   4.901
 1402WAT     H2 6960   5.430   5.832   4.859
 1403WAT      O 6961   7.269   0.593   1.405
 1403WAT     H1 6962   7.192   0.566   1.355
 1403WAT     H2 6963   7.256   0.686   1.420
 1404WAT      O 6964   5.672   4.867   1.444
 1404WAT     H1 6965   5.734   4.901   1.508
 1404WAT     H2 6966   5.615   4.809   1.494
 1405WAT      O 6967   1.678   6.242   0.575
 1405WAT     H1 6968   1.638   6.310   0.520
 1405WAT     H2 6969   1.764   6.278   0.599
 1406WAT      O 6970   3.310   1.078   0.304
 1406WAT     H1 6971   3.259   1.083   0.385
 1406WAT     H2 6972   3.351   0.992   0.306
 1407WAT      O 6973   8.631   6.833   4.762
 1407WAT     H1 6974   8.556   6.815   4.819
 1407WAT     H2 6975   8.695   6.875   4.819
 1408WAT      O 6976   0.071   1.848   5.550
 1408WAT     H1 6977   0.109   1.868   5.635
 1408WAT     H2 6978  -0.022   1.871   5.559
 1409WAT      O 6979   8.994   5.393   4.843
 1409WAT     H1 6980   8.926   5.458   4.861
 1409WAT     H2 6981   8.959   5.341   4.771
 1410WAT      O 6982   7.536   4.218   4.726
 1410WAT     H1 6983   7.581   4.294   4.689
 1410WAT     H2 6984   7.606   4.165   4.765
 1411WAT      O 6985   0.356   1.724   4.467
 1411WAT     H1 6986   0.403   1.806   4.453
 1411WAT     H2 6987   0.425   1.660   4.486
 1412WAT      O 6988   9.575   0.767   6.542
 1412WAT     H1 6989   9.497   0.742   6.493
 1412WAT     H2 6990   9.638   0.697   6.523
 1413WAT      O 6991   8.874   1.163   5.080
 1413WAT     H1 6992   8.954   1.206   5.109
 1413WAT     H2 6993   8.804   1.212   5.124
 1414WAT      O 6994   9.096   0.196   2.930
 1414WAT     H1 6995   9.020   0.143   2.906
 1414WAT     H2 6996   9.171   0.138   2.917
 1415WAT      O 6997   4.238   2.628   5.359
 1415WAT     H1 6998   4.185   2.624   5.438
 1415WAT     H2 6999   4.326   2.601   5.388
 1416WAT      O 7000   8.202   2.718   4.331
 1416WAT     H1 7001   8.128   2.677   4.286
 1416WAT     H2 7002   8.163   2.789   4.381
 1417WAT      O 7003   6.106   6.235   2.711
 1417WAT     H1 7004   6.053   6.156   2.700
 1417WAT     H2 7005   6.176   6.208   2.772
 1418WAT      O 7006   6.920   2.368   0.705
 1418WAT     H1 7007   6.902   2.275   0.696
 1418WAT     H2 7008   6.915   2.403   0.616
 1419WAT      O 7009   0.345   6.153   0.061
 1419WAT     H1 7010   0.253   6.136   0.043
 1419WAT     H2 7011   0.368   6.225   0.002
 1420WAT      O 7012   8.878   0.551   6.530
 1420WAT     H1 7013   8.958   0.561   6.479
 1420WAT     H2 7014   8.820   0.620   6.498
 1421WAT      O 7015   6.961   3.608   6.504
 1421WAT     H1 7016   6.975   3.514   6.507
 1421WAT     H2 7017   7.008   3.637   6.426
 1422WAT      O 7018   8.937   4.147   3.031
 1422WAT     H1 7019   8.966   4.060   3.002
 1422WAT     H2 7020   8.851   4.157   2.991
 1423WAT      O 7021   6.206   1.532   0.857
 1423WAT     H1 7022   6.262   1.543   0.934
 1423WAT     H2 7023   6.267   1.523   0.784
 1424WAT      O 7024   8.215   6.032   4.040
 1424WAT     H1 7025   8.217   5.937   4.052
 1424WAT     H2 7026   8.307   6.057   4.031
 1425WAT      O 7027   6.159   3.111   4.247
 1425WAT     H1 7028   6.129   3.122   4.337
 1425WAT     H2 7029   6.081   3.129   4.194
 1426WAT      O 7030   4.195   2.969   6.813
 1426WAT     H1 7031   4.175   2.902   6.879
 1426WAT     H2 7032   4.110   2.991   6.775
 1427WAT      O 7033   5.309   7.015   3.032
 1427WAT     H1 7034   5.217   7.042   3.033
 1427WAT     H2 7035   5.311   6.941   2.971
 1428WAT      O 7036   6.436   3.878   2.226
 1428WAT     H1 7037   6.442   3.899   2.319
 1428WAT     H2 7038   6.420   3.962   2.184
 1429WAT      O 7039   9.381   4.927   2.087
 1429WAT     H1 7040   9.324   4.849   2.088
 1429WAT     H2 7041   9.461   4.897   2.044
 1430WAT      O 7042   2.516   6.869   6.587
 1430WAT     H1 7043   2.555   6.817   6.656
 1430WAT     H2 7044   2.581   6.870   6.517
 1431WAT      O 7045   4.544   6.085   5.751
 1431WAT     H1 7046   4.639   6.091   5.756
 1431WAT     H2 7047   4.524   5.995   5.773
 1432WAT      O 7048   7.408   0.034   0.836
 1432WAT     H1 7049   7.466   0.100   0.800
 1432WAT     H2 7050   7.321   0.057   0.802
 1433WAT      O 7051   5.274   0.998   2.115
 1433WAT     H1 7052   5.356   0.951   2.102
 1433WAT     H2 7053   5.293   1.061   2.185
 1434WAT      O 7054   3.417   4.915   6.103
 1434WAT     H1 7055   3.436   4.837   6.050
 1434WAT     H2 7056   3.455   4.988   6.054
 1435WAT      O 7057   4.564   6.712   4.656
 1435WAT     H1 7058   4.515   6.747   4.730
 1435WAT     H2 7059   4.497   6.671   4.600
 1436WAT      O 7060   0.118   3.164   1.165
 1436WAT     H1 7061   0.161   3.242   1.199
 1436WAT     H2 7062   0.139   3.163   1.072
 1437WAT      O 7063   6.365   7.057   4.790
 1437WAT     H1 7064   6.386   7.027   4.879
 1437WAT     H2 7065   6.298   6.996   4.760
 1438WAT      O 7066   6.055   6.304   5.367
 1438WAT     H1 7067   5.980   6.324   5.423
 1438WAT     H2 7068   6.076   6.388   5.325
 1439WAT      O 7069   9.400   3.200   4.078
 1439WAT     H1 7070   9.315   3.241   4.066
 1439WAT     H2 7071   9.414   3.200   4.173
 1440WAT      O 7072   2.042   3.997   4.133
 1440WAT     H1 7073   2.019   3.948   4.055
 1440WAT     H2 7074   2.082   3.933   4.191
 1441WAT      O 7075   3.551   2.626   3.595
 1441WAT     H1 7076   3.557   2.662   3.683
 1441WAT     H2 7077   3.589   2.693   3.538
 1442WAT      O 7078   8.905   4.075   5.318
 1442WAT     H1 7079   8.884   4.167   5.334
 1442WAT     H2 7080   8.820   4.030   5.318
 1443WAT      O 7081   9.344   1.402   6.423
 1443WAT     H1 7082   9.420   1.358   6.459
 1443WAT     H2 7083   9.270   1.345   6.445
 1444WAT      O 7084   9.746   0.249   0.463
 1444WAT     H1 7085   9.747   0.270   0.557
 1444WAT     H2 7086   9.728   0.156   0.460
 1445WAT      O 7087   9.597   6.233   0.673
 1445WAT     H1 7088   9.524   6.295   0.668
 1445WAT     H2 7089   9.582   6.185   0.754
 1446WAT      O 7090   2.392   6.894   0.709
 1446WAT     H1 7091   2.372   6.844   0.630
 1446WAT     H2 7092   2.363   6.983   0.689
 1447WAT      O 7093   7.909   2.434   5.062
 1447WAT     H1 7094   7.915   2.338   5.064
 1447WAT     H2 7095   7.998   2.464   5.077
 1448WAT      O 7096   0.078   1.228   0.271
 1448WAT     H1 7097   0.068   1.269   0.185
 1448WAT     H2 7098   0.023   1.281   0.329
 1449WAT      O 7099   7.410   3.330   5.070
 1449WAT     H1 7100   7.428   3.415   5.030
 1449WAT     H2 7101   7.344   3.290   5.013
 1450WAT      O 7102   3.389   4.742   0.520
 1450WAT     H1 7103   3.425   4.830   0.512
 1450WAT     H2 7104   3.400   4.703   0.433
 1451WAT      O 7105   5.252   5.358   1.989
 1451WAT     H1 7106   5.305   5.308   2.051
 1451WAT     H2 7107   5.161   5.337   2.012
 1452WAT      O 7108   5.668   7.099   0.904
 1452WAT     H1 7109   5.689   7.160   0.834
 1452WAT     H2 7110   5.663   7.152   0.983
 1453WAT      O 7111   2.927   0.511   2.303
 1453WAT     H1 7112   2.981   0.590   2.302
 1453WAT     H2 7113   2.890   0.506   2.215
 1454WAT      O 7114   1.436   3.642   4.640
 1454WAT     H1 7115   1.442   3.655   4.545
 1454WAT     H2 7116   1.515   3.593   4.663
 1455WAT      O 7117   0.297   1.920   2.245
 1455WAT     H1 7118   0.251   1.838   2.227
 1455WAT     H2 7119   0.239   1.988   2.213
 1456WAT      O 7120   7.503   4.779   5.583
 1456WAT     H1 7121   7.469   4.856   5.627
 1456WAT     H2 7122   7.500   4.710   5.649
 1457WAT      O 7123   7.138   3.519   1.683
 1457WAT     H1 7124   7.233   3.528   1.682
 1457WAT     H2 7125   7.116   3.490   1.594
 1458WAT      O 7126   6.054   1.014   3.133
 1458WAT     H1 7127   6.033   0.989   3.223
 1458WAT     H2 7128   5.992   1.083   3.112
 1459WAT      O 7129   4.843   5.006   1.878
 1459WAT     H1 7130   4.811   5.090   1.908
 1459WAT     H2 7131   4.775   4.973   1.819
 1460WAT      O 7132   8.563   0.437   4.413
 1460WAT     H1 7133   8.575   0.466   4.503
 1460WAT     H2 7134   8.592   0.512   4.360
 1461WAT      O 7135   5.007   5.218   2.007
 1461WAT     H1 7136   5.029   5.130   1.979
 1461WAT     H2 7137   4.952   5.253   1.938
 1462WAT      O 7138   0.799   6.755   6.287
 1462WAT     H1 7139   0.833   6.842   6.265
 1462WAT     H2 7140   0.876   6.697   6.281
 1463WAT      O 7141   3.241   0.301   5.171
 1463WAT     H1 7142   3.168   0.276   5.229
 1463WAT     H2 7143   3.300   0.225   5.173
 1464WAT      O 7144   3.050   2.651   5.919
 1464WAT     H1 7145   3.076   2.681   5.832
 1464WAT     H2 7146   2.976   2.592   5.904
 1465WAT      O 7147   1.339   1.173   5.669
 1465WAT     H1 7148   1.334   1.112   5.742
 1465WAT     H2 7149   1.406   1.237   5.695
 1466WAT      O 7150   1.122   0.870   6.653
 1466WAT     H1 7151   1.083   0.892   6.569
 1466WAT     H2 7152   1.156   0.953   6.686
 1467WAT      O 7153   6.430   2.265   2.430
 1467WAT     H1 7154   6.372   2.209   2.379
 1467WAT     H2 7155   6.518   2.235   2.407
 1468WAT      O 7156   4.623   6.739   0.610
 1468WAT     H1 7157   4.669   6.685   0.674
 1468WAT     H2 7158   4.690   6.764   0.547
 1469WAT      O 7159   8.415   5.858   6.071
 1469WAT     H1 7160   8.442   5.929   6.130
 1469WAT     H2 7161   8.450   5.883   5.986
 1470WAT      O 7162   5.246   7.229   0.785
 1470WAT     H1 7163   5.300   7.152   0.764
 1470WAT     H2 7164   5.283   7.299   0.731
 1471WAT      O 7165   6.963   0.615   3.032
 1471WAT     H1 7166   7.041   0.644   3.080
 1471WAT     H2 7167   6.941   0.689   2.975
 1472WAT      O 7168   8.353   6.384   0.368
 1472WAT     H1 7169   8.322   6.388   0.277
 1472WAT     H2 7170   8.423   6.448   0.373
 1473WAT      O 7171   9.499   6.691   3.689
 1473WAT     H1 7172   9.497   6.776   3.645
 1473WAT     H2 7173   9.541   6.632   3.626
 1474WAT      O 7174   7.969   3.538   5.983
 1474WAT     H1 7175   8.047   3.593   5.991
 1474WAT     H2 7176   7.942   3.521   6.073
 1475WAT      O 7177   4.287   0.254   6.227
 1475WAT     H1 7178   4.296   0.227   6.136
 1475WAT     H2 7179   4.254   0.344   6.222
 1476WAT      O 7180   7.454   6.066   4.966
 1476WAT     H1 7181   7.374   6.061   4.914
 1476WAT     H2 7182   7.426   6.056   5.056
 1477WAT      O 7183   1.948   1.025   5.083
 1477WAT     H1 7184   1.888   1.091   5.048
 1477WAT     H2 7185   1.986   0.984   5.005
 1478WAT      O 7186   8.885   3.168   0.035
 1478WAT     H1 7187   8.901   3.153   0.128
 1478WAT     H2 7188   8.960   3.128  -0.010
 1479WAT      O 7189   2.381   4.619   3.060
 1479WAT     H1 7190   2.399   4.693   3.117
 1479WAT     H2 7191   2.417   4.543   3.107
 1480WAT      O 7192   2.717   0.315   6.331
 1480WAT     H1 7193   2.763   0.263   6.266
 1480WAT     H2 7194   2.636   0.267   6.348
 1481WAT      O 7195   8.959   3.362   0.332
 1481WAT     H1 7196   8.996   3.449   0.318
 1481WAT     H2 7197   9.003   3.329   0.410
 1482WAT      O 7198   9.045   7.141   2.168
 1482WAT     H1 7199   9.098   7.069   2.134
 1482WAT     H2 7200   9.077   7.218   2.121
 1483WAT      O 7201   3.451   2.677   4.541
 1483WAT     H1 7202   3.466   2.679   4.447
 1483WAT     H2 7203   3.470   2.587   4.567
 1484WAT      O 7204   1.807   4.460   0.719
 1484WAT     H1 7205   1.787   4.386   0.776
 1484WAT     H2 7206   1.870   4.425   0.656
 1485WAT      O 7207   1.683   2.864   5.620
 1485WAT     H1 7208   1.636   2.884   5.701
 1485WAT     H2 7209   1.643   2.921   5.554
 1486WAT      O 7210   7.946   4.451   4.962
 1486WAT     H1 7211   7.963   4.490   4.876
 1486WAT     H2 7212   7.880   4.508   5.001
 1487WAT      O 7213   9.697   2.749   3.045
 1487WAT     H1 7214   9.662   2.695   3.117
 1487WAT     H2 7215   9.619   2.784   3.003
 1488WAT      O 7216   1.536   2.417   2.307
 1488WAT     H1 7217   1.502   2.397   2.220
 1488WAT     H2 7218   1.607   2.355   2.321
 1489WAT      O 7219   1.546   0.791   6.137
 1489WAT     H1 7220   1.507   0.797   6.050
 1489WAT     H2 7221   1.473   0.801   6.198
 1490WAT      O 7222   0.544   0.969   1.738
 1490WAT     H1 7223   0.549   1.001   1.648
 1490WAT     H2 7224   0.487   1.031   1.783
 1491WAT      O 7225   9.348   4.033   1.149
 1491WAT     H1 7226   9.348   3.985   1.066
 1491WAT     H2 7227   9.282   3.988   1.202
 1492WAT      O 7228   0.394   7.191   1.225
 1492WAT     H1 7229   0.335   7.131   1.269
 1492WAT     H2 7230   0.451   7.135   1.173
 1493WAT      O 7231   7.653   0.762   4.583
 1493WAT     H1 7232   7.680   0.849   4.554
 1493WAT     H2 7233   7.582   0.737   4.524
 1494WAT      O 7234   0.854   0.716   0.833
 1494WAT     H1 7235   0.803   0.645   0.794
 1494WAT     H2 7236   0.870   0.688   0.923
 1495WAT      O 7237   2.803   1.079   1.407
 1495WAT     H1 7238   2.788   1.149   1.343
 1495WAT     H2 7239   2.841   1.124   1.483
 1496WAT      O 7240   9.260   2.429   3.712
 1496WAT     H1 7241   9.351   2.445   3.687
 1496WAT     H2 7242   9.212   2.438   3.629
 1497WAT      O 7243   3.877   6.779   2.199
 1497WAT     H1 7244   3.799   6.810   2.152
 1497WAT     H2 7245   3.859   6.687   2.217
 1498WAT      O 7246   6.480   6.410   1.252
 1498WAT     H1 7247   6.472   6.445   1.340
 1498WAT     H2 7248   6.558   6.453   1.216
 1499WAT      O 7249   0.146   2.675   0.374
 1499WAT     H1 7250   0.077   2.609   0.381
 1499WAT     H2 7251   0.226   2.623   0.363
 1500WAT      O 7252   0.984   6.811   1.396
 1500WAT     H1 7253   0.979   6.722   1.430
 1500WAT     H2 7254   0.897   6.848   1.412
 1501WAT      O 7255   3.399   2.789   6.477
 1501WAT     H1 7256   3.361   2.785   6.565
 1501WAT     H2 7257   3.415   2.882   6.463
 1502WAT      O 7258   8.819   3.409   5.227
 1502WAT     H1 7259   8.892   3.350   5.244
 1502WAT     H2 7260   8.859   3.493   5.208
 1503WAT      O 7261   2.057   3.738   4.256
 1503WAT     H1 7262   2.092   3.650   4.270
 1503WAT     H2 7263   2.042   3.773   4.344
 1504WAT      O 7264   4.097   6.868   2.083
 1504WAT     H1 7265   4.079   6.946   2.137
 1504WAT     H2 7266   4.029   6.806   2.109
 1505WAT      O 7267   7.222   2.744   1.729
 1505WAT     H1 7268   7.133   2.709   1.736
 1505WAT     H2 7269   7.234   2.759   1.635
 1506WAT      O 7270   9.723   6.649   1.403
 1506WAT     H1 7271   9.780   6.590   1.354
 1506WAT     H2 7272   9.744   6.631   1.495
 1507WAT      O 7273   4.319   0.695   3.753
 1507WAT     H1 7274   4.258   0.622   3.741
 1507WAT     H2 7275   4.383   0.686   3.682
 1508WAT      O 7276   6.477   6.862   6.119
 1508WAT     H1 7277   6.458   6.805   6.194
 1508WAT     H2 7278   6.513   6.941   6.159
 1509WAT      O 7279   8.887   1.427   0.474
 1509WAT     H1 7280   8.939   1.348   0.483
 1509WAT     H2 7281   8.912   1.481   0.549
 1510WAT      O 7282   0.747   5.124   5.748
 1510WAT     H1 7283   0.786   5.081   5.825
 1510WAT     H2 7284   0.672   5.070   5.725
 1511WAT      O 7285   8.099   2.255   1.794
 1511WAT     H1 7286   8.183   2.265   1.838
 1511WAT     H2 7287   8.042   2.318   1.837
 1512WAT      O 7288   5.863   5.480   1.749
 1512WAT     H1 7289   5.843   5.403   1.802
 1512WAT     H2 7290   5.780   5.503   1.708
 1513WAT      O 7291   8.004   2.441   5.532
 1513WAT     H1 7292   7.991   2.440   5.627
 1513WAT     H2 7293   7.916   2.450   5.495
 1514WAT      O 7294   0.480   0.566   3.180
 1514WAT     H1 7295   0.523   0.487   3.147
 1514WAT     H2 7296   0.489   0.560   3.275
 1515WAT      O 7297   2.049   3.022   3.517
 1515WAT     H1 7298   2.115   3.028   3.449
 1515WAT     H2 7299   2.093   2.977   3.589
 1516WAT      O 7300   0.424   7.033   5.645
 1516WAT     H1 7301   0.483   7.095   5.687
 1516WAT     H2 7302   0.478   6.955   5.630
 1517WAT      O 7303   3.603   2.158   3.814
 1517WAT     H1 7304   3.688   2.122   3.790
 1517WAT     H2 7305   3.598   2.242   3.768
 1518WAT      O 7306   0.015   3.749   0.220
 1518WAT     H1 7307  -0.015   3.839   0.231
 1518WAT     H2 7308   0.108   3.751   0.246
 1519WAT      O 7309   4.709   0.209   5.963
 1519WAT     H1 7310   4.641   0.142   5.968
 1519WAT     H2 7311   4.733   0.225   6.054
 1520WAT      O 7312   2.096   5.730   4.545
 1520WAT     H1 7313   2.083   5.801   4.609
 1520WAT     H2 7314   2.007   5.708   4.517
 1521WAT      O 7315   3.085   3.229   0.431
 1521WAT     H1 7316   3.073   3.162   0.363
 1521WAT     H2 7317   3.108   3.178   0.509
 1522WAT      O 7318   4.477   3.948   4.126
 1522WAT     H1 7319   4.541   4.009   4.162
 1522WAT     H2 7320   4.510   3.861   4.150
 1523WAT      O 7321   9.438   5.395   5.762
 1523WAT     H1 7322   9.460   5.458   5.831
 1523WAT     H2 7323   9.513   5.400   5.702
 1524WAT      O 7324   3.006   1.834   2.248
 1524WAT     H1 7325   2.990   1.787   2.329
 1524WAT     H2 7326   3.079   1.893   2.268
 1525WAT      O 7327   3.408   0.038   5.768
 1525WAT     H1 7328   3.400   0.021   5.674
 1525WAT     H2 7329   3.358   0.117   5.783
 1526WAT      O 7330   8.710   2.201   5.286
 1526WAT     H1 7331   8.747   2.271   5.233
 1526WAT     H2 7332   8.636   2.168   5.234
 1527WAT      O 7333   4.003   6.271   2.575
 1527WAT     H1 7334   3.943   6.197   2.559
 1527WAT     H2 7335   4.069   6.235   2.634
 1528WAT      O 7336   5.546   4.468   3.382
 1528WAT     H1 7337   5.555   4.533   3.451
 1528WAT     H2 7338   5.532   4.385   3.429
 1529WAT      O 7339   3.220   5.815   3.948
 1529WAT     H1 7340   3.241   5.758   4.021
 1529WAT     H2 7341   3.292   5.802   3.886
 1530WAT      O 7342   7.286   4.148   3.111
 1530WAT     H1 7343   7.326   4.101   3.185
 1530WAT     H2 7344   7.196   4.162   3.138
 1531WAT      O 7345   6.154   6.314   0.458
 1531WAT     H1 7346   6.081   6.333   0.399
 1531WAT     H2 7347   6.127   6.353   0.541
 1532WAT      O 7348   8.871   0.937   1.265
 1532WAT     H1 7349   8.911   0.980   1.341
 1532WAT     H2 7350   8.778   0.962   1.270
 1533WAT      O 7351   2.810   2.241   3.129
 1533WAT     H1 7352   2.792   2.331   3.157
 1533WAT     H2 7353   2.814   2.246   3.034
 1534WAT      O 7354   9.108   1.938   4.298
 1534WAT     H1 7355   9.163   1.898   4.231
 1534WAT     H2 7356   9.150   2.023   4.314
 1535WAT      O 7357   9.470   1.277   3.814
 1535WAT     H1 7358   9.535   1.293   3.746
 1535WAT     H2 7359   9.519   1.237   3.886
 1536WAT      O 7360   8.627   3.052   4.250
 1536WAT     H1 7361   8.706   3.089   4.288
 1536WAT     H2 7362   8.565   3.125   4.249
 1537WAT      O 7363   9.110   0.423   6.807
 1537WAT     H1 7364   9.181   0.486   6.802
 1537WAT     H2 7365   9.030   0.477   6.807
 1538WAT      O 7366   8.174   1.453   4.584
 1538WAT     H1 7367   8.159   1.526   4.644
 1538WAT     H2 7368   8.264   1.426   4.599
 1539WAT      O 7369   7.906   0.700   2.605
 1539WAT     H1 7370   7.932   0.733   2.691
 1539WAT     H2 7371   7.911   0.605   2.612
 1540WAT      O 7372   8.262   3.352   4.008
 1540WAT     H1 7373   8.222   3.392   4.085
 1540WAT     H2 7374   8.244   3.258   4.017
 1541WAT      O 7375   2.739   1.595   6.088
 1541WAT     H1 7376   2.761   1.639   6.005
 1541WAT     H2 7377   2.658   1.638   6.117
 1542WAT      O 7378   7.035   6.190   5.897
 1542WAT     H1 7379   7.046   6.261   5.833
 1542WAT     H2 7380   7.069   6.112   5.852
 1543WAT      O 7381   3.842   5.017   0.069
 1543WAT     H1 7382   3.912   4.977   0.121
 1543WAT     H2 7383   3.878   5.024  -0.019
 1544WAT      O 7384   0.592   1.912   1.891
 1544WAT     H1 7385   0.628   1.951   1.971
 1544WAT     H2 7386   0.551   1.831   1.920
 1545WAT      O 7387   5.975   2.491   2.708
 1545WAT     H1 7388   5.893   2.539   2.714
 1545WAT     H2 7389   5.948   2.400   2.694
 1546WAT      O 7390   4.403   5.601   1.366
 1546WAT     H1 7391   4.396   5.620   1.272
 1546WAT     H2 7392   4.486   5.555   1.375
 1547WAT      O 7393   0.920   2.489   2.550
 1547WAT     H1 7394   0.969   2.546   2.491
 1547WAT     H2 7395   0.830   2.521   2.546
 1548WAT      O 7396   8.960   2.000   0.078
 1548WAT     H1 7397   8.949   1.915   0.035
 1548WAT     H2 7398   8.871   2.033   0.089
 1549WAT      O 7399   7.860   2.665   5.270
 1549WAT     H1 7400   7.945   2.646   5.229
 1549WAT     H2 7401   7.808   2.703   5.199
 1550WAT      O 7402   8.803   5.224   3.258
 1550WAT     H1 7403   8.898   5.209   3.259
 1550WAT     H2 7404   8.768   5.153   3.205
 1551WAT      O 7405   5.247   0.473   4.975
 1551WAT     H1 7406   5.199   0.552   5.002
 1551WAT     H2 7407   5.193   0.400   5.006
 1552WAT      O 7408   2.835   5.079   3.029
 1552WAT     H1 7409   2.766   5.140   3.002
 1552WAT     H2 7410   2.897   5.133   3.078
 1553WAT      O 7411   7.946   5.337   6.061
 1553WAT     H1 7412   8.026   5.331   6.009
 1553WAT     H2 7413   7.941   5.254   6.108
 1554WAT      O 7414   6.850   2.321   5.182
 1554WAT     H1 7415   6.929   2.364   5.149
 1554WAT     H2 7416   6.816   2.382   5.247
 1555WAT      O 7417   2.720   6.095   0.520
 1555WAT     H1 7418   2.801   6.062   0.558
 1555WAT     H2 7419   2.728   6.078   0.426
 1556WAT      O 7420   4.854   6.984   6.143
 1556WAT     H1 7421   4.806   6.994   6.062
 1556WAT     H2 7422   4.835   6.894   6.171
 1557WAT      O 7423   4.408   6.044   2.129
 1557WAT     H1 7424   4.369   6.114   2.076
 1557WAT     H2 7425   4.498   6.037   2.098
 1558WAT      O 7426   8.404   5.285   1.545
 1558WAT     H1 7427   8.355   5.238   1.612
 1558WAT     H2 7428   8.446   5.216   1.494
 1559WAT      O 7429   7.286   3.878   0.012
 1559WAT     H1 7430   7.270   3.840  -0.074
 1559WAT     H2 7431   7.373   3.848   0.036
 1560WAT      O 7432   0.451   5.846   2.981
 1560WAT     H1 7433   0.543   5.851   3.006
 1560WAT     H2 7434   0.422   5.937   2.976
 1561WAT      O 7435   9.093   4.908   3.741
 1561WAT     H1 7436   9.155   4.955   3.796
 1561WAT     H2 7437   9.139   4.897   3.657
 1562WAT      O 7438   3.467   4.753   6.316
 1562WAT     H1 7439   3.427   4.833   6.279
 1562WAT     H2 7440   3.557   4.754   6.283
 1563WAT      O 7441   3.223   2.701   1.878
 1563WAT     H1 7442   3.310   2.662   1.886
 1563WAT     H2 7443   3.164   2.634   1.914
 1564WAT      O 7444   4.397   5.408   4.835
 1564WAT     H1 7445   4.424   5.358   4.912
 1564WAT     H2 7446   4.312   5.371   4.811
 1565WAT      O 7447   2.267   5.194   5.684
 1565WAT     H1 7448   2.334   5.213   5.618
 1565WAT     H2 7449   2.184   5.216   5.642
 1566WAT      O 7450   2.942   3.267   3.858
 1566WAT     H1 7451   2.913   3.176   3.856
 1566WAT     H2 7452   2.919   3.302   3.772
 1567WAT      O 7453   2.517   5.927   3.140
 1567WAT     H1 7454   2.577   5.946   3.212
 1567WAT     H2 7455   2.491   6.013   3.107
 1568WAT      O 7456   8.470   1.988   5.318
 1568WAT     H1 7457   8.432   1.900   5.314
 1568WAT     H2 7458   8.446   2.029   5.235
 1569WAT      O 7459   3.010   6.849   5.579
 1569WAT     H1 7460   3.102   6.843   5.603
 1569WAT     H2 7461   2.992   6.769   5.531
 1570WAT      O 7462   4.724   1.612   3.927
 1570WAT     H1 7463   4.747   1.597   4.019
 1570WAT     H2 7464   4.644   1.665   3.932
 1571WAT      O 7465   9.522   5.595   4.449
 1571WAT     H1 7466   9.510   5.563   4.538
 1571WAT     H2 7467   9.451   5.658   4.436
 1572WAT      O 7468   7.712   5.339   1.609
 1572WAT     H1 7469   7.639   5.341   1.546
 1572WAT     H2 7470   7.684   5.399   1.679
 1573WAT      O 7471   6.588   6.106   3.632
 1573WAT     H1 7472   6.606   6.168   3.560
 1573WAT     H2 7473   6.511   6.142   3.676
 1574WAT      O 7474   5.670   4.532   3.942
 1574WAT     H1 7475   5.736   4.547   4.009
 1574WAT     H2 7476   5.618   4.612   3.942
 1575WAT      O 7477   4.838   6.239   3.022
 1575WAT     H1 7478   4.888   6.178   3.077
 1575WAT     H2 7479   4.766   6.267   3.079
 1576WAT      O 7480   9.443   5.588   2.347
 1576WAT     H1 7481   9.369   5.633   2.387
 1576WAT     H2 7482   9.445   5.502   2.390
 1577WAT      O 7483   2.809   3.774   5.712
 1577WAT     H1 7484   2.743   3.840   5.735
 1577WAT     H2 7485   2.759   3.703   5.672
 1578WAT      O 7486   4.976   5.764   1.748
 1578WAT     H1 7487   5.038   5.701   1.784
 1578WAT     H2 7488   4.896   5.751   1.799
 1579WAT      O 7489   2.056   4.370   6.347
 1579WAT     H1 7490   2.102   4.447   6.381
 1579WAT     H2 7491   2.062   4.379   6.252
 1580WAT      O 7492   2.499   7.125   2.958
 1580WAT     H1 7493   2.488   7.137   3.052
 1580WAT     H2 7494   2.500   7.215   2.923
 1581WAT      O 7495   3.813   6.246   1.446
 1581WAT     H1 7496   3.841   6.337   1.458
 1581WAT     H2 7497   3.767   6.224   1.526
 1582WAT      O 7498   0.718   0.250   4.307
 1582WAT     H1 7499   0.650   0.317   4.303
 1582WAT     H2 7500   0.670   0.169   4.324
 1583WAT      O 7501   8.465   3.027   0.451
 1583WAT     H1 7502   8.550   3.060   0.419
 1583WAT     H2 7503   8.446   2.952   0.394
 1584WAT      O 7504   9.177   5.508   1.877
 1584WAT     H1 7505   9.239   5.500   1.949
 1584WAT     H2 7506   9.093   5.483   1.914
 1585WAT      O 7507   9.578   3.740   1.176
 1585WAT     H1 7508   9.559   3.834   1.172
 1585WAT     H2 7509   9.667   3.732   1.141
 1586WAT      O 7510   1.069   2.225   2.485
 1586WAT     H1 7511   0.994   2.168   2.470
 1586WAT     H2 7512   1.052   2.266   2.570
 1587WAT      O 7513   5.568   7.233   5.677
 1587WAT     H1 7514   5.566   7.183   5.595
 1587WAT     H2 7515   5.499   7.299   5.666
 1588WAT      O 7516   8.713   1.998   5.032
 1588WAT     H1 7517   8.788   1.998   5.090
 1588WAT     H2 7518   8.745   2.035   4.950
 1589WAT      O 7519   5.275   0.325   6.721
 1589WAT     H1 7520   5.206   0.326   6.655
 1589WAT     H2 7521   5.233   0.293   6.800
 1590WAT      O 7522   6.841   2.553   1.454
 1590WAT     H1 7523   6.765   2.611   1.452
 1590WAT     H2 7524   6.815   2.477   1.401
 1591WAT      O 7525   3.840   2.373   2.362
 1591WAT     H1 7526   3.831   2.462   2.329
 1591WAT     H2 7527   3.854   2.320   2.284
 1592WAT      O 7528   6.899   1.093   4.949
 1592WAT     H1 7529   6.924   1.157   4.882
 1592WAT     H2 7530   6.919   1.136   5.032
 1593WAT      O 7531   2.362   2.061   5.936
 1593WAT     H1 7532   2.301   2.004   5.984
 1593WAT     H2 7533   2.321   2.147   5.938
 1594WAT      O 7534   6.744   2.832   2.010
 1594WAT     H1 7535   6.710   2.900   2.069
 1594WAT     H2 7536   6.784   2.767   2.069
 1595WAT      O 7537   3.887   5.612   3.222
 1595WAT     H1 7538   3.930   5.665   3.155
 1595WAT     H2 7539   3.899   5.522   3.193
 1596WAT      O 7540   3.371   5.859   1.318
 1596WAT     H1 7541   3.342   5.778   1.278
 1596WAT     H2 7542   3.374   5.922   1.245
 1597WAT      O 7543   7.317   0.060   3.735
 1597WAT     H1 7544   7.401   0.045   3.778
 1597WAT     H2 7545   7.327   0.022   3.648
 1598WAT      O 7546   3.223   3.976   1.158
 1598WAT     H1 7547   3.225   3.888   1.119
 1598WAT     H2 7548   3.315   3.998   1.172
 1599WAT      O 7549   0.428   1.026   2.055
 1599WAT     H1 7550   0.489   1.038   2.128
 1599WAT     H2 7551   0.438   1.106   2.002
 1600WAT      O 7552   3.040   4.526   5.940
 1600WAT     H1 7553   3.007   4.616   5.934
 1600WAT     H2 7554   3.133   4.533   5.919
 1601WAT      O 7555   9.502   2.874   6.591
 1601WAT     H1 7556   9.515   2.822   6.671
 1601WAT     H2 7557   9.562   2.948   6.601
 1602WAT      O 7558   2.892   4.477   6.185
 1602WAT     H1 7559   2.953   4.447   6.252
 1602WAT     H2 7560   2.933   4.453   6.102
 1603WAT      O 7561   3.324   3.609   0.301
 1603WAT     H1 7562   3.321   3.685   0.359
 1603WAT     H2 7563   3.338   3.646   0.214
 1604WAT      O 7564   6.826   4.103   3.592
 1604WAT     H1 7565   6.891   4.043   3.555
 1604WAT     H2 7566   6.877   4.173   3.630
 1605WAT      O 7567   5.314   0.268   5.266
 1605WAT     H1 7568   5.301   0.348   5.317
 1605WAT     H2 7569   5.236   0.215   5.283
 1606WAT      O 7570   2.227   0.162   6.018
 1606WAT     H1 7571   2.321   0.166   6.038
 1606WAT     H2 7572   2.192   0.244   6.052
 1607WAT      O 7573   2.048   1.340   3.277
 1607WAT     H1 7574   1.978   1.275   3.285
 1607WAT     H2 7575   2.114   1.297   3.222
 1608WAT      O 7576   6.059   0.858   2.658
 1608WAT     H1 7577   6.087   0.943   2.625
 1608WAT     H2 7578   6.079   0.860   2.752
 1609WAT      O 7579   5.304   7.203   0.321
 1609WAT     H1 7580   5.368   7.248   0.377
 1609WAT     H2 7581   5.222   7.250   0.336
 1610WAT      O 7582   7.400   3.653   6.208
 1610WAT     H1 7583   7.462   3.633   6.138
 1610WAT     H2 7584   7.365   3.568   6.234
 1611WAT      O 7585   0.879   0.874   6.142
 1611WAT     H1 7586   0.791   0.912   6.150
 1611WAT     H2 7587   0.877   0.830   6.057
 1612WAT      O 7588   9.445   6.989   0.992
 1612WAT     H1 7589   9.436   6.907   1.040
 1612WAT     H2 7590   9.357   7.006   0.959
 1613WAT      O 7591   8.424   3.391   3.796
 1613WAT     H1 7592   8.499   3.340   3.825
 1613WAT     H2 7593   8.357   3.375   3.862
 1614WAT      O 7594   3.539   5.175   6.008
 1614WAT     H1 7595   3.448   5.206   6.005
 1614WAT     H2 7596   3.588   5.241   5.959
 1615WAT      O 7597   6.175   5.160   1.057
 1615WAT     H1 7598   6.222   5.241   1.036
 1615WAT     H2 7599   6.158   5.165   1.151
 1616WAT      O 7600   4.083   4.851   6.771
 1616WAT     H1 7601   4.130   4.818   6.694
 1616WAT     H2 7602   4.011   4.789   6.783
 1617WAT      O 7603   4.904   6.584   5.935
 1617WAT     H1 7604   4.874   6.542   5.854
 1617WAT     H2 7605   4.958   6.518   5.978
 1618WAT      O 7606   4.445   0.062   2.488
 1618WAT     H1 7607   4.479  -0.011   2.436
 1618WAT     H2 7608   4.520   0.090   2.541
 1619WAT      O 7609   8.946   1.066   4.658
 1619WAT     H1 7610   8.904   1.002   4.600
 1619WAT     H2 7611   8.986   1.013   4.727
 1620WAT      O 7612   9.549   6.185   4.503
 1620WAT     H1 7613   9.483   6.243   4.465
 1620WAT     H2 7614   9.522   6.176   4.595
 1621WAT      O 7615   4.677   0.196   2.090
 1621WAT     H1 7616   4.690   0.102   2.082
 1621WAT     H2 7617   4.642   0.223   2.005
 1622WAT      O 7618   8.597   6.635   5.178
 1622WAT     H1 7619   8.590   6.541   5.195
 1622WAT     H2 7620   8.670   6.643   5.116
 1623WAT      O 7621   9.113   3.360   4.412
 1623WAT     H1 7622   9.062   3.362   4.331
 1623WAT     H2 7623   9.103   3.270   4.444
 1624WAT      O 7624   8.662   4.083   5.961
 1624WAT     H1 7625   8.567   4.077   5.971
 1624WAT     H2 7626   8.675   4.166   5.914
 1625WAT      O 7627   8.777   7.357   6.467
 1625WAT     H1 7628   8.798   7.447   6.442
 1625WAT     H2 7629   8.827   7.342   6.547
 1626WAT      O 7630   3.166   6.308   5.930
 1626WAT     H1 7631   3.100   6.354   5.878
 1626WAT     H2 7632   3.197   6.373   5.993
 1627WAT      O 7633   4.813   6.011   1.342
 1627WAT     H1 7634   4.856   6.067   1.278
 1627WAT     H2 7635   4.856   6.031   1.425
 1628WAT      O 7636   6.743   2.170   6.832
 1628WAT     H1 7637   6.652   2.164   6.859
 1628WAT     H2 7638   6.744   2.232   6.760
 1629WAT      O 7639   5.932   3.247   4.144
 1629WAT     H1 7640   5.837   3.232   4.137
 1629WAT     H2 7641   5.943   3.291   4.228
 1630WAT      O 7642   3.018   2.803   2.096
 1630WAT     H1 7643   3.103   2.793   2.138
 1630WAT     H2 7644   3.035   2.786   2.003
 1631WAT      O 7645   7.690   3.652   0.462
 1631WAT     H1 7646   7.739   3.663   0.544
 1631WAT     H2 7647   7.712   3.730   0.411
 1632WAT      O 7648   7.918   0.598   3.699
 1632WAT     H1 7649   7.931   0.503   3.696
 1632WAT     H2 7650   7.825   0.610   3.680
 1633WAT      O 7651   2.951   7.349   4.977
 1633WAT     H1 7652   2.994   7.331   5.061
 1633WAT     H2 7653   2.885   7.415   4.999
 1634WAT      O 7654   9.476   1.017   3.657
 1634WAT     H1 7655   9.516   0.979   3.735
 1634WAT     H2 7656   9.547   1.022   3.593
 1635WAT      O 7657   5.377   4.365   3.136
 1635WAT     H1 7658   5.454   4.414   3.164
 1635WAT     H2 7659   5.410   4.276   3.123
 1636WAT      O 7660   4.932   2.170   4.884
 1636WAT     H1 7661   4.963   2.246   4.834
 1636WAT     H2 7662   4.868   2.206   4.945
 1637WAT      O 7663   0.564   6.116   2.759
 1637WAT     H1 7664   0.616   6.151   2.831
 1637WAT     H2 7665   0.518   6.192   2.723
 1638WAT      O 7666   6.731   0.252   4.927
 1638WAT     H1 7667   6.756   0.336   4.964
 1638WAT     H2 7668   6.682   0.274   4.848
 1639WAT      O 7669   0.050   7.377   3.215
 1639WAT     H1 7670   0.097   7.335   3.287
 1639WAT     H2 7671   0.046   7.469   3.239
 1640WAT      O 7672   0.891   3.587   6.325
 1640WAT     H1 7673   0.973   3.636   6.319
 1640WAT     H2 7674   0.857   3.586   6.235
 1641WAT      O 7675   6.777   6.966   4.813
 1641WAT     H1 7676   6.708   7.009   4.762
 1641WAT     H2 7677   6.828   6.918   4.748
 1642WAT      O 7678   4.149   7.003   0.885
 1642WAT     H1 7679   4.207   6.927   0.895
 1642WAT     H2 7680   4.099   6.985   0.805
 1643WAT      O 7681   6.632   5.183   4.510
 1643WAT     H1 7682   6.720   5.169   4.545
 1643WAT     H2 7683   6.595   5.095   4.505
 1644WAT      O 7684   5.035   5.438   4.429
 1644WAT     H1 7685   5.099   5.506   4.447
 1644WAT     H2 7686   5.088   5.360   4.410
 1645WAT      O 7687   4.194   3.299   4.253
 1645WAT     H1 7688   4.275   3.297   4.202
 1645WAT     H2 7689   4.185   3.211   4.289
 1646WAT      O 7690   1.689   4.897   2.659
 1646WAT     H1 7691   1.758   4.957   2.687
 1646WAT     H2 7692   1.699   4.821   2.717
 1647WAT      O 7693   6.831   6.472   3.610
 1647WAT     H1 7694   6.778   6.413   3.556
 1647WAT     H2 7695   6.898   6.506   3.550
 1648WAT      O 7696   7.348   6.629   6.769
 1648WAT     H1 7697   7.415   6.629   6.700
 1648WAT     H2 7698   7.274   6.583   6.730
 1649WAT      O 7699   6.840   7.310   3.230
 1649WAT     H1 7700   6.888   7.385   3.194
 1649WAT     H2 7701   6.762   7.349   3.270
 1650WAT      O 7702   8.988   6.489   5.315
 1650WAT     H1 7703   9.068   6.537   5.339
 1650WAT     H2 7704   8.987   6.491   5.219
 1651WAT      O 7705   6.099   1.318   6.240
 1651WAT     H1 7706   6.108   1.368   6.321
 1651WAT     H2 7707   6.008   1.330   6.214
 1652WAT      O 7708   6.362   2.493   1.658
 1652WAT     H1 7709   6.355   2.516   1.750
 1652WAT     H2 7710   6.456   2.481   1.643
 1653WAT      O 7711   8.430   2.901   5.863
 1653WAT     H1 7712   8.468   2.820   5.828
 1653WAT     H2 7713   8.380   2.937   5.789
 1654WAT      O 7714   8.765   0.332   1.844
 1654WAT     H1 7715   8.814   0.275   1.784
 1654WAT     H2 7716   8.680   0.344   1.802
 1655WAT      O 7717   3.309   7.031   4.541
 1655WAT     H1 7718   3.291   7.096   4.473
 1655WAT     H2 7719   3.332   6.952   4.493
 1656WAT      O 7720   1.924   4.494   3.586
 1656WAT     H1 7721   1.932   4.559   3.656
 1656WAT     H2 7722   1.879   4.420   3.627
 1657WAT      O 7723   8.281   3.466   5.336
 1657WAT     H1 7724   8.372   3.483   5.312
 1657WAT     H2 7725   8.252   3.545   5.381
 1658WAT      O 7726   7.328   5.323   4.111
 1658WAT     H1 7727   7.341   5.232   4.135
 1658WAT     H2 7728   7.233   5.333   4.107
 1659WAT      O 7729   3.559   4.251   2.323
 1659WAT     H1 7730   3.495   4.224   2.389
 1659WAT     H2 7731   3.518   4.229   2.239
 1660WAT      O 7732   0.514   6.500   0.067
 1660WAT     H1 7733   0.522   6.415   0.024
 1660WAT     H2 7734   0.422   6.505   0.093
 1661WAT      O 7735   6.315   5.473   2.542
 1661WAT     H1 7736   6.390   5.416   2.557
 1661WAT     H2 7737   6.335   5.519   2.460
 1662WAT      O 7738   9.052   6.914   4.403
 1662WAT     H1 7739   9.135   6.866   4.408
 1662WAT     H2 7740   9.067   6.994   4.453
 1663WAT      O 7741   9.035   2.278   4.858
 1663WAT     H1 7742   8.978   2.242   4.790
 1663WAT     H2 7743   8.978   2.287   4.934
 1664WAT      O 7744   2.941   3.709   1.419
 1664WAT     H1 7745   2.880   3.745   1.484
 1664WAT     H2 7746   3.012   3.773   1.417
 1665WAT      O 7747   4.524   1.144   6.515
 1665WAT     H1 7748   4.569   1.124   6.597
 1665WAT     H2 7749   4.575   1.215   6.475
 1666WAT      O 7750   0.968   2.784   6.813
 1666WAT     H1 7751   0.982   2.765   6.721
 1666WAT     H2 7752   0.902   2.721   6.841
 1667WAT      O 7753   0.791   6.390   6.293
 1667WAT     H1 7754   0.788   6.301   6.259
 1667WAT     H2 7755   0.724   6.438   6.244
 1668WAT      O 7756   2.404   3.448   1.415
 1668WAT     H1 7757   2.490   3.467   1.379
 1668WAT     H2 7758   2.416   3.366   1.463
 1669WAT      O 7759   8.149   1.970   1.457
 1669WAT     H1 7760   8.138   1.877   1.473
 1669WAT     H2 7761   8.119   2.012   1.537
 1670WAT      O 7762   8.154   0.983   1.670
 1670WAT     H1 7763   8.122   0.922   1.737
 1670WAT     H2 7764   8.075   1.012   1.624
 1671WAT      O 7765   9.691   5.763   4.578
 1671WAT     H1 7766   9.624   5.762   4.647
 1671WAT     H2 7767   9.658   5.702   4.512
 1672WAT      O 7768   9.149   2.740   5.905
 1672WAT     H1 7769   9.073   2.786   5.871
 1672WAT     H2 7770   9.202   2.720   5.827
 1673WAT      O 7771   0.479   2.868   6.534
 1673WAT     H1 7772   0.567   2.831   6.529
 1673WAT     H2 7773   0.485   2.951   6.488
 1674WAT      O 7774   3.894   6.341   6.812
 1674WAT     H1 7775   3.953   6.351   6.737
 1674WAT     H2 7776   3.818   6.295   6.776
 1675WAT      O 7777   3.028   4.842   5.205
 1675WAT     H1 7778   2.964   4.881   5.145
 1675WAT     H2 7779   2.977   4.817   5.282
 1676WAT      O 7780   7.188   6.585   3.860
 1676WAT     H1 7781   7.177   6.614   3.951
 1676WAT     H2 7782   7.101   6.560   3.832
 1677WAT      O 7783   1.874   3.109   4.641
 1677WAT     H1 7784   1.856   3.028   4.689
 1677WAT     H2 7785   1.969   3.108   4.627
 1678WAT      O 7786   4.040   1.696   2.896
 1678WAT     H1 7787   4.032   1.790   2.912
 1678WAT     H2 7788   4.134   1.681   2.889
 1679WAT      O 7789   8.382   6.207   0.957
 1679WAT     H1 7790   8.328   6.266   0.905
 1679WAT     H2 7791   8.347   6.215   1.046
 1680WAT      O 7792   7.420   6.290   2.486
 1680WAT     H1 7793   7.495   6.297   2.426
 1680WAT     H2 7794   7.359   6.358   2.456
 1681WAT      O 7795   4.530   5.444   2.947
 1681WAT     H1 7796   4.555   5.456   2.855
 1681WAT     H2 7797   4.475   5.519   2.968
 1682WAT      O 7798   4.599   0.978   5.767
 1682WAT     H1 7799   4.577   1.064   5.805
 1682WAT     H2 7800   4.695   0.979   5.761
 1683WAT      O 7801   9.491   5.246   3.257
 1683WAT     H1 7802   9.547   5.288   3.192
 1683WAT     H2 7803   9.425   5.200   3.205
 1684WAT      O 7804   1.925   4.433   4.984
 1684WAT     H1 7805   1.888   4.361   5.036
 1684WAT     H2 7806   1.849   4.478   4.948
 1685WAT      O 7807   3.184   1.415   5.425
 1685WAT     H1 7808   3.248   1.410   5.354
 1685WAT     H2 7809   3.223   1.474   5.489
 1686WAT      O 7810   4.601   3.404   0.300
 1686WAT     H1 7811   4.593   3.468   0.371
 1686WAT     H2 7812   4.520   3.354   0.302
 1687WAT      O 7813   9.066   1.434   6.236
 1687WAT     H1 7814   9.061   1.523   6.199
 1687WAT     H2 7815   9.003   1.434   6.307
 1688WAT      O 7816   9.236   5.586   0.533
 1688WAT     H1 7817   9.142   5.597   0.547
 1688WAT     H2 7818   9.252   5.626   0.447
 1689WAT      O 7819   3.734   4.580   3.379
 1689WAT     H1 7820   3.777   4.495   3.366
 1689WAT     H2 7821   3.778   4.638   3.317
 1690WAT      O 7822   1.319   4.553   1.725
 1690WAT     H1 7823   1.363   4.484   1.674
 1690WAT     H2 7824   1.229   4.552   1.693
 1691WAT      O 7825   4.255   7.250   5.862
 1691WAT     H1 7826   4.190   7.248   5.792
 1691WAT     H2 7827   4.224   7.317   5.922
 1692WAT      O 7828   4.424   6.550   5.099
 1692WAT     H1 7829   4.433   6.526   5.007
 1692WAT     H2 7830   4.330   6.548   5.115
 1693WAT      O 7831   7.890   4.789   4.032
 1693WAT     H1 7832   7.952   4.716   4.034
 1693WAT     H2 7833   7.886   4.813   3.940
 1694WAT      O 7834   5.136   7.185   1.973
 1694WAT     H1 7835   5.140   7.189   1.877
 1694WAT     H2 7836   5.053   7.140   1.991
 1695WAT      O 7837   1.594   5.035   0.389
 1695WAT     H1 7838   1.573   5.070   0.475
 1695WAT     H2 7839   1.588   4.940   0.399
 1696WAT      O 7840   7.112   1.797   4.990
 1696WAT     H1 7841   7.045   1.792   4.921
 1696WAT     H2 7842   7.182   1.740   4.959
 1697WAT      O 7843   6.184   1.207   5.909
 1697WAT     H1 7844   6.141   1.140   5.856
 1697WAT     H2 7845   6.146   1.198   5.996
 1698WAT      O 7846   7.481   4.211   1.736
 1698WAT     H1 7847   7.481   4.115   1.745
 1698WAT     H2 7848   7.507   4.227   1.646
 1699WAT      O 7849   8.156   4.796   2.017
 1699WAT     H1 7850   8.236   4.844   2.035
 1699WAT     H2 7851   8.107   4.852   1.957
 1700WAT      O 7852   0.926   1.106   5.968
 1700WAT     H1 7853   0.900   1.093   5.877
 1700WAT     H2 7854   1.021   1.090   5.968
 1701WAT      O 7855   3.412   0.796   6.602
 1701WAT     H1 7856   3.368   0.820   6.684
 1701WAT     H2 7857   3.505   0.789   6.627
 1702WAT      O 7858   8.862   6.822   1.385
 1702WAT     H1 7859   8.769   6.840   1.400
 1702WAT     H2 7860   8.863   6.733   1.351
 1703WAT      O 7861   6.235   4.917   0.340
 1703WAT     H1 7862   6.304   4.950   0.398
 1703WAT     H2 7863   6.159   4.905   0.397
 1704WAT      O 7864   6.524   0.610   3.371
 1704WAT     H1 7865   6.513   0.570   3.285
 1704WAT     H2 7866   6.610   0.651   3.368
 1705WAT      O 7867   5.509   2.991   2.614
 1705WAT     H1 7868   5.489   2.915   2.668
 1705WAT     H2 7869   5.446   3.058   2.643
 1706WAT      O 7870   7.201   1.507   3.799
 1706WAT     H1 7871   7.130   1.546   3.747
 1706WAT     H2 7872   7.249   1.454   3.736
 1707WAT      O 7873   6.023   2.492   0.020
 1707WAT     H1 7874   5.945   2.479   0.073
 1707WAT     H2 7875   6.078   2.551   0.073
 1708WAT      O 7876   7.788   5.627   2.392
 1708WAT     H1 7877   7.698   5.648   2.419
 1708WAT     H2 7878   7.806   5.543   2.433
 1709WAT      O 7879   5.799   2.198   5.605
 1709WAT     H1 7880   5.880   2.150   5.587
 1709WAT     H2 7881   5.744   2.181   5.528
 1710WAT      O 7882   2.755   6.825   0.642
 1710WAT     H1 7883   2.754   6.921   0.637
 1710WAT     H2 7884   2.693   6.797   0.574
 1711WAT      O 7885   7.718   5.817   1.710
 1711WAT     H1 7886   7.744   5.757   1.780
 1711WAT     H2 7887   7.690   5.761   1.638
 1712WAT      O 7888   5.252   5.017   3.905
 1712WAT     H1 7889   5.321   5.082   3.917
 1712WAT     H2 7890   5.187   5.039   3.972
 1713WAT      O 7891   1.614   7.255   2.389
 1713WAT     H1 7892   1.616   7.246   2.293
 1713WAT     H2 7893   1.584   7.344   2.404
 1714WAT      O 7894   3.567   6.964   6.074
 1714WAT     H1 7895   3.619   6.883   6.075
 1714WAT     H2 7896   3.632   7.033   6.089
 1715WAT      O 7897   1.085   1.133   2.372
 1715WAT     H1 7898   1.018   1.065   2.379
 1715WAT     H2 7899   1.046   1.209   2.417
 1716WAT      O 7900   8.208   3.997   6.463
 1716WAT     H1 7901   8.182   3.906   6.450
 1716WAT     H2 7902   8.132   4.039   6.502
 1717WAT      O 7903   3.562   0.106   4.924
 1717WAT     H1 7904   3.639   0.159   4.905
 1717WAT     H2 7905   3.597   0.024   4.960
 1718WAT      O 7906   0.415   6.800   5.421
 1718WAT     H1 7907   0.446   6.730   5.364
 1718WAT     H2 7908   0.468   6.792   5.500
 1719WAT      O 7909   2.546   1.055   0.716
 1719WAT     H1 7910   2.579   1.111   0.786
 1719WAT     H2 7911   2.579   1.094   0.635
 1720WAT      O 7912   8.419   2.049   1.224
 1720WAT     H1 7913   8.354   1.980   1.234
 1720WAT     H2 7914   8.405   2.107   1.299
 1721WAT      O 7915   4.692   5.733   2.982
 1721WAT     H1 7916   4.784   5.744   2.957
 1721WAT     H2 7917   4.644   5.744   2.900
 1722WAT      O 7918   3.361   0.882   0.663
 1722WAT     H1 7919   3.386   0.974   0.668
 1722WAT     H2 7920   3.280   0.877   0.714
 1723WAT      O 7921   0.979   3.034   6.090
 1723WAT     H1 7922   0.964   2.939   6.086
 1723WAT     H2 7923   1.024   3.048   6.173
 1724WAT      O 7924   4.331   3.141   6.177
 1724WAT     H1 7925   4.363   3.125   6.265
 1724WAT     H2 7926   4.331   3.055   6.135
 1725WAT      O 7927   7.805   0.488   6.470
 1725WAT     H1 7928   7.819   0.456   6.559
 1725WAT     H2 7929   7.848   0.423   6.414
 1726WAT      O 7930   8.706   1.841   3.693
 1726WAT     H1 7931   8.763   1.900   3.741
 1726WAT     H2 7932   8.618   1.859   3.727
 1727WAT      O 7933   8.529   5.459   1.148
 1727WAT     H1 7934   8.496   5.527   1.207
 1727WAT     H2 7935   8.595   5.503   1.095
 1728WAT      O 7936   3.868   6.320   3.981
 1728WAT     H1 7937   3.926   6.303   3.907
 1728WAT     H2 7938   3.919   6.376   4.039
 1729WAT      O 7939   8.799   6.701   5.007
 1729WAT     H1 7940   8.853   6.776   4.982
 1729WAT     H2 7941   8.804   6.642   4.932
 1730WAT      O 7942   1.625   6.190   4.903
 1730WAT     H1 7943   1.711   6.214   4.936
 1730WAT     H2 7944   1.633   6.097   4.883
 1731WAT      O 7945   5.633   1.480   4.385
 1731WAT     H1 7946   5.637   1.401   4.439
 1731WAT     H2 7947   5.539   1.497   4.375
 1732WAT      O 7948   8.381   4.921   4.729
 1732WAT     H1 7949   8.416   4.938   4.641
 1732WAT     H2 7950   8.448   4.866   4.771
 1733WAT      O 7951   5.646   4.933   2.839
 1733WAT     H1 7952   5.695   4.879   2.902
 1733WAT     H2 7953   5.606   5.001   2.893
 1734WAT      O 7954   3.713   0.407   0.971
 1734WAT     H1 7955   3.654   0.336   0.995
 1734WAT     H2 7956   3.799   0.377   1.002
 1735WAT      O 7957   6.261   1.407   2.861
 1735WAT     H1 7958   6.241   1.407   2.767
 1735WAT     H2 7959   6.217   1.485   2.895
 1736WAT      O 7960   3.522   2.755   5.633
 1736WAT     H1 7961   3.510   2.707   5.551
 1736WAT     H2 7962   3.558   2.840   5.607
 1737WAT      O 7963   8.549   6.494   5.820
 1737WAT     H1 7964   8.511   6.541   5.745
 1737WAT     H2 7965   8.628   6.543   5.841
 1738WAT      O 7966   5.359   0.662   4.798
 1738WAT     H1 7967   5.376   0.756   4.807
 1738WAT     H2 7968   5.326   0.635   4.883
 1739WAT      O 7969   8.504   3.923   4.176
 1739WAT     H1 7970   8.566   3.876   4.120
 1739WAT     H2 7971   8.425   3.933   4.123
 1740WAT      O 7972   7.672   4.199   3.179
 1740WAT     H1 7973   7.625   4.117   3.193
 1740WAT     H2 7974   7.727   4.183   3.102
 1741WAT      O 7975   3.602   1.674   1.826
 1741WAT     H1 7976   3.645   1.754   1.856
 1741WAT     H2 7977   3.662   1.603   1.851
 1742WAT      O 7978   7.366   2.432   0.011
 1742WAT     H1 7979   7.274   2.443  -0.014
 1742WAT     H2 7980   7.396   2.520   0.032
 1743WAT      O 7981   4.498   1.539   5.807
 1743WAT     H1 7982   4.549   1.541   5.887
 1743WAT     H2 7983   4.509   1.627   5.770
 1744WAT      O 7984   6.879   4.366   5.841
 1744WAT     H1 7985   6.939   4.440   5.848
 1744WAT     H2 7986   6.807   4.398   5.787
 1745WAT      O 7987   8.630   1.999   4.118
 1745WAT     H1 7988   8.650   1.913   4.155
 1745WAT     H2 7989   8.714   2.044   4.118
 1746WAT      O 7990   9.190   1.352   5.686
 1746WAT     H1 7991   9.225   1.269   5.716
 1746WAT     H2 7992   9.181   1.342   5.591
 1747WAT      O 7993   0.375   4.853   4.802
 1747WAT     H1 7994   0.460   4.816   4.778
 1747WAT     H2 7995   0.312   4.783   4.783
 1748WAT      O 7996   8.627   5.103   5.648
 1748WAT     H1 7997   8.680   5.120   5.570
 1748WAT     H2 7998   8.596   5.190   5.674
 1749WAT      O 7999   5.423   1.543   2.453
 1749WAT     H1 8000   5.473   1.466   2.480
 1749WAT     H2 8001   5.386   1.577   2.534
 1750WAT      O 8002   9.369   4.823   5.204
 1750WAT     H1 8003   9.421   4.889   5.159
 1750WAT     H2 8004   9.393   4.832   5.296
 1751WAT      O 8005   9.736   5.520   6.680
 1751WAT     H1 8006   9.790   5.501   6.757
 1751WAT     H2 8007   9.646   5.502   6.710
 1752WAT      O 8008   6.129   4.740   4.317
 1752WAT     H1 8009   6.184   4.730   4.394
 1752WAT     H2 8010   6.086   4.655   4.306
 1753WAT      O 8011   5.650   4.339   1.030
 1753WAT     H1 8012   5.579   4.333   1.094
 1753WAT     H2 8013   5.627   4.414   0.976
 1754WAT      O 8014   2.400   4.780   5.897
 1754WAT     H1 8015   2.425   4.783   5.989
 1754WAT     H2 8016   2.317   4.828   5.894
 1755WAT      O 8017   9.532   5.899   0.414
 1755WAT     H1 8018   9.536   5.864   0.503
 1755WAT     H2 8019   9.620   5.932   0.397
 1756WAT      O 8020   6.010   2.165   0.501
 1756WAT     H1 8021   5.995   2.214   0.421
 1756WAT     H2 8022   5.950   2.205   0.565
 1757WAT      O 8023   0.598   1.667   6.165
 1757WAT     H1 8024   0.668   1.672   6.099
 1757WAT     H2 8025   0.632   1.716   6.240
 1758WAT      O 8026   8.237   6.102   4.752
 1758WAT     H1 8027   8.194   6.181   4.719
 1758WAT     H2 8028   8.196   6.031   4.702
 1759WAT      O 8029   0.377   3.604   1.246
 1759WAT     H1 8030   0.376   3.676   1.183
 1759WAT     H2 8031   0.434   3.538   1.206
 1760WAT      O 8032   7.988   2.541   0.574
 1760WAT     H1 8033   7.895   2.531   0.596
 1760WAT     H2 8034   8.026   2.586   0.649
 1761WAT      O 8035   6.943   7.329   0.285
 1761WAT     H1 8036   6.989   7.413   0.290
 1761WAT     H2 8037   7.005   7.266   0.322
 1762WAT      O 8038   0.481   3.396   3.098
 1762WAT     H1 8039   0.443   3.312   3.125
 1762WAT     H2 8040   0.492   3.387   3.003
 1763WAT      O 8041   2.831   0.742   4.011
 1763WAT     H1 8042   2.917   0.742   3.969
 1763WAT     H2 8043   2.798   0.831   3.997
 1764WAT      O 8044   2.200   7.154   1.246
 1764WAT     H1 8045   2.197   7.201   1.329
 1764WAT     H2 8046   2.216   7.063   1.270
 1765WAT      O 8047   9.270   5.093   0.715
 1765WAT     H1 8048   9.303   5.161   0.656
 1765WAT     H2 8049   9.327   5.099   0.792
 1766WAT      O 8050   6.460   5.400   3.036
 1766WAT     H1 8051   6.543   5.373   2.997
 1766WAT     H2 8052   6.455   5.494   3.017
 1767WAT      O 8053   0.635   2.368   6.640
 1767WAT     H1 8054   0.594   2.284   6.661
 1767WAT     H2 8055   0.593   2.395   6.558
 1768WAT      O 8056   5.087   6.587   5.546
 1768WAT     H1 8057   5.004   6.555   5.582
 1768WAT     H2 8058   5.147   6.513   5.556
 1769WAT      O 8059   2.862   1.080   4.092
 1769WAT     H1 8060   2.839   1.163   4.134
 1769WAT     H2 8061   2.877   1.103   4.001
 1770WAT      O 8062   5.034   5.522   2.875
 1770WAT     H1 8063   4.958   5.464   2.872
 1770WAT     H2 8064   5.104   5.473   2.831
 1771WAT      O 8065   4.237   2.909   6.030
 1771WAT     H1 8066   4.157   2.892   6.080
 1771WAT     H2 8067   4.237   2.842   5.961
 1772WAT      O 8068   2.599   3.172   4.273
 1772WAT     H1 8069   2.522   3.121   4.299
 1772WAT     H2 8070   2.574   3.211   4.189
 1773WAT      O 8071   9.220   5.607   4.299
 1773WAT     H1 8072   9.276   5.596   4.376
 1773WAT     H2 8073   9.254   5.686   4.257
 1774WAT      O 8074   1.933   0.697   2.911
 1774WAT     H1 8075   1.873   0.770   2.899
 1774WAT     H2 8076   1.877   0.619   2.906
 1775WAT      O 8077   5.392   1.556   6.716
 1775WAT     H1 8078   5.448   1.630   6.693
 1775WAT     H2 8079   5.365   1.574   6.806
 1776WAT      O 8080   6.582   1.006   0.659
 1776WAT     H1 8081   6.608   1.036   0.572
 1776WAT     H2 8082   6.557   1.086   0.705
 1777WAT      O 8083   5.202   5.023   3.458
 1777WAT     H1 8084   5.219   4.973   3.538
 1777WAT     H2 8085   5.181   5.111   3.488
 1778WAT      O 8086   8.453   5.165   3.872
 1778WAT     H1 8087   8.475   5.257   3.883
 1778WAT     H2 8088   8.466   5.148   3.778
 1779WAT      O 8089   3.395   7.153   4.765
 1779WAT     H1 8090   3.488   7.171   4.756
 1779WAT     H2 8091   3.373   7.105   4.685
 1780WAT      O 8092   7.215   1.890   0.632
 1780WAT     H1 8093   7.186   1.982   0.634
 1780WAT     H2 8094   7.143   1.843   0.591
 1781WAT      O 8095   8.357   6.192   6.024
 1781WAT     H1 8096   8.320   6.193   5.936
 1781WAT     H2 8097   8.438   6.142   6.015
 1782WAT      O 8098   2.217   7.042   6.673
 1782WAT     H1 8099   2.272   7.093   6.732
 1782WAT     H2 8100   2.132   7.086   6.675
 1783WAT      O 8101   1.834   6.496   0.997
 1783WAT     H1 8102   1.888   6.572   0.975
 1783WAT     H2 8103   1.834   6.494   1.093
 1784WAT      O 8104   3.524   7.222   1.751
 1784WAT     H1 8105   3.532   7.175   1.834
 1784WAT     H2 8106   3.565   7.307   1.767
 1785WAT      O 8107   7.405   4.797   1.844
 1785WAT     H1 8108   7.465   4.724   1.826
 1785WAT     H2 8109   7.459   4.875   1.840
 1786WAT      O 8110   5.727   2.156   6.726
 1786WAT     H1 8111   5.728   2.217   6.800
 1786WAT     H2 8112   5.635   2.148   6.702
 1787WAT      O 8113   7.670   0.776   0.109
 1787WAT     H1 8114   7.750   0.756   0.061
 1787WAT     H2 8115   7.701   0.827   0.185
 1788WAT      O 8116   0.805   4.209   1.892
 1788WAT     H1 8117   0.763   4.199   1.806
 1788WAT     H2 8118   0.759   4.284   1.931
 1789WAT      O 8119   6.094   6.947   0.298
 1789WAT     H1 8120   6.186   6.972   0.294
 1789WAT     H2 8121   6.066   6.975   0.385
 1790WAT      O 8122   4.912   0.882   3.398
 1790WAT     H1 8123   4.826   0.891   3.439
 1790WAT     H2 8124   4.893   0.878   3.304
 1791WAT      O 8125   3.582   4.651   4.116
 1791WAT     H1 8126   3.620   4.581   4.169
 1791WAT     H2 8127   3.493   4.661   4.150
 1792WAT      O 8128   8.495   0.917   2.406
 1792WAT     H1 8129   8.419   0.892   2.458
 1792WAT     H2 8130   8.565   0.927   2.470
 1793WAT      O 8131   3.363   5.837   3.304
 1793WAT     H1 8132   3.276   5.873   3.318
 1793WAT     H2 8133   3.360   5.803   3.214
 1794WAT      O 8134   7.545   5.679   0.765
 1794WAT     H1 8135   7.454   5.655   0.750
 1794WAT     H2 8136   7.568   5.637   0.848
 1795WAT      O 8137   8.381   2.998   3.273
 1795WAT     H1 8138   8.341   2.911   3.283
 1795WAT     H2 8139   8.475   2.982   3.277
 1796WAT      O 8140   7.419   3.707   0.511
 1796WAT     H1 8141   7.512   3.685   0.504
 1796WAT     H2 8142   7.375   3.622   0.509
 1797WAT      O 8143   6.401   4.802   3.476
 1797WAT     H1 8144   6.329   4.865   3.475
 1797WAT     H2 8145   6.474   4.850   3.516
 1798WAT      O 8146   5.448   2.070   2.314
 1798WAT     H1 8147   5.445   2.122   2.394
 1798WAT     H2 8148   5.427   1.981   2.343
 1799WAT      O 8149   8.494   1.062   6.753
 1799WAT     H1 8150   8.552   1.057   6.829
 1799WAT     H2 8151   8.406   1.057   6.790
 1800WAT      O 8152   0.856   1.953   6.823
 1800WAT     H1 8153   0.859   1.954   6.919
 1800WAT     H2 8154   0.914   2.024   6.796
 1801WAT      O 8155   8.097   2.190   0.005
 1801WAT     H1 8156   8.171   2.167  -0.051
 1801WAT     H2 8157   8.047   2.108   0.014
 1802WAT      O 8158   3.292   3.148   6.689
 1802WAT     H1 8159   3.215   3.101   6.656
 1802WAT     H2 8160   3.352   3.078   6.716
 1803WAT      O 8161   0.291   7.360   2.723
 1803WAT     H1 8162   0.230   7.384   2.792
 1803WAT     H2 8163   0.320   7.271   2.745
 1804WAT      O 8164   1.174   0.074   3.124
 1804WAT     H1 8165   1.176   0.006   3.058
 1804WAT     H2 8166   1.115   0.041   3.191
 1805WAT      O 8167   2.145   0.045   3.853
 1805WAT     H1 8168   2.198  -0.014   3.907
 1805WAT     H2 8169   2.116   0.113   3.914
 1806WAT      O 8170   6.662   7.416   5.851
 1806WAT     H1 8171   6.600   7.366   5.799
 1806WAT     H2 8172   6.630   7.506   5.849
 1807WAT      O 8173   8.596   6.578   0.406
 1807WAT     H1 8174   8.556   6.659   0.376
 1807WAT     H2 8175   8.644   6.545   0.331
 1808WAT      O 8176   8.636   4.336   6.564
 1808WAT     H1 8177   8.725   4.308   6.545
 1808WAT     H2 8178   8.629   4.424   6.525
 1809WAT      O 8179   8.310   7.052   0.057
 1809WAT     H1 8180   8.310   6.973   0.110
 1809WAT     H2 8181   8.341   7.023  -0.029
 1810WAT      O 8182   0.476   1.742   3.452
 1810WAT     H1 8183   0.534   1.781   3.516
 1810WAT     H2 8184   0.389   1.777   3.474
 1811WAT      O 8185   6.942   1.564   4.017
 1811WAT     H1 8186   6.852   1.538   3.996
 1811WAT     H2 8187   6.987   1.482   4.034
 1812WAT      O 8188   6.496   2.465   6.693
 1812WAT     H1 8189   6.490   2.555   6.726
 1812WAT     H2 8190   6.587   2.455   6.666
 1813WAT      O 8191   8.360   2.423   4.317
 1813WAT     H1 8192   8.264   2.423   4.323
 1813WAT     H2 8193   8.379   2.480   4.243
 1814WAT      O 8194   2.085   6.319   5.537
 1814WAT     H1 8195   2.089   6.231   5.574
 1814WAT     H2 8196   2.118   6.376   5.607
 1815WAT      O 8197   0.219   2.775   2.683
 1815WAT     H1 8198   0.189   2.705   2.625
 1815WAT     H2 8199   0.191   2.856   2.639
 1816WAT      O 8200   4.853   6.210   6.054
 1816WAT     H1 8201   4.909   6.286   6.070
 1816WAT     H2 8202   4.856   6.198   5.959
 1817WAT      O 8203   8.911   4.416   3.421
 1817WAT     H1 8204   8.870   4.439   3.504
 1817WAT     H2 8205   8.939   4.325   3.433
 1818WAT      O 8206   7.017   0.154   1.182
 1818WAT     H1 8207   6.957   0.226   1.202
 1818WAT     H2 8208   7.042   0.168   1.091
 1819WAT      O 8209   2.304   0.644   1.923
 1819WAT     H1 8210   2.240   0.669   1.990
 1819WAT     H2 8211   2.385   0.688   1.950
 1820WAT      O 8212   4.043   7.033   4.884
 1820WAT     H1 8213   3.970   6.972   4.895
 1820WAT     H2 8214   4.119   6.977   4.868
 1821WAT      O 8215   1.221   1.311   0.632
 1821WAT     H1 8216   1.216   1.263   0.549
 1821WAT     H2 8217   1.257   1.247   0.694
 1822WAT      O 8218   5.249   0.506   5.504
 1822WAT     H1 8219   5.209   0.454   5.574
 1822WAT     H2 8220   5.295   0.576   5.550
 1823WAT      O 8221   2.388   1.237   3.641
 1823WAT     H1 8222   2.380   1.282   3.726
 1823WAT     H2 8223   2.326   1.164   3.646
 1824WAT      O 8224   7.553   3.728   3.474
 1824WAT     H1 8225   7.500   3.765   3.544
 1824WAT     H2 8226   7.556   3.798   3.408
 1825WAT      O 8227   9.326   7.187   2.914
 1825WAT     H1 8228   9.275   7.127   2.968
 1825WAT     H2 8229   9.276   7.193   2.832
 1826WAT      O 8230   5.216   5.505   3.264
 1826WAT     H1 8231   5.251   5.466   3.185
 1826WAT     H2 8232   5.134   5.548   3.237
 1827WAT      O 8233   6.491   3.151   1.377
 1827WAT     H1 8234   6.555   3.093   1.418
 1827WAT     H2 8235   6.445   3.191   1.451
 1828WAT      O 8236   7.816   5.771   6.062
 1828WAT     H1 8237   7.825   5.783   6.156
 1828WAT     H2 8238   7.771   5.688   6.052
 1829WAT      O 8239   9.375   0.933   1.921
 1829WAT     H1 8240   9.460   0.889   1.911
 1829WAT     H2 8241   9.314   0.862   1.939
 1830WAT      O 8242   9.718   1.198   6.718
 1830WAT     H1 8243   9.722   1.260   6.791
 1830WAT     H2 8244   9.782   1.130   6.741
 1831WAT      O 8245   5.139   6.275   6.693
 1831WAT     H1 8246   5.121   6.299   6.602
 1831WAT     H2 8247   5.113   6.352   6.744
 1832WAT      O 8248   6.078   0.704   6.799
 1832WAT     H1 8249   6.130   0.781   6.820
 1832WAT     H2 8250   6.029   0.728   6.720
 1833WAT      O 8251   5.661   5.900   4.664
 1833WAT     H1 8252   5.688   5.818   4.623
 1833WAT     H2 8253   5.565   5.899   4.658
 1834WAT      O 8254   2.708   1.355   1.641
 1834WAT     H1 8255   2.699   1.272   1.688
 1834WAT     H2 8256   2.793   1.349   1.597
 1835WAT      O 8257   0.011   3.474   2.045
 1835WAT     H1 8258   0.103   3.470   2.021
 1835WAT     H2 8259  -0.035   3.442   1.967
 1836WAT      O 8260   9.478   6.095   1.377
 1836WAT     H1 8261   9.450   6.008   1.408
 1836WAT     H2 8262   9.432   6.107   1.294
 1837WAT      O 8263   3.432   0.574   4.619
 1837WAT     H1 8264   3.379   0.501   4.589
 1837WAT     H2 8265   3.402   0.589   4.709
 1838WAT      O 8266   6.016   1.752   6.625
 1838WAT     H1 8267   5.973   1.772   6.709
 1838WAT     H2 8268   5.976   1.670   6.597
 1839WAT      O 8269   1.488   1.808   6.268
 1839WAT     H1 8270   1.397   1.786   6.247
 1839WAT     H2 8271   1.524   1.728   6.307
 1840WAT      O 8272   8.677   6.518   6.086
 1840WAT     H1 8273   8.773   6.527   6.084
 1840WAT     H2 8274   8.646   6.603   6.118
 1841WAT      O 8275   7.244   5.117   5.257
 1841WAT     H1 8276   7.265   5.179   5.327
 1841WAT     H2 8277   7.150   5.102   5.266
 1842WAT      O 8278   8.415   2.173   5.111
 1842WAT     H1 8279   8.405   2.256   5.157
 1842WAT     H2 8280   8.445   2.198   5.024
 1843WAT      O 8281   9.286   6.078   5.147
 1843WAT     H1 8282   9.214   6.063   5.086
 1843WAT     H2 8283   9.327   5.992   5.159
 1844WAT      O 8284   1.417   4.017   3.414
 1844WAT     H1 8285   1.391   4.075   3.341
 1844WAT     H2 8286   1.413   3.929   3.376
 1845WAT      O 8287   2.986   1.063   4.863
 1845WAT     H1 8288   2.935   1.114   4.799
 1845WAT     H2 8289   3.059   1.028   4.813
 1846WAT      O 8290   3.796   0.267   4.818
 1846WAT     H1 8291   3.842   0.196   4.775
 1846WAT     H2 8292   3.768   0.324   4.746
 1847WAT      O 8293   4.708   0.980   1.475
 1847WAT     H1 8294   4.651   1.036   1.527
 1847WAT     H2 8295   4.675   0.989   1.385
 1848WAT      O 8296   6.857   2.490   0.454
 1848WAT     H1 8297   6.876   2.444   0.372
 1848WAT     H2 8298   6.806   2.566   0.428
 1849WAT      O 8299   7.577   3.565   2.106
 1849WAT     H1 8300   7.585   3.658   2.085
 1849WAT     H2 8301   7.639   3.522   2.048
 1850WAT      O 8302   0.251   3.514   2.883
 1850WAT     H1 8303   0.206   3.597   2.900
 1850WAT     H2 8304   0.225   3.458   2.957
 1851WAT      O 8305   5.634   1.358   2.123
 1851WAT     H1 8306   5.680   1.283   2.160
 1851WAT     H2 8307   5.624   1.337   2.030
 1852WAT      O 8308   9.485   0.739   6.064
 1852WAT     H1 8309   9.552   0.701   6.006
 1852WAT     H2 8310   9.425   0.784   6.004
 1853WAT      O 8311   9.649   0.056   2.086
 1853WAT     H1 8312   9.656   0.118   2.159
 1853WAT     H2 8313   9.631  -0.028   2.128
 1854WAT      O 8314   8.248   6.926   3.752
 1854WAT     H1 8315   8.216   6.859   3.812
 1854WAT     H2 8316   8.218   6.897   3.666
 1855WAT      O 8317   2.743   5.985   1.021
 1855WAT     H1 8318   2.767   5.893   1.009
 1855WAT     H2 8319   2.662   5.983   1.071
 1856WAT      O 8320   6.024   4.852   0.472
 1856WAT     H1 8321   5.942   4.885   0.510
 1856WAT     H2 8322   6.008   4.759   0.458
 1857WAT      O 8323   8.963   3.011   2.359
 1857WAT     H1 8324   9.042   3.062   2.338
 1857WAT     H2 8325   8.916   3.004   2.276
 1858WAT      O 8326   4.241   0.979   4.802
 1858WAT     H1 8327   4.229   0.977   4.897
 1858WAT     H2 8328   4.231   0.888   4.775
 1859WAT      O 8329   1.260   1.467   6.328
 1859WAT     H1 8330   1.329   1.473   6.262
 1859WAT     H2 8331   1.206   1.544   6.314
 1860WAT      O 8332   5.629   1.214   4.492
 1860WAT     H1 8333   5.646   1.170   4.575
 1860WAT     H2 8334   5.684   1.168   4.428
 1861WAT      O 8335   5.098   7.022   4.559
 1861WAT     H1 8336   5.146   7.104   4.546
 1861WAT     H2 8337   5.138   6.961   4.497
 1862WAT      O 8338   7.407   4.929   5.997
 1862WAT     H1 8339   7.423   4.997   5.932
 1862WAT     H2 8340   7.476   4.942   6.063
 1863WAT      O 8341   7.891   7.353   4.731
 1863WAT     H1 8342   7.842   7.435   4.735
 1863WAT     H2 8343   7.964   7.371   4.673
 1864WAT      O 8344   4.824   6.747   2.733
 1864WAT     H1 8345   4.795   6.670   2.684
 1864WAT     H2 8346   4.865   6.803   2.668
 1865WAT      O 8347   7.065   4.647   2.723
 1865WAT     H1 8348   7.002   4.605   2.781
 1865WAT     H2 8349   7.145   4.595   2.732
 1866WAT      O 8350   9.005   0.761   4.378
 1866WAT     H1 8351   8.927   0.810   4.404
 1866WAT     H2 8352   8.977   0.708   4.304
 1867WAT      O 8353   9.054   6.817   4.978
 1867WAT     H1 8354   9.110   6.887   4.945
 1867WAT     H2 8355   9.035   6.843   5.068
 1868WAT      O 8356   2.351   4.295   3.972
 1868WAT     H1 8357   2.353   4.200   3.982
 1868WAT     H2 8358   2.334   4.309   3.879
 1869WAT      O 8359   9.355   1.653   1.748
 1869WAT     H1 8360   9.390   1.657   1.659
 1869WAT     H2 8361   9.261   1.671   1.737
 1870WAT      O 8362   1.012   0.810   4.647
 1870WAT     H1 8363   1.102   0.808   4.614
 1870WAT     H2 8364   1.020   0.797   4.741
 1871WAT      O 8365   8.713   1.251   0.324
 1871WAT     H1 8366   8.634   1.218   0.367
 1871WAT     H2 8367   8.752   1.312   0.387
 1872WAT      O 8368   1.525   6.810   1.664
 1872WAT     H1 8369   1.619   6.821   1.675
 1872WAT     H2 8370   1.505   6.728   1.710
 1873WAT      O 8371   9.208   5.026   4.203
 1873WAT     H1 8372   9.223   4.971   4.279
 1873WAT     H2 8373   9.156   4.971   4.144
 1874WAT      O 8374   8.862   7.357   6.738
 1874WAT     H1 8375   8.901   7.441   6.764
 1874WAT     H2 8376   8.778   7.355   6.782
 1875WAT      O 8377   2.126   6.074   4.381
 1875WAT     H1 8378   2.199   6.125   4.346
 1875WAT     H2 8379   2.054   6.088   4.319
 1876WAT      O 8380   2.631   4.312   5.921
 1876WAT     H1 8381   2.727   4.311   5.918
 1876WAT     H2 8382   2.610   4.295   6.012
 1877WAT      O 8383   8.305   3.493   2.628
 1877WAT     H1 8384   8.373   3.466   2.566
 1877WAT     H2 8385   8.340   3.571   2.670
 1878WAT      O 8386   3.611   0.981   6.309
 1878WAT     H1 8387   3.654   0.899   6.284
 1878WAT     H2 8388   3.609   1.032   6.228
 1879WAT      O 8389   5.331   4.639   3.241
 1879WAT     H1 8390   5.333   4.548   3.272
 1879WAT     H2 8391   5.358   4.634   3.149
 1880WAT      O 8392   8.023   6.736   2.592
 1880WAT     H1 8393   8.051   6.673   2.525
 1880WAT     H2 8394   7.947   6.694   2.633
 1881WAT      O 8395   3.832   2.085   3.208
 1881WAT     H1 8396   3.763   2.019   3.206
 1881WAT     H2 8397   3.788   2.164   3.241
 1882WAT      O 8398   7.925   4.604   3.385
 1882WAT     H1 8399   7.835   4.636   3.381
 1882WAT     H2 8400   7.940   4.565   3.299
 1883WAT      O 8401   9.119   4.684   1.882
 1883WAT     H1 8402   9.067   4.607   1.906
 1883WAT     H2 8403   9.194   4.648   1.835
 1884WAT      O 8404   8.947   2.824   5.735
 1884WAT     H1 8405   8.925   2.883   5.664
 1884WAT     H2 8406   8.922   2.737   5.703
 1885WAT      O 8407   0.252   0.402   3.734
 1885WAT     H1 8408   0.258   0.336   3.665
 1885WAT     H2 8409   0.163   0.394   3.768
 1886WAT      O 8410   6.126   1.778   1.245
 1886WAT     H1 8411   6.067   1.726   1.299
 1886WAT     H2 8412   6.069   1.828   1.187
 1887WAT      O 8413   8.446   6.370   5.116
 1887WAT     H1 8414   8.354   6.387   5.136
 1887WAT     H2 8415   8.464   6.424   5.039
 1888WAT      O 8416   5.930   5.966   1.189
 1888WAT     H1 8417   5.888   5.890   1.230
 1888WAT     H2 8418   5.942   6.028   1.261
 1889WAT      O 8419   8.097   7.349   4.537
 1889WAT     H1 8420   8.098   7.257   4.513
 1889WAT     H2 8421   8.063   7.394   4.459
 1890WAT      O 8422   8.347   2.056   0.067
 1890WAT     H1 8423   8.317   2.078   0.155
 1890WAT     H2 8424   8.404   1.980   0.080
 1891WAT      O 8425   5.887   1.194   2.994
 1891WAT     H1 8426   5.825   1.166   2.927
 1891WAT     H2 8427   5.948   1.252   2.949
 1892WAT      O 8428   7.664   3.162   2.021
 1892WAT     H1 8429   7.640   3.142   1.930
 1892WAT     H2 8430   7.669   3.077   2.064
 1893WAT      O 8431   8.054   1.552   2.240
 1893WAT     H1 8432   8.128   1.510   2.284
 1893WAT     H2 8433   7.976   1.514   2.281
 1894WAT      O 8434   9.627   4.011   2.688
 1894WAT     H1 8435   9.660   4.101   2.688
 1894WAT     H2 8436   9.638   3.981   2.597
 1895WAT      O 8437   4.425   0.511   2.004
 1895WAT     H1 8438   4.516   0.488   2.022
 1895WAT     H2 8439   4.383   0.428   1.980
 1896WAT      O 8440   4.600   2.497   6.752
 1896WAT     H1 8441   4.617   2.409   6.717
 1896WAT     H2 8442   4.677   2.547   6.727
 1897WAT      O 8443   6.644   2.061   1.745
 1897WAT     H1 8444   6.708   2.120   1.704
 1897WAT     H2 8445   6.559   2.097   1.720
 1898WAT      O 8446   6.326   3.634   3.127
 1898WAT     H1 8447   6.417   3.627   3.100
 1898WAT     H2 8448   6.303   3.726   3.110
 1899WAT      O 8449   0.641   6.974   3.867
 1899WAT     H1 8450   0.649   6.981   3.963
 1899WAT     H2 8451   0.701   6.903   3.844
 1900WAT      O 8452   3.154   1.450   1.824
 1900WAT     H1 8453   3.208   1.431   1.747
 1900WAT     H2 8454   3.156   1.546   1.830
 1901WAT      O 8455   8.199   6.103   0.704
 1901WAT     H1 8456   8.143   6.174   0.735
 1901WAT     H2 8457   8.281   6.146   0.678
 1902WAT      O 8458   2.992   3.445   4.862
 1902WAT     H1 8459   3.054   3.405   4.801
 1902WAT     H2 8460   3.007   3.400   4.945
 1903WAT      O 8461   3.489   1.905   4.796
 1903WAT     H1 8462   3.583   1.917   4.809
 1903WAT     H2 8463   3.477   1.913   4.701
 1904WAT      O 8464   9.063   0.013   3.465
 1904WAT     H1 8465   9.087   0.051   3.380
 1904WAT     H2 8466   9.050  -0.080   3.447
 1905WAT      O 8467   8.175   3.925   0.644
 1905WAT     H1 8468   8.254   3.933   0.590
 1905WAT     H2 8469   8.110   3.978   0.598
 1906WAT      O 8470   6.503   5.851   3.194
 1906WAT     H1 8471   6.571   5.913   3.223
 1906WAT     H2 8472   6.433   5.860   3.259
 1907WAT      O 8473   1.257   3.713   5.659
 1907WAT     H1 8474   1.285   3.652   5.590
 1907WAT     H2 8475   1.317   3.787   5.650
 1908WAT      O 8476   7.854   6.772   2.360
 1908WAT     H1 8477   7.934   6.739   2.320
 1908WAT     H2 8478   7.882   6.847   2.413
 1909WAT      O 8479   9.547   6.178   1.766
 1909WAT     H1 8480   9.551   6.085   1.789
 1909WAT     H2 8481   9.620   6.218   1.815
 1910WAT      O 8482   9.495   5.299   2.464
 1910WAT     H1 8483   9.475   5.277   2.555
 1910WAT     H2 8484   9.506   5.214   2.421
 1911WAT      O 8485   1.384   6.936   2.912
 1911WAT     H1 8486   1.367   7.011   2.969
 1911WAT     H2 8487   1.449   6.883   2.959
 1912WAT      O 8488   6.433   5.014   0.528
 1912WAT     H1 8489   6.509   5.066   0.504
 1912WAT     H2 8490   6.466   4.952   0.593
 1913WAT      O 8491   2.026   3.571   2.479
 1913WAT     H1 8492   2.056   3.556   2.569
 1913WAT     H2 8493   2.107   3.581   2.428
 1914WAT      O 8494   2.295   1.443   2.682
 1914WAT     H1 8495   2.360   1.431   2.613
 1914WAT     H2 8496   2.288   1.538   2.691
 1915WAT      O 8497   0.299   3.710   3.328
 1915WAT     H1 8498   0.256   3.760   3.397
 1915WAT     H2 8499   0.226   3.667   3.282
 1916WAT      O 8500   8.981   0.647   3.467
 1916WAT     H1 8501   9.038   0.656   3.543
 1916WAT     H2 8502   8.965   0.553   3.461
 1917WAT      O 8503   8.351   7.405   3.942
 1917WAT     H1 8504   8.414   7.333   3.947
 1917WAT     H2 8505   8.367   7.456   4.021
 1918WAT      O 8506   0.591   3.088   3.963
 1918WAT     H1 8507   0.526   3.033   4.006
 1918WAT     H2 8508   0.664   3.091   4.025
 1919WAT      O 8509   1.099   3.677   0.135
 1919WAT     H1 8510   1.056   3.605   0.089
 1919WAT     H2 8511   1.033   3.746   0.138
 1920WAT      O 8512   1.569   5.023   4.923
 1920WAT     H1 8513   1.493   5.057   4.970
 1920WAT     H2 8514   1.566   5.064   4.837
 1921WAT      O 8515   7.872   3.370   0.339
 1921WAT     H1 8516   7.936   3.356   0.270
 1921WAT     H2 8517   7.805   3.427   0.299
 1922WAT      O 8518   8.712   5.577   3.438
 1922WAT     H1 8519   8.724   5.590   3.344
 1922WAT     H2 8520   8.801   5.570   3.473
 1923WAT      O 8521   6.262   4.351   5.515
 1923WAT     H1 8522   6.264   4.256   5.504
 1923WAT     H2 8523   6.204   4.365   5.589
 1924WAT      O 8524   5.385   5.604   3.479
 1924WAT     H1 8525   5.322   5.562   3.421
 1924WAT     H2 8526   5.416   5.534   3.536
 1925WAT      O 8527   8.886   3.310   6.015
 1925WAT     H1 8528   8.865   3.252   5.941
 1925WAT     H2 8529   8.964   3.271   6.054
 1926WAT      O 8530   0.052   5.715   1.361
 1926WAT     H1 8531   0.037   5.808   1.343
 1926WAT     H2 8532   0.073   5.677   1.275
 1927WAT      O 8533   8.424   0.658   4.887
 1927WAT     H1 8534   8.454   0.583   4.938
 1927WAT     H2 8535   8.372   0.710   4.949
 1928WAT      O 8536   6.275   0.371   0.088
 1928WAT     H1 8537   6.330   0.404   0.018
 1928WAT     H2 8538   6.322   0.295   0.122
 1929WAT      O 8539   1.395   7.162   4.182
 1929WAT     H1 8540   1.473   7.145   4.234
 1929WAT     H2 8541   1.323   7.155   4.244
 1930WAT      O 8542   1.167   0.911   6.163
 1930WAT     H1 8543   1.186   0.820   6.185
 1930WAT     H2 8544   1.073   0.913   6.146
 1931WAT      O 8545   6.179   7.029   3.687
 1931WAT     H1 8546   6.205   7.118   3.662
 1931WAT     H2 8547   6.206   6.974   3.613
 1932WAT      O 8548   9.373   1.232   1.897
 1932WAT     H1 8549   9.374   1.293   1.971
 1932WAT     H2 8550   9.396   1.147   1.936
 1933WAT      O 8551   0.512   5.603   3.989
 1933WAT     H1 8552   0.429   5.556   3.980
 1933WAT     H2 8553   0.516   5.659   3.911
 1934WAT      O 8554   1.125   1.648   4.093
 1934WAT     H1 8555   1.187   1.718   4.111
 1934WAT     H2 8556   1.063   1.652   4.165
 1935WAT      O 8557   5.502   1.854   1.147
 1935WAT     H1 8558   5.477   1.916   1.215
 1935WAT     H2 8559   5.586   1.818   1.176
 1936WAT      O 8560   5.197   4.759   0.517
 1936WAT     H1 8561   5.205   4.686   0.579
 1936WAT     H2 8562   5.223   4.836   0.568
 1937WAT      O 8563   5.023   1.338   6.446
 1937WAT     H1 8564   5.044   1.287   6.525
 1937WAT     H2 8565   4.928   1.330   6.437
 1938WAT      O 8566   4.456   4.303   0.019
 1938WAT     H1 8567   4.499   4.246   0.083
 1938WAT     H2 8568   4.528   4.346  -0.027
 1939WAT      O 8569   6.066   0.625   5.853
 1939WAT     H1 8570   6.085   0.616   5.946
 1939WAT     H2 8571   6.102   0.710   5.829
 1940WAT      O 8572   8.206   5.147   1.985
 1940WAT     H1 8573   8.241   5.220   2.036
 1940WAT     H2 8574   8.116   5.172   1.966
 1941WAT      O 8575   3.275   6.587   5.982
 1941WAT     H1 8576   3.265   6.675   5.944
 1941WAT     H2 8577   3.280   6.602   6.076
 1942WAT      O 8578   0.596   7.164   0.641
 1942WAT     H1 8579   0.627   7.084   0.683
 1942WAT     H2 8580   0.518   7.188   0.691
 1943WAT      O 8581   5.978   0.054   6.752
 1943WAT     H1 8582   5.919   0.073   6.825
 1943WAT     H2 8583   6.065   0.048   6.792
 1944WAT      O 8584   9.745   0.936   2.518
 1944WAT     H1 8585   9.796   0.985   2.582
 1944WAT     H2 8586   9.654   0.947   2.547
 1945WAT      O 8587   7.775   5.696   1.246
 1945WAT     H1 8588   7.859   5.662   1.279
 1945WAT     H2 8589   7.792   5.715   1.154
 1946WAT      O 8590   6.112   1.017   3.755
 1946WAT     H1 8591   6.066   0.944   3.715
 1946WAT     H2 8592   6.052   1.091   3.745
 1947WAT      O 8593   7.956   2.449   5.815
 1947WAT     H1 8594   7.861   2.460   5.813
 1947WAT     H2 8595   7.982   2.481   5.901
 1948WAT      O 8596   1.922   7.035   0.965
 1948WAT     H1 8597   1.903   7.129   0.956
 1948WAT     H2 8598   2.012   7.026   0.934
 1949WAT      O 8599   4.550   1.881   2.925
 1949WAT     H1 8600   4.645   1.886   2.931
 1949WAT     H2 8601   4.521   1.871   3.016
 1950WAT      O 8602   4.284   1.137   4.590
 1950WAT     H1 8603   4.295   1.088   4.509
 1950WAT     H2 8604   4.269   1.070   4.657
 1951WAT      O 8605   6.733   1.003   6.086
 1951WAT     H1 8606   6.688   1.017   6.002
 1951WAT     H2 8607   6.825   1.018   6.067
 1952WAT      O 8608   8.228   5.768   3.952
 1952WAT     H1 8609   8.267   5.766   3.865
 1952WAT     H2 8610   8.153   5.710   3.946
 1953WAT      O 8611   6.922   3.685   3.525
 1953WAT     H1 8612   6.950   3.594   3.523
 1953WAT     H2 8613   6.834   3.682   3.563
 1954WAT      O 8614   8.954   5.211   4.238
 1954WAT     H1 8615   8.941   5.150   4.166
 1954WAT     H2 8616   9.022   5.271   4.208
 1955WAT      O 8617   0.344   1.428   1.027
 1955WAT     H1 8618   0.364   1.336   1.043
 1955WAT     H2 8619   0.330   1.433   0.932
 1956WAT      O 8620   2.942   6.676   3.178
 1956WAT     H1 8621   2.883   6.616   3.223
 1956WAT     H2 8622   3.000   6.708   3.247
 1957WAT      O 8623   3.405   6.226   6.453
 1957WAT     H1 8624   3.463   6.178   6.394
 1957WAT     H2 8625   3.356   6.158   6.499
 1958WAT      O 8626   6.713   1.571   4.710
 1958WAT     H1 8627   6.661   1.599   4.785
 1958WAT     H2 8628   6.653   1.574   4.636
 1959WAT      O 8629   4.160   5.626   3.626
 1959WAT     H1 8630   4.226   5.694   3.619
 1959WAT     H2 8631   4.143   5.618   3.720
 1960WAT      O 8632   9.552   1.498   1.589
 1960WAT     H1 8633   9.492   1.432   1.556
 1960WAT     H2 8634   9.523   1.580   1.549
 1961WAT      O 8635   8.382   2.361   2.700
 1961WAT     H1 8636   8.477   2.353   2.698
 1961WAT     H2 8637   8.353   2.285   2.751
 1962WAT      O 8638   3.917   4.847   5.580
 1962WAT     H1 8639   3.893   4.802   5.661
 1962WAT     H2 8640   3.909   4.940   5.601
 1963WAT      O 8641   6.590   1.747   1.168
 1963WAT     H1 8642   6.656   1.816   1.161
 1963WAT     H2 8643   6.506   1.793   1.163
 1964WAT      O 8644   5.262   1.256   1.616
 1964WAT     H1 8645   5.179   1.303   1.611
 1964WAT     H2 8646   5.328   1.325   1.626
 1965WAT      O 8647   2.625   2.402   1.103
 1965WAT     H1 8648   2.632   2.468   1.171
 1965WAT     H2 8649   2.712   2.397   1.064
 1966WAT      O 8650   7.226   6.977   6.734
 1966WAT     H1 8651   7.177   6.897   6.751
 1966WAT     H2 8652   7.314   6.959   6.769
 1967WAT      O 8653   4.299   1.965   3.446
 1967WAT     H1 8654   4.306   2.038   3.508
 1967WAT     H2 8655   4.220   1.984   3.395
 1968WAT      O 8656   3.457   4.407   1.625
 1968WAT     H1 8657   3.387   4.358   1.667
 1968WAT     H2 8658   3.417   4.493   1.606
 1969WAT      O 8659   1.320   0.756   5.549
 1969WAT     H1 8660   1.283   0.733   5.634
 1969WAT     H2 8661   1.353   0.673   5.514
 1970WAT      O 8662   8.561   4.424   3.154
 1970WAT     H1 8663   8.613   4.499   3.183
 1970WAT     H2 8664   8.554   4.435   3.059
 1971WAT      O 8665   1.534   2.992   6.534
 1971WAT     H1 8666   1.625   3.016   6.548
 1971WAT     H2 8667   1.486   3.075   6.545
 1972WAT      O 8668   9.355   3.820   4.897
 1972WAT     H1 8669   9.271   3.811   4.851
 1972WAT     H2 8670   9.373   3.914   4.894
 1973WAT      O 8671   5.633   2.782   1.022
 1973WAT     H1 8672   5.648   2.871   1.054
 1973WAT     H2 8673   5.721   2.748   1.006
 1974WAT      O 8674   0.585   2.634   4.158
 1974WAT     H1 8675   0.540   2.562   4.201
 1974WAT     H2 8676   0.573   2.617   4.064
 1975WAT      O 8677   0.949   7.129   3.174
 1975WAT     H1 8678   0.883   7.154   3.240
 1975WAT     H2 8679   0.920   7.043   3.144
 1976WAT      O 8680   5.513   0.694   0.697
 1976WAT     H1 8681   5.450   0.640   0.648
 1976WAT     H2 8682   5.563   0.630   0.748
 1977WAT      O 8683   6.346   5.049   4.327
 1977WAT     H1 8684   6.288   5.079   4.257
 1977WAT     H2 8685   6.434   5.071   4.296
 1978WAT      O 8686   6.407   3.959   1.616
 1978WAT     H1 8687   6.361   3.882   1.583
 1978WAT     H2 8688   6.462   3.925   1.687
 1979WAT      O 8689   1.955   5.632   1.046
 1979WAT     H1 8690   2.002   5.576   0.985
 1979WAT     H2 8691   1.935   5.711   0.996
 1980WAT      O 8692   1.715   2.889   2.445
 1980WAT     H1 8693   1.730   2.984   2.444
 1980WAT     H2 8694   1.650   2.876   2.515
 1981WAT      O 8695   5.302   7.385   1.948
 1981WAT     H1 8696   5.379   7.342   1.911
 1981WAT     H2 8697   5.247   7.312   1.977
 1982WAT      O 8698   4.629   1.121   0.734
 1982WAT     H1 8699   4.568   1.127   0.661
 1982WAT     H2 8700   4.605   1.193   0.792
 1983WAT      O 8701   5.492   1.330   5.369
 1983WAT     H1 8702   5.503   1.402   5.431
 1983WAT     H2 8703   5.557   1.347   5.301
 1984WAT      O 8704   5.925   0.185   3.555
 1984WAT     H1 8705   5.928   0.089   3.559
 1984WAT     H2 8706   5.983   0.207   3.482
 1985WAT      O 8707   0.580   5.255   6.732
 1985WAT     H1 8708   0.585   5.349   6.716
 1985WAT     H2 8709   0.579   5.247   6.827
 1986WAT      O 8710   7.614   0.119   3.833
 1986WAT     H1 8711   7.660   0.111   3.750
 1986WAT     H2 8712   7.660   0.058   3.892
 1987WAT      O 8713   7.061   4.402   5.002
 1987WAT     H1 8714   7.052   4.383   5.095
 1987WAT     H2 8715   7.072   4.317   4.960
 1988WAT      O 8716   5.533   6.660   0.420
 1988WAT     H1 8717   5.605   6.680   0.479
 1988WAT     H2 8718   5.529   6.735   0.360
 1989WAT      O 8719   3.252   6.095   5.776
 1989WAT     H1 8720   3.233   6.169   5.833
 1989WAT     H2 8721   3.345   6.076   5.792
 1990WAT      O 8722   5.002   0.246   4.455
 1990WAT     H1 8723   5.055   0.311   4.410
 1990WAT     H2 8724   4.977   0.184   4.386
 1991WAT      O 8725   3.092   3.300   2.462
 1991WAT     H1 8726   3.020   3.313   2.524
 1991WAT     H2 8727   3.067   3.351   2.385
 1992WAT      O 8728   2.485   0.418   5.629
 1992WAT     H1 8729   2.469   0.504   5.590
 1992WAT     H2 8730   2.480   0.433   5.724
 1993WAT      O 8731   2.181   2.294   0.566
 1993WAT     H1 8732   2.273   2.315   0.580
 1993WAT     H2 8733   2.136   2.379   0.569
 1994WAT      O 8734   6.673   3.747   3.873
 1994WAT     H1 8735   6.721   3.742   3.955
 1994WAT     H2 8736   6.615   3.822   3.884
 1995WAT      O 8737   5.722   6.804   3.026
 1995WAT     H1 8738   5.811   6.837   3.012
 1995WAT     H2 8739   5.733   6.732   3.088
 1996WAT      O 8740   3.855   2.827   5.693
 1996WAT     H1 8741   3.798   2.858   5.763
 1996WAT     H2 8742   3.819   2.741   5.670
 1997WAT      O 8743   3.335   1.482   1.098
 1997WAT     H1 8744   3.400   1.549   1.121
 1997WAT     H2 8745   3.355   1.409   1.157
 1998WAT      O 8746   7.854   2.127   5.989
 1998WAT     H1 8747   7.869   2.033   6.000
 1998WAT     H2 8748   7.830   2.158   6.077
 1999WAT      O 8749   6.657   3.245   0.971
 1999WAT     H1 8750   6.732   3.221   0.916
 1999WAT     H2 8751   6.680   3.332   1.005
 2000WAT      O 8752   9.251   3.825   2.583
 2000WAT     H1 8753   9.155   3.822   2.588
 2000WAT     H2 8754   9.271   3.916   2.563
 2001WAT      O 8755   0.587   2.951   2.157
 2001WAT     H1 8756   0.590   3.013   2.084
 2001WAT     H2 8757   0.661   2.892   2.141
 2002WAT      O 8758   4.575   1.023   2.265
 2002WAT     H1 8759   4.578   1.088   2.195
 2002WAT     H2 8760   4.582   1.075   2.345
 2003WAT      O 8761   6.258   3.676   2.236
 2003WAT     H1 8762   6.312   3.755   2.237
 2003WAT     H2 8763   6.320   3.605   2.219
 2004WAT      O 8764   5.475   6.044   3.424
 2004WAT     H1 8765   5.552   6.097   3.407
 2004WAT     H2 8766   5.496   5.959   3.385
 2005WAT      O 8767   5.323   6.235   3.584
 2005WAT     H1 8768   5.392   6.291   3.619
 2005WAT     H2 8769   5.368   6.173   3.527
 2006WAT      O 8770   6.080   4.761   1.170
 2006WAT     H1 8771   6.068   4.825   1.240
 2006WAT     H2 8772   6.038   4.681   1.203
 2007WAT      O 8773   7.503   6.791   5.907
 2007WAT     H1 8774   7.568   6.857   5.929
 2007WAT     H2 8775   7.528   6.760   5.821
 2008WAT      O 8776   7.539   3.846   4.920
 2008WAT     H1 8777   7.448   3.843   4.888
 2008WAT     H2 8778   7.590   3.874   4.845
 2009WAT      O 8779   7.527   3.270   0.479
 2009WAT     H1 8780   7.553   3.333   0.413
 2009WAT     H2 8781   7.547   3.313   0.563
 2010WAT      O 8782   6.004   3.191   5.861
 2010WAT     H1 8783   5.949   3.261   5.826
 2010WAT     H2 8784   6.018   3.132   5.787
 2011WAT      O 8785   7.473   1.699   3.559
 2011WAT     H1 8786   7.465   1.612   3.521
 2011WAT     H2 8787   7.391   1.712   3.608
 2012WAT      O 8788   7.077   2.081   1.047
 2012WAT     H1 8789   7.172   2.086   1.061
 2012WAT     H2 8790   7.063   2.125   0.963
 2013WAT      O 8791   5.586   4.831   6.804
 2013WAT     H1 8792   5.649   4.891   6.765
 2013WAT     H2 8793   5.502   4.855   6.765
 2014WAT      O 8794   0.119   5.416   1.448
 2014WAT     H1 8795   0.035   5.370   1.446
 2014WAT     H2 8796   0.102   5.496   1.498
 2015WAT      O 8797   8.106   1.957   2.820
 2015WAT     H1 8798   8.088   1.918   2.734
 2015WAT     H2 8799   8.159   2.034   2.801
 2016WAT      O 8800   4.097   6.229   3.340
 2016WAT     H1 8801   4.040   6.219   3.416
 2016WAT     H2 8802   4.071   6.159   3.281
 2017WAT      O 8803   8.826   7.170   3.920
 2017WAT     H1 8804   8.883   7.242   3.946
 2017WAT     H2 8805   8.743   7.188   3.965
 2018WAT      O 8806   7.069   5.043   1.470
 2018WAT     H1 8807   7.070   5.115   1.407
 2018WAT     H2 8808   7.018   4.975   1.427
 2019WAT      O 8809   1.706   3.449   4.252
 2019WAT     H1 8810   1.720   3.541   4.229
 2019WAT     H2 8811   1.735   3.400   4.175
 2020WAT      O 8812   7.834   7.338   4.094
 2020WAT     H1 8813   7.917   7.299   4.119
 2020WAT     H2 8814   7.768   7.282   4.136
 2021WAT      O 8815   5.745   7.389   2.429
 2021WAT     H1 8816   5.769   7.334   2.504
 2021WAT     H2 8817   5.663   7.352   2.397
 2022WAT      O 8818   1.654   1.142   5.926
 2022WAT     H1 8819   1.671   1.049   5.907
 2022WAT     H2 8820   1.689   1.188   5.850
 2023WAT      O 8821   2.023   2.585   4.237
 2023WAT     H1 8822   2.116   2.564   4.237
 2023WAT     H2 8823   2.007   2.625   4.151
 2024WAT      O 8824   3.757   3.949   0.347
 2024WAT     H1 8825   3.799   4.003   0.415
 2024WAT     H2 8826   3.762   3.860   0.381
 2025WAT      O 8827   1.211   3.119   5.709
 2025WAT     H1 8828   1.242   3.090   5.624
 2025WAT     H2 8829   1.231   3.046   5.768
 2026WAT      O 8830   3.709   5.533   6.444
 2026WAT     H1 8831   3.704   5.438   6.432
 2026WAT     H2 8832   3.803   5.550   6.456
 2027WAT      O 8833   9.446   3.176   5.357
 2027WAT     H1 8834   9.448   3.216   5.444
 2027WAT     H2 8835   9.432   3.083   5.374
 2028WAT      O 8836   1.542   6.426   5.203
 2028WAT     H1 8837   1.457   6.393   5.172
 2028WAT     H2 8838   1.533   6.429   5.298
 2029WAT      O 8839   4.614   3.344   0.038
 2029WAT     H1 8840   4.609   3.352   0.133
 2029WAT     H2 8841   4.553   3.411   0.005
 2030WAT      O 8842   3.906   7.394   4.399
 2030WAT     H1 8843   3.847   7.360   4.466
 2030WAT     H2 8844   3.987   7.343   4.411
 2031WAT      O 8845   5.417   6.937   1.397
 2031WAT     H1 8846   5.474   6.909   1.326
 2031WAT     H2 8847   5.360   7.003   1.356
 2032WAT      O 8848   6.969   5.502   5.399
 2032WAT     H1 8849   6.913   5.577   5.422
 2032WAT     H2 8850   6.979   5.454   5.481
 2033WAT      O 8851   6.083   0.056   2.613
 2033WAT     H1 8852   6.114   0.038   2.524
 2033WAT     H2 8853   6.062  -0.029   2.650
 2034WAT      O 8854   6.542   3.290   4.950
 2034WAT     H1 8855   6.521   3.294   4.857
 2034WAT     H2 8856   6.637   3.284   4.954
 2035WAT      O 8857   9.667   1.696   3.094
 2035WAT     H1 8858   9.611   1.619   3.092
 2035WAT     H2 8859   9.727   1.680   3.166
 2036WAT      O 8860   1.644   3.737   0.808
 2036WAT     H1 8861   1.682   3.754   0.722
 2036WAT     H2 8862   1.601   3.652   0.799
 2037WAT      O 8863   6.854   1.310   5.345
 2037WAT     H1 8864   6.889   1.331   5.258
 2037WAT     H2 8865   6.795   1.383   5.365
 2038WAT      O 8866   1.751   2.501   5.030
 2038WAT     H1 8867   1.705   2.566   4.977
 2038WAT     H2 8868   1.832   2.483   4.982
 2039WAT      O 8869   3.110   7.401   5.215
 2039WAT     H1 8870   3.087   7.488   5.248
 2039WAT     H2 8871   3.184   7.416   5.157
 2040WAT      O 8872   7.157   3.035   6.152
 2040WAT     H1 8873   7.093   3.103   6.173
 2040WAT     H2 8874   7.138   2.964   6.212
 2041WAT      O 8875   6.647   6.109   4.048
 2041WAT     H1 8876   6.623   6.193   4.010
 2041WAT     H2 8877   6.673   6.055   3.974
 2042WAT      O 8878   0.686   2.929   5.125
 2042WAT     H1 8879   0.601   2.890   5.105
 2042WAT     H2 8880   0.671   3.023   5.117
 2043WAT      O 8881   0.972   6.027   3.569
 2043WAT     H1 8882   1.067   6.030   3.583
 2043WAT     H2 8883   0.935   6.034   3.657
 2044WAT      O 8884   4.221   1.079   0.880
 2044WAT     H1 8885   4.268   1.117   0.955
 2044WAT     H2 8886   4.246   0.987   0.881
 2045WAT      O 8887   8.789   1.567   5.473
[truncated: 1,828,967 more chars]
