# Supplementary material for: Mutagenesis and structural studies reveal the basis for the specific binding of SARS-CoV-2 SL3 RNA element with human TIA1 protein
Source: Nat Commun. 2023 Jun 22;14:3715. doi: 10.1038/s41467-023-39410-8 (PMC10287707; doi:10.1038/s41467-023-39410-8)
Supplement: Supplementary file 4 — Supplementary Data 2 [file 41467_2023_39410_MOESM4_ESM.zip › FEP Prepare/example/SL3-TIA1_WT.gro]

SL3-TIA1 t= 393000.00000 step= 196500000
49533
    1ASP      N    1   3.574   3.992   4.092
    1ASP     H1    2   3.527   3.921   4.038
    1ASP     H2    3   3.602   4.071   4.035
    1ASP     H3    4   3.507   4.034   4.155
    1ASP     CA    5   3.685   3.949   4.174
    1ASP     HA    6   3.642   3.875   4.241
    1ASP     CB    7   3.798   3.891   4.086
    1ASP    HB2    8   3.816   3.969   4.012
    1ASP    HB3    9   3.883   3.879   4.154
    1ASP     CG   10   3.753   3.762   4.014
    1ASP    OD1   11   3.634   3.715   4.034
    1ASP    OD2   12   3.840   3.701   3.952
    1ASP      C   13   3.748   4.061   4.256
    1ASP      O   14   3.741   4.183   4.232
    2HIE      N   15   3.823   4.037   4.366
    2HIE      H   16   3.843   3.942   4.393
    2HIE     CA   17   3.910   4.133   4.439
    2HIE     HA   18   3.866   4.233   4.432
    2HIE     CB   19   3.903   4.093   4.586
    2HIE    HB2   20   3.954   3.998   4.598
    2HIE    HB3   21   3.957   4.166   4.646
    2HIE     CG   22   3.764   4.084   4.652
    2HIE    ND1   23   3.734   4.011   4.769
    2HIE    CE1   24   3.601   4.024   4.787
    2HIE    HE1   25   3.544   3.980   4.867
    2HIE    NE2   26   3.543   4.093   4.691
    2HIE    HE2   27   3.444   4.099   4.674
    2HIE    CD2   28   3.643   4.137   4.608
    2HIE    HD2   29   3.626   4.192   4.516
    2HIE      C   30   4.056   4.137   4.383
    2HIE      O   31   4.102   4.049   4.310
    3PHE      N   32   4.133   4.238   4.435
    3PHE      H   33   4.097   4.298   4.508
    3PHE     CA   34   4.274   4.253   4.411
    3PHE     HA   35   4.301   4.183   4.332
    3PHE     CB   36   4.295   4.396   4.353
    3PHE    HB2   37   4.275   4.475   4.425
    3PHE    HB3   38   4.402   4.404   4.332
    3PHE     CG   39   4.208   4.420   4.236
    3PHE    CD1   40   4.257   4.392   4.106
    3PHE    HD1   41   4.353   4.348   4.084
    3PHE    CE1   42   4.173   4.424   4.000
    3PHE    HE1   43   4.210   4.395   3.902
    3PHE     CZ   44   4.049   4.492   4.024
    3PHE     HZ   45   3.985   4.520   3.942
    3PHE    CE2   46   4.003   4.509   4.152
    3PHE    HE2   47   3.902   4.540   4.173
    3PHE    CD2   48   4.081   4.468   4.262
    3PHE    HD2   49   4.038   4.474   4.361
    3PHE      C   50   4.354   4.216   4.537
    3PHE      O   51   4.304   4.220   4.648
    4HIE      N   52   4.476   4.168   4.522
    4HIE      H   53   4.517   4.157   4.431
    4HIE     CA   54   4.551   4.093   4.628
    4HIE     HA   55   4.496   4.117   4.720
    4HIE     CB   56   4.544   3.945   4.593
    4HIE    HB2   57   4.616   3.919   4.515
    4HIE    HB3   58   4.584   3.897   4.682
    4HIE     CG   59   4.410   3.883   4.562
    4HIE    ND1   60   4.313   3.841   4.658
    4HIE    CE1   61   4.204   3.809   4.586
    4HIE    HE1   62   4.111   3.773   4.629
    4HIE    NE2   63   4.228   3.832   4.454
    4HIE    HE2   64   4.159   3.844   4.381
    4HIE    CD2   65   4.356   3.887   4.436
    4HIE    HD2   66   4.397   3.924   4.344
    4HIE      C   67   4.697   4.124   4.645
    4HIE      O   68   4.754   4.170   4.550
    5VAL      N   69   4.750   4.106   4.763
    5VAL      H   70   4.688   4.068   4.833
    5VAL     CA   71   4.883   4.162   4.811
    5VAL     HA   72   4.939   4.185   4.721
    5VAL     CB   73   4.855   4.299   4.873
    5VAL     HB   74   4.774   4.299   4.946
    5VAL    CG1   75   4.972   4.359   4.951
    5VAL   HG11   76   4.993   4.293   5.035
    5VAL   HG12   77   5.066   4.360   4.897
    5VAL   HG13   78   4.943   4.454   4.996
    5VAL    CG2   79   4.810   4.403   4.770
    5VAL   HG21   80   4.706   4.395   4.738
    5VAL   HG22   81   4.828   4.502   4.813
    5VAL   HG23   82   4.868   4.385   4.679
    5VAL      C   83   4.964   4.070   4.909
    5VAL      O   84   4.914   4.035   5.016
    6PHE      N   85   5.085   4.038   4.870
    6PHE      H   86   5.127   4.093   4.796
    6PHE     CA   87   5.185   3.976   4.957
    6PHE     HA   88   5.135   3.894   5.009
    6PHE     CB   89   5.304   3.929   4.861
    6PHE    HB2   90   5.261   3.850   4.800
    6PHE    HB3   91   5.332   4.016   4.802
    6PHE     CG   92   5.425   3.887   4.938
    6PHE    CD1   93   5.427   3.767   5.008
    6PHE    HD1   94   5.341   3.702   5.003
    6PHE    CE1   95   5.540   3.724   5.070
    6PHE    HE1   96   5.535   3.630   5.122
    6PHE     CZ   97   5.657   3.807   5.070
    6PHE     HZ   98   5.742   3.777   5.129
    6PHE    CE2   99   5.656   3.933   5.008
    6PHE    HE2  100   5.741   3.999   5.009
    6PHE    CD2  101   5.543   3.968   4.929
    6PHE    HD2  102   5.538   4.067   4.887
    6PHE      C  103   5.239   4.072   5.060
    6PHE      O  104   5.265   4.188   5.029
    7VAL      N  105   5.271   4.029   5.177
    7VAL      H  106   5.249   3.933   5.201
    7VAL     CA  107   5.366   4.102   5.266
    7VAL     HA  108   5.437   4.160   5.207
    7VAL     CB  109   5.290   4.214   5.341
    7VAL     HB  110   5.241   4.278   5.267
    7VAL    CG1  111   5.191   4.169   5.444
    7VAL   HG11  112   5.253   4.121   5.520
    7VAL   HG12  113   5.138   4.256   5.484
    7VAL   HG13  114   5.108   4.105   5.414
    7VAL    CG2  115   5.391   4.308   5.416
    7VAL   HG21  116   5.451   4.252   5.488
    7VAL   HG22  117   5.454   4.354   5.340
    7VAL   HG23  118   5.333   4.390   5.459
    7VAL      C  119   5.448   4.008   5.353
    7VAL      O  120   5.404   3.910   5.405
    8GLY      N  121   5.577   4.032   5.350
    8GLY      H  122   5.608   4.116   5.302
    8GLY     CA  123   5.684   3.952   5.400
    8GLY    HA2  124   5.651   3.868   5.461
    8GLY    HA3  125   5.747   3.913   5.320
    8GLY      C  126   5.777   4.032   5.497
    8GLY      O  127   5.775   4.152   5.501
    9ASP      N  128   5.862   3.950   5.567
    9ASP      H  129   5.833   3.853   5.564
    9ASP     CA  130   5.950   3.991   5.677
    9ASP     HA  131   5.987   3.897   5.718
    9ASP     CB  132   6.072   4.079   5.639
    9ASP    HB2  133   6.031   4.177   5.615
    9ASP    HB3  134   6.122   4.082   5.736
    9ASP     CG  135   6.179   4.029   5.537
    9ASP    OD1  136   6.183   3.911   5.500
    9ASP    OD2  137   6.268   4.108   5.493
    9ASP      C  138   5.866   4.058   5.790
    9ASP      O  139   5.902   4.157   5.850
   10LEU      N  140   5.757   3.988   5.824
   10LEU      H  141   5.739   3.901   5.774
   10LEU     CA  142   5.674   4.016   5.939
   10LEU     HA  143   5.666   4.122   5.966
   10LEU     CB  144   5.536   3.961   5.918
   10LEU    HB2  145   5.538   3.852   5.917
   10LEU    HB3  146   5.478   3.992   6.005
   10LEU     CG  147   5.465   4.004   5.784
   10LEU     HG  148   5.525   3.967   5.701
   10LEU    CD1  149   5.324   3.945   5.782
   10LEU   HD11  150   5.272   3.978   5.873
   10LEU   HD12  151   5.259   3.970   5.698
   10LEU   HD13  152   5.324   3.837   5.791
   10LEU    CD2  153   5.452   4.160   5.775
   10LEU   HD21  154   5.551   4.195   5.746
   10LEU   HD22  155   5.388   4.188   5.691
   10LEU   HD23  156   5.423   4.205   5.871
   10LEU      C  157   5.731   3.965   6.070
   10LEU      O  158   5.736   3.842   6.085
   11SER      N  159   5.772   4.051   6.165
   11SER      H  160   5.760   4.149   6.143
   11SER     CA  161   5.818   4.015   6.298
   11SER     HA  162   5.915   3.966   6.290
   11SER     CB  163   5.839   4.150   6.373
   11SER    HB2  164   5.874   4.233   6.311
   11SER    HB3  165   5.744   4.186   6.412
   11SER     OG  166   5.933   4.127   6.476
   11SER     HG  167   5.888   4.092   6.554
   11SER      C  168   5.722   3.922   6.380
   11SER      O  169   5.601   3.933   6.361
   12PRO      N  170   5.771   3.836   6.474
   12PRO     CD  171   5.908   3.800   6.511
   12PRO    HD2  172   5.932   3.860   6.599
   12PRO    HD3  173   5.970   3.818   6.424
   12PRO     CG  174   5.909   3.653   6.552
   12PRO    HG2  175   5.979   3.637   6.634
   12PRO    HG3  176   5.917   3.587   6.465
   12PRO     CB  177   5.763   3.641   6.608
   12PRO    HB2  178   5.757   3.684   6.708
   12PRO    HB3  179   5.721   3.541   6.597
   12PRO     CA  180   5.678   3.737   6.529
   12PRO     HA  181   5.640   3.695   6.436
   12PRO      C  182   5.561   3.786   6.614
   12PRO      O  183   5.466   3.714   6.638
   13GLU      N  184   5.574   3.901   6.679
   13GLU      H  185   5.658   3.957   6.668
   13GLU     CA  186   5.477   3.961   6.774
   13GLU     HA  187   5.426   3.890   6.839
   13GLU     CB  188   5.569   4.046   6.868
   13GLU    HB2  189   5.503   4.077   6.948
   13GLU    HB3  190   5.644   3.985   6.919
   13GLU     CG  191   5.625   4.184   6.813
   13GLU    HG2  192   5.544   4.223   6.752
   13GLU    HG3  193   5.634   4.249   6.901
   13GLU     CD  194   5.756   4.173   6.728
   13GLU    OE1  195   5.800   4.063   6.692
   13GLU    OE2  196   5.822   4.279   6.705
   13GLU      C  197   5.368   4.048   6.708
   13GLU      O  198   5.275   4.097   6.769
   14ILE      N  199   5.382   4.067   6.575
   14ILE      H  200   5.464   4.024   6.536
   14ILE     CA  201   5.293   4.150   6.489
   14ILE     HA  202   5.239   4.219   6.553
   14ILE     CB  203   5.375   4.222   6.370
   14ILE     HB  204   5.447   4.155   6.325
   14ILE    CG2  205   5.287   4.277   6.257
   14ILE   HG21  206   5.251   4.196   6.194
   14ILE   HG22  207   5.199   4.327   6.298
   14ILE   HG23  208   5.343   4.353   6.203
   14ILE    CG1  209   5.448   4.344   6.443
   14ILE   HG12  210   5.502   4.303   6.530
   14ILE   HG13  211   5.529   4.374   6.376
   14ILE    CD1  212   5.375   4.473   6.478
   14ILE   HD11  213   5.451   4.545   6.510
   14ILE   HD12  214   5.322   4.498   6.386
   14ILE   HD13  215   5.312   4.455   6.564
   14ILE      C  216   5.178   4.063   6.441
   14ILE      O  217   5.193   3.954   6.386
   15THR      N  218   5.059   4.109   6.473
   15THR      H  219   5.044   4.196   6.521
   15THR     CA  220   4.934   4.030   6.449
   15THR     HA  221   4.951   3.923   6.458
   15THR     CB  222   4.841   4.055   6.568
   15THR     HB  223   4.756   3.988   6.556
   15THR    CG2  224   4.903   4.026   6.704
   15THR   HG21  225   4.881   3.922   6.728
   15THR   HG22  226   5.010   4.043   6.707
   15THR   HG23  227   4.847   4.077   6.783
   15THR    OG1  228   4.789   4.185   6.568
   15THR    HG1  229   4.863   4.235   6.605
   15THR      C  230   4.853   4.071   6.320
   15THR      O  231   4.886   4.172   6.261
   16THR      N  232   4.753   3.996   6.275
   16THR      H  233   4.737   3.904   6.314
   16THR     CA  234   4.678   4.031   6.155
   16THR     HA  235   4.743   4.062   6.074
   16THR     CB  236   4.591   3.921   6.107
   16THR     HB  237   4.512   3.907   6.181
   16THR    CG2  238   4.534   3.951   5.971
   16THR   HG21  239   4.611   3.949   5.894
   16THR   HG22  240   4.454   3.880   5.949
   16THR   HG23  241   4.488   4.050   5.976
   16THR    OG1  242   4.665   3.793   6.108
   16THR    HG1  243   4.612   3.734   6.162
   16THR      C  244   4.597   4.156   6.182
   16THR      O  245   4.584   4.245   6.097
   17GLU      N  246   4.560   4.176   6.309
   17GLU      H  247   4.554   4.091   6.364
   17GLU     CA  248   4.487   4.300   6.350
   17GLU     HA  249   4.409   4.318   6.275
   17GLU     CB  250   4.426   4.285   6.488
   17GLU    HB2  251   4.503   4.246   6.555
   17GLU    HB3  252   4.396   4.384   6.521
   17GLU     CG  253   4.296   4.199   6.490
   17GLU    HG2  254   4.301   4.099   6.448
   17GLU    HG3  255   4.282   4.180   6.596
   17GLU     CD  256   4.167   4.262   6.428
   17GLU    OE1  257   4.081   4.183   6.375
   17GLU    OE2  258   4.155   4.389   6.427
   17GLU      C  259   4.575   4.431   6.337
   17GLU      O  260   4.529   4.541   6.306
   18ASP      N  261   4.701   4.414   6.364
   18ASP      H  262   4.735   4.330   6.408
   18ASP     CA  263   4.797   4.519   6.340
   18ASP     HA  264   4.761   4.612   6.384
   18ASP     CB  265   4.937   4.489   6.402
   18ASP    HB2  266   4.991   4.414   6.344
   18ASP    HB3  267   5.000   4.576   6.383
   18ASP     CG  268   4.929   4.466   6.557
   18ASP    OD1  269   4.999   4.371   6.609
   18ASP    OD2  270   4.850   4.542   6.622
   18ASP      C  271   4.836   4.554   6.191
   18ASP      O  272   4.835   4.673   6.160
   19ILE      N  273   4.861   4.446   6.115
   19ILE      H  274   4.852   4.360   6.167
   19ILE     CA  275   4.878   4.439   5.965
   19ILE     HA  276   4.960   4.507   5.942
   19ILE     CB  277   4.914   4.295   5.914
   19ILE     HB  278   4.844   4.227   5.962
   19ILE    CG2  279   4.902   4.279   5.761
   19ILE   HG21  280   4.936   4.176   5.745
   19ILE   HG22  281   4.801   4.296   5.723
   19ILE   HG23  282   4.966   4.351   5.710
   19ILE    CG1  283   5.049   4.248   5.968
   19ILE   HG12  284   5.046   4.258   6.077
   19ILE   HG13  285   5.073   4.147   5.935
   19ILE    CD1  286   5.162   4.349   5.928
   19ILE   HD11  287   5.260   4.305   5.942
   19ILE   HD12  288   5.158   4.368   5.821
   19ILE   HD13  289   5.143   4.432   5.997
   19ILE      C  290   4.749   4.491   5.891
   19ILE      O  291   4.752   4.548   5.783
   20LYS      N  292   4.627   4.473   5.954
   20LYS      H  293   4.631   4.430   6.045
   20LYS     CA  294   4.502   4.540   5.918
   20LYS     HA  295   4.486   4.530   5.810
   20LYS     CB  296   4.383   4.473   5.989
   20LYS    HB2  297   4.402   4.449   6.093
   20LYS    HB3  298   4.295   4.536   5.980
   20LYS     CG  299   4.337   4.343   5.918
   20LYS    HG2  300   4.304   4.364   5.816
   20LYS    HG3  301   4.417   4.270   5.904
   20LYS     CD  302   4.225   4.263   5.989
   20LYS    HD2  303   4.254   4.223   6.087
   20LYS    HD3  304   4.150   4.336   6.017
   20LYS     CE  305   4.179   4.140   5.902
   20LYS    HE2  306   4.178   4.161   5.795
   20LYS    HE3  307   4.260   4.069   5.920
   20LYS     NZ  308   4.044   4.093   5.935
   20LYS    HZ1  309   4.033   4.052   6.027
   20LYS    HZ2  310   3.989   4.177   5.939
   20LYS    HZ3  311   4.003   4.033   5.865
   20LYS      C  312   4.512   4.690   5.946
   20LYS      O  313   4.500   4.773   5.853
   21ALA      N  314   4.539   4.732   6.070
   21ALA      H  315   4.542   4.664   6.145
   21ALA     CA  316   4.542   4.876   6.106
   21ALA     HA  317   4.456   4.931   6.067
   21ALA     CB  318   4.560   4.895   6.262
   21ALA    HB1  319   4.647   4.839   6.294
   21ALA    HB2  320   4.571   5.002   6.281
   21ALA    HB3  321   4.466   4.865   6.308
   21ALA      C  322   4.656   4.951   6.031
   21ALA      O  323   4.644   5.073   6.010
   22ALA      N  324   4.758   4.878   5.987
   22ALA      H  325   4.754   4.783   6.023
   22ALA     CA  326   4.862   4.928   5.897
   22ALA     HA  327   4.906   5.023   5.928
   22ALA     CB  328   4.972   4.827   5.906
   22ALA    HB1  329   5.031   4.839   5.997
   22ALA    HB2  330   4.933   4.726   5.898
   22ALA    HB3  331   5.048   4.849   5.831
   22ALA      C  332   4.801   4.946   5.754
   22ALA      O  333   4.792   5.066   5.716
   23PHE      N  334   4.757   4.847   5.679
   23PHE      H  335   4.757   4.753   5.717
   23PHE     CA  336   4.730   4.847   5.535
   23PHE     HA  337   4.817   4.888   5.484
   23PHE     CB  338   4.726   4.708   5.468
   23PHE    HB2  339   4.684   4.639   5.541
   23PHE    HB3  340   4.653   4.707   5.388
   23PHE     CG  341   4.863   4.656   5.430
   23PHE    CD1  342   4.969   4.667   5.524
   23PHE    HD1  343   4.949   4.697   5.626
   23PHE    CE1  344   5.103   4.640   5.495
   23PHE    HE1  345   5.178   4.672   5.565
   23PHE     CZ  346   5.128   4.612   5.360
   23PHE     HZ  347   5.230   4.602   5.325
   23PHE    CE2  348   5.023   4.595   5.262
   23PHE    HE2  349   5.049   4.585   5.158
   23PHE    CD2  350   4.886   4.623   5.295
   23PHE    HD2  351   4.807   4.620   5.222
   23PHE      C  352   4.598   4.917   5.499
   23PHE      O  353   4.585   4.974   5.395
   24ALA      N  354   4.506   4.930   5.597
   24ALA      H  355   4.519   4.872   5.679
   24ALA     CA  356   4.377   5.001   5.586
   24ALA     HA  357   4.331   4.971   5.492
   24ALA     CB  358   4.282   4.955   5.699
   24ALA    HB1  359   4.187   5.006   5.687
   24ALA    HB2  360   4.255   4.851   5.680
   24ALA    HB3  361   4.331   4.973   5.795
   24ALA      C  362   4.378   5.153   5.567
   24ALA      O  363   4.308   5.197   5.479
   25PRO      N  364   4.452   5.238   5.637
   25PRO     CD  365   4.488   5.217   5.770
   25PRO    HD2  366   4.574   5.150   5.767
   25PRO    HD3  367   4.407   5.174   5.829
   25PRO     CG  368   4.523   5.357   5.831
   25PRO    HG2  369   4.587   5.340   5.917
   25PRO    HG3  370   4.428   5.406   5.856
   25PRO     CB  371   4.582   5.429   5.709
   25PRO    HB2  372   4.682   5.403   5.674
   25PRO    HB3  373   4.569   5.537   5.723
   25PRO     CA  374   4.484   5.381   5.599
   25PRO     HA  375   4.392   5.438   5.612
   25PRO      C  376   4.528   5.405   5.459
   25PRO      O  377   4.535   5.517   5.403
   26PHE      N  378   4.568   5.300   5.386
   26PHE      H  379   4.561   5.208   5.428
   26PHE     CA  380   4.605   5.312   5.245
   26PHE     HA  381   4.631   5.415   5.220
   26PHE     CB  382   4.731   5.229   5.226
   26PHE    HB2  383   4.722   5.124   5.252
   26PHE    HB3  384   4.759   5.230   5.120
   26PHE     CG  385   4.847   5.283   5.314
   26PHE    CD1  386   4.919   5.391   5.272
   26PHE    HD1  387   4.910   5.428   5.171
   26PHE    CE1  388   5.015   5.445   5.362
   26PHE    HE1  389   5.065   5.534   5.326
   26PHE     CZ  390   5.035   5.396   5.485
   26PHE     HZ  391   5.102   5.445   5.554
   26PHE    CE2  392   4.950   5.295   5.531
   26PHE    HE2  393   4.971   5.259   5.630
   26PHE    CD2  394   4.859   5.231   5.446
   26PHE    HD2  395   4.807   5.143   5.481
   26PHE      C  396   4.500   5.264   5.150
   26PHE      O  397   4.510   5.281   5.029
   27GLY      N  398   4.392   5.197   5.199
   27GLY      H  399   4.404   5.168   5.295
   27GLY     CA  400   4.285   5.140   5.117
   27GLY    HA2  401   4.222   5.215   5.070
   27GLY    HA3  402   4.335   5.082   5.039
   27GLY      C  403   4.195   5.047   5.193
   27GLY      O  404   4.226   5.002   5.299
   28ARG      N  405   4.071   5.019   5.134
   28ARG      H  406   4.048   5.062   5.045
   28ARG     CA  407   3.970   4.925   5.203
   28ARG     HA  408   3.977   4.939   5.310
   28ARG     CB  409   3.824   4.941   5.154
   28ARG    HB2  410   3.812   4.930   5.046
   28ARG    HB3  411   3.763   4.867   5.206
   28ARG     CG  412   3.757   5.082   5.181
   28ARG    HG2  413   3.754   5.100   5.288
   28ARG    HG3  414   3.816   5.161   5.134
   28ARG     CD  415   3.615   5.094   5.116
   28ARG    HD2  416   3.630   5.096   5.008
   28ARG    HD3  417   3.562   5.000   5.126
   28ARG     NE  418   3.542   5.216   5.155
   28ARG     HE  419   3.483   5.194   5.234
   28ARG     CZ  420   3.524   5.318   5.085
   28ARG    NH1  421   3.611   5.359   4.999
   28ARG   HH11  422   3.691   5.298   4.990
   28ARG   HH12  423   3.592   5.434   4.935
   28ARG    NH2  424   3.421   5.400   5.101
   28ARG   HH21  425   3.348   5.382   5.167
   28ARG   HH22  426   3.417   5.483   5.043
   28ARG      C  427   4.019   4.779   5.194
   28ARG      O  428   4.021   4.716   5.089
   29ILE      N  429   4.059   4.714   5.302
   29ILE      H  430   4.056   4.770   5.386
   29ILE     CA  431   4.090   4.570   5.318
   29ILE     HA  432   4.156   4.548   5.234
   29ILE     CB  433   4.170   4.532   5.443
   29ILE     HB  434   4.107   4.572   5.522
   29ILE    CG2  435   4.198   4.373   5.458
   29ILE   HG21  436   4.103   4.325   5.483
   29ILE   HG22  437   4.243   4.322   5.373
   29ILE   HG23  438   4.261   4.363   5.546
   29ILE    CG1  439   4.304   4.605   5.443
   29ILE   HG12  440   4.362   4.573   5.357
   29ILE   HG13  441   4.283   4.711   5.436
   29ILE    CD1  442   4.378   4.586   5.577
   29ILE   HD11  443   4.452   4.506   5.575
   29ILE   HD12  444   4.436   4.672   5.613
   29ILE   HD13  445   4.305   4.576   5.657
   29ILE      C  446   3.963   4.494   5.286
   29ILE      O  447   3.853   4.539   5.334
   30SER      N  448   3.970   4.387   5.209
   30SER      H  449   4.058   4.365   5.165
   30SER     CA  450   3.869   4.285   5.207
   30SER     HA  451   3.775   4.325   5.244
   30SER     CB  452   3.845   4.243   5.058
   30SER    HB2  453   3.806   4.331   5.006
   30SER    HB3  454   3.935   4.223   5.001
   30SER     OG  455   3.763   4.127   5.054
   30SER     HG  456   3.792   4.087   4.971
   30SER      C  457   3.909   4.164   5.301
   30SER      O  458   3.828   4.123   5.381
   31ASP      N  459   4.039   4.123   5.294
   31ASP      H  460   4.103   4.175   5.235
   31ASP     CA  461   4.088   4.003   5.362
   31ASP     HA  462   4.024   4.000   5.449
   31ASP     CB  463   4.059   3.869   5.291
   31ASP    HB2  464   3.960   3.877   5.247
   31ASP    HB3  465   4.124   3.855   5.205
   31ASP     CG  466   4.075   3.745   5.381
   31ASP    OD1  467   4.120   3.647   5.326
   31ASP    OD2  468   4.047   3.744   5.504
   31ASP      C  469   4.229   4.015   5.415
   31ASP      O  470   4.312   4.070   5.348
   32ALA      N  471   4.261   3.976   5.542
   32ALA      H  472   4.183   3.932   5.589
   32ALA     CA  473   4.398   3.959   5.576
   32ALA     HA  474   4.438   3.915   5.484
   32ALA     CB  475   4.470   4.087   5.612
   32ALA    HB1  476   4.444   4.101   5.717
   32ALA    HB2  477   4.579   4.084   5.610
   32ALA    HB3  478   4.433   4.178   5.566
   32ALA      C  479   4.425   3.849   5.681
   32ALA      O  480   4.344   3.806   5.757
   33ARG      N  481   4.548   3.802   5.670
   33ARG      H  482   4.597   3.842   5.591
   33ARG     CA  483   4.605   3.676   5.730
   33ARG     HA  484   4.573   3.660   5.833
   33ARG     CB  485   4.564   3.560   5.642
   33ARG    HB2  486   4.612   3.471   5.683
   33ARG    HB3  487   4.457   3.540   5.653
   33ARG     CG  488   4.590   3.570   5.490
   33ARG    HG2  489   4.565   3.671   5.459
   33ARG    HG3  490   4.694   3.553   5.461
   33ARG     CD  491   4.509   3.467   5.398
   33ARG    HD2  492   4.524   3.479   5.291
   33ARG    HD3  493   4.542   3.367   5.426
   33ARG     NE  494   4.364   3.482   5.407
   33ARG     HE  495   4.324   3.560   5.358
   33ARG     CZ  496   4.284   3.387   5.457
   33ARG    NH1  497   4.313   3.284   5.529
   33ARG   HH11  498   4.410   3.269   5.553
   33ARG   HH12  499   4.245   3.232   5.581
   33ARG    NH2  500   4.154   3.408   5.457
   33ARG   HH21  501   4.116   3.485   5.404
   33ARG   HH22  502   4.085   3.342   5.489
   33ARG      C  503   4.762   3.673   5.744
   33ARG      O  504   4.837   3.651   5.648
   34VAL      N  505   4.814   3.698   5.863
   34VAL      H  506   4.747   3.717   5.936
   34VAL     CA  507   4.955   3.666   5.903
   34VAL     HA  508   5.022   3.690   5.821
   34VAL     CB  509   4.988   3.745   6.028
   34VAL     HB  510   4.911   3.719   6.101
   34VAL    CG1  511   5.127   3.706   6.071
   34VAL   HG11  512   5.136   3.601   6.099
   34VAL   HG12  513   5.193   3.710   5.984
   34VAL   HG13  514   5.183   3.764   6.144
   34VAL    CG2  515   4.988   3.897   5.996
   34VAL   HG21  516   4.889   3.939   5.979
   34VAL   HG22  517   5.039   3.943   6.081
   34VAL   HG23  518   5.057   3.922   5.916
   34VAL      C  519   4.958   3.510   5.914
   34VAL      O  520   4.876   3.458   5.989
   35VAL      N  521   5.051   3.441   5.843
   35VAL      H  522   5.127   3.489   5.797
   35VAL     CA  523   5.060   3.294   5.834
   35VAL     HA  524   4.963   3.244   5.835
   35VAL     CB  525   5.117   3.256   5.696
   35VAL     HB  526   5.215   3.302   5.687
   35VAL    CG1  527   5.145   3.101   5.682
   35VAL   HG11  528   5.172   3.084   5.578
   35VAL   HG12  529   5.225   3.072   5.749
   35VAL   HG13  530   5.053   3.047   5.706
   35VAL    CG2  531   5.025   3.293   5.582
   35VAL   HG21  532   5.003   3.400   5.588
   35VAL   HG22  533   5.074   3.294   5.485
   35VAL   HG23  534   4.933   3.235   5.577
   35VAL      C  535   5.131   3.228   5.952
   35VAL      O  536   5.223   3.292   6.008
   36LYS      N  537   5.106   3.095   5.977
   36LYS      H  538   5.031   3.050   5.926
   36LYS     CA  539   5.177   3.024   6.093
   36LYS     HA  540   5.263   3.086   6.115
   36LYS     CB  541   5.091   3.018   6.220
   36LYS    HB2  542   5.146   2.961   6.295
   36LYS    HB3  543   5.075   3.118   6.262
   36LYS     CG  544   4.956   2.943   6.192
   36LYS    HG2  545   4.876   3.003   6.149
   36LYS    HG3  546   4.985   2.861   6.127
   36LYS     CD  547   4.907   2.892   6.328
   36LYS    HD2  548   4.985   2.842   6.386
   36LYS    HD3  549   4.871   2.978   6.385
   36LYS     CE  550   4.792   2.796   6.291
   36LYS    HE2  551   4.717   2.860   6.243
   36LYS    HE3  552   4.832   2.722   6.221
   36LYS     NZ  553   4.746   2.729   6.412
   36LYS    HZ1  554   4.664   2.675   6.389
   36LYS    HZ2  555   4.818   2.669   6.450
   36LYS    HZ3  556   4.722   2.796   6.484
   36LYS      C  557   5.237   2.895   6.041
   36LYS      O  558   5.197   2.826   5.947
   37ASP      N  559   5.343   2.854   6.104
   37ASP      H  560   5.376   2.914   6.179
   37ASP     CA  561   5.426   2.730   6.084
   37ASP     HA  562   5.457   2.734   5.980
   37ASP     CB  563   5.548   2.744   6.180
   37ASP    HB2  564   5.611   2.819   6.132
   37ASP    HB3  565   5.510   2.775   6.278
   37ASP     CG  566   5.619   2.604   6.192
   37ASP    OD1  567   5.666   2.567   6.299
   37ASP    OD2  568   5.619   2.527   6.098
   37ASP      C  569   5.342   2.608   6.107
   37ASP      O  570   5.278   2.599   6.216
   38MET      N  571   5.348   2.507   6.010
   38MET      H  572   5.412   2.520   5.933
   38MET     CA  573   5.279   2.382   6.020
   38MET     HA  574   5.181   2.409   6.061
   38MET     CB  575   5.270   2.311   5.887
   38MET    HB2  576   5.182   2.246   5.894
   38MET    HB3  577   5.259   2.386   5.809
   38MET     CG  578   5.398   2.233   5.852
   38MET    HG2  579   5.480   2.306   5.855
   38MET    HG3  580   5.418   2.154   5.925
   38MET     SD  581   5.413   2.160   5.681
   38MET     CE  582   5.313   2.010   5.705
   38MET    HE1  583   5.370   1.951   5.777
   38MET    HE2  584   5.212   2.023   5.745
   38MET    HE3  585   5.314   1.959   5.609
   38MET      C  586   5.332   2.292   6.141
   38MET      O  587   5.270   2.190   6.173
   39ALA      N  588   5.441   2.325   6.213
   39ALA      H  589   5.484   2.415   6.193
   39ALA     CA  590   5.493   2.239   6.322
   39ALA     HA  591   5.440   2.144   6.329
   39ALA     CB  592   5.633   2.200   6.274
   39ALA    HB1  593   5.703   2.283   6.282
   39ALA    HB2  594   5.665   2.124   6.345
   39ALA    HB3  595   5.620   2.155   6.176
   39ALA      C  596   5.496   2.293   6.472
   39ALA      O  597   5.461   2.219   6.561
   40THR      N  598   5.530   2.421   6.486
   40THR      H  599   5.574   2.468   6.408
   40THR     CA  600   5.525   2.495   6.610
   40THR     HA  601   5.530   2.426   6.694
   40THR     CB  602   5.644   2.596   6.621
   40THR     HB  603   5.629   2.640   6.720
   40THR    CG2  604   5.775   2.529   6.606
   40THR   HG21  605   5.787   2.464   6.693
   40THR   HG22  606   5.776   2.478   6.510
   40THR   HG23  607   5.850   2.608   6.611
   40THR    OG1  608   5.640   2.693   6.518
   40THR    HG1  609   5.673   2.663   6.432
   40THR      C  610   5.402   2.574   6.621
   40THR      O  611   5.369   2.612   6.735
   41GLY      N  612   5.326   2.606   6.512
   41GLY      H  613   5.357   2.572   6.422
   41GLY     CA  614   5.224   2.707   6.522
   41GLY    HA2  615   5.179   2.705   6.423
   41GLY    HA3  616   5.149   2.673   6.593
   41GLY      C  617   5.272   2.852   6.548
   41GLY      O  618   5.189   2.933   6.578
   42LYS      N  619   5.401   2.879   6.544
   42LYS      H  620   5.466   2.805   6.523
   42LYS     CA  621   5.454   3.019   6.548
   42LYS     HA  622   5.384   3.070   6.614
   42LYS     CB  623   5.594   3.026   6.614
   42LYS    HB2  624   5.656   2.940   6.589
   42LYS    HB3  625   5.650   3.115   6.585
   42LYS     CG  626   5.572   3.025   6.766
   42LYS    HG2  627   5.521   3.112   6.806
   42LYS    HG3  628   5.514   2.935   6.787
   42LYS     CD  629   5.698   3.010   6.848
   42LYS    HD2  630   5.732   2.909   6.827
   42LYS    HD3  631   5.771   3.083   6.811
   42LYS     CE  632   5.671   3.027   6.997
   42LYS    HE2  633   5.632   3.129   6.997
   42LYS    HE3  634   5.601   2.949   7.026
   42LYS     NZ  635   5.790   3.010   7.075
   42LYS    HZ1  636   5.772   3.039   7.171
   42LYS    HZ2  637   5.815   2.912   7.070
   42LYS    HZ3  638   5.879   3.051   7.050
   42LYS      C  639   5.454   3.090   6.410
   42LYS      O  640   5.410   3.026   6.313
   43SER      N  641   5.469   3.230   6.403
   43SER      H  642   5.482   3.286   6.486
   43SER     CA  643   5.447   3.300   6.280
   43SER     HA  644   5.356   3.264   6.233
   43SER     CB  645   5.445   3.453   6.301
   43SER    HB2  646   5.368   3.473   6.375
   43SER    HB3  647   5.544   3.489   6.330
   43SER     OG  648   5.411   3.509   6.179
   43SER     HG  649   5.412   3.604   6.194
   43SER      C  650   5.552   3.259   6.172
   43SER      O  651   5.674   3.258   6.195
   44LYS      N  652   5.510   3.237   6.047
   44LYS      H  653   5.414   3.258   6.022
   44LYS     CA  654   5.593   3.194   5.930
   44LYS     HA  655   5.661   3.117   5.966
   44LYS     CB  656   5.504   3.124   5.830
   44LYS    HB2  657   5.445   3.052   5.887
   44LYS    HB3  658   5.441   3.195   5.778
   44LYS     CG  659   5.579   3.032   5.733
   44LYS    HG2  660   5.622   3.107   5.668
   44LYS    HG3  661   5.643   2.977   5.802
   44LYS     CD  662   5.488   2.944   5.660
   44LYS    HD2  663   5.443   2.876   5.733
   44LYS    HD3  664   5.410   3.005   5.613
   44LYS     CE  665   5.557   2.867   5.551
   44LYS    HE2  666   5.590   2.950   5.489
   44LYS    HE3  667   5.636   2.804   5.592
   44LYS     NZ  668   5.459   2.790   5.469
   44LYS    HZ1  669   5.422   2.712   5.522
   44LYS    HZ2  670   5.376   2.843   5.444
   44LYS    HZ3  671   5.503   2.742   5.391
   44LYS      C  672   5.678   3.321   5.872
   44LYS      O  673   5.739   3.310   5.767
   45GLY      N  674   5.656   3.442   5.923
   45GLY      H  675   5.616   3.447   6.015
   45GLY     CA  676   5.729   3.564   5.876
   45GLY    HA2  677   5.745   3.645   5.947
   45GLY    HA3  678   5.830   3.529   5.854
   45GLY      C  679   5.661   3.636   5.753
   45GLY      O  680   5.717   3.730   5.700
   46TYR      N  681   5.540   3.596   5.702
   46TYR      H  682   5.488   3.524   5.751
   46TYR     CA  683   5.470   3.664   5.596
   46TYR     HA  684   5.476   3.773   5.589
   46TYR     CB  685   5.514   3.612   5.453
   46TYR    HB2  686   5.474   3.682   5.379
   46TYR    HB3  687   5.622   3.627   5.447
   46TYR     CG  688   5.477   3.471   5.424
   46TYR    CD1  689   5.549   3.366   5.479
   46TYR    HD1  690   5.633   3.381   5.546
   46TYR    CE1  691   5.519   3.231   5.440
   46TYR    HE1  692   5.586   3.153   5.472
   46TYR     CZ  693   5.411   3.206   5.358
   46TYR     OH  694   5.383   3.080   5.320
   46TYR     HH  695   5.289   3.064   5.308
   46TYR    CE2  696   5.330   3.315   5.307
   46TYR    HE2  697   5.239   3.293   5.252
   46TYR    CD2  698   5.363   3.448   5.340
   46TYR    HD2  699   5.313   3.536   5.301
   46TYR      C  700   5.321   3.646   5.614
   46TYR      O  701   5.268   3.588   5.710
   47GLY      N  702   5.249   3.713   5.524
   47GLY      H  703   5.289   3.754   5.440
   47GLY     CA  704   5.105   3.702   5.521
   47GLY    HA2  705   5.066   3.601   5.513
   47GLY    HA3  706   5.047   3.729   5.609
   47GLY      C  707   5.041   3.769   5.396
   47GLY      O  708   5.113   3.811   5.298
   48PHE      N  709   4.913   3.771   5.398
   48PHE      H  710   4.862   3.746   5.481
   48PHE     CA  711   4.836   3.813   5.277
   48PHE     HA  712   4.896   3.867   5.203
   48PHE     CB  713   4.778   3.689   5.207
   48PHE    HB2  714   4.711   3.644   5.280
   48PHE    HB3  715   4.717   3.728   5.126
   48PHE     CG  716   4.881   3.594   5.145
   48PHE    CD1  717   4.949   3.627   5.030
   48PHE    HD1  718   4.933   3.723   4.984
   48PHE    CE1  719   5.032   3.534   4.978
   48PHE    HE1  720   5.085   3.568   4.890
   48PHE     CZ  721   5.062   3.409   5.035
   48PHE     HZ  722   5.131   3.337   4.994
   48PHE    CE2  723   4.993   3.373   5.152
   48PHE    HE2  724   5.004   3.278   5.201
   48PHE    CD2  725   4.897   3.467   5.202
   48PHE    HD2  726   4.837   3.437   5.287
   48PHE      C  727   4.738   3.928   5.315
   48PHE      O  728   4.681   3.922   5.423
   49VAL      N  729   4.713   4.016   5.220
   49VAL      H  730   4.773   4.016   5.140
   49VAL     CA  731   4.608   4.123   5.225
   49VAL     HA  732   4.532   4.103   5.301
   49VAL     CB  733   4.669   4.266   5.251
   49VAL     HB  734   4.707   4.303   5.156
   49VAL    CG1  735   4.553   4.362   5.297
   49VAL   HG11  736   4.478   4.383   5.222
   49VAL   HG12  737   4.502   4.317   5.382
   49VAL   HG13  738   4.593   4.461   5.320
   49VAL    CG2  739   4.780   4.260   5.359
   49VAL   HG21  740   4.798   4.363   5.389
   49VAL   HG22  741   4.751   4.190   5.438
   49VAL   HG23  742   4.869   4.215   5.316
   49VAL      C  743   4.536   4.129   5.090
   49VAL      O  744   4.591   4.107   4.986
   50SER      N  745   4.405   4.156   5.096
   50SER      H  746   4.364   4.161   5.188
   50SER     CA  747   4.317   4.174   4.973
   50SER     HA  748   4.388   4.192   4.892
   50SER     CB  749   4.237   4.042   4.959
   50SER    HB2  750   4.304   3.957   4.952
   50SER    HB3  751   4.184   4.030   5.053
   50SER     OG  752   4.155   4.051   4.852
   50SER     HG  753   4.216   4.069   4.780
   50SER      C  754   4.231   4.298   4.988
   50SER      O  755   4.206   4.337   5.101
   51PHE      N  756   4.191   4.358   4.874
   51PHE      H  757   4.202   4.310   4.785
   51PHE     CA  758   4.126   4.486   4.866
   51PHE     HA  759   4.079   4.510   4.962
   51PHE     CB  760   4.228   4.587   4.811
   51PHE    HB2  761   4.274   4.551   4.719
   51PHE    HB3  762   4.172   4.675   4.781
   51PHE     CG  763   4.339   4.637   4.911
   51PHE    CD1  764   4.458   4.560   4.918
   51PHE    HD1  765   4.463   4.478   4.848
   51PHE    CE1  766   4.560   4.596   5.002
   51PHE    HE1  767   4.653   4.542   5.006
   51PHE     CZ  768   4.546   4.709   5.080
   51PHE     HZ  769   4.627   4.739   5.145
   51PHE    CE2  770   4.427   4.785   5.082
   51PHE    HE2  771   4.404   4.874   5.138
   51PHE    CD2  772   4.319   4.744   4.993
   51PHE    HD2  773   4.224   4.795   4.988
   51PHE      C  774   4.020   4.467   4.757
   51PHE      O  775   4.030   4.389   4.663
   52PHE      N  776   3.910   4.543   4.769
   52PHE      H  777   3.902   4.607   4.847
   52PHE     CA  778   3.809   4.545   4.662
   52PHE     HA  779   3.791   4.443   4.628
   52PHE     CB  780   3.686   4.617   4.725
   52PHE    HB2  781   3.719   4.715   4.762
   52PHE    HB3  782   3.605   4.633   4.654
   52PHE     CG  783   3.626   4.552   4.857
   52PHE    CD1  784   3.559   4.435   4.843
   52PHE    HD1  785   3.549   4.395   4.743
   52PHE    CE1  786   3.532   4.359   4.957
   52PHE    HE1  787   3.484   4.264   4.943
   52PHE     CZ  788   3.550   4.413   5.083
   52PHE     HZ  789   3.513   4.362   5.171
   52PHE    CE2  790   3.606   4.542   5.096
   52PHE    HE2  791   3.626   4.570   5.199
   52PHE    CD2  792   3.658   4.606   4.981
   52PHE    HD2  793   3.726   4.689   4.991
   52PHE      C  794   3.854   4.610   4.533
   52PHE      O  795   3.806   4.568   4.424
   53ASN      N  796   3.943   4.708   4.538
   53ASN      H  797   3.985   4.730   4.627
   53ASN     CA  798   3.980   4.803   4.432
   53ASN     HA  799   3.920   4.782   4.343
   53ASN     CB  800   3.935   4.951   4.477
   53ASN    HB2  801   3.829   4.948   4.505
   53ASN    HB3  802   3.992   4.974   4.567
   53ASN     CG  803   3.965   5.053   4.370
   53ASN    OD1  804   4.082   5.084   4.345
   53ASN    ND2  805   3.869   5.109   4.304
   53ASN   HD21  806   3.898   5.180   4.239
   53ASN   HD22  807   3.774   5.104   4.338
   53ASN      C  808   4.129   4.796   4.399
   53ASN      O  809   4.220   4.810   4.483
   54LYS      N  810   4.166   4.797   4.271
   54LYS      H  811   4.094   4.789   4.201
   54LYS     CA  812   4.300   4.795   4.216
   54LYS     HA  813   4.339   4.695   4.237
   54LYS     CB  814   4.290   4.797   4.059
   54LYS    HB2  815   4.230   4.715   4.019
   54LYS    HB3  816   4.235   4.888   4.035
   54LYS     CG  817   4.429   4.809   3.994
   54LYS    HG2  818   4.489   4.892   4.032
   54LYS    HG3  819   4.479   4.716   4.023
   54LYS     CD  820   4.413   4.819   3.843
   54LYS    HD2  821   4.352   4.736   3.806
   54LYS    HD3  822   4.379   4.920   3.822
   54LYS     CE  823   4.536   4.811   3.770
   54LYS    HE2  824   4.616   4.881   3.795
   54LYS    HE3  825   4.576   4.712   3.792
   54LYS     NZ  826   4.511   4.830   3.626
   54LYS    HZ1  827   4.424   4.786   3.599
   54LYS    HZ2  828   4.484   4.925   3.607
   54LYS    HZ3  829   4.592   4.806   3.571
   54LYS      C  830   4.396   4.903   4.269
   54LYS      O  831   4.513   4.877   4.307
   55TRP      N  832   4.345   5.030   4.265
   55TRP      H  833   4.245   5.042   4.266
   55TRP     CA  834   4.425   5.155   4.303
   55TRP     HA  835   4.518   5.150   4.247
   55TRP     CB  836   4.353   5.280   4.244
   55TRP    HB2  837   4.245   5.271   4.259
   55TRP    HB3  838   4.377   5.371   4.299
   55TRP     CG  839   4.372   5.305   4.100
   55TRP    CD1  840   4.274   5.311   4.011
   55TRP    HD1  841   4.171   5.288   4.030
   55TRP    NE1  842   4.319   5.354   3.890
   55TRP    HE1  843   4.262   5.371   3.808
   55TRP    CE2  844   4.456   5.383   3.898
   55TRP    CZ2  845   4.543   5.438   3.803
   55TRP    HZ2  846   4.512   5.466   3.704
   55TRP    CH2  847   4.666   5.480   3.845
   55TRP    HH2  848   4.732   5.539   3.784
   55TRP    CZ3  849   4.709   5.446   3.976
   55TRP    HZ3  850   4.808   5.476   4.009
   55TRP    CE3  851   4.626   5.385   4.068
   55TRP    HE3  852   4.670   5.334   4.151
   55TRP    CD2  853   4.491   5.357   4.030
   55TRP      C  854   4.452   5.167   4.451
   55TRP      O  855   4.548   5.231   4.496
   56ASP      N  856   4.369   5.102   4.537
   56ASP      H  857   4.295   5.051   4.492
   56ASP     CA  858   4.393   5.090   4.683
   56ASP     HA  859   4.406   5.195   4.709
   56ASP     CB  860   4.264   5.034   4.756
   56ASP    HB2  861   4.214   4.954   4.702
   56ASP    HB3  862   4.274   5.000   4.860
   56ASP     CG  863   4.169   5.145   4.776
   56ASP    OD1  864   4.184   5.259   4.723
   56ASP    OD2  865   4.063   5.123   4.846
   56ASP      C  866   4.512   4.997   4.715
   56ASP      O  867   4.602   5.036   4.791
   57ALA      N  868   4.532   4.887   4.636
   57ALA      H  869   4.460   4.869   4.567
   57ALA     CA  870   4.632   4.783   4.656
   57ALA     HA  871   4.644   4.778   4.764
   57ALA     CB  872   4.579   4.652   4.592
   57ALA    HB1  873   4.529   4.664   4.496
   57ALA    HB2  874   4.659   4.579   4.577
   57ALA    HB3  875   4.498   4.612   4.653
   57ALA      C  876   4.760   4.833   4.586
   57ALA      O  877   4.867   4.828   4.649
   58GLU      N  878   4.743   4.919   4.480
   58GLU      H  879   4.658   4.908   4.426
   58GLU     CA  880   4.863   4.973   4.416
   58GLU     HA  881   4.924   4.886   4.389
   58GLU     CB  882   4.819   5.034   4.283
   58GLU    HB2  883   4.787   4.954   4.216
   58GLU    HB3  884   4.734   5.098   4.304
   58GLU     CG  885   4.922   5.122   4.210
   58GLU    HG2  886   4.868   5.187   4.142
   58GLU    HG3  887   4.979   5.195   4.268
   58GLU     CD  888   5.017   5.041   4.116
   58GLU    OE1  889   5.137   5.021   4.155
   58GLU    OE2  890   4.978   5.003   4.001
   58GLU      C  891   4.936   5.085   4.501
   58GLU      O  892   5.058   5.108   4.494
   59ASN      N  893   4.862   5.157   4.585
   59ASN      H  894   4.770   5.117   4.598
   59ASN     CA  895   4.907   5.256   4.679
   59ASN     HA  896   4.986   5.312   4.629
   59ASN     CB  897   4.784   5.337   4.718
   59ASN    HB2  898   4.718   5.370   4.638
   59ASN    HB3  899   4.715   5.272   4.771
   59ASN     CG  900   4.810   5.462   4.808
   59ASN    OD1  901   4.912   5.524   4.797
   59ASN    ND2  902   4.711   5.504   4.885
   59ASN   HD21  903   4.738   5.561   4.963
   59ASN   HD22  904   4.626   5.452   4.902
   59ASN      C  905   4.961   5.192   4.813
   59ASN      O  906   5.067   5.229   4.861
   60ALA      N  907   4.890   5.090   4.855
   60ALA      H  908   4.810   5.071   4.796
   60ALA     CA  909   4.934   5.009   4.969
   60ALA     HA  910   4.949   5.079   5.051
   60ALA     CB  911   4.823   4.911   5.016
   60ALA    HB1  912   4.865   4.851   5.097
   60ALA    HB2  913   4.734   4.966   5.047
   60ALA    HB3  914   4.805   4.849   4.929
   60ALA      C  915   5.069   4.942   4.948
   60ALA      O  916   5.168   4.968   5.021
   61ILE      N  917   5.078   4.867   4.838
   61ILE      H  918   5.000   4.849   4.777
   61ILE     CA  919   5.206   4.817   4.784
   61ILE     HA  920   5.244   4.753   4.864
   61ILE     CB  921   5.189   4.741   4.649
   61ILE     HB  922   5.143   4.808   4.577
   61ILE    CG2  923   5.328   4.695   4.594
   61ILE   HG21  924   5.320   4.642   4.499
   61ILE   HG22  925   5.379   4.787   4.565
   61ILE   HG23  926   5.387   4.642   4.669
   61ILE    CG1  927   5.105   4.609   4.658
   61ILE   HG12  928   5.172   4.535   4.699
   61ILE   HG13  929   5.017   4.619   4.722
   61ILE    CD1  930   5.056   4.564   4.523
   61ILE   HD11  931   5.002   4.643   4.470
   61ILE   HD12  932   5.136   4.538   4.454
   61ILE   HD13  933   4.991   4.477   4.534
   61ILE      C  934   5.327   4.918   4.781
   61ILE      O  935   5.437   4.890   4.829
   62GLN      N  936   5.291   5.034   4.738
   62GLN      H  937   5.194   5.050   4.715
   62GLN     CA  938   5.379   5.146   4.721
   62GLN     HA  939   5.471   5.113   4.672
   62GLN     CB  940   5.315   5.258   4.641
   62GLN    HB2  941   5.277   5.220   4.546
   62GLN    HB3  942   5.224   5.283   4.695
   62GLN     CG  943   5.392   5.388   4.623
   62GLN    HG2  944   5.403   5.442   4.718
   62GLN    HG3  945   5.492   5.358   4.592
   62GLN     CD  946   5.328   5.482   4.522
   62GLN    OE1  947   5.263   5.582   4.552
   62GLN    NE2  948   5.320   5.443   4.395
   62GLN   HE21  949   5.275   5.499   4.324
   62GLN   HE22  950   5.393   5.381   4.364
   62GLN      C  951   5.429   5.199   4.861
   62GLN      O  952   5.550   5.203   4.880
   63GLN      N  953   5.335   5.239   4.953
   63GLN      H  954   5.239   5.237   4.922
   63GLN     CA  955   5.364   5.324   5.074
   63GLN     HA  956   5.440   5.395   5.044
   63GLN     CB  957   5.234   5.396   5.103
   63GLN    HB2  958   5.166   5.310   5.106
   63GLN    HB3  959   5.247   5.452   5.195
   63GLN     CG  960   5.176   5.491   4.986
   63GLN    HG2  961   5.167   5.439   4.891
   63GLN    HG3  962   5.076   5.523   5.015
   63GLN     CD  963   5.268   5.607   4.966
   63GLN    OE1  964   5.359   5.602   4.884
   63GLN    NE2  965   5.261   5.710   5.051
   63GLN   HE21  966   5.334   5.780   5.047
   63GLN   HE22  967   5.182   5.728   5.112
   63GLN      C  968   5.404   5.246   5.201
   63GLN      O  969   5.476   5.300   5.285
   64MET      N  970   5.373   5.116   5.204
   64MET      H  971   5.324   5.074   5.126
   64MET     CA  972   5.402   5.026   5.318
   64MET     HA  973   5.408   5.088   5.407
   64MET     CB  974   5.280   4.939   5.342
   64MET    HB2  975   5.266   4.881   5.250
   64MET    HB3  976   5.310   4.869   5.420
   64MET     CG  977   5.148   5.001   5.377
   64MET    HG2  978   5.160   5.106   5.349
   64MET    HG3  979   5.071   4.944   5.324
   64MET     SD  980   5.105   4.988   5.551
   64MET     CE  981   5.240   5.071   5.641
   64MET    HE1  982   5.333   5.014   5.637
   64MET    HE2  983   5.253   5.171   5.599
   64MET    HE3  984   5.217   5.085   5.747
   64MET      C  985   5.537   4.943   5.295
   64MET      O  986   5.599   4.899   5.389
   65GLY      N  987   5.590   4.930   5.176
   65GLY      H  988   5.545   4.969   5.094
   65GLY     CA  989   5.708   4.845   5.149
   65GLY    HA2  990   5.710   4.752   5.206
   65GLY    HA3  991   5.713   4.819   5.043
   65GLY      C  992   5.834   4.922   5.194
   65GLY      O  993   5.838   5.041   5.178
   66GLY      N  994   5.927   4.860   5.264
   66GLY      H  995   5.927   4.760   5.274
   66GLY     CA  996   6.043   4.933   5.302
   66GLY    HA2  997   6.114   4.853   5.322
   66GLY    HA3  998   6.083   4.992   5.220
   66GLY      C  999   6.017   5.021   5.426
   66GLY      O 1000   6.111   5.088   5.466
   67GLN      N 1001   5.899   5.022   5.487
   67GLN      H 1002   5.824   4.972   5.440
   67GLN     CA 1003   5.868   5.069   5.621
   67GLN     HA 1004   5.919   5.164   5.633
   67GLN     CB 1005   5.713   5.087   5.633
   67GLN    HB2 1006   5.663   4.990   5.619
   67GLN    HB3 1007   5.689   5.114   5.736
   67GLN     CG 1008   5.645   5.193   5.542
   67GLN    HG2 1009   5.674   5.165   5.441
   67GLN    HG3 1010   5.538   5.186   5.557
   67GLN     CD 1011   5.678   5.338   5.563
   67GLN    OE1 1012   5.747   5.383   5.650
   67GLN    NE2 1013   5.615   5.421   5.488
   67GLN   HE21 1014   5.651   5.515   5.493
   67GLN   HE22 1015   5.551   5.391   5.415
   67GLN      C 1016   5.909   4.959   5.727
   67GLN      O 1017   5.932   4.842   5.693
   68TRP      N 1018   5.906   5.006   5.846
   68TRP      H 1019   5.899   5.106   5.860
   68TRP     CA 1020   5.923   4.935   5.973
   68TRP     HA 1021   5.980   4.843   5.957
   68TRP     CB 1022   6.017   5.018   6.065
   68TRP    HB2 1023   5.986   5.123   6.067
   68TRP    HB3 1024   6.016   4.981   6.168
   68TRP     CG 1025   6.166   5.006   6.028
   68TRP    CD1 1026   6.220   5.090   5.936
   68TRP    HD1 1027   6.178   5.175   5.886
   68TRP    NE1 1028   6.351   5.060   5.911
   68TRP    HE1 1029   6.411   5.083   5.833
   68TRP    CE2 1030   6.389   4.948   5.989
   68TRP    CZ2 1031   6.510   4.877   6.005
   68TRP    HZ2 1032   6.594   4.919   5.951
   68TRP    CH2 1033   6.526   4.776   6.097
   68TRP    HH2 1034   6.624   4.731   6.107
   68TRP    CZ3 1035   6.412   4.743   6.174
   68TRP    HZ3 1036   6.421   4.668   6.252
   68TRP    CE3 1037   6.292   4.806   6.149
   68TRP    HE3 1038   6.204   4.780   6.205
   68TRP    CD2 1039   6.275   4.913   6.059
   68TRP      C 1040   5.789   4.917   6.043
   68TRP      O 1041   5.707   5.011   6.058
   69LEU      N 1042   5.764   4.797   6.095
   69LEU      H 1043   5.838   4.730   6.082
   69LEU     CA 1044   5.639   4.748   6.161
   69LEU     HA 1045   5.588   4.831   6.211
   69LEU     CB 1046   5.549   4.686   6.053
   69LEU    HB2 1047   5.613   4.622   5.992
   69LEU    HB3 1048   5.467   4.625   6.092
   69LEU     CG 1049   5.473   4.794   5.965
   69LEU     HG 1050   5.540   4.856   5.906
   69LEU    CD1 1051   5.371   4.724   5.879
   69LEU   HD11 1052   5.298   4.667   5.937
   69LEU   HD12 1053   5.304   4.786   5.819
   69LEU   HD13 1054   5.432   4.662   5.813
   69LEU    CD2 1055   5.394   4.896   6.046
   69LEU   HD21 1056   5.335   4.958   5.977
   69LEU   HD22 1057   5.331   4.841   6.116
   69LEU   HD23 1058   5.463   4.955   6.106
   69LEU      C 1059   5.686   4.643   6.267
   69LEU      O 1060   5.756   4.551   6.222
   70GLY      N 1061   5.648   4.655   6.395
   70GLY      H 1062   5.602   4.742   6.418
   70GLY     CA 1063   5.700   4.577   6.503
   70GLY    HA2 1064   5.662   4.604   6.601
   70GLY    HA3 1065   5.680   4.470   6.489
   70GLY      C 1066   5.855   4.592   6.508
   70GLY      O 1067   5.906   4.702   6.482
   71GLY      N 1068   5.926   4.478   6.530
   71GLY      H 1069   5.885   4.387   6.545
   71GLY     CA 1070   6.075   4.489   6.539
   71GLY    HA2 1071   6.099   4.594   6.558
   71GLY    HA3 1072   6.106   4.425   6.621
   71GLY      C 1073   6.141   4.446   6.410
   71GLY      O 1074   6.244   4.381   6.412
   72ARG      N 1075   6.085   4.474   6.293
   72ARG      H 1076   6.000   4.529   6.303
   72ARG     CA 1077   6.140   4.447   6.161
   72ARG     HA 1078   6.248   4.457   6.166
   72ARG     CB 1079   6.101   4.303   6.119
   72ARG    HB2 1080   5.993   4.298   6.133
   72ARG    HB3 1081   6.122   4.294   6.013
   72ARG     CG 1082   6.169   4.185   6.187
   72ARG    HG2 1083   6.276   4.189   6.171
   72ARG    HG3 1084   6.131   4.182   6.289
   72ARG     CD 1085   6.126   4.042   6.133
   72ARG    HD2 1086   6.131   3.970   6.214
   72ARG    HD3 1087   6.021   4.040   6.105
   72ARG     NE 1088   6.216   3.998   6.025
   72ARG     HE 1089   6.284   4.064   5.989
   72ARG     CZ 1090   6.221   3.879   5.971
   72ARG    NH1 1091   6.152   3.778   6.007
   72ARG   HH11 1092   6.090   3.786   6.087
   72ARG   HH12 1093   6.170   3.689   5.962
   72ARG    NH2 1094   6.297   3.857   5.870
   72ARG   HH21 1095   6.389   3.897   5.860
   72ARG   HH22 1096   6.278   3.770   5.822
   72ARG      C 1097   6.096   4.554   6.058
   72ARG      O 1098   5.998   4.625   6.081
   73GLN      N 1099   6.178   4.576   5.956
   73GLN      H 1100   6.260   4.516   5.956
   73GLN     CA 1101   6.150   4.632   5.827
   73GLN     HA 1102   6.094   4.723   5.845
   73GLN     CB 1103   6.278   4.670   5.756
   73GLN    HB2 1104   6.344   4.721   5.826
   73GLN    HB3 1105   6.330   4.586   5.711
   73GLN     CG 1106   6.254   4.774   5.637
   73GLN    HG2 1107   6.168   4.751   5.575
   73GLN    HG3 1108   6.225   4.872   5.675
   73GLN     CD 1109   6.371   4.810   5.540
   73GLN    OE1 1110   6.481   4.757   5.542
   73GLN    NE2 1111   6.351   4.915   5.461
   73GLN   HE21 1112   6.418   4.937   5.389
   73GLN   HE22 1113   6.266   4.968   5.474
   73GLN      C 1114   6.073   4.529   5.749
   73GLN      O 1115   6.114   4.415   5.733
   74ILE      N 1116   5.967   4.565   5.679
   74ILE      H 1117   5.947   4.663   5.663
   74ILE     CA 1118   5.879   4.486   5.591
   74ILE     HA 1119   5.909   4.384   5.614
   74ILE     CB 1120   5.733   4.499   5.635
   74ILE     HB 1121   5.684   4.422   5.576
   74ILE    CG2 1122   5.723   4.436   5.771
   74ILE   HG21 1123   5.773   4.491   5.851
   74ILE   HG22 1124   5.619   4.432   5.805
   74ILE   HG23 1125   5.746   4.330   5.764
   74ILE    CG1 1126   5.659   4.635   5.617
   74ILE   HG12 1127   5.650   4.688   5.712
   74ILE   HG13 1128   5.714   4.697   5.547
   74ILE    CD1 1129   5.514   4.614   5.571
   74ILE   HD11 1130   5.477   4.715   5.591
   74ILE   HD12 1131   5.522   4.584   5.467
   74ILE   HD13 1132   5.460   4.548   5.639
   74ILE      C 1133   5.902   4.499   5.435
   74ILE      O 1134   5.960   4.593   5.386
   75ARG      N 1135   5.842   4.408   5.357
   75ARG      H 1136   5.783   4.339   5.402
   75ARG     CA 1137   5.833   4.413   5.210
   75ARG     HA 1138   5.854   4.515   5.178
   75ARG     CB 1139   5.955   4.337   5.149
   75ARG    HB2 1140   5.952   4.339   5.040
   75ARG    HB3 1141   6.046   4.394   5.168
   75ARG     CG 1142   5.972   4.191   5.195
   75ARG    HG2 1143   5.957   4.168   5.301
   75ARG    HG3 1144   5.906   4.126   5.139
   75ARG     CD 1145   6.112   4.139   5.157
   75ARG    HD2 1146   6.122   4.147   5.049
   75ARG    HD3 1147   6.180   4.216   5.194
   75ARG     NE 1148   6.143   4.005   5.208
   75ARG     HE 1149   6.183   3.996   5.300
   75ARG     CZ 1150   6.095   3.890   5.169
   75ARG    NH1 1151   6.032   3.874   5.060
   75ARG   HH11 1152   6.009   3.948   4.995
   75ARG   HH12 1153   6.017   3.779   5.030
   75ARG    NH2 1154   6.105   3.799   5.259
   75ARG   HH21 1155   6.164   3.827   5.336
   75ARG   HH22 1156   6.058   3.710   5.254
   75ARG      C 1157   5.708   4.354   5.148
   75ARG      O 1158   5.643   4.268   5.199
   76THR      N 1159   5.673   4.407   5.031
   76THR      H 1160   5.729   4.477   4.985
   76THR     CA 1161   5.536   4.367   4.978
   76THR     HA 1162   5.524   4.261   5.000
   76THR     CB 1163   5.424   4.455   5.037
   76THR     HB 1164   5.407   4.429   5.142
   76THR    CG2 1165   5.463   4.605   5.042
   76THR   HG21 1166   5.379   4.660   5.084
   76THR   HG22 1167   5.553   4.617   5.101
   76THR   HG23 1168   5.475   4.631   4.936
   76THR    OG1 1169   5.298   4.436   4.966
   76THR    HG1 1170   5.256   4.353   4.991
   76THR      C 1171   5.537   4.364   4.826
   76THR      O 1172   5.634   4.402   4.757
   77ASN      N 1173   5.432   4.305   4.761
   77ASN      H 1174   5.350   4.285   4.817
   77ASN     CA 1175   5.411   4.307   4.611
   77ASN     HA 1176   5.430   4.410   4.584
   77ASN     CB 1177   5.514   4.214   4.548
   77ASN    HB2 1178   5.617   4.222   4.583
   77ASN    HB3 1179   5.481   4.116   4.583
   77ASN     CG 1180   5.525   4.232   4.393
   77ASN    OD1 1181   5.497   4.338   4.341
   77ASN    ND2 1182   5.561   4.126   4.329
   77ASN   HD21 1183   5.568   4.127   4.229
   77ASN   HD22 1184   5.572   4.038   4.378
   77ASN      C 1185   5.266   4.253   4.589
   77ASN      O 1186   5.199   4.218   4.684
   78TRP      N 1187   5.226   4.245   4.462
   78TRP      H 1188   5.287   4.290   4.396
   78TRP     CA 1189   5.114   4.170   4.408
   78TRP     HA 1190   5.021   4.212   4.448
   78TRP     CB 1191   5.092   4.200   4.259
   78TRP    HB2 1192   5.167   4.143   4.203
   78TRP    HB3 1193   5.002   4.150   4.223
   78TRP     CG 1194   5.085   4.346   4.217
   78TRP    CD1 1195   5.183   4.421   4.160
   78TRP    HD1 1196   5.283   4.391   4.131
   78TRP    NE1 1197   5.137   4.549   4.161
   78TRP    HE1 1198   5.193   4.625   4.124
   78TRP    CE2 1199   5.004   4.561   4.194
   78TRP    CZ2 1200   4.912   4.663   4.196
   78TRP    HZ2 1201   4.942   4.762   4.164
   78TRP    CH2 1202   4.777   4.641   4.239
   78TRP    HH2 1203   4.710   4.724   4.258
   78TRP    CZ3 1204   4.740   4.510   4.277
   78TRP    HZ3 1205   4.638   4.488   4.303
   78TRP    CE3 1206   4.839   4.410   4.280
   78TRP    HE3 1207   4.814   4.313   4.321
   78TRP    CD2 1208   4.971   4.427   4.234
   78TRP      C 1209   5.106   4.021   4.442
   78TRP      O 1210   5.209   3.960   4.449
   79ALA      N 1211   4.983   3.969   4.464
   79ALA      H 1212   4.901   4.026   4.469
   79ALA     CA 1213   4.957   3.823   4.487
   79ALA     HA 1214   5.043   3.771   4.445
   79ALA     CB 1215   4.935   3.789   4.633
   79ALA    HB1 1216   5.019   3.836   4.684
   79ALA    HB2 1217   4.838   3.831   4.663
   79ALA    HB3 1218   4.938   3.682   4.651
   79ALA      C 1219   4.845   3.774   4.393
   79ALA      O 1220   4.781   3.863   4.330
   80THR      N 1221   4.821   3.643   4.381
   80THR      H 1222   4.882   3.581   4.432
   80THR     CA 1223   4.703   3.577   4.319
   80THR     HA 1224   4.709   3.469   4.329
   80THR     CB 1225   4.569   3.619   4.381
   80THR     HB 1226   4.570   3.725   4.407
   80THR    CG2 1227   4.445   3.589   4.303
   80THR   HG21 1228   4.401   3.680   4.263
   80THR   HG22 1229   4.479   3.534   4.215
   80THR   HG23 1230   4.371   3.528   4.354
   80THR    OG1 1231   4.564   3.548   4.505
   80THR    HG1 1232   4.619   3.596   4.567
   80THR      C 1233   4.713   3.608   4.170
   80THR      O 1234   4.662   3.710   4.124
   81ARG      N 1235   4.763   3.514   4.092
   81ARG      H 1236   4.808   3.438   4.140
   81ARG     CA 1237   4.764   3.513   3.948
   81ARG     HA 1238   4.811   3.607   3.916
   81ARG     CB 1239   4.844   3.395   3.893
   81ARG    HB2 1240   4.858   3.407   3.786
   81ARG    HB3 1241   4.943   3.401   3.939
   81ARG     CG 1242   4.795   3.250   3.908
   81ARG    HG2 1243   4.734   3.237   3.997
   81ARG    HG3 1244   4.740   3.222   3.818
   81ARG     CD 1245   4.906   3.144   3.913
   81ARG    HD2 1246   4.860   3.054   3.873
   81ARG    HD3 1247   4.991   3.173   3.850
   81ARG     NE 1248   4.954   3.137   4.049
   81ARG     HE 1249   4.987   3.224   4.088
   81ARG     CZ 1250   4.968   3.034   4.132
   81ARG    NH1 1251   4.924   2.916   4.108
   81ARG   HH11 1252   4.873   2.896   4.023
   81ARG   HH12 1253   4.914   2.857   4.189
   81ARG    NH2 1254   5.022   3.042   4.247
   81ARG   HH21 1255   5.048   3.133   4.283
   81ARG   HH22 1256   5.021   2.963   4.310
   81ARG      C 1257   4.624   3.509   3.885
   81ARG      O 1258   4.549   3.416   3.912
   82LYS      N 1259   4.587   3.604   3.798
   82LYS      H 1260   4.658   3.674   3.780
   82LYS     CA 1261   4.455   3.633   3.732
   82LYS     HA 1262   4.396   3.541   3.728
   82LYS     CB 1263   4.380   3.739   3.812
   82LYS    HB2 1264   4.446   3.823   3.835
   82LYS    HB3 1265   4.296   3.772   3.751
   82LYS     CG 1266   4.326   3.684   3.946
   82LYS    HG2 1267   4.409   3.641   4.001
   82LYS    HG3 1268   4.278   3.764   4.003
   82LYS     CD 1269   4.210   3.589   3.926
   82LYS    HD2 1270   4.133   3.643   3.870
   82LYS    HD3 1271   4.228   3.497   3.872
   82LYS     CE 1272   4.161   3.549   4.058
   82LYS    HE2 1273   4.206   3.454   4.087
   82LYS    HE3 1274   4.198   3.624   4.127
   82LYS     NZ 1275   4.013   3.531   4.053
   82LYS    HZ1 1276   3.973   3.605   3.998
   82LYS    HZ2 1277   3.991   3.450   3.997
   82LYS    HZ3 1278   3.969   3.511   4.142
   82LYS      C 1279   4.478   3.689   3.583
   82LYS      O 1280   4.590   3.731   3.554
   83PRO      N 1281   4.377   3.697   3.494
   83PRO     CD 1282   4.238   3.634   3.507
   83PRO    HD2 1283   4.172   3.684   3.578
   83PRO    HD3 1284   4.248   3.531   3.542
   83PRO     CG 1285   4.175   3.642   3.367
   83PRO    HG2 1286   4.066   3.653   3.374
   83PRO    HG3 1287   4.204   3.552   3.314
   83PRO     CB 1288   4.243   3.770   3.302
   83PRO    HB2 1289   4.199   3.867   3.327
   83PRO    HB3 1290   4.250   3.766   3.193
   83PRO     CA 1291   4.385   3.764   3.365
   83PRO     HA 1292   4.455   3.715   3.297
   83PRO      C 1293   4.428   3.910   3.380
   83PRO      O 1294   4.375   3.987   3.461
   84PRO      N 1295   4.534   3.958   3.313
   84PRO     CD 1296   4.615   3.887   3.219
   84PRO    HD2 1297   4.558   3.830   3.145
   84PRO    HD3 1298   4.672   3.819   3.282
   84PRO     CG 1299   4.707   3.980   3.145
   84PRO    HG2 1300   4.669   4.019   3.051
   84PRO    HG3 1301   4.804   3.939   3.117
   84PRO     CB 1302   4.720   4.087   3.249
   84PRO    HB2 1303   4.757   4.181   3.209
   84PRO    HB3 1304   4.784   4.042   3.325
   84PRO     CA 1305   4.586   4.095   3.325
   84PRO     HA 1306   4.614   4.124   3.426
   84PRO      C 1307   4.484   4.186   3.257
   84PRO      O 1308   4.414   4.152   3.160
   85ALA      N 1309   4.480   4.311   3.303
   85ALA      H 1310   4.539   4.339   3.380
   85ALA     CA 1311   4.391   4.412   3.238
   85ALA     HA 1312   4.300   4.353   3.222
   85ALA     CB 1313   4.346   4.529   3.331
   85ALA    HB1 1314   4.306   4.490   3.425
   85ALA    HB2 1315   4.442   4.575   3.357
   85ALA    HB3 1316   4.284   4.598   3.273
   85ALA      C 1317   4.456   4.457   3.103
   85ALA      O 1318   4.577   4.464   3.096
   86PRO      N 1319   4.383   4.505   3.003
   86PRO     CD 1320   4.240   4.513   2.998
   86PRO    HD2 1321   4.210   4.609   3.040
   86PRO    HD3 1322   4.190   4.433   3.054
   86PRO     CG 1323   4.201   4.501   2.853
   86PRO    HG2 1324   4.107   4.551   2.833
   86PRO    HG3 1325   4.187   4.398   2.819
   86PRO     CB 1326   4.319   4.570   2.783
   86PRO    HB2 1327   4.299   4.676   2.790
   86PRO    HB3 1328   4.325   4.546   2.677
   86PRO     CA 1329   4.441   4.544   2.874
   86PRO     HA 1330   4.487   4.451   2.841
   86PRO      C 1331   4.539   4.665   2.871
   86PRO      O 1332   4.516   4.758   2.947
   87LYS      N 1333   4.655   4.658   2.812
   87LYS      H 1334   4.662   4.573   2.758
   87LYS     CA 1335   4.743   4.777   2.776
   87LYS     HA 1336   4.690   4.857   2.725
   87LYS     CB 1337   4.803   4.839   2.899
   87LYS    HB2 1338   4.856   4.930   2.870
   87LYS    HB3 1339   4.716   4.875   2.955
   87LYS     CG 1340   4.906   4.757   2.972
   87LYS    HG2 1341   4.854   4.663   2.984
   87LYS    HG3 1342   4.994   4.741   2.909
   87LYS     CD 1343   4.944   4.805   3.117
   87LYS    HD2 1344   4.978   4.908   3.118
   87LYS    HD3 1345   4.852   4.794   3.174
   87LYS     CE 1346   5.053   4.725   3.181
   87LYS    HE2 1347   5.025   4.620   3.189
   87LYS    HE3 1348   5.150   4.733   3.131
   87LYS     NZ 1349   5.075   4.771   3.322
   87LYS    HZ1 1350   4.987   4.809   3.354
   87LYS    HZ2 1351   5.099   4.695   3.384
   87LYS    HZ3 1352   5.145   4.843   3.320
   87LYS      C 1353   4.857   4.747   2.673
   87LYS      O 1354   4.896   4.833   2.586
   88SER      N 1355   4.910   4.625   2.681
   88SER      H 1356   4.872   4.562   2.750
   88SER     CA 1357   4.987   4.565   2.565
   88SER     HA 1358   5.071   4.633   2.554
   88SER     CB 1359   5.031   4.422   2.598
   88SER    HB2 1360   4.950   4.370   2.649
   88SER    HB3 1361   5.074   4.378   2.509
   88SER     OG 1362   5.126   4.434   2.695
   88SER     HG 1363   5.207   4.474   2.662
   88SER      C 1364   4.895   4.564   2.440
   88SER      O 1365   4.773   4.561   2.454
   89THR      N 1366   4.953   4.561   2.322
   89THR      H 1367   5.052   4.549   2.310
   89THR     CA 1368   4.884   4.553   2.188
   89THR     HA 1369   4.792   4.495   2.189
   89THR     CB 1370   4.832   4.698   2.148
   89THR     HB 1371   4.776   4.697   2.054
   89THR    CG2 1372   4.735   4.771   2.242
   89THR   HG21 1373   4.779   4.799   2.338
   89THR   HG22 1374   4.698   4.861   2.192
   89THR   HG23 1375   4.647   4.707   2.253
   89THR    OG1 1376   4.944   4.784   2.124
   89THR    HG1 1377   4.969   4.812   2.213
   89THR      C 1378   4.982   4.511   2.078
   89THR      O 1379   5.102   4.518   2.101
   90TYR      N 1380   4.932   4.471   1.960
   90TYR      H 1381   4.835   4.444   1.954
   90TYR     CA 1382   5.020   4.444   1.848
   90TYR     HA 1383   5.105   4.511   1.845
   90TYR     CB 1384   5.065   4.299   1.869
   90TYR    HB2 1385   5.145   4.291   1.943
   90TYR    HB3 1386   4.984   4.243   1.916
   90TYR     CG 1387   5.117   4.236   1.744
   90TYR    CD1 1388   5.038   4.151   1.672
   90TYR    HD1 1389   4.936   4.144   1.706
   90TYR    CE1 1390   5.092   4.078   1.566
   90TYR    HE1 1391   5.039   4.011   1.500
   90TYR     CZ 1392   5.231   4.092   1.534
   90TYR     OH 1393   5.285   4.010   1.439
   90TYR     HH 1394   5.369   3.978   1.471
   90TYR    CE2 1395   5.312   4.169   1.617
   90TYR    HE2 1396   5.418   4.174   1.597
   90TYR    CD2 1397   5.258   4.241   1.722
   90TYR    HD2 1398   5.322   4.297   1.788
   90TYR      C 1399   4.941   4.451   1.720
   90TYR      O 1400   4.827   4.400   1.712
   91GLU      N 1401   5.001   4.515   1.615
   91GLU      H 1402   5.083   4.572   1.631
   91GLU     CA 1403   4.959   4.504   1.473
   91GLU     HA 1404   4.884   4.424   1.468
   91GLU     CB 1405   4.894   4.641   1.448
   91GLU    HB2 1406   4.962   4.723   1.472
   91GLU    HB3 1407   4.870   4.641   1.342
   91GLU     CG 1408   4.760   4.654   1.521
   91GLU    HG2 1409   4.697   4.572   1.485
   91GLU    HG3 1410   4.761   4.643   1.629
   91GLU     CD 1411   4.686   4.786   1.493
   91GLU    OE1 1412   4.576   4.810   1.549
   91GLU    OE2 1413   4.736   4.872   1.416
   91GLU      C 1414   5.065   4.469   1.363
   91GLU      O 1415   5.027   4.455   1.244
   92SER      N 1416   5.193   4.466   1.401
   92SER      H 1417   5.217   4.466   1.499
   92SER     CA 1418   5.312   4.459   1.310
   92SER     HA 1419   5.304   4.541   1.239
   92SER     CB 1420   5.449   4.498   1.390
   92SER    HB2 1421   5.468   4.419   1.462
   92SER    HB3 1422   5.529   4.508   1.317
   92SER     OG 1423   5.433   4.619   1.467
   92SER     HG 1424   5.480   4.599   1.548
   92SER      C 1425   5.332   4.328   1.238
   92SER      O 1426   5.446   4.285   1.215
   93ASN      N 1427   5.231   4.259   1.197
   93ASN      H 1428   5.137   4.293   1.211
   93ASN     CA 1429   5.241   4.129   1.135
   93ASN     HA 1430   5.309   4.077   1.203
   93ASN     CB 1431   5.110   4.057   1.121
   93ASN    HB2 1432   5.130   3.954   1.091
   93ASN    HB3 1433   5.063   4.055   1.219
   93ASN     CG 1434   5.020   4.114   1.015
   93ASN    OD1 1435   5.018   4.072   0.899
   93ASN    ND2 1436   4.932   4.202   1.053
   93ASN   HD21 1437   4.861   4.251   1.000
   93ASN   HD22 1438   4.905   4.200   1.150
   93ASN      C 1439   5.311   4.141   1.002
   93ASN      O 1440   5.282   4.234   0.925
   94THR      N 1441   5.399   4.042   0.976
   94THR      H 1442   5.394   3.961   1.036
   94THR     CA 1443   5.471   4.040   0.846
   94THR     HA 1444   5.523   4.134   0.828
   94THR     CB 1445   5.572   3.924   0.827
   94THR     HB 1446   5.530   3.824   0.838
   94THR    CG2 1447   5.652   3.924   0.696
   94THR   HG21 1448   5.695   3.823   0.689
   94THR   HG22 1449   5.579   3.932   0.615
   94THR   HG23 1450   5.713   4.012   0.678
   94THR    OG1 1451   5.657   3.946   0.936
   94THR    HG1 1452   5.666   3.862   0.982
   94THR      C 1453   5.371   4.029   0.731
   94THR      O 1454   5.272   3.951   0.749
   95LYS      N 1455   5.388   4.095   0.616
   95LYS      H 1456   5.471   4.151   0.607
   95LYS     CA 1457   5.304   4.079   0.498
   95LYS     HA 1458   5.201   4.085   0.532
   95LYS     CB 1459   5.324   4.202   0.406
   95LYS    HB2 1460   5.317   4.293   0.466
   95LYS    HB3 1461   5.424   4.199   0.364
   95LYS     CG 1462   5.211   4.211   0.300
   95LYS    HG2 1463   5.205   4.128   0.229
   95LYS    HG3 1464   5.115   4.223   0.350
   95LYS     CD 1465   5.236   4.337   0.214
   95LYS    HD2 1466   5.226   4.418   0.285
   95LYS    HD3 1467   5.336   4.329   0.170
   95LYS     CE 1468   5.130   4.348   0.111
   95LYS    HE2 1469   5.064   4.261   0.108
   95LYS    HE3 1470   5.074   4.436   0.141
   95LYS     NZ 1471   5.196   4.366  -0.018
   95LYS    HZ1 1472   5.273   4.430  -0.029
   95LYS    HZ2 1473   5.243   4.279  -0.040
   95LYS    HZ3 1474   5.123   4.387  -0.085
   95LYS      C 1475   5.342   3.942   0.437
   95LYS      O 1476   5.442   3.929   0.371
   96GLN      N 1477   5.255   3.845   0.468
   96GLN      H 1478   5.174   3.861   0.526
   96GLN     CA 1479   5.263   3.703   0.413
   96GLN     HA 1480   5.331   3.701   0.327
   96GLN     CB 1481   5.309   3.607   0.521
   96GLN    HB2 1482   5.233   3.602   0.599
   96GLN    HB3 1483   5.311   3.502   0.491
   96GLN     CG 1484   5.450   3.640   0.582
   96GLN    HG2 1485   5.461   3.744   0.614
   96GLN    HG3 1486   5.450   3.588   0.677
   96GLN     CD 1487   5.576   3.584   0.502
   96GLN    OE1 1488   5.571   3.560   0.384
   96GLN    NE2 1489   5.689   3.574   0.566
   96GLN   HE21 1490   5.762   3.527   0.515
   96GLN   HE22 1491   5.695   3.602   0.663
   96GLN      C 1492   5.123   3.659   0.357
   96GLN      O 1493   5.026   3.733   0.370
   97LEU      N 1494   5.121   3.537   0.298
   97LEU      H 1495   5.209   3.488   0.286
   97LEU     CA 1496   5.001   3.466   0.254
   97LEU     HA 1497   4.907   3.511   0.286
   97LEU     CB 1498   4.997   3.472   0.097
   97LEU    HB2 1499   5.098   3.440   0.070
   97LEU    HB3 1500   4.918   3.410   0.056
   97LEU     CG 1501   4.964   3.608   0.035
   97LEU     HG 1502   5.003   3.681   0.106
   97LEU    CD1 1503   5.022   3.620  -0.105
   97LEU   HD11 1504   4.966   3.539  -0.151
   97LEU   HD12 1505   5.000   3.713  -0.158
   97LEU   HD13 1506   5.128   3.601  -0.095
   97LEU    CD2 1507   4.816   3.647   0.018
   97LEU   HD21 1508   4.811   3.755   0.017
   97LEU   HD22 1509   4.764   3.603  -0.067
   97LEU   HD23 1510   4.768   3.603   0.106
   97LEU      C 1511   4.991   3.320   0.297
   97LEU      O 1512   5.084   3.259   0.349
   98SER      N 1513   4.878   3.255   0.269
   98SER      H 1514   4.794   3.301   0.238
   98SER     CA 1515   4.875   3.108   0.278
   98SER     HA 1516   4.926   3.077   0.369
   98SER     CB 1517   4.728   3.062   0.281
   98SER    HB2 1518   4.679   3.118   0.361
   98SER    HB3 1519   4.678   3.076   0.185
   98SER     OG 1520   4.737   2.927   0.321
   98SER     HG 1521   4.689   2.872   0.259
   98SER      C 1522   4.954   3.046   0.161
   98SER      O 1523   4.941   3.089   0.046
   99TYR      N 1524   5.032   2.940   0.195
   99TYR      H 1525   5.022   2.907   0.290
   99TYR     CA 1526   5.114   2.857   0.106
   99TYR     HA 1527   5.077   2.866   0.004
   99TYR     CB 1528   5.257   2.896   0.120
   99TYR    HB2 1529   5.295   2.843   0.207
   99TYR    HB3 1530   5.321   2.860   0.040
   99TYR     CG 1531   5.294   3.043   0.134
   99TYR    CD1 1532   5.351   3.085   0.257
   99TYR    HD1 1533   5.363   3.012   0.336
   99TYR    CE1 1534   5.395   3.218   0.272
   99TYR    HE1 1535   5.436   3.258   0.364
   99TYR     CZ 1536   5.369   3.312   0.169
   99TYR     OH 1537   5.386   3.445   0.189
   99TYR     HH 1538   5.457   3.453   0.254
   99TYR    CE2 1539   5.312   3.269   0.049
   99TYR    HE2 1540   5.284   3.342  -0.026
   99TYR    CD2 1541   5.279   3.136   0.026
   99TYR    HD2 1542   5.227   3.100  -0.062
   99TYR      C 1543   5.095   2.708   0.140
   99TYR      O 1544   5.068   2.663   0.250
  100ASP      N 1545   5.085   2.628   0.034
  100ASP      H 1546   5.092   2.672  -0.057
  100ASP     CA 1547   5.020   2.499   0.032
  100ASP     HA 1548   4.922   2.501   0.080
  100ASP     CB 1549   5.006   2.451  -0.116
  100ASP    HB2 1550   5.105   2.442  -0.161
  100ASP    HB3 1551   4.980   2.345  -0.124
  100ASP     CG 1552   4.917   2.536  -0.206
  100ASP    OD1 1553   4.936   2.534  -0.330
  100ASP    OD2 1554   4.823   2.606  -0.157
  100ASP      C 1555   5.102   2.386   0.105
  100ASP      O 1556   5.043   2.284   0.150
  101GLU      N 1557   5.232   2.405   0.121
  101GLU      H 1558   5.271   2.486   0.075
  101GLU     CA 1559   5.326   2.326   0.201
  101GLU     HA 1560   5.295   2.222   0.191
  101GLU     CB 1561   5.468   2.325   0.137
  101GLU    HB2 1562   5.523   2.236   0.169
  101GLU    HB3 1563   5.464   2.315   0.029
  101GLU     CG 1564   5.551   2.450   0.175
  101GLU    HG2 1565   5.519   2.532   0.110
  101GLU    HG3 1566   5.526   2.481   0.276
  101GLU     CD 1567   5.703   2.435   0.159
  101GLU    OE1 1568   5.759   2.333   0.106
  101GLU    OE2 1569   5.779   2.523   0.195
  101GLU      C 1570   5.315   2.365   0.349
  101GLU      O 1571   5.381   2.305   0.435
  102VAL      N 1572   5.236   2.465   0.392
  102VAL      H 1573   5.184   2.512   0.319
  102VAL     CA 1574   5.186   2.492   0.529
  102VAL     HA 1575   5.242   2.423   0.592
  102VAL     CB 1576   5.197   2.640   0.582
  102VAL     HB 1577   5.125   2.701   0.528
  102VAL    CG1 1578   5.173   2.651   0.730
  102VAL   HG11 1579   5.200   2.749   0.769
  102VAL   HG12 1580   5.067   2.634   0.746
  102VAL   HG13 1581   5.234   2.583   0.789
  102VAL    CG2 1582   5.339   2.680   0.558
  102VAL   HG21 1583   5.374   2.683   0.454
  102VAL   HG22 1584   5.350   2.784   0.589
  102VAL   HG23 1585   5.410   2.613   0.607
  102VAL      C 1586   5.046   2.439   0.548
  102VAL      O 1587   5.013   2.381   0.650
  103VAL      N 1588   4.961   2.458   0.446
  103VAL      H 1589   4.988   2.516   0.369
  103VAL     CA 1590   4.826   2.406   0.445
  103VAL     HA 1591   4.775   2.456   0.528
  103VAL     CB 1592   4.754   2.440   0.317
  103VAL     HB 1593   4.817   2.417   0.230
  103VAL    CG1 1594   4.617   2.372   0.306
  103VAL   HG11 1595   4.567   2.398   0.212
  103VAL   HG12 1596   4.607   2.263   0.306
  103VAL   HG13 1597   4.566   2.407   0.395
  103VAL    CG2 1598   4.725   2.593   0.312
  103VAL   HG21 1599   4.677   2.628   0.220
  103VAL   HG22 1600   4.675   2.637   0.398
  103VAL   HG23 1601   4.819   2.647   0.300
  103VAL      C 1602   4.820   2.256   0.481
  103VAL      O 1603   4.733   2.208   0.546
  104ASN      N 1604   4.923   2.183   0.433
  104ASN      H 1605   4.984   2.221   0.362
  104ASN     CA 1606   4.919   2.037   0.436
  104ASN     HA 1607   4.815   2.004   0.435
  104ASN     CB 1608   4.985   1.973   0.307
  104ASN    HB2 1609   4.978   1.865   0.319
  104ASN    HB3 1610   4.929   2.009   0.220
  104ASN     CG 1611   5.133   2.005   0.291
  104ASN    OD1 1612   5.180   2.094   0.355
  104ASN    ND2 1613   5.200   1.928   0.209
  104ASN   HD21 1614   5.290   1.964   0.180
  104ASN   HD22 1615   5.151   1.867   0.146
  104ASN      C 1616   4.973   1.970   0.564
  104ASN      O 1617   4.983   1.849   0.577
  105GLN      N 1618   5.018   2.048   0.661
  105GLN      H 1619   5.005   2.148   0.656
  105GLN     CA 1620   5.075   2.004   0.787
  105GLN     HA 1621   5.131   1.913   0.767
  105GLN     CB 1622   5.164   2.121   0.831
  105GLN    HB2 1623   5.114   2.216   0.821
  105GLN    HB3 1624   5.180   2.117   0.939
  105GLN     CG 1625   5.297   2.118   0.762
  105GLN    HG2 1626   5.333   2.016   0.777
  105GLN    HG3 1627   5.284   2.128   0.654
  105GLN     CD 1628   5.406   2.214   0.812
  105GLN    OE1 1629   5.436   2.214   0.929
  105GLN    NE2 1630   5.452   2.312   0.738
  105GLN   HE21 1631   5.501   2.386   0.786
  105GLN   HE22 1632   5.441   2.313   0.637
  105GLN      C 1633   4.971   1.965   0.892
  105GLN      O 1634   5.006   1.910   0.999
  106SER      N 1635   4.843   2.001   0.876
  106SER      H 1636   4.815   2.060   0.799
  106SER     CA 1637   4.734   1.979   0.968
  106SER     HA 1638   4.764   1.892   1.026
  106SER     CB 1639   4.717   2.100   1.062
  106SER    HB2 1640   4.800   2.096   1.133
  106SER    HB3 1641   4.718   2.188   0.997
  106SER     OG 1642   4.589   2.092   1.123
  106SER     HG 1643   4.585   2.012   1.176
  106SER      C 1644   4.607   1.952   0.883
  106SER      O 1645   4.584   2.007   0.773
  107SER      N 1646   4.510   1.884   0.944
  107SER      H 1647   4.526   1.866   1.042
  107SER     CA 1648   4.377   1.851   0.887
  107SER     HA 1649   4.403   1.799   0.795
  107SER     CB 1650   4.296   1.751   0.960
  107SER    HB2 1651   4.349   1.658   0.980
  107SER    HB3 1652   4.272   1.798   1.055
  107SER     OG 1653   4.178   1.723   0.895
  107SER     HG 1654   4.124   1.669   0.954
  107SER      C 1655   4.285   1.968   0.860
  107SER      O 1656   4.264   2.047   0.950
  108PRO      N 1657   4.231   1.990   0.739
  108PRO     CD 1658   4.259   1.912   0.617
  108PRO    HD2 1659   4.191   1.827   0.614
  108PRO    HD3 1660   4.364   1.883   0.619
  108PRO     CG 1661   4.234   2.013   0.500
  108PRO    HG2 1662   4.204   1.970   0.404
  108PRO    HG3 1663   4.328   2.064   0.478
  108PRO     CB 1664   4.128   2.109   0.561
  108PRO    HB2 1665   4.033   2.067   0.525
  108PRO    HB3 1666   4.147   2.209   0.521
  108PRO     CA 1667   4.149   2.115   0.711
  108PRO     HA 1668   4.214   2.200   0.732
  108PRO      C 1669   4.025   2.155   0.789
  108PRO      O 1670   3.966   2.253   0.747
  109SER      N 1671   3.989   2.081   0.897
  109SER      H 1672   4.065   2.019   0.921
  109SER     CA 1673   3.884   2.106   0.990
  109SER     HA 1674   3.827   2.187   0.945
  109SER     CB 1675   3.777   1.995   0.995
  109SER    HB2 1676   3.682   2.029   1.036
  109SER    HB3 1677   3.761   1.963   0.892
  109SER     OG 1678   3.829   1.882   1.062
  109SER     HG 1679   3.767   1.842   1.124
  109SER      C 1680   3.938   2.149   1.130
  109SER      O 1681   3.870   2.209   1.215
  110ASN      N 1682   4.067   2.130   1.157
  110ASN      H 1683   4.131   2.094   1.087
  110ASN     CA 1684   4.134   2.171   1.287
  110ASN     HA 1685   4.081   2.132   1.374
  110ASN     CB 1686   4.273   2.104   1.286
  110ASN    HB2 1687   4.323   2.112   1.190
  110ASN    HB3 1688   4.335   2.148   1.365
  110ASN     CG 1689   4.263   1.955   1.306
  110ASN    OD1 1690   4.157   1.903   1.297
  110ASN    ND2 1691   4.371   1.887   1.344
  110ASN   HD21 1692   4.365   1.786   1.346
  110ASN   HD22 1693   4.449   1.926   1.395
  110ASN      C 1694   4.136   2.323   1.310
  110ASN      O 1695   4.109   2.363   1.425
  111CYS      N 1696   4.185   2.392   1.204
  111CYS      H 1697   4.222   2.343   1.124
  111CYS     CA 1698   4.183   2.537   1.181
  111CYS     HA 1699   4.251   2.560   1.099
  111CYS     CB 1700   4.040   2.582   1.145
  111CYS    HB2 1701   3.967   2.582   1.227
  111CYS    HB3 1702   4.046   2.686   1.112
  111CYS     SG 1703   3.973   2.479   1.006
  111CYS     HG 1704   4.082   2.498   0.931
  111CYS      C 1705   4.233   2.606   1.305
  111CYS      O 1706   4.184   2.710   1.335
  112THR      N 1707   4.325   2.554   1.380
  112THR      H 1708   4.386   2.481   1.346
  112THR     CA 1709   4.377   2.614   1.507
  112THR     HA 1710   4.328   2.710   1.518
  112THR     CB 1711   4.345   2.522   1.625
  112THR     HB 1712   4.403   2.431   1.607
  112THR    CG2 1713   4.382   2.576   1.764
  112THR   HG21 1714   4.388   2.488   1.828
  112THR   HG22 1715   4.480   2.624   1.758
  112THR   HG23 1716   4.310   2.655   1.782
  112THR    OG1 1717   4.206   2.495   1.639
  112THR    HG1 1718   4.174   2.449   1.561
  112THR      C 1719   4.523   2.660   1.510
  112THR      O 1720   4.611   2.585   1.476
  113VAL      N 1721   4.549   2.783   1.548
  113VAL      H 1722   4.468   2.838   1.571
  113VAL     CA 1723   4.679   2.849   1.572
  113VAL     HA 1724   4.753   2.795   1.513
  113VAL     CB 1725   4.673   2.990   1.514
  113VAL     HB 1726   4.589   3.051   1.548
  113VAL    CG1 1727   4.804   3.065   1.547
  113VAL   HG11 1728   4.893   3.005   1.525
  113VAL   HG12 1729   4.810   3.155   1.486
  113VAL   HG13 1730   4.815   3.100   1.649
  113VAL    CG2 1731   4.657   2.974   1.357
  113VAL   HG21 1732   4.738   2.916   1.311
  113VAL   HG22 1733   4.563   2.925   1.332
  113VAL   HG23 1734   4.668   3.068   1.304
  113VAL      C 1735   4.709   2.841   1.721
  113VAL      O 1736   4.646   2.898   1.805
  114TYR      N 1737   4.826   2.788   1.747
  114TYR      H 1738   4.881   2.755   1.669
  114TYR     CA 1739   4.891   2.797   1.887
  114TYR     HA 1740   4.818   2.818   1.965
  114TYR     CB 1741   4.954   2.661   1.906
  114TYR    HB2 1742   4.882   2.594   1.954
  114TYR    HB3 1743   4.978   2.611   1.812
  114TYR     CG 1744   5.086   2.667   1.995
  114TYR    CD1 1745   5.212   2.702   1.940
  114TYR    HD1 1746   5.218   2.727   1.835
  114TYR    CE1 1747   5.327   2.712   2.025
  114TYR    HE1 1748   5.421   2.743   1.983
  114TYR     CZ 1749   5.316   2.678   2.161
  114TYR     OH 1750   5.429   2.680   2.236
  114TYR     HH 1751   5.409   2.677   2.329
  114TYR    CE2 1752   5.191   2.636   2.218
  114TYR    HE2 1753   5.178   2.614   2.323
  114TYR    CD2 1754   5.081   2.639   2.130
  114TYR    HD2 1755   4.984   2.615   2.170
  114TYR      C 1756   4.986   2.910   1.887
  114TYR      O 1757   5.036   2.948   1.779
  115CYS      N 1758   5.017   2.973   2.002
  115CYS      H 1759   4.967   2.934   2.081
  115CYS     CA 1760   5.092   3.100   2.006
  115CYS     HA 1761   5.181   3.090   1.943
  115CYS     CB 1762   4.998   3.209   1.959
  115CYS    HB2 1763   4.983   3.205   1.851
  115CYS    HB3 1764   4.904   3.218   2.011
  115CYS     SG 1765   5.078   3.368   1.984
  115CYS     HG 1766   5.019   3.422   2.091
  115CYS      C 1767   5.139   3.121   2.148
  115CYS      O 1768   5.058   3.152   2.235
  116GLY      N 1769   5.266   3.098   2.174
  116GLY      H 1770   5.326   3.071   2.097
  116GLY     CA 1771   5.325   3.120   2.305
  116GLY    HA2 1772   5.260   3.192   2.355
  116GLY    HA3 1773   5.330   3.026   2.360
  116GLY      C 1774   5.464   3.178   2.300
  116GLY      O 1775   5.509   3.209   2.193
  117GLY      N 1776   5.534   3.196   2.419
  117GLY      H 1777   5.522   3.124   2.488
  117GLY     CA 1778   5.653   3.277   2.426
  117GLY    HA2 1779   5.711   3.229   2.505
  117GLY    HA3 1780   5.706   3.267   2.331
  117GLY      C 1781   5.621   3.431   2.452
  117GLY      O 1782   5.716   3.506   2.445
  118VAL      N 1783   5.491   3.462   2.479
  118VAL      H 1784   5.422   3.390   2.467
  118VAL     CA 1785   5.449   3.596   2.519
  118VAL     HA 1786   5.508   3.669   2.463
  118VAL     CB 1787   5.302   3.627   2.483
  118VAL     HB 1788   5.236   3.544   2.510
  118VAL    CG1 1789   5.250   3.759   2.539
  118VAL   HG11 1790   5.149   3.788   2.509
  118VAL   HG12 1791   5.234   3.752   2.647
  118VAL   HG13 1792   5.325   3.837   2.529
  118VAL    CG2 1793   5.298   3.641   2.331
  118VAL   HG21 1794   5.306   3.541   2.289
  118VAL   HG22 1795   5.195   3.671   2.311
  118VAL   HG23 1796   5.380   3.695   2.284
  118VAL      C 1797   5.472   3.604   2.673
  118VAL      O 1798   5.392   3.554   2.751
  119THR      N 1799   5.577   3.677   2.717
  119THR      H 1800   5.625   3.730   2.645
  119THR     CA 1801   5.628   3.697   2.851
  119THR     HA 1802   5.628   3.600   2.900
  119THR     CB 1803   5.775   3.766   2.850
  119THR     HB 1804   5.814   3.759   2.951
  119THR    CG2 1805   5.870   3.691   2.755
  119THR   HG21 1806   5.839   3.705   2.652
  119THR   HG22 1807   5.973   3.724   2.769
  119THR   HG23 1808   5.855   3.586   2.781
  119THR    OG1 1809   5.784   3.901   2.806
  119THR    HG1 1810   5.747   3.906   2.718
  119THR      C 1811   5.536   3.771   2.943
  119THR      O 1812   5.542   3.751   3.066
  120SER      N 1813   5.445   3.851   2.886
  120SER      H 1814   5.410   3.829   2.794
  120SER     CA 1815   5.363   3.942   2.969
  120SER     HA 1816   5.331   3.889   3.059
  120SER     CB 1817   5.457   4.059   3.010
  120SER    HB2 1818   5.558   4.022   3.025
  120SER    HB3 1819   5.461   4.147   2.947
  120SER     OG 1820   5.414   4.096   3.142
  120SER     HG 1821   5.461   4.038   3.202
  120SER      C 1822   5.239   4.002   2.897
  120SER      O 1823   5.245   4.014   2.775
  121GLY      N 1824   5.130   4.040   2.963
  121GLY      H 1825   5.130   4.026   3.063
  121GLY     CA 1826   5.007   4.105   2.915
  121GLY    HA2 1827   4.949   4.144   2.999
  121GLY    HA3 1828   5.042   4.177   2.841
  121GLY      C 1829   4.917   4.024   2.838
  121GLY      O 1830   4.822   4.077   2.784
  122LEU      N 1831   4.933   3.896   2.823
  122LEU      H 1832   5.004   3.848   2.878
  122LEU     CA 1833   4.846   3.809   2.747
  122LEU     HA 1834   4.849   3.845   2.644
  122LEU     CB 1835   4.900   3.666   2.750
  122LEU    HB2 1836   5.007   3.655   2.730
  122LEU    HB3 1837   4.891   3.623   2.850
  122LEU     CG 1838   4.845   3.562   2.651
  122LEU     HG 1839   4.737   3.571   2.666
  122LEU    CD1 1840   4.884   3.596   2.511
  122LEU   HD11 1841   4.989   3.625   2.508
  122LEU   HD12 1842   4.857   3.511   2.448
  122LEU   HD13 1843   4.835   3.685   2.470
  122LEU    CD2 1844   4.900   3.427   2.683
  122LEU   HD21 1845   4.890   3.365   2.594
  122LEU   HD22 1846   5.008   3.432   2.700
  122LEU   HD23 1847   4.854   3.388   2.773
  122LEU      C 1848   4.706   3.797   2.794
  122LEU      O 1849   4.672   3.758   2.913
  123THR      N 1850   4.616   3.819   2.701
  123THR      H 1851   4.652   3.827   2.608
  123THR     CA 1852   4.467   3.824   2.716
  123THR     HA 1853   4.434   3.759   2.797
  123THR     CB 1854   4.412   3.963   2.735
  123THR     HB 1855   4.304   3.972   2.737
  123THR    CG2 1856   4.468   4.028   2.858
  123THR   HG21 1857   4.453   3.957   2.940
  123THR   HG22 1858   4.573   4.050   2.841
  123THR   HG23 1859   4.403   4.111   2.888
  123THR    OG1 1860   4.453   4.034   2.626
  123THR    HG1 1861   4.421   4.124   2.640
  123THR      C 1862   4.401   3.778   2.583
  123THR      O 1863   4.451   3.782   2.473
  124GLU      N 1864   4.278   3.727   2.588
  124GLU      H 1865   4.235   3.730   2.680
  124GLU     CA 1866   4.193   3.686   2.469
  124GLU     HA 1867   4.248   3.610   2.413
  124GLU     CB 1868   4.061   3.633   2.520
  124GLU    HB2 1869   4.083   3.561   2.599
  124GLU    HB3 1870   4.011   3.720   2.562
  124GLU     CG 1871   3.977   3.557   2.417
  124GLU    HG2 1872   3.975   3.612   2.323
  124GLU    HG3 1873   4.037   3.468   2.400
  124GLU     CD 1874   3.830   3.538   2.469
  124GLU    OE1 1875   3.810   3.470   2.573
  124GLU    OE2 1876   3.734   3.597   2.414
  124GLU      C 1877   4.167   3.809   2.380
  124GLU      O 1878   4.162   3.781   2.261
  125GLN      N 1879   4.146   3.932   2.431
  125GLN      H 1880   4.164   3.957   2.527
  125GLN     CA 1881   4.120   4.047   2.344
  125GLN     HA 1882   4.053   4.015   2.264
  125GLN     CB 1883   4.058   4.164   2.423
  125GLN    HB2 1884   4.036   4.240   2.347
  125GLN    HB3 1885   3.972   4.117   2.470
  125GLN     CG 1886   4.137   4.230   2.540
  125GLN    HG2 1887   4.067   4.308   2.569
  125GLN    HG3 1888   4.151   4.160   2.623
  125GLN     CD 1889   4.266   4.303   2.504
  125GLN    OE1 1890   4.363   4.282   2.575
  125GLN    NE2 1891   4.275   4.378   2.397
  125GLN   HE21 1892   4.363   4.422   2.373
  125GLN   HE22 1893   4.212   4.366   2.319
  125GLN      C 1894   4.248   4.092   2.262
  125GLN      O 1895   4.239   4.142   2.149
  126LEU      N 1896   4.363   4.064   2.313
  126LEU      H 1897   4.365   4.039   2.411
  126LEU     CA 1898   4.488   4.079   2.241
  126LEU     HA 1899   4.481   4.172   2.184
  126LEU     CB 1900   4.594   4.099   2.347
  126LEU    HB2 1901   4.563   4.182   2.410
  126LEU    HB3 1902   4.594   4.011   2.411
  126LEU     CG 1903   4.740   4.113   2.293
  126LEU     HG 1904   4.779   4.022   2.249
  126LEU    CD1 1905   4.758   4.231   2.201
  126LEU   HD11 1906   4.680   4.232   2.125
  126LEU   HD12 1907   4.747   4.318   2.266
  126LEU   HD13 1908   4.853   4.222   2.148
  126LEU    CD2 1909   4.842   4.120   2.409
  126LEU   HD21 1910   4.836   4.215   2.461
  126LEU   HD22 1911   4.824   4.041   2.481
  126LEU   HD23 1912   4.940   4.113   2.362
  126LEU      C 1913   4.527   3.966   2.139
  126LEU      O 1914   4.578   3.988   2.033
  127MET      N 1915   4.499   3.841   2.174
  127MET      H 1916   4.451   3.826   2.262
  127MET     CA 1917   4.513   3.729   2.087
  127MET     HA 1918   4.613   3.738   2.045
  127MET     CB 1919   4.481   3.595   2.157
  127MET    HB2 1920   4.397   3.607   2.225
  127MET    HB3 1921   4.461   3.515   2.085
  127MET     CG 1922   4.598   3.548   2.250
  127MET    HG2 1923   4.610   3.629   2.323
  127MET    HG3 1924   4.569   3.460   2.308
  127MET     SD 1925   4.741   3.498   2.156
  127MET     CE 1926   4.851   3.643   2.166
  127MET    HE1 1927   4.832   3.706   2.252
  127MET    HE2 1928   4.954   3.607   2.166
  127MET    HE3 1929   4.826   3.701   2.077
  127MET      C 1930   4.413   3.749   1.969
  127MET      O 1931   4.460   3.752   1.858
  128ARG      N 1932   4.294   3.805   1.994
  128ARG      H 1933   4.258   3.804   2.088
  128ARG     CA 1934   4.204   3.852   1.890
  128ARG     HA 1935   4.194   3.766   1.824
  128ARG     CB 1936   4.062   3.897   1.942
  128ARG    HB2 1937   4.042   3.854   2.041
  128ARG    HB3 1938   4.063   4.004   1.962
  128ARG     CG 1939   3.951   3.876   1.836
  128ARG    HG2 1940   3.951   3.947   1.753
  128ARG    HG3 1941   3.972   3.779   1.790
  128ARG     CD 1942   3.808   3.866   1.893
  128ARG    HD2 1943   3.793   3.954   1.956
  128ARG    HD3 1944   3.743   3.890   1.809
  128ARG     NE 1945   3.765   3.733   1.945
  128ARG     HE 1946   3.720   3.672   1.879
  128ARG     CZ 1947   3.755   3.690   2.069
  128ARG    NH1 1948   3.817   3.749   2.175
  128ARG   HH11 1949   3.846   3.845   2.165
  128ARG   HH12 1950   3.797   3.716   2.268
  128ARG    NH2 1951   3.701   3.579   2.103
  128ARG   HH21 1952   3.654   3.518   2.038
  128ARG   HH22 1953   3.710   3.552   2.200
  128ARG      C 1954   4.260   3.962   1.800
  128ARG      O 1955   4.250   3.952   1.676
  129GLN      N 1956   4.314   4.070   1.867
  129GLN      H 1957   4.308   4.073   1.968
  129GLN     CA 1958   4.377   4.187   1.798
  129GLN     HA 1959   4.291   4.239   1.756
  129GLN     CB 1960   4.430   4.286   1.895
  129GLN    HB2 1961   4.351   4.323   1.961
  129GLN    HB3 1962   4.504   4.244   1.963
  129GLN     CG 1963   4.509   4.404   1.828
  129GLN    HG2 1964   4.602   4.363   1.788
  129GLN    HG3 1965   4.443   4.441   1.750
  129GLN     CD 1966   4.546   4.522   1.915
  129GLN    OE1 1967   4.615   4.509   2.013
  129GLN    NE2 1968   4.518   4.636   1.858
  129GLN   HE21 1969   4.548   4.728   1.886
  129GLN   HE22 1970   4.474   4.629   1.767
  129GLN      C 1971   4.485   4.136   1.694
  129GLN      O 1972   4.479   4.162   1.576
  130THR      N 1973   4.575   4.046   1.744
  130THR      H 1974   4.562   4.014   1.839
  130THR     CA 1975   4.671   3.981   1.663
  130THR     HA 1976   4.728   4.060   1.615
  130THR     CB 1977   4.757   3.882   1.754
  130THR     HB 1978   4.691   3.800   1.782
  130THR    CG2 1979   4.883   3.821   1.695
  130THR   HG21 1980   4.919   3.739   1.758
  130THR   HG22 1981   4.874   3.788   1.592
  130THR   HG23 1982   4.963   3.895   1.699
  130THR    OG1 1983   4.804   3.942   1.879
  130THR    HG1 1984   4.724   3.954   1.931
  130THR      C 1985   4.625   3.891   1.552
  130THR      O 1986   4.688   3.896   1.448
  131PHE      N 1987   4.520   3.812   1.573
  131PHE      H 1988   4.478   3.814   1.665
  131PHE     CA 1989   4.476   3.702   1.485
  131PHE     HA 1990   4.557   3.690   1.412
  131PHE     CB 1991   4.482   3.573   1.575
  131PHE    HB2 1992   4.424   3.594   1.664
  131PHE    HB3 1993   4.432   3.488   1.528
  131PHE     CG 1994   4.623   3.537   1.607
  131PHE    CD1 1995   4.712   3.501   1.506
  131PHE    HD1 1996   4.674   3.507   1.405
  131PHE    CE1 1997   4.840   3.443   1.531
  131PHE    HE1 1998   4.900   3.398   1.452
  131PHE     CZ 1999   4.880   3.432   1.669
  131PHE     HZ 2000   4.981   3.402   1.693
  131PHE    CE2 2001   4.789   3.475   1.773
  131PHE    HE2 2002   4.818   3.468   1.876
  131PHE    CD2 2003   4.659   3.518   1.742
  131PHE    HD2 2004   4.584   3.546   1.814
  131PHE      C 2005   4.355   3.728   1.389
  131PHE      O 2006   4.337   3.673   1.280
  132SER      N 2007   4.270   3.824   1.427
  132SER      H 2008   4.293   3.881   1.507
  132SER     CA 2009   4.150   3.857   1.346
  132SER     HA 2010   4.101   3.760   1.341
  132SER     CB 2011   4.054   3.942   1.428
  132SER    HB2 2012   3.957   3.952   1.380
  132SER    HB3 2013   4.026   3.902   1.525
  132SER     OG 2014   4.117   4.062   1.456
  132SER     HG 2015   4.180   4.038   1.525
  132SER      C 2016   4.174   3.906   1.202
  132SER      O 2017   4.086   3.891   1.118
  133PRO      N 2018   4.295   3.961   1.173
  133PRO     CD 2019   4.408   4.008   1.255
  133PRO    HD2 2020   4.474   3.927   1.285
  133PRO    HD3 2021   4.370   4.065   1.340
  133PRO     CG 2022   4.494   4.106   1.181
  133PRO    HG2 2023   4.598   4.074   1.188
  133PRO    HG3 2024   4.494   4.206   1.223
  133PRO     CB 2025   4.437   4.115   1.037
  133PRO    HB2 2026   4.508   4.090   0.959
  133PRO    HB3 2027   4.410   4.219   1.015
  133PRO     CA 2028   4.319   4.014   1.037
  133PRO     HA 2029   4.230   4.073   1.018
  133PRO      C 2030   4.338   3.917   0.926
  133PRO      O 2031   4.320   3.952   0.811
  134PHE      N 2032   4.370   3.788   0.955
  134PHE      H 2033   4.378   3.759   1.052
  134PHE     CA 2034   4.392   3.680   0.858
  134PHE     HA 2035   4.436   3.722   0.767
  134PHE     CB 2036   4.492   3.582   0.924
  134PHE    HB2 2037   4.435   3.540   1.007
  134PHE    HB3 2038   4.518   3.514   0.843
  134PHE     CG 2039   4.618   3.658   0.975
  134PHE    CD1 2040   4.699   3.732   0.886
  134PHE    HD1 2041   4.667   3.741   0.783
  134PHE    CE1 2042   4.810   3.801   0.931
  134PHE    HE1 2043   4.872   3.846   0.855
  134PHE     CZ 2044   4.844   3.803   1.067
  134PHE     HZ 2045   4.931   3.854   1.106
  134PHE    CE2 2046   4.758   3.738   1.157
  134PHE    HE2 2047   4.777   3.743   1.263
  134PHE    CD2 2048   4.646   3.668   1.117
  134PHE    HD2 2049   4.585   3.613   1.188
  134PHE      C 2050   4.256   3.612   0.812
  134PHE      O 2051   4.249   3.531   0.718
  135GLY      N 2052   4.140   3.646   0.864
  135GLY      H 2053   4.137   3.705   0.946
  135GLY     CA 2054   4.014   3.569   0.853
  135GLY    HA2 2055   3.950   3.625   0.785
  135GLY    HA3 2056   4.041   3.473   0.809
  135GLY      C 2057   3.926   3.556   0.977
  135GLY      O 2058   3.967   3.596   1.085
  136GLN      N 2059   3.800   3.504   0.967
  136GLN      H 2060   3.766   3.495   0.872
  136GLN     CA 2061   3.704   3.489   1.076
  136GLN     HA 2062   3.701   3.583   1.132
  136GLN     CB 2063   3.568   3.472   1.004
  136GLN    HB2 2064   3.557   3.555   0.935
  136GLN    HB3 2065   3.575   3.374   0.956
  136GLN     CG 2066   3.451   3.476   1.103
  136GLN    HG2 2067   3.466   3.398   1.177
  136GLN    HG3 2068   3.457   3.577   1.143
  136GLN     CD 2069   3.314   3.480   1.042
  136GLN    OE1 2070   3.295   3.526   0.935
  136GLN    NE2 2071   3.219   3.433   1.106
  136GLN   HE21 2072   3.133   3.425   1.052
  136GLN   HE22 2073   3.231   3.383   1.192
  136GLN      C 2074   3.750   3.385   1.170
  136GLN      O 2075   3.803   3.281   1.122
  137ILE      N 2076   3.748   3.420   1.302
  137ILE      H 2077   3.712   3.514   1.309
  137ILE     CA 2078   3.768   3.341   1.424
  137ILE     HA 2079   3.838   3.261   1.399
  137ILE     CB 2080   3.836   3.426   1.536
  137ILE     HB 2081   3.784   3.522   1.532
  137ILE    CG2 2082   3.835   3.367   1.671
  137ILE   HG21 2083   3.875   3.438   1.744
  137ILE   HG22 2084   3.731   3.354   1.700
  137ILE   HG23 2085   3.893   3.274   1.672
  137ILE    CG1 2086   3.980   3.460   1.481
  137ILE   HG12 2087   4.036   3.366   1.479
  137ILE   HG13 2088   3.975   3.491   1.377
  137ILE    CD1 2089   4.057   3.563   1.574
  137ILE   HD11 2090   4.159   3.574   1.535
  137ILE   HD12 2091   4.007   3.660   1.567
  137ILE   HD13 2092   4.069   3.528   1.676
  137ILE      C 2093   3.638   3.269   1.460
  137ILE      O 2094   3.533   3.327   1.446
  138MET      N 2095   3.652   3.160   1.542
  138MET      H 2096   3.747   3.126   1.549
  138MET     CA 2097   3.540   3.108   1.626
  138MET     HA 2098   3.455   3.173   1.609
  138MET     CB 2099   3.485   2.975   1.566
  138MET    HB2 2100   3.391   2.955   1.618
  138MET    HB3 2101   3.454   2.998   1.464
  138MET     CG 2102   3.583   2.854   1.570
  138MET    HG2 2103   3.667   2.874   1.503
  138MET    HG3 2104   3.622   2.840   1.671
  138MET     SD 2105   3.526   2.686   1.504
  138MET     CE 2106   3.488   2.744   1.341
  138MET    HE1 2107   3.425   2.833   1.346
  138MET    HE2 2108   3.578   2.782   1.294
  138MET    HE3 2109   3.437   2.679   1.270
  138MET      C 2110   3.573   3.094   1.771
  138MET      O 2111   3.486   3.125   1.852
  139GLU      N 2112   3.692   3.060   1.812
  139GLU      H 2113   3.767   3.052   1.746
  139GLU     CA 2114   3.722   3.025   1.946
  139GLU     HA 2115   3.664   3.083   2.018
  139GLU     CB 2116   3.703   2.873   1.976
  139GLU    HB2 2117   3.750   2.822   1.892
  139GLU    HB3 2118   3.749   2.854   2.074
  139GLU     CG 2119   3.552   2.830   1.990
  139GLU    HG2 2120   3.509   2.883   2.075
  139GLU    HG3 2121   3.496   2.857   1.900
  139GLU     CD 2122   3.544   2.676   2.008
  139GLU    OE1 2123   3.643   2.619   2.052
  139GLU    OE2 2124   3.442   2.611   1.980
  139GLU      C 2125   3.868   3.060   1.978
  139GLU      O 2126   3.955   3.068   1.894
  140ILE      N 2127   3.891   3.100   2.104
  140ILE      H 2128   3.814   3.087   2.168
  140ILE     CA 2129   4.022   3.153   2.155
  140ILE     HA 2130   4.104   3.108   2.101
  140ILE     CB 2131   4.037   3.304   2.135
  140ILE     HB 2132   3.965   3.348   2.204
  140ILE    CG2 2133   4.172   3.339   2.193
  140ILE   HG21 2134   4.184   3.315   2.298
  140ILE   HG22 2135   4.256   3.293   2.141
  140ILE   HG23 2136   4.183   3.448   2.189
  140ILE    CG1 2137   4.005   3.368   2.001
  140ILE   HG12 2138   4.062   3.330   1.915
  140ILE   HG13 2139   3.903   3.348   1.969
  140ILE    CD1 2140   4.027   3.519   1.999
  140ILE   HD11 2141   3.991   3.561   2.093
  140ILE   HD12 2142   4.133   3.542   1.990
  140ILE   HD13 2143   3.972   3.557   1.912
  140ILE      C 2144   4.031   3.101   2.298
  140ILE      O 2145   3.927   3.099   2.367
  141ARG      N 2146   4.153   3.061   2.335
  141ARG      H 2147   4.230   3.073   2.270
  141ARG     CA 2148   4.190   3.033   2.477
  141ARG     HA 2149   4.121   3.078   2.547
  141ARG     CB 2150   4.190   2.880   2.501
  141ARG    HB2 2151   4.098   2.838   2.459
  141ARG    HB3 2152   4.280   2.847   2.450
  141ARG     CG 2153   4.181   2.848   2.652
  141ARG    HG2 2154   4.260   2.885   2.717
  141ARG    HG3 2155   4.092   2.899   2.689
  141ARG     CD 2156   4.152   2.702   2.678
  141ARG    HD2 2157   4.055   2.683   2.633
  141ARG    HD3 2158   4.215   2.644   2.611
  141ARG     NE 2159   4.151   2.668   2.824
  141ARG     HE 2160   4.174   2.739   2.892
  141ARG     CZ 2161   4.121   2.553   2.877
  141ARG    NH1 2162   4.066   2.455   2.812
  141ARG   HH11 2163   4.016   2.477   2.727
  141ARG   HH12 2164   4.029   2.374   2.860
  141ARG    NH2 2165   4.145   2.536   3.007
  141ARG   HH21 2166   4.197   2.612   3.048
  141ARG   HH22 2167   4.179   2.449   3.044
  141ARG      C 2168   4.326   3.089   2.512
  141ARG      O 2169   4.410   3.085   2.418
  142VAL      N 2170   4.349   3.126   2.638
  142VAL      H 2171   4.263   3.145   2.688
  142VAL     CA 2172   4.477   3.185   2.689
  142VAL     HA 2173   4.560   3.170   2.621
  142VAL     CB 2174   4.468   3.332   2.727
  142VAL     HB 2175   4.555   3.361   2.786
  142VAL    CG1 2176   4.495   3.420   2.601
  142VAL   HG11 2177   4.411   3.408   2.533
  142VAL   HG12 2178   4.512   3.525   2.623
  142VAL   HG13 2179   4.582   3.383   2.546
  142VAL    CG2 2180   4.346   3.388   2.800
  142VAL   HG21 2181   4.371   3.474   2.862
  142VAL   HG22 2182   4.272   3.419   2.726
  142VAL   HG23 2183   4.293   3.308   2.852
  142VAL      C 2184   4.516   3.115   2.822
  142VAL      O 2185   4.431   3.084   2.905
  143PHE      N 2186   4.648   3.110   2.852
  143PHE      H 2187   4.716   3.121   2.778
  143PHE     CA 2188   4.700   3.075   2.986
  143PHE     HA 2189   4.619   3.055   3.056
  143PHE     CB 2190   4.764   2.938   2.965
  143PHE    HB2 2191   4.835   2.939   2.882
  143PHE    HB3 2192   4.819   2.899   3.050
  143PHE     CG 2193   4.662   2.827   2.938
  143PHE    CD1 2194   4.587   2.772   3.046
  143PHE    HD1 2195   4.596   2.795   3.151
  143PHE    CE1 2196   4.492   2.665   3.017
  143PHE    HE1 2197   4.433   2.621   3.097
  143PHE     CZ 2198   4.479   2.621   2.882
  143PHE     HZ 2199   4.409   2.544   2.853
  143PHE    CE2 2200   4.546   2.688   2.779
  143PHE    HE2 2201   4.535   2.644   2.681
  143PHE    CD2 2202   4.641   2.787   2.801
  143PHE    HD2 2203   4.691   2.836   2.718
  143PHE      C 2204   4.793   3.188   3.025
  143PHE      O 2205   4.908   3.179   2.990
  144PRO      N 2206   4.744   3.296   3.093
  144PRO     CD 2207   4.601   3.327   3.131
  144PRO    HD2 2208   4.581   3.303   3.236
  144PRO    HD3 2209   4.533   3.287   3.056
  144PRO     CG 2210   4.593   3.475   3.127
  144PRO    HG2 2211   4.510   3.518   3.183
  144PRO    HG3 2212   4.584   3.507   3.023
  144PRO     CB 2213   4.731   3.515   3.188
  144PRO    HB2 2214   4.738   3.496   3.295
  144PRO    HB3 2215   4.735   3.622   3.166
  144PRO     CA 2216   4.820   3.421   3.112
  144PRO     HA 2217   4.838   3.466   3.014
  144PRO      C 2218   4.956   3.397   3.182
  144PRO      O 2219   5.057   3.432   3.130
  145ASP      N 2220   4.961   3.331   3.296
  145ASP      H 2221   4.876   3.284   3.323
  145ASP     CA 2222   5.077   3.308   3.381
  145ASP     HA 2223   5.130   3.402   3.397
  145ASP     CB 2224   5.031   3.245   3.517
  145ASP    HB2 2225   5.115   3.234   3.585
  145ASP    HB3 2226   4.956   3.307   3.566
  145ASP     CG 2227   4.954   3.115   3.509
  145ASP    OD1 2228   4.848   3.107   3.443
  145ASP    OD2 2229   5.007   3.020   3.574
  145ASP      C 2230   5.176   3.213   3.307
  145ASP      O 2231   5.296   3.209   3.324
  146LYS      N 2232   5.120   3.131   3.218
  146LYS      H 2233   5.019   3.122   3.217
  146LYS     CA 2234   5.197   3.040   3.136
  146LYS     HA 2235   5.288   3.009   3.187
  146LYS     CB 2236   5.109   2.919   3.101
  146LYS    HB2 2237   5.026   2.949   3.038
  146LYS    HB3 2238   5.170   2.844   3.053
  146LYS     CG 2239   5.043   2.846   3.222
  146LYS    HG2 2240   4.978   2.917   3.273
  146LYS    HG3 2241   4.985   2.763   3.182
  146LYS     CD 2242   5.142   2.791   3.319
  146LYS    HD2 2243   5.216   2.733   3.263
  146LYS    HD3 2244   5.192   2.870   3.375
  146LYS     CE 2245   5.077   2.685   3.409
  146LYS    HE2 2246   5.031   2.606   3.351
  146LYS    HE3 2247   5.159   2.640   3.466
  146LYS     NZ 2248   4.979   2.738   3.501
  146LYS    HZ1 2249   5.020   2.815   3.553
  146LYS    HZ2 2250   4.890   2.758   3.456
  146LYS    HZ3 2251   4.948   2.674   3.574
  146LYS      C 2252   5.241   3.101   3.003
  146LYS      O 2253   5.329   3.043   2.941
  147GLY      N 2254   5.188   3.212   2.958
  147GLY      H 2255   5.105   3.242   3.007
  147GLY     CA 2256   5.222   3.289   2.836
  147GLY    HA2 2257   5.161   3.379   2.839
  147GLY    HA3 2258   5.326   3.323   2.836
  147GLY      C 2259   5.203   3.230   2.700
  147GLY      O 2260   5.298   3.225   2.624
  148TYR      N 2261   5.085   3.167   2.679
  148TYR      H 2262   5.019   3.167   2.756
  148TYR     CA 2263   5.042   3.103   2.558
  148TYR     HA 2264   5.076   3.167   2.476
  148TYR     CB 2265   5.121   2.970   2.540
  148TYR    HB2 2266   5.125   2.954   2.432
  148TYR    HB3 2267   5.226   2.978   2.566
  148TYR     CG 2268   5.049   2.854   2.613
  148TYR    CD1 2269   5.080   2.824   2.744
  148TYR    HD1 2270   5.145   2.889   2.801
  148TYR    CE1 2271   5.024   2.714   2.809
  148TYR    HE1 2272   5.040   2.692   2.914
  148TYR     CZ 2273   4.942   2.627   2.730
  148TYR     OH 2274   4.883   2.527   2.795
  148TYR     HH 2275   4.879   2.543   2.890
  148TYR    CE2 2276   4.921   2.653   2.599
  148TYR    HE2 2277   4.851   2.590   2.546
  148TYR    CD2 2278   4.971   2.769   2.536
  148TYR    HD2 2279   4.955   2.799   2.434
  148TYR      C 2280   4.895   3.095   2.532
  148TYR      O 2281   4.815   3.117   2.623
  149SER      N 2282   4.853   3.068   2.408
  149SER      H 2283   4.910   3.060   2.325
  149SER     CA 2284   4.712   3.071   2.354
  149SER     HA 2285   4.640   3.057   2.434
  149SER     CB 2286   4.697   3.219   2.295
  149SER    HB2 2287   4.707   3.300   2.368
  149SER    HB3 2288   4.780   3.237   2.227
  149SER     OG 2289   4.582   3.217   2.218
  149SER     HG 2290   4.507   3.177   2.264
  149SER      C 2291   4.683   2.958   2.249
  149SER      O 2292   4.777   2.925   2.181
  150PHE      N 2293   4.554   2.927   2.225
  150PHE      H 2294   4.481   2.962   2.286
  150PHE     CA 2295   4.502   2.880   2.105
  150PHE     HA 2296   4.581   2.876   2.031
  150PHE     CB 2297   4.445   2.739   2.125
  150PHE    HB2 2298   4.353   2.754   2.181
  150PHE    HB3 2299   4.427   2.687   2.031
  150PHE     CG 2300   4.539   2.641   2.191
  150PHE    CD1 2301   4.533   2.626   2.330
  150PHE    HD1 2302   4.469   2.688   2.391
  150PHE    CE1 2303   4.626   2.533   2.385
  150PHE    HE1 2304   4.621   2.510   2.490
  150PHE     CZ 2305   4.713   2.454   2.303
  150PHE     HZ 2306   4.774   2.380   2.353
  150PHE    CE2 2307   4.708   2.469   2.166
  150PHE    HE2 2308   4.776   2.406   2.111
  150PHE    CD2 2309   4.627   2.567   2.109
  150PHE    HD2 2310   4.627   2.582   2.002
  150PHE      C 2311   4.405   2.983   2.043
  150PHE      O 2312   4.337   3.042   2.123
  151VAL      N 2313   4.407   3.007   1.912
  151VAL      H 2314   4.470   2.952   1.856
  151VAL     CA 2315   4.291   3.067   1.845
  151VAL     HA 2316   4.207   3.089   1.911
  151VAL     CB 2317   4.333   3.205   1.782
  151VAL     HB 2318   4.424   3.186   1.725
  151VAL    CG1 2319   4.227   3.256   1.681
  151VAL   HG11 2320   4.214   3.190   1.595
  151VAL   HG12 2321   4.129   3.274   1.726
  151VAL   HG13 2322   4.267   3.351   1.646
  151VAL    CG2 2323   4.375   3.310   1.889
  151VAL   HG21 2324   4.289   3.351   1.942
  151VAL   HG22 2325   4.450   3.284   1.964
  151VAL   HG23 2326   4.411   3.395   1.831
  151VAL      C 2327   4.251   2.978   1.727
  151VAL      O 2328   4.342   2.927   1.654
  152ARG      N 2329   4.120   2.966   1.702
  152ARG      H 2330   4.052   3.014   1.760
  152ARG     CA 2331   4.064   2.879   1.596
  152ARG     HA 2332   4.142   2.834   1.534
  152ARG     CB 2333   3.996   2.757   1.663
  152ARG    HB2 2334   4.073   2.704   1.719
  152ARG    HB3 2335   3.910   2.791   1.721
  152ARG     CG 2336   3.933   2.664   1.565
  152ARG    HG2 2337   3.866   2.723   1.503
  152ARG    HG3 2338   3.998   2.614   1.493
  152ARG     CD 2339   3.850   2.560   1.641
  152ARG    HD2 2340   3.922   2.504   1.701
  152ARG    HD3 2341   3.786   2.616   1.709
  152ARG     NE 2342   3.775   2.469   1.552
  152ARG     HE 2343   3.741   2.502   1.463
  152ARG     CZ 2344   3.763   2.336   1.573
  152ARG    NH1 2345   3.804   2.282   1.685
  152ARG   HH11 2346   3.816   2.341   1.766
  152ARG   HH12 2347   3.770   2.191   1.712
  152ARG    NH2 2348   3.717   2.259   1.478
  152ARG   HH21 2349   3.708   2.306   1.389
  152ARG   HH22 2350   3.740   2.161   1.471
  152ARG      C 2351   3.974   2.953   1.499
  152ARG      O 2352   3.896   3.037   1.535
  153PHE      N 2353   4.008   2.937   1.372
  153PHE      H 2354   4.058   2.853   1.346
  153PHE     CA 2355   3.951   3.006   1.252
  153PHE     HA 2356   3.910   3.104   1.277
  153PHE     CB 2357   4.066   3.040   1.149
  153PHE    HB2 2358   4.104   2.940   1.127
  153PHE    HB3 2359   4.019   3.069   1.055
  153PHE     CG 2360   4.175   3.141   1.182
  153PHE    CD1 2361   4.155   3.272   1.151
  153PHE    HD1 2362   4.071   3.305   1.092
  153PHE    CE1 2363   4.257   3.365   1.175
  153PHE    HE1 2364   4.252   3.469   1.146
  153PHE     CZ 2365   4.373   3.333   1.239
  153PHE     HZ 2366   4.450   3.407   1.255
  153PHE    CE2 2367   4.389   3.197   1.280
  153PHE    HE2 2368   4.477   3.161   1.331
  153PHE    CD2 2369   4.292   3.103   1.244
  153PHE    HD2 2370   4.302   2.999   1.272
  153PHE      C 2371   3.846   2.917   1.183
  153PHE      O 2372   3.843   2.797   1.190
  154ASN      N 2373   3.765   2.977   1.097
  154ASN      H 2374   3.766   3.078   1.096
  154ASN     CA 2375   3.651   2.919   1.019
  154ASN     HA 2376   3.602   2.838   1.074
  154ASN     CB 2377   3.552   3.030   0.993
  154ASN    HB2 2378   3.596   3.118   0.947
  154ASN    HB3 2379   3.488   2.985   0.917
  154ASN     CG 2380   3.475   3.080   1.116
  154ASN    OD1 2381   3.508   3.058   1.227
  154ASN    ND2 2382   3.368   3.156   1.096
  154ASN   HD21 2383   3.301   3.161   1.170
  154ASN   HD22 2384   3.339   3.167   0.999
  154ASN      C 2385   3.702   2.852   0.892
  154ASN      O 2386   3.642   2.750   0.852
  155SER      N 2387   3.817   2.898   0.840
  155SER      H 2388   3.850   2.984   0.881
  155SER     CA 2389   3.883   2.840   0.725
  155SER     HA 2390   3.843   2.744   0.693
  155SER     CB 2391   3.864   2.929   0.605
  155SER    HB2 2392   3.761   2.912   0.574
  155SER    HB3 2393   3.865   3.036   0.628
  155SER     OG 2394   3.964   2.903   0.509
  155SER     HG 2395   3.945   2.961   0.435
  155SER      C 2396   4.032   2.815   0.755
  155SER      O 2397   4.108   2.890   0.810
  156HIE      N 2398   4.083   2.697   0.720
  156HIE      H 2399   4.026   2.633   0.665
  156HIE     CA 2400   4.217   2.651   0.747
  156HIE     HA 2401   4.230   2.645   0.855
  156HIE     CB 2402   4.233   2.512   0.686
  156HIE    HB2 2403   4.144   2.449   0.682
  156HIE    HB3 2404   4.277   2.524   0.587
  156HIE     CG 2405   4.336   2.436   0.758
  156HIE    ND1 2406   4.324   2.390   0.887
  156HIE    CE1 2407   4.424   2.298   0.899
  156HIE    HE1 2408   4.455   2.255   0.993
  156HIE    NE2 2409   4.501   2.295   0.788
  156HIE    HE2 2410   4.575   2.228   0.769
  156HIE    CD2 2411   4.433   2.367   0.692
  156HIE    HD2 2412   4.455   2.360   0.587
  156HIE      C 2413   4.325   2.745   0.691
  156HIE      O 2414   4.426   2.780   0.755
  157GLU      N 2415   4.312   2.786   0.564
  157GLU      H 2416   4.241   2.737   0.512
  157GLU     CA 2417   4.401   2.883   0.504
  157GLU     HA 2418   4.502   2.842   0.509
  157GLU     CB 2419   4.361   2.905   0.356
  157GLU    HB2 2420   4.264   2.955   0.347
  157GLU    HB3 2421   4.429   2.980   0.315
  157GLU     CG 2422   4.363   2.789   0.267
  157GLU    HG2 2423   4.399   2.818   0.168
  157GLU    HG3 2424   4.432   2.711   0.301
  157GLU     CD 2425   4.225   2.736   0.252
  157GLU    OE1 2426   4.157   2.764   0.149
  157GLU    OE2 2427   4.181   2.662   0.342
  157GLU      C 2428   4.410   3.018   0.569
  157GLU      O 2429   4.504   3.092   0.546
  158SER      N 2430   4.311   3.055   0.654
  158SER      H 2431   4.232   2.994   0.671
  158SER     CA 2432   4.321   3.174   0.742
  158SER     HA 2433   4.359   3.260   0.688
  158SER     CB 2434   4.182   3.208   0.802
  158SER    HB2 2435   4.167   3.133   0.880
  158SER    HB3 2436   4.194   3.307   0.845
  158SER     OG 2437   4.077   3.206   0.708
  158SER     HG 2438   4.003   3.166   0.753
  158SER      C 2439   4.425   3.153   0.856
  158SER      O 2440   4.499   3.246   0.886
  159ALA      N 2441   4.435   3.036   0.916
  159ALA      H 2442   4.382   2.956   0.883
  159ALA     CA 2443   4.538   2.999   1.010
  159ALA     HA 2444   4.539   3.068   1.094
  159ALA     CB 2445   4.495   2.864   1.074
  159ALA    HB1 2446   4.426   2.878   1.158
  159ALA    HB2 2447   4.456   2.787   1.007
  159ALA    HB3 2448   4.584   2.816   1.115
  159ALA      C 2449   4.678   2.988   0.938
  159ALA      O 2450   4.774   3.026   0.999
  160ALA      N 2451   4.684   2.926   0.819
  160ALA      H 2452   4.607   2.865   0.794
  160ALA     CA 2453   4.805   2.900   0.746
  160ALA     HA 2454   4.861   2.825   0.802
  160ALA     CB 2455   4.758   2.837   0.613
  160ALA    HB1 2456   4.681   2.899   0.567
  160ALA    HB2 2457   4.839   2.818   0.544
  160ALA    HB3 2458   4.707   2.749   0.653
  160ALA      C 2459   4.884   3.031   0.722
  160ALA      O 2460   5.000   3.037   0.761
  161HIE      N 2461   4.809   3.137   0.685
  161HIE      H 2462   4.716   3.122   0.650
  161HIE     CA 2463   4.840   3.278   0.672
  161HIE     HA 2464   4.930   3.292   0.613
  161HIE     CB 2465   4.720   3.345   0.604
  161HIE    HB2 2466   4.694   3.302   0.507
  161HIE    HB3 2467   4.626   3.327   0.656
  161HIE     CG 2468   4.729   3.497   0.590
  161HIE    ND1 2469   4.624   3.578   0.544
  161HIE    CE1 2470   4.675   3.699   0.505
  161HIE    HE1 2471   4.624   3.783   0.460
  161HIE    NE2 2472   4.808   3.693   0.520
  161HIE    HE2 2473   4.870   3.765   0.485
  161HIE    CD2 2474   4.842   3.568   0.569
  161HIE    HD2 2475   4.944   3.531   0.563
  161HIE      C 2476   4.883   3.340   0.811
  161HIE      O 2477   4.997   3.392   0.821
  162ALA      N 2478   4.803   3.320   0.918
  162ALA      H 2479   4.716   3.271   0.902
  162ALA     CA 2480   4.835   3.358   1.057
  162ALA     HA 2481   4.851   3.465   1.055
  162ALA     CB 2482   4.723   3.319   1.152
  162ALA    HB1 2483   4.743   3.222   1.198
  162ALA    HB2 2484   4.711   3.400   1.223
  162ALA    HB3 2485   4.627   3.313   1.100
  162ALA      C 2486   4.971   3.307   1.107
  162ALA      O 2487   5.055   3.387   1.155
  163ILE      N 2488   4.996   3.175   1.090
  163ILE      H 2489   4.931   3.114   1.043
  163ILE     CA 2490   5.128   3.105   1.135
  163ILE     HA 2491   5.134   3.116   1.243
  163ILE     CB 2492   5.120   2.953   1.099
  163ILE     HB 2493   5.084   2.940   0.996
  163ILE    CG2 2494   5.254   2.881   1.121
  163ILE   HG21 2495   5.335   2.938   1.076
  163ILE   HG22 2496   5.271   2.885   1.228
  163ILE   HG23 2497   5.258   2.774   1.096
  163ILE    CG1 2498   5.009   2.904   1.209
  163ILE   HG12 2499   5.055   2.886   1.306
  163ILE   HG13 2500   4.928   2.975   1.223
  163ILE    CD1 2501   4.939   2.773   1.161
  163ILE   HD11 2502   4.872   2.737   1.239
  163ILE   HD12 2503   4.876   2.797   1.075
  163ILE   HD13 2504   5.012   2.695   1.140
  163ILE      C 2505   5.253   3.179   1.077
  163ILE      O 2506   5.345   3.217   1.149
  164VAL      N 2507   5.251   3.212   0.949
  164VAL      H 2508   5.175   3.163   0.905
  164VAL     CA 2509   5.365   3.272   0.869
  164VAL     HA 2510   5.452   3.232   0.922
  164VAL     CB 2511   5.367   3.223   0.718
  164VAL     HB 2512   5.457   3.272   0.680
  164VAL    CG1 2513   5.367   3.073   0.701
  164VAL   HG11 2514   5.440   3.026   0.767
  164VAL   HG12 2515   5.271   3.033   0.735
  164VAL   HG13 2516   5.383   3.034   0.601
  164VAL    CG2 2517   5.234   3.272   0.645
  164VAL   HG21 2518   5.229   3.234   0.542
  164VAL   HG22 2519   5.145   3.226   0.688
  164VAL   HG23 2520   5.220   3.379   0.658
  164VAL      C 2521   5.383   3.422   0.880
  164VAL      O 2522   5.492   3.472   0.865
  165SER      N 2523   5.270   3.487   0.917
  165SER      H 2524   5.185   3.436   0.936
  165SER     CA 2525   5.265   3.631   0.940
  165SER     HA 2526   5.329   3.683   0.869
  165SER     CB 2527   5.128   3.691   0.908
  165SER    HB2 2528   5.052   3.657   0.978
  165SER    HB3 2529   5.140   3.799   0.918
  165SER     OG 2530   5.083   3.658   0.779
  165SER     HG 2531   5.027   3.582   0.792
  165SER      C 2532   5.325   3.663   1.083
  165SER      O 2533   5.411   3.754   1.090
  166VAL      N 2534   5.282   3.591   1.192
  166VAL      H 2535   5.200   3.535   1.172
  166VAL     CA 2536   5.308   3.619   1.335
  166VAL     HA 2537   5.339   3.723   1.342
  166VAL     CB 2538   5.185   3.589   1.423
  166VAL     HB 2539   5.167   3.482   1.409
  166VAL    CG1 2540   5.213   3.607   1.575
  166VAL   HG11 2541   5.289   3.538   1.611
  166VAL   HG12 2542   5.257   3.704   1.597
  166VAL   HG13 2543   5.122   3.592   1.635
  166VAL    CG2 2544   5.062   3.671   1.379
  166VAL   HG21 2545   5.043   3.635   1.277
  166VAL   HG22 2546   4.972   3.642   1.434
  166VAL   HG23 2547   5.070   3.780   1.375
  166VAL      C 2548   5.433   3.550   1.397
  166VAL      O 2549   5.503   3.614   1.474
  167ASN      N 2550   5.466   3.425   1.356
  167ASN      H 2551   5.407   3.387   1.283
  167ASN     CA 2552   5.591   3.355   1.400
  167ASN     HA 2553   5.574   3.348   1.507
  167ASN     CB 2554   5.607   3.219   1.339
  167ASN    HB2 2555   5.506   3.180   1.337
  167ASN    HB3 2556   5.647   3.221   1.238
  167ASN     CG 2557   5.687   3.129   1.431
  167ASN    OD1 2558   5.713   3.166   1.544
  167ASN    ND2 2559   5.742   3.019   1.388
  167ASN   HD21 2560   5.815   2.979   1.444
  167ASN   HD22 2561   5.733   2.996   1.290
  167ASN      C 2562   5.714   3.439   1.378
  167ASN      O 2563   5.748   3.479   1.263
  168GLY      N 2564   5.783   3.484   1.480
  168GLY      H 2565   5.757   3.446   1.570
  168GLY     CA 2566   5.910   3.565   1.482
  168GLY    HA2 2567   5.957   3.529   1.574
  168GLY    HA3 2568   5.973   3.548   1.395
  168GLY      C 2569   5.895   3.714   1.487
  168GLY      O 2570   6.000   3.781   1.474
  169THR      N 2571   5.772   3.766   1.504
  169THR      H 2572   5.698   3.701   1.522
  169THR     CA 2573   5.751   3.907   1.532
  169THR     HA 2574   5.821   3.968   1.475
  169THR     CB 2575   5.615   3.955   1.481
  169THR     HB 2576   5.603   4.063   1.488
  169THR    CG2 2577   5.600   3.933   1.341
  169THR   HG21 2578   5.513   3.986   1.301
  169THR   HG22 2579   5.694   3.966   1.296
  169THR   HG23 2580   5.595   3.825   1.329
  169THR    OG1 2581   5.506   3.897   1.553
  169THR    HG1 2582   5.513   3.802   1.540
  169THR      C 2583   5.776   3.939   1.682
  169THR      O 2584   5.762   3.846   1.764
  170THR      N 2585   5.803   4.064   1.721
  170THR      H 2586   5.809   4.139   1.654
  170THR     CA 2587   5.811   4.109   1.863
  170THR     HA 2588   5.857   4.024   1.914
  170THR     CB 2589   5.915   4.218   1.883
  170THR     HB 2590   5.872   4.307   1.838
  170THR    CG2 2591   5.946   4.244   2.031
  170THR   HG21 2592   6.032   4.310   2.037
  170THR   HG22 2593   5.864   4.284   2.090
  170THR   HG23 2594   5.974   4.146   2.069
  170THR    OG1 2595   6.045   4.189   1.836
  170THR    HG1 2596   6.035   4.193   1.741
  170THR      C 2597   5.672   4.143   1.925
  170THR      O 2598   5.602   4.233   1.876
  171ILE      N 2599   5.634   4.085   2.040
  171ILE      H 2600   5.694   4.014   2.081
  171ILE     CA 2601   5.529   4.131   2.133
  171ILE     HA 2602   5.491   4.225   2.093
  171ILE     CB 2603   5.409   4.033   2.145
  171ILE     HB 2604   5.444   3.929   2.144
  171ILE    CG2 2605   5.317   4.054   2.269
  171ILE   HG21 2606   5.250   3.969   2.265
  171ILE   HG22 2607   5.380   4.062   2.358
  171ILE   HG23 2608   5.255   4.143   2.255
  171ILE    CG1 2609   5.323   4.040   2.014
  171ILE   HG12 2610   5.298   4.145   1.997
  171ILE   HG13 2611   5.391   4.013   1.933
  171ILE    CD1 2612   5.197   3.942   2.013
  171ILE   HD11 2613   5.116   3.988   2.070
  171ILE   HD12 2614   5.170   3.921   1.910
  171ILE   HD13 2615   5.228   3.853   2.068
  171ILE      C 2616   5.586   4.165   2.273
  171ILE      O 2617   5.648   4.084   2.344
  172GLU      N 2618   5.547   4.285   2.322
  172GLU      H 2619   5.483   4.341   2.267
  172GLU     CA 2620   5.590   4.351   2.450
  172GLU     HA 2621   5.563   4.456   2.441
  172GLU     CB 2622   5.508   4.280   2.559
  172GLU    HB2 2623   5.405   4.271   2.525
  172GLU    HB3 2624   5.555   4.183   2.576
  172GLU     CG 2625   5.509   4.351   2.697
  172GLU    HG2 2626   5.437   4.297   2.758
  172GLU    HG3 2627   5.602   4.335   2.751
  172GLU     CD 2628   5.466   4.497   2.691
  172GLU    OE1 2629   5.547   4.578   2.745
  172GLU    OE2 2630   5.357   4.522   2.628
  172GLU      C 2631   5.742   4.357   2.476
  172GLU      O 2632   5.786   4.353   2.592
  173GLY      N 2633   5.822   4.356   2.362
  173GLY      H 2634   5.789   4.351   2.267
  173GLY     CA 2635   5.975   4.349   2.371
  173GLY    HA2 2636   6.007   4.403   2.282
  173GLY    HA3 2637   6.004   4.390   2.468
  173GLY      C 2638   6.040   4.210   2.355
  173GLY      O 2639   6.160   4.200   2.362
  174HIE      N 2640   5.958   4.105   2.322
  174HIE      H 2641   5.858   4.112   2.307
  174HIE     CA 2642   6.007   3.966   2.314
  174HIE     HA 2643   6.116   3.968   2.302
  174HIE     CB 2644   5.998   3.883   2.449
  174HIE    HB2 2645   5.895   3.848   2.457
  174HIE    HB3 2646   6.059   3.795   2.430
  174HIE     CG 2647   6.059   3.951   2.569
  174HIE    ND1 2648   6.170   3.907   2.641
  174HIE    CE1 2649   6.183   3.994   2.745
  174HIE    HE1 2650   6.266   4.008   2.812
  174HIE    NE2 2651   6.085   4.084   2.735
  174HIE    HE2 2652   6.068   4.167   2.790
  174HIE    CD2 2653   5.994   4.052   2.636
  174HIE    HD2 2654   5.907   4.104   2.598
  174HIE      C 2655   5.956   3.896   2.188
  174HIE      O 2656   5.840   3.917   2.153
  175VAL      N 2657   6.035   3.812   2.116
  175VAL      H 2658   6.116   3.776   2.164
  175VAL     CA 2659   5.997   3.739   1.996
  175VAL     HA 2660   5.965   3.811   1.921
  175VAL     CB 2661   6.117   3.660   1.928
  175VAL     HB 2662   6.155   3.583   1.994
  175VAL    CG1 2663   6.073   3.588   1.802
  175VAL   HG11 2664   6.018   3.497   1.826
  175VAL   HG12 2665   6.010   3.658   1.746
  175VAL   HG13 2666   6.157   3.565   1.737
  175VAL    CG2 2667   6.232   3.762   1.901
  175VAL   HG21 2668   6.253   3.826   1.986
  175VAL   HG22 2669   6.322   3.704   1.880
  175VAL   HG23 2670   6.212   3.821   1.812
  175VAL      C 2671   5.875   3.647   2.020
  175VAL      O 2672   5.873   3.591   2.129
  176VAL      N 2673   5.785   3.623   1.923
  176VAL      H 2674   5.792   3.684   1.843
  176VAL     CA 2675   5.665   3.531   1.937
  176VAL     HA 2676   5.648   3.514   2.044
  176VAL     CB 2677   5.531   3.602   1.895
  176VAL     HB 2678   5.536   3.642   1.793
  176VAL    CG1 2679   5.401   3.517   1.902
  176VAL   HG11 2680   5.391   3.459   1.810
  176VAL   HG12 2681   5.399   3.447   1.986
  176VAL   HG13 2682   5.315   3.584   1.904
  176VAL    CG2 2683   5.507   3.731   1.973
  176VAL   HG21 2684   5.564   3.818   1.941
  176VAL   HG22 2685   5.410   3.771   1.942
  176VAL   HG23 2686   5.510   3.709   2.079
  176VAL      C 2687   5.677   3.393   1.867
  176VAL      O 2688   5.690   3.391   1.742
  177LYS      N 2689   5.647   3.282   1.933
  177LYS      H 2690   5.627   3.288   2.032
  177LYS     CA 2691   5.644   3.144   1.878
  177LYS     HA 2692   5.710   3.140   1.791
  177LYS     CB 2693   5.697   3.034   1.971
  177LYS    HB2 2694   5.781   3.079   2.025
  177LYS    HB3 2695   5.615   3.018   2.041
  177LYS     CG 2696   5.727   2.898   1.900
  177LYS    HG2 2697   5.639   2.838   1.877
  177LYS    HG3 2698   5.788   2.910   1.810
  177LYS     CD 2699   5.808   2.801   1.992
  177LYS    HD2 2700   5.835   2.719   1.927
  177LYS    HD3 2701   5.899   2.848   2.030
  177LYS     CE 2702   5.719   2.756   2.113
  177LYS    HE2 2703   5.723   2.831   2.192
  177LYS    HE3 2704   5.619   2.731   2.076
  177LYS     NZ 2705   5.779   2.623   2.161
  177LYS    HZ1 2706   5.878   2.633   2.180
  177LYS    HZ2 2707   5.743   2.591   2.250
  177LYS    HZ3 2708   5.764   2.555   2.088
  177LYS      C 2709   5.496   3.125   1.835
  177LYS      O 2710   5.406   3.156   1.915
  178CYS      N 2711   5.475   3.064   1.719
  178CYS      H 2712   5.559   3.032   1.672
  178CYS     CA 2713   5.346   3.028   1.663
  178CYS     HA 2714   5.285   2.985   1.743
  178CYS     CB 2715   5.282   3.162   1.619
  178CYS    HB2 2716   5.249   3.213   1.709
  178CYS    HB3 2717   5.350   3.227   1.563
  178CYS     SG 2718   5.142   3.127   1.515
  178CYS     HG 2719   5.067   3.068   1.609
  178CYS      C 2720   5.355   2.913   1.551
  178CYS      O 2721   5.453   2.917   1.471
  179TYR      N 2722   5.255   2.825   1.562
  179TYR      H 2723   5.180   2.853   1.624
  179TYR     CA 2724   5.233   2.711   1.474
  179TYR     HA 2725   5.272   2.741   1.377
  179TYR     CB 2726   5.327   2.599   1.521
  179TYR    HB2 2727   5.426   2.643   1.532
  179TYR    HB3 2728   5.282   2.565   1.615
  179TYR     CG 2729   5.347   2.480   1.424
  179TYR    CD1 2730   5.334   2.354   1.479
  179TYR    HD1 2731   5.330   2.346   1.587
  179TYR    CE1 2732   5.345   2.249   1.386
  179TYR    HE1 2733   5.347   2.150   1.429
  179TYR     CZ 2734   5.371   2.270   1.248
  179TYR     OH 2735   5.401   2.156   1.182
  179TYR     HH 2736   5.436   2.184   1.097
  179TYR    CE2 2737   5.389   2.399   1.197
  179TYR    HE2 2738   5.418   2.428   1.097
  179TYR    CD2 2739   5.379   2.504   1.290
  179TYR    HD2 2740   5.395   2.603   1.250
  179TYR      C 2741   5.093   2.670   1.466
  179TYR      O 2742   5.007   2.723   1.535
  180TRP      N 2743   5.066   2.566   1.385
  180TRP      H 2744   5.150   2.525   1.347
  180TRP     CA 2745   4.948   2.481   1.394
  180TRP     HA 2746   4.857   2.537   1.373
  180TRP     CB 2747   4.957   2.361   1.294
  180TRP    HB2 2748   5.051   2.310   1.317
  180TRP    HB3 2749   4.886   2.281   1.314
  180TRP     CG 2750   4.951   2.407   1.147
  180TRP    CD1 2751   5.053   2.393   1.058
  180TRP    HD1 2752   5.155   2.364   1.075
  180TRP    NE1 2753   5.007   2.434   0.934
  180TRP    HE1 2754   5.054   2.410   0.848
  180TRP    CE2 2755   4.871   2.477   0.947
  180TRP    CZ2 2756   4.776   2.516   0.848
  180TRP    HZ2 2757   4.800   2.519   0.743
  180TRP    CH2 2758   4.642   2.541   0.891
  180TRP    HH2 2759   4.569   2.555   0.813
  180TRP    CZ3 2760   4.604   2.536   1.024
  180TRP    HZ3 2761   4.500   2.554   1.047
  180TRP    CE3 2762   4.693   2.481   1.118
  180TRP    HE3 2763   4.663   2.461   1.220
  180TRP    CD2 2764   4.829   2.455   1.082
  180TRP      C 2765   4.934   2.415   1.533
  180TRP      O 2766   5.035   2.376   1.597
  181GLY      N 2767   4.809   2.406   1.581
  181GLY      H 2768   4.732   2.439   1.525
  181GLY     CA 2769   4.785   2.342   1.710
  181GLY    HA2 2770   4.851   2.382   1.787
  181GLY    HA3 2771   4.680   2.353   1.737
  181GLY      C 2772   4.813   2.185   1.706
  181GLY      O 2773   4.823   2.127   1.593
  182LYS      N 2774   4.838   2.118   1.819
  182LYS      H 2775   4.864   2.173   1.900
  182LYS     CA 2776   4.819   1.975   1.839
  182LYS     HA 2777   4.845   1.928   1.744
  182LYS     CB 2778   4.909   1.919   1.959
  182LYS    HB2 2779   4.883   1.954   2.059
  182LYS    HB3 2780   4.902   1.810   1.960
  182LYS     CG 2781   5.060   1.953   1.953
  182LYS    HG2 2782   5.092   1.952   1.849
  182LYS    HG3 2783   5.064   2.056   1.988
  182LYS     CD 2784   5.152   1.875   2.043
  182LYS    HD2 2785   5.116   1.891   2.145
  182LYS    HD3 2786   5.141   1.770   2.013
  182LYS     CE 2787   5.287   1.931   2.024
  182LYS    HE2 2788   5.311   1.949   1.919
  182LYS    HE3 2789   5.286   2.021   2.086
  182LYS     NZ 2790   5.382   1.831   2.083
  182LYS    HZ1 2791   5.376   1.736   2.050
  182LYS    HZ2 2792   5.479   1.857   2.067
  182LYS    HZ3 2793   5.362   1.832   2.182
  182LYS      C 2794   4.663   1.951   1.860
  182LYS      O 2795   4.614   1.865   1.786
  182LYS    OXT 2796   4.603   2.002   1.958
    1U5    HO5' 2797   5.333   3.912   3.449
    1U5     O5' 2798   5.317   3.970   3.374
    1U5     C5' 2799   5.189   4.033   3.376
    1U5     H5' 2800   5.185   4.098   3.289
    1U5    H5'' 2801   5.185   4.089   3.470
    1U5     C4' 2802   5.070   3.943   3.359
    1U5     H4' 2803   4.991   4.016   3.373
    1U5     O4' 2804   5.054   3.891   3.220
    1U5     C1' 2805   5.044   3.750   3.233
    1U5     H1' 2806   4.965   3.713   3.168
    1U5      N1 2807   5.174   3.685   3.198
    1U5      C6 2808   5.269   3.630   3.283
    1U5      H6 2809   5.249   3.647   3.388
    1U5      C5 2810   5.367   3.541   3.236
    1U5      H5 2811   5.442   3.500   3.302
    1U5      C4 2812   5.363   3.505   3.096
    1U5      O4 2813   5.439   3.422   3.044
    1U5      N3 2814   5.283   3.584   3.016
    1U5      H3 2815   5.290   3.562   2.918
    1U5      C2 2816   5.186   3.669   3.062
    1U5      O2 2817   5.114   3.726   2.981
    1U5     C3' 2818   5.051   3.833   3.472
    1U5     H3' 2819   5.146   3.808   3.518
    1U5     C2' 2820   5.002   3.718   3.379
    1U5     H2' 2821   5.029   3.618   3.414
    1U5     O2' 2822   4.862   3.717   3.380
    1U5    HO2' 2823   4.836   3.752   3.465
    1U5     O3' 2824   4.951   3.860   3.573
    2G        P 2825   4.933   3.765   3.696
    2G      OP1 2826   4.968   3.626   3.659
    2G      OP2 2827   4.802   3.790   3.759
    2G      O5' 2828   5.037   3.801   3.812
    2G      C5' 2829   5.065   3.933   3.841
    2G      H5' 2830   4.979   3.984   3.885
    2G     H5'' 2831   5.090   3.984   3.748
    2G      C4' 2832   5.182   3.955   3.937
    2G      H4' 2833   5.202   4.062   3.944
    2G      O4' 2834   5.150   3.902   4.068
    2G      C1' 2835   5.265   3.829   4.105
    2G      H1' 2836   5.291   3.858   4.206
    2G       N9 2837   5.226   3.680   4.119
    2G       C8 2838   5.117   3.609   4.085
    2G       H8 2839   5.039   3.655   4.026
    2G       N7 2840   5.102   3.495   4.147
    2G       C5 2841   5.220   3.479   4.219
    2G       C6 2842   5.269   3.381   4.315
    2G       O6 2843   5.213   3.278   4.345
    2G       N1 2844   5.395   3.408   4.364
    2G       H1 2845   5.442   3.341   4.424
    2G       C2 2846   5.468   3.520   4.326
    2G       N2 2847   5.581   3.538   4.386
    2G      H21 2848   5.609   3.468   4.454
    2G      H22 2849   5.643   3.611   4.354
    2G       N3 2850   5.423   3.615   4.246
    2G       C4 2851   5.293   3.590   4.201
    2G      C3' 2852   5.302   3.879   3.876
    2G      H3' 2853   5.272   3.789   3.822
    2G      C2' 2854   5.380   3.854   4.003
    2G      H2' 2855   5.443   3.766   3.998
    2G      O2' 2856   5.452   3.968   4.048
    2G     HO2' 2857   5.482   4.008   3.966
    2G      O3' 2858   5.369   3.964   3.787
    3U        P 2859   5.473   3.901   3.677
    3U      OP1 2860   5.551   4.009   3.616
    3U      OP2 2861   5.394   3.814   3.585
    3U      O5' 2862   5.569   3.806   3.754
    3U      C5' 2863   5.694   3.838   3.797
    3U      H5' 2864   5.704   3.921   3.867
    3U     H5'' 2865   5.758   3.865   3.712
    3U      C4' 2866   5.764   3.715   3.862
    3U      H4' 2867   5.865   3.737   3.897
    3U      O4' 2868   5.686   3.666   3.970
    3U      C1' 2869   5.709   3.526   3.995
    3U      H1' 2870   5.767   3.510   4.086
    3U       N1 2871   5.582   3.450   4.004
    3U       C6 2872   5.466   3.491   3.940
    3U       H6 2873   5.463   3.584   3.886
    3U       C5 2874   5.356   3.416   3.939
    3U       H5 2875   5.268   3.444   3.884
    3U       C4 2876   5.352   3.293   4.013
    3U       O4 2877   5.259   3.202   4.015
    3U       N3 2878   5.467   3.262   4.077
    3U       H3 2879   5.469   3.171   4.120
    3U       C2 2880   5.584   3.333   4.080
    3U       O2 2881   5.678   3.292   4.139
    3U      C3' 2882   5.776   3.595   3.767
    3U      H3' 2883   5.677   3.587   3.723
    3U      C2' 2884   5.797   3.488   3.875
    3U      H2' 2885   5.771   3.391   3.833
    3U      O2' 2886   5.932   3.481   3.911
    3U     HO2' 2887   5.943   3.386   3.921
    3U      O3' 2888   5.877   3.611   3.666
    4U        P 2889   5.897   3.499   3.566
    4U      OP1 2890   5.978   3.556   3.455
    4U      OP2 2891   5.772   3.443   3.526
    4U      O5' 2892   5.984   3.393   3.641
    4U      C5' 2893   6.121   3.405   3.655
    4U      H5' 2894   6.149   3.497   3.706
    4U     H5'' 2895   6.171   3.409   3.558
    4U      C4' 2896   6.168   3.281   3.736
    4U      H4' 2897   6.273   3.296   3.757
    4U      O4' 2898   6.089   3.262   3.853
    4U      C1' 2899   6.075   3.124   3.879
    4U      H1' 2900   6.118   3.094   3.975
    4U       N1 2901   5.934   3.080   3.875
    4U       C6 2902   5.838   3.132   3.794
    4U       H6 2903   5.862   3.215   3.730
    4U       C5 2904   5.711   3.102   3.820
    4U       H5 2905   5.631   3.158   3.774
    4U       C4 2906   5.670   3.003   3.915
    4U       O4 2907   5.553   2.979   3.944
    4U       N3 2908   5.774   2.939   3.972
    4U       H3 2909   5.755   2.868   4.041
    4U       C2 2910   5.904   2.979   3.964
    4U       O2 2911   5.983   2.925   4.036
    4U      C3' 2912   6.146   3.155   3.656
    4U      H3' 2913   6.048   3.164   3.609
    4U      C2' 2914   6.151   3.047   3.771
    4U      H2' 2915   6.098   2.959   3.734
    4U      O2' 2916   6.287   3.016   3.814
    4U     HO2' 2917   6.345   3.032   3.739
    4U      O3' 2918   6.245   3.131   3.557
    5C        P 2919   6.211   3.054   3.428
    5C      OP1 2920   6.328   3.061   3.339
    5C      OP2 2921   6.074   3.094   3.379
    5C      O5' 2922   6.194   2.906   3.482
    5C      C5' 2923   6.306   2.831   3.528
    5C      H5' 2924   6.369   2.886   3.598
    5C     H5'' 2925   6.366   2.803   3.442
    5C      C4' 2926   6.255   2.703   3.589
    5C      H4' 2927   6.346   2.651   3.620
    5C      O4' 2928   6.175   2.728   3.702
    5C      C1' 2929   6.079   2.616   3.710
    5C      H1' 2930   6.094   2.563   3.804
    5C       N1 2931   5.937   2.671   3.698
    5C       C6 2932   5.909   2.791   3.639
    5C       H6 2933   5.988   2.852   3.599
    5C       C5 2934   5.781   2.827   3.616
    5C       H5 2935   5.764   2.917   3.558
    5C       C4 2936   5.678   2.752   3.675
    5C       N4 2937   5.558   2.804   3.684
    5C      H41 2938   5.496   2.763   3.753
    5C      H42 2939   5.533   2.886   3.631
    5C       N3 2940   5.703   2.641   3.742
    5C       C2 2941   5.829   2.595   3.758
    5C       O2 2942   5.857   2.495   3.826
    5C      C3' 2943   6.180   2.615   3.492
    5C      H3' 2944   6.104   2.675   3.443
    5C      C2' 2945   6.101   2.522   3.582
    5C      H2' 2946   6.015   2.481   3.528
    5C      O2' 2947   6.182   2.414   3.636
    5C     HO2' 2948   6.250   2.401   3.570
    5C      O3' 2949   6.268   2.563   3.394
    6U        P 2950   6.227   2.518   3.257
    6U      OP1 2951   6.344   2.460   3.190
    6U      OP2 2952   6.169   2.635   3.190
    6U      O5' 2953   6.109   2.416   3.271
    6U      C5' 2954   6.136   2.281   3.309
    6U      H5' 2955   6.208   2.282   3.391
    6U     H5'' 2956   6.165   2.222   3.223
    6U      C4' 2957   6.001   2.217   3.353
    6U      H4' 2958   6.020   2.113   3.382
    6U      O4' 2959   5.929   2.284   3.452
    6U      C1' 2960   5.796   2.243   3.449
    6U      H1' 2961   5.781   2.163   3.520
    6U       N1 2962   5.707   2.363   3.473
    6U       C6 2963   5.737   2.489   3.415
    6U       H6 2964   5.839   2.510   3.387
    6U       C5 2965   5.643   2.585   3.390
    6U       H5 2966   5.669   2.679   3.343
    6U       C4 2967   5.509   2.561   3.427
    6U       O4 2968   5.416   2.635   3.399
    6U       N3 2969   5.490   2.448   3.505
    6U       H3 2970   5.396   2.411   3.506
    6U       C2 2971   5.580   2.339   3.511
    6U       O2 2972   5.533   2.231   3.546
    6U      C3' 2973   5.899   2.196   3.238
    6U      H3' 2974   5.896   2.292   3.187
    6U      C2' 2975   5.773   2.175   3.319
    6U      H2' 2976   5.692   2.225   3.265
    6U      O2' 2977   5.744   2.040   3.350
    6U     HO2' 2978   5.788   1.994   3.278
    6U      O3' 2979   5.921   2.089   3.149
    7C        P 2980   5.837   2.079   3.013
    7C      OP1 2981   5.797   1.940   3.009
    7C      OP2 2982   5.939   2.127   2.915
    7C      O5' 2983   5.720   2.181   3.010
    7C      C5' 2984   5.584   2.141   3.012
    7C      H5' 2985   5.570   2.092   3.109
    7C     H5'' 2986   5.560   2.071   2.932
    7C      C4' 2987   5.488   2.263   3.000
    7C      H4' 2988   5.388   2.220   3.002
    7C      O4' 2989   5.508   2.370   3.094
    7C      C1' 2990   5.496   2.496   3.024
    7C      H1' 2991   5.413   2.557   3.060
    7C       N1 2992   5.621   2.572   3.033
    7C       C6 2993   5.748   2.512   3.026
    7C       H6 2994   5.753   2.408   2.999
    7C       C5 2995   5.858   2.570   3.076
    7C       H5 2996   5.954   2.520   3.074
    7C       C4 2997   5.845   2.708   3.110
    7C       N4 2998   5.936   2.776   3.174
    7C      H41 2999   5.906   2.868   3.202
    7C      H42 3000   6.026   2.731   3.189
    7C       N3 3001   5.732   2.775   3.106
    7C       C2 3002   5.620   2.705   3.066
    7C       O2 3003   5.514   2.771   3.065
    7C      C3' 3004   5.513   2.321   2.858
    7C      H3' 3005   5.620   2.310   2.841
    7C      C2' 3006   5.469   2.465   2.878
    7C      H2' 3007   5.531   2.526   2.812
    7C      O2' 3008   5.330   2.493   2.865
    7C     HO2' 3009   5.283   2.449   2.936
    7C      O3' 3010   5.430   2.254   2.762
    8U        P 3011   5.455   2.283   2.598
    8U      OP1 3012   5.547   2.175   2.554
    8U      OP2 3013   5.502   2.422   2.583
    8U      O5' 3014   5.314   2.270   2.528
    8U      C5' 3015   5.207   2.358   2.556
    8U      H5' 3016   5.225   2.457   2.514
    8U     H5'' 3017   5.205   2.381   2.663
    8U      C4' 3018   5.077   2.313   2.500
    8U      H4' 3019   5.000   2.358   2.562
    8U      O4' 3020   5.060   2.377   2.379
    8U      C1' 3021   5.036   2.281   2.278
    8U      H1' 3022   4.931   2.286   2.250
    8U       N1 3023   5.111   2.317   2.156
    8U       C6 3024   5.246   2.340   2.171
    8U       H6 3025   5.286   2.343   2.271
    8U       C5 3026   5.326   2.359   2.062
    8U       H5 3027   5.431   2.379   2.073
    8U       C4 3028   5.267   2.369   1.931
    8U       O4 3029   5.333   2.389   1.826
    8U       N3 3030   5.139   2.353   1.921
    8U       H3 3031   5.106   2.357   1.826
    8U       C2 3032   5.053   2.324   2.030
    8U       O2 3033   4.938   2.293   2.003
    8U      C3' 3034   5.052   2.167   2.490
    8U      H3' 3035   5.117   2.103   2.550
    8U      C2' 3036   5.078   2.146   2.342
    8U      H2' 3037   5.184   2.121   2.340
    8U      O2' 3038   5.010   2.033   2.285
    8U     HO2' 3039   4.925   2.070   2.258
    8U      O3' 3040   4.910   2.150   2.514
    9A        P 3041   4.873   2.047   2.627
    9A      OP1 3042   4.975   2.024   2.729
    9A      OP2 3043   4.814   1.934   2.562
    9A      O5' 3044   4.748   2.122   2.696
    9A      C5' 3045   4.765   2.252   2.753
    9A      H5' 3046   4.810   2.316   2.677
    9A     H5'' 3047   4.832   2.262   2.837
    9A      C4' 3048   4.632   2.316   2.792
    9A      H4' 3049   4.659   2.402   2.854
    9A      O4' 3050   4.570   2.362   2.676
    9A      C1' 3051   4.457   2.279   2.648
    9A      H1' 3052   4.375   2.349   2.668
    9A       N9 3053   4.434   2.254   2.504
    9A       C8 3054   4.504   2.175   2.415
    9A       H8 3055   4.574   2.098   2.445
    9A       N7 3056   4.477   2.204   2.292
    9A       C5 3057   4.376   2.309   2.301
    9A       C6 3058   4.299   2.393   2.210
    9A       N6 3059   4.311   2.393   2.082
    9A      H61 3060   4.255   2.467   2.042
    9A      H62 3061   4.385   2.347   2.030
    9A       N1 3062   4.199   2.472   2.256
    9A       C2 3063   4.179   2.475   2.388
    9A       H2 3064   4.094   2.537   2.413
    9A       N3 3065   4.246   2.408   2.477
    9A       C4 3066   4.349   2.332   2.432
    9A      C3' 3067   4.538   2.222   2.871
    9A      H3' 3068   4.594   2.144   2.921
    9A      C2' 3069   4.462   2.173   2.751
    9A      H2' 3070   4.511   2.087   2.707
    9A      O2' 3071   4.327   2.132   2.792
    9A     HO2' 3072   4.333   2.140   2.887
    9A      O3' 3073   4.462   2.305   2.959
   10A        P 3074   4.404   2.253   3.094
   10A      OP1 3075   4.360   2.116   3.075
   10A      OP2 3076   4.305   2.360   3.138
   10A      O5' 3077   4.521   2.267   3.212
   10A      C5' 3078   4.473   2.258   3.345
   10A      H5' 3079   4.423   2.161   3.351
   10A     H5'' 3080   4.393   2.328   3.369
   10A      C4' 3081   4.585   2.286   3.443
   10A      H4' 3082   4.533   2.286   3.539
   10A      O4' 3083   4.691   2.190   3.454
   10A      C1' 3084   4.816   2.251   3.428
   10A      H1' 3085   4.892   2.206   3.492
   10A       N9 3086   4.855   2.232   3.288
   10A       C8 3087   4.791   2.158   3.193
   10A       H8 3088   4.702   2.101   3.217
   10A       N7 3089   4.860   2.147   3.081
   10A       C5 3090   4.968   2.229   3.104
   10A       C6 3091   5.080   2.263   3.025
   10A       N6 3092   5.104   2.225   2.906
   10A      H61 3093   5.197   2.239   2.867
   10A      H62 3094   5.041   2.169   2.850
   10A       N1 3095   5.174   2.337   3.074
   10A       C2 3096   5.160   2.391   3.193
   10A       H2 3097   5.245   2.447   3.230
   10A       N3 3098   5.063   2.367   3.277
   10A       C4 3099   4.966   2.287   3.225
   10A      C3' 3100   4.652   2.417   3.423
   10A      H3' 3101   4.650   2.442   3.316
   10A      C2' 3102   4.798   2.397   3.468
   10A      H2' 3103   4.871   2.454   3.411
   10A      O2' 3104   4.817   2.400   3.613
   10A     HO2' 3105   4.786   2.487   3.640
   10A      O3' 3106   4.597   2.515   3.507
   11A        P 3107   4.588   2.665   3.460
   11A      OP1 3108   4.466   2.685   3.381
   11A      OP2 3109   4.718   2.711   3.403
   11A      O5' 3110   4.569   2.735   3.595
   11A      C5' 3111   4.649   2.853   3.611
   11A      H5' 3112   4.620   2.922   3.532
   11A     H5'' 3113   4.753   2.826   3.596
   11A      C4' 3114   4.623   2.929   3.743
   11A      H4' 3115   4.690   3.015   3.744
   11A      O4' 3116   4.495   2.987   3.736
   11A      C1' 3117   4.455   3.004   3.875
   11A      H1' 3118   4.476   3.105   3.909
   11A       N9 3119   4.314   2.973   3.903
   11A       C8 3120   4.220   3.069   3.944
   11A       H8 3121   4.241   3.174   3.958
   11A       N7 3122   4.111   3.017   3.992
   11A       C5 3123   4.134   2.880   3.971
   11A       C6 3124   4.053   2.772   4.015
   11A       N6 3125   3.928   2.772   4.048
   11A      H61 3126   3.906   2.674   4.059
   11A      H62 3127   3.886   2.850   4.096
   11A       N1 3128   4.091   2.644   3.992
   11A       C2 3129   4.209   2.632   3.931
   11A       H2 3130   4.224   2.526   3.915
   11A       N3 3131   4.310   2.721   3.901
   11A       C4 3132   4.257   2.852   3.917
   11A      C3' 3133   4.628   2.827   3.860
   11A      H3' 3134   4.571   2.737   3.840
   11A      C2' 3135   4.551   2.912   3.964
   11A      H2' 3136   4.505   2.852   4.042
   11A      O2' 3137   4.631   2.994   4.050
   11A     HO2' 3138   4.653   2.938   4.125
   11A      O3' 3139   4.753   2.793   3.919
   12C        P 3140   4.834   2.658   3.879
   12C      OP1 3141   4.950   2.643   3.963
   12C      OP2 3142   4.858   2.662   3.730
   12C      O5' 3143   4.728   2.544   3.914
   12C      C5' 3144   4.681   2.527   4.045
   12C      H5' 3145   4.604   2.604   4.058
   12C     H5'' 3146   4.756   2.538   4.122
   12C      C4' 3147   4.635   2.381   4.061
   12C      H4' 3148   4.627   2.363   4.168
   12C      O4' 3149   4.503   2.360   4.000
   12C      C1' 3150   4.513   2.242   3.916
   12C      H1' 3151   4.476   2.154   3.969
   12C       N1 3152   4.433   2.259   3.792
   12C       C6 3153   4.417   2.385   3.736
   12C       H6 3154   4.496   2.458   3.745
   12C       C5 3155   4.334   2.404   3.637
   12C       H5 3156   4.342   2.494   3.577
   12C       C4 3157   4.254   2.299   3.594
   12C       N4 3158   4.176   2.315   3.497
   12C      H41 3159   4.143   2.237   3.442
   12C      H42 3160   4.182   2.399   3.442
   12C       N3 3161   4.259   2.177   3.643
   12C       C2 3162   4.342   2.160   3.752
   12C       O2 3163   4.345   2.047   3.799
   12C      C3' 3164   4.733   2.275   4.011
   12C      H3' 3165   4.831   2.318   3.994
   12C      C2' 3166   4.664   2.228   3.883
   12C      H2' 3167   4.688   2.288   3.795
   12C      O2' 3168   4.692   2.092   3.859
   12C     HO2' 3169   4.651   2.045   3.932
   12C      O3' 3170   4.736   2.158   4.103
   13G        P 3171   4.840   2.147   4.216
   13G      OP1 3172   4.782   2.054   4.314
   13G      OP2 3173   4.875   2.277   4.269
   13G      O5' 3174   4.959   2.081   4.139
   13G      C5' 3175   4.969   1.940   4.113
   13G      H5' 3176   4.896   1.920   4.035
   13G     H5'' 3177   4.949   1.885   4.205
   13G      C4' 3178   5.109   1.898   4.072
   13G      H4' 3179   5.106   1.790   4.085
   13G      O4' 3180   5.138   1.922   3.940
   13G      C1' 3181   5.267   1.986   3.939
   13G      H1' 3182   5.312   1.943   3.849
   13G       N9 3183   5.254   2.133   3.916
   13G       C8 3184   5.141   2.209   3.899
   13G       H8 3185   5.041   2.176   3.919
   13G       N7 3186   5.162   2.336   3.869
   13G       C5 3187   5.300   2.340   3.857
   13G       C6 3188   5.387   2.450   3.833
   13G       O6 3189   5.358   2.564   3.807
   13G       N1 3190   5.522   2.414   3.837
   13G       H1 3191   5.591   2.486   3.822
   13G       C2 3192   5.565   2.284   3.860
   13G       N2 3193   5.692   2.261   3.849
   13G      H21 3194   5.758   2.337   3.849
   13G      H22 3195   5.731   2.167   3.850
   13G       N3 3196   5.483   2.183   3.875
   13G       C4 3197   5.355   2.215   3.879
   13G      C3' 3198   5.229   1.954   4.159
   13G      H3' 3199   5.207   2.054   4.198
   13G      C2' 3200   5.347   1.952   4.062
   13G      H2' 3201   5.425   2.026   4.077
   13G      O2' 3202   5.392   1.823   4.036
   13G     HO2' 3203   5.353   1.759   4.096
   13G      O3' 3204   5.250   1.860   4.263
   14A        P 3205   5.300   1.902   4.406
   14A      OP1 3206   5.332   1.779   4.482
   14A      OP2 3207   5.200   1.996   4.453
   14A      O5' 3208   5.440   1.983   4.395
   14A      C5' 3209   5.549   1.910   4.338
   14A      H5' 3210   5.519   1.871   4.241
   14A     H5'' 3211   5.583   1.830   4.404
   14A      C4' 3212   5.672   1.993   4.310
   14A      H4' 3213   5.754   1.922   4.298
   14A      O4' 3214   5.660   2.070   4.189
   14A      C1' 3215   5.737   2.192   4.215
   14A      H1' 3216   5.821   2.199   4.146
   14A       N9 3217   5.640   2.303   4.213
   14A       C8 3218   5.512   2.299   4.199
   14A       H8 3219   5.454   2.210   4.223
   14A       N7 3220   5.449   2.408   4.164
   14A       C5 3221   5.560   2.494   4.137
   14A       C6 3222   5.578   2.625   4.099
   14A       N6 3223   5.476   2.710   4.069
   14A      H61 3224   5.380   2.683   4.055
   14A      H62 3225   5.500   2.795   4.019
   14A       N1 3226   5.699   2.684   4.091
   14A       C2 3227   5.803   2.610   4.127
   14A       H2 3228   5.900   2.657   4.127
   14A       N3 3229   5.799   2.481   4.170
   14A       C4 3230   5.674   2.431   4.175
   14A      C3' 3231   5.710   2.083   4.429
   14A      H3' 3232   5.623   2.135   4.468
   14A      C2' 3233   5.806   2.174   4.347
   14A      H2' 3234   5.817   2.269   4.401
   14A      O2' 3235   5.935   2.118   4.316
   14A     HO2' 3236   5.992   2.184   4.277
   14A      O3' 3237   5.777   2.008   4.529
   15A        P 3238   5.777   2.051   4.680
   15A      OP1 3239   5.866   1.965   4.759
   15A      OP2 3240   5.643   2.067   4.724
   15A      O5' 3241   5.852   2.200   4.675
   15A      C5' 3242   5.991   2.198   4.656
   15A      H5' 3243   6.018   2.131   4.574
   15A     H5'' 3244   6.048   2.156   4.739
   15A      C4' 3245   6.050   2.329   4.624
   15A      H4' 3246   6.159   2.326   4.618
   15A      O4' 3247   6.003   2.375   4.500
   15A      C1' 3248   6.017   2.523   4.498
   15A      H1' 3249   6.079   2.561   4.417
   15A       N9 3250   5.874   2.576   4.490
   15A       C8 3251   5.756   2.516   4.524
   15A       H8 3252   5.751   2.420   4.573
   15A       N7 3253   5.644   2.592   4.498
   15A       C5 3254   5.702   2.716   4.449
   15A       C6 3255   5.649   2.832   4.389
   15A       N6 3256   5.520   2.860   4.384
   15A      H61 3257   5.488   2.947   4.343
   15A      H62 3258   5.459   2.808   4.445
   15A       N1 3259   5.730   2.924   4.342
   15A       C2 3260   5.859   2.903   4.347
   15A       H2 3261   5.928   2.981   4.318
   15A       N3 3262   5.924   2.802   4.399
   15A       C4 3263   5.839   2.704   4.445
   15A      C3' 3264   6.029   2.441   4.730
   15A      H3' 3265   5.925   2.456   4.759
   15A      C2' 3266   6.061   2.558   4.646
   15A      H2' 3267   6.005   2.642   4.689
   15A      O2' 3268   6.202   2.594   4.658
   15A     HO2' 3269   6.239   2.557   4.739
   15A      O3' 3270   6.123   2.425   4.845
   16C        P 3271   6.084   2.488   4.988
   16C      OP1 3272   6.188   2.461   5.088
   16C      OP2 3273   5.938   2.465   5.021
   16C      O5' 3274   6.095   2.638   4.948
   16C      C5' 3275   6.216   2.708   4.966
   16C      H5' 3276   6.302   2.662   4.918
   16C     H5'' 3277   6.244   2.708   5.071
   16C      C4' 3278   6.214   2.862   4.934
   16C      H4' 3279   6.316   2.901   4.929
   16C      O4' 3280   6.167   2.872   4.800
   16C      C1' 3281   6.100   3.001   4.794
   16C      H1' 3282   6.149   3.065   4.721
   16C       N1 3283   5.954   2.982   4.754
   16C       C6 3284   5.876   2.874   4.793
   16C       H6 3285   5.922   2.798   4.855
   16C       C5 3286   5.741   2.871   4.761
   16C       H5 3287   5.677   2.791   4.794
   16C       C4 3288   5.692   2.993   4.695
   16C       N4 3289   5.566   3.015   4.666
   16C      H41 3290   5.537   3.109   4.642
   16C      H42 3291   5.500   2.953   4.710
   16C       N3 3292   5.767   3.092   4.649
   16C       C2 3293   5.899   3.082   4.673
   16C       O2 3294   5.971   3.172   4.614
   16C      C3' 3295   6.129   2.951   5.020
   16C      H3' 3296   6.033   2.901   5.037
   16C      C2' 3297   6.108   3.071   4.935
   16C      H2' 3298   6.021   3.130   4.961
   16C      O2' 3299   6.228   3.149   4.929
   16C     HO2' 3300   6.262   3.171   5.016
   16C      O3' 3301   6.193   3.000   5.141
   17U        P 3302   6.147   2.958   5.290
   17U      OP1 3303   6.263   2.967   5.386
   17U      OP2 3304   6.067   2.830   5.287
   17U      O5' 3305   6.045   3.083   5.313
   17U      C5' 3306   5.907   3.073   5.261
   17U      H5' 3307   5.854   3.016   5.337
   17U     H5'' 3308   5.903   3.024   5.164
   17U      C4' 3309   5.843   3.209   5.258
   17U      H4' 3310   5.739   3.196   5.230
   17U      O4' 3311   5.837   3.266   5.382
   17U      C1' 3312   5.876   3.399   5.362
   17U      H1' 3313   5.789   3.451   5.323
   17U       N1 3314   5.913   3.475   5.487
   17U       C6 3315   5.985   3.401   5.587
   17U       H6 3316   5.998   3.294   5.588
   17U       C5 3317   6.069   3.468   5.666
   17U       H5 3318   6.140   3.415   5.728
   17U       C4 3319   6.086   3.612   5.665
   17U       O4 3320   6.153   3.678   5.736
   17U       N3 3321   6.004   3.672   5.576
   17U       H3 3322   6.019   3.771   5.564
   17U       C2 3323   5.914   3.612   5.487
   17U       O2 3324   5.852   3.686   5.410
   17U      C3' 3325   5.925   3.302   5.164
   17U      H3' 3326   6.004   3.254   5.106
   17U      C2' 3327   5.994   3.400   5.263
   17U      H2' 3328   6.088   3.363   5.305
   17U      O2' 3329   6.028   3.522   5.206
   17U     HO2' 3330   6.120   3.516   5.178
   17U      O3' 3331   5.832   3.366   5.079
   18U        P 3332   5.788   3.297   4.942
   18U      OP1 3333   5.789   3.154   4.966
   18U      OP2 3334   5.870   3.359   4.837
   18U      O5' 3335   5.638   3.349   4.927
   18U      C5' 3336   5.535   3.335   5.031
   18U      H5' 3337   5.522   3.424   5.094
   18U     H5'' 3338   5.556   3.250   5.095
   18U      C4' 3339   5.398   3.313   4.972
   18U      H4' 3340   5.328   3.275   5.047
   18U      O4' 3341   5.369   3.444   4.916
   18U      C1' 3342   5.362   3.437   4.778
   18U      H1' 3343   5.259   3.427   4.742
   18U       N1 3344   5.419   3.551   4.705
   18U       C6 3345   5.539   3.593   4.740
   18U       H6 3346   5.599   3.549   4.818
   18U       C5 3347   5.593   3.705   4.683
   18U       H5 3348   5.689   3.742   4.716
   18U       C4 3349   5.521   3.776   4.579
   18U       O4 3350   5.567   3.872   4.511
   18U       N3 3351   5.390   3.729   4.553
   18U       H3 3352   5.329   3.788   4.498
   18U       C2 3353   5.338   3.621   4.616
   18U       O2 3354   5.225   3.588   4.588
   18U      C3' 3355   5.394   3.213   4.860
   18U      H3' 3356   5.467   3.133   4.873
   18U      C2' 3357   5.426   3.300   4.738
   18U      H2' 3358   5.534   3.310   4.729
   18U      O2' 3359   5.377   3.252   4.618
   18U     HO2' 3360   5.292   3.213   4.639
   18U      O3' 3361   5.261   3.170   4.848
   19U        P 3362   5.216   3.036   4.772
   19U      OP1 3363   5.319   2.928   4.790
   19U      OP2 3364   5.174   3.071   4.633
   19U      O5' 3365   5.081   2.988   4.845
   19U      C5' 3366   5.071   2.946   4.981
   19U      H5' 3367   5.123   3.016   5.047
   19U     H5'' 3368   5.119   2.850   5.001
   19U      C4' 3369   4.923   2.940   5.017
   19U      H4' 3370   4.908   2.870   5.099
   19U      O4' 3371   4.880   3.070   5.056
   19U      C1' 3372   4.754   3.091   5.003
   19U      H1' 3373   4.687   3.080   5.088
   19U       N1 3374   4.750   3.224   4.938
   19U       C6 3375   4.829   3.269   4.834
   19U       H6 3376   4.910   3.206   4.803
   19U       C5 3377   4.818   3.392   4.779
   19U       H5 3378   4.881   3.429   4.699
   19U       C4 3379   4.707   3.481   4.822
   19U       O4 3380   4.667   3.582   4.758
   19U       N3 3381   4.621   3.428   4.919
   19U       H3 3382   4.559   3.494   4.963
   19U       C2 3383   4.642   3.304   4.977
   19U       O2 3384   4.562   3.270   5.062
   19U      C3' 3385   4.832   2.890   4.905
   19U      H3' 3386   4.878   2.902   4.807
   19U      C2' 3387   4.707   2.976   4.919
   19U      H2' 3388   4.678   2.996   4.816
   19U      O2' 3389   4.598   2.902   4.973
   19U     HO2' 3390   4.574   2.825   4.922
   19U      O3' 3391   4.812   2.745   4.930
   20A        P 3392   4.747   2.656   4.823
   20A      OP1 3393   4.780   2.519   4.854
   20A      OP2 3394   4.780   2.701   4.684
   20A      O5' 3395   4.593   2.666   4.839
   20A      C5' 3396   4.525   2.617   4.951
   20A      H5' 3397   4.555   2.670   5.041
   20A     H5'' 3398   4.557   2.516   4.976
   20A      C4' 3399   4.371   2.629   4.926
   20A      H4' 3400   4.312   2.596   5.011
   20A      O4' 3401   4.353   2.769   4.914
   20A      C1' 3402   4.274   2.795   4.797
   20A      H1' 3403   4.179   2.845   4.818
   20A       N9 3404   4.347   2.882   4.711
   20A       C8 3405   4.449   2.857   4.620
   20A       H8 3406   4.485   2.758   4.598
   20A       N7 3407   4.496   2.961   4.555
   20A       C5 3408   4.414   3.066   4.604
   20A       C6 3409   4.414   3.205   4.595
   20A       N6 3410   4.501   3.282   4.535
   20A      H61 3411   4.482   3.381   4.541
   20A      H62 3412   4.574   3.249   4.472
   20A       N1 3413   4.329   3.279   4.670
   20A       C2 3414   4.247   3.225   4.756
   20A       H2 3415   4.192   3.294   4.818
   20A       N3 3416   4.233   3.092   4.774
   20A       C4 3417   4.324   3.019   4.699
   20A      C3' 3418   4.323   2.565   4.798
   20A      H3' 3419   4.407   2.535   4.736
   20A      C2' 3420   4.232   2.664   4.732
   20A      H2' 3421   4.239   2.659   4.623
   20A      O2' 3422   4.093   2.640   4.766
   20A     HO2' 3423   4.087   2.563   4.823
   20A      O3' 3424   4.258   2.450   4.843
   21A3       P 3425   4.241   2.319   4.755
   21A3     OP1 3426   4.103   2.272   4.789
   21A3     OP2 3427   4.362   2.234   4.770
   21A3     O5' 3428   4.241   2.356   4.599
   21A3     C5' 3429   4.166   2.260   4.519
   21A3     H5' 3430   4.062   2.251   4.551
   21A3    H5'' 3431   4.204   2.159   4.536
   21A3     C4' 3432   4.167   2.287   4.366
   21A3     H4' 3433   4.119   2.200   4.322
   21A3     O4' 3434   4.072   2.387   4.336
   21A3     C1' 3435   4.144   2.505   4.293
   21A3     H1' 3436   4.107   2.511   4.191
   21A3      N9 3437   4.113   2.627   4.371
   21A3      C8 3438   3.999   2.654   4.452
   21A3      H8 3439   3.939   2.572   4.489
   21A3      N7 3440   3.972   2.786   4.472
   21A3      C5 3441   4.079   2.851   4.412
   21A3      C6 3442   4.115   2.987   4.396
   21A3      N6 3443   4.033   3.084   4.432
   21A3     H61 3444   4.059   3.177   4.405
   21A3     H62 3445   3.951   3.059   4.486
   21A3      N1 3446   4.227   3.025   4.336
   21A3      C2 3447   4.297   2.930   4.278
   21A3      H2 3448   4.382   2.971   4.227
   21A3      N3 3449   4.276   2.795   4.283
   21A3      C4 3450   4.166   2.758   4.351
   21A3     C3' 3451   4.289   2.330   4.288
   21A3     H3' 3452   4.380   2.289   4.334
   21A3     C2' 3453   4.293   2.481   4.298
   21A3     H2' 3454   4.323   2.519   4.395
   21A3     O2' 3455   4.370   2.539   4.192
   21A3    HO2' 3456   4.361   2.632   4.212
   21A3     O3' 3457   4.278   2.284   4.150
   21A3    HO3' 3458   4.345   2.338   4.107
  183CL      CL 3459   4.822   6.425   1.724
  184CL      CL 3460   7.309   3.124   0.951
  185CL      CL 3461   7.966   4.447   4.054
  186CL      CL 3462   9.036   2.941   3.059
  187CL      CL 3463   4.910   7.370   6.301
  188CL      CL 3464   1.168   6.234   1.728
  189CL      CL 3465   1.360   7.301   3.414
  190CL      CL 3466   4.802   6.432   5.617
  191CL      CL 3467   8.562   0.980   1.464
  192CL      CL 3468   3.548   1.711   1.222
  193CL      CL 3469   2.858   7.030   3.951
  194CL      CL 3470   0.112   7.313   5.140
  195CL      CL 3471   5.513   0.206   3.547
  196CL      CL 3472   9.182   5.414   2.907
  197NA      NA 3473   6.181   3.448   3.106
  198NA      NA 3474   8.712   0.444   2.064
  199NA      NA 3475   8.297   5.141   4.768
  200NA      NA 3476   0.666   2.515   3.360
  201NA      NA 3477   5.261   2.449   4.310
  202NA      NA 3478   5.633   2.995   3.175
  203NA      NA 3479   7.869   6.054   4.975
  204NA      NA 3480   4.918   1.988   4.733
  205NA      NA 3481   6.460   2.358   5.868
  206NA      NA 3482   4.985   6.020   4.408
  207NA      NA 3483   5.494   0.711   2.491
  208NA      NA 3484   4.453   1.702   2.465
  209NA      NA 3485   9.361   5.185   4.190
  210NA      NA 3486   5.334   6.771   1.555
  211NA      NA 3487   7.224   5.838   3.825
  212NA      NA 3488   4.682   6.559   6.793
  213NA      NA 3489   7.632   3.361   2.781
  214NA      NA 3490   4.457   0.608   2.864
  215NA      NA 3491   6.193   2.467   2.794
  216NA      NA 3492   2.717   4.331   4.332
  217NA      NA 3493   8.766   3.975   6.146
  218NA      NA 3494   1.087   7.428   0.305
  219NA      NA 3495   5.128   2.628   3.814
  220NA      NA 3496   8.259   2.105   5.701
  221NA      NA 3497   3.188   2.160   1.672
  222NA      NA 3498   7.371   1.469   4.533
  223NA      NA 3499   3.363   2.483   3.444
  224NA      NA 3500   9.756   6.845   2.730
  225NA      NA 3501   9.033   5.109   0.799
  226NA      NA 3502   6.041   1.945   6.500
  227NA      NA 3503   1.649   1.078   3.626
  228NA      NA 3504   3.016   0.816   6.800
  229WAT      O 3505   2.926   6.908   2.971
  229WAT     H1 3506   2.968   6.991   2.993
  229WAT     H2 3507   2.855   6.933   2.911
  230WAT      O 3508   0.998   1.492   2.184
  230WAT     H1 3509   0.934   1.555   2.153
  230WAT     H2 3510   1.080   1.539   2.186
  231WAT      O 3511   4.452   1.208   1.026
  231WAT     H1 3512   4.489   1.126   1.058
  231WAT     H2 3513   4.512   1.276   1.059
  232WAT      O 3514   8.722   3.168   6.223
  232WAT     H1 3515   8.737   3.160   6.129
  232WAT     H2 3516   8.720   3.078   6.254
  233WAT      O 3517   1.603   0.781   4.714
  233WAT     H1 3518   1.644   0.703   4.751
  233WAT     H2 3519   1.538   0.807   4.779
  234WAT      O 3520   4.020   5.281   6.342
  234WAT     H1 3521   4.076   5.242   6.275
  234WAT     H2 3522   4.033   5.375   6.334
  235WAT      O 3523   8.449   0.174   0.579
  235WAT     H1 3524   8.459   0.268   0.594
  235WAT     H2 3525   8.515   0.153   0.513
  236WAT      O 3526   9.119   6.912   2.031
  236WAT     H1 3527   9.208   6.877   2.026
  236WAT     H2 3528   9.072   6.869   1.960
  237WAT      O 3529   8.846   7.302   4.382
  237WAT     H1 3530   8.789   7.371   4.350
  237WAT     H2 3531   8.794   7.256   4.448
  238WAT      O 3532   9.401   1.920   4.046
  238WAT     H1 3533   9.459   1.887   4.114
  238WAT     H2 3534   9.360   1.842   4.009
  239WAT      O 3535   0.225   2.434   2.683
  239WAT     H1 3536   0.156   2.406   2.742
  239WAT     H2 3537   0.180   2.488   2.618
  240WAT      O 3538   7.457   3.206   4.088
  240WAT     H1 3539   7.423   3.144   4.153
  240WAT     H2 3540   7.379   3.238   4.042
  241WAT      O 3541   0.101   2.394   3.504
  241WAT     H1 3542   0.144   2.325   3.455
  241WAT     H2 3543   0.136   2.386   3.593
  242WAT      O 3544   9.558   1.660   1.180
  242WAT     H1 3545   9.557   1.567   1.204
  242WAT     H2 3546   9.651   1.683   1.178
  243WAT      O 3547   8.335   3.969   5.611
  243WAT     H1 3548   8.338   3.912   5.688
  243WAT     H2 3549   8.418   4.017   5.613
  244WAT      O 3550   8.287   0.598   4.155
  244WAT     H1 3551   8.248   0.610   4.069
  244WAT     H2 3552   8.364   0.543   4.138
  245WAT      O 3553   9.654   2.760   1.354
  245WAT     H1 3554   9.596   2.775   1.428
  245WAT     H2 3555   9.645   2.838   1.300
  246WAT      O 3556   6.010   5.995   6.399
  246WAT     H1 3557   5.988   5.903   6.417
  246WAT     H2 3558   6.087   6.012   6.453
  247WAT      O 3559   6.888   5.311   5.201
  247WAT     H1 3560   6.919   5.402   5.203
  247WAT     H2 3561   6.833   5.307   5.123
  248WAT      O 3562   4.091   1.016   2.356
  248WAT     H1 3563   4.107   1.067   2.277
  248WAT     H2 3564   4.036   0.943   2.328
  249WAT      O 3565   0.601   7.434   0.246
  249WAT     H1 3566   0.531   7.440   0.181
  249WAT     H2 3567   0.557   7.448   0.330
  250WAT      O 3568   1.048   5.018   3.580
  250WAT     H1 3569   1.051   4.930   3.543
  250WAT     H2 3570   1.080   5.074   3.510
  251WAT      O 3571   7.738   2.250   1.944
  251WAT     H1 3572   7.725   2.343   1.962
  251WAT     H2 3573   7.785   2.217   2.020
  252WAT      O 3574   7.400   5.702   4.475
  252WAT     H1 3575   7.380   5.711   4.568
  252WAT     H2 3576   7.375   5.612   4.453
  253WAT      O 3577   4.527   6.106   3.169
  253WAT     H1 3578   4.511   6.012   3.175
  253WAT     H2 3579   4.480   6.134   3.090
  254WAT      O 3580   0.430   5.694   5.368
  254WAT     H1 3581   0.482   5.704   5.289
  254WAT     H2 3582   0.341   5.678   5.337
  255WAT      O 3583   1.421   4.534   2.707
  255WAT     H1 3584   1.372   4.577   2.777
  255WAT     H2 3585   1.385   4.570   2.626
  256WAT      O 3586   8.112   1.400   5.492
  256WAT     H1 3587   8.035   1.396   5.548
  256WAT     H2 3588   8.088   1.350   5.414
  257WAT      O 3589   1.270   3.029   1.817
  257WAT     H1 3590   1.350   3.076   1.795
  257WAT     H2 3591   1.297   2.965   1.883
  258WAT      O 3592   7.099   4.877   0.919
  258WAT     H1 3593   7.086   4.947   0.855
  258WAT     H2 3594   7.011   4.841   0.934
  259WAT      O 3595   8.594   7.281   0.487
  259WAT     H1 3596   8.610   7.208   0.427
  259WAT     H2 3597   8.581   7.239   0.572
  260WAT      O 3598   1.043   6.772   4.162
  260WAT     H1 3599   0.966   6.760   4.219
  260WAT     H2 3600   1.116   6.737   4.213
  261WAT      O 3601   1.230   1.721   1.200
  261WAT     H1 3602   1.293   1.688   1.263
  261WAT     H2 3603   1.154   1.745   1.253
  262WAT      O 3604   9.480   4.922   4.142
  262WAT     H1 3605   9.568   4.953   4.121
  262WAT     H2 3606   9.491   4.867   4.219
  263WAT      O 3607   1.512   5.422   4.241
  263WAT     H1 3608   1.569   5.346   4.254
  263WAT     H2 3609   1.435   5.403   4.295
  264WAT      O 3610   1.019   2.637   2.335
  264WAT     H1 3611   1.058   2.723   2.349
  264WAT     H2 3612   1.094   2.577   2.327
  265WAT      O 3613   1.445   0.155   6.260
  265WAT     H1 3614   1.426   0.103   6.182
  265WAT     H2 3615   1.541   0.157   6.264
  266WAT      O 3616   4.081   1.490   4.028
  266WAT     H1 3617   4.020   1.417   4.040
  266WAT     H2 3618   4.104   1.487   3.935
  267WAT      O 3619   0.694   4.599   0.144
  267WAT     H1 3620   0.654   4.514   0.160
  267WAT     H2 3621   0.725   4.627   0.230
  268WAT      O 3622   2.815   4.740   0.446
  268WAT     H1 3623   2.794   4.657   0.403
  268WAT     H2 3624   2.902   4.763   0.412
  269WAT      O 3625   9.634   1.386   5.924
  269WAT     H1 3626   9.650   1.436   6.004
  269WAT     H2 3627   9.549   1.416   5.893
  270WAT      O 3628   1.426   3.244   0.525
  270WAT     H1 3629   1.469   3.319   0.484
  270WAT     H2 3630   1.408   3.183   0.452
  271WAT      O 3631   5.620   6.946   2.396
  271WAT     H1 3632   5.716   6.950   2.394
  271WAT     H2 3633   5.600   6.907   2.481
  272WAT      O 3634   9.371   5.179   3.802
  272WAT     H1 3635   9.345   5.087   3.800
  272WAT     H2 3636   9.450   5.183   3.748
  273WAT      O 3637   3.553   5.376   4.548
  273WAT     H1 3638   3.545   5.282   4.566
  273WAT     H2 3639   3.565   5.381   4.453
  274WAT      O 3640   8.393   1.645   3.794
  274WAT     H1 3641   8.328   1.666   3.727
  274WAT     H2 3642   8.416   1.730   3.832
  275WAT      O 3643   3.626   6.719   4.884
  275WAT     H1 3644   3.617   6.668   4.804
  275WAT     H2 3645   3.674   6.662   4.944
  276WAT      O 3646   8.624   7.325   1.563
  276WAT     H1 3647   8.654   7.304   1.475
  276WAT     H2 3648   8.705   7.334   1.614
  277WAT      O 3649   8.000   6.984   0.374
  277WAT     H1 3650   7.938   7.041   0.328
  277WAT     H2 3651   7.947   6.937   0.438
  278WAT      O 3652   4.298   6.911   4.049
  278WAT     H1 3653   4.340   6.920   3.964
  278WAT     H2 3654   4.362   6.946   4.111
  279WAT      O 3655   4.930   1.217   4.419
  279WAT     H1 3656   4.935   1.125   4.393
  279WAT     H2 3657   4.849   1.223   4.470
  280WAT      O 3658   0.058   4.379   2.365
  280WAT     H1 3659   0.068   4.395   2.271
  280WAT     H2 3660   0.101   4.454   2.407
  281WAT      O 3661   6.910   4.445   1.866
  281WAT     H1 3662   6.841   4.412   1.809
  281WAT     H2 3663   6.920   4.377   1.933
  282WAT      O 3664   0.311   1.253   2.333
  282WAT     H1 3665   0.293   1.159   2.338
  282WAT     H2 3666   0.386   1.266   2.391
  283WAT      O 3667   8.864   6.715   5.430
  283WAT     H1 3668   8.941   6.664   5.403
  283WAT     H2 3669   8.796   6.649   5.444
  284WAT      O 3670   1.221   6.067   2.489
  284WAT     H1 3671   1.287   5.998   2.483
  284WAT     H2 3672   1.263   6.144   2.453
  285WAT      O 3673   9.550   1.139   2.450
  285WAT     H1 3674   9.612   1.181   2.391
  285WAT     H2 3675   9.468   1.136   2.401
  286WAT      O 3676   7.068   3.263   2.695
  286WAT     H1 3677   7.157   3.251   2.662
  286WAT     H2 3678   7.078   3.269   2.790
  287WAT      O 3679   8.758   5.217   4.703
  287WAT     H1 3680   8.677   5.192   4.660
  287WAT     H2 3681   8.822   5.221   4.632
  288WAT      O 3682   1.059   3.156   5.065
  288WAT     H1 3683   1.125   3.209   5.110
  288WAT     H2 3684   1.072   3.068   5.098
  289WAT      O 3685   9.046   3.925   2.932
  289WAT     H1 3686   9.118   3.908   2.992
  289WAT     H2 3687   9.054   3.858   2.865
  290WAT      O 3688   7.712   7.320   1.786
  290WAT     H1 3689   7.773   7.297   1.857
  290WAT     H2 3690   7.642   7.369   1.830
  291WAT      O 3691   6.080   0.566   1.153
  291WAT     H1 3692   6.074   0.659   1.134
  291WAT     H2 3693   6.011   0.526   1.100
  292WAT      O 3694   8.421   0.861   0.845
  292WAT     H1 3695   8.420   0.932   0.909
  292WAT     H2 3696   8.478   0.794   0.884
  293WAT      O 3697   1.788   6.302   5.676
  293WAT     H1 3698   1.859   6.352   5.716
  293WAT     H2 3699   1.770   6.231   5.738
  294WAT      O 3700   2.746   0.247   5.297
  294WAT     H1 3701   2.798   0.254   5.378
  294WAT     H2 3702   2.662   0.286   5.320
  295WAT      O 3703   7.460   3.236   2.911
  295WAT     H1 3704   7.462   3.163   2.974
  295WAT     H2 3705   7.367   3.248   2.892
  296WAT      O 3706   1.572   3.255   6.749
  296WAT     H1 3707   1.648   3.264   6.691
  296WAT     H2 3708   1.516   3.329   6.726
  297WAT      O 3709   1.804   6.461   4.053
  297WAT     H1 3710   1.813   6.428   3.964
  297WAT     H2 3711   1.893   6.483   4.080
  298WAT      O 3712   7.040   4.401   2.496
  298WAT     H1 3713   7.074   4.317   2.466
  298WAT     H2 3714   6.946   4.386   2.509
  299WAT      O 3715   2.708   1.227   0.101
  299WAT     H1 3716   2.630   1.233   0.156
  299WAT     H2 3717   2.684   1.271   0.019
  300WAT      O 3718   8.159   5.455   6.817
  300WAT     H1 3719   8.086   5.396   6.797
  300WAT     H2 3720   8.231   5.422   6.762
  301WAT      O 3721   6.629   7.234   0.587
  301WAT     H1 3722   6.550   7.274   0.622
  301WAT     H2 3723   6.642   7.278   0.503
  302WAT      O 3724   1.480   3.882   2.209
  302WAT     H1 3725   1.542   3.954   2.221
  302WAT     H2 3726   1.397   3.915   2.243
  303WAT      O 3727   3.819   6.637   0.388
  303WAT     H1 3728   3.850   6.559   0.341
  303WAT     H2 3729   3.887   6.702   0.373
  304WAT      O 3730   0.225   0.293   3.245
  304WAT     H1 3731   0.139   0.252   3.249
  304WAT     H2 3732   0.277   0.248   3.312
  305WAT      O 3733   4.193   0.128   3.213
  305WAT     H1 3734   4.261   0.142   3.280
  305WAT     H2 3735   4.241   0.095   3.137
  306WAT      O 3736   6.775   4.367   4.202
  306WAT     H1 3737   6.720   4.414   4.139
  306WAT     H2 3738   6.861   4.362   4.160
  307WAT      O 3739   0.289   0.198   3.543
  307WAT     H1 3740   0.383   0.209   3.555
  307WAT     H2 3741   0.272   0.107   3.566
  308WAT      O 3742   9.141   0.824   0.939
  308WAT     H1 3743   9.075   0.792   0.878
  308WAT     H2 3744   9.223   0.788   0.907
  309WAT      O 3745   6.597   1.313   3.266
  309WAT     H1 3746   6.508   1.335   3.239
  309WAT     H2 3747   6.586   1.261   3.346
  310WAT      O 3748   3.105   6.330   4.677
  310WAT     H1 3749   3.170   6.289   4.620
  310WAT     H2 3750   3.062   6.256   4.721
  311WAT      O 3751   3.612   3.097   3.693
  311WAT     H1 3752   3.622   3.177   3.744
  311WAT     H2 3753   3.677   3.037   3.730
  312WAT      O 3754   1.847   1.902   0.971
  312WAT     H1 3755   1.929   1.928   1.012
  312WAT     H2 3756   1.868   1.895   0.878
  313WAT      O 3757   9.479   5.531   4.955
  313WAT     H1 3758   9.398   5.569   4.990
  313WAT     H2 3759   9.479   5.441   4.986
  314WAT      O 3760   4.717   5.316   3.481
  314WAT     H1 3761   4.796   5.316   3.535
  314WAT     H2 3762   4.747   5.288   3.395
  315WAT      O 3763   6.159   6.414   4.754
  315WAT     H1 3764   6.217   6.487   4.729
  315WAT     H2 3765   6.071   6.451   4.746
  316WAT      O 3766   6.333   5.930   5.063
  316WAT     H1 3767   6.338   5.999   4.997
  316WAT     H2 3768   6.301   5.975   5.142
  317WAT      O 3769   7.203   0.290   5.680
  317WAT     H1 3770   7.193   0.196   5.695
  317WAT     H2 3771   7.114   0.323   5.673
  318WAT      O 3772   8.141   4.289   2.414
  318WAT     H1 3773   8.047   4.290   2.435
  318WAT     H2 3774   8.144   4.288   2.319
  319WAT      O 3775   9.621   3.828   1.440
  319WAT     H1 3776   9.613   3.769   1.365
  319WAT     H2 3777   9.694   3.886   1.417
  320WAT      O 3778   0.242   7.387   6.069
  320WAT     H1 3779   0.159   7.415   6.031
  320WAT     H2 3780   0.224   7.302   6.108
  321WAT      O 3781   1.423   2.291   1.024
  321WAT     H1 3782   1.450   2.202   1.002
  321WAT     H2 3783   1.480   2.347   0.970
  322WAT      O 3784   7.861   2.943   4.977
  322WAT     H1 3785   7.794   2.903   5.032
  322WAT     H2 3786   7.940   2.944   5.031
  323WAT      O 3787   5.723   2.493   4.904
  323WAT     H1 3788   5.806   2.499   4.952
  323WAT     H2 3789   5.715   2.400   4.881
  324WAT      O 3790   9.149   4.141   4.482
  324WAT     H1 3791   9.096   4.075   4.527
  324WAT     H2 3792   9.090   4.179   4.417
  325WAT      O 3793   5.335   5.129   2.356
  325WAT     H1 3794   5.411   5.085   2.394
  325WAT     H2 3795   5.372   5.191   2.293
  326WAT      O 3796   0.688   3.634   6.480
  326WAT     H1 3797   0.680   3.727   6.457
  326WAT     H2 3798   0.773   3.608   6.445
  327WAT      O 3799   6.195   5.417   6.067
  327WAT     H1 3800   6.184   5.468   6.148
  327WAT     H2 3801   6.288   5.394   6.066
  328WAT      O 3802   1.960   2.578   2.540
  328WAT     H1 3803   2.014   2.540   2.471
  328WAT     H2 3804   1.964   2.515   2.612
  329WAT      O 3805   2.781   3.149   1.055
  329WAT     H1 3806   2.702   3.204   1.060
  329WAT     H2 3807   2.750   3.067   1.018
  330WAT      O 3808   1.496   4.321   0.958
  330WAT     H1 3809   1.460   4.291   1.042
  330WAT     H2 3810   1.590   4.329   0.974
  331WAT      O 3811   5.595   0.550   2.056
  331WAT     H1 3812   5.596   0.455   2.072
  331WAT     H2 3813   5.641   0.560   1.973
  332WAT      O 3814   2.031   6.518   6.592
  332WAT     H1 3815   1.989   6.533   6.508
  332WAT     H2 3816   2.052   6.606   6.625
  333WAT      O 3817   1.030   2.308   1.490
  333WAT     H1 3818   1.078   2.247   1.434
  333WAT     H2 3819   0.953   2.259   1.519
  334WAT      O 3820   0.136   6.737   1.010
  334WAT     H1 3821   0.104   6.815   0.964
  334WAT     H2 3822   0.108   6.664   0.955
  335WAT      O 3823   8.991   5.808   3.875
  335WAT     H1 3824   8.960   5.888   3.831
  335WAT     H2 3825   8.981   5.828   3.968
  336WAT      O 3826   3.717   1.326   0.864
  336WAT     H1 3827   3.810   1.314   0.842
  336WAT     H2 3828   3.708   1.288   0.951
  337WAT      O 3829   2.791   1.712   0.178
  337WAT     H1 3830   2.816   1.714   0.086
  337WAT     H2 3831   2.799   1.619   0.203
  338WAT      O 3832   3.194   6.714   3.548
  338WAT     H1 3833   3.173   6.763   3.469
  338WAT     H2 3834   3.287   6.692   3.538
  339WAT      O 3835   7.010   1.982   2.012
  339WAT     H1 3836   6.963   1.903   1.986
  339WAT     H2 3837   7.008   1.982   2.107
  340WAT      O 3838   6.247   6.492   1.089
  340WAT     H1 3839   6.288   6.480   1.004
  340WAT     H2 3840   6.295   6.434   1.147
  341WAT      O 3841   0.305   0.700   4.720
  341WAT     H1 3842   0.224   0.653   4.740
  341WAT     H2 3843   0.354   0.698   4.802
  342WAT      O 3844   3.853   0.018   6.344
  342WAT     H1 3845   3.792   0.056   6.281
  342WAT     H2 3846   3.917  -0.028   6.291
  343WAT      O 3847   5.867   7.155   5.908
  343WAT     H1 3848   5.781   7.115   5.918
  343WAT     H2 3849   5.907   7.110   5.833
  344WAT      O 3850   2.893   0.065   1.692
  344WAT     H1 3851   2.967   0.118   1.662
  344WAT     H2 3852   2.816   0.120   1.679
  345WAT      O 3853   2.146   1.944   5.678
  345WAT     H1 3854   2.055   1.966   5.698
  345WAT     H2 3855   2.197   2.017   5.713
  346WAT      O 3856   6.915   5.527   4.037
  346WAT     H1 3857   6.957   5.460   4.091
  346WAT     H2 3858   6.829   5.490   4.016
  347WAT      O 3859   3.476   5.919   0.064
  347WAT     H1 3860   3.543   5.987   0.075
  347WAT     H2 3861   3.509   5.864  -0.007
  348WAT      O 3862   4.670   6.875   2.918
  348WAT     H1 3863   4.723   6.939   2.964
  348WAT     H2 3864   4.728   6.836   2.853
  349WAT      O 3865   0.089   0.934   6.777
  349WAT     H1 3866   0.144   0.902   6.848
  349WAT     H2 3867   0.008   0.883   6.785
  350WAT      O 3868   1.985   6.960   3.499
  350WAT     H1 3869   1.925   7.000   3.437
  350WAT     H2 3870   2.068   6.953   3.451
  351WAT      O 3871   0.596   0.596   4.855
  351WAT     H1 3872   0.622   0.655   4.785
  351WAT     H2 3873   0.541   0.649   4.912
  352WAT      O 3874   6.892   6.508   6.631
  352WAT     H1 3875   6.983   6.479   6.631
  352WAT     H2 3876   6.887   6.573   6.701
  353WAT      O 3877   6.934   2.415   1.756
  353WAT     H1 3878   6.970   2.353   1.694
  353WAT     H2 3879   6.876   2.363   1.812
  354WAT      O 3880   1.546   2.696   1.901
  354WAT     H1 3881   1.555   2.647   1.819
  354WAT     H2 3882   1.571   2.634   1.969
  355WAT      O 3883   9.326   2.861   1.327
  355WAT     H1 3884   9.359   2.912   1.253
  355WAT     H2 3885   9.346   2.770   1.305
  356WAT      O 3886   9.407   2.519   2.093
  356WAT     H1 3887   9.460   2.589   2.055
  356WAT     H2 3888   9.462   2.441   2.086
  357WAT      O 3889   3.340   2.899   3.653
  357WAT     H1 3890   3.367   2.923   3.742
  357WAT     H2 3891   3.395   2.953   3.596
  358WAT      O 3892   2.562   1.865   6.806
  358WAT     H1 3893   2.655   1.874   6.830
  358WAT     H2 3894   2.524   1.816   6.878
  359WAT      O 3895   3.824   4.009   1.144
  359WAT     H1 3896   3.909   3.999   1.102
  359WAT     H2 3897   3.808   4.104   1.143
  360WAT      O 3898   8.257   1.227   5.046
  360WAT     H1 3899   8.316   1.189   5.111
  360WAT     H2 3900   8.204   1.290   5.095
  361WAT      O 3901   2.572   0.640   4.016
  361WAT     H1 3902   2.527   0.637   4.100
  361WAT     H2 3903   2.664   0.650   4.038
  362WAT      O 3904   6.416   0.542   4.838
  362WAT     H1 3905   6.369   0.517   4.918
  362WAT     H2 3906   6.404   0.636   4.831
  363WAT      O 3907   0.194   1.412   3.633
  363WAT     H1 3908   0.286   1.431   3.652
  363WAT     H2 3909   0.197   1.353   3.558
  364WAT      O 3910   0.027   6.304   1.883
  364WAT     H1 3911   0.110   6.307   1.932
  364WAT     H2 3912   0.052   6.326   1.793
  365WAT      O 3913   7.935   6.991   1.055
  365WAT     H1 3914   8.024   6.958   1.062
  365WAT     H2 3915   7.900   6.983   1.144
  366WAT      O 3916   1.859   4.563   6.549
  366WAT     H1 3917   1.856   4.658   6.547
  366WAT     H2 3918   1.924   4.539   6.483
  367WAT      O 3919   7.136   6.129   5.048
  367WAT     H1 3920   7.064   6.131   5.110
  367WAT     H2 3921   7.191   6.204   5.072
  368WAT      O 3922   1.302   6.756   5.551
  368WAT     H1 3923   1.236   6.812   5.590
  368WAT     H2 3924   1.356   6.815   5.499
  369WAT      O 3925   4.590   1.774   1.190
  369WAT     H1 3926   4.588   1.725   1.273
  369WAT     H2 3927   4.599   1.706   1.123
  370WAT      O 3928   5.829   5.685   0.621
  370WAT     H1 3929   5.772   5.610   0.602
  370WAT     H2 3930   5.823   5.696   0.716
  371WAT      O 3931   8.703   7.189   5.468
  371WAT     H1 3932   8.662   7.242   5.400
  371WAT     H2 3933   8.669   7.101   5.453
  372WAT      O 3934   7.918   3.597   4.802
  372WAT     H1 3935   7.840   3.604   4.858
  372WAT     H2 3936   7.933   3.503   4.794
  373WAT      O 3937   0.426   0.005   6.635
  373WAT     H1 3938   0.479   0.085   6.630
  373WAT     H2 3939   0.357   0.019   6.570
  374WAT      O 3940   6.562   3.942   5.859
  374WAT     H1 3941   6.574   3.934   5.765
  374WAT     H2 3942   6.651   3.937   5.895
  375WAT      O 3943   7.372   5.718   1.050
  375WAT     H1 3944   7.330   5.689   0.969
  375WAT     H2 3945   7.393   5.810   1.035
  376WAT      O 3946   4.999   3.133   6.609
  376WAT     H1 3947   5.065   3.064   6.605
  376WAT     H2 3948   4.943   3.110   6.682
  377WAT      O 3949   4.909   4.221   3.685
  377WAT     H1 3950   4.928   4.246   3.595
  377WAT     H2 3951   4.991   4.232   3.731
  378WAT      O 3952   0.503   3.778   1.535
  378WAT     H1 3953   0.448   3.788   1.457
  378WAT     H2 3954   0.593   3.787   1.502
  379WAT      O 3955   8.878   6.400   3.118
  379WAT     H1 3956   8.816   6.341   3.161
  379WAT     H2 3957   8.831   6.432   3.041
  380WAT      O 3958   2.982   0.387   0.409
  380WAT     H1 3959   2.964   0.318   0.472
  380WAT     H2 3960   2.921   0.371   0.337
  381WAT      O 3961   9.484   5.978   2.821
  381WAT     H1 3962   9.553   6.040   2.843
  381WAT     H2 3963   9.502   5.902   2.876
  382WAT      O 3964   1.969   2.465   4.878
  382WAT     H1 3965   2.050   2.425   4.907
  382WAT     H2 3966   1.983   2.484   4.786
  383WAT      O 3967   0.903   6.903   1.692
  383WAT     H1 3968   0.942   6.819   1.666
  383WAT     H2 3969   0.883   6.892   1.785
  384WAT      O 3970   6.960   5.589   5.763
  384WAT     H1 3971   6.949   5.508   5.712
  384WAT     H2 3972   6.873   5.604   5.802
  385WAT      O 3973   8.960   5.780   4.890
  385WAT     H1 3974   8.941   5.742   4.804
  385WAT     H2 3975   8.875   5.785   4.933
  386WAT      O 3976   4.009   0.297   2.054
  386WAT     H1 3977   3.924   0.291   2.011
  386WAT     H2 3978   4.013   0.220   2.111
  387WAT      O 3979   2.959   5.737   4.552
  387WAT     H1 3980   2.980   5.747   4.644
  387WAT     H2 3981   2.902   5.811   4.532
  388WAT      O 3982   6.713   5.630   1.892
  388WAT     H1 3983   6.647   5.619   1.823
  388WAT     H2 3984   6.664   5.623   1.974
  389WAT      O 3985   5.182   5.900   0.126
  389WAT     H1 3986   5.263   5.919   0.079
  389WAT     H2 3987   5.178   5.967   0.194
  390WAT      O 3988   8.094   2.015   1.190
  390WAT     H1 3989   8.118   2.001   1.282
  390WAT     H2 3990   8.102   2.109   1.177
  391WAT      O 3991   9.701   0.776   5.757
  391WAT     H1 3992   9.679   0.867   5.777
  391WAT     H2 3993   9.685   0.729   5.839
  392WAT      O 3994   3.228   1.898   0.852
  392WAT     H1 3995   3.164   1.961   0.818
  392WAT     H2 3996   3.230   1.915   0.946
  393WAT      O 3997   8.056   6.341   4.939
  393WAT     H1 3998   8.050   6.436   4.953
  393WAT     H2 3999   8.130   6.314   4.994
  394WAT      O 4000   2.050   0.508   6.565
  394WAT     H1 4001   2.023   0.574   6.628
  394WAT     H2 4002   1.992   0.434   6.581
  395WAT      O 4003   2.017   5.467   3.910
  395WAT     H1 4004   2.084   5.469   3.842
  395WAT     H2 4005   1.970   5.550   3.899
  396WAT      O 4006   4.809   7.378   0.093
  396WAT     H1 4007   4.762   7.295   0.085
  396WAT     H2 4008   4.744   7.445   0.071
  397WAT      O 4009   3.376   6.608   2.798
  397WAT     H1 4010   3.369   6.672   2.869
  397WAT     H2 4011   3.434   6.540   2.833
  398WAT      O 4012   2.410   2.648   1.014
  398WAT     H1 4013   2.331   2.594   1.014
  398WAT     H2 4014   2.469   2.603   1.075
  399WAT      O 4015   2.829   6.077   4.146
  399WAT     H1 4016   2.766   6.125   4.092
  399WAT     H2 4017   2.871   6.016   4.086
  400WAT      O 4018   7.984   4.962   0.998
  400WAT     H1 4019   7.944   5.043   1.030
  400WAT     H2 4020   7.934   4.892   1.040
  401WAT      O 4021   9.426   2.783   5.045
  401WAT     H1 4022   9.408   2.789   4.952
  401WAT     H2 4023   9.407   2.870   5.079
  402WAT      O 4024   0.466   3.335   1.179
  402WAT     H1 4025   0.525   3.260   1.178
  402WAT     H2 4026   0.418   3.329   1.096
  403WAT      O 4027   7.188   1.917   5.628
  403WAT     H1 4028   7.099   1.944   5.606
  403WAT     H2 4029   7.220   1.985   5.687
  404WAT      O 4030   8.161   2.678   6.578
  404WAT     H1 4031   8.126   2.719   6.498
  404WAT     H2 4032   8.185   2.590   6.550
  405WAT      O 4033   8.487   6.543   4.362
  405WAT     H1 4034   8.542   6.474   4.325
  405WAT     H2 4035   8.459   6.594   4.287
  406WAT      O 4036   3.714   4.700   5.475
  406WAT     H1 4037   3.765   4.646   5.413
  406WAT     H2 4038   3.779   4.760   5.512
  407WAT      O 4039   3.204   6.052   3.121
  407WAT     H1 4040   3.137   6.087   3.062
  407WAT     H2 4041   3.250   6.129   3.153
  408WAT      O 4042   9.059   5.335   0.743
  408WAT     H1 4043   9.092   5.421   0.767
  408WAT     H2 4044   8.985   5.354   0.685
  409WAT      O 4045   1.125   2.292   3.351
  409WAT     H1 4046   1.123   2.217   3.410
  409WAT     H2 4047   1.106   2.255   3.264
  410WAT      O 4048   4.867   1.769   3.754
  410WAT     H1 4049   4.837   1.697   3.810
  410WAT     H2 4050   4.788   1.820   3.736
  411WAT      O 4051   5.343   6.545   0.126
  411WAT     H1 4052   5.424   6.505   0.159
  411WAT     H2 4053   5.336   6.626   0.176
  412WAT      O 4054   3.062   3.755   2.008
  412WAT     H1 4055   3.002   3.781   2.078
  412WAT     H2 4056   3.018   3.683   1.964
  413WAT      O 4057   7.531   7.285   5.385
  413WAT     H1 4058   7.515   7.232   5.306
  413WAT     H2 4059   7.545   7.221   5.454
  414WAT      O 4060   0.131   1.251   3.843
  414WAT     H1 4061   0.213   1.201   3.841
  414WAT     H2 4062   0.144   1.322   3.780
  415WAT      O 4063   2.478   1.942   5.718
  415WAT     H1 4064   2.467   1.937   5.813
  415WAT     H2 4065   2.411   2.005   5.690
  416WAT      O 4066   1.226   3.375   3.311
  416WAT     H1 4067   1.183   3.445   3.262
  416WAT     H2 4068   1.179   3.295   3.286
  417WAT      O 4069   3.583   2.890   4.035
  417WAT     H1 4070   3.661   2.941   4.057
  417WAT     H2 4071   3.527   2.897   4.113
  418WAT      O 4072   3.361   4.490   6.309
  418WAT     H1 4073   3.425   4.475   6.379
  418WAT     H2 4074   3.380   4.578   6.278
  419WAT      O 4075   1.739   1.688   1.381
  419WAT     H1 4076   1.655   1.733   1.386
  419WAT     H2 4077   1.793   1.729   1.449
  420WAT      O 4078   1.245   2.306   5.452
  420WAT     H1 4079   1.218   2.342   5.367
  420WAT     H2 4080   1.248   2.382   5.510
  421WAT      O 4081   1.720   0.269   5.195
  421WAT     H1 4082   1.626   0.273   5.180
  421WAT     H2 4083   1.744   0.180   5.171
  422WAT      O 4084   7.919   6.158   4.790
  422WAT     H1 4085   7.958   6.235   4.832
  422WAT     H2 4086   7.968   6.149   4.709
  423WAT      O 4087   3.592   1.705   3.845
  423WAT     H1 4088   3.498   1.692   3.858
  423WAT     H2 4089   3.624   1.618   3.820
  424WAT      O 4090   9.542   3.937   3.891
  424WAT     H1 4091   9.543   4.022   3.848
  424WAT     H2 4092   9.468   3.891   3.853
  425WAT      O 4093   1.783   3.904   1.902
  425WAT     H1 4094   1.822   3.852   1.831
  425WAT     H2 4095   1.734   3.840   1.954
  426WAT      O 4096   9.384   0.113   5.923
  426WAT     H1 4097   9.393   0.020   5.942
  426WAT     H2 4098   9.292   0.123   5.896
  427WAT      O 4099   3.131   4.496   1.598
  427WAT     H1 4100   3.099   4.576   1.640
  427WAT     H2 4101   3.175   4.449   1.669
  428WAT      O 4102   9.158   4.662   5.250
  428WAT     H1 4103   9.208   4.580   5.248
  428WAT     H2 4104   9.219   4.728   5.216
  429WAT      O 4105   8.026   1.536   0.443
  429WAT     H1 4106   8.060   1.496   0.523
  429WAT     H2 4107   7.961   1.474   0.410
  430WAT      O 4108   5.435   7.003   0.821
  430WAT     H1 4109   5.445   6.909   0.835
  430WAT     H2 4110   5.501   7.043   0.878
  431WAT      O 4111   3.407   2.001   3.663
  431WAT     H1 4112   3.456   2.058   3.723
  431WAT     H2 4113   3.472   1.976   3.598
  432WAT      O 4114   9.650   6.986   5.304
  432WAT     H1 4115   9.707   6.965   5.378
  432WAT     H2 4116   9.582   7.043   5.341
  433WAT      O 4117   2.640   2.538   6.499
  433WAT     H1 4118   2.644   2.442   6.497
  433WAT     H2 4119   2.706   2.565   6.436
  434WAT      O 4120   1.688   1.509   0.401
  434WAT     H1 4121   1.700   1.603   0.408
  434WAT     H2 4122   1.648   1.483   0.484
  435WAT      O 4123   2.137   4.617   0.484
  435WAT     H1 4124   2.128   4.699   0.434
  435WAT     H2 4125   2.192   4.561   0.429
  436WAT      O 4126   1.213   6.850   4.851
  436WAT     H1 4127   1.151   6.917   4.820
  436WAT     H2 4128   1.157   6.781   4.886
  437WAT      O 4129   7.725   4.620   6.154
  437WAT     H1 4130   7.632   4.600   6.157
  437WAT     H2 4131   7.757   4.574   6.076
  438WAT      O 4132   3.179   5.201   0.345
  438WAT     H1 4133   3.271   5.225   0.356
  438WAT     H2 4134   3.144   5.198   0.434
  439WAT      O 4135   3.915   0.146   2.689
  439WAT     H1 4136   4.007   0.170   2.688
  439WAT     H2 4137   3.873   0.209   2.630
  440WAT      O 4138   7.796   1.210   3.097
  440WAT     H1 4139   7.832   1.196   3.184
  440WAT     H2 4140   7.711   1.168   3.099
  441WAT      O 4141   8.522   1.637   2.994
  441WAT     H1 4142   8.486   1.564   2.944
  441WAT     H2 4143   8.460   1.650   3.066
  442WAT      O 4144   2.951   0.491   4.497
  442WAT     H1 4145   2.968   0.400   4.472
  442WAT     H2 4146   2.872   0.487   4.550
  443WAT      O 4147   1.718   3.985   5.667
  443WAT     H1 4148   1.629   3.977   5.702
  443WAT     H2 4149   1.706   4.020   5.579
  444WAT      O 4150   3.600   4.890   3.150
  444WAT     H1 4151   3.547   4.923   3.078
  444WAT     H2 4152   3.580   4.949   3.223
  445WAT      O 4153   3.379   2.106   0.588
  445WAT     H1 4154   3.289   2.089   0.615
  445WAT     H2 4155   3.416   2.019   0.572
  446WAT      O 4156   8.882   4.259   2.309
  446WAT     H1 4157   8.923   4.173   2.311
  446WAT     H2 4158   8.791   4.241   2.283
  447WAT      O 4159   3.153   2.556   3.101
  447WAT     H1 4160   3.155   2.543   3.006
  447WAT     H2 4161   3.066   2.593   3.118
  448WAT      O 4162   2.647   2.206   0.143
  448WAT     H1 4163   2.738   2.177   0.145
  448WAT     H2 4164   2.626   2.208   0.049
  449WAT      O 4165   6.693   1.915   4.090
  449WAT     H1 4166   6.641   1.972   4.147
  449WAT     H2 4167   6.759   1.877   4.147
  450WAT      O 4168   1.299   0.117   2.183
  450WAT     H1 4169   1.237   0.050   2.155
  450WAT     H2 4170   1.244   0.192   2.205
  451WAT      O 4171   2.007   1.557   0.801
  451WAT     H1 4172   2.034   1.649   0.804
  451WAT     H2 4173   2.002   1.536   0.708
  452WAT      O 4174   7.314   1.092   5.820
  452WAT     H1 4175   7.261   1.015   5.840
  452WAT     H2 4176   7.389   1.086   5.878
  453WAT      O 4177   8.842   6.428   3.464
  453WAT     H1 4178   8.883   6.424   3.551
  453WAT     H2 4179   8.855   6.518   3.436
  454WAT      O 4180   4.945   1.890   3.179
  454WAT     H1 4181   4.923   1.911   3.089
  454WAT     H2 4182   5.022   1.942   3.199
  455WAT      O 4183   8.071   1.333   6.778
  455WAT     H1 4184   8.147   1.320   6.835
  455WAT     H2 4185   8.059   1.249   6.735
  456WAT      O 4186   0.915   6.548   1.521
  456WAT     H1 4187   0.834   6.508   1.553
  456WAT     H2 4188   0.969   6.556   1.600
  457WAT      O 4189   4.832   4.074   1.302
  457WAT     H1 4190   4.788   4.142   1.353
  457WAT     H2 4191   4.783   3.994   1.321
  458WAT      O 4192   9.634   1.338   6.463
  458WAT     H1 4193   9.633   1.358   6.557
  458WAT     H2 4194   9.648   1.243   6.459
  459WAT      O 4195   0.676   0.850   1.153
  459WAT     H1 4196   0.639   0.909   1.219
  459WAT     H2 4197   0.769   0.846   1.175
  460WAT      O 4198   6.020   0.890   4.481
  460WAT     H1 4199   6.005   0.850   4.395
  460WAT     H2 4200   5.952   0.957   4.489
  461WAT      O 4201   2.868   0.978   0.063
  461WAT     H1 4202   2.796   1.040   0.051
  461WAT     H2 4203   2.897   0.992   0.153
  462WAT      O 4204   6.404   6.277   1.656
  462WAT     H1 4205   6.473   6.242   1.599
  462WAT     H2 4206   6.419   6.235   1.741
  463WAT      O 4207   4.220   6.754   3.501
  463WAT     H1 4208   4.230   6.709   3.585
  463WAT     H2 4209   4.273   6.833   3.510
  464WAT      O 4210   0.767   5.122   0.969
  464WAT     H1 4211   0.852   5.160   0.943
  464WAT     H2 4212   0.707   5.146   0.898
  465WAT      O 4213   3.651   0.826   5.438
  465WAT     H1 4214   3.715   0.781   5.384
  465WAT     H2 4215   3.664   0.919   5.419
  466WAT      O 4216   6.652   6.312   2.032
  466WAT     H1 4217   6.601   6.389   2.057
  466WAT     H2 4218   6.685   6.277   2.114
  467WAT      O 4219   6.869   5.055   0.107
  467WAT     H1 4220   6.890   5.129   0.050
  467WAT     H2 4221   6.912   4.980   0.066
  468WAT      O 4222   9.222   5.716   2.820
  468WAT     H1 4223   9.169   5.758   2.888
  468WAT     H2 4224   9.226   5.624   2.847
  469WAT      O 4225   6.031   0.092   5.170
  469WAT     H1 4226   6.054   0.175   5.212
  469WAT     H2 4227   6.084   0.089   5.091
  470WAT      O 4228   6.459   5.856   5.306
  470WAT     H1 4229   6.375   5.841   5.350
  470WAT     H2 4230   6.435   5.874   5.215
  471WAT      O 4231   5.433   7.191   1.797
  471WAT     H1 4232   5.340   7.196   1.774
  471WAT     H2 4233   5.478   7.221   1.718
  472WAT      O 4234   5.922   0.285   3.957
  472WAT     H1 4235   5.989   0.218   3.970
  472WAT     H2 4236   5.898   0.277   3.865
  473WAT      O 4237   1.396   5.910   0.840
  473WAT     H1 4238   1.392   6.005   0.837
  473WAT     H2 4239   1.427   5.890   0.929
  474WAT      O 4240   9.303   1.155   3.499
  474WAT     H1 4241   9.337   1.239   3.467
  474WAT     H2 4242   9.372   1.123   3.558
  475WAT      O 4243   7.402   3.774   3.074
  475WAT     H1 4244   7.373   3.733   2.992
  475WAT     H2 4245   7.321   3.799   3.118
  476WAT      O 4246   0.748   5.687   4.621
  476WAT     H1 4247   0.704   5.607   4.593
  476WAT     H2 4248   0.759   5.676   4.716
  477WAT      O 4249   0.623   2.549   2.519
  477WAT     H1 4250   0.585   2.538   2.606
  477WAT     H2 4251   0.571   2.490   2.463
  478WAT      O 4252   1.202   1.232   0.987
  478WAT     H1 4253   1.120   1.183   0.975
  478WAT     H2 4254   1.189   1.312   0.935
  479WAT      O 4255   6.598   4.749   2.833
  479WAT     H1 4256   6.586   4.654   2.844
  479WAT     H2 4257   6.625   4.759   2.742
  480WAT      O 4258   1.717   3.151   0.396
  480WAT     H1 4259   1.704   3.139   0.302
  480WAT     H2 4260   1.705   3.245   0.411
  481WAT      O 4261   8.381   3.635   2.327
  481WAT     H1 4262   8.462   3.617   2.280
  481WAT     H2 4263   8.403   3.619   2.419
  482WAT      O 4264   2.434   6.578   4.376
  482WAT     H1 4265   2.489   6.595   4.453
  482WAT     H2 4266   2.497   6.568   4.304
  483WAT      O 4267   1.861   6.304   2.188
  483WAT     H1 4268   1.771   6.297   2.220
  483WAT     H2 4269   1.909   6.344   2.260
  484WAT      O 4270   1.523   6.874   2.312
  484WAT     H1 4271   1.506   6.935   2.383
  484WAT     H2 4272   1.616   6.853   2.320
  485WAT      O 4273   8.778   4.105   4.789
  485WAT     H1 4274   8.743   4.193   4.781
  485WAT     H2 4275   8.734   4.067   4.865
  486WAT      O 4276   5.954   1.957   5.242
  486WAT     H1 4277   6.018   2.026   5.228
  486WAT     H2 4278   5.928   1.930   5.153
  487WAT      O 4279   7.369   6.002   3.791
  487WAT     H1 4280   7.352   6.074   3.730
  487WAT     H2 4281   7.412   6.044   3.865
  488WAT      O 4282   3.622   1.337   6.150
  488WAT     H1 4283   3.627   1.253   6.105
  488WAT     H2 4284   3.612   1.401   6.080
  489WAT      O 4285   2.488   0.004   5.441
  489WAT     H1 4286   2.549  -0.058   5.400
  489WAT     H2 4287   2.443   0.045   5.367
  490WAT      O 4288   3.975   3.460   6.476
  490WAT     H1 4289   3.948   3.389   6.417
  490WAT     H2 4290   4.067   3.442   6.495
  491WAT      O 4291   6.352   3.197   2.763
  491WAT     H1 4292   6.329   3.131   2.829
  491WAT     H2 4293   6.447   3.194   2.758
  492WAT      O 4294   9.454   5.385   4.258
  492WAT     H1 4295   9.480   5.426   4.341
  492WAT     H2 4296   9.499   5.436   4.191
  493WAT      O 4297   1.480   4.559   6.144
  493WAT     H1 4298   1.529   4.635   6.175
  493WAT     H2 4299   1.410   4.596   6.090
  494WAT      O 4300   6.833   1.858   3.414
  494WAT     H1 4301   6.883   1.876   3.494
  494WAT     H2 4302   6.759   1.805   3.443
  495WAT      O 4303   8.371   5.681   2.839
  495WAT     H1 4304   8.398   5.613   2.900
  495WAT     H2 4305   8.315   5.637   2.775
  496WAT      O 4306   5.997   5.913   0.643
  496WAT     H1 4307   6.087   5.887   0.627
  496WAT     H2 4308   5.944   5.838   0.617
  497WAT      O 4309   6.491   4.216   0.892
  497WAT     H1 4310   6.527   4.138   0.935
  497WAT     H2 4311   6.537   4.221   0.809
  498WAT      O 4312   3.359   2.532   6.401
  498WAT     H1 4313   3.306   2.522   6.321
  498WAT     H2 4314   3.352   2.625   6.423
  499WAT      O 4315   4.754   0.018   3.375
  499WAT     H1 4316   4.849   0.010   3.372
  499WAT     H2 4317   4.725  -0.058   3.426
  500WAT      O 4318   4.415   7.024   0.551
  500WAT     H1 4319   4.505   7.030   0.519
  500WAT     H2 4320   4.391   6.932   0.537
  501WAT      O 4321   2.007   5.425   4.192
  501WAT     H1 4322   1.992   5.439   4.099
  501WAT     H2 4323   2.074   5.356   4.196
  502WAT      O 4324   4.014   5.877   3.306
  502WAT     H1 4325   3.927   5.887   3.344
  502WAT     H2 4326   4.064   5.832   3.373
  503WAT      O 4327   8.296   4.491   2.845
  503WAT     H1 4328   8.231   4.427   2.873
  503WAT     H2 4329   8.260   4.576   2.871
  504WAT      O 4330   2.965   3.674   5.013
  504WAT     H1 4331   2.892   3.734   4.994
  504WAT     H2 4332   2.928   3.587   4.998
  505WAT      O 4333   6.698   3.683   6.139
  505WAT     H1 4334   6.620   3.655   6.187
  505WAT     H2 4335   6.750   3.731   6.203
  506WAT      O 4336   4.979   0.902   6.032
  506WAT     H1 4337   4.919   0.829   6.049
  506WAT     H2 4338   4.947   0.941   5.951
  507WAT      O 4339   7.691   5.489   4.212
  507WAT     H1 4340   7.720   5.501   4.302
  507WAT     H2 4341   7.670   5.578   4.181
  508WAT      O 4342   2.567   5.273   3.750
  508WAT     H1 4343   2.505   5.346   3.760
  508WAT     H2 4344   2.535   5.226   3.673
  509WAT      O 4345   9.161   3.600   2.074
  509WAT     H1 4346   9.150   3.682   2.122
  509WAT     H2 4347   9.252   3.601   2.044
  510WAT      O 4348   7.026   0.165   4.176
  510WAT     H1 4349   7.056   0.153   4.266
  510WAT     H2 4350   6.948   0.110   4.168
  511WAT      O 4351   7.764   3.305   5.023
  511WAT     H1 4352   7.755   3.233   4.960
  511WAT     H2 4353   7.679   3.348   5.023
  512WAT      O 4354   7.691   2.477   5.784
  512WAT     H1 4355   7.695   2.502   5.692
  512WAT     H2 4356   7.597   2.466   5.801
  513WAT      O 4357   5.793   4.435   0.277
  513WAT     H1 4358   5.821   4.518   0.314
  513WAT     H2 4359   5.782   4.452   0.184
  514WAT      O 4360   9.542   3.937   3.466
  514WAT     H1 4361   9.510   4.027   3.469
  514WAT     H2 4362   9.548   3.916   3.373
  515WAT      O 4363   9.547   3.163   6.353
  515WAT     H1 4364   9.487   3.224   6.396
  515WAT     H2 4365   9.607   3.219   6.303
  516WAT      O 4366   3.264   6.805   4.377
  516WAT     H1 4367   3.221   6.808   4.291
  516WAT     H2 4368   3.307   6.719   4.378
  517WAT      O 4369   0.092   5.607   3.465
  517WAT     H1 4370   0.066   5.590   3.555
  517WAT     H2 4371   0.127   5.696   3.466
  518WAT      O 4372   2.427   2.422   0.689
  518WAT     H1 4373   2.439   2.393   0.779
  518WAT     H2 4374   2.516   2.432   0.655
  519WAT      O 4375   4.254   6.230   0.034
  519WAT     H1 4376   4.202   6.163   0.079
  519WAT     H2 4377   4.336   6.184   0.011
  520WAT      O 4378   3.851   6.839   3.002
  520WAT     H1 4379   3.784   6.894   3.042
  520WAT     H2 4380   3.920   6.899   2.977
  521WAT      O 4381   1.805   5.399   1.075
  521WAT     H1 4382   1.782   5.492   1.075
  521WAT     H2 4383   1.887   5.395   1.123
  522WAT      O 4384   4.441   1.904   3.238
  522WAT     H1 4385   4.411   1.919   3.327
  522WAT     H2 4386   4.420   1.985   3.191
  523WAT      O 4387   3.036   1.885   6.399
  523WAT     H1 4388   3.105   1.934   6.445
  523WAT     H2 4389   3.069   1.795   6.396
  524WAT      O 4390   8.265   3.003   0.128
  524WAT     H1 4391   8.287   2.926   0.077
  524WAT     H2 4392   8.281   2.977   0.219
  525WAT      O 4393   0.783   0.310   5.681
  525WAT     H1 4394   0.784   0.395   5.726
  525WAT     H2 4395   0.856   0.262   5.719
  526WAT      O 4396   2.637   0.354   4.367
  526WAT     H1 4397   2.666   0.366   4.457
  526WAT     H2 4398   2.544   0.378   4.369
  527WAT      O 4399   0.453   2.447   4.314
  527WAT     H1 4400   0.414   2.493   4.389
  527WAT     H2 4401   0.450   2.355   4.338
  528WAT      O 4402   8.985   3.882   5.126
  528WAT     H1 4403   9.010   3.924   5.044
  528WAT     H2 4404   8.943   3.951   5.177
  529WAT      O 4405   3.018   3.060   1.999
  529WAT     H1 4406   3.098   3.021   1.966
  529WAT     H2 4407   2.979   2.993   2.055
  530WAT      O 4408   7.080   4.963   5.796
  530WAT     H1 4409   7.096   4.878   5.755
  530WAT     H2 4410   7.129   5.025   5.742
  531WAT      O 4411   1.394   4.526   5.595
  531WAT     H1 4412   1.454   4.456   5.569
  531WAT     H2 4413   1.413   4.598   5.536
  532WAT      O 4414   6.594   6.573   4.584
  532WAT     H1 4415   6.627   6.653   4.544
  532WAT     H2 4416   6.612   6.505   4.519
  533WAT      O 4417   8.086   4.971   0.348
  533WAT     H1 4418   8.130   4.951   0.266
  533WAT     H2 4419   8.113   5.061   0.369
  534WAT      O 4420   6.165   3.624   3.986
  534WAT     H1 4421   6.180   3.673   3.905
  534WAT     H2 4422   6.096   3.562   3.963
  535WAT      O 4423   6.521   1.734   3.476
  535WAT     H1 4424   6.575   1.673   3.528
  535WAT     H2 4425   6.447   1.754   3.533
  536WAT      O 4426   8.797   4.108   1.470
  536WAT     H1 4427   8.717   4.070   1.505
  536WAT     H2 4428   8.861   4.037   1.475
  537WAT      O 4429   1.142   5.806   6.511
  537WAT     H1 4430   1.150   5.872   6.579
  537WAT     H2 4431   1.089   5.848   6.443
  538WAT      O 4432   9.685   5.013   6.016
  538WAT     H1 4433   9.769   5.021   5.970
  538WAT     H2 4434   9.622   5.057   5.959
  539WAT      O 4435   2.947   5.210   1.112
  539WAT     H1 4436   2.888   5.156   1.060
  539WAT     H2 4437   2.892   5.249   1.180
  540WAT      O 4438   6.393   5.165   0.189
  540WAT     H1 4439   6.395   5.255   0.155
  540WAT     H2 4440   6.376   5.175   0.282
  541WAT      O 4441   3.031   3.049   1.220
  541WAT     H1 4442   3.014   3.030   1.313
  541WAT     H2 4443   2.957   3.104   1.194
  542WAT      O 4444   3.287   0.363   4.586
  542WAT     H1 4445   3.285   0.332   4.677
  542WAT     H2 4446   3.195   0.361   4.559
  543WAT      O 4447   0.823   0.014   5.984
  543WAT     H1 4448   0.811   0.090   6.041
  543WAT     H2 4449   0.750  -0.044   6.006
  544WAT      O 4450   9.691   0.003   5.706
  544WAT     H1 4451   9.778  -0.020   5.676
  544WAT     H2 4452   9.683   0.097   5.688
  545WAT      O 4453   9.042   4.615   0.722
  545WAT     H1 4454   9.015   4.534   0.679
  545WAT     H2 4455   8.998   4.613   0.807
  546WAT      O 4456   2.849   4.274   6.560
  546WAT     H1 4457   2.774   4.283   6.501
  546WAT     H2 4458   2.889   4.361   6.561
  547WAT      O 4459   1.598   5.929   3.724
  547WAT     H1 4460   1.565   5.839   3.728
  547WAT     H2 4461   1.577   5.965   3.810
  548WAT      O 4462   9.535   6.504   0.411
  548WAT     H1 4463   9.505   6.590   0.380
  548WAT     H2 4464   9.501   6.497   0.500
  549WAT      O 4465   4.465   6.435   5.982
  549WAT     H1 4466   4.491   6.435   6.074
  549WAT     H2 4467   4.525   6.496   5.940
  550WAT      O 4468   3.106   4.738   4.029
  550WAT     H1 4469   3.126   4.645   4.036
  550WAT     H2 4470   3.146   4.764   3.946
  551WAT      O 4471   2.052   4.281   2.251
  551WAT     H1 4472   1.980   4.344   2.251
  551WAT     H2 4473   2.014   4.201   2.216
  552WAT      O 4474   8.924   6.977   0.778
  552WAT     H1 4475   8.868   6.937   0.711
  552WAT     H2 4476   8.866   6.988   0.853
  553WAT      O 4477   9.209   1.190   3.871
  553WAT     H1 4478   9.268   1.186   3.796
  553WAT     H2 4479   9.254   1.248   3.933
  554WAT      O 4480   8.271   4.944   3.901
  554WAT     H1 4481   8.298   4.855   3.926
  554WAT     H2 4482   8.353   4.992   3.892
  555WAT      O 4483   3.058   7.271   1.892
  555WAT     H1 4484   3.103   7.186   1.887
  555WAT     H2 4485   3.030   7.277   1.983
  556WAT      O 4486   6.110   2.457   0.566
  556WAT     H1 4487   6.188   2.497   0.603
  556WAT     H2 4488   6.039   2.482   0.626
  557WAT      O 4489   4.116   3.100   6.485
  557WAT     H1 4490   4.155   3.163   6.546
  557WAT     H2 4491   4.155   3.121   6.400
  558WAT      O 4492   8.937   4.292   0.569
  558WAT     H1 4493   8.886   4.297   0.488
  558WAT     H2 4494   9.027   4.277   0.540
  559WAT      O 4495   6.193   0.225   1.723
  559WAT     H1 4496   6.265   0.169   1.692
  559WAT     H2 4497   6.225   0.314   1.710
  560WAT      O 4498   9.732   7.170   2.014
  560WAT     H1 4499   9.738   7.189   1.921
  560WAT     H2 4500   9.816   7.130   2.036
  561WAT      O 4501   0.585   3.204   6.596
  561WAT     H1 4502   0.545   3.123   6.562
  561WAT     H2 4503   0.517   3.270   6.587
  562WAT      O 4504   1.671   1.573   2.062
  562WAT     H1 4505   1.744   1.550   2.005
  562WAT     H2 4506   1.597   1.523   2.028
  563WAT      O 4507   3.181   4.359   5.611
  563WAT     H1 4508   3.124   4.435   5.624
  563WAT     H2 4509   3.237   4.384   5.537
  564WAT      O 4510   3.101   5.204   0.648
  564WAT     H1 4511   3.152   5.147   0.705
  564WAT     H2 4512   3.015   5.162   0.643
  565WAT      O 4513   3.192   4.733   0.752
  565WAT     H1 4514   3.234   4.749   0.667
  565WAT     H2 4515   3.254   4.767   0.816
  566WAT      O 4516   6.525   1.641   1.451
  566WAT     H1 4517   6.515   1.710   1.517
  566WAT     H2 4518   6.593   1.674   1.393
  567WAT      O 4519   8.207   3.223   5.498
  567WAT     H1 4520   8.169   3.302   5.537
  567WAT     H2 4521   8.178   3.226   5.406
  568WAT      O 4522   6.939   4.654   5.905
  568WAT     H1 4523   6.996   4.660   5.828
  568WAT     H2 4524   6.948   4.738   5.949
  569WAT      O 4525   7.551   4.008   5.673
  569WAT     H1 4526   7.529   4.040   5.586
  569WAT     H2 4527   7.469   3.974   5.708
  570WAT      O 4528   9.580   6.443   2.565
  570WAT     H1 4529   9.520   6.488   2.624
  570WAT     H2 4530   9.526   6.377   2.521
  571WAT      O 4531   4.989   6.323   2.637
  571WAT     H1 4532   5.072   6.281   2.612
  571WAT     H2 4533   4.935   6.251   2.669
  572WAT      O 4534   3.616   5.796   1.491
  572WAT     H1 4535   3.559   5.818   1.418
  572WAT     H2 4536   3.684   5.864   1.490
  573WAT      O 4537   4.177   5.348   3.602
  573WAT     H1 4538   4.180   5.442   3.585
  573WAT     H2 4539   4.091   5.333   3.641
  574WAT      O 4540   5.073   0.070   5.197
  574WAT     H1 4541   5.057   0.140   5.134
  574WAT     H2 4542   4.989   0.024   5.204
  575WAT      O 4543   8.437   4.895   6.486
  575WAT     H1 4544   8.364   4.832   6.488
  575WAT     H2 4545   8.513   4.844   6.513
  576WAT      O 4546   0.255   0.823   3.660
  576WAT     H1 4547   0.168   0.783   3.661
  576WAT     H2 4548   0.269   0.849   3.569
  577WAT      O 4549   3.805   1.666   5.813
  577WAT     H1 4550   3.726   1.632   5.856
  577WAT     H2 4551   3.778   1.750   5.776
  578WAT      O 4552   6.769   3.098   1.686
  578WAT     H1 4553   6.752   3.185   1.650
  578WAT     H2 4554   6.748   3.038   1.614
  579WAT      O 4555   9.118   7.215   5.398
  579WAT     H1 4556   9.104   7.189   5.307
  579WAT     H2 4557   9.048   7.277   5.417
  580WAT      O 4558   5.095   7.321   0.031
  580WAT     H1 4559   5.017   7.342   0.083
  580WAT     H2 4560   5.074   7.354  -0.057
  581WAT      O 4561   7.654   6.640   1.971
  581WAT     H1 4562   7.573   6.669   1.929
  581WAT     H2 4563   7.668   6.551   1.938
  582WAT      O 4564   0.778   3.787   0.696
  582WAT     H1 4565   0.803   3.707   0.743
  582WAT     H2 4566   0.851   3.802   0.635
  583WAT      O 4567   8.602   2.992   5.583
  583WAT     H1 4568   8.576   3.061   5.643
  583WAT     H2 4569   8.556   2.914   5.615
  584WAT      O 4570   8.553   6.689   0.071
  584WAT     H1 4571   8.530   6.754   0.138
  584WAT     H2 4572   8.604   6.738   0.006
  585WAT      O 4573   9.757   2.350   2.812
  585WAT     H1 4574   9.732   2.366   2.903
  585WAT     H2 4575   9.698   2.405   2.760
  586WAT      O 4576   6.383   6.295   5.175
  586WAT     H1 4577   6.313   6.233   5.193
  586WAT     H2 4578   6.383   6.304   5.080
  587WAT      O 4579   5.953   1.104   5.036
  587WAT     H1 4580   5.900   1.175   4.999
  587WAT     H2 4581   6.028   1.097   4.976
  588WAT      O 4582   8.397   5.822   1.809
  588WAT     H1 4583   8.335   5.894   1.800
  588WAT     H2 4584   8.410   5.813   1.903
  589WAT      O 4585   3.980   6.203   2.184
  589WAT     H1 4586   4.037   6.219   2.109
  589WAT     H2 4587   4.024   6.134   2.234
  590WAT      O 4588   9.594   6.742   2.875
  590WAT     H1 4589   9.532   6.772   2.942
  590WAT     H2 4590   9.565   6.654   2.853
  591WAT      O 4591   2.908   4.083   5.040
  591WAT     H1 4592   2.997   4.116   5.036
  591WAT     H2 4593   2.865   4.136   5.108
  592WAT      O 4594   5.892   5.536   6.220
  592WAT     H1 4595   5.851   5.455   6.192
  592WAT     H2 4596   5.894   5.591   6.141
  593WAT      O 4597   6.378   6.482   0.218
  593WAT     H1 4598   6.373   6.469   0.124
  593WAT     H2 4599   6.305   6.540   0.238
  594WAT      O 4600   1.784   6.055   1.537
  594WAT     H1 4601   1.769   6.072   1.630
  594WAT     H2 4602   1.709   6.002   1.509
  595WAT      O 4603   5.388   6.302   0.926
  595WAT     H1 4604   5.369   6.211   0.906
  595WAT     H2 4605   5.477   6.301   0.960
  596WAT      O 4606   7.203   1.569   3.333
  596WAT     H1 4607   7.294   1.540   3.335
  596WAT     H2 4608   7.155   1.492   3.302
  597WAT      O 4609   0.501   5.869   1.990
  597WAT     H1 4610   0.576   5.879   2.048
  597WAT     H2 4611   0.435   5.825   2.044
  598WAT      O 4612   3.766   1.761   4.036
  598WAT     H1 4613   3.738   1.848   4.065
  598WAT     H2 4614   3.699   1.735   3.972
  599WAT      O 4615   1.812   3.413   2.542
  599WAT     H1 4616   1.852   3.480   2.487
  599WAT     H2 4617   1.722   3.405   2.509
  600WAT      O 4618   3.642   5.320   2.812
  600WAT     H1 4619   3.669   5.406   2.843
  600WAT     H2 4620   3.599   5.279   2.887
  601WAT      O 4621   6.053   0.904   6.038
  601WAT     H1 4622   5.962   0.875   6.045
  601WAT     H2 4623   6.098   0.861   6.111
  602WAT      O 4624   5.000   0.308   2.373
  602WAT     H1 4625   4.986   0.284   2.281
  602WAT     H2 4626   5.057   0.239   2.407
  603WAT      O 4627   7.975   0.908   6.310
  603WAT     H1 4628   7.899   0.952   6.272
  603WAT     H2 4629   8.050   0.946   6.266
  604WAT      O 4630   9.513   0.159   4.920
  604WAT     H1 4631   9.573   0.193   4.854
  604WAT     H2 4632   9.546   0.192   5.003
  605WAT      O 4633   7.159   5.951   6.116
  605WAT     H1 4634   7.181   5.862   6.143
  605WAT     H2 4635   7.141   5.945   6.022
  606WAT      O 4636   4.816   2.563   3.062
  606WAT     H1 4637   4.762   2.638   3.037
  606WAT     H2 4638   4.763   2.517   3.128
  607WAT      O 4639   7.457   3.891   1.074
  607WAT     H1 4640   7.405   3.812   1.092
  607WAT     H2 4641   7.545   3.857   1.058
  608WAT      O 4642   7.713   6.861   6.592
  608WAT     H1 4643   7.682   6.946   6.562
  608WAT     H2 4644   7.783   6.838   6.531
  609WAT      O 4645   0.748   5.740   3.561
  609WAT     H1 4646   0.742   5.768   3.470
  609WAT     H2 4647   0.838   5.760   3.587
  610WAT      O 4648   7.245   5.921   2.800
  610WAT     H1 4649   7.268   5.982   2.730
  610WAT     H2 4650   7.321   5.919   2.857
  611WAT      O 4651   7.313   2.735   1.348
  611WAT     H1 4652   7.225   2.701   1.336
  611WAT     H2 4653   7.301   2.816   1.398
  612WAT      O 4654   7.701   2.361   4.837
  612WAT     H1 4655   7.760   2.417   4.888
  612WAT     H2 4656   7.721   2.272   4.867
  613WAT      O 4657   3.010   2.103   4.188
  613WAT     H1 4658   3.019   2.103   4.093
  613WAT     H2 4659   2.998   2.195   4.210
  614WAT      O 4660   5.933   1.947   1.036
  614WAT     H1 4661   5.900   2.033   1.062
  614WAT     H2 4662   5.856   1.901   1.003
  615WAT      O 4663   3.733   6.929   0.582
  615WAT     H1 4664   3.827   6.920   0.599
  615WAT     H2 4665   3.723   6.901   0.491
  616WAT      O 4666   9.651   4.569   1.112
  616WAT     H1 4667   9.630   4.476   1.121
  616WAT     H2 4668   9.745   4.574   1.130
  617WAT      O 4669   8.324   2.231   6.080
  617WAT     H1 4670   8.373   2.214   6.161
  617WAT     H2 4671   8.234   2.244   6.109
  618WAT      O 4672   6.996   3.935   3.446
  618WAT     H1 4673   6.991   3.842   3.467
  618WAT     H2 4674   7.000   3.938   3.350
  619WAT      O 4675   9.544   1.450   3.139
  619WAT     H1 4676   9.506   1.365   3.118
  619WAT     H2 4677   9.597   1.433   3.217
  620WAT      O 4678   4.921   7.217   6.587
  620WAT     H1 4679   4.918   7.255   6.499
  620WAT     H2 4680   4.831   7.187   6.603
  621WAT      O 4681   7.114   6.287   3.847
  621WAT     H1 4682   7.110   6.305   3.753
  621WAT     H2 4683   7.036   6.330   3.883
  622WAT      O 4684   5.298   0.666   2.382
  622WAT     H1 4685   5.260   0.626   2.304
  622WAT     H2 4686   5.231   0.656   2.450
  623WAT      O 4687   8.140   3.697   4.973
  623WAT     H1 4688   8.073   3.692   4.906
  623WAT     H2 4689   8.146   3.609   5.009
  624WAT      O 4690   7.008   4.983   5.031
  624WAT     H1 4691   6.959   4.923   4.976
  624WAT     H2 4692   7.091   4.996   4.984
  625WAT      O 4693   6.048   6.711   1.756
  625WAT     H1 4694   5.966   6.687   1.800
  625WAT     H2 4695   6.046   6.806   1.752
  626WAT      O 4696   1.380   6.344   4.550
  626WAT     H1 4697   1.346   6.432   4.534
  626WAT     H2 4698   1.455   6.357   4.607
  627WAT      O 4699   0.258   5.144   6.075
  627WAT     H1 4700   0.306   5.088   6.136
  627WAT     H2 4701   0.191   5.186   6.130
  628WAT      O 4702   9.412   7.353   3.619
  628WAT     H1 4703   9.358   7.303   3.557
  628WAT     H2 4704   9.407   7.303   3.700
  629WAT      O 4705   5.372   5.134   0.115
  629WAT     H1 4706   5.311   5.077   0.067
  629WAT     H2 4707   5.351   5.120   0.207
  630WAT      O 4708   1.433   4.948   2.587
  630WAT     H1 4709   1.440   5.020   2.524
  630WAT     H2 4710   1.524   4.920   2.601
  631WAT      O 4711   9.635   3.126   3.091
  631WAT     H1 4712   9.701   3.196   3.090
  631WAT     H2 4713   9.632   3.096   3.000
  632WAT      O 4714   4.997   2.109   6.231
  632WAT     H1 4715   5.091   2.127   6.226
  632WAT     H2 4716   4.963   2.133   6.145
  633WAT      O 4717   0.673   6.429   1.590
  633WAT     H1 4718   0.668   6.388   1.676
  633WAT     H2 4719   0.616   6.375   1.535
  634WAT      O 4720   8.964   7.166   3.470
  634WAT     H1 4721   8.895   7.163   3.536
  634WAT     H2 4722   8.932   7.113   3.397
  635WAT      O 4723   1.800   2.226   6.209
  635WAT     H1 4724   1.763   2.176   6.136
  635WAT     H2 4725   1.731   2.225   6.276
  636WAT      O 4726   6.993   6.947   3.783
  636WAT     H1 4727   7.007   6.872   3.841
  636WAT     H2 4728   6.977   6.909   3.697
  637WAT      O 4729   0.574   4.289   6.468
  637WAT     H1 4730   0.669   4.289   6.484
  637WAT     H2 4731   0.558   4.208   6.420
  638WAT      O 4732   0.036   1.877   4.806
  638WAT     H1 4733   0.008   1.842   4.890
  638WAT     H2 4734   0.109   1.935   4.827
  639WAT      O 4735   6.197   2.565   5.318
  639WAT     H1 4736   6.182   2.660   5.313
  639WAT     H2 4737   6.197   2.537   5.226
  640WAT      O 4738   7.822   1.280   0.690
  640WAT     H1 4739   7.772   1.355   0.657
  640WAT     H2 4740   7.767   1.245   0.760
  641WAT      O 4741   8.395   0.165   3.751
  641WAT     H1 4742   8.390   0.076   3.787
  641WAT     H2 4743   8.487   0.175   3.727
  642WAT      O 4744   2.591   6.896   3.399
  642WAT     H1 4745   2.651   6.953   3.351
  642WAT     H2 4746   2.546   6.955   3.460
  643WAT      O 4747   1.721   0.145   6.104
  643WAT     H1 4748   1.753   0.207   6.170
  643WAT     H2 4749   1.770   0.167   6.025
  644WAT      O 4750   7.077   0.827   1.140
  644WAT     H1 4751   7.054   0.879   1.063
  644WAT     H2 4752   7.016   0.754   1.139
  645WAT      O 4753   1.823   3.539   5.002
  645WAT     H1 4754   1.805   3.458   4.954
  645WAT     H2 4755   1.869   3.511   5.080
  646WAT      O 4756   5.785   0.072   1.293
  646WAT     H1 4757   5.836   0.120   1.358
  646WAT     H2 4758   5.814  -0.019   1.301
  647WAT      O 4759   5.520   1.801   3.802
  647WAT     H1 4760   5.498   1.813   3.894
  647WAT     H2 4761   5.457   1.857   3.755
  648WAT      O 4762   7.134   1.489   4.459
  648WAT     H1 4763   7.063   1.552   4.471
  648WAT     H2 4764   7.100   1.426   4.396
  649WAT      O 4765   6.857   1.718   5.499
  649WAT     H1 4766   6.840   1.625   5.483
  649WAT     H2 4767   6.834   1.761   5.417
  650WAT      O 4768   4.312   6.625   3.712
  650WAT     H1 4769   4.301   6.534   3.739
  650WAT     H2 4770   4.382   6.659   3.767
  651WAT      O 4771   7.979   0.635   6.271
  651WAT     H1 4772   7.974   0.723   6.307
  651WAT     H2 4773   7.897   0.593   6.298
  652WAT      O 4774   7.290   6.710   2.543
  652WAT     H1 4775   7.330   6.739   2.461
  652WAT     H2 4776   7.255   6.623   2.523
  653WAT      O 4777   9.743   1.803   5.067
  653WAT     H1 4778   9.738   1.711   5.094
  653WAT     H2 4779   9.775   1.848   5.145
  654WAT      O 4780   6.274   2.201   0.199
  654WAT     H1 4781   6.308   2.287   0.173
  654WAT     H2 4782   6.179   2.209   0.188
  655WAT      O 4783   5.890   1.149   3.595
  655WAT     H1 4784   5.898   1.179   3.504
  655WAT     H2 4785   5.852   1.062   3.587
  656WAT      O 4786   1.445   0.851   6.725
  656WAT     H1 4787   1.518   0.913   6.722
  656WAT     H2 4788   1.367   0.905   6.712
  657WAT      O 4789   5.942   0.675   5.419
  657WAT     H1 4790   5.878   0.646   5.483
  657WAT     H2 4791   5.894   0.738   5.364
  658WAT      O 4792   9.302   0.075   5.095
  658WAT     H1 4793   9.359   0.067   5.171
  658WAT     H2 4794   9.361   0.074   5.020
  659WAT      O 4795   0.256   2.317   6.068
  659WAT     H1 4796   0.287   2.292   5.981
  659WAT     H2 4797   0.170   2.356   6.054
  660WAT      O 4798   8.162   0.485   6.053
  660WAT     H1 4799   8.149   0.553   6.119
  660WAT     H2 4800   8.079   0.481   6.005
  661WAT      O 4801   1.701   1.741   5.406
  661WAT     H1 4802   1.632   1.796   5.442
  661WAT     H2 4803   1.781   1.792   5.418
  662WAT      O 4804   7.469   4.286   1.457
  662WAT     H1 4805   7.478   4.229   1.380
  662WAT     H2 4806   7.431   4.367   1.422
  663WAT      O 4807   0.147   4.680   1.062
  663WAT     H1 4808   0.110   4.767   1.078
  663WAT     H2 4809   0.219   4.673   1.124
  664WAT      O 4810   0.669   5.448   6.016
  664WAT     H1 4811   0.702   5.441   5.926
  664WAT     H2 4812   0.623   5.532   6.018
  665WAT      O 4813   3.635   2.035   3.503
  665WAT     H1 4814   3.717   2.082   3.518
  665WAT     H2 4815   3.640   2.005   3.412
  666WAT      O 4816   1.903   4.876   0.548
  666WAT     H1 4817   1.901   4.807   0.614
  666WAT     H2 4818   1.854   4.948   0.588
  667WAT      O 4819   4.525   5.558   1.865
  667WAT     H1 4820   4.447   5.503   1.861
  667WAT     H2 4821   4.501   5.638   1.818
  668WAT      O 4822   7.769   2.030   0.147
  668WAT     H1 4823   7.798   2.032   0.056
  668WAT     H2 4824   7.725   2.114   0.160
  669WAT      O 4825   1.023   7.108   6.643
  669WAT     H1 4826   0.997   7.177   6.704
  669WAT     H2 4827   0.945   7.094   6.589
  670WAT      O 4828   1.722   5.690   1.194
  670WAT     H1 4829   1.815   5.697   1.170
  670WAT     H2 4830   1.677   5.745   1.130
  671WAT      O 4831   0.513   5.790   1.341
  671WAT     H1 4832   0.492   5.829   1.257
  671WAT     H2 4833   0.459   5.711   1.345
  672WAT      O 4834   6.134   1.077   1.587
  672WAT     H1 4835   6.106   1.134   1.658
  672WAT     H2 4836   6.163   1.136   1.518
  673WAT      O 4837   0.161   4.164   2.505
  673WAT     H1 4838   0.126   4.247   2.472
  673WAT     H2 4839   0.162   4.107   2.429
  674WAT      O 4840   7.946   7.261   1.958
  674WAT     H1 4841   8.006   7.296   1.893
  674WAT     H2 4842   7.980   7.293   2.042
  675WAT      O 4843   5.133   1.355   5.682
  675WAT     H1 4844   5.076   1.325   5.753
  675WAT     H2 4845   5.086   1.429   5.644
  676WAT      O 4846   5.018   3.909   0.637
  676WAT     H1 4847   5.023   3.821   0.676
  676WAT     H2 4848   5.062   3.965   0.700
  677WAT      O 4849   6.473   4.263   5.319
  677WAT     H1 4850   6.396   4.233   5.367
  677WAT     H2 4851   6.478   4.356   5.338
  678WAT      O 4852   0.332   3.532   4.042
  678WAT     H1 4853   0.349   3.471   3.970
  678WAT     H2 4854   0.419   3.559   4.072
  679WAT      O 4855   6.759   4.895   4.183
  679WAT     H1 4856   6.772   4.826   4.118
  679WAT     H2 4857   6.766   4.850   4.268
  680WAT      O 4858   8.682   3.604   1.841
  680WAT     H1 4859   8.616   3.666   1.809
  680WAT     H2 4860   8.630   3.535   1.883
  681WAT      O 4861   6.713   4.479   5.599
  681WAT     H1 4862   6.754   4.425   5.532
  681WAT     H2 4863   6.637   4.517   5.557
  682WAT      O 4864   3.822   6.466   4.637
  682WAT     H1 4865   3.752   6.531   4.642
  682WAT     H2 4866   3.853   6.470   4.547
  683WAT      O 4867   1.101   5.745   6.122
  683WAT     H1 4868   1.148   5.662   6.131
  683WAT     H2 4869   1.169   5.808   6.101
  684WAT      O 4870   2.069   2.714   4.971
  684WAT     H1 4871   2.015   2.639   4.948
  684WAT     H2 4872   2.118   2.685   5.048
  685WAT      O 4873   5.812   0.943   0.936
  685WAT     H1 4874   5.859   0.938   0.853
  685WAT     H2 4875   5.729   0.985   0.914
  686WAT      O 4876   9.314   1.282   4.386
  686WAT     H1 4877   9.221   1.259   4.391
  686WAT     H2 4878   9.358   1.215   4.439
  687WAT      O 4879   2.343   4.192   3.222
  687WAT     H1 4880   2.373   4.161   3.307
  687WAT     H2 4881   2.291   4.269   3.242
  688WAT      O 4882   7.298   3.423   6.298
  688WAT     H1 4883   7.317   3.367   6.222
  688WAT     H2 4884   7.269   3.361   6.366
  689WAT      O 4885   1.783   2.628   5.548
  689WAT     H1 4886   1.704   2.592   5.509
  689WAT     H2 4887   1.754   2.704   5.598
  690WAT      O 4888   1.056   0.942   1.460
  690WAT     H1 4889   1.084   0.872   1.520
  690WAT     H2 4890   1.102   1.020   1.490
  691WAT      O 4891   9.206   3.346   2.892
  691WAT     H1 4892   9.218   3.286   2.966
  691WAT     H2 4893   9.121   3.324   2.856
  692WAT      O 4894   8.444   0.422   3.074
  692WAT     H1 4895   8.454   0.506   3.029
  692WAT     H2 4896   8.472   0.440   3.164
  693WAT      O 4897   0.399   1.646   4.790
  693WAT     H1 4898   0.425   1.651   4.698
  693WAT     H2 4899   0.313   1.604   4.789
  694WAT      O 4900   9.137   1.241   6.499
  694WAT     H1 4901   9.084   1.295   6.441
  694WAT     H2 4902   9.117   1.274   6.587
  695WAT      O 4903   3.176   4.538   1.915
  695WAT     H1 4904   3.133   4.614   1.876
  695WAT     H2 4905   3.113   4.504   1.978
  696WAT      O 4906   2.214   0.034   3.177
  696WAT     H1 4907   2.130  -0.001   3.208
  696WAT     H2 4908   2.190   0.113   3.129
  697WAT      O 4909   2.812   3.201   1.884
  697WAT     H1 4910   2.887   3.154   1.919
  697WAT     H2 4911   2.751   3.133   1.857
  698WAT      O 4912   1.331   5.766   1.510
  698WAT     H1 4913   1.262   5.756   1.576
  698WAT     H2 4914   1.366   5.678   1.499
  699WAT      O 4915   1.405   2.867   3.946
  699WAT     H1 4916   1.395   2.940   3.885
  699WAT     H2 4917   1.450   2.800   3.895
  700WAT      O 4918   4.058   0.083   2.285
  700WAT     H1 4919   4.090   0.123   2.366
  700WAT     H2 4920   4.082  -0.010   2.294
  701WAT      O 4921   3.406   3.517   5.067
  701WAT     H1 4922   3.488   3.563   5.083
  701WAT     H2 4923   3.416   3.433   5.113
  702WAT      O 4924   7.566   2.461   1.508
  702WAT     H1 4925   7.647   2.464   1.559
  702WAT     H2 4926   7.568   2.541   1.455
  703WAT      O 4927   5.641   4.379   3.671
  703WAT     H1 4928   5.685   4.398   3.754
  703WAT     H2 4929   5.701   4.412   3.604
  704WAT      O 4930   2.118   1.298   0.512
  704WAT     H1 4931   2.023   1.293   0.500
  704WAT     H2 4932   2.134   1.390   0.535
  705WAT      O 4933   1.871   1.062   2.233
  705WAT     H1 4934   1.879   1.135   2.170
  705WAT     H2 4935   1.777   1.056   2.250
  706WAT      O 4936   2.288   5.786   2.328
  706WAT     H1 4937   2.292   5.869   2.281
  706WAT     H2 4938   2.204   5.748   2.303
  707WAT      O 4939   9.293   6.336   4.892
  707WAT     H1 4940   9.204   6.361   4.867
  707WAT     H2 4941   9.301   6.363   4.983
  708WAT      O 4942   9.262   3.820   3.080
  708WAT     H1 4943   9.329   3.794   3.142
  708WAT     H2 4944   9.241   3.740   3.031
  709WAT      O 4945   3.561   2.636   0.619
  709WAT     H1 4946   3.608   2.552   0.615
  709WAT     H2 4947   3.614   2.691   0.676
  710WAT      O 4948   9.497   2.267   6.582
  710WAT     H1 4949   9.542   2.203   6.638
  710WAT     H2 4950   9.453   2.213   6.516
  711WAT      O 4951   5.923   6.761   4.685
  711WAT     H1 4952   5.903   6.726   4.598
  711WAT     H2 4953   5.916   6.685   4.743
  712WAT      O 4954   6.948   1.390   2.358
  712WAT     H1 4955   6.864   1.344   2.369
  712WAT     H2 4956   6.938   1.437   2.275
  713WAT      O 4957   1.230   6.990   6.352
  713WAT     H1 4958   1.300   6.961   6.294
  713WAT     H2 4959   1.198   6.910   6.394
  714WAT      O 4960   6.041   6.016   3.935
  714WAT     H1 4961   6.034   6.018   3.839
  714WAT     H2 4962   6.032   6.108   3.961
  715WAT      O 4963   9.183   1.305   1.688
  715WAT     H1 4964   9.153   1.391   1.662
  715WAT     H2 4965   9.260   1.322   1.742
  716WAT      O 4966   6.830   1.571   1.046
  716WAT     H1 4967   6.773   1.647   1.032
  716WAT     H2 4968   6.858   1.546   0.958
  717WAT      O 4969   5.500   1.419   6.074
  717WAT     H1 4970   5.570   1.353   6.066
  717WAT     H2 4971   5.453   1.413   5.991
  718WAT      O 4972   1.190   4.747   5.682
  718WAT     H1 4973   1.245   4.789   5.617
  718WAT     H2 4974   1.243   4.673   5.714
  719WAT      O 4975   4.469   0.067   1.906
  719WAT     H1 4976   4.401   0.134   1.899
  719WAT     H2 4977   4.481   0.036   1.816
  720WAT      O 4978   4.818   5.347   0.600
  720WAT     H1 4979   4.762   5.424   0.614
  720WAT     H2 4980   4.761   5.285   0.554
  721WAT      O 4981   8.756   1.498   5.741
  721WAT     H1 4982   8.831   1.464   5.791
  721WAT     H2 4983   8.739   1.584   5.778
  722WAT      O 4984   6.795   0.181   2.017
  722WAT     H1 4985   6.824   0.205   2.105
  722WAT     H2 4986   6.818   0.088   2.009
  723WAT      O 4987   8.688   4.841   0.855
  723WAT     H1 4988   8.668   4.862   0.946
  723WAT     H2 4989   8.765   4.784   0.859
  724WAT      O 4990   3.496   4.782   3.675
  724WAT     H1 4991   3.461   4.859   3.719
  724WAT     H2 4992   3.590   4.801   3.665
  725WAT      O 4993   5.781   1.155   0.660
  725WAT     H1 4994   5.761   1.072   0.618
  725WAT     H2 4995   5.876   1.155   0.668
  726WAT      O 4996   8.976   1.078   1.460
  726WAT     H1 4997   9.017   1.153   1.504
  726WAT     H2 4998   8.993   1.004   1.519
  727WAT      O 4999   8.438   1.913   3.043
  727WAT     H1 5000   8.472   1.958   3.121
  727WAT     H2 5001   8.494   1.835   3.035
  728WAT      O 5002   6.566   0.337   6.370
  728WAT     H1 5003   6.499   0.397   6.403
  728WAT     H2 5004   6.626   0.325   6.444
  729WAT      O 5005   0.806   1.554   4.734
  729WAT     H1 5006   0.820   1.471   4.780
  729WAT     H2 5007   0.778   1.615   4.803
  730WAT      O 5008   7.376   4.877   5.205
  730WAT     H1 5009   7.327   4.959   5.215
  730WAT     H2 5010   7.310   4.809   5.218
  731WAT      O 5011   7.828   1.362   0.068
  731WAT     H1 5012   7.912   1.365   0.022
  731WAT     H2 5013   7.772   1.423   0.020
  732WAT      O 5014   3.769   4.256   5.633
  732WAT     H1 5015   3.680   4.284   5.614
  732WAT     H2 5016   3.809   4.241   5.547
  733WAT      O 5017   8.450   4.618   3.414
  733WAT     H1 5018   8.481   4.529   3.431
  733WAT     H2 5019   8.354   4.610   3.413
  734WAT      O 5020   2.466   6.492   0.169
  734WAT     H1 5021   2.523   6.452   0.234
  734WAT     H2 5022   2.512   6.571   0.142
  735WAT      O 5023   6.466   2.217   0.822
  735WAT     H1 5024   6.372   2.224   0.803
  735WAT     H2 5025   6.506   2.206   0.736
  736WAT      O 5026   3.127   5.663   1.024
  736WAT     H1 5027   3.136   5.579   1.067
  736WAT     H2 5028   3.114   5.726   1.095
  737WAT      O 5029   8.315   6.115   3.640
  737WAT     H1 5030   8.270   6.049   3.588
  737WAT     H2 5031   8.266   6.119   3.722
  738WAT      O 5032   2.242   6.012   2.170
  738WAT     H1 5033   2.241   6.078   2.240
  738WAT     H2 5034   2.203   6.057   2.095
  739WAT      O 5035   2.707   1.159   1.827
  739WAT     H1 5036   2.801   1.174   1.843
  739WAT     H2 5037   2.693   1.068   1.854
  740WAT      O 5038   1.841   4.682   2.922
  740WAT     H1 5039   1.819   4.766   2.962
  740WAT     H2 5040   1.914   4.648   2.974
  741WAT      O 5041   2.181   5.009   6.156
  741WAT     H1 5042   2.116   5.004   6.086
  741WAT     H2 5043   2.209   4.918   6.168
  742WAT      O 5044   7.061   1.263   4.252
  742WAT     H1 5045   7.088   1.291   4.165
  742WAT     H2 5046   7.096   1.174   4.261
  743WAT      O 5047   3.565   7.138   0.631
  743WAT     H1 5048   3.616   7.058   0.618
  743WAT     H2 5049   3.560   7.148   0.726
  744WAT      O 5050   9.274   5.823   4.838
  744WAT     H1 5051   9.261   5.855   4.927
  744WAT     H2 5052   9.206   5.865   4.786
  745WAT      O 5053   3.521   3.814   3.669
  745WAT     H1 5054   3.524   3.887   3.607
  745WAT     H2 5055   3.516   3.857   3.755
  746WAT      O 5056   9.720   6.009   3.351
  746WAT     H1 5057   9.702   6.094   3.393
  746WAT     H2 5058   9.634   5.967   3.346
  747WAT      O 5059   0.255   4.224   3.041
  747WAT     H1 5060   0.329   4.276   3.073
  747WAT     H2 5061   0.226   4.270   2.962
  748WAT      O 5062   6.033   4.345   0.982
  748WAT     H1 5063   6.107   4.299   0.942
  748WAT     H2 5064   6.046   4.334   1.076
  749WAT      O 5065   2.909   5.398   6.572
  749WAT     H1 5066   2.999   5.431   6.581
  749WAT     H2 5067   2.901   5.376   6.479
  750WAT      O 5068   1.047   4.525   0.993
  750WAT     H1 5069   1.049   4.584   1.068
  750WAT     H2 5070   1.139   4.511   0.971
  751WAT      O 5071   9.300   4.075   0.698
  751WAT     H1 5072   9.267   4.081   0.609
  751WAT     H2 5073   9.223   4.095   0.753
  752WAT      O 5074   8.148   5.432   2.151
  752WAT     H1 5075   8.212   5.369   2.184
  752WAT     H2 5076   8.192   5.472   2.075
  753WAT      O 5077   9.687   4.236   1.888
  753WAT     H1 5078   9.760   4.286   1.924
  753WAT     H2 5079   9.609   4.281   1.920
  754WAT      O 5080   8.350   0.243   2.660
  754WAT     H1 5081   8.291   0.213   2.729
  754WAT     H2 5082   8.416   0.295   2.706
  755WAT      O 5083   8.858   5.811   1.934
  755WAT     H1 5084   8.928   5.871   1.909
  755WAT     H2 5085   8.832   5.768   1.853
  756WAT      O 5086   0.287   4.934   0.391
  756WAT     H1 5087   0.235   4.874   0.443
  756WAT     H2 5088   0.343   4.877   0.338
  757WAT      O 5089   5.905   0.837   6.366
  757WAT     H1 5090   5.894   0.931   6.377
  757WAT     H2 5091   5.822   0.807   6.329
  758WAT      O 5092   8.483   0.319   1.757
  758WAT     H1 5093   8.433   0.239   1.742
  758WAT     H2 5094   8.434   0.387   1.710
  759WAT      O 5095   5.717   0.953   1.618
  759WAT     H1 5096   5.789   0.915   1.568
  759WAT     H2 5097   5.741   1.045   1.627
  760WAT      O 5098   1.780   5.735   3.310
  760WAT     H1 5099   1.717   5.663   3.315
  760WAT     H2 5100   1.824   5.722   3.226
  761WAT      O 5101   3.784   4.456   6.369
  761WAT     H1 5102   3.751   4.540   6.400
  761WAT     H2 5103   3.774   4.459   6.274
  762WAT      O 5104   9.693   0.429   1.965
  762WAT     H1 5105   9.775   0.471   1.993
  762WAT     H2 5106   9.673   0.367   2.034
  763WAT      O 5107   2.295   0.294   4.592
  763WAT     H1 5108   2.222   0.348   4.622
  763WAT     H2 5109   2.304   0.226   4.659
  764WAT      O 5110   0.171   3.610   2.504
  764WAT     H1 5111   0.084   3.579   2.479
  764WAT     H2 5112   0.174   3.600   2.599
  765WAT      O 5113   8.559   3.376   5.341
  765WAT     H1 5114   8.644   3.405   5.309
  765WAT     H2 5115   8.571   3.366   5.436
  766WAT      O 5116   6.643   3.920   1.170
  766WAT     H1 5117   6.560   3.900   1.214
  766WAT     H2 5118   6.709   3.910   1.237
  767WAT      O 5119   8.445   3.145   1.182
  767WAT     H1 5120   8.515   3.208   1.166
  767WAT     H2 5121   8.484   3.079   1.240
  768WAT      O 5122   9.727   4.347   3.228
  768WAT     H1 5123   9.768   4.265   3.199
  768WAT     H2 5124   9.790   4.386   3.288
  769WAT      O 5125   1.257   6.420   0.351
  769WAT     H1 5126   1.189   6.484   0.372
  769WAT     H2 5127   1.340   6.466   0.366
  770WAT      O 5128   1.024   4.049   6.456
  770WAT     H1 5129   1.113   4.038   6.490
  770WAT     H2 5130   1.032   4.112   6.385
  771WAT      O 5131   3.989   0.282   6.782
  771WAT     H1 5132   3.916   0.325   6.739
  771WAT     H2 5133   3.949   0.222   6.845
  772WAT      O 5134   7.886   1.681   3.641
  772WAT     H1 5135   7.890   1.770   3.606
  772WAT     H2 5136   7.905   1.691   3.735
  773WAT      O 5137   8.511   1.947   2.612
  773WAT     H1 5138   8.460   2.013   2.658
  773WAT     H2 5139   8.480   1.863   2.647
  774WAT      O 5140   7.966   0.602   0.705
  774WAT     H1 5141   8.050   0.648   0.706
  774WAT     H2 5142   7.915   0.647   0.773
  775WAT      O 5143   1.101   3.850   5.846
  775WAT     H1 5144   1.152   3.786   5.796
  775WAT     H2 5145   1.066   3.909   5.780
  776WAT      O 5146   1.941   2.607   3.156
  776WAT     H1 5147   1.881   2.533   3.169
  776WAT     H2 5148   1.888   2.684   3.179
  777WAT      O 5149   8.578   5.976   2.485
  777WAT     H1 5150   8.591   6.069   2.503
  777WAT     H2 5151   8.656   5.951   2.436
  778WAT      O 5152   5.788   1.233   1.681
  778WAT     H1 5153   5.740   1.277   1.751
  778WAT     H2 5154   5.879   1.230   1.712
  779WAT      O 5155   4.202   0.464   0.918
  779WAT     H1 5156   4.136   0.434   0.856
  779WAT     H2 5157   4.152   0.510   0.986
  780WAT      O 5158   2.379   3.693   3.874
  780WAT     H1 5159   2.333   3.673   3.955
  780WAT     H2 5160   2.428   3.613   3.853
  781WAT      O 5161   9.303   2.619   0.585
  781WAT     H1 5162   9.247   2.558   0.536
  781WAT     H2 5163   9.294   2.591   0.677
  782WAT      O 5164   4.394   7.050   3.060
  782WAT     H1 5165   4.339   7.127   3.075
  782WAT     H2 5166   4.472   7.085   3.018
  783WAT      O 5167   0.567   2.817   4.754
  783WAT     H1 5168   0.610   2.791   4.673
  783WAT     H2 5169   0.504   2.884   4.727
  784WAT      O 5170   7.143   4.009   6.032
  784WAT     H1 5171   7.150   4.026   5.938
  784WAT     H2 5172   7.049   3.999   6.047
  785WAT      O 5173   4.288   1.604   2.606
  785WAT     H1 5174   4.202   1.562   2.603
  785WAT     H2 5175   4.300   1.629   2.697
  786WAT      O 5176   5.260   0.891   3.130
  786WAT     H1 5177   5.226   0.890   3.041
  786WAT     H2 5178   5.185   0.916   3.184
  787WAT      O 5179   8.230   3.971   0.890
  787WAT     H1 5180   8.206   3.949   0.800
  787WAT     H2 5181   8.295   4.041   0.880
  788WAT      O 5182   6.769   3.821   0.008
  788WAT     H1 5183   6.745   3.794   0.096
  788WAT     H2 5184   6.686   3.827  -0.039
  789WAT      O 5185   0.867   5.205   4.795
  789WAT     H1 5186   0.888   5.135   4.734
  789WAT     H2 5187   0.795   5.253   4.753
  790WAT      O 5188   6.668   3.102   0.404
  790WAT     H1 5189   6.656   3.156   0.482
  790WAT     H2 5190   6.620   3.148   0.336
  791WAT      O 5191   2.530   5.213   1.714
  791WAT     H1 5192   2.447   5.229   1.759
  791WAT     H2 5193   2.587   5.285   1.742
  792WAT      O 5194   3.473   5.234   0.421
  792WAT     H1 5195   3.425   5.294   0.478
  792WAT     H2 5196   3.498   5.286   0.345
  793WAT      O 5197   8.677   6.881   3.784
  793WAT     H1 5198   8.768   6.905   3.802
  793WAT     H2 5199   8.672   6.874   3.689
  794WAT      O 5200   7.936   5.952   0.502
  794WAT     H1 5201   8.028   5.929   0.490
  794WAT     H2 5202   7.938   6.039   0.542
  795WAT      O 5203   7.077   0.906   4.280
  795WAT     H1 5204   7.106   0.816   4.265
  795WAT     H2 5205   7.157   0.955   4.299
  796WAT      O 5206   2.270   4.280   3.668
  796WAT     H1 5207   2.188   4.263   3.622
  796WAT     H2 5208   2.279   4.375   3.666
  797WAT      O 5209   4.662   0.433   6.492
  797WAT     H1 5210   4.733   0.425   6.556
  797WAT     H2 5211   4.678   0.515   6.447
  798WAT      O 5212   8.177   0.057   5.563
  798WAT     H1 5213   8.258   0.016   5.532
  798WAT     H2 5214   8.110   0.028   5.501
  799WAT      O 5215   3.758   6.317   6.263
  799WAT     H1 5216   3.756   6.238   6.316
  799WAT     H2 5217   3.838   6.362   6.289
  800WAT      O 5218   3.859   2.799   3.100
  800WAT     H1 5219   3.872   2.832   3.012
  800WAT     H2 5220   3.882   2.872   3.157
  801WAT      O 5221   2.416   6.976   0.425
  801WAT     H1 5222   2.325   6.980   0.393
  801WAT     H2 5223   2.454   7.059   0.397
  802WAT      O 5224   0.384   4.991   6.263
  802WAT     H1 5225   0.479   4.982   6.266
  802WAT     H2 5226   0.365   5.068   6.317
  803WAT      O 5227   2.497   4.362   3.087
  803WAT     H1 5228   2.528   4.368   2.997
  803WAT     H2 5229   2.430   4.294   3.085
  804WAT      O 5230   2.831   7.250   1.203
  804WAT     H1 5231   2.907   7.207   1.243
  804WAT     H2 5232   2.791   7.182   1.149
  805WAT      O 5233   1.798   2.192   0.127
  805WAT     H1 5234   1.729   2.222   0.068
  805WAT     H2 5235   1.871   2.169   0.069
  806WAT      O 5236   6.200   5.619   0.283
  806WAT     H1 5237   6.198   5.671   0.363
  806WAT     H2 5238   6.112   5.580   0.278
  807WAT      O 5239   0.134   1.107   5.308
  807WAT     H1 5240   0.062   1.161   5.342
  807WAT     H2 5241   0.107   1.017   5.324
  808WAT      O 5242   2.711   5.408   1.831
  808WAT     H1 5243   2.689   5.474   1.765
  808WAT     H2 5244   2.691   5.449   1.915
  809WAT      O 5245   8.357   0.013   4.671
  809WAT     H1 5246   8.294   0.053   4.610
  809WAT     H2 5247   8.307  -0.056   4.715
  810WAT      O 5248   8.648   3.741   1.167
  810WAT     H1 5249   8.588   3.811   1.140
  810WAT     H2 5250   8.623   3.723   1.258
  811WAT      O 5251   6.933   5.816   4.735
  811WAT     H1 5252   6.838   5.826   4.737
  811WAT     H2 5253   6.948   5.722   4.723
  812WAT      O 5254   2.333   4.351   2.714
  812WAT     H1 5255   2.404   4.414   2.701
  812WAT     H2 5256   2.316   4.315   2.628
  813WAT      O 5257   4.145   4.419   3.654
  813WAT     H1 5258   4.231   4.455   3.632
  813WAT     H2 5259   4.165   4.343   3.710
  814WAT      O 5260   8.771   6.086   5.304
  814WAT     H1 5261   8.707   6.026   5.344
  814WAT     H2 5262   8.849   6.078   5.358
  815WAT      O 5263   6.834   4.700   3.267
  815WAT     H1 5264   6.862   4.628   3.210
  815WAT     H2 5265   6.742   4.715   3.243
  816WAT      O 5266   4.744   6.799   1.090
  816WAT     H1 5267   4.747   6.866   1.159
  816WAT     H2 5268   4.788   6.840   1.015
  817WAT      O 5269   7.165   4.355   3.547
  817WAT     H1 5270   7.147   4.415   3.474
  817WAT     H2 5271   7.260   4.343   3.544
  818WAT      O 5272   1.317   6.734   0.157
  818WAT     H1 5273   1.267   6.806   0.119
  818WAT     H2 5274   1.359   6.692   0.082
  819WAT      O 5275   6.352   2.188   3.073
  819WAT     H1 5276   6.347   2.282   3.093
  819WAT     H2 5277   6.363   2.146   3.159
  820WAT      O 5278   9.209   5.937   2.273
  820WAT     H1 5279   9.297   5.972   2.263
  820WAT     H2 5280   9.152   6.010   2.249
  821WAT      O 5281   7.026   4.834   3.809
  821WAT     H1 5282   7.087   4.814   3.738
  821WAT     H2 5283   7.060   4.787   3.885
  822WAT      O 5284   3.528   4.624   3.086
  822WAT     H1 5285   3.606   4.570   3.100
  822WAT     H2 5286   3.558   4.713   3.099
  823WAT      O 5287   7.231   1.641   5.799
  823WAT     H1 5288   7.199   1.571   5.741
  823WAT     H2 5289   7.208   1.722   5.753
  824WAT      O 5290   2.937   4.862   4.501
  824WAT     H1 5291   2.933   4.831   4.592
  824WAT     H2 5292   2.948   4.957   4.509
  825WAT      O 5293   7.903   2.452   2.131
  825WAT     H1 5294   7.969   2.385   2.147
  825WAT     H2 5295   7.885   2.489   2.217
  826WAT      O 5296   3.497   5.392   1.079
  826WAT     H1 5297   3.535   5.338   1.010
  826WAT     H2 5298   3.519   5.347   1.160
  827WAT      O 5299   6.863   1.856   0.778
  827WAT     H1 5300   6.926   1.815   0.719
  827WAT     H2 5301   6.796   1.789   0.793
  828WAT      O 5302   5.457   1.441   1.639
  828WAT     H1 5303   5.465   1.536   1.626
  828WAT     H2 5304   5.523   1.403   1.580
  829WAT      O 5305   8.026   5.775   2.347
  829WAT     H1 5306   8.050   5.773   2.439
  829WAT     H2 5307   7.944   5.725   2.342
  830WAT      O 5308   7.845   2.487   1.120
  830WAT     H1 5309   7.792   2.426   1.068
  830WAT     H2 5310   7.915   2.433   1.157
  831WAT      O 5311   2.709   3.571   3.875
  831WAT     H1 5312   2.670   3.581   3.962
  831WAT     H2 5313   2.643   3.523   3.825
  832WAT      O 5314   1.136   4.646   2.039
  832WAT     H1 5315   1.093   4.654   1.954
  832WAT     H2 5316   1.144   4.552   2.053
  833WAT      O 5317   7.407   6.782   2.318
  833WAT     H1 5318   7.368   6.796   2.231
  833WAT     H2 5319   7.459   6.702   2.308
  834WAT      O 5320   5.905   5.481   2.405
  834WAT     H1 5321   5.816   5.507   2.430
  834WAT     H2 5322   5.905   5.386   2.411
  835WAT      O 5323   0.955   2.243   6.328
  835WAT     H1 5324   0.991   2.157   6.309
  835WAT     H2 5325   0.865   2.240   6.295
  836WAT      O 5326   5.334   0.109   4.941
  836WAT     H1 5327   5.274   0.162   4.993
  836WAT     H2 5328   5.326   0.020   4.977
  837WAT      O 5329   1.785   5.560   4.267
  837WAT     H1 5330   1.847   5.491   4.245
  837WAT     H2 5331   1.699   5.519   4.257
  838WAT      O 5332   4.027   1.818   3.175
  838WAT     H1 5333   4.000   1.855   3.258
  838WAT     H2 5334   4.107   1.864   3.152
  839WAT      O 5335   8.382   0.399   6.494
  839WAT     H1 5336   8.440   0.469   6.523
  839WAT     H2 5337   8.432   0.351   6.428
  840WAT      O 5338   6.547   7.121   6.143
  840WAT     H1 5339   6.455   7.145   6.135
  840WAT     H2 5340   6.562   7.111   6.237
  841WAT      O 5341   8.929   5.355   5.642
  841WAT     H1 5342   8.905   5.416   5.572
  841WAT     H2 5343   9.021   5.373   5.659
  842WAT      O 5344   8.962   5.594   0.590
  842WAT     H1 5345   8.913   5.518   0.558
  842WAT     H2 5346   8.896   5.664   0.596
  843WAT      O 5347   7.056   6.821   6.416
  843WAT     H1 5348   6.962   6.810   6.403
  843WAT     H2 5349   7.094   6.798   6.331
  844WAT      O 5350   7.135   0.854   2.785
  844WAT     H1 5351   7.188   0.926   2.818
  844WAT     H2 5352   7.050   0.894   2.765
  845WAT      O 5353   9.597   5.267   4.010
  845WAT     H1 5354   9.604   5.357   4.041
  845WAT     H2 5355   9.567   5.276   3.919
  846WAT      O 5356   0.761   1.755   6.684
  846WAT     H1 5357   0.795   1.828   6.737
  846WAT     H2 5358   0.814   1.680   6.711
  847WAT      O 5359   6.154   7.341   0.170
  847WAT     H1 5360   6.178   7.314   0.258
  847WAT     H2 5361   6.211   7.417   0.152
  848WAT      O 5362   1.710   4.144   6.239
  848WAT     H1 5363   1.758   4.161   6.320
  848WAT     H2 5364   1.633   4.200   6.245
  849WAT      O 5365   0.245   4.365   4.451
  849WAT     H1 5366   0.317   4.358   4.515
  849WAT     H2 5367   0.249   4.455   4.419
  850WAT      O 5368   4.885   4.652   0.035
  850WAT     H1 5369   4.845   4.735   0.009
  850WAT     H2 5370   4.886   4.600  -0.045
  851WAT      O 5371   0.324   4.413   5.100
  851WAT     H1 5372   0.238   4.375   5.121
  851WAT     H2 5373   0.322   4.501   5.138
  852WAT      O 5374   2.229   2.196   3.270
  852WAT     H1 5375   2.271   2.281   3.283
  852WAT     H2 5376   2.185   2.203   3.185
  853WAT      O 5377   4.177   1.017   5.934
  853WAT     H1 5378   4.210   1.019   6.024
  853WAT     H2 5379   4.230   0.951   5.890
  854WAT      O 5380   2.429   3.524   1.698
  854WAT     H1 5381   2.375   3.451   1.726
  854WAT     H2 5382   2.427   3.520   1.602
  855WAT      O 5383   4.309   6.525   5.626
  855WAT     H1 5384   4.388   6.566   5.662
  855WAT     H2 5385   4.342   6.453   5.572
  856WAT      O 5386   3.067   6.990   6.217
  856WAT     H1 5387   3.158   6.964   6.202
  856WAT     H2 5388   3.032   6.921   6.273
  857WAT      O 5389   3.825   7.112   3.672
  857WAT     H1 5390   3.794   7.023   3.682
  857WAT     H2 5391   3.898   7.106   3.611
  858WAT      O 5392   7.204   2.178   3.955
  858WAT     H1 5393   7.116   2.146   3.977
  858WAT     H2 5394   7.260   2.145   4.024
  859WAT      O 5395   4.555   6.406   0.525
  859WAT     H1 5396   4.506   6.436   0.448
  859WAT     H2 5397   4.504   6.437   0.599
  860WAT      O 5398   8.866   5.414   1.384
  860WAT     H1 5399   8.869   5.467   1.464
  860WAT     H2 5400   8.813   5.466   1.323
  861WAT      O 5401   3.791   6.952   4.208
  861WAT     H1 5402   3.752   6.953   4.120
  861WAT     H2 5403   3.875   6.997   4.197
  862WAT      O 5404   1.397   7.211   1.738
  862WAT     H1 5405   1.345   7.163   1.802
  862WAT     H2 5406   1.362   7.184   1.653
  863WAT      O 5407   3.022   5.459   2.950
  863WAT     H1 5408   2.957   5.458   3.020
  863WAT     H2 5409   3.004   5.540   2.902
  864WAT      O 5410   3.372   1.741   0.296
  864WAT     H1 5411   3.446   1.680   0.291
  864WAT     H2 5412   3.371   1.769   0.387
  865WAT      O 5413   1.978   2.852   2.510
  865WAT     H1 5414   1.972   2.759   2.533
  865WAT     H2 5415   1.893   2.873   2.473
  866WAT      O 5416   8.667   6.987   0.351
  866WAT     H1 5417   8.648   7.032   0.268
  866WAT     H2 5418   8.759   7.007   0.368
  867WAT      O 5419   1.136   5.337   5.076
  867WAT     H1 5420   1.057   5.296   5.113
  867WAT     H2 5421   1.200   5.265   5.072
  868WAT      O 5422   6.357   0.189   3.312
  868WAT     H1 5423   6.383   0.109   3.359
  868WAT     H2 5424   6.435   0.245   3.314
  869WAT      O 5425   1.151   1.326   2.009
  869WAT     H1 5426   1.108   1.373   2.081
  869WAT     H2 5427   1.207   1.262   2.052
  870WAT      O 5428   5.570   6.026   5.278
  870WAT     H1 5429   5.478   6.002   5.277
  870WAT     H2 5430   5.587   6.055   5.367
  871WAT      O 5431   1.597   7.052   4.317
  871WAT     H1 5432   1.598   6.956   4.322
  871WAT     H2 5433   1.689   7.077   4.328
  872WAT      O 5434   7.000   5.769   6.482
  872WAT     H1 5435   7.071   5.834   6.479
  872WAT     H2 5436   6.932   5.810   6.536
  873WAT      O 5437   7.422   2.696   1.924
  873WAT     H1 5438   7.489   2.675   1.859
  873WAT     H2 5439   7.355   2.742   1.875
  874WAT      O 5440   5.164   5.923   4.023
  874WAT     H1 5441   5.242   5.887   3.980
  874WAT     H2 5442   5.099   5.930   3.952
  875WAT      O 5443   8.186   6.760   4.599
  875WAT     H1 5444   8.252   6.696   4.572
  875WAT     H2 5445   8.139   6.782   4.519
  876WAT      O 5446   6.193   3.496   6.017
  876WAT     H1 5447   6.234   3.451   5.944
  876WAT     H2 5448   6.146   3.428   6.065
  877WAT      O 5449   1.476   2.332   6.193
  877WAT     H1 5450   1.465   2.239   6.213
  877WAT     H2 5451   1.571   2.345   6.188
  878WAT      O 5452   7.933   4.986   4.277
  878WAT     H1 5453   7.875   5.060   4.296
  878WAT     H2 5454   7.912   4.963   4.186
  879WAT      O 5455   3.712   6.267   4.231
  879WAT     H1 5456   3.752   6.282   4.145
  879WAT     H2 5457   3.639   6.207   4.212
  880WAT      O 5458   0.944   4.529   4.566
  880WAT     H1 5459   1.035   4.547   4.591
  880WAT     H2 5460   0.951   4.461   4.499
  881WAT      O 5461   1.398   1.640   5.173
  881WAT     H1 5462   1.393   1.597   5.088
  881WAT     H2 5463   1.341   1.587   5.230
  882WAT      O 5464   4.165   1.404   0.529
  882WAT     H1 5465   4.167   1.374   0.438
  882WAT     H2 5466   4.175   1.324   0.580
  883WAT      O 5467   2.399   3.209   2.069
  883WAT     H1 5468   2.324   3.222   2.127
  883WAT     H2 5469   2.449   3.138   2.110
  884WAT      O 5470   0.844   4.856   4.447
  884WAT     H1 5471   0.889   4.778   4.480
  884WAT     H2 5472   0.800   4.893   4.523
  885WAT      O 5473   2.146   7.243   3.441
  885WAT     H1 5474   2.162   7.333   3.468
  885WAT     H2 5475   2.167   7.190   3.518
  886WAT      O 5476   2.465   4.626   6.344
  886WAT     H1 5477   2.396   4.562   6.328
  886WAT     H2 5478   2.546   4.576   6.334
  887WAT      O 5479   0.417   0.553   5.484
  887WAT     H1 5480   0.424   0.525   5.575
  887WAT     H2 5481   0.361   0.488   5.442
  888WAT      O 5482   5.146   2.529   4.500
  888WAT     H1 5483   5.073   2.470   4.517
  888WAT     H2 5484   5.142   2.594   4.571
  889WAT      O 5485   6.427   4.862   2.109
  889WAT     H1 5486   6.365   4.915   2.159
  889WAT     H2 5487   6.440   4.910   2.027
  890WAT      O 5488   3.763   7.056   1.610
  890WAT     H1 5489   3.675   7.048   1.646
  890WAT     H2 5490   3.753   7.037   1.517
  891WAT      O 5491   2.099   3.984   0.884
  891WAT     H1 5492   2.095   3.893   0.914
  891WAT     H2 5493   2.106   4.035   0.964
  892WAT      O 5494   8.569   6.320   3.940
  892WAT     H1 5495   8.481   6.346   3.967
  892WAT     H2 5496   8.569   6.332   3.845
  893WAT      O 5497   1.824   0.753   0.086
  893WAT     H1 5498   1.867   0.686   0.140
  893WAT     H2 5499   1.760   0.793   0.145
  894WAT      O 5500   3.353   5.069   5.731
  894WAT     H1 5501   3.446   5.071   5.708
  894WAT     H2 5502   3.338   4.979   5.762
  895WAT      O 5503   6.453   0.521   0.319
  895WAT     H1 5504   6.456   0.429   0.295
  895WAT     H2 5505   6.475   0.522   0.413
  896WAT      O 5506   7.641   5.950   0.721
  896WAT     H1 5507   7.591   5.871   0.741
  896WAT     H2 5508   7.582   6.002   0.666
  897WAT      O 5509   5.324   0.526   0.320
  897WAT     H1 5510   5.371   0.600   0.281
  897WAT     H2 5511   5.382   0.494   0.389
  898WAT      O 5512   9.694   1.288   2.253
  898WAT     H1 5513   9.670   1.280   2.161
  898WAT     H2 5514   9.765   1.352   2.254
  899WAT      O 5515   6.580   5.481   3.382
  899WAT     H1 5516   6.530   5.555   3.347
  899WAT     H2 5517   6.515   5.412   3.395
  900WAT      O 5518   9.225   5.366   0.142
  900WAT     H1 5519   9.158   5.396   0.203
  900WAT     H2 5520   9.303   5.417   0.166
  901WAT      O 5521   0.866   3.336   1.098
  901WAT     H1 5522   0.927   3.266   1.075
  901WAT     H2 5523   0.783   3.290   1.112
  902WAT      O 5524   0.561   2.687   0.396
  902WAT     H1 5525   0.637   2.713   0.344
  902WAT     H2 5526   0.590   2.693   0.487
  903WAT      O 5527   4.273   5.723   4.814
  903WAT     H1 5528   4.258   5.636   4.853
  903WAT     H2 5529   4.368   5.727   4.804
  904WAT      O 5530   0.995   3.797   1.398
  904WAT     H1 5531   1.042   3.720   1.364
  904WAT     H2 5532   0.908   3.791   1.359
  905WAT      O 5533   2.141   3.460   3.582
  905WAT     H1 5534   2.161   3.402   3.508
  905WAT     H2 5535   2.155   3.548   3.548
  906WAT      O 5536   4.672   7.305   0.367
  906WAT     H1 5537   4.695   7.255   0.289
  906WAT     H2 5538   4.581   7.331   0.353
  907WAT      O 5539   1.432   1.589   0.814
  907WAT     H1 5540   1.462   1.678   0.831
  907WAT     H2 5541   1.361   1.574   0.876
  908WAT      O 5542   8.592   6.828   1.188
  908WAT     H1 5543   8.508   6.803   1.149
  908WAT     H2 5544   8.599   6.774   1.266
  909WAT      O 5545   1.406   4.252   2.861
  909WAT     H1 5546   1.410   4.316   2.790
  909WAT     H2 5547   1.485   4.269   2.913
  910WAT      O 5548   8.781   4.881   3.739
  910WAT     H1 5549   8.876   4.881   3.727
  910WAT     H2 5550   8.768   4.872   3.833
  911WAT      O 5551   0.772   5.863   1.209
  911WAT     H1 5552   0.718   5.864   1.288
  911WAT     H2 5553   0.861   5.879   1.241
  912WAT      O 5554   0.125   4.121   0.334
  912WAT     H1 5555   0.207   4.159   0.366
  912WAT     H2 5556   0.136   4.118   0.239
  913WAT      O 5557   1.489   5.168   1.379
  913WAT     H1 5558   1.550   5.137   1.312
  913WAT     H2 5559   1.545   5.199   1.450
  914WAT      O 5560   2.886   3.481   3.140
  914WAT     H1 5561   2.977   3.459   3.118
  914WAT     H2 5562   2.860   3.543   3.072
  915WAT      O 5563   6.886   4.615   2.920
  915WAT     H1 5564   6.918   4.568   2.997
  915WAT     H2 5565   6.891   4.708   2.945
  916WAT      O 5566   0.821   0.155   3.663
  916WAT     H1 5567   0.846   0.224   3.724
  916WAT     H2 5568   0.852   0.074   3.705
  917WAT      O 5569   2.025   1.566   0.501
  917WAT     H1 5570   1.983   1.612   0.428
  917WAT     H2 5571   2.071   1.635   0.549
  918WAT      O 5572   4.305   6.918   6.477
  918WAT     H1 5573   4.260   6.970   6.411
  918WAT     H2 5574   4.237   6.898   6.542
  919WAT      O 5575   3.571   6.348   2.979
  919WAT     H1 5576   3.582   6.253   2.980
  919WAT     H2 5577   3.642   6.380   2.924
  920WAT      O 5578   2.529   3.287   1.084
  920WAT     H1 5579   2.482   3.370   1.080
  920WAT     H2 5580   2.512   3.246   0.999
  921WAT      O 5581   3.122   6.818   0.578
  921WAT     H1 5582   3.076   6.841   0.659
  921WAT     H2 5583   3.213   6.842   0.595
  922WAT      O 5584   5.562   4.811   4.006
  922WAT     H1 5585   5.472   4.793   4.035
  922WAT     H2 5586   5.613   4.814   4.087
  923WAT      O 5587   8.030   2.348   1.336
  923WAT     H1 5588   8.065   2.373   1.421
  923WAT     H2 5589   8.106   2.344   1.278
  924WAT      O 5590   3.015   0.343   5.887
  924WAT     H1 5591   3.101   0.362   5.848
  924WAT     H2 5592   2.954   0.346   5.814
  925WAT      O 5593   3.192   0.401   1.722
  925WAT     H1 5594   3.104   0.428   1.695
  925WAT     H2 5595   3.219   0.467   1.785
  926WAT      O 5596   0.102   3.254   6.673
  926WAT     H1 5597   0.032   3.235   6.736
  926WAT     H2 5598   0.140   3.168   6.654
  927WAT      O 5599   2.696   4.652   6.114
  927WAT     H1 5600   2.751   4.588   6.159
  927WAT     H2 5601   2.705   4.631   6.021
  928WAT      O 5602   5.966   6.690   6.810
  928WAT     H1 5603   5.896   6.680   6.745
  928WAT     H2 5604   5.964   6.783   6.833
  929WAT      O 5605   0.244   4.956   2.881
  929WAT     H1 5606   0.258   5.051   2.882
  929WAT     H2 5607   0.236   4.934   2.788
  930WAT      O 5608   7.622   0.157   1.093
  930WAT     H1 5609   7.570   0.220   1.042
  930WAT     H2 5610   7.672   0.211   1.154
  931WAT      O 5611   6.987   3.111   3.564
  931WAT     H1 5612   6.944   3.114   3.649
  931WAT     H2 5613   7.059   3.049   3.575
  932WAT      O 5614   0.451   0.830   6.470
  932WAT     H1 5615   0.513   0.857   6.538
  932WAT     H2 5616   0.365   0.837   6.511
  933WAT      O 5617   3.992   3.912   5.708
  933WAT     H1 5618   3.899   3.899   5.728
  933WAT     H2 5619   4.010   3.847   5.639
  934WAT      O 5620   0.409   5.595   2.937
  934WAT     H1 5621   0.392   5.616   2.845
  934WAT     H2 5622   0.453   5.672   2.972
  935WAT      O 5623   2.767   4.009   0.197
  935WAT     H1 5624   2.852   4.051   0.210
  935WAT     H2 5625   2.711   4.047   0.266
  936WAT      O 5626   4.795   5.866   5.883
  936WAT     H1 5627   4.797   5.952   5.842
  936WAT     H2 5628   4.885   5.835   5.878
  937WAT      O 5629   7.133   7.414   6.240
  937WAT     H1 5630   7.140   7.344   6.304
  937WAT     H2 5631   7.180   7.488   6.279
  938WAT      O 5632   7.958   1.077   5.474
  938WAT     H1 5633   7.892   1.145   5.479
  938WAT     H2 5634   7.989   1.079   5.384
  939WAT      O 5635   9.137   5.647   5.779
  939WAT     H1 5636   9.153   5.592   5.856
  939WAT     H2 5637   9.143   5.586   5.705
  940WAT      O 5638   0.190   2.645   4.225
  940WAT     H1 5639   0.269   2.673   4.272
  940WAT     H2 5640   0.203   2.677   4.136
  941WAT      O 5641   6.795   6.777   1.854
  941WAT     H1 5642   6.784   6.756   1.762
  941WAT     H2 5643   6.706   6.773   1.890
  942WAT      O 5644   2.706   1.046   2.165
  942WAT     H1 5645   2.765   0.976   2.138
  942WAT     H2 5646   2.762   1.124   2.171
  943WAT      O 5647   4.372   1.900   5.855
  943WAT     H1 5648   4.355   1.807   5.865
  943WAT     H2 5649   4.291   1.943   5.882
  944WAT      O 5650   5.497   1.163   0.676
  944WAT     H1 5651   5.487   1.094   0.742
  944WAT     H2 5652   5.592   1.173   0.667
  945WAT      O 5653   1.686   1.091   4.934
  945WAT     H1 5654   1.646   1.087   4.848
  945WAT     H2 5655   1.658   1.009   4.977
  946WAT      O 5656   4.677   0.287   5.595
  946WAT     H1 5657   4.730   0.288   5.515
  946WAT     H2 5658   4.637   0.200   5.596
  947WAT      O 5659   7.461   0.569   4.051
  947WAT     H1 5660   7.537   0.595   3.999
  947WAT     H2 5661   7.459   0.473   4.044
  948WAT      O 5662   0.107   3.587   3.154
  948WAT     H1 5663   0.101   3.492   3.149
  948WAT     H2 5664   0.019   3.615   3.182
  949WAT      O 5665   2.970   5.078   2.485
  949WAT     H1 5666   2.961   5.114   2.573
  949WAT     H2 5667   2.931   4.991   2.491
  950WAT      O 5668   5.863   4.357   0.760
  950WAT     H1 5669   5.911   4.340   0.841
  950WAT     H2 5670   5.927   4.343   0.691
  951WAT      O 5671   3.447   0.157   0.077
  951WAT     H1 5672   3.537   0.150   0.044
  951WAT     H2 5673   3.402   0.081   0.041
  952WAT      O 5674   1.223   0.342   3.830
  952WAT     H1 5675   1.222   0.264   3.886
  952WAT     H2 5676   1.150   0.329   3.770
  953WAT      O 5677   4.374   6.479   4.840
  953WAT     H1 5678   4.369   6.483   4.744
  953WAT     H2 5679   4.288   6.445   4.866
  954WAT      O 5680   3.276   5.273   4.811
  954WAT     H1 5681   3.339   5.243   4.745
  954WAT     H2 5682   3.235   5.350   4.771
  955WAT      O 5683   6.221   2.819   4.490
  955WAT     H1 5684   6.128   2.831   4.470
  955WAT     H2 5685   6.222   2.751   4.558
  956WAT      O 5686   8.952   5.511   6.777
  956WAT     H1 5687   8.921   5.492   6.866
  956WAT     H2 5688   8.904   5.590   6.752
  957WAT      O 5689   2.783   3.506   4.313
  957WAT     H1 5690   2.796   3.412   4.301
  957WAT     H2 5691   2.710   3.528   4.254
  958WAT      O 5692   8.316   3.977   2.350
  958WAT     H1 5693   8.384   3.981   2.417
  958WAT     H2 5694   8.359   4.011   2.271
  959WAT      O 5695   2.090   1.517   6.219
  959WAT     H1 5696   2.184   1.501   6.219
  959WAT     H2 5697   2.078   1.594   6.274
  960WAT      O 5698   8.077   5.469   1.039
  960WAT     H1 5699   8.062   5.444   1.130
  960WAT     H2 5700   7.990   5.486   1.003
  961WAT      O 5701   0.181   4.445   0.845
  961WAT     H1 5702   0.225   4.384   0.904
  961WAT     H2 5703   0.119   4.492   0.902
  962WAT      O 5704   0.772   7.202   3.753
  962WAT     H1 5705   0.700   7.248   3.711
  962WAT     H2 5706   0.732   7.162   3.831
  963WAT      O 5707   9.642   0.167   4.541
  963WAT     H1 5708   9.723   0.127   4.510
  963WAT     H2 5709   9.582   0.094   4.552
  964WAT      O 5710   4.759   7.065   2.240
  964WAT     H1 5711   4.689   7.077   2.304
  964WAT     H2 5712   4.837   7.100   2.282
  965WAT      O 5713   0.927   5.354   2.948
  965WAT     H1 5714   0.949   5.330   2.859
  965WAT     H2 5715   0.876   5.279   2.981
  966WAT      O 5716   0.765   3.654   1.309
  966WAT     H1 5717   0.751   3.580   1.367
  966WAT     H2 5718   0.753   3.619   1.221
  967WAT      O 5719   0.719   3.633   5.248
  967WAT     H1 5720   0.738   3.698   5.315
  967WAT     H2 5721   0.641   3.587   5.280
  968WAT      O 5722   6.054   4.851   4.614
  968WAT     H1 5723   6.101   4.776   4.577
  968WAT     H2 5724   6.040   4.909   4.540
  969WAT      O 5725   7.645   6.035   4.576
  969WAT     H1 5726   7.689   6.010   4.657
  969WAT     H2 5727   7.553   6.041   4.600
  970WAT      O 5728   0.913   2.029   4.897
  970WAT     H1 5729   0.993   2.065   4.935
  970WAT     H2 5730   0.903   1.944   4.940
  971WAT      O 5731   5.742   5.706   5.391
  971WAT     H1 5732   5.823   5.757   5.383
  971WAT     H2 5733   5.691   5.753   5.457
  972WAT      O 5734   0.292   5.215   1.494
  972WAT     H1 5735   0.244   5.296   1.476
  972WAT     H2 5736   0.293   5.168   1.410
  973WAT      O 5737   9.475   2.770   1.551
  973WAT     H1 5738   9.432   2.844   1.508
  973WAT     H2 5739   9.407   2.732   1.607
  974WAT      O 5740   0.894   0.916   2.402
  974WAT     H1 5741   0.829   0.901   2.471
  974WAT     H2 5742   0.862   0.865   2.328
  975WAT      O 5743   7.876   0.096   3.922
  975WAT     H1 5744   7.965   0.069   3.899
  975WAT     H2 5745   7.854   0.044   4.000
  976WAT      O 5746   9.754   2.971   6.379
  976WAT     H1 5747   9.691   3.043   6.371
  976WAT     H2 5748   9.722   2.904   6.318
  977WAT      O 5749   3.925   2.280   6.654
  977WAT     H1 5750   3.992   2.250   6.716
  977WAT     H2 5751   3.844   2.241   6.686
  978WAT      O 5752   1.049   4.542   5.056
  978WAT     H1 5753   0.980   4.495   5.102
  978WAT     H2 5754   1.011   4.562   4.970
  979WAT      O 5755   3.507   1.066   2.159
  979WAT     H1 5756   3.599   1.081   2.137
  979WAT     H2 5757   3.459   1.130   2.106
  980WAT      O 5758   7.867   5.236   4.881
  980WAT     H1 5759   7.810   5.184   4.938
  980WAT     H2 5760   7.812   5.258   4.806
  981WAT      O 5761   5.385   5.386   3.632
  981WAT     H1 5762   5.399   5.328   3.707
  981WAT     H2 5763   5.457   5.367   3.572
  982WAT      O 5764   5.202   1.825   6.736
  982WAT     H1 5765   5.173   1.915   6.749
  982WAT     H2 5766   5.284   1.833   6.688
  983WAT      O 5767   1.820   0.524   4.455
  983WAT     H1 5768   1.755   0.479   4.402
  983WAT     H2 5769   1.800   0.616   4.445
  984WAT      O 5770   3.841   0.516   6.170
  984WAT     H1 5771   3.864   0.488   6.258
  984WAT     H2 5772   3.745   0.516   6.170
  985WAT      O 5773   0.578   2.184   0.749
  985WAT     H1 5774   0.621   2.270   0.747
  985WAT     H2 5775   0.484   2.204   0.752
  986WAT      O 5776   2.823   2.004   6.748
  986WAT     H1 5777   2.735   2.031   6.723
  986WAT     H2 5778   2.835   1.920   6.704
  987WAT      O 5779   0.920   1.937   0.264
  987WAT     H1 5780   0.870   2.006   0.308
  987WAT     H2 5781   0.965   1.892   0.334
  988WAT      O 5782   5.349   6.947   3.516
  988WAT     H1 5783   5.358   6.851   3.518
  988WAT     H2 5784   5.259   6.962   3.489
  989WAT      O 5785   6.561   4.222   1.545
  989WAT     H1 5786   6.631   4.195   1.486
  989WAT     H2 5787   6.506   4.145   1.554
  990WAT      O 5788   7.621   6.260   6.759
  990WAT     H1 5789   7.553   6.214   6.710
  990WAT     H2 5790   7.666   6.314   6.694
  991WAT      O 5791   8.535   4.820   0.604
  991WAT     H1 5792   8.612   4.838   0.658
  991WAT     H2 5793   8.499   4.906   0.584
  992WAT      O 5794   2.996   5.650   0.398
  992WAT     H1 5795   2.988   5.628   0.491
  992WAT     H2 5796   3.073   5.601   0.368
  993WAT      O 5797   1.734   3.536   4.654
  993WAT     H1 5798   1.805   3.600   4.664
  993WAT     H2 5799   1.743   3.478   4.730
  994WAT      O 5800   7.606   1.479   4.491
  994WAT     H1 5801   7.667   1.525   4.550
  994WAT     H2 5802   7.656   1.404   4.459
  995WAT      O 5803   5.059   4.308   0.741
  995WAT     H1 5804   5.044   4.219   0.772
  995WAT     H2 5805   5.061   4.361   0.820
  996WAT      O 5806   3.056   4.188   6.011
  996WAT     H1 5807   3.011   4.174   6.094
  996WAT     H2 5808   3.139   4.230   6.036
  997WAT      O 5809   8.998   4.487   5.845
  997WAT     H1 5810   8.970   4.578   5.834
  997WAT     H2 5811   9.088   4.494   5.878
  998WAT      O 5812   8.389   4.341   4.899
  998WAT     H1 5813   8.355   4.285   4.829
  998WAT     H2 5814   8.379   4.287   4.978
  999WAT      O 5815   0.787   0.456   3.351
  999WAT     H1 5816   0.790   0.363   3.373
  999WAT     H2 5817   0.798   0.459   3.256
 1000WAT      O 5818   6.452   2.803   4.684
 1000WAT     H1 5819   6.367   2.844   4.666
 1000WAT     H2 5820   6.513   2.876   4.689
 1001WAT      O 5821   6.100   0.116   2.074
 1001WAT     H1 5822   6.092   0.202   2.033
 1001WAT     H2 5823   6.014   0.101   2.114
 1002WAT      O 5824   7.805   1.594   6.521
 1002WAT     H1 5825   7.717   1.606   6.555
 1002WAT     H2 5826   7.860   1.584   6.598
 1003WAT      O 5827   0.949   3.065   3.607
 1003WAT     H1 5828   0.929   3.068   3.701
 1003WAT     H2 5829   0.891   3.130   3.568
 1004WAT      O 5830   9.474   4.758   2.830
 1004WAT     H1 5831   9.408   4.786   2.894
 1004WAT     H2 5832   9.551   4.738   2.883
 1005WAT      O 5833   5.474   0.575   5.781
 1005WAT     H1 5834   5.492   0.660   5.741
 1005WAT     H2 5835   5.379   0.570   5.787
 1006WAT      O 5836   8.250   3.119   1.581
 1006WAT     H1 5837   8.309   3.163   1.643
 1006WAT     H2 5838   8.163   3.128   1.620
 1007WAT      O 5839   2.806   5.404   1.323
 1007WAT     H1 5840   2.849   5.437   1.401
 1007WAT     H2 5841   2.734   5.466   1.308
 1008WAT      O 5842   9.688   0.475   0.893
 1008WAT     H1 5843   9.592   0.482   0.898
 1008WAT     H2 5844   9.703   0.397   0.840
 1009WAT      O 5845   0.756   0.552   6.433
 1009WAT     H1 5846   0.832   0.595   6.393
 1009WAT     H2 5847   0.777   0.546   6.526
 1010WAT      O 5848   1.271   2.303   1.248
 1010WAT     H1 5849   1.327   2.317   1.171
 1010WAT     H2 5850   1.216   2.381   1.252
 1011WAT      O 5851   8.186   4.683   5.688
 1011WAT     H1 5852   8.121   4.751   5.702
 1011WAT     H2 5853   8.178   4.625   5.764
 1012WAT      O 5854   7.361   7.279   2.829
 1012WAT     H1 5855   7.409   7.202   2.798
 1012WAT     H2 5856   7.417   7.317   2.896
 1013WAT      O 5857   8.340   6.559   1.790
 1013WAT     H1 5858   8.350   6.529   1.699
 1013WAT     H2 5859   8.426   6.543   1.829
 1014WAT      O 5860   4.097   0.679   6.701
 1014WAT     H1 5861   4.012   0.662   6.741
 1014WAT     H2 5862   4.127   0.594   6.670
 1015WAT      O 5863   1.377   3.905   4.290
 1015WAT     H1 5864   1.333   3.840   4.235
 1015WAT     H2 5865   1.308   3.966   4.315
 1016WAT      O 5866   1.938   3.730   3.996
 1016WAT     H1 5867   1.985   3.671   3.937
 1016WAT     H2 5868   1.990   3.731   4.076
 1017WAT      O 5869   6.122   0.990   4.856
 1017WAT     H1 5870   6.115   0.897   4.834
 1017WAT     H2 5871   6.147   1.032   4.773
 1018WAT      O 5872   3.184   1.960   0.076
 1018WAT     H1 5873   3.200   1.878   0.031
 1018WAT     H2 5874   3.239   2.024   0.030
 1019WAT      O 5875   6.977   1.586   2.115
 1019WAT     H1 5876   7.055   1.532   2.103
 1019WAT     H2 5877   6.905   1.532   2.081
 1020WAT      O 5878   2.042   6.080   2.520
 1020WAT     H1 5879   2.092   6.009   2.560
 1020WAT     H2 5880   1.987   6.114   2.591
 1021WAT      O 5881   3.667   0.589   0.766
 1021WAT     H1 5882   3.572   0.586   0.760
 1021WAT     H2 5883   3.689   0.527   0.835
 1022WAT      O 5884   7.904   5.527   3.083
 1022WAT     H1 5885   7.923   5.608   3.131
 1022WAT     H2 5886   7.977   5.518   3.022
 1023WAT      O 5887   2.944   0.872   6.057
 1023WAT     H1 5888   2.962   0.782   6.031
 1023WAT     H2 5889   2.864   0.895   6.008
 1024WAT      O 5890   0.541   4.911   3.200
 1024WAT     H1 5891   0.558   4.947   3.286
 1024WAT     H2 5892   0.453   4.942   3.177
 1025WAT      O 5893   1.390   0.496   5.402
 1025WAT     H1 5894   1.295   0.493   5.414
 1025WAT     H2 5895   1.401   0.504   5.307
 1026WAT      O 5896   5.487   1.274   5.048
 1026WAT     H1 5897   5.427   1.331   5.096
 1026WAT     H2 5898   5.483   1.307   4.958
 1027WAT      O 5899   7.158   5.804   0.017
 1027WAT     H1 5900   7.148   5.758   0.100
 1027WAT     H2 5901   7.083   5.863   0.013
 1028WAT      O 5902   0.123   2.560   6.312
 1028WAT     H1 5903   0.161   2.529   6.394
 1028WAT     H2 5904   0.045   2.608   6.338
 1029WAT      O 5905   9.084   5.908   2.618
 1029WAT     H1 5906   9.118   5.986   2.575
 1029WAT     H2 5907   9.118   5.912   2.707
 1030WAT      O 5908   4.674   0.132   2.573
 1030WAT     H1 5909   4.704   0.199   2.634
 1030WAT     H2 5910   4.755   0.098   2.533
 1031WAT      O 5911   2.346   1.602   0.932
 1031WAT     H1 5912   2.350   1.633   1.022
 1031WAT     H2 5913   2.326   1.509   0.939
 1032WAT      O 5914   0.858   2.130   0.861
 1032WAT     H1 5915   0.935   2.186   0.874
 1032WAT     H2 5916   0.791   2.190   0.829
 1033WAT      O 5917   1.824   1.309   5.112
 1033WAT     H1 5918   1.775   1.380   5.153
 1033WAT     H2 5919   1.915   1.324   5.140
 1034WAT      O 5920   7.616   0.048   0.114
 1034WAT     H1 5921   7.637   0.108   0.042
 1034WAT     H2 5922   7.701   0.012   0.140
 1035WAT      O 5923   2.578   6.623   3.407
 1035WAT     H1 5924   2.669   6.594   3.396
 1035WAT     H2 5925   2.584   6.719   3.409
 1036WAT      O 5926   0.854   3.346   5.420
 1036WAT     H1 5927   0.854   3.326   5.326
 1036WAT     H2 5928   0.763   3.333   5.447
 1037WAT      O 5929   2.861   0.379   4.931
 1037WAT     H1 5930   2.776   0.389   4.888
 1037WAT     H2 5931   2.859   0.441   5.004
 1038WAT      O 5932   2.744   2.495   3.228
 1038WAT     H1 5933   2.724   2.556   3.157
 1038WAT     H2 5934   2.719   2.542   3.308
 1039WAT      O 5935   5.711   5.890   5.071
 1039WAT     H1 5936   5.708   5.936   5.156
 1039WAT     H2 5937   5.623   5.855   5.060
 1040WAT      O 5938   6.218   4.206   0.857
 1040WAT     H1 5939   6.223   4.211   0.761
 1040WAT     H2 5940   6.307   4.226   0.886
 1041WAT      O 5941   4.284   6.419   3.407
 1041WAT     H1 5942   4.269   6.500   3.359
 1041WAT     H2 5943   4.204   6.368   3.395
 1042WAT      O 5944   1.244   4.849   3.355
 1042WAT     H1 5945   1.273   4.825   3.267
 1042WAT     H2 5946   1.183   4.780   3.380
 1043WAT      O 5947   1.664   7.326   1.418
 1043WAT     H1 5948   1.723   7.312   1.344
 1043WAT     H2 5949   1.632   7.238   1.439
 1044WAT      O 5950   6.846   5.329   6.773
 1044WAT     H1 5951   6.777   5.376   6.818
 1044WAT     H2 5952   6.897   5.397   6.729
 1045WAT      O 5953   3.046   1.330   6.515
 1045WAT     H1 5954   3.091   1.301   6.436
 1045WAT     H2 5955   3.109   1.389   6.557
 1046WAT      O 5956   6.772   6.734   1.574
 1046WAT     H1 5957   6.731   6.657   1.535
 1046WAT     H2 5958   6.713   6.807   1.553
 1047WAT      O 5959   3.763   6.083   2.571
 1047WAT     H1 5960   3.792   6.101   2.660
 1047WAT     H2 5961   3.670   6.061   2.580
 1048WAT      O 5962   0.773   3.312   0.759
 1048WAT     H1 5963   0.793   3.406   0.760
 1048WAT     H2 5964   0.853   3.271   0.726
 1049WAT      O 5965   0.138   3.976   2.996
 1049WAT     H1 5966   0.157   4.070   2.990
 1049WAT     H2 5967   0.200   3.943   3.061
 1050WAT      O 5968   8.626   0.657   1.653
 1050WAT     H1 5969   8.551   0.609   1.618
 1050WAT     H2 5970   8.620   0.743   1.612
 1051WAT      O 5971   2.171   7.303   6.410
 1051WAT     H1 5972   2.088   7.338   6.444
 1051WAT     H2 5973   2.158   7.299   6.316
 1052WAT      O 5974   5.046   7.242   4.198
 1052WAT     H1 5975   5.120   7.198   4.157
 1052WAT     H2 5976   5.004   7.174   4.251
 1053WAT      O 5977   9.709   0.561   5.955
 1053WAT     H1 5978   9.731   0.508   6.032
 1053WAT     H2 5979   9.725   0.502   5.881
 1054WAT      O 5980   9.680   0.446   5.389
 1054WAT     H1 5981   9.651   0.515   5.449
 1054WAT     H2 5982   9.738   0.492   5.327
 1055WAT      O 5983   6.718   1.987   0.419
 1055WAT     H1 5984   6.779   1.997   0.493
 1055WAT     H2 5985   6.744   2.055   0.357
 1056WAT      O 5986   7.574   6.428   4.081
 1056WAT     H1 5987   7.542   6.343   4.112
 1056WAT     H2 5988   7.644   6.451   4.142
 1057WAT      O 5989   9.329   2.806   3.392
 1057WAT     H1 5990   9.332   2.880   3.332
 1057WAT     H2 5991   9.279   2.739   3.345
 1058WAT      O 5992   3.475   3.715   4.264
 1058WAT     H1 5993   3.496   3.694   4.173
 1058WAT     H2 5994   3.387   3.682   4.277
 1059WAT      O 5995   1.950   4.679   3.803
 1059WAT     H1 5996   1.923   4.767   3.778
 1059WAT     H2 5997   2.044   4.686   3.820
 1060WAT      O 5998   6.829   4.876   0.989
 1060WAT     H1 5999   6.795   4.796   1.028
 1060WAT     H2 6000   6.751   4.922   0.957
 1061WAT      O 6001   3.693   4.735   0.720
 1061WAT     H1 6002   3.746   4.681   0.662
 1061WAT     H2 6003   3.732   4.822   0.715
 1062WAT      O 6004   0.592   2.068   1.354
 1062WAT     H1 6005   0.622   2.021   1.276
 1062WAT     H2 6006   0.564   2.153   1.321
 1063WAT      O 6007   8.268   5.717   2.263
 1063WAT     H1 6008   8.308   5.738   2.347
 1063WAT     H2 6009   8.175   5.712   2.281
 1064WAT      O 6010   1.404   2.681   0.918
 1064WAT     H1 6011   1.384   2.679   1.011
 1064WAT     H2 6012   1.436   2.770   0.902
 1065WAT      O 6013   8.314   5.857   5.743
 1065WAT     H1 6014   8.320   5.953   5.744
 1065WAT     H2 6015   8.244   5.837   5.805
 1066WAT      O 6016   1.529   1.573   6.408
 1066WAT     H1 6017   1.444   1.533   6.391
 1066WAT     H2 6018   1.592   1.502   6.394
 1067WAT      O 6019   1.668   1.459   1.484
 1067WAT     H1 6020   1.590   1.423   1.442
 1067WAT     H2 6021   1.711   1.509   1.415
 1068WAT      O 6022   1.407   2.560   6.822
 1068WAT     H1 6023   1.333   2.541   6.879
 1068WAT     H2 6024   1.457   2.627   6.869
 1069WAT      O 6025   5.713   0.098   4.055
 1069WAT     H1 6026   5.638   0.136   4.101
 1069WAT     H2 6027   5.777   0.170   4.051
 1070WAT      O 6028   1.096   4.741   3.807
 1070WAT     H1 6029   1.058   4.764   3.892
 1070WAT     H2 6030   1.179   4.700   3.829
 1071WAT      O 6031   6.309   2.176   5.833
 1071WAT     H1 6032   6.220   2.212   5.837
 1071WAT     H2 6033   6.307   2.102   5.895
 1072WAT      O 6034   6.972   5.512   6.596
 1072WAT     H1 6035   6.963   5.607   6.587
 1072WAT     H2 6036   6.915   5.476   6.528
 1073WAT      O 6037   8.172   4.237   5.955
 1073WAT     H1 6038   8.128   4.319   5.976
 1073WAT     H2 6039   8.151   4.179   6.029
 1074WAT      O 6040   2.821   4.625   5.228
 1074WAT     H1 6041   2.912   4.657   5.233
 1074WAT     H2 6042   2.809   4.575   5.309
 1075WAT      O 6043   3.481   6.405   6.077
 1075WAT     H1 6044   3.438   6.469   6.020
 1075WAT     H2 6045   3.534   6.458   6.136
 1076WAT      O 6046   4.164   6.660   1.029
 1076WAT     H1 6047   4.119   6.588   1.074
 1076WAT     H2 6048   4.142   6.648   0.937
 1077WAT      O 6049   6.645   0.225   3.223
 1077WAT     H1 6050   6.618   0.208   3.132
 1077WAT     H2 6051   6.697   0.306   3.218
 1078WAT      O 6052   5.948   5.528   0.291
 1078WAT     H1 6053   5.853   5.520   0.288
 1078WAT     H2 6054   5.979   5.438   0.307
 1079WAT      O 6055   6.337   4.103   2.108
 1079WAT     H1 6056   6.286   4.170   2.154
 1079WAT     H2 6057   6.326   4.124   2.015
 1080WAT      O 6058   7.769   0.098   0.876
 1080WAT     H1 6059   7.727   0.110   0.961
 1080WAT     H2 6060   7.859   0.073   0.896
 1081WAT      O 6061   3.052   4.019   4.103
 1081WAT     H1 6062   3.133   4.018   4.154
 1081WAT     H2 6063   2.987   3.978   4.159
 1082WAT      O 6064   0.126   2.658   5.931
 1082WAT     H1 6065   0.207   2.677   5.979
 1082WAT     H2 6066   0.091   2.580   5.974
 1083WAT      O 6067   1.772   4.331   4.306
 1083WAT     H1 6068   1.728   4.383   4.239
 1083WAT     H2 6069   1.709   4.264   4.330
 1084WAT      O 6070   8.348   5.562   2.017
 1084WAT     H1 6071   8.435   5.585   1.984
 1084WAT     H2 6072   8.352   5.579   2.111
 1085WAT      O 6073   5.331   6.891   5.466
 1085WAT     H1 6074   5.388   6.839   5.523
 1085WAT     H2 6075   5.260   6.921   5.523
 1086WAT      O 6076   2.388   1.248   5.617
 1086WAT     H1 6077   2.399   1.278   5.707
 1086WAT     H2 6078   2.294   1.253   5.601
 1087WAT      O 6079   5.649   0.506   4.458
 1087WAT     H1 6080   5.569   0.519   4.510
 1087WAT     H2 6081   5.617   0.480   4.372
 1088WAT      O 6082   6.992   6.761   1.163
 1088WAT     H1 6083   7.033   6.758   1.077
 1088WAT     H2 6084   6.902   6.787   1.145
 1089WAT      O 6085   7.770   4.410   6.467
 1089WAT     H1 6086   7.780   4.469   6.541
 1089WAT     H2 6087   7.813   4.456   6.394
 1090WAT      O 6088   0.899   1.793   5.019
 1090WAT     H1 6089   0.840   1.718   5.019
 1090WAT     H2 6090   0.977   1.762   5.064
 1091WAT      O 6091   7.191   7.335   2.503
 1091WAT     H1 6092   7.238   7.396   2.559
 1091WAT     H2 6093   7.258   7.301   2.443
 1092WAT      O 6094   1.770   4.246   0.982
 1092WAT     H1 6095   1.726   4.179   1.035
 1092WAT     H2 6096   1.846   4.272   1.035
 1093WAT      O 6097   6.076   3.201   2.747
 1093WAT     H1 6098   6.069   3.262   2.673
 1093WAT     H2 6099   6.166   3.209   2.777
 1094WAT      O 6100   9.005   0.081   4.807
 1094WAT     H1 6101   8.936   0.049   4.749
 1094WAT     H2 6102   9.058   0.140   4.751
 1095WAT      O 6103   0.002   5.792  -0.001
 1095WAT     H1 6104  -0.021   5.770   0.089
 1095WAT     H2 6105   0.071   5.731  -0.024
 1096WAT      O 6106   7.638   5.851   3.738
 1096WAT     H1 6107   7.564   5.911   3.730
 1096WAT     H2 6108   7.622   5.783   3.673
 1097WAT      O 6109   3.175   5.057   6.493
 1097WAT     H1 6110   3.249   5.010   6.454
 1097WAT     H2 6111   3.216   5.129   6.543
 1098WAT      O 6112   1.174   6.336   0.648
 1098WAT     H1 6113   1.213   6.415   0.685
 1098WAT     H2 6114   1.081   6.357   0.639
 1099WAT      O 6115   8.368   5.249   4.272
 1099WAT     H1 6116   8.391   5.178   4.213
 1099WAT     H2 6117   8.451   5.280   4.307
 1100WAT      O 6118   9.330   6.343   2.673
 1100WAT     H1 6119   9.342   6.249   2.656
 1100WAT     H2 6120   9.238   6.360   2.651
 1101WAT      O 6121   5.414   2.403   4.477
 1101WAT     H1 6122   5.437   2.478   4.532
 1101WAT     H2 6123   5.420   2.328   4.536
 1102WAT      O 6124   8.207   4.282   6.257
 1102WAT     H1 6125   8.126   4.241   6.286
 1102WAT     H2 6126   8.270   4.260   6.326
 1103WAT      O 6127   3.775   1.846   4.801
 1103WAT     H1 6128   3.846   1.846   4.865
 1103WAT     H2 6129   3.739   1.757   4.805
 1104WAT      O 6130   5.247   0.302   5.938
 1104WAT     H1 6131   5.241   0.392   5.906
 1104WAT     H2 6132   5.161   0.264   5.917
 1105WAT      O 6133   7.655   2.521   1.947
 1105WAT     H1 6134   7.658   2.579   1.871
 1105WAT     H2 6135   7.570   2.540   1.987
 1106WAT      O 6136   3.000   0.058   2.391
 1106WAT     H1 6137   3.075   0.071   2.333
 1106WAT     H2 6138   2.974   0.147   2.416
 1107WAT      O 6139   5.928   1.133   4.579
 1107WAT     H1 6140   6.021   1.124   4.597
 1107WAT     H2 6141   5.924   1.185   4.499
 1108WAT      O 6142   8.465   1.230   3.057
 1108WAT     H1 6143   8.444   1.287   3.131
 1108WAT     H2 6144   8.544   1.183   3.085
 1109WAT      O 6145   3.515   5.874   1.889
 1109WAT     H1 6146   3.448   5.845   1.827
 1109WAT     H2 6147   3.545   5.958   1.853
 1110WAT      O 6148   2.313   3.063   6.817
 1110WAT     H1 6149   2.400   3.049   6.855
 1110WAT     H2 6150   2.329   3.080   6.725
 1111WAT      O 6151   7.024   5.864   5.863
 1111WAT     H1 6152   6.936   5.872   5.900
 1111WAT     H2 6153   7.033   5.771   5.843
 1112WAT      O 6154   4.815   0.731   0.121
 1112WAT     H1 6155   4.755   0.781   0.065
 1112WAT     H2 6156   4.841   0.793   0.189
 1113WAT      O 6157   5.950   4.951   3.513
 1113WAT     H1 6158   5.950   4.974   3.606
 1113WAT     H2 6159   5.858   4.956   3.487
 1114WAT      O 6160   4.185   6.149   2.721
 1114WAT     H1 6161   4.252   6.150   2.652
 1114WAT     H2 6162   4.214   6.216   2.783
 1115WAT      O 6163   6.731   7.084   5.371
 1115WAT     H1 6164   6.744   6.990   5.359
 1115WAT     H2 6165   6.739   7.097   5.466
 1116WAT      O 6166   1.511   2.642   4.354
 1116WAT     H1 6167   1.505   2.688   4.438
 1116WAT     H2 6168   1.441   2.576   4.358
 1117WAT      O 6169   1.422   3.170   3.055
 1117WAT     H1 6170   1.478   3.244   3.079
 1117WAT     H2 6171   1.397   3.131   3.138
 1118WAT      O 6172   8.417   2.073   0.353
 1118WAT     H1 6173   8.406   1.991   0.401
 1118WAT     H2 6174   8.336   2.121   0.367
 1119WAT      O 6175   3.401   5.408   6.295
 1119WAT     H1 6176   3.434   5.459   6.221
 1119WAT     H2 6177   3.324   5.363   6.260
 1120WAT      O 6178   5.141   6.884   6.741
 1120WAT     H1 6179   5.208   6.859   6.678
 1120WAT     H2 6180   5.188   6.937   6.806
 1121WAT      O 6181   8.871   7.005   6.347
 1121WAT     H1 6182   8.783   6.987   6.377
 1121WAT     H2 6183   8.862   7.022   6.253
 1122WAT      O 6184   8.985   3.439   4.160
 1122WAT     H1 6185   9.028   3.457   4.077
 1122WAT     H2 6186   8.892   3.435   4.138
 1123WAT      O 6187   6.141   4.976   6.467
 1123WAT     H1 6188   6.172   5.035   6.398
 1123WAT     H2 6189   6.220   4.942   6.507
 1124WAT      O 6190   7.922   3.200   6.063
 1124WAT     H1 6191   7.990   3.134   6.079
 1124WAT     H2 6192   7.968   3.283   6.074
 1125WAT      O 6193   8.762   0.961   1.741
 1125WAT     H1 6194   8.698   0.943   1.673
 1125WAT     H2 6195   8.769   1.056   1.744
 1126WAT      O 6196   4.874   0.785   2.540
 1126WAT     H1 6197   4.812   0.838   2.590
 1126WAT     H2 6198   4.881   0.830   2.455
 1127WAT      O 6199   7.303   1.294   0.743
 1127WAT     H1 6200   7.346   1.366   0.789
 1127WAT     H2 6201   7.210   1.307   0.759
 1128WAT      O 6202   0.017   6.621   6.048
 1128WAT     H1 6203  -0.042   6.553   6.015
 1128WAT     H2 6204   0.100   6.603   6.005
 1129WAT      O 6205   8.284   5.535   1.517
 1129WAT     H1 6206   8.319   5.446   1.521
 1129WAT     H2 6207   8.332   5.576   1.445
 1130WAT      O 6208   0.470   7.195   4.691
 1130WAT     H1 6209   0.393   7.227   4.645
 1130WAT     H2 6210   0.515   7.140   4.626
 1131WAT      O 6211   0.524   6.392   5.967
 1131WAT     H1 6212   0.552   6.460   6.029
 1131WAT     H2 6213   0.599   6.380   5.909
 1132WAT      O 6214   3.899   5.843   0.722
 1132WAT     H1 6215   3.952   5.830   0.800
 1132WAT     H2 6216   3.850   5.761   0.713
 1133WAT      O 6217   7.480   3.471   0.771
 1133WAT     H1 6218   7.567   3.457   0.735
 1133WAT     H2 6219   7.422   3.470   0.695
 1134WAT      O 6220   6.905   1.011   2.742
 1134WAT     H1 6221   6.875   1.077   2.805
 1134WAT     H2 6222   6.960   1.060   2.681
 1135WAT      O 6223   7.514   7.020   4.396
 1135WAT     H1 6224   7.514   6.926   4.415
 1135WAT     H2 6225   7.448   7.056   4.455
 1136WAT      O 6226   6.025   2.193   3.731
 1136WAT     H1 6227   6.047   2.119   3.674
 1136WAT     H2 6228   6.067   2.269   3.688
 1137WAT      O 6229   3.317   4.439   5.389
 1137WAT     H1 6230   3.341   4.517   5.339
 1137WAT     H2 6231   3.252   4.395   5.334
 1138WAT      O 6232   6.237   5.816   0.529
 1138WAT     H1 6233   6.305   5.789   0.590
 1138WAT     H2 6234   6.266   5.902   0.497
 1139WAT      O 6235   7.378   3.004   3.464
 1139WAT     H1 6236   7.377   2.918   3.506
 1139WAT     H2 6237   7.380   3.066   3.537
 1140WAT      O 6238   5.761   6.371   5.920
 1140WAT     H1 6239   5.783   6.449   5.972
 1140WAT     H2 6240   5.843   6.322   5.913
 1141WAT      O 6241   3.978   5.464   4.102
 1141WAT     H1 6242   3.917   5.514   4.048
 1141WAT     H2 6243   3.934   5.456   4.187
 1142WAT      O 6244   3.120   2.724   3.911
 1142WAT     H1 6245   3.188   2.670   3.870
 1142WAT     H2 6246   3.151   2.737   4.001
 1143WAT      O 6247   2.720   2.549   6.774
 1143WAT     H1 6248   2.702   2.613   6.706
 1143WAT     H2 6249   2.689   2.589   6.855
 1144WAT      O 6250   2.381   2.110   0.250
 1144WAT     H1 6251   2.382   2.073   0.338
 1144WAT     H2 6252   2.474   2.124   0.229
 1145WAT      O 6253   5.278   7.268   5.052
 1145WAT     H1 6254   5.288   7.213   4.974
 1145WAT     H2 6255   5.365   7.269   5.091
 1146WAT      O 6256   8.311   7.183   5.950
 1146WAT     H1 6257   8.298   7.266   5.904
 1146WAT     H2 6258   8.385   7.142   5.905
 1147WAT      O 6259   2.404   2.214   1.887
 1147WAT     H1 6260   2.404   2.210   1.982
 1147WAT     H2 6261   2.314   2.236   1.864
 1148WAT      O 6262   6.422   4.528   0.801
 1148WAT     H1 6263   6.405   4.559   0.890
 1148WAT     H2 6264   6.335   4.504   0.767
 1149WAT      O 6265   2.252   6.718   4.558
 1149WAT     H1 6266   2.309   6.788   4.588
 1149WAT     H2 6267   2.308   6.661   4.505
 1150WAT      O 6268   7.186   1.886   0.173
 1150WAT     H1 6269   7.280   1.869   0.179
 1150WAT     H2 6270   7.168   1.888   0.079
 1151WAT      O 6271   4.143   5.674   1.428
 1151WAT     H1 6272   4.141   5.754   1.376
 1151WAT     H2 6273   4.218   5.626   1.395
 1152WAT      O 6274   4.336   3.920   0.425
 1152WAT     H1 6275   4.341   3.824   0.428
 1152WAT     H2 6276   4.392   3.949   0.497
 1153WAT      O 6277   7.837   3.943   3.172
 1153WAT     H1 6278   7.914   3.963   3.224
 1153WAT     H2 6279   7.871   3.903   3.092
 1154WAT      O 6280   0.873   0.549   1.248
 1154WAT     H1 6281   0.798   0.601   1.275
 1154WAT     H2 6282   0.866   0.545   1.152
 1155WAT      O 6283   4.687   4.010   3.679
 1155WAT     H1 6284   4.704   3.917   3.698
 1155WAT     H2 6285   4.773   4.047   3.659
 1156WAT      O 6286   7.099   0.332   5.980
 1156WAT     H1 6287   7.134   0.399   5.922
 1156WAT     H2 6288   7.004   0.338   5.970
 1157WAT      O 6289   2.254   6.098   4.882
 1157WAT     H1 6290   2.342   6.123   4.853
 1157WAT     H2 6291   2.208   6.182   4.890
 1158WAT      O 6292   5.958   2.793   5.513
 1158WAT     H1 6293   5.996   2.799   5.425
 1158WAT     H2 6294   6.007   2.723   5.556
 1159WAT      O 6295   7.115   0.214   2.093
 1159WAT     H1 6296   7.178   0.192   2.162
 1159WAT     H2 6297   7.114   0.136   2.036
 1160WAT      O 6298   9.054   1.871   5.702
 1160WAT     H1 6299   9.121   1.915   5.651
 1160WAT     H2 6300   9.062   1.779   5.678
 1161WAT      O 6301   2.039   0.983   0.703
 1161WAT     H1 6302   2.024   0.992   0.609
 1161WAT     H2 6303   2.134   0.989   0.713
 1162WAT      O 6304   0.079   6.214   3.969
 1162WAT     H1 6305   0.151   6.216   4.032
 1162WAT     H2 6306   0.123   6.223   3.884
 1163WAT      O 6307   1.405   0.698   0.086
 1163WAT     H1 6308   1.356   0.625   0.050
 1163WAT     H2 6309   1.433   0.748   0.009
 1164WAT      O 6310   7.763   6.708   6.107
 1164WAT     H1 6311   7.702   6.753   6.166
 1164WAT     H2 6312   7.708   6.678   6.035
 1165WAT      O 6313   5.526   0.173   4.279
 1165WAT     H1 6314   5.612   0.154   4.317
 1165WAT     H2 6315   5.533   0.263   4.248
 1166WAT      O 6316   3.613   3.989   3.446
 1166WAT     H1 6317   3.553   4.000   3.372
 1166WAT     H2 6318   3.649   4.076   3.462
 1167WAT      O 6319   5.195   1.709   1.732
 1167WAT     H1 6320   5.221   1.781   1.674
 1167WAT     H2 6321   5.131   1.659   1.681
 1168WAT      O 6322   3.395   4.073   5.965
 1168WAT     H1 6323   3.452   3.996   5.957
 1168WAT     H2 6324   3.335   4.065   5.891
 1169WAT      O 6325   1.845   5.861   3.571
 1169WAT     H1 6326   1.760   5.857   3.614
 1169WAT     H2 6327   1.842   5.793   3.504
 1170WAT      O 6328   0.857   3.553   4.657
 1170WAT     H1 6329   0.893   3.554   4.569
 1170WAT     H2 6330   0.933   3.536   4.714
 1171WAT      O 6331   6.261   0.677   4.462
 1171WAT     H1 6332   6.233   0.760   4.500
 1171WAT     H2 6333   6.356   0.683   4.459
 1172WAT      O 6334   6.635   3.450   6.593
 1172WAT     H1 6335   6.624   3.380   6.528
 1172WAT     H2 6336   6.714   3.425   6.641
 1173WAT      O 6337   0.476   4.197   4.888
 1173WAT     H1 6338   0.440   4.258   4.952
 1173WAT     H2 6339   0.400   4.162   4.842
 1174WAT      O 6340   0.163   4.446   3.736
 1174WAT     H1 6341   0.142   4.384   3.667
 1174WAT     H2 6342   0.253   4.426   3.761
 1175WAT      O 6343   7.318   5.956   0.751
 1175WAT     H1 6344   7.276   5.926   0.671
 1175WAT     H2 6345   7.286   5.897   0.819
 1176WAT      O 6346   4.787   5.893   5.542
 1176WAT     H1 6347   4.769   5.846   5.461
 1176WAT     H2 6348   4.713   5.873   5.599
 1177WAT      O 6349   2.056   3.918   6.028
 1177WAT     H1 6350   2.005   3.891   5.951
 1177WAT     H2 6351   1.991   3.923   6.098
 1178WAT      O 6352   4.804   3.518   6.246
 1178WAT     H1 6353   4.830   3.440   6.295
 1178WAT     H2 6354   4.826   3.497   6.155
 1179WAT      O 6355   6.641   5.498   0.059
 1179WAT     H1 6356   6.621   5.581   0.017
 1179WAT     H2 6357   6.558   5.450   0.057
 1180WAT      O 6358   9.711   4.520   4.345
 1180WAT     H1 6359   9.806   4.508   4.354
 1180WAT     H2 6360   9.674   4.434   4.366
 1181WAT      O 6361   3.626   4.990   2.159
 1181WAT     H1 6362   3.696   4.944   2.112
 1181WAT     H2 6363   3.549   4.980   2.103
 1182WAT      O 6364   1.246   6.001   3.601
 1182WAT     H1 6365   1.271   6.009   3.693
 1182WAT     H2 6366   1.327   6.021   3.554
 1183WAT      O 6367   0.750   0.039   6.737
 1183WAT     H1 6368   0.791   0.104   6.680
 1183WAT     H2 6369   0.739  -0.038   6.681
 1184WAT      O 6370   0.057   1.620   1.797
 1184WAT     H1 6371  -0.028   1.577   1.805
 1184WAT     H2 6372   0.037   1.713   1.802
 1185WAT      O 6373   3.874   3.706   0.469
 1185WAT     H1 6374   3.944   3.642   0.485
 1185WAT     H2 6375   3.799   3.652   0.444
 1186WAT      O 6376   2.550   4.337   2.180
 1186WAT     H1 6377   2.455   4.322   2.171
 1186WAT     H2 6378   2.564   4.424   2.143
 1187WAT      O 6379   2.752   1.111   3.041
 1187WAT     H1 6380   2.695   1.187   3.037
 1187WAT     H2 6381   2.834   1.140   3.001
 1188WAT      O 6382   9.497   6.143   5.953
 1188WAT     H1 6383   9.554   6.109   5.885
 1188WAT     H2 6384   9.447   6.213   5.909
 1189WAT      O 6385   5.681   4.614   3.198
 1189WAT     H1 6386   5.672   4.535   3.145
 1189WAT     H2 6387   5.653   4.588   3.285
 1190WAT      O 6388   3.203   7.048   2.045
 1190WAT     H1 6389   3.189   7.058   2.139
 1190WAT     H2 6390   3.143   6.978   2.018
 1191WAT      O 6391   9.167   2.576   4.307
 1191WAT     H1 6392   9.129   2.497   4.347
 1191WAT     H2 6393   9.230   2.607   4.372
 1192WAT      O 6394   3.565   5.834   0.543
 1192WAT     H1 6395   3.553   5.915   0.593
 1192WAT     H2 6396   3.549   5.765   0.607
 1193WAT      O 6397   7.611   7.302   4.666
 1193WAT     H1 6398   7.599   7.349   4.748
 1193WAT     H2 6399   7.538   7.240   4.662
 1194WAT      O 6400   3.423   0.139   4.406
 1194WAT     H1 6401   3.413   0.108   4.316
 1194WAT     H2 6402   3.363   0.213   4.414
 1195WAT      O 6403   1.475   2.016   3.826
 1195WAT     H1 6404   1.410   1.952   3.857
 1195WAT     H2 6405   1.553   1.964   3.809
 1196WAT      O 6406   7.829   3.712   0.689
 1196WAT     H1 6407   7.824   3.803   0.718
 1196WAT     H2 6408   7.901   3.674   0.741
 1197WAT      O 6409   3.920   6.443   2.327
 1197WAT     H1 6410   3.868   6.409   2.400
 1197WAT     H2 6411   3.945   6.364   2.278
 1198WAT      O 6412   5.186   0.140   2.523
 1198WAT     H1 6413   5.213   0.100   2.441
 1198WAT     H2 6414   5.267   0.158   2.569
 1199WAT      O 6415   3.321   7.185   0.502
 1199WAT     H1 6416   3.337   7.279   0.489
 1199WAT     H2 6417   3.389   7.157   0.564
 1200WAT      O 6418   2.257   1.171   1.042
 1200WAT     H1 6419   2.230   1.224   0.967
 1200WAT     H2 6420   2.175   1.143   1.083
 1201WAT      O 6421   0.048   0.964   0.371
 1201WAT     H1 6422   0.099   0.929   0.298
 1201WAT     H2 6423   0.047   1.059   0.356
 1202WAT      O 6424   0.739   0.840   4.955
 1202WAT     H1 6425   0.781   0.925   4.959
 1202WAT     H2 6426   0.687   0.842   4.875
 1203WAT      O 6427   1.816   4.949   0.277
 1203WAT     H1 6428   1.852   4.879   0.331
 1203WAT     H2 6429   1.752   4.992   0.334
 1204WAT      O 6430   1.594   3.400   2.374
 1204WAT     H1 6431   1.539   3.476   2.389
 1204WAT     H2 6432   1.551   3.352   2.304
 1205WAT      O 6433   4.138   6.581   5.141
 1205WAT     H1 6434   4.114   6.660   5.190
 1205WAT     H2 6435   4.162   6.517   5.209
 1206WAT      O 6436   4.637   6.188   3.881
 1206WAT     H1 6437   4.632   6.188   3.785
 1206WAT     H2 6438   4.590   6.109   3.907
 1207WAT      O 6439   5.459   5.951   1.506
 1207WAT     H1 6440   5.403   5.933   1.581
 1207WAT     H2 6441   5.533   5.891   1.517
 1208WAT      O 6442   2.829   1.412   6.668
 1208WAT     H1 6443   2.922   1.404   6.645
 1208WAT     H2 6444   2.784   1.420   6.584
 1209WAT      O 6445   5.830   4.713   2.484
 1209WAT     H1 6446   5.905   4.731   2.541
 1209WAT     H2 6447   5.754   4.740   2.535
 1210WAT      O 6448   7.356   7.068   6.185
 1210WAT     H1 6449   7.414   7.143   6.177
 1210WAT     H2 6450   7.319   7.076   6.273
 1211WAT      O 6451   8.396   2.225   1.806
 1211WAT     H1 6452   8.422   2.133   1.815
 1211WAT     H2 6453   8.439   2.270   1.879
 1212WAT      O 6454   4.009   5.858   5.287
 1212WAT     H1 6455   4.035   5.946   5.314
 1212WAT     H2 6456   4.055   5.844   5.205
 1213WAT      O 6457   0.437   6.912   5.086
 1213WAT     H1 6458   0.433   6.836   5.145
 1213WAT     H2 6459   0.508   6.965   5.121
 1214WAT      O 6460   4.304   1.518   6.336
 1214WAT     H1 6461   4.286   1.424   6.325
 1214WAT     H2 6462   4.226   1.561   6.301
 1215WAT      O 6463   8.880   0.947   6.181
 1215WAT     H1 6464   8.938   0.947   6.257
 1215WAT     H2 6465   8.794   0.971   6.216
 1216WAT      O 6466   3.610   7.406   2.550
 1216WAT     H1 6467   3.532   7.370   2.507
 1216WAT     H2 6468   3.650   7.462   2.483
 1217WAT      O 6469   3.353   5.518   4.336
 1217WAT     H1 6470   3.390   5.513   4.424
 1217WAT     H2 6471   3.427   5.498   4.278
 1218WAT      O 6472   9.610   0.210   5.175
 1218WAT     H1 6473   9.535   0.248   5.219
 1218WAT     H2 6474   9.624   0.127   5.220
 1219WAT      O 6475   3.164   2.490   1.350
 1219WAT     H1 6476   3.146   2.560   1.288
 1219WAT     H2 6477   3.230   2.436   1.307
 1220WAT      O 6478   6.863   2.852   4.574
 1220WAT     H1 6479   6.777   2.894   4.568
 1220WAT     H2 6480   6.876   2.811   4.489
 1221WAT      O 6481   0.058   2.006   5.254
 1221WAT     H1 6482   0.088   2.095   5.271
 1221WAT     H2 6483   0.112   1.951   5.312
 1222WAT      O 6484   1.293   3.244   4.685
 1222WAT     H1 6485   1.313   3.185   4.612
 1222WAT     H2 6486   1.252   3.321   4.644
 1223WAT      O 6487   9.335   1.638   6.295
 1223WAT     H1 6488   9.346   1.545   6.317
 1223WAT     H2 6489   9.357   1.684   6.376
 1224WAT      O 6490   7.007   6.566   0.292
 1224WAT     H1 6491   7.067   6.508   0.339
 1224WAT     H2 6492   6.969   6.622   0.360
 1225WAT      O 6493   9.306   3.867   6.643
 1225WAT     H1 6494   9.347   3.873   6.556
 1225WAT     H2 6495   9.380   3.865   6.704
 1226WAT      O 6496   0.669   4.318   5.453
 1226WAT     H1 6497   0.596   4.297   5.512
 1226WAT     H2 6498   0.696   4.405   5.479
 1227WAT      O 6499   4.786   2.681   5.292
 1227WAT     H1 6500   4.748   2.594   5.293
 1227WAT     H2 6501   4.871   2.670   5.250
 1228WAT      O 6502   0.597   0.059   4.469
 1228WAT     H1 6503   0.667   0.051   4.534
 1228WAT     H2 6504   0.628   0.008   4.394
 1229WAT      O 6505   5.286   0.008   0.605
 1229WAT     H1 6506   5.208   0.055   0.577
 1229WAT     H2 6507   5.351   0.028   0.538
 1230WAT      O 6508   9.125   6.393   1.929
 1230WAT     H1 6509   9.198   6.332   1.935
 1230WAT     H2 6510   9.100   6.409   2.020
 1231WAT      O 6511   8.233   6.595   5.436
 1231WAT     H1 6512   8.174   6.522   5.453
 1231WAT     H2 6513   8.280   6.607   5.519
 1232WAT      O 6514   1.421   6.825   2.663
 1232WAT     H1 6515   1.440   6.852   2.753
 1232WAT     H2 6516   1.451   6.898   2.609
 1233WAT      O 6517   7.799   3.752   5.815
 1233WAT     H1 6518   7.736   3.801   5.869
 1233WAT     H2 6519   7.860   3.818   5.783
 1234WAT      O 6520   4.562   7.437   5.125
 1234WAT     H1 6521   4.611   7.519   5.116
 1234WAT     H2 6522   4.629   7.371   5.144
 1235WAT      O 6523   0.577   6.582   6.237
 1235WAT     H1 6524   0.487   6.612   6.247
 1235WAT     H2 6525   0.628   6.662   6.227
 1236WAT      O 6526   1.441   5.395   2.461
 1236WAT     H1 6527   1.491   5.426   2.537
 1236WAT     H2 6528   1.472   5.449   2.388
 1237WAT      O 6529   0.354   3.624   5.492
 1237WAT     H1 6530   0.269   3.663   5.473
 1237WAT     H2 6531   0.413   3.664   5.427
 1238WAT      O 6532   6.712   4.499   2.451
 1238WAT     H1 6533   6.722   4.482   2.545
 1238WAT     H2 6534   6.771   4.573   2.434
 1239WAT      O 6535   5.816   5.472   5.232
 1239WAT     H1 6536   5.856   5.559   5.223
 1239WAT     H2 6537   5.740   5.486   5.289
 1240WAT      O 6538   6.313   1.201   3.654
 1240WAT     H1 6539   6.253   1.145   3.704
 1240WAT     H2 6540   6.284   1.192   3.564
 1241WAT      O 6541   3.319   4.253   2.487
 1241WAT     H1 6542   3.275   4.324   2.439
 1241WAT     H2 6543   3.256   4.226   2.553
 1242WAT      O 6544   3.635   5.137   2.638
 1242WAT     H1 6545   3.662   5.061   2.688
 1242WAT     H2 6546   3.639   5.210   2.700
 1243WAT      O 6547   5.515   7.302   4.284
 1243WAT     H1 6548   5.488   7.257   4.364
 1243WAT     H2 6549   5.482   7.391   4.294
 1244WAT      O 6550   4.358   6.811   0.866
 1244WAT     H1 6551   4.430   6.874   0.862
 1244WAT     H2 6552   4.381   6.753   0.938
 1245WAT      O 6553   0.642   0.956   2.966
 1245WAT     H1 6554   0.690   0.874   2.978
 1245WAT     H2 6555   0.697   1.007   2.906
 1246WAT      O 6556   4.101   2.116   3.263
 1246WAT     H1 6557   4.015   2.075   3.252
 1246WAT     H2 6558   4.120   2.153   3.177
 1247WAT      O 6559   4.069   7.200   5.109
 1247WAT     H1 6560   4.070   7.182   5.015
 1247WAT     H2 6561   4.095   7.117   5.149
 1248WAT      O 6562   8.101   1.062   5.229
 1248WAT     H1 6563   8.074   0.992   5.170
 1248WAT     H2 6564   8.196   1.060   5.227
 1249WAT      O 6565   2.601   1.180   6.472
 1249WAT     H1 6566   2.576   1.223   6.553
 1249WAT     H2 6567   2.518   1.156   6.430
 1250WAT      O 6568   5.866   4.052   0.287
 1250WAT     H1 6569   5.841   4.131   0.336
 1250WAT     H2 6570   5.877   3.985   0.354
 1251WAT      O 6571   2.470   0.418   2.060
 1251WAT     H1 6572   2.422   0.347   2.018
 1251WAT     H2 6573   2.454   0.495   2.005
 1252WAT      O 6574   7.076   2.359   6.216
 1252WAT     H1 6575   7.082   2.423   6.287
 1252WAT     H2 6576   6.984   2.361   6.189
 1253WAT      O 6577   1.796   4.795   2.440
 1253WAT     H1 6578   1.865   4.754   2.493
 1253WAT     H2 6579   1.749   4.852   2.501
 1254WAT      O 6580   1.734   6.722   2.005
 1254WAT     H1 6581   1.683   6.778   1.947
 1254WAT     H2 6582   1.795   6.782   2.049
 1255WAT      O 6583   7.845   3.001   3.245
 1255WAT     H1 6584   7.751   3.019   3.254
 1255WAT     H2 6585   7.885   3.087   3.232
 1256WAT      O 6586   2.275   5.762   3.179
 1256WAT     H1 6587   2.334   5.818   3.129
 1256WAT     H2 6588   2.229   5.822   3.238
 1257WAT      O 6589   2.842   0.705   6.625
 1257WAT     H1 6590   2.838   0.611   6.610
 1257WAT     H2 6591   2.867   0.742   6.541
 1258WAT      O 6592   6.409   2.088   2.827
 1258WAT     H1 6593   6.447   2.001   2.828
 1258WAT     H2 6594   6.394   2.110   2.919
 1259WAT      O 6595   0.188   1.392   6.643
 1259WAT     H1 6596   0.118   1.439   6.598
 1259WAT     H2 6597   0.193   1.308   6.599
 1260WAT      O 6598   5.704   4.329   6.113
 1260WAT     H1 6599   5.747   4.324   6.027
 1260WAT     H2 6600   5.723   4.418   6.144
 1261WAT      O 6601   2.759   5.738   1.464
 1261WAT     H1 6602   2.733   5.709   1.377
 1261WAT     H2 6603   2.798   5.824   1.450
 1262WAT      O 6604   0.581   5.799   3.786
 1262WAT     H1 6605   0.616   5.878   3.828
 1262WAT     H2 6606   0.639   5.784   3.711
 1263WAT      O 6607   5.217   1.541   6.486
 1263WAT     H1 6608   5.248   1.546   6.577
 1263WAT     H2 6609   5.156   1.467   6.485
 1264WAT      O 6610   8.397   5.077   0.662
 1264WAT     H1 6611   8.312   5.048   0.696
 1264WAT     H2 6612   8.391   5.063   0.568
 1265WAT      O 6613   4.165   0.082   2.544
 1265WAT     H1 6614   4.183   0.116   2.631
 1265WAT     H2 6615   4.250   0.081   2.500
 1266WAT      O 6616   8.826   4.500   4.050
 1266WAT     H1 6617   8.830   4.410   4.080
 1266WAT     H2 6618   8.830   4.494   3.954
 1267WAT      O 6619   5.832   4.604   0.977
 1267WAT     H1 6620   5.871   4.518   0.985
 1267WAT     H2 6621   5.903   4.665   0.995
 1268WAT      O 6622   8.399   4.180   0.785
 1268WAT     H1 6623   8.467   4.232   0.742
 1268WAT     H2 6624   8.318   4.203   0.739
 1269WAT      O 6625   0.423   3.879   0.447
 1269WAT     H1 6626   0.420   3.975   0.451
 1269WAT     H2 6627   0.483   3.854   0.518
 1270WAT      O 6628   9.350   2.901   5.394
 1270WAT     H1 6629   9.346   2.897   5.490
 1270WAT     H2 6630   9.395   2.820   5.369
 1271WAT      O 6631   0.787   3.840   4.626
 1271WAT     H1 6632   0.777   3.755   4.669
 1271WAT     H2 6633   0.763   3.824   4.535
 1272WAT      O 6634   2.103   0.991   0.125
 1272WAT     H1 6635   2.124   1.065   0.182
 1272WAT     H2 6636   2.021   1.016   0.084
 1273WAT      O 6637   6.223   5.332   2.297
 1273WAT     H1 6638   6.288   5.398   2.318
 1273WAT     H2 6639   6.156   5.341   2.365
 1274WAT      O 6640   5.030   0.831   0.636
 1274WAT     H1 6641   5.014   0.798   0.724
 1274WAT     H2 6642   5.122   0.857   0.636
 1275WAT      O 6643   0.485   4.627   6.374
 1275WAT     H1 6644   0.539   4.703   6.351
 1275WAT     H2 6645   0.489   4.623   6.470
 1276WAT      O 6646   5.853   0.793   6.635
 1276WAT     H1 6647   5.853   0.885   6.663
 1276WAT     H2 6648   5.806   0.794   6.552
 1277WAT      O 6649   4.161   0.077   5.344
 1277WAT     H1 6650   4.149   0.152   5.403
 1277WAT     H2 6651   4.074   0.062   5.306
 1278WAT      O 6652   6.624   1.657   6.271
 1278WAT     H1 6653   6.648   1.750   6.269
 1278WAT     H2 6654   6.696   1.615   6.318
 1279WAT      O 6655   2.865   6.515   0.618
 1279WAT     H1 6656   2.825   6.601   0.612
 1279WAT     H2 6657   2.906   6.514   0.705
 1280WAT      O 6658   3.248   0.509   3.688
 1280WAT     H1 6659   3.220   0.579   3.746
 1280WAT     H2 6660   3.171   0.452   3.681
 1281WAT      O 6661   1.307   1.287   3.001
 1281WAT     H1 6662   1.359   1.211   2.975
 1281WAT     H2 6663   1.336   1.357   2.943
 1282WAT      O 6664   3.143   3.214   2.830
 1282WAT     H1 6665   3.117   3.162   2.906
 1282WAT     H2 6666   3.120   3.304   2.854
 1283WAT      O 6667   6.246   0.256   1.384
 1283WAT     H1 6668   6.300   0.207   1.446
 1283WAT     H2 6669   6.305   0.273   1.310
 1284WAT      O 6670   1.280   3.956   6.520
 1284WAT     H1 6671   1.325   3.985   6.599
 1284WAT     H2 6672   1.347   3.963   6.451
 1285WAT      O 6673   5.177   4.953   0.083
 1285WAT     H1 6674   5.097   4.941   0.033
 1285WAT     H2 6675   5.181   4.877   0.141
 1286WAT      O 6676   9.718   5.402   5.957
 1286WAT     H1 6677   9.808   5.422   5.985
 1286WAT     H2 6678   9.724   5.387   5.863
 1287WAT      O 6679   5.176   0.031   1.602
 1287WAT     H1 6680   5.094   0.064   1.639
 1287WAT     H2 6681   5.235   0.107   1.601
 1288WAT      O 6682   7.554   2.155   0.531
 1288WAT     H1 6683   7.643   2.190   0.528
 1288WAT     H2 6684   7.508   2.210   0.594
 1289WAT      O 6685   6.324   4.027   4.537
 1289WAT     H1 6686   6.348   4.117   4.515
 1289WAT     H2 6687   6.231   4.021   4.517
 1290WAT      O 6688   6.645   7.418   2.929
 1290WAT     H1 6689   6.735   7.384   2.935
 1290WAT     H2 6690   6.656   7.513   2.924
 1291WAT      O 6691   5.578   2.074   2.062
 1291WAT     H1 6692   5.655   2.132   2.067
 1291WAT     H2 6693   5.555   2.058   2.153
 1292WAT      O 6694   4.916   5.137   2.255
 1292WAT     H1 6695   4.960   5.178   2.181
 1292WAT     H2 6696   4.837   5.190   2.268
 1293WAT      O 6697   2.885   3.698   3.714
 1293WAT     H1 6698   2.971   3.659   3.726
 1293WAT     H2 6699   2.830   3.660   3.783
 1294WAT      O 6700   1.074   1.181   2.850
 1294WAT     H1 6701   1.101   1.143   2.767
 1294WAT     H2 6702   1.155   1.214   2.889
 1295WAT      O 6703   6.440   0.807   2.660
 1295WAT     H1 6704   6.401   0.751   2.727
 1295WAT     H2 6705   6.409   0.772   2.577
 1296WAT      O 6706   6.387   3.274   5.171
 1296WAT     H1 6707   6.419   3.200   5.224
 1296WAT     H2 6708   6.434   3.266   5.088
 1297WAT      O 6709   7.796   5.307   6.477
 1297WAT     H1 6710   7.748   5.357   6.544
 1297WAT     H2 6711   7.887   5.334   6.488
 1298WAT      O 6712   0.068   7.003   0.099
 1298WAT     H1 6713   0.010   7.031   0.028
 1298WAT     H2 6714   0.115   6.928   0.062
 1299WAT      O 6715   7.289   6.330   0.245
 1299WAT     H1 6716   7.375   6.289   0.235
 1299WAT     H2 6717   7.293   6.373   0.330
 1300WAT      O 6718   0.231   0.109   4.150
 1300WAT     H1 6719   0.240   0.017   4.124
 1300WAT     H2 6720   0.231   0.157   4.068
 1301WAT      O 6721   5.836   0.608   0.552
 1301WAT     H1 6722   5.819   0.557   0.632
 1301WAT     H2 6723   5.761   0.590   0.495
 1302WAT      O 6724   8.907   1.713   6.441
 1302WAT     H1 6725   8.838   1.772   6.471
 1302WAT     H2 6726   8.972   1.770   6.401
 1303WAT      O 6727   1.680   6.211   6.705
 1303WAT     H1 6728   1.704   6.149   6.774
 1303WAT     H2 6729   1.739   6.285   6.718
 1304WAT      O 6730   7.374   5.209   5.043
 1304WAT     H1 6731   7.316   5.171   5.109
 1304WAT     H2 6732   7.415   5.284   5.087
 1305WAT      O 6733   1.285   6.463   1.516
 1305WAT     H1 6734   1.239   6.407   1.578
 1305WAT     H2 6735   1.226   6.469   1.441
 1306WAT      O 6736   6.739   5.648   5.498
 1306WAT     H1 6737   6.651   5.621   5.470
 1306WAT     H2 6738   6.731   5.664   5.591
 1307WAT      O 6739   4.887   3.298   6.401
 1307WAT     H1 6740   4.968   3.314   6.353
 1307WAT     H2 6741   4.916   3.266   6.487
 1308WAT      O 6742   7.230   5.529   6.782
 1308WAT     H1 6743   7.180   5.497   6.707
 1308WAT     H2 6744   7.187   5.611   6.807
 1309WAT      O 6745   7.736   2.639   3.861
 1309WAT     H1 6746   7.758   2.589   3.783
 1309WAT     H2 6747   7.653   2.602   3.891
 1310WAT      O 6748   8.625   7.342   5.274
 1310WAT     H1 6749   8.590   7.406   5.211
 1310WAT     H2 6750   8.717   7.332   5.249
 1311WAT      O 6751   8.965   3.876   1.518
 1311WAT     H1 6752   8.891   3.815   1.511
 1311WAT     H2 6753   9.028   3.831   1.575
 1312WAT      O 6754   8.476   7.082   3.006
 1312WAT     H1 6755   8.536   7.063   3.078
 1312WAT     H2 6756   8.470   7.178   3.004
 1313WAT      O 6757   6.503   6.683   0.869
 1313WAT     H1 6758   6.452   6.755   0.906
 1313WAT     H2 6759   6.437   6.626   0.827
 1314WAT      O 6760   5.008   4.870   6.236
 1314WAT     H1 6761   4.965   4.788   6.211
 1314WAT     H2 6762   4.937   4.926   6.266
 1315WAT      O 6763   9.273   5.728   3.869
 1315WAT     H1 6764   9.177   5.737   3.865
 1315WAT     H2 6765   9.297   5.685   3.787
 1316WAT      O 6766   1.477   2.736   5.019
 1316WAT     H1 6767   1.398   2.683   5.035
 1316WAT     H2 6768   1.505   2.712   4.931
 1317WAT      O 6769   7.373   2.428   1.200
 1317WAT     H1 6770   7.297   2.470   1.160
 1317WAT     H2 6771   7.361   2.441   1.294
 1318WAT      O 6772   1.492   2.611   4.017
 1318WAT     H1 6773   1.511   2.584   4.107
 1318WAT     H2 6774   1.473   2.705   4.024
 1319WAT      O 6775   8.738   3.098   4.650
 1319WAT     H1 6776   8.704   3.121   4.736
 1319WAT     H2 6777   8.802   3.166   4.630
 1320WAT      O 6778   4.375   1.311   2.667
 1320WAT     H1 6779   4.468   1.314   2.686
 1320WAT     H2 6780   4.358   1.392   2.618
 1321WAT      O 6781   3.789   4.943   2.810
 1321WAT     H1 6782   3.744   4.880   2.755
 1321WAT     H2 6783   3.868   4.898   2.840
 1322WAT      O 6784   9.531   5.902   1.785
 1322WAT     H1 6785   9.569   5.850   1.856
 1322WAT     H2 6786   9.445   5.862   1.769
 1323WAT      O 6787   0.822   4.094   2.183
 1323WAT     H1 6788   0.806   4.050   2.099
 1323WAT     H2 6789   0.851   4.025   2.242
 1324WAT      O 6790   6.678   4.407   3.165
 1324WAT     H1 6791   6.629   4.328   3.187
 1324WAT     H2 6792   6.656   4.425   3.074
 1325WAT      O 6793   6.706   1.217   2.484
 1325WAT     H1 6794   6.665   1.209   2.397
 1325WAT     H2 6795   6.651   1.164   2.541
 1326WAT      O 6796   3.898   6.521   1.436
 1326WAT     H1 6797   3.930   6.549   1.521
 1326WAT     H2 6798   3.827   6.582   1.416
 1327WAT      O 6799   6.363   7.407   4.103
 1327WAT     H1 6800   6.407   7.360   4.174
 1327WAT     H2 6801   6.348   7.340   4.036
 1328WAT      O 6802   1.496   3.393   4.823
 1328WAT     H1 6803   1.442   3.336   4.769
 1328WAT     H2 6804   1.544   3.334   4.880
 1329WAT      O 6805   8.856   4.683   1.005
 1329WAT     H1 6806   8.834   4.718   1.091
 1329WAT     H2 6807   8.872   4.590   1.021
 1330WAT      O 6808   1.507   5.671   0.314
 1330WAT     H1 6809   1.565   5.726   0.262
 1330WAT     H2 6810   1.502   5.715   0.399
 1331WAT      O 6811   0.054   6.076   6.444
 1331WAT     H1 6812   0.031   6.167   6.426
 1331WAT     H2 6813   0.000   6.053   6.520
 1332WAT      O 6814   7.199   4.908   6.342
 1332WAT     H1 6815   7.222   5.001   6.350
 1332WAT     H2 6816   7.236   4.882   6.258
 1333WAT      O 6817   3.099   5.404   5.836
 1333WAT     H1 6818   3.126   5.339   5.771
 1333WAT     H2 6819   3.160   5.477   5.823
 1334WAT      O 6820   0.533   3.846   2.846
 1334WAT     H1 6821   0.443   3.846   2.878
 1334WAT     H2 6822   0.583   3.799   2.913
 1335WAT      O 6823   1.894   0.585   3.254
 1335WAT     H1 6824   1.841   0.538   3.189
 1335WAT     H2 6825   1.950   0.518   3.292
 1336WAT      O 6826   8.895   7.354   1.600
 1336WAT     H1 6827   8.940   7.284   1.648
 1336WAT     H2 6828   8.946   7.365   1.520
 1337WAT      O 6829   7.667   6.370   0.979
 1337WAT     H1 6830   7.680   6.442   1.041
 1337WAT     H2 6831   7.742   6.376   0.920
 1338WAT      O 6832   6.753   2.480   4.091
 1338WAT     H1 6833   6.828   2.532   4.062
 1338WAT     H2 6834   6.715   2.531   4.163
 1339WAT      O 6835   7.099   0.558   5.818
 1339WAT     H1 6836   7.015   0.604   5.826
 1339WAT     H2 6837   7.132   0.585   5.732
 1340WAT      O 6838   9.648   0.610   1.280
 1340WAT     H1 6839   9.580   0.649   1.224
 1340WAT     H2 6840   9.729   0.624   1.232
 1341WAT      O 6841   5.882   7.290   1.960
 1341WAT     H1 6842   5.792   7.260   1.950
 1341WAT     H2 6843   5.912   7.250   2.041
 1342WAT      O 6844   7.776   7.075   4.023
 1342WAT     H1 6845   7.856   7.025   4.037
 1342WAT     H2 6846   7.800   7.139   3.955
 1343WAT      O 6847   0.359   7.047   5.936
 1343WAT     H1 6848   0.392   7.108   5.871
 1343WAT     H2 6849   0.430   6.983   5.947
 1344WAT      O 6850   0.957   0.871   1.185
 1344WAT     H1 6851   1.002   0.876   1.269
 1344WAT     H2 6852   1.011   0.813   1.132
 1345WAT      O 6853   1.021   3.384   6.410
 1345WAT     H1 6854   0.959   3.311   6.403
 1345WAT     H2 6855   0.974   3.458   6.371
 1346WAT      O 6856   4.842   0.557   4.674
 1346WAT     H1 6857   4.868   0.466   4.682
 1346WAT     H2 6858   4.862   0.580   4.583
 1347WAT      O 6859   2.125   3.217   5.295
 1347WAT     H1 6860   2.136   3.248   5.205
 1347WAT     H2 6861   2.214   3.212   5.330
 1348WAT      O 6862   2.296   2.496   5.891
 1348WAT     H1 6863   2.388   2.514   5.870
 1348WAT     H2 6864   2.247   2.563   5.843
 1349WAT      O 6865   1.026   5.651   4.123
 1349WAT     H1 6866   0.942   5.629   4.084
 1349WAT     H2 6867   1.024   5.747   4.132
 1350WAT      O 6868   0.774   2.180   2.366
 1350WAT     H1 6869   0.695   2.233   2.356
 1350WAT     H2 6870   0.745   2.103   2.415
 1351WAT      O 6871   4.141   1.721   3.452
 1351WAT     H1 6872   4.228   1.685   3.433
 1351WAT     H2 6873   4.115   1.679   3.534
 1352WAT      O 6874   0.477   1.244   3.612
 1352WAT     H1 6875   0.488   1.321   3.668
 1352WAT     H2 6876   0.409   1.193   3.654
 1353WAT      O 6877   2.207   2.250   0.114
 1353WAT     H1 6878   2.254   2.329   0.141
 1353WAT     H2 6879   2.255   2.179   0.155
 1354WAT      O 6880   3.025   1.189   2.567
 1354WAT     H1 6881   3.013   1.197   2.472
 1354WAT     H2 6882   2.994   1.101   2.588
 1355WAT      O 6883   0.061   0.870   5.403
 1355WAT     H1 6884   0.107   0.836   5.480
 1355WAT     H2 6885   0.069   0.800   5.338
 1356WAT      O 6886   4.061   0.147   6.500
 1356WAT     H1 6887   3.984   0.092   6.489
 1356WAT     H2 6888   4.122   0.118   6.431
 1357WAT      O 6889   6.545   2.703   6.813
 1357WAT     H1 6890   6.608   2.767   6.848
 1357WAT     H2 6891   6.464   2.752   6.804
 1358WAT      O 6892   0.942   3.123   5.648
 1358WAT     H1 6893   1.029   3.082   5.654
 1358WAT     H2 6894   0.914   3.107   5.558
 1359WAT      O 6895   6.283   0.344   6.002
 1359WAT     H1 6896   6.294   0.402   6.078
 1359WAT     H2 6897   6.334   0.386   5.933
 1360WAT      O 6898   2.698   4.102   2.138
 1360WAT     H1 6899   2.643   4.180   2.146
 1360WAT     H2 6900   2.695   4.080   2.045
 1361WAT      O 6901   7.099   2.441   3.081
 1361WAT     H1 6902   7.061   2.514   3.031
 1361WAT     H2 6903   7.027   2.379   3.092
 1362WAT      O 6904   5.593   1.009   2.446
 1362WAT     H1 6905   5.654   0.948   2.486
 1362WAT     H2 6906   5.633   1.095   2.459
 1363WAT      O 6907   5.012   1.007   0.943
 1363WAT     H1 6908   5.101   0.991   0.975
 1363WAT     H2 6909   4.978   1.075   1.001
 1364WAT      O 6910   4.433   6.784   3.075
 1364WAT     H1 6911   4.490   6.760   3.002
 1364WAT     H2 6912   4.419   6.878   3.064
 1365WAT      O 6913   7.496   6.697   1.153
 1365WAT     H1 6914   7.420   6.640   1.171
 1365WAT     H2 6915   7.457   6.779   1.124
 1366WAT      O 6916   2.376   6.095   5.685
 1366WAT     H1 6917   2.351   6.187   5.683
 1366WAT     H2 6918   2.323   6.054   5.616
 1367WAT      O 6919   2.056   4.027   3.659
 1367WAT     H1 6920   2.080   3.937   3.680
 1367WAT     H2 6921   1.983   4.047   3.717
 1368WAT      O 6922   7.252   5.283   1.913
 1368WAT     H1 6923   7.305   5.322   1.983
 1368WAT     H2 6924   7.259   5.188   1.928
 1369WAT      O 6925   1.030   0.460   3.190
 1369WAT     H1 6926   1.029   0.548   3.229
 1369WAT     H2 6927   0.992   0.473   3.103
 1370WAT      O 6928   7.473   5.934   1.799
 1370WAT     H1 6929   7.488   5.969   1.711
 1370WAT     H2 6930   7.541   5.868   1.812
 1371WAT      O 6931   2.687   5.621   1.207
 1371WAT     H1 6932   2.714   5.579   1.125
 1371WAT     H2 6933   2.591   5.619   1.204
 1372WAT      O 6934   3.906   2.801   0.137
 1372WAT     H1 6935   3.883   2.741   0.209
 1372WAT     H2 6936   4.002   2.796   0.133
 1373WAT      O 6937   6.686   6.817   5.022
 1373WAT     H1 6938   6.678   6.731   4.980
 1373WAT     H2 6939   6.731   6.871   4.958
 1374WAT      O 6940   3.283   2.424   0.700
 1374WAT     H1 6941   3.276   2.409   0.606
 1374WAT     H2 6942   3.350   2.362   0.729
 1375WAT      O 6943   3.095   3.500   6.615
 1375WAT     H1 6944   3.095   3.481   6.709
 1375WAT     H2 6945   3.091   3.414   6.573
 1376WAT      O 6946   1.716   2.148   0.647
 1376WAT     H1 6947   1.623   2.172   0.640
 1376WAT     H2 6948   1.743   2.131   0.557
 1377WAT      O 6949   8.945   5.544   4.400
 1377WAT     H1 6950   8.869   5.529   4.343
 1377WAT     H2 6951   9.012   5.580   4.342
 1378WAT      O 6952   1.980   3.713   3.702
 1378WAT     H1 6953   2.033   3.756   3.768
 1378WAT     H2 6954   2.031   3.720   3.621
 1379WAT      O 6955   1.165   0.070   6.527
 1379WAT     H1 6956   1.256   0.095   6.513
 1379WAT     H2 6957   1.157  -0.016   6.486
 1380WAT      O 6958   2.865   2.539   4.654
 1380WAT     H1 6959   2.919   2.495   4.588
 1380WAT     H2 6960   2.928   2.581   4.713
 1381WAT      O 6961   5.467   5.888   4.927
 1381WAT     H1 6962   5.441   5.977   4.901
 1381WAT     H2 6963   5.430   5.832   4.859
 1382WAT      O 6964   7.269   0.593   1.405
 1382WAT     H1 6965   7.192   0.566   1.355
 1382WAT     H2 6966   7.256   0.686   1.420
 1383WAT      O 6967   5.672   4.867   1.444
 1383WAT     H1 6968   5.734   4.901   1.508
 1383WAT     H2 6969   5.615   4.809   1.494
 1384WAT      O 6970   1.678   6.242   0.575
 1384WAT     H1 6971   1.638   6.310   0.520
 1384WAT     H2 6972   1.764   6.278   0.599
 1385WAT      O 6973   3.310   1.078   0.304
 1385WAT     H1 6974   3.259   1.083   0.385
 1385WAT     H2 6975   3.351   0.992   0.306
 1386WAT      O 6976   8.631   6.833   4.762
 1386WAT     H1 6977   8.556   6.815   4.819
 1386WAT     H2 6978   8.695   6.875   4.819
 1387WAT      O 6979   0.071   1.848   5.550
 1387WAT     H1 6980   0.109   1.868   5.635
 1387WAT     H2 6981  -0.022   1.871   5.559
 1388WAT      O 6982   8.994   5.393   4.843
 1388WAT     H1 6983   8.926   5.458   4.861
 1388WAT     H2 6984   8.959   5.341   4.771
 1389WAT      O 6985   7.536   4.218   4.726
 1389WAT     H1 6986   7.581   4.294   4.689
 1389WAT     H2 6987   7.606   4.165   4.765
 1390WAT      O 6988   0.356   1.724   4.467
 1390WAT     H1 6989   0.403   1.806   4.453
 1390WAT     H2 6990   0.425   1.660   4.486
 1391WAT      O 6991   9.575   0.767   6.542
 1391WAT     H1 6992   9.497   0.742   6.493
 1391WAT     H2 6993   9.638   0.697   6.523
 1392WAT      O 6994   8.874   1.163   5.080
 1392WAT     H1 6995   8.954   1.206   5.109
 1392WAT     H2 6996   8.804   1.212   5.124
 1393WAT      O 6997   9.096   0.196   2.930
 1393WAT     H1 6998   9.020   0.143   2.906
 1393WAT     H2 6999   9.171   0.138   2.917
 1394WAT      O 7000   4.238   2.628   5.359
 1394WAT     H1 7001   4.185   2.624   5.438
 1394WAT     H2 7002   4.326   2.601   5.388
 1395WAT      O 7003   8.202   2.718   4.331
 1395WAT     H1 7004   8.128   2.677   4.286
 1395WAT     H2 7005   8.163   2.789   4.381
 1396WAT      O 7006   6.106   6.235   2.711
 1396WAT     H1 7007   6.053   6.156   2.700
 1396WAT     H2 7008   6.176   6.208   2.772
 1397WAT      O 7009   6.920   2.368   0.705
 1397WAT     H1 7010   6.902   2.275   0.696
 1397WAT     H2 7011   6.915   2.403   0.616
 1398WAT      O 7012   0.345   6.153   0.061
 1398WAT     H1 7013   0.253   6.136   0.043
 1398WAT     H2 7014   0.368   6.225   0.002
 1399WAT      O 7015   8.878   0.551   6.530
 1399WAT     H1 7016   8.958   0.561   6.479
 1399WAT     H2 7017   8.820   0.620   6.498
 1400WAT      O 7018   6.961   3.608   6.504
 1400WAT     H1 7019   6.975   3.514   6.507
 1400WAT     H2 7020   7.008   3.637   6.426
 1401WAT      O 7021   8.937   4.147   3.031
 1401WAT     H1 7022   8.966   4.060   3.002
 1401WAT     H2 7023   8.851   4.157   2.991
 1402WAT      O 7024   6.206   1.532   0.857
 1402WAT     H1 7025   6.262   1.543   0.934
 1402WAT     H2 7026   6.267   1.523   0.784
 1403WAT      O 7027   8.215   6.032   4.040
 1403WAT     H1 7028   8.217   5.937   4.052
 1403WAT     H2 7029   8.307   6.057   4.031
 1404WAT      O 7030   6.159   3.111   4.247
 1404WAT     H1 7031   6.129   3.122   4.337
 1404WAT     H2 7032   6.081   3.129   4.194
 1405WAT      O 7033   4.195   2.969   6.813
 1405WAT     H1 7034   4.175   2.902   6.879
 1405WAT     H2 7035   4.110   2.991   6.775
 1406WAT      O 7036   5.309   7.015   3.032
 1406WAT     H1 7037   5.217   7.042   3.033
 1406WAT     H2 7038   5.311   6.941   2.971
 1407WAT      O 7039   6.436   3.878   2.226
 1407WAT     H1 7040   6.442   3.899   2.319
 1407WAT     H2 7041   6.420   3.962   2.184
 1408WAT      O 7042   9.381   4.927   2.087
 1408WAT     H1 7043   9.324   4.849   2.088
 1408WAT     H2 7044   9.461   4.897   2.044
 1409WAT      O 7045   2.516   6.869   6.587
 1409WAT     H1 7046   2.555   6.817   6.656
 1409WAT     H2 7047   2.581   6.870   6.517
 1410WAT      O 7048   4.544   6.085   5.751
 1410WAT     H1 7049   4.639   6.091   5.756
 1410WAT     H2 7050   4.524   5.995   5.773
 1411WAT      O 7051   7.408   0.034   0.836
 1411WAT     H1 7052   7.466   0.100   0.800
 1411WAT     H2 7053   7.321   0.057   0.802
 1412WAT      O 7054   5.274   0.998   2.115
 1412WAT     H1 7055   5.356   0.951   2.102
 1412WAT     H2 7056   5.293   1.061   2.185
 1413WAT      O 7057   3.417   4.915   6.103
 1413WAT     H1 7058   3.436   4.837   6.050
 1413WAT     H2 7059   3.455   4.988   6.054
 1414WAT      O 7060   4.564   6.712   4.656
 1414WAT     H1 7061   4.515   6.747   4.730
 1414WAT     H2 7062   4.497   6.671   4.600
 1415WAT      O 7063   0.118   3.164   1.165
 1415WAT     H1 7064   0.161   3.242   1.199
 1415WAT     H2 7065   0.139   3.163   1.072
 1416WAT      O 7066   6.365   7.057   4.790
 1416WAT     H1 7067   6.386   7.027   4.879
 1416WAT     H2 7068   6.298   6.996   4.760
 1417WAT      O 7069   6.055   6.304   5.367
 1417WAT     H1 7070   5.980   6.324   5.423
 1417WAT     H2 7071   6.076   6.388   5.325
 1418WAT      O 7072   9.400   3.200   4.078
 1418WAT     H1 7073   9.315   3.241   4.066
 1418WAT     H2 7074   9.414   3.200   4.173
 1419WAT      O 7075   2.042   3.997   4.133
 1419WAT     H1 7076   2.019   3.948   4.055
 1419WAT     H2 7077   2.082   3.933   4.191
 1420WAT      O 7078   3.551   2.626   3.595
 1420WAT     H1 7079   3.557   2.662   3.683
 1420WAT     H2 7080   3.589   2.693   3.538
 1421WAT      O 7081   8.905   4.075   5.318
 1421WAT     H1 7082   8.884   4.167   5.334
 1421WAT     H2 7083   8.820   4.030   5.318
 1422WAT      O 7084   9.344   1.402   6.423
 1422WAT     H1 7085   9.420   1.358   6.459
 1422WAT     H2 7086   9.270   1.345   6.445
 1423WAT      O 7087   9.746   0.249   0.463
 1423WAT     H1 7088   9.747   0.270   0.557
 1423WAT     H2 7089   9.728   0.156   0.460
 1424WAT      O 7090   9.597   6.233   0.673
 1424WAT     H1 7091   9.524   6.295   0.668
 1424WAT     H2 7092   9.582   6.185   0.754
 1425WAT      O 7093   2.392   6.894   0.709
 1425WAT     H1 7094   2.372   6.844   0.630
 1425WAT     H2 7095   2.363   6.983   0.689
 1426WAT      O 7096   7.909   2.434   5.062
 1426WAT     H1 7097   7.915   2.338   5.064
 1426WAT     H2 7098   7.998   2.464   5.077
 1427WAT      O 7099   0.078   1.228   0.271
 1427WAT     H1 7100   0.068   1.269   0.185
 1427WAT     H2 7101   0.023   1.281   0.329
 1428WAT      O 7102   7.410   3.330   5.070
 1428WAT     H1 7103   7.428   3.415   5.030
 1428WAT     H2 7104   7.344   3.290   5.013
 1429WAT      O 7105   3.389   4.742   0.520
 1429WAT     H1 7106   3.425   4.830   0.512
 1429WAT     H2 7107   3.400   4.703   0.433
 1430WAT      O 7108   5.252   5.358   1.989
 1430WAT     H1 7109   5.305   5.308   2.051
 1430WAT     H2 7110   5.161   5.337   2.012
 1431WAT      O 7111   5.668   7.099   0.904
 1431WAT     H1 7112   5.689   7.160   0.834
 1431WAT     H2 7113   5.663   7.152   0.983
 1432WAT      O 7114   2.927   0.511   2.303
 1432WAT     H1 7115   2.981   0.590   2.302
 1432WAT     H2 7116   2.890   0.506   2.215
 1433WAT      O 7117   1.436   3.642   4.640
 1433WAT     H1 7118   1.442   3.655   4.545
 1433WAT     H2 7119   1.515   3.593   4.663
 1434WAT      O 7120   0.297   1.920   2.245
 1434WAT     H1 7121   0.251   1.838   2.227
 1434WAT     H2 7122   0.239   1.988   2.213
 1435WAT      O 7123   7.503   4.779   5.583
 1435WAT     H1 7124   7.469   4.856   5.627
 1435WAT     H2 7125   7.500   4.710   5.649
 1436WAT      O 7126   7.138   3.519   1.683
 1436WAT     H1 7127   7.233   3.528   1.682
 1436WAT     H2 7128   7.116   3.490   1.594
 1437WAT      O 7129   6.054   1.014   3.133
 1437WAT     H1 7130   6.033   0.989   3.223
 1437WAT     H2 7131   5.992   1.083   3.112
 1438WAT      O 7132   4.843   5.006   1.878
 1438WAT     H1 7133   4.811   5.090   1.908
 1438WAT     H2 7134   4.775   4.973   1.819
 1439WAT      O 7135   8.563   0.437   4.413
 1439WAT     H1 7136   8.575   0.466   4.503
 1439WAT     H2 7137   8.592   0.512   4.360
 1440WAT      O 7138   5.007   5.218   2.007
 1440WAT     H1 7139   5.029   5.130   1.979
 1440WAT     H2 7140   4.952   5.253   1.938
 1441WAT      O 7141   0.799   6.755   6.287
 1441WAT     H1 7142   0.833   6.842   6.265
 1441WAT     H2 7143   0.876   6.697   6.281
 1442WAT      O 7144   3.241   0.301   5.171
 1442WAT     H1 7145   3.168   0.276   5.229
 1442WAT     H2 7146   3.300   0.225   5.173
 1443WAT      O 7147   3.050   2.651   5.919
 1443WAT     H1 7148   3.076   2.681   5.832
 1443WAT     H2 7149   2.976   2.592   5.904
 1444WAT      O 7150   1.339   1.173   5.669
 1444WAT     H1 7151   1.334   1.112   5.742
 1444WAT     H2 7152   1.406   1.237   5.695
 1445WAT      O 7153   1.122   0.870   6.653
 1445WAT     H1 7154   1.083   0.892   6.569
 1445WAT     H2 7155   1.156   0.953   6.686
 1446WAT      O 7156   6.430   2.265   2.430
 1446WAT     H1 7157   6.372   2.209   2.379
 1446WAT     H2 7158   6.518   2.235   2.407
 1447WAT      O 7159   4.623   6.739   0.610
 1447WAT     H1 7160   4.669   6.685   0.674
 1447WAT     H2 7161   4.690   6.764   0.547
 1448WAT      O 7162   8.415   5.858   6.071
 1448WAT     H1 7163   8.442   5.929   6.130
 1448WAT     H2 7164   8.450   5.883   5.986
 1449WAT      O 7165   5.246   7.229   0.785
 1449WAT     H1 7166   5.300   7.152   0.764
 1449WAT     H2 7167   5.283   7.299   0.731
 1450WAT      O 7168   6.963   0.615   3.032
 1450WAT     H1 7169   7.041   0.644   3.080
 1450WAT     H2 7170   6.941   0.689   2.975
 1451WAT      O 7171   8.353   6.384   0.368
 1451WAT     H1 7172   8.322   6.388   0.277
 1451WAT     H2 7173   8.423   6.448   0.373
 1452WAT      O 7174   9.499   6.691   3.689
 1452WAT     H1 7175   9.497   6.776   3.645
 1452WAT     H2 7176   9.541   6.632   3.626
 1453WAT      O 7177   7.969   3.538   5.983
 1453WAT     H1 7178   8.047   3.593   5.991
 1453WAT     H2 7179   7.942   3.521   6.073
 1454WAT      O 7180   4.287   0.254   6.227
 1454WAT     H1 7181   4.296   0.227   6.136
 1454WAT     H2 7182   4.254   0.344   6.222
 1455WAT      O 7183   7.454   6.066   4.966
 1455WAT     H1 7184   7.374   6.061   4.914
 1455WAT     H2 7185   7.426   6.056   5.056
 1456WAT      O 7186   1.948   1.025   5.083
 1456WAT     H1 7187   1.888   1.091   5.048
 1456WAT     H2 7188   1.986   0.984   5.005
 1457WAT      O 7189   8.885   3.168   0.035
 1457WAT     H1 7190   8.901   3.153   0.128
 1457WAT     H2 7191   8.960   3.128  -0.010
 1458WAT      O 7192   2.381   4.619   3.060
 1458WAT     H1 7193   2.399   4.693   3.117
 1458WAT     H2 7194   2.417   4.543   3.107
 1459WAT      O 7195   2.717   0.315   6.331
 1459WAT     H1 7196   2.763   0.263   6.266
 1459WAT     H2 7197   2.636   0.267   6.348
 1460WAT      O 7198   8.959   3.362   0.332
 1460WAT     H1 7199   8.996   3.449   0.318
 1460WAT     H2 7200   9.003   3.329   0.410
 1461WAT      O 7201   9.045   7.141   2.168
 1461WAT     H1 7202   9.098   7.069   2.134
 1461WAT     H2 7203   9.077   7.218   2.121
 1462WAT      O 7204   3.451   2.677   4.541
 1462WAT     H1 7205   3.466   2.679   4.447
 1462WAT     H2 7206   3.470   2.587   4.567
 1463WAT      O 7207   1.807   4.460   0.719
 1463WAT     H1 7208   1.787   4.386   0.776
 1463WAT     H2 7209   1.870   4.425   0.656
 1464WAT      O 7210   1.683   2.864   5.620
 1464WAT     H1 7211   1.636   2.884   5.701
 1464WAT     H2 7212   1.643   2.921   5.554
 1465WAT      O 7213   7.946   4.451   4.962
 1465WAT     H1 7214   7.963   4.490   4.876
 1465WAT     H2 7215   7.880   4.508   5.001
 1466WAT      O 7216   9.697   2.749   3.045
 1466WAT     H1 7217   9.662   2.695   3.117
 1466WAT     H2 7218   9.619   2.784   3.003
 1467WAT      O 7219   1.536   2.417   2.307
 1467WAT     H1 7220   1.502   2.397   2.220
 1467WAT     H2 7221   1.607   2.355   2.321
 1468WAT      O 7222   1.546   0.791   6.137
 1468WAT     H1 7223   1.507   0.797   6.050
 1468WAT     H2 7224   1.473   0.801   6.198
 1469WAT      O 7225   0.544   0.969   1.738
 1469WAT     H1 7226   0.549   1.001   1.648
 1469WAT     H2 7227   0.487   1.031   1.783
 1470WAT      O 7228   9.348   4.033   1.149
 1470WAT     H1 7229   9.348   3.985   1.066
 1470WAT     H2 7230   9.282   3.988   1.202
 1471WAT      O 7231   0.394   7.191   1.225
 1471WAT     H1 7232   0.335   7.131   1.269
 1471WAT     H2 7233   0.451   7.135   1.173
 1472WAT      O 7234   7.653   0.762   4.583
 1472WAT     H1 7235   7.680   0.849   4.554
 1472WAT     H2 7236   7.582   0.737   4.524
 1473WAT      O 7237   0.854   0.716   0.833
 1473WAT     H1 7238   0.803   0.645   0.794
 1473WAT     H2 7239   0.870   0.688   0.923
 1474WAT      O 7240   2.803   1.079   1.407
 1474WAT     H1 7241   2.788   1.149   1.343
 1474WAT     H2 7242   2.841   1.124   1.483
 1475WAT      O 7243   9.260   2.429   3.712
 1475WAT     H1 7244   9.351   2.445   3.687
 1475WAT     H2 7245   9.212   2.438   3.629
 1476WAT      O 7246   3.877   6.779   2.199
 1476WAT     H1 7247   3.799   6.810   2.152
 1476WAT     H2 7248   3.859   6.687   2.217
 1477WAT      O 7249   6.480   6.410   1.252
 1477WAT     H1 7250   6.472   6.445   1.340
 1477WAT     H2 7251   6.558   6.453   1.216
 1478WAT      O 7252   0.146   2.675   0.374
 1478WAT     H1 7253   0.077   2.609   0.381
 1478WAT     H2 7254   0.226   2.623   0.363
 1479WAT      O 7255   0.984   6.811   1.396
 1479WAT     H1 7256   0.979   6.722   1.430
 1479WAT     H2 7257   0.897   6.848   1.412
 1480WAT      O 7258   3.399   2.789   6.477
 1480WAT     H1 7259   3.361   2.785   6.565
 1480WAT     H2 7260   3.415   2.882   6.463
 1481WAT      O 7261   8.819   3.409   5.227
 1481WAT     H1 7262   8.892   3.350   5.244
 1481WAT     H2 7263   8.859   3.493   5.208
 1482WAT      O 7264   2.057   3.738   4.256
 1482WAT     H1 7265   2.092   3.650   4.270
 1482WAT     H2 7266   2.042   3.773   4.344
 1483WAT      O 7267   4.097   6.868   2.083
 1483WAT     H1 7268   4.079   6.946   2.137
 1483WAT     H2 7269   4.029   6.806   2.109
 1484WAT      O 7270   7.222   2.744   1.729
 1484WAT     H1 7271   7.133   2.709   1.736
 1484WAT     H2 7272   7.234   2.759   1.635
 1485WAT      O 7273   9.723   6.649   1.403
 1485WAT     H1 7274   9.780   6.590   1.354
 1485WAT     H2 7275   9.744   6.631   1.495
 1486WAT      O 7276   4.319   0.695   3.753
 1486WAT     H1 7277   4.258   0.622   3.741
 1486WAT     H2 7278   4.383   0.686   3.682
 1487WAT      O 7279   6.477   6.862   6.119
 1487WAT     H1 7280   6.458   6.805   6.194
 1487WAT     H2 7281   6.513   6.941   6.159
 1488WAT      O 7282   8.887   1.427   0.474
 1488WAT     H1 7283   8.939   1.348   0.483
 1488WAT     H2 7284   8.912   1.481   0.549
 1489WAT      O 7285   0.747   5.124   5.748
 1489WAT     H1 7286   0.786   5.081   5.825
 1489WAT     H2 7287   0.672   5.070   5.725
 1490WAT      O 7288   8.099   2.255   1.794
 1490WAT     H1 7289   8.183   2.265   1.838
 1490WAT     H2 7290   8.042   2.318   1.837
 1491WAT      O 7291   5.863   5.480   1.749
 1491WAT     H1 7292   5.843   5.403   1.802
 1491WAT     H2 7293   5.780   5.503   1.708
 1492WAT      O 7294   8.004   2.441   5.532
 1492WAT     H1 7295   7.991   2.440   5.627
 1492WAT     H2 7296   7.916   2.450   5.495
 1493WAT      O 7297   0.480   0.566   3.180
 1493WAT     H1 7298   0.523   0.487   3.147
 1493WAT     H2 7299   0.489   0.560   3.275
 1494WAT      O 7300   2.049   3.022   3.517
 1494WAT     H1 7301   2.115   3.028   3.449
 1494WAT     H2 7302   2.093   2.977   3.589
 1495WAT      O 7303   0.424   7.033   5.645
 1495WAT     H1 7304   0.483   7.095   5.687
 1495WAT     H2 7305   0.478   6.955   5.630
 1496WAT      O 7306   3.603   2.158   3.814
 1496WAT     H1 7307   3.688   2.122   3.790
 1496WAT     H2 7308   3.598   2.242   3.768
 1497WAT      O 7309   0.015   3.749   0.220
 1497WAT     H1 7310  -0.015   3.839   0.231
 1497WAT     H2 7311   0.108   3.751   0.246
 1498WAT      O 7312   4.709   0.209   5.963
 1498WAT     H1 7313   4.641   0.142   5.968
 1498WAT     H2 7314   4.733   0.225   6.054
 1499WAT      O 7315   2.096   5.730   4.545
 1499WAT     H1 7316   2.083   5.801   4.609
 1499WAT     H2 7317   2.007   5.708   4.517
 1500WAT      O 7318   3.085   3.229   0.431
 1500WAT     H1 7319   3.073   3.162   0.363
 1500WAT     H2 7320   3.108   3.178   0.509
 1501WAT      O 7321   4.477   3.948   4.126
 1501WAT     H1 7322   4.541   4.009   4.162
 1501WAT     H2 7323   4.510   3.861   4.150
 1502WAT      O 7324   9.438   5.395   5.762
 1502WAT     H1 7325   9.460   5.458   5.831
 1502WAT     H2 7326   9.513   5.400   5.702
 1503WAT      O 7327   3.006   1.834   2.248
 1503WAT     H1 7328   2.990   1.787   2.329
 1503WAT     H2 7329   3.079   1.893   2.268
 1504WAT      O 7330   3.408   0.038   5.768
 1504WAT     H1 7331   3.400   0.021   5.674
 1504WAT     H2 7332   3.358   0.117   5.783
 1505WAT      O 7333   8.710   2.201   5.286
 1505WAT     H1 7334   8.747   2.271   5.233
 1505WAT     H2 7335   8.636   2.168   5.234
 1506WAT      O 7336   4.003   6.271   2.575
 1506WAT     H1 7337   3.943   6.197   2.559
 1506WAT     H2 7338   4.069   6.235   2.634
 1507WAT      O 7339   5.546   4.468   3.382
 1507WAT     H1 7340   5.555   4.533   3.451
 1507WAT     H2 7341   5.532   4.385   3.429
 1508WAT      O 7342   3.220   5.815   3.948
 1508WAT     H1 7343   3.241   5.758   4.021
 1508WAT     H2 7344   3.292   5.802   3.886
 1509WAT      O 7345   7.286   4.148   3.111
 1509WAT     H1 7346   7.326   4.101   3.185
 1509WAT     H2 7347   7.196   4.162   3.138
 1510WAT      O 7348   6.154   6.314   0.458
 1510WAT     H1 7349   6.081   6.333   0.399
 1510WAT     H2 7350   6.127   6.353   0.541
 1511WAT      O 7351   8.871   0.937   1.265
 1511WAT     H1 7352   8.911   0.980   1.341
 1511WAT     H2 7353   8.778   0.962   1.270
 1512WAT      O 7354   2.810   2.241   3.129
 1512WAT     H1 7355   2.792   2.331   3.157
 1512WAT     H2 7356   2.814   2.246   3.034
 1513WAT      O 7357   9.108   1.938   4.298
 1513WAT     H1 7358   9.163   1.898   4.231
 1513WAT     H2 7359   9.150   2.023   4.314
 1514WAT      O 7360   9.470   1.277   3.814
 1514WAT     H1 7361   9.535   1.293   3.746
 1514WAT     H2 7362   9.519   1.237   3.886
 1515WAT      O 7363   8.627   3.052   4.250
 1515WAT     H1 7364   8.706   3.089   4.288
 1515WAT     H2 7365   8.565   3.125   4.249
 1516WAT      O 7366   9.110   0.423   6.807
 1516WAT     H1 7367   9.181   0.486   6.802
 1516WAT     H2 7368   9.030   0.477   6.807
 1517WAT      O 7369   8.174   1.453   4.584
 1517WAT     H1 7370   8.159   1.526   4.644
 1517WAT     H2 7371   8.264   1.426   4.599
 1518WAT      O 7372   7.906   0.700   2.605
 1518WAT     H1 7373   7.932   0.733   2.691
 1518WAT     H2 7374   7.911   0.605   2.612
 1519WAT      O 7375   8.262   3.352   4.008
 1519WAT     H1 7376   8.222   3.392   4.085
 1519WAT     H2 7377   8.244   3.258   4.017
 1520WAT      O 7378   2.739   1.595   6.088
 1520WAT     H1 7379   2.761   1.639   6.005
 1520WAT     H2 7380   2.658   1.638   6.117
 1521WAT      O 7381   7.035   6.190   5.897
 1521WAT     H1 7382   7.046   6.261   5.833
 1521WAT     H2 7383   7.069   6.112   5.852
 1522WAT      O 7384   3.842   5.017   0.069
 1522WAT     H1 7385   3.912   4.977   0.121
 1522WAT     H2 7386   3.878   5.024  -0.019
 1523WAT      O 7387   0.592   1.912   1.891
 1523WAT     H1 7388   0.628   1.951   1.971
 1523WAT     H2 7389   0.551   1.831   1.920
 1524WAT      O 7390   5.975   2.491   2.708
 1524WAT     H1 7391   5.893   2.539   2.714
 1524WAT     H2 7392   5.948   2.400   2.694
 1525WAT      O 7393   4.403   5.601   1.366
 1525WAT     H1 7394   4.396   5.620   1.272
 1525WAT     H2 7395   4.486   5.555   1.375
 1526WAT      O 7396   0.920   2.489   2.550
 1526WAT     H1 7397   0.969   2.546   2.491
 1526WAT     H2 7398   0.830   2.521   2.546
 1527WAT      O 7399   8.960   2.000   0.078
 1527WAT     H1 7400   8.949   1.915   0.035
 1527WAT     H2 7401   8.871   2.033   0.089
 1528WAT      O 7402   7.860   2.665   5.270
 1528WAT     H1 7403   7.945   2.646   5.229
 1528WAT     H2 7404   7.808   2.703   5.199
 1529WAT      O 7405   8.803   5.224   3.258
 1529WAT     H1 7406   8.898   5.209   3.259
 1529WAT     H2 7407   8.768   5.153   3.205
 1530WAT      O 7408   5.247   0.473   4.975
 1530WAT     H1 7409   5.199   0.552   5.002
 1530WAT     H2 7410   5.193   0.400   5.006
 1531WAT      O 7411   2.835   5.079   3.029
 1531WAT     H1 7412   2.766   5.140   3.002
 1531WAT     H2 7413   2.897   5.133   3.078
 1532WAT      O 7414   7.946   5.337   6.061
 1532WAT     H1 7415   8.026   5.331   6.009
 1532WAT     H2 7416   7.941   5.254   6.108
 1533WAT      O 7417   6.850   2.321   5.182
 1533WAT     H1 7418   6.929   2.364   5.149
 1533WAT     H2 7419   6.816   2.382   5.247
 1534WAT      O 7420   2.720   6.095   0.520
 1534WAT     H1 7421   2.801   6.062   0.558
 1534WAT     H2 7422   2.728   6.078   0.426
 1535WAT      O 7423   4.854   6.984   6.143
 1535WAT     H1 7424   4.806   6.994   6.062
 1535WAT     H2 7425   4.835   6.894   6.171
 1536WAT      O 7426   4.408   6.044   2.129
 1536WAT     H1 7427   4.369   6.114   2.076
 1536WAT     H2 7428   4.498   6.037   2.098
 1537WAT      O 7429   8.404   5.285   1.545
 1537WAT     H1 7430   8.355   5.238   1.612
 1537WAT     H2 7431   8.446   5.216   1.494
 1538WAT      O 7432   7.286   3.878   0.012
 1538WAT     H1 7433   7.270   3.840  -0.074
 1538WAT     H2 7434   7.373   3.848   0.036
 1539WAT      O 7435   0.451   5.846   2.981
 1539WAT     H1 7436   0.543   5.851   3.006
 1539WAT     H2 7437   0.422   5.937   2.976
 1540WAT      O 7438   9.093   4.908   3.741
 1540WAT     H1 7439   9.155   4.955   3.796
 1540WAT     H2 7440   9.139   4.897   3.657
 1541WAT      O 7441   3.467   4.753   6.316
 1541WAT     H1 7442   3.427   4.833   6.279
 1541WAT     H2 7443   3.557   4.754   6.283
 1542WAT      O 7444   3.223   2.701   1.878
 1542WAT     H1 7445   3.310   2.662   1.886
 1542WAT     H2 7446   3.164   2.634   1.914
 1543WAT      O 7447   4.397   5.408   4.835
 1543WAT     H1 7448   4.424   5.358   4.912
 1543WAT     H2 7449   4.312   5.371   4.811
 1544WAT      O 7450   2.267   5.194   5.684
 1544WAT     H1 7451   2.334   5.213   5.618
 1544WAT     H2 7452   2.184   5.216   5.642
 1545WAT      O 7453   2.942   3.267   3.858
 1545WAT     H1 7454   2.913   3.176   3.856
 1545WAT     H2 7455   2.919   3.302   3.772
 1546WAT      O 7456   2.517   5.927   3.140
 1546WAT     H1 7457   2.577   5.946   3.212
 1546WAT     H2 7458   2.491   6.013   3.107
 1547WAT      O 7459   8.470   1.988   5.318
 1547WAT     H1 7460   8.432   1.900   5.314
 1547WAT     H2 7461   8.446   2.029   5.235
 1548WAT      O 7462   3.010   6.849   5.579
 1548WAT     H1 7463   3.102   6.843   5.603
 1548WAT     H2 7464   2.992   6.769   5.531
 1549WAT      O 7465   4.724   1.612   3.927
 1549WAT     H1 7466   4.747   1.597   4.019
 1549WAT     H2 7467   4.644   1.665   3.932
 1550WAT      O 7468   9.522   5.595   4.449
 1550WAT     H1 7469   9.510   5.563   4.538
 1550WAT     H2 7470   9.451   5.658   4.436
 1551WAT      O 7471   7.712   5.339   1.609
 1551WAT     H1 7472   7.639   5.341   1.546
 1551WAT     H2 7473   7.684   5.399   1.679
 1552WAT      O 7474   6.588   6.106   3.632
 1552WAT     H1 7475   6.606   6.168   3.560
 1552WAT     H2 7476   6.511   6.142   3.676
 1553WAT      O 7477   5.670   4.532   3.942
 1553WAT     H1 7478   5.736   4.547   4.009
 1553WAT     H2 7479   5.618   4.612   3.942
 1554WAT      O 7480   4.838   6.239   3.022
 1554WAT     H1 7481   4.888   6.178   3.077
 1554WAT     H2 7482   4.766   6.267   3.079
 1555WAT      O 7483   9.443   5.588   2.347
 1555WAT     H1 7484   9.369   5.633   2.387
 1555WAT     H2 7485   9.445   5.502   2.390
 1556WAT      O 7486   2.809   3.774   5.712
 1556WAT     H1 7487   2.743   3.840   5.735
 1556WAT     H2 7488   2.759   3.703   5.672
 1557WAT      O 7489   4.976   5.764   1.748
 1557WAT     H1 7490   5.038   5.701   1.784
 1557WAT     H2 7491   4.896   5.751   1.799
 1558WAT      O 7492   2.056   4.370   6.347
 1558WAT     H1 7493   2.102   4.447   6.381
 1558WAT     H2 7494   2.062   4.379   6.252
 1559WAT      O 7495   2.499   7.125   2.958
 1559WAT     H1 7496   2.488   7.137   3.052
 1559WAT     H2 7497   2.500   7.215   2.923
 1560WAT      O 7498   3.813   6.246   1.446
 1560WAT     H1 7499   3.841   6.337   1.458
 1560WAT     H2 7500   3.767   6.224   1.526
 1561WAT      O 7501   0.718   0.250   4.307
 1561WAT     H1 7502   0.650   0.317   4.303
 1561WAT     H2 7503   0.670   0.169   4.324
 1562WAT      O 7504   8.465   3.027   0.451
 1562WAT     H1 7505   8.550   3.060   0.419
 1562WAT     H2 7506   8.446   2.952   0.394
 1563WAT      O 7507   9.177   5.508   1.877
 1563WAT     H1 7508   9.239   5.500   1.949
 1563WAT     H2 7509   9.093   5.483   1.914
 1564WAT      O 7510   9.578   3.740   1.176
 1564WAT     H1 7511   9.559   3.834   1.172
 1564WAT     H2 7512   9.667   3.732   1.141
 1565WAT      O 7513   1.069   2.225   2.485
 1565WAT     H1 7514   0.994   2.168   2.470
 1565WAT     H2 7515   1.052   2.266   2.570
 1566WAT      O 7516   5.568   7.233   5.677
 1566WAT     H1 7517   5.566   7.183   5.595
 1566WAT     H2 7518   5.499   7.299   5.666
 1567WAT      O 7519   8.713   1.998   5.032
 1567WAT     H1 7520   8.788   1.998   5.090
 1567WAT     H2 7521   8.745   2.035   4.950
 1568WAT      O 7522   5.275   0.325   6.721
 1568WAT     H1 7523   5.206   0.326   6.655
 1568WAT     H2 7524   5.233   0.293   6.800
 1569WAT      O 7525   6.841   2.553   1.454
 1569WAT     H1 7526   6.765   2.611   1.452
 1569WAT     H2 7527   6.815   2.477   1.401
 1570WAT      O 7528   3.840   2.373   2.362
 1570WAT     H1 7529   3.831   2.462   2.329
 1570WAT     H2 7530   3.854   2.320   2.284
 1571WAT      O 7531   6.899   1.093   4.949
 1571WAT     H1 7532   6.924   1.157   4.882
 1571WAT     H2 7533   6.919   1.136   5.032
 1572WAT      O 7534   2.362   2.061   5.936
 1572WAT     H1 7535   2.301   2.004   5.984
 1572WAT     H2 7536   2.321   2.147   5.938
 1573WAT      O 7537   6.744   2.832   2.010
 1573WAT     H1 7538   6.710   2.900   2.069
 1573WAT     H2 7539   6.784   2.767   2.069
 1574WAT      O 7540   3.887   5.612   3.222
 1574WAT     H1 7541   3.930   5.665   3.155
 1574WAT     H2 7542   3.899   5.522   3.193
 1575WAT      O 7543   3.371   5.859   1.318
 1575WAT     H1 7544   3.342   5.778   1.278
 1575WAT     H2 7545   3.374   5.922   1.245
 1576WAT      O 7546   7.317   0.060   3.735
 1576WAT     H1 7547   7.401   0.045   3.778
 1576WAT     H2 7548   7.327   0.022   3.648
 1577WAT      O 7549   3.223   3.976   1.158
 1577WAT     H1 7550   3.225   3.888   1.119
 1577WAT     H2 7551   3.315   3.998   1.172
 1578WAT      O 7552   0.428   1.026   2.055
 1578WAT     H1 7553   0.489   1.038   2.128
 1578WAT     H2 7554   0.438   1.106   2.002
 1579WAT      O 7555   3.040   4.526   5.940
 1579WAT     H1 7556   3.007   4.616   5.934
 1579WAT     H2 7557   3.133   4.533   5.919
 1580WAT      O 7558   9.502   2.874   6.591
 1580WAT     H1 7559   9.515   2.822   6.671
 1580WAT     H2 7560   9.562   2.948   6.601
 1581WAT      O 7561   2.892   4.477   6.185
 1581WAT     H1 7562   2.953   4.447   6.252
 1581WAT     H2 7563   2.933   4.453   6.102
 1582WAT      O 7564   3.324   3.609   0.301
 1582WAT     H1 7565   3.321   3.685   0.359
 1582WAT     H2 7566   3.338   3.646   0.214
 1583WAT      O 7567   6.826   4.103   3.592
 1583WAT     H1 7568   6.891   4.043   3.555
 1583WAT     H2 7569   6.877   4.173   3.630
 1584WAT      O 7570   5.314   0.268   5.266
 1584WAT     H1 7571   5.301   0.348   5.317
 1584WAT     H2 7572   5.236   0.215   5.283
 1585WAT      O 7573   2.227   0.162   6.018
 1585WAT     H1 7574   2.321   0.166   6.038
 1585WAT     H2 7575   2.192   0.244   6.052
 1586WAT      O 7576   2.048   1.340   3.277
 1586WAT     H1 7577   1.978   1.275   3.285
 1586WAT     H2 7578   2.114   1.297   3.222
 1587WAT      O 7579   6.059   0.858   2.658
 1587WAT     H1 7580   6.087   0.943   2.625
 1587WAT     H2 7581   6.079   0.860   2.752
 1588WAT      O 7582   5.304   7.203   0.321
 1588WAT     H1 7583   5.368   7.248   0.377
 1588WAT     H2 7584   5.222   7.250   0.336
 1589WAT      O 7585   7.400   3.653   6.208
 1589WAT     H1 7586   7.462   3.633   6.138
 1589WAT     H2 7587   7.365   3.568   6.234
 1590WAT      O 7588   0.879   0.874   6.142
 1590WAT     H1 7589   0.791   0.912   6.150
 1590WAT     H2 7590   0.877   0.830   6.057
 1591WAT      O 7591   9.445   6.989   0.992
 1591WAT     H1 7592   9.436   6.907   1.040
 1591WAT     H2 7593   9.357   7.006   0.959
 1592WAT      O 7594   8.424   3.391   3.796
 1592WAT     H1 7595   8.499   3.340   3.825
 1592WAT     H2 7596   8.357   3.375   3.862
 1593WAT      O 7597   3.539   5.175   6.008
 1593WAT     H1 7598   3.448   5.206   6.005
 1593WAT     H2 7599   3.588   5.241   5.959
 1594WAT      O 7600   6.175   5.160   1.057
 1594WAT     H1 7601   6.222   5.241   1.036
 1594WAT     H2 7602   6.158   5.165   1.151
 1595WAT      O 7603   4.083   4.851   6.771
 1595WAT     H1 7604   4.130   4.818   6.694
 1595WAT     H2 7605   4.011   4.789   6.783
 1596WAT      O 7606   4.904   6.584   5.935
 1596WAT     H1 7607   4.874   6.542   5.854
 1596WAT     H2 7608   4.958   6.518   5.978
 1597WAT      O 7609   4.445   0.062   2.488
 1597WAT     H1 7610   4.479  -0.011   2.436
 1597WAT     H2 7611   4.520   0.090   2.541
 1598WAT      O 7612   8.946   1.066   4.658
 1598WAT     H1 7613   8.904   1.002   4.600
 1598WAT     H2 7614   8.986   1.013   4.727
 1599WAT      O 7615   9.549   6.185   4.503
 1599WAT     H1 7616   9.483   6.243   4.465
 1599WAT     H2 7617   9.522   6.176   4.595
 1600WAT      O 7618   4.677   0.196   2.090
 1600WAT     H1 7619   4.690   0.102   2.082
 1600WAT     H2 7620   4.642   0.223   2.005
 1601WAT      O 7621   8.597   6.635   5.178
 1601WAT     H1 7622   8.590   6.541   5.195
 1601WAT     H2 7623   8.670   6.643   5.116
 1602WAT      O 7624   9.113   3.360   4.412
 1602WAT     H1 7625   9.062   3.362   4.331
 1602WAT     H2 7626   9.103   3.270   4.444
 1603WAT      O 7627   8.662   4.083   5.961
 1603WAT     H1 7628   8.567   4.077   5.971
 1603WAT     H2 7629   8.675   4.166   5.914
 1604WAT      O 7630   8.777   7.357   6.467
 1604WAT     H1 7631   8.798   7.447   6.442
 1604WAT     H2 7632   8.827   7.342   6.547
 1605WAT      O 7633   3.166   6.308   5.930
 1605WAT     H1 7634   3.100   6.354   5.878
 1605WAT     H2 7635   3.197   6.373   5.993
 1606WAT      O 7636   4.813   6.011   1.342
 1606WAT     H1 7637   4.856   6.067   1.278
 1606WAT     H2 7638   4.856   6.031   1.425
 1607WAT      O 7639   6.743   2.170   6.832
 1607WAT     H1 7640   6.652   2.164   6.859
 1607WAT     H2 7641   6.744   2.232   6.760
 1608WAT      O 7642   5.932   3.247   4.144
 1608WAT     H1 7643   5.837   3.232   4.137
 1608WAT     H2 7644   5.943   3.291   4.228
 1609WAT      O 7645   3.018   2.803   2.096
 1609WAT     H1 7646   3.103   2.793   2.138
 1609WAT     H2 7647   3.035   2.786   2.003
 1610WAT      O 7648   7.690   3.652   0.462
 1610WAT     H1 7649   7.739   3.663   0.544
 1610WAT     H2 7650   7.712   3.730   0.411
 1611WAT      O 7651   7.918   0.598   3.699
 1611WAT     H1 7652   7.931   0.503   3.696
 1611WAT     H2 7653   7.825   0.610   3.680
 1612WAT      O 7654   2.951   7.349   4.977
 1612WAT     H1 7655   2.994   7.331   5.061
 1612WAT     H2 7656   2.885   7.415   4.999
 1613WAT      O 7657   9.476   1.017   3.657
 1613WAT     H1 7658   9.516   0.979   3.735
 1613WAT     H2 7659   9.547   1.022   3.593
 1614WAT      O 7660   5.377   4.365   3.136
 1614WAT     H1 7661   5.454   4.414   3.164
 1614WAT     H2 7662   5.410   4.276   3.123
 1615WAT      O 7663   4.932   2.170   4.884
 1615WAT     H1 7664   4.963   2.246   4.834
 1615WAT     H2 7665   4.868   2.206   4.945
 1616WAT      O 7666   0.564   6.116   2.759
 1616WAT     H1 7667   0.616   6.151   2.831
 1616WAT     H2 7668   0.518   6.192   2.723
 1617WAT      O 7669   6.731   0.252   4.927
 1617WAT     H1 7670   6.756   0.336   4.964
 1617WAT     H2 7671   6.682   0.274   4.848
 1618WAT      O 7672   0.050   7.377   3.215
 1618WAT     H1 7673   0.097   7.335   3.287
 1618WAT     H2 7674   0.046   7.469   3.239
 1619WAT      O 7675   0.891   3.587   6.325
 1619WAT     H1 7676   0.973   3.636   6.319
 1619WAT     H2 7677   0.857   3.586   6.235
 1620WAT      O 7678   6.777   6.966   4.813
 1620WAT     H1 7679   6.708   7.009   4.762
 1620WAT     H2 7680   6.828   6.918   4.748
 1621WAT      O 7681   4.149   7.003   0.885
 1621WAT     H1 7682   4.207   6.927   0.895
 1621WAT     H2 7683   4.099   6.985   0.805
 1622WAT      O 7684   6.632   5.183   4.510
 1622WAT     H1 7685   6.720   5.169   4.545
 1622WAT     H2 7686   6.595   5.095   4.505
 1623WAT      O 7687   5.035   5.438   4.429
 1623WAT     H1 7688   5.099   5.506   4.447
 1623WAT     H2 7689   5.088   5.360   4.410
 1624WAT      O 7690   4.194   3.299   4.253
 1624WAT     H1 7691   4.275   3.297   4.202
 1624WAT     H2 7692   4.185   3.211   4.289
 1625WAT      O 7693   1.689   4.897   2.659
 1625WAT     H1 7694   1.758   4.957   2.687
 1625WAT     H2 7695   1.699   4.821   2.717
 1626WAT      O 7696   6.831   6.472   3.610
 1626WAT     H1 7697   6.778   6.413   3.556
 1626WAT     H2 7698   6.898   6.506   3.550
 1627WAT      O 7699   7.348   6.629   6.769
 1627WAT     H1 7700   7.415   6.629   6.700
 1627WAT     H2 7701   7.274   6.583   6.730
 1628WAT      O 7702   6.840   7.310   3.230
 1628WAT     H1 7703   6.888   7.385   3.194
 1628WAT     H2 7704   6.762   7.349   3.270
 1629WAT      O 7705   8.988   6.489   5.315
 1629WAT     H1 7706   9.068   6.537   5.339
 1629WAT     H2 7707   8.987   6.491   5.219
 1630WAT      O 7708   6.099   1.318   6.240
 1630WAT     H1 7709   6.108   1.368   6.321
 1630WAT     H2 7710   6.008   1.330   6.214
 1631WAT      O 7711   6.362   2.493   1.658
 1631WAT     H1 7712   6.355   2.516   1.750
 1631WAT     H2 7713   6.456   2.481   1.643
 1632WAT      O 7714   8.430   2.901   5.863
 1632WAT     H1 7715   8.468   2.820   5.828
 1632WAT     H2 7716   8.380   2.937   5.789
 1633WAT      O 7717   8.765   0.332   1.844
 1633WAT     H1 7718   8.814   0.275   1.784
 1633WAT     H2 7719   8.680   0.344   1.802
 1634WAT      O 7720   3.309   7.031   4.541
 1634WAT     H1 7721   3.291   7.096   4.473
 1634WAT     H2 7722   3.332   6.952   4.493
 1635WAT      O 7723   1.924   4.494   3.586
 1635WAT     H1 7724   1.932   4.559   3.656
 1635WAT     H2 7725   1.879   4.420   3.627
 1636WAT      O 7726   8.281   3.466   5.336
 1636WAT     H1 7727   8.372   3.483   5.312
 1636WAT     H2 7728   8.252   3.545   5.381
 1637WAT      O 7729   7.328   5.323   4.111
 1637WAT     H1 7730   7.341   5.232   4.135
 1637WAT     H2 7731   7.233   5.333   4.107
 1638WAT      O 7732   3.559   4.251   2.323
 1638WAT     H1 7733   3.495   4.224   2.389
 1638WAT     H2 7734   3.518   4.229   2.239
 1639WAT      O 7735   0.514   6.500   0.067
 1639WAT     H1 7736   0.522   6.415   0.024
 1639WAT     H2 7737   0.422   6.505   0.093
 1640WAT      O 7738   6.315   5.473   2.542
 1640WAT     H1 7739   6.390   5.416   2.557
 1640WAT     H2 7740   6.335   5.519   2.460
 1641WAT      O 7741   9.052   6.914   4.403
 1641WAT     H1 7742   9.135   6.866   4.408
 1641WAT     H2 7743   9.067   6.994   4.453
 1642WAT      O 7744   9.035   2.278   4.858
 1642WAT     H1 7745   8.978   2.242   4.790
 1642WAT     H2 7746   8.978   2.287   4.934
 1643WAT      O 7747   2.941   3.709   1.419
 1643WAT     H1 7748   2.880   3.745   1.484
 1643WAT     H2 7749   3.012   3.773   1.417
 1644WAT      O 7750   4.524   1.144   6.515
 1644WAT     H1 7751   4.569   1.124   6.597
 1644WAT     H2 7752   4.575   1.215   6.475
 1645WAT      O 7753   0.968   2.784   6.813
 1645WAT     H1 7754   0.982   2.765   6.721
 1645WAT     H2 7755   0.902   2.721   6.841
 1646WAT      O 7756   0.791   6.390   6.293
 1646WAT     H1 7757   0.788   6.301   6.259
 1646WAT     H2 7758   0.724   6.438   6.244
 1647WAT      O 7759   2.404   3.448   1.415
 1647WAT     H1 7760   2.490   3.467   1.379
 1647WAT     H2 7761   2.416   3.366   1.463
 1648WAT      O 7762   8.149   1.970   1.457
 1648WAT     H1 7763   8.138   1.877   1.473
 1648WAT     H2 7764   8.119   2.012   1.537
 1649WAT      O 7765   8.154   0.983   1.670
 1649WAT     H1 7766   8.122   0.922   1.737
 1649WAT     H2 7767   8.075   1.012   1.624
 1650WAT      O 7768   9.691   5.763   4.578
 1650WAT     H1 7769   9.624   5.762   4.647
 1650WAT     H2 7770   9.658   5.702   4.512
 1651WAT      O 7771   9.149   2.740   5.905
 1651WAT     H1 7772   9.073   2.786   5.871
 1651WAT     H2 7773   9.202   2.720   5.827
 1652WAT      O 7774   0.479   2.868   6.534
 1652WAT     H1 7775   0.567   2.831   6.529
 1652WAT     H2 7776   0.485   2.951   6.488
 1653WAT      O 7777   3.894   6.341   6.812
 1653WAT     H1 7778   3.953   6.351   6.737
 1653WAT     H2 7779   3.818   6.295   6.776
 1654WAT      O 7780   3.028   4.842   5.205
 1654WAT     H1 7781   2.964   4.881   5.145
 1654WAT     H2 7782   2.977   4.817   5.282
 1655WAT      O 7783   7.188   6.585   3.860
 1655WAT     H1 7784   7.177   6.614   3.951
 1655WAT     H2 7785   7.101   6.560   3.832
 1656WAT      O 7786   1.874   3.109   4.641
 1656WAT     H1 7787   1.856   3.028   4.689
 1656WAT     H2 7788   1.969   3.108   4.627
 1657WAT      O 7789   4.040   1.696   2.896
 1657WAT     H1 7790   4.032   1.790   2.912
 1657WAT     H2 7791   4.134   1.681   2.889
 1658WAT      O 7792   8.382   6.207   0.957
 1658WAT     H1 7793   8.328   6.266   0.905
 1658WAT     H2 7794   8.347   6.215   1.046
 1659WAT      O 7795   7.420   6.290   2.486
 1659WAT     H1 7796   7.495   6.297   2.426
 1659WAT     H2 7797   7.359   6.358   2.456
 1660WAT      O 7798   4.530   5.444   2.947
 1660WAT     H1 7799   4.555   5.456   2.855
 1660WAT     H2 7800   4.475   5.519   2.968
 1661WAT      O 7801   4.599   0.978   5.767
 1661WAT     H1 7802   4.577   1.064   5.805
 1661WAT     H2 7803   4.695   0.979   5.761
 1662WAT      O 7804   9.491   5.246   3.257
 1662WAT     H1 7805   9.547   5.288   3.192
 1662WAT     H2 7806   9.425   5.200   3.205
 1663WAT      O 7807   1.925   4.433   4.984
 1663WAT     H1 7808   1.888   4.361   5.036
 1663WAT     H2 7809   1.849   4.478   4.948
 1664WAT      O 7810   3.184   1.415   5.425
 1664WAT     H1 7811   3.248   1.410   5.354
 1664WAT     H2 7812   3.223   1.474   5.489
 1665WAT      O 7813   4.601   3.404   0.300
 1665WAT     H1 7814   4.593   3.468   0.371
 1665WAT     H2 7815   4.520   3.354   0.302
 1666WAT      O 7816   9.066   1.434   6.236
 1666WAT     H1 7817   9.061   1.523   6.199
 1666WAT     H2 7818   9.003   1.434   6.307
 1667WAT      O 7819   9.236   5.586   0.533
 1667WAT     H1 7820   9.142   5.597   0.547
 1667WAT     H2 7821   9.252   5.626   0.447
 1668WAT      O 7822   3.734   4.580   3.379
 1668WAT     H1 7823   3.777   4.495   3.366
 1668WAT     H2 7824   3.778   4.638   3.317
 1669WAT      O 7825   1.319   4.553   1.725
 1669WAT     H1 7826   1.363   4.484   1.674
 1669WAT     H2 7827   1.229   4.552   1.693
 1670WAT      O 7828   4.255   7.250   5.862
 1670WAT     H1 7829   4.190   7.248   5.792
 1670WAT     H2 7830   4.224   7.317   5.922
 1671WAT      O 7831   4.424   6.550   5.099
 1671WAT     H1 7832   4.433   6.526   5.007
 1671WAT     H2 7833   4.330   6.548   5.115
 1672WAT      O 7834   7.890   4.789   4.032
 1672WAT     H1 7835   7.952   4.716   4.034
 1672WAT     H2 7836   7.886   4.813   3.940
 1673WAT      O 7837   5.136   7.185   1.973
 1673WAT     H1 7838   5.140   7.189   1.877
 1673WAT     H2 7839   5.053   7.140   1.991
 1674WAT      O 7840   1.594   5.035   0.389
 1674WAT     H1 7841   1.573   5.070   0.475
 1674WAT     H2 7842   1.588   4.940   0.399
 1675WAT      O 7843   7.112   1.797   4.990
 1675WAT     H1 7844   7.045   1.792   4.921
 1675WAT     H2 7845   7.182   1.740   4.959
 1676WAT      O 7846   6.184   1.207   5.909
 1676WAT     H1 7847   6.141   1.140   5.856
 1676WAT     H2 7848   6.146   1.198   5.996
 1677WAT      O 7849   7.481   4.211   1.736
 1677WAT     H1 7850   7.481   4.115   1.745
 1677WAT     H2 7851   7.507   4.227   1.646
 1678WAT      O 7852   8.156   4.796   2.017
 1678WAT     H1 7853   8.236   4.844   2.035
 1678WAT     H2 7854   8.107   4.852   1.957
 1679WAT      O 7855   0.926   1.106   5.968
 1679WAT     H1 7856   0.900   1.093   5.877
 1679WAT     H2 7857   1.021   1.090   5.968
 1680WAT      O 7858   3.412   0.796   6.602
 1680WAT     H1 7859   3.368   0.820   6.684
 1680WAT     H2 7860   3.505   0.789   6.627
 1681WAT      O 7861   8.862   6.822   1.385
 1681WAT     H1 7862   8.769   6.840   1.400
 1681WAT     H2 7863   8.863   6.733   1.351
 1682WAT      O 7864   6.235   4.917   0.340
 1682WAT     H1 7865   6.304   4.950   0.398
 1682WAT     H2 7866   6.159   4.905   0.397
 1683WAT      O 7867   6.524   0.610   3.371
 1683WAT     H1 7868   6.513   0.570   3.285
 1683WAT     H2 7869   6.610   0.651   3.368
 1684WAT      O 7870   5.509   2.991   2.614
 1684WAT     H1 7871   5.489   2.915   2.668
 1684WAT     H2 7872   5.446   3.058   2.643
 1685WAT      O 7873   7.201   1.507   3.799
 1685WAT     H1 7874   7.130   1.546   3.747
 1685WAT     H2 7875   7.249   1.454   3.736
 1686WAT      O 7876   6.023   2.492   0.020
 1686WAT     H1 7877   5.945   2.479   0.073
 1686WAT     H2 7878   6.078   2.551   0.073
 1687WAT      O 7879   7.788   5.627   2.392
 1687WAT     H1 7880   7.698   5.648   2.419
 1687WAT     H2 7881   7.806   5.543   2.433
 1688WAT      O 7882   5.799   2.198   5.605
 1688WAT     H1 7883   5.880   2.150   5.587
 1688WAT     H2 7884   5.744   2.181   5.528
 1689WAT      O 7885   2.755   6.825   0.642
 1689WAT     H1 7886   2.754   6.921   0.637
 1689WAT     H2 7887   2.693   6.797   0.574
 1690WAT      O 7888   7.718   5.817   1.710
 1690WAT     H1 7889   7.744   5.757   1.780
 1690WAT     H2 7890   7.690   5.761   1.638
 1691WAT      O 7891   5.252   5.017   3.905
 1691WAT     H1 7892   5.321   5.082   3.917
 1691WAT     H2 7893   5.187   5.039   3.972
 1692WAT      O 7894   1.614   7.255   2.389
 1692WAT     H1 7895   1.616   7.246   2.293
 1692WAT     H2 7896   1.584   7.344   2.404
 1693WAT      O 7897   3.567   6.964   6.074
 1693WAT     H1 7898   3.619   6.883   6.075
 1693WAT     H2 7899   3.632   7.033   6.089
 1694WAT      O 7900   1.085   1.133   2.372
 1694WAT     H1 7901   1.018   1.065   2.379
 1694WAT     H2 7902   1.046   1.209   2.417
 1695WAT      O 7903   8.208   3.997   6.463
 1695WAT     H1 7904   8.182   3.906   6.450
 1695WAT     H2 7905   8.132   4.039   6.502
 1696WAT      O 7906   3.562   0.106   4.924
 1696WAT     H1 7907   3.639   0.159   4.905
 1696WAT     H2 7908   3.597   0.024   4.960
 1697WAT      O 7909   0.415   6.800   5.421
 1697WAT     H1 7910   0.446   6.730   5.364
 1697WAT     H2 7911   0.468   6.792   5.500
 1698WAT      O 7912   2.546   1.055   0.716
 1698WAT     H1 7913   2.579   1.111   0.786
 1698WAT     H2 7914   2.579   1.094   0.635
 1699WAT      O 7915   8.419   2.049   1.224
 1699WAT     H1 7916   8.354   1.980   1.234
 1699WAT     H2 7917   8.405   2.107   1.299
 1700WAT      O 7918   4.692   5.733   2.982
 1700WAT     H1 7919   4.784   5.744   2.957
 1700WAT     H2 7920   4.644   5.744   2.900
 1701WAT      O 7921   3.361   0.882   0.663
 1701WAT     H1 7922   3.386   0.974   0.668
 1701WAT     H2 7923   3.280   0.877   0.714
 1702WAT      O 7924   0.979   3.034   6.090
 1702WAT     H1 7925   0.964   2.939   6.086
 1702WAT     H2 7926   1.024   3.048   6.173
 1703WAT      O 7927   4.331   3.141   6.177
 1703WAT     H1 7928   4.363   3.125   6.265
 1703WAT     H2 7929   4.331   3.055   6.135
 1704WAT      O 7930   7.805   0.488   6.470
 1704WAT     H1 7931   7.819   0.456   6.559
 1704WAT     H2 7932   7.848   0.423   6.414
 1705WAT      O 7933   8.706   1.841   3.693
 1705WAT     H1 7934   8.763   1.900   3.741
 1705WAT     H2 7935   8.618   1.859   3.727
 1706WAT      O 7936   8.529   5.459   1.148
 1706WAT     H1 7937   8.496   5.527   1.207
 1706WAT     H2 7938   8.595   5.503   1.095
 1707WAT      O 7939   3.868   6.320   3.981
 1707WAT     H1 7940   3.926   6.303   3.907
 1707WAT     H2 7941   3.919   6.376   4.039
 1708WAT      O 7942   8.799   6.701   5.007
 1708WAT     H1 7943   8.853   6.776   4.982
 1708WAT     H2 7944   8.804   6.642   4.932
 1709WAT      O 7945   1.625   6.190   4.903
 1709WAT     H1 7946   1.711   6.214   4.936
 1709WAT     H2 7947   1.633   6.097   4.883
 1710WAT      O 7948   5.633   1.480   4.385
 1710WAT     H1 7949   5.637   1.401   4.439
 1710WAT     H2 7950   5.539   1.497   4.375
 1711WAT      O 7951   8.381   4.921   4.729
 1711WAT     H1 7952   8.416   4.938   4.641
 1711WAT     H2 7953   8.448   4.866   4.771
 1712WAT      O 7954   5.646   4.933   2.839
 1712WAT     H1 7955   5.695   4.879   2.902
 1712WAT     H2 7956   5.606   5.001   2.893
 1713WAT      O 7957   3.713   0.407   0.971
 1713WAT     H1 7958   3.654   0.336   0.995
 1713WAT     H2 7959   3.799   0.377   1.002
 1714WAT      O 7960   6.261   1.407   2.861
 1714WAT     H1 7961   6.241   1.407   2.767
 1714WAT     H2 7962   6.217   1.485   2.895
 1715WAT      O 7963   3.522   2.755   5.633
 1715WAT     H1 7964   3.510   2.707   5.551
 1715WAT     H2 7965   3.558   2.840   5.607
 1716WAT      O 7966   8.549   6.494   5.820
 1716WAT     H1 7967   8.511   6.541   5.745
 1716WAT     H2 7968   8.628   6.543   5.841
 1717WAT      O 7969   5.359   0.662   4.798
 1717WAT     H1 7970   5.376   0.756   4.807
 1717WAT     H2 7971   5.326   0.635   4.883
 1718WAT      O 7972   8.504   3.923   4.176
 1718WAT     H1 7973   8.566   3.876   4.120
 1718WAT     H2 7974   8.425   3.933   4.123
 1719WAT      O 7975   7.672   4.199   3.179
 1719WAT     H1 7976   7.625   4.117   3.193
 1719WAT     H2 7977   7.727   4.183   3.102
 1720WAT      O 7978   3.602   1.674   1.826
 1720WAT     H1 7979   3.645   1.754   1.856
 1720WAT     H2 7980   3.662   1.603   1.851
 1721WAT      O 7981   7.366   2.432   0.011
 1721WAT     H1 7982   7.274   2.443  -0.014
 1721WAT     H2 7983   7.396   2.520   0.032
 1722WAT      O 7984   4.498   1.539   5.807
 1722WAT     H1 7985   4.549   1.541   5.887
 1722WAT     H2 7986   4.509   1.627   5.770
 1723WAT      O 7987   6.879   4.366   5.841
 1723WAT     H1 7988   6.939   4.440   5.848
 1723WAT     H2 7989   6.807   4.398   5.787
 1724WAT      O 7990   8.630   1.999   4.118
 1724WAT     H1 7991   8.650   1.913   4.155
 1724WAT     H2 7992   8.714   2.044   4.118
 1725WAT      O 7993   9.190   1.352   5.686
 1725WAT     H1 7994   9.225   1.269   5.716
 1725WAT     H2 7995   9.181   1.342   5.591
 1726WAT      O 7996   0.375   4.853   4.802
 1726WAT     H1 7997   0.460   4.816   4.778
 1726WAT     H2 7998   0.312   4.783   4.783
 1727WAT      O 7999   8.627   5.103   5.648
 1727WAT     H1 8000   8.680   5.120   5.570
 1727WAT     H2 8001   8.596   5.190   5.674
 1728WAT      O 8002   5.423   1.543   2.453
 1728WAT     H1 8003   5.473   1.466   2.480
 1728WAT     H2 8004   5.386   1.577   2.534
 1729WAT      O 8005   9.369   4.823   5.204
 1729WAT     H1 8006   9.421   4.889   5.159
 1729WAT     H2 8007   9.393   4.832   5.296
 1730WAT      O 8008   9.736   5.520   6.680
 1730WAT     H1 8009   9.790   5.501   6.757
 1730WAT     H2 8010   9.646   5.502   6.710
 1731WAT      O 8011   6.129   4.740   4.317
 1731WAT     H1 8012   6.184   4.730   4.394
 1731WAT     H2 8013   6.086   4.655   4.306
 1732WAT      O 8014   5.650   4.339   1.030
 1732WAT     H1 8015   5.579   4.333   1.094
 1732WAT     H2 8016   5.627   4.414   0.976
 1733WAT      O 8017   2.400   4.780   5.897
 1733WAT     H1 8018   2.425   4.783   5.989
 1733WAT     H2 8019   2.317   4.828   5.894
 1734WAT      O 8020   9.532   5.899   0.414
 1734WAT     H1 8021   9.536   5.864   0.503
 1734WAT     H2 8022   9.620   5.932   0.397
 1735WAT      O 8023   6.010   2.165   0.501
 1735WAT     H1 8024   5.995   2.214   0.421
 1735WAT     H2 8025   5.950   2.205   0.565
 1736WAT      O 8026   0.598   1.667   6.165
 1736WAT     H1 8027   0.668   1.672   6.099
 1736WAT     H2 8028   0.632   1.716   6.240
 1737WAT      O 8029   8.237   6.102   4.752
 1737WAT     H1 8030   8.194   6.181   4.719
 1737WAT     H2 8031   8.196   6.031   4.702
 1738WAT      O 8032   0.377   3.604   1.246
 1738WAT     H1 8033   0.376   3.676   1.183
 1738WAT     H2 8034   0.434   3.538   1.206
 1739WAT      O 8035   7.988   2.541   0.574
 1739WAT     H1 8036   7.895   2.531   0.596
 1739WAT     H2 8037   8.026   2.586   0.649
 1740WAT      O 8038   6.943   7.329   0.285
 1740WAT     H1 8039   6.989   7.413   0.290
 1740WAT     H2 8040   7.005   7.266   0.322
 1741WAT      O 8041   0.481   3.396   3.098
 1741WAT     H1 8042   0.443   3.312   3.125
 1741WAT     H2 8043   0.492   3.387   3.003
 1742WAT      O 8044   2.831   0.742   4.011
 1742WAT     H1 8045   2.917   0.742   3.969
 1742WAT     H2 8046   2.798   0.831   3.997
 1743WAT      O 8047   2.200   7.154   1.246
 1743WAT     H1 8048   2.197   7.201   1.329
 1743WAT     H2 8049   2.216   7.063   1.270
 1744WAT      O 8050   9.270   5.093   0.715
 1744WAT     H1 8051   9.303   5.161   0.656
 1744WAT     H2 8052   9.327   5.099   0.792
 1745WAT      O 8053   6.460   5.400   3.036
 1745WAT     H1 8054   6.543   5.373   2.997
 1745WAT     H2 8055   6.455   5.494   3.017
 1746WAT      O 8056   0.635   2.368   6.640
 1746WAT     H1 8057   0.594   2.284   6.661
 1746WAT     H2 8058   0.593   2.395   6.558
 1747WAT      O 8059   5.087   6.587   5.546
 1747WAT     H1 8060   5.004   6.555   5.582
 1747WAT     H2 8061   5.147   6.513   5.556
 1748WAT      O 8062   2.862   1.080   4.092
 1748WAT     H1 8063   2.839   1.163   4.134
 1748WAT     H2 8064   2.877   1.103   4.001
 1749WAT      O 8065   5.034   5.522   2.875
 1749WAT     H1 8066   4.958   5.464   2.872
 1749WAT     H2 8067   5.104   5.473   2.831
 1750WAT      O 8068   4.237   2.909   6.030
 1750WAT     H1 8069   4.157   2.892   6.080
 1750WAT     H2 8070   4.237   2.842   5.961
 1751WAT      O 8071   2.599   3.172   4.273
 1751WAT     H1 8072   2.522   3.121   4.299
 1751WAT     H2 8073   2.574   3.211   4.189
 1752WAT      O 8074   9.220   5.607   4.299
 1752WAT     H1 8075   9.276   5.596   4.376
 1752WAT     H2 8076   9.254   5.686   4.257
 1753WAT      O 8077   1.933   0.697   2.911
 1753WAT     H1 8078   1.873   0.770   2.899
 1753WAT     H2 8079   1.877   0.619   2.906
 1754WAT      O 8080   5.392   1.556   6.716
 1754WAT     H1 8081   5.448   1.630   6.693
 1754WAT     H2 8082   5.365   1.574   6.806
 1755WAT      O 8083   6.582   1.006   0.659
 1755WAT     H1 8084   6.608   1.036   0.572
 1755WAT     H2 8085   6.557   1.086   0.705
 1756WAT      O 8086   5.202   5.023   3.458
 1756WAT     H1 8087   5.219   4.973   3.538
 1756WAT     H2 8088   5.181   5.111   3.488
 1757WAT      O 8089   8.453   5.165   3.872
 1757WAT     H1 8090   8.475   5.257   3.883
 1757WAT     H2 8091   8.466   5.148   3.778
 1758WAT      O 8092   3.395   7.153   4.765
 1758WAT     H1 8093   3.488   7.171   4.756
 1758WAT     H2 8094   3.373   7.105   4.685
 1759WAT      O 8095   7.215   1.890   0.632
 1759WAT     H1 8096   7.186   1.982   0.634
 1759WAT     H2 8097   7.143   1.843   0.591
 1760WAT      O 8098   8.357   6.192   6.024
 1760WAT     H1 8099   8.320   6.193   5.936
 1760WAT     H2 8100   8.438   6.142   6.015
 1761WAT      O 8101   2.217   7.042   6.673
 1761WAT     H1 8102   2.272   7.093   6.732
 1761WAT     H2 8103   2.132   7.086   6.675
 1762WAT      O 8104   1.834   6.496   0.997
 1762WAT     H1 8105   1.888   6.572   0.975
 1762WAT     H2 8106   1.834   6.494   1.093
 1763WAT      O 8107   3.524   7.222   1.751
 1763WAT     H1 8108   3.532   7.175   1.834
 1763WAT     H2 8109   3.565   7.307   1.767
 1764WAT      O 8110   7.405   4.797   1.844
 1764WAT     H1 8111   7.465   4.724   1.826
 1764WAT     H2 8112   7.459   4.875   1.840
 1765WAT      O 8113   5.727   2.156   6.726
 1765WAT     H1 8114   5.728   2.217   6.800
 1765WAT     H2 8115   5.635   2.148   6.702
 1766WAT      O 8116   7.670   0.776   0.109
 1766WAT     H1 8117   7.750   0.756   0.061
 1766WAT     H2 8118   7.701   0.827   0.185
 1767WAT      O 8119   0.805   4.209   1.892
 1767WAT     H1 8120   0.763   4.199   1.806
 1767WAT     H2 8121   0.759   4.284   1.931
 1768WAT      O 8122   6.094   6.947   0.298
 1768WAT     H1 8123   6.186   6.972   0.294
 1768WAT     H2 8124   6.066   6.975   0.385
 1769WAT      O 8125   4.912   0.882   3.398
 1769WAT     H1 8126   4.826   0.891   3.439
 1769WAT     H2 8127   4.893   0.878   3.304
 1770WAT      O 8128   3.582   4.651   4.116
 1770WAT     H1 8129   3.620   4.581   4.169
 1770WAT     H2 8130   3.493   4.661   4.150
 1771WAT      O 8131   8.495   0.917   2.406
 1771WAT     H1 8132   8.419   0.892   2.458
 1771WAT     H2 8133   8.565   0.927   2.470
 1772WAT      O 8134   3.363   5.837   3.304
 1772WAT     H1 8135   3.276   5.873   3.318
 1772WAT     H2 8136   3.360   5.803   3.214
 1773WAT      O 8137   7.545   5.679   0.765
 1773WAT     H1 8138   7.454   5.655   0.750
 1773WAT     H2 8139   7.568   5.637   0.848
 1774WAT      O 8140   8.381   2.998   3.273
 1774WAT     H1 8141   8.341   2.911   3.283
 1774WAT     H2 8142   8.475   2.982   3.277
 1775WAT      O 8143   7.419   3.707   0.511
 1775WAT     H1 8144   7.512   3.685   0.504
 1775WAT     H2 8145   7.375   3.622   0.509
 1776WAT      O 8146   6.401   4.802   3.476
 1776WAT     H1 8147   6.329   4.865   3.475
 1776WAT     H2 8148   6.474   4.850   3.516
 1777WAT      O 8149   5.448   2.070   2.314
 1777WAT     H1 8150   5.445   2.122   2.394
 1777WAT     H2 8151   5.427   1.981   2.343
 1778WAT      O 8152   8.494   1.062   6.753
 1778WAT     H1 8153   8.552   1.057   6.829
 1778WAT     H2 8154   8.406   1.057   6.790
 1779WAT      O 8155   0.856   1.953   6.823
 1779WAT     H1 8156   0.859   1.954   6.919
 1779WAT     H2 8157   0.914   2.024   6.796
 1780WAT      O 8158   8.097   2.190   0.005
 1780WAT     H1 8159   8.171   2.167  -0.051
 1780WAT     H2 8160   8.047   2.108   0.014
 1781WAT      O 8161   3.292   3.148   6.689
 1781WAT     H1 8162   3.215   3.101   6.656
 1781WAT     H2 8163   3.352   3.078   6.716
 1782WAT      O 8164   0.291   7.360   2.723
 1782WAT     H1 8165   0.230   7.384   2.792
 1782WAT     H2 8166   0.320   7.271   2.745
 1783WAT      O 8167   1.174   0.074   3.124
 1783WAT     H1 8168   1.176   0.006   3.058
 1783WAT     H2 8169   1.115   0.041   3.191
 1784WAT      O 8170   2.145   0.045   3.853
 1784WAT     H1 8171   2.198  -0.014   3.907
 1784WAT     H2 8172   2.116   0.113   3.914
 1785WAT      O 8173   6.662   7.416   5.851
 1785WAT     H1 8174   6.600   7.366   5.799
 1785WAT     H2 8175   6.630   7.506   5.849
 1786WAT      O 8176   8.596   6.578   0.406
 1786WAT     H1 8177   8.556   6.659   0.376
 1786WAT     H2 8178   8.644   6.545   0.331
 1787WAT      O 8179   8.636   4.336   6.564
 1787WAT     H1 8180   8.725   4.308   6.545
 1787WAT     H2 8181   8.629   4.424   6.525
 1788WAT      O 8182   8.310   7.052   0.057
 1788WAT     H1 8183   8.310   6.973   0.110
 1788WAT     H2 8184   8.341   7.023  -0.029
 1789WAT      O 8185   0.476   1.742   3.452
 1789WAT     H1 8186   0.534   1.781   3.516
 1789WAT     H2 8187   0.389   1.777   3.474
 1790WAT      O 8188   6.942   1.564   4.017
 1790WAT     H1 8189   6.852   1.538   3.996
 1790WAT     H2 8190   6.987   1.482   4.034
 1791WAT      O 8191   6.496   2.465   6.693
 1791WAT     H1 8192   6.490   2.555   6.726
 1791WAT     H2 8193   6.587   2.455   6.666
 1792WAT      O 8194   8.360   2.423   4.317
 1792WAT     H1 8195   8.264   2.423   4.323
 1792WAT     H2 8196   8.379   2.480   4.243
 1793WAT      O 8197   2.085   6.319   5.537
 1793WAT     H1 8198   2.089   6.231   5.574
 1793WAT     H2 8199   2.118   6.376   5.607
 1794WAT      O 8200   0.219   2.775   2.683
 1794WAT     H1 8201   0.189   2.705   2.625
 1794WAT     H2 8202   0.191   2.856   2.639
 1795WAT      O 8203   4.853   6.210   6.054
 1795WAT     H1 8204   4.909   6.286   6.070
 1795WAT     H2 8205   4.856   6.198   5.959
 1796WAT      O 8206   8.911   4.416   3.421
 1796WAT     H1 8207   8.870   4.439   3.504
 1796WAT     H2 8208   8.939   4.325   3.433
 1797WAT      O 8209   7.017   0.154   1.182
 1797WAT     H1 8210   6.957   0.226   1.202
 1797WAT     H2 8211   7.042   0.168   1.091
 1798WAT      O 8212   2.304   0.644   1.923
 1798WAT     H1 8213   2.240   0.669   1.990
 1798WAT     H2 8214   2.385   0.688   1.950
 1799WAT      O 8215   4.043   7.033   4.884
 1799WAT     H1 8216   3.970   6.972   4.895
 1799WAT     H2 8217   4.119   6.977   4.868
 1800WAT      O 8218   1.221   1.311   0.632
 1800WAT     H1 8219   1.216   1.263   0.549
 1800WAT     H2 8220   1.257   1.247   0.694
 1801WAT      O 8221   5.249   0.506   5.504
 1801WAT     H1 8222   5.209   0.454   5.574
 1801WAT     H2 8223   5.295   0.576   5.550
 1802WAT      O 8224   2.388   1.237   3.641
 1802WAT     H1 8225   2.380   1.282   3.726
 1802WAT     H2 8226   2.326   1.164   3.646
 1803WAT      O 8227   7.553   3.728   3.474
 1803WAT     H1 8228   7.500   3.765   3.544
 1803WAT     H2 8229   7.556   3.798   3.408
 1804WAT      O 8230   9.326   7.187   2.914
 1804WAT     H1 8231   9.275   7.127   2.968
 1804WAT     H2 8232   9.276   7.193   2.832
 1805WAT      O 8233   5.216   5.505   3.264
 1805WAT     H1 8234   5.251   5.466   3.185
 1805WAT     H2 8235   5.134   5.548   3.237
 1806WAT      O 8236   6.491   3.151   1.377
 1806WAT     H1 8237   6.555   3.093   1.418
 1806WAT     H2 8238   6.445   3.191   1.451
 1807WAT      O 8239   7.816   5.771   6.062
 1807WAT     H1 8240   7.825   5.783   6.156
 1807WAT     H2 8241   7.771   5.688   6.052
 1808WAT      O 8242   9.375   0.933   1.921
 1808WAT     H1 8243   9.460   0.889   1.911
 1808WAT     H2 8244   9.314   0.862   1.939
 1809WAT      O 8245   9.718   1.198   6.718
 1809WAT     H1 8246   9.722   1.260   6.791
 1809WAT     H2 8247   9.782   1.130   6.741
 1810WAT      O 8248   5.139   6.275   6.693
 1810WAT     H1 8249   5.121   6.299   6.602
 1810WAT     H2 8250   5.113   6.352   6.744
 1811WAT      O 8251   6.078   0.704   6.799
 1811WAT     H1 8252   6.130   0.781   6.820
 1811WAT     H2 8253   6.029   0.728   6.720
 1812WAT      O 8254   5.661   5.900   4.664
 1812WAT     H1 8255   5.688   5.818   4.623
 1812WAT     H2 8256   5.565   5.899   4.658
 1813WAT      O 8257   2.708   1.355   1.641
 1813WAT     H1 8258   2.699   1.272   1.688
 1813WAT     H2 8259   2.793   1.349   1.597
 1814WAT      O 8260   0.011   3.474   2.045
 1814WAT     H1 8261   0.103   3.470   2.021
 1814WAT     H2 8262  -0.035   3.442   1.967
 1815WAT      O 8263   9.478   6.095   1.377
 1815WAT     H1 8264   9.450   6.008   1.408
 1815WAT     H2 8265   9.432   6.107   1.294
 1816WAT      O 8266   3.432   0.574   4.619
 1816WAT     H1 8267   3.379   0.501   4.589
 1816WAT     H2 8268   3.402   0.589   4.709
 1817WAT      O 8269   6.016   1.752   6.625
 1817WAT     H1 8270   5.973   1.772   6.709
 1817WAT     H2 8271   5.976   1.670   6.597
 1818WAT      O 8272   1.488   1.808   6.268
 1818WAT     H1 8273   1.397   1.786   6.247
 1818WAT     H2 8274   1.524   1.728   6.307
 1819WAT      O 8275   8.677   6.518   6.086
 1819WAT     H1 8276   8.773   6.527   6.084
 1819WAT     H2 8277   8.646   6.603   6.118
 1820WAT      O 8278   7.244   5.117   5.257
 1820WAT     H1 8279   7.265   5.179   5.327
 1820WAT     H2 8280   7.150   5.102   5.266
 1821WAT      O 8281   8.415   2.173   5.111
 1821WAT     H1 8282   8.405   2.256   5.157
 1821WAT     H2 8283   8.445   2.198   5.024
 1822WAT      O 8284   9.286   6.078   5.147
 1822WAT     H1 8285   9.214   6.063   5.086
 1822WAT     H2 8286   9.327   5.992   5.159
 1823WAT      O 8287   1.417   4.017   3.414
 1823WAT     H1 8288   1.391   4.075   3.341
 1823WAT     H2 8289   1.413   3.929   3.376
 1824WAT      O 8290   2.986   1.063   4.863
 1824WAT     H1 8291   2.935   1.114   4.799
 1824WAT     H2 8292   3.059   1.028   4.813
 1825WAT      O 8293   3.796   0.267   4.818
 1825WAT     H1 8294   3.842   0.196   4.775
 1825WAT     H2 8295   3.768   0.324   4.746
 1826WAT      O 8296   4.708   0.980   1.475
 1826WAT     H1 8297   4.651   1.036   1.527
 1826WAT     H2 8298   4.675   0.989   1.385
 1827WAT      O 8299   6.857   2.490   0.454
 1827WAT     H1 8300   6.876   2.444   0.372
 1827WAT     H2 8301   6.806   2.566   0.428
 1828WAT      O 8302   7.577   3.565   2.106
 1828WAT     H1 8303   7.585   3.658   2.085
 1828WAT     H2 8304   7.639   3.522   2.048
 1829WAT      O 8305   0.251   3.514   2.883
 1829WAT     H1 8306   0.206   3.597   2.900
 1829WAT     H2 8307   0.225   3.458   2.957
 1830WAT      O 8308   5.634   1.358   2.123
 1830WAT     H1 8309   5.680   1.283   2.160
 1830WAT     H2 8310   5.624   1.337   2.030
 1831WAT      O 8311   9.485   0.739   6.064
 1831WAT     H1 8312   9.552   0.701   6.006
 1831WAT     H2 8313   9.425   0.784   6.004
 1832WAT      O 8314   9.649   0.056   2.086
 1832WAT     H1 8315   9.656   0.118   2.159
 1832WAT     H2 8316   9.631  -0.028   2.128
 1833WAT      O 8317   8.248   6.926   3.752
 1833WAT     H1 8318   8.216   6.859   3.812
 1833WAT     H2 8319   8.218   6.897   3.666
 1834WAT      O 8320   2.743   5.985   1.021
 1834WAT     H1 8321   2.767   5.893   1.009
 1834WAT     H2 8322   2.662   5.983   1.071
 1835WAT      O 8323   6.024   4.852   0.472
 1835WAT     H1 8324   5.942   4.885   0.510
 1835WAT     H2 8325   6.008   4.759   0.458
 1836WAT      O 8326   8.963   3.011   2.359
 1836WAT     H1 8327   9.042   3.062   2.338
 1836WAT     H2 8328   8.916   3.004   2.276
 1837WAT      O 8329   4.241   0.979   4.802
 1837WAT     H1 8330   4.229   0.977   4.897
 1837WAT     H2 8331   4.231   0.888   4.775
 1838WAT      O 8332   1.260   1.467   6.328
 1838WAT     H1 8333   1.329   1.473   6.262
 1838WAT     H2 8334   1.206   1.544   6.314
 1839WAT      O 8335   5.629   1.214   4.492
 1839WAT     H1 8336   5.646   1.170   4.575
 1839WAT     H2 8337   5.684   1.168   4.428
 1840WAT      O 8338   5.098   7.022   4.559
 1840WAT     H1 8339   5.146   7.104   4.546
 1840WAT     H2 8340   5.138   6.961   4.497
 1841WAT      O 8341   7.407   4.929   5.997
 1841WAT     H1 8342   7.423   4.997   5.932
 1841WAT     H2 8343   7.476   4.942   6.063
 1842WAT      O 8344   7.891   7.353   4.731
 1842WAT     H1 8345   7.842   7.435   4.735
 1842WAT     H2 8346   7.964   7.371   4.673
 1843WAT      O 8347   4.824   6.747   2.733
 1843WAT     H1 8348   4.795   6.670   2.684
 1843WAT     H2 8349   4.865   6.803   2.668
 1844WAT      O 8350   7.065   4.647   2.723
 1844WAT     H1 8351   7.002   4.605   2.781
 1844WAT     H2 8352   7.145   4.595   2.732
 1845WAT      O 8353   9.005   0.761   4.378
 1845WAT     H1 8354   8.927   0.810   4.404
 1845WAT     H2 8355   8.977   0.708   4.304
 1846WAT      O 8356   9.054   6.817   4.978
 1846WAT     H1 8357   9.110   6.887   4.945
 1846WAT     H2 8358   9.035   6.843   5.068
 1847WAT      O 8359   2.351   4.295   3.972
 1847WAT     H1 8360   2.353   4.200   3.982
 1847WAT     H2 8361   2.334   4.309   3.879
 1848WAT      O 8362   9.355   1.653   1.748
 1848WAT     H1 8363   9.390   1.657   1.659
 1848WAT     H2 8364   9.261   1.671   1.737
 1849WAT      O 8365   1.012   0.810   4.647
 1849WAT     H1 8366   1.102   0.808   4.614
 1849WAT     H2 8367   1.020   0.797   4.741
 1850WAT      O 8368   8.713   1.251   0.324
 1850WAT     H1 8369   8.634   1.218   0.367
 1850WAT     H2 8370   8.752   1.312   0.387
 1851WAT      O 8371   1.525   6.810   1.664
 1851WAT     H1 8372   1.619   6.821   1.675
 1851WAT     H2 8373   1.505   6.728   1.710
 1852WAT      O 8374   9.208   5.026   4.203
 1852WAT     H1 8375   9.223   4.971   4.279
 1852WAT     H2 8376   9.156   4.971   4.144
 1853WAT      O 8377   8.862   7.357   6.738
 1853WAT     H1 8378   8.901   7.441   6.764
 1853WAT     H2 8379   8.778   7.355   6.782
 1854WAT      O 8380   2.126   6.074   4.381
 1854WAT     H1 8381   2.199   6.125   4.346
 1854WAT     H2 8382   2.054   6.088   4.319
 1855WAT      O 8383   2.631   4.312   5.921
 1855WAT     H1 8384   2.727   4.311   5.918
 1855WAT     H2 8385   2.610   4.295   6.012
 1856WAT      O 8386   8.305   3.493   2.628
 1856WAT     H1 8387   8.373   3.466   2.566
 1856WAT     H2 8388   8.340   3.571   2.670
 1857WAT      O 8389   3.611   0.981   6.309
 1857WAT     H1 8390   3.654   0.899   6.284
 1857WAT     H2 8391   3.609   1.032   6.228
 1858WAT      O 8392   5.331   4.639   3.241
 1858WAT     H1 8393   5.333   4.548   3.272
 1858WAT     H2 8394   5.358   4.634   3.149
 1859WAT      O 8395   8.023   6.736   2.592
 1859WAT     H1 8396   8.051   6.673   2.525
 1859WAT     H2 8397   7.947   6.694   2.633
 1860WAT      O 8398   3.832   2.085   3.208
 1860WAT     H1 8399   3.763   2.019   3.206
 1860WAT     H2 8400   3.788   2.164   3.241
 1861WAT      O 8401   7.925   4.604   3.385
 1861WAT     H1 8402   7.835   4.636   3.381
 1861WAT     H2 8403   7.940   4.565   3.299
 1862WAT      O 8404   9.119   4.684   1.882
 1862WAT     H1 8405   9.067   4.607   1.906
 1862WAT     H2 8406   9.194   4.648   1.835
 1863WAT      O 8407   8.947   2.824   5.735
 1863WAT     H1 8408   8.925   2.883   5.664
 1863WAT     H2 8409   8.922   2.737   5.703
 1864WAT      O 8410   0.252   0.402   3.734
 1864WAT     H1 8411   0.258   0.336   3.665
 1864WAT     H2 8412   0.163   0.394   3.768
 1865WAT      O 8413   6.126   1.778   1.245
 1865WAT     H1 8414   6.067   1.726   1.299
 1865WAT     H2 8415   6.069   1.828   1.187
 1866WAT      O 8416   8.446   6.370   5.116
 1866WAT     H1 8417   8.354   6.387   5.136
 1866WAT     H2 8418   8.464   6.424   5.039
 1867WAT      O 8419   5.930   5.966   1.189
 1867WAT     H1 8420   5.888   5.890   1.230
 1867WAT     H2 8421   5.942   6.028   1.261
 1868WAT      O 8422   8.097   7.349   4.537
 1868WAT     H1 8423   8.098   7.257   4.513
 1868WAT     H2 8424   8.063   7.394   4.459
 1869WAT      O 8425   8.347   2.056   0.067
 1869WAT     H1 8426   8.317   2.078   0.155
 1869WAT     H2 8427   8.404   1.980   0.080
 1870WAT      O 8428   5.887   1.194   2.994
 1870WAT     H1 8429   5.825   1.166   2.927
 1870WAT     H2 8430   5.948   1.252   2.949
 1871WAT      O 8431   7.664   3.162   2.021
 1871WAT     H1 8432   7.640   3.142   1.930
 1871WAT     H2 8433   7.669   3.077   2.064
 1872WAT      O 8434   8.054   1.552   2.240
 1872WAT     H1 8435   8.128   1.510   2.284
 1872WAT     H2 8436   7.976   1.514   2.281
 1873WAT      O 8437   9.627   4.011   2.688
 1873WAT     H1 8438   9.660   4.101   2.688
 1873WAT     H2 8439   9.638   3.981   2.597
 1874WAT      O 8440   4.425   0.511   2.004
 1874WAT     H1 8441   4.516   0.488   2.022
 1874WAT     H2 8442   4.383   0.428   1.980
 1875WAT      O 8443   4.600   2.497   6.752
 1875WAT     H1 8444   4.617   2.409   6.717
 1875WAT     H2 8445   4.677   2.547   6.727
 1876WAT      O 8446   6.644   2.061   1.745
 1876WAT     H1 8447   6.708   2.120   1.704
 1876WAT     H2 8448   6.559   2.097   1.720
 1877WAT      O 8449   6.326   3.634   3.127
 1877WAT     H1 8450   6.417   3.627   3.100
 1877WAT     H2 8451   6.303   3.726   3.110
 1878WAT      O 8452   0.641   6.974   3.867
 1878WAT     H1 8453   0.649   6.981   3.963
 1878WAT     H2 8454   0.701   6.903   3.844
 1879WAT      O 8455   3.154   1.450   1.824
 1879WAT     H1 8456   3.208   1.431   1.747
 1879WAT     H2 8457   3.156   1.546   1.830
 1880WAT      O 8458   8.199   6.103   0.704
 1880WAT     H1 8459   8.143   6.174   0.735
 1880WAT     H2 8460   8.281   6.146   0.678
 1881WAT      O 8461   2.992   3.445   4.862
 1881WAT     H1 8462   3.054   3.405   4.801
 1881WAT     H2 8463   3.007   3.400   4.945
 1882WAT      O 8464   3.489   1.905   4.796
 1882WAT     H1 8465   3.583   1.917   4.809
 1882WAT     H2 8466   3.477   1.913   4.701
 1883WAT      O 8467   9.063   0.013   3.465
 1883WAT     H1 8468   9.087   0.051   3.380
 1883WAT     H2 8469   9.050  -0.080   3.447
 1884WAT      O 8470   8.175   3.925   0.644
 1884WAT     H1 8471   8.254   3.933   0.590
 1884WAT     H2 8472   8.110   3.978   0.598
 1885WAT      O 8473   6.503   5.851   3.194
 1885WAT     H1 8474   6.571   5.913   3.223
 1885WAT     H2 8475   6.433   5.860   3.259
 1886WAT      O 8476   1.257   3.713   5.659
 1886WAT     H1 8477   1.285   3.652   5.590
 1886WAT     H2 8478   1.317   3.787   5.650
 1887WAT      O 8479   7.854   6.772   2.360
 1887WAT     H1 8480   7.934   6.739   2.320
 1887WAT     H2 8481   7.882   6.847   2.413
 1888WAT      O 8482   9.547   6.178   1.766
 1888WAT     H1 8483   9.551   6.085   1.789
 1888WAT     H2 8484   9.620   6.218   1.815
 1889WAT      O 8485   9.495   5.299   2.464
 1889WAT     H1 8486   9.475   5.277   2.555
 1889WAT     H2 8487   9.506   5.214   2.421
 1890WAT      O 8488   1.384   6.936   2.912
 1890WAT     H1 8489   1.367   7.011   2.969
 1890WAT     H2 8490   1.449   6.883   2.959
 1891WAT      O 8491   6.433   5.014   0.528
 1891WAT     H1 8492   6.509   5.066   0.504
 1891WAT     H2 8493   6.466   4.952   0.593
 1892WAT      O 8494   2.026   3.571   2.479
 1892WAT     H1 8495   2.056   3.556   2.569
 1892WAT     H2 8496   2.107   3.581   2.428
 1893WAT      O 8497   2.295   1.443   2.682
 1893WAT     H1 8498   2.360   1.431   2.613
 1893WAT     H2 8499   2.288   1.538   2.691
 1894WAT      O 8500   0.299   3.710   3.328
 1894WAT     H1 8501   0.256   3.760   3.397
 1894WAT     H2 8502   0.226   3.667   3.282
 1895WAT      O 8503   8.981   0.647   3.467
 1895WAT     H1 8504   9.038   0.656   3.543
 1895WAT     H2 8505   8.965   0.553   3.461
 1896WAT      O 8506   8.351   7.405   3.942
 1896WAT     H1 8507   8.414   7.333   3.947
 1896WAT     H2 8508   8.367   7.456   4.021
 1897WAT      O 8509   0.591   3.088   3.963
 1897WAT     H1 8510   0.526   3.033   4.006
 1897WAT     H2 8511   0.664   3.091   4.025
 1898WAT      O 8512   1.099   3.677   0.135
 1898WAT     H1 8513   1.056   3.605   0.089
 1898WAT     H2 8514   1.033   3.746   0.138
 1899WAT      O 8515   1.569   5.023   4.923
 1899WAT     H1 8516   1.493   5.057   4.970
 1899WAT     H2 8517   1.566   5.064   4.837
 1900WAT      O 8518   7.872   3.370   0.339
 1900WAT     H1 8519   7.936   3.356   0.270
 1900WAT     H2 8520   7.805   3.427   0.299
 1901WAT      O 8521   8.712   5.577   3.438
 1901WAT     H1 8522   8.724   5.590   3.344
 1901WAT     H2 8523   8.801   5.570   3.473
 1902WAT      O 8524   6.262   4.351   5.515
 1902WAT     H1 8525   6.264   4.256   5.504
 1902WAT     H2 8526   6.204   4.365   5.589
 1903WAT      O 8527   5.385   5.604   3.479
 1903WAT     H1 8528   5.322   5.562   3.421
 1903WAT     H2 8529   5.416   5.534   3.536
 1904WAT      O 8530   8.886   3.310   6.015
 1904WAT     H1 8531   8.865   3.252   5.941
 1904WAT     H2 8532   8.964   3.271   6.054
 1905WAT      O 8533   0.052   5.715   1.361
 1905WAT     H1 8534   0.037   5.808   1.343
 1905WAT     H2 8535   0.073   5.677   1.275
 1906WAT      O 8536   8.424   0.658   4.887
 1906WAT     H1 8537   8.454   0.583   4.938
 1906WAT     H2 8538   8.372   0.710   4.949
 1907WAT      O 8539   6.275   0.371   0.088
 1907WAT     H1 8540   6.330   0.404   0.018
 1907WAT     H2 8541   6.322   0.295   0.122
 1908WAT      O 8542   1.395   7.162   4.182
 1908WAT     H1 8543   1.473   7.145   4.234
 1908WAT     H2 8544   1.323   7.155   4.244
 1909WAT      O 8545   1.167   0.911   6.163
 1909WAT     H1 8546   1.186   0.820   6.185
 1909WAT     H2 8547   1.073   0.913   6.146
 1910WAT      O 8548   6.179   7.029   3.687
 1910WAT     H1 8549   6.205   7.118   3.662
 1910WAT     H2 8550   6.206   6.974   3.613
 1911WAT      O 8551   9.373   1.232   1.897
 1911WAT     H1 8552   9.374   1.293   1.971
 1911WAT     H2 8553   9.396   1.147   1.936
 1912WAT      O 8554   0.512   5.603   3.989
 1912WAT     H1 8555   0.429   5.556   3.980
 1912WAT     H2 8556   0.516   5.659   3.911
 1913WAT      O 8557   1.125   1.648   4.093
 1913WAT     H1 8558   1.187   1.718   4.111
 1913WAT     H2 8559   1.063   1.652   4.165
 1914WAT      O 8560   5.502   1.854   1.147
 1914WAT     H1 8561   5.477   1.916   1.215
 1914WAT     H2 8562   5.586   1.818   1.176
 1915WAT      O 8563   5.197   4.759   0.517
 1915WAT     H1 8564   5.205   4.686   0.579
 1915WAT     H2 8565   5.223   4.836   0.568
 1916WAT      O 8566   5.023   1.338   6.446
 1916WAT     H1 8567   5.044   1.287   6.525
 1916WAT     H2 8568   4.928   1.330   6.437
 1917WAT      O 8569   4.456   4.303   0.019
 1917WAT     H1 8570   4.499   4.246   0.083
 1917WAT     H2 8571   4.528   4.346  -0.027
 1918WAT      O 8572   6.066   0.625   5.853
 1918WAT     H1 8573   6.085   0.616   5.946
 1918WAT     H2 8574   6.102   0.710   5.829
 1919WAT      O 8575   8.206   5.147   1.985
 1919WAT     H1 8576   8.241   5.220   2.036
 1919WAT     H2 8577   8.116   5.172   1.966
 1920WAT      O 8578   3.275   6.587   5.982
 1920WAT     H1 8579   3.265   6.675   5.944
 1920WAT     H2 8580   3.280   6.602   6.076
 1921WAT      O 8581   0.596   7.164   0.641
 1921WAT     H1 8582   0.627   7.084   0.683
 1921WAT     H2 8583   0.518   7.188   0.691
 1922WAT      O 8584   5.978   0.054   6.752
 1922WAT     H1 8585   5.919   0.073   6.825
 1922WAT     H2 8586   6.065   0.048   6.792
 1923WAT      O 8587   9.745   0.936   2.518
 1923WAT     H1 8588   9.796   0.985   2.582
 1923WAT     H2 8589   9.654   0.947   2.547
 1924WAT      O 8590   7.775   5.696   1.246
 1924WAT     H1 8591   7.859   5.662   1.279
 1924WAT     H2 8592   7.792   5.715   1.154
 1925WAT      O 8593   6.112   1.017   3.755
 1925WAT     H1 8594   6.066   0.944   3.715
 1925WAT     H2 8595   6.052   1.091   3.745
 1926WAT      O 8596   7.956   2.449   5.815
 1926WAT     H1 8597   7.861   2.460   5.813
 1926WAT     H2 8598   7.982   2.481   5.901
 1927WAT      O 8599   1.922   7.035   0.965
 1927WAT     H1 8600   1.903   7.129   0.956
 1927WAT     H2 8601   2.012   7.026   0.934
 1928WAT      O 8602   4.550   1.881   2.925
 1928WAT     H1 8603   4.645   1.886   2.931
 1928WAT     H2 8604   4.521   1.871   3.016
 1929WAT      O 8605   4.284   1.137   4.590
 1929WAT     H1 8606   4.295   1.088   4.509
 1929WAT     H2 8607   4.269   1.070   4.657
 1930WAT      O 8608   6.733   1.003   6.086
 1930WAT     H1 8609   6.688   1.017   6.002
 1930WAT     H2 8610   6.825   1.018   6.067
 1931WAT      O 8611   8.228   5.768   3.952
 1931WAT     H1 8612   8.267   5.766   3.865
 1931WAT     H2 8613   8.153   5.710   3.946
 1932WAT      O 8614   6.922   3.685   3.525
 1932WAT     H1 8615   6.950   3.594   3.523
 1932WAT     H2 8616   6.834   3.682   3.563
 1933WAT      O 8617   8.954   5.211   4.238
 1933WAT     H1 8618   8.941   5.150   4.166
 1933WAT     H2 8619   9.022   5.271   4.208
 1934WAT      O 8620   0.344   1.428   1.027
 1934WAT     H1 8621   0.364   1.336   1.043
 1934WAT     H2 8622   0.330   1.433   0.932
 1935WAT      O 8623   2.942   6.676   3.178
 1935WAT     H1 8624   2.883   6.616   3.223
 1935WAT     H2 8625   3.000   6.708   3.247
 1936WAT      O 8626   3.405   6.226   6.453
 1936WAT     H1 8627   3.463   6.178   6.394
 1936WAT     H2 8628   3.356   6.158   6.499
 1937WAT      O 8629   6.713   1.571   4.710
 1937WAT     H1 8630   6.661   1.599   4.785
 1937WAT     H2 8631   6.653   1.574   4.636
 1938WAT      O 8632   4.160   5.626   3.626
 1938WAT     H1 8633   4.226   5.694   3.619
 1938WAT     H2 8634   4.143   5.618   3.720
 1939WAT      O 8635   9.552   1.498   1.589
 1939WAT     H1 8636   9.492   1.432   1.556
 1939WAT     H2 8637   9.523   1.580   1.549
 1940WAT      O 8638   8.382   2.361   2.700
 1940WAT     H1 8639   8.477   2.353   2.698
 1940WAT     H2 8640   8.353   2.285   2.751
 1941WAT      O 8641   3.917   4.847   5.580
 1941WAT     H1 8642   3.893   4.802   5.661
 1941WAT     H2 8643   3.909   4.940   5.601
 1942WAT      O 8644   6.590   1.747   1.168
 1942WAT     H1 8645   6.656   1.816   1.161
 1942WAT     H2 8646   6.506   1.793   1.163
 1943WAT      O 8647   5.262   1.256   1.616
 1943WAT     H1 8648   5.179   1.303   1.611
 1943WAT     H2 8649   5.328   1.325   1.626
 1944WAT      O 8650   2.625   2.402   1.103
 1944WAT     H1 8651   2.632   2.468   1.171
 1944WAT     H2 8652   2.712   2.397   1.064
 1945WAT      O 8653   7.226   6.977   6.734
 1945WAT     H1 8654   7.177   6.897   6.751
 1945WAT     H2 8655   7.314   6.959   6.769
 1946WAT      O 8656   4.299   1.965   3.446
 1946WAT     H1 8657   4.306   2.038   3.508
 1946WAT     H2 8658   4.220   1.984   3.395
 1947WAT      O 8659   3.457   4.407   1.625
 1947WAT     H1 8660   3.387   4.358   1.667
 1947WAT     H2 8661   3.417   4.493   1.606
 1948WAT      O 8662   1.320   0.756   5.549
 1948WAT     H1 8663   1.283   0.733   5.634
 1948WAT     H2 8664   1.353   0.673   5.514
 1949WAT      O 8665   8.561   4.424   3.154
 1949WAT     H1 8666   8.613   4.499   3.183
 1949WAT     H2 8667   8.554   4.435   3.059
 1950WAT      O 8668   1.534   2.992   6.534
 1950WAT     H1 8669   1.625   3.016   6.548
 1950WAT     H2 8670   1.486   3.075   6.545
 1951WAT      O 8671   9.355   3.820   4.897
 1951WAT     H1 8672   9.271   3.811   4.851
 1951WAT     H2 8673   9.373   3.914   4.894
 1952WAT      O 8674   5.633   2.782   1.022
 1952WAT     H1 8675   5.648   2.871   1.054
 1952WAT     H2 8676   5.721   2.748   1.006
 1953WAT      O 8677   0.585   2.634   4.158
 1953WAT     H1 8678   0.540   2.562   4.201
 1953WAT     H2 8679   0.573   2.617   4.064
 1954WAT      O 8680   0.949   7.129   3.174
 1954WAT     H1 8681   0.883   7.154   3.240
 1954WAT     H2 8682   0.920   7.043   3.144
 1955WAT      O 8683   5.513   0.694   0.697
 1955WAT     H1 8684   5.450   0.640   0.648
 1955WAT     H2 8685   5.563   0.630   0.748
 1956WAT      O 8686   6.346   5.049   4.327
 1956WAT     H1 8687   6.288   5.079   4.257
 1956WAT     H2 8688   6.434   5.071   4.296
 1957WAT      O 8689   6.407   3.959   1.616
 1957WAT     H1 8690   6.361   3.882   1.583
 1957WAT     H2 8691   6.462   3.925   1.687
 1958WAT      O 8692   1.955   5.632   1.046
 1958WAT     H1 8693   2.002   5.576   0.985
 1958WAT     H2 8694   1.935   5.711   0.996
 1959WAT      O 8695   1.715   2.889   2.445
 1959WAT     H1 8696   1.730   2.984   2.444
 1959WAT     H2 8697   1.650   2.876   2.515
 1960WAT      O 8698   5.302   7.385   1.948
 1960WAT     H1 8699   5.379   7.342   1.911
 1960WAT     H2 8700   5.247   7.312   1.977
 1961WAT      O 8701   4.629   1.121   0.734
 1961WAT     H1 8702   4.568   1.127   0.661
 1961WAT     H2 8703   4.605   1.193   0.792
 1962WAT      O 8704   5.492   1.330   5.369
 1962WAT     H1 8705   5.503   1.402   5.431
 1962WAT     H2 8706   5.557   1.347   5.301
 1963WAT      O 8707   5.925   0.185   3.555
 1963WAT     H1 8708   5.928   0.089   3.559
 1963WAT     H2 8709   5.983   0.207   3.482
 1964WAT      O 8710   0.580   5.255   6.732
 1964WAT     H1 8711   0.585   5.349   6.716
 1964WAT     H2 8712   0.579   5.247   6.827
 1965WAT      O 8713   7.614   0.119   3.833
 1965WAT     H1 8714   7.660   0.111   3.750
 1965WAT     H2 8715   7.660   0.058   3.892
 1966WAT      O 8716   7.061   4.402   5.002
 1966WAT     H1 8717   7.052   4.383   5.095
 1966WAT     H2 8718   7.072   4.317   4.960
 1967WAT      O 8719   5.533   6.660   0.420
 1967WAT     H1 8720   5.605   6.680   0.479
 1967WAT     H2 8721   5.529   6.735   0.360
 1968WAT      O 8722   3.252   6.095   5.776
 1968WAT     H1 8723   3.233   6.169   5.833
 1968WAT     H2 8724   3.345   6.076   5.792
 1969WAT      O 8725   5.002   0.246   4.455
 1969WAT     H1 8726   5.055   0.311   4.410
 1969WAT     H2 8727   4.977   0.184   4.386
 1970WAT      O 8728   3.092   3.300   2.462
 1970WAT     H1 8729   3.020   3.313   2.524
 1970WAT     H2 8730   3.067   3.351   2.385
 1971WAT      O 8731   2.485   0.418   5.629
 1971WAT     H1 8732   2.469   0.504   5.590
 1971WAT     H2 8733   2.480   0.433   5.724
 1972WAT      O 8734   2.181   2.294   0.566
 1972WAT     H1 8735   2.273   2.315   0.580
 1972WAT     H2 8736   2.136   2.379   0.569
 1973WAT      O 8737   6.673   3.747   3.873
 1973WAT     H1 8738   6.721   3.742   3.955
 1973WAT     H2 8739   6.615   3.822   3.884
 1974WAT      O 8740   5.722   6.804   3.026
 1974WAT     H1 8741   5.811   6.837   3.012
 1974WAT     H2 8742   5.733   6.732   3.088
 1975WAT      O 8743   3.855   2.827   5.693
 1975WAT     H1 8744   3.798   2.858   5.763
 1975WAT     H2 8745   3.819   2.741   5.670
 1976WAT      O 8746   3.335   1.482   1.098
 1976WAT     H1 8747   3.400   1.549   1.121
 1976WAT     H2 8748   3.355   1.409   1.157
 1977WAT      O 8749   7.854   2.127   5.989
 1977WAT     H1 8750   7.869   2.033   6.000
 1977WAT     H2 8751   7.830   2.158   6.077
 1978WAT      O 8752   6.657   3.245   0.971
 1978WAT     H1 8753   6.732   3.221   0.916
 1978WAT     H2 8754   6.680   3.332   1.005
 1979WAT      O 8755   9.251   3.825   2.583
 1979WAT     H1 8756   9.155   3.822   2.588
 1979WAT     H2 8757   9.271   3.916   2.563
 1980WAT      O 8758   0.587   2.951   2.157
 1980WAT     H1 8759   0.590   3.013   2.084
 1980WAT     H2 8760   0.661   2.892   2.141
 1981WAT      O 8761   4.575   1.023   2.265
 1981WAT     H1 8762   4.578   1.088   2.195
 1981WAT     H2 8763   4.582   1.075   2.345
 1982WAT      O 8764   6.258   3.676   2.236
 1982WAT     H1 8765   6.312   3.755   2.237
 1982WAT     H2 8766   6.320   3.605   2.219
 1983WAT      O 8767   5.475   6.044   3.424
 1983WAT     H1 8768   5.552   6.097   3.407
 1983WAT     H2 8769   5.496   5.959   3.385
 1984WAT      O 8770   5.323   6.235   3.584
 1984WAT     H1 8771   5.392   6.291   3.619
 1984WAT     H2 8772   5.368   6.173   3.527
 1985WAT      O 8773   6.080   4.761   1.170
 1985WAT     H1 8774   6.068   4.825   1.240
 1985WAT     H2 8775   6.038   4.681   1.203
 1986WAT      O 8776   7.503   6.791   5.907
 1986WAT     H1 8777   7.568   6.857   5.929
 1986WAT     H2 8778   7.528   6.760   5.821
 1987WAT      O 8779   7.539   3.846   4.920
 1987WAT     H1 8780   7.448   3.843   4.888
 1987WAT     H2 8781   7.590   3.874   4.845
 1988WAT      O 8782   7.527   3.270   0.479
 1988WAT     H1 8783   7.553   3.333   0.413
 1988WAT     H2 8784   7.547   3.313   0.563
 1989WAT      O 8785   6.004   3.191   5.861
 1989WAT     H1 8786   5.949   3.261   5.826
 1989WAT     H2 8787   6.018   3.132   5.787
 1990WAT      O 8788   7.473   1.699   3.559
 1990WAT     H1 8789   7.465   1.612   3.521
 1990WAT     H2 8790   7.391   1.712   3.608
 1991WAT      O 8791   7.077   2.081   1.047
 1991WAT     H1 8792   7.172   2.086   1.061
 1991WAT     H2 8793   7.063   2.125   0.963
 1992WAT      O 8794   5.586   4.831   6.804
 1992WAT     H1 8795   5.649   4.891   6.765
 1992WAT     H2 8796   5.502   4.855   6.765
 1993WAT      O 8797   0.119   5.416   1.448
 1993WAT     H1 8798   0.035   5.370   1.446
 1993WAT     H2 8799   0.102   5.496   1.498
 1994WAT      O 8800   8.106   1.957   2.820
 1994WAT     H1 8801   8.088   1.918   2.734
 1994WAT     H2 8802   8.159   2.034   2.801
 1995WAT      O 8803   4.097   6.229   3.340
 1995WAT     H1 8804   4.040   6.219   3.416
 1995WAT     H2 8805   4.071   6.159   3.281
 1996WAT      O 8806   8.826   7.170   3.920
 1996WAT     H1 8807   8.883   7.242   3.946
 1996WAT     H2 8808   8.743   7.188   3.965
 1997WAT      O 8809   7.069   5.043   1.470
 1997WAT     H1 8810   7.070   5.115   1.407
 1997WAT     H2 8811   7.018   4.975   1.427
 1998WAT      O 8812   1.706   3.449   4.252
 1998WAT     H1 8813   1.720   3.541   4.229
 1998WAT     H2 8814   1.735   3.400   4.175
 1999WAT      O 8815   7.834   7.338   4.094
 1999WAT     H1 8816   7.917   7.299   4.119
 1999WAT     H2 8817   7.768   7.282   4.136
 2000WAT      O 8818   5.745   7.389   2.429
 2000WAT     H1 8819   5.769   7.334   2.504
 2000WAT     H2 8820   5.663   7.352   2.397
 2001WAT      O 8821   1.654   1.142   5.926
 2001WAT     H1 8822   1.671   1.049   5.907
 2001WAT     H2 8823   1.689   1.188   5.850
 2002WAT      O 8824   2.023   2.585   4.237
 2002WAT     H1 8825   2.116   2.564   4.237
 2002WAT     H2 8826   2.007   2.625   4.151
 2003WAT      O 8827   3.757   3.949   0.347
 2003WAT     H1 8828   3.799   4.003   0.415
 2003WAT     H2 8829   3.762   3.860   0.381
 2004WAT      O 8830   1.211   3.119   5.709
 2004WAT     H1 8831   1.242   3.090   5.624
 2004WAT     H2 8832   1.231   3.046   5.768
 2005WAT      O 8833   3.709   5.533   6.444
 2005WAT     H1 8834   3.704   5.438   6.432
 2005WAT     H2 8835   3.803   5.550   6.456
 2006WAT      O 8836   9.446   3.176   5.357
 2006WAT     H1 8837   9.448   3.216   5.444
 2006WAT     H2 8838   9.432   3.083   5.374
 2007WAT      O 8839   1.542   6.426   5.203
 2007WAT     H1 8840   1.457   6.393   5.172
 2007WAT     H2 8841   1.533   6.429   5.298
 2008WAT      O 8842   4.614   3.344   0.038
 2008WAT     H1 8843   4.609   3.352   0.133
 2008WAT     H2 8844   4.553   3.411   0.005
 2009WAT      O 8845   3.906   7.394   4.399
 2009WAT     H1 8846   3.847   7.360   4.466
 2009WAT     H2 8847   3.987   7.343   4.411
 2010WAT      O 8848   5.417   6.937   1.397
 2010WAT     H1 8849   5.474   6.909   1.326
 2010WAT     H2 8850   5.360   7.003   1.356
 2011WAT      O 8851   6.969   5.502   5.399
 2011WAT     H1 8852   6.913   5.577   5.422
 2011WAT     H2 8853   6.979   5.454   5.481
 2012WAT      O 8854   6.083   0.056   2.613
 2012WAT     H1 8855   6.114   0.038   2.524
 2012WAT     H2 8856   6.062  -0.029   2.650
 2013WAT      O 8857   6.542   3.290   4.950
 2013WAT     H1 8858   6.521   3.294   4.857
 2013WAT     H2 8859   6.637   3.284   4.954
 2014WAT      O 8860   9.667   1.696   3.094
 2014WAT     H1 8861   9.611   1.619   3.092
 2014WAT     H2 8862   9.727   1.680   3.166
 2015WAT      O 8863   1.644   3.737   0.808
 2015WAT     H1 8864   1.682   3.754   0.722
 2015WAT     H2 8865   1.601   3.652   0.799
 2016WAT      O 8866   6.854   1.310   5.345
 2016WAT     H1 8867   6.889   1.331   5.258
 2016WAT     H2 8868   6.795   1.383   5.365
 2017WAT      O 8869   1.751   2.501   5.030
 2017WAT     H1 8870   1.705   2.566   4.977
 2017WAT     H2 8871   1.832   2.483   4.982
 2018WAT      O 8872   3.110   7.401   5.215
 2018WAT     H1 8873   3.087   7.488   5.248
 2018WAT     H2 8874   3.184   7.416   5.157
 2019WAT      O 8875   7.157   3.035   6.152
 2019WAT     H1 8876   7.093   3.103   6.173
 2019WAT     H2 8877   7.138   2.964   6.212
 2020WAT      O 8878   6.647   6.109   4.048
 2020WAT     H1 8879   6.623   6.193   4.010
 2020WAT     H2 8880   6.673   6.055   3.974
 2021WAT      O 8881   0.686   2.929   5.125
 2021WAT     H1 8882   0.601   2.890   5.105
 2021WAT     H2 8883   0.671   3.023   5.117
 2022WAT      O 8884   0.972   6.027   3.569
 2022WAT     H1 8885   1.067   6.030   3.583
 2022WAT     H2 8886   0.935   6.034   3.657
 2023WAT      O 8887   4.221   1.079   0.880
[truncated: 1,829,102 more chars]
