# Supplementary material for: Mutagenesis and structural studies reveal the basis for the specific binding of SARS-CoV-2 SL3 RNA element with human TIA1 protein
Source: Nat Commun. 2023 Jun 22;14:3715. doi: 10.1038/s41467-023-39410-8 (PMC10287707; doi:10.1038/s41467-023-39410-8)
Supplement: Supplementary file 4 — Supplementary Data 2 [file 41467_2023_39410_MOESM4_ESM.zip › FEP Prepare/ReadMe.dat]

This program was used to generate the single-topology files (.top and .gro) for FEP calculations in Gromacs.
Compile: g++ -std=c++11 merge_topology.cpp -o merge_topology.o
Example usage: merge_topology.o -map atommap.dat -it1 ./example/SL3-TAI1_WT.top -ig1 ./example/SL3-TAI1_WT.gro -it2 ./example/SL3-TIA1_A68U.top -ig2 ./example/SL3-TIA1_A68U.gro -ot ./example/SL3-TIA1_A68U-fep.top -og ./example/SL3-TIA1_A68U-fep.gro
  Files SL3-TAI1_WT.top and SL3-TAI1_WT.gro are for wildtype generated by AmberTools21;
  Files SL3-TIA1_A68U.top and SL3-TIA1_A68U.gro are for mutation A68U generated by AmberTools21;
  Files SL3-TIA1_A68U-fep.top and SL3-TIA1_A68U-fep.gro are the merged ones for FEP calculation.
