# Supplementary material for: Mutagenesis and structural studies reveal the basis for the specific binding of SARS-CoV-2 SL3 RNA element with human TIA1 protein
Source: Nat Commun. 2023 Jun 22;14:3715. doi: 10.1038/s41467-023-39410-8 (PMC10287707; doi:10.1038/s41467-023-39410-8)
Supplement: Supplementary file 6 — Source Data [file 41467_2023_39410_MOESM6_ESM.xlsx]

## Sheet: Figure 1
Raw data and uncropped scans of gels for EMSA experiments
Fig. 1d	SL2+SL3
			Fraction of bound RNA (%)
	TIA1 Con.(μM)	rep1	rep2	rep3
	0	0	0	0
	0.1	13.8987	13.3191	16.5157
	0.25	28.7174	28.6912	27.6183
	0.5	68.8327	66.0216	63.3659
	1	80.1814	81.234	78.4458
	2.5	93.7974	94.0766	94.4697
	5	96.5607	97.7543	96.7216
	10	98.517	98.0922	97.8225
Fig. 1e	SL2
			Fraction of bound RNA (%)
	TIA1 Con.(μM)	rep1	rep2	rep3
	0	0	0	0
	0.1	4.94855	4.16623	2.66007
	0.25	7.40844	5.50625	6.71261
	0.5	9.51507	7.71605	10.0651
	1	25.7033	25.7304	23.0199
	2.5	59.5518	58.1944	58.4939
	5	73.5183	63.4315	72.0254
	10	75.027	73.6453	76.9047
Fig. 1f	SL3
			Fraction of bound RNA (%)
	TIA1 Con.(μM)	rep1	rep2	rep3
	0	0	0	0
	0.1	5.71787	3.85577	3.54389
	0.25	10.0811	13.3647	14.2323
	0.5	42.8586	40.2995	46.2749
	1	61.0003	62.8228	65.4226
	2.5	74.3631	79.7949	78.8032
	5	85.4486	82.4161	84.188
	10	90.1578	90.2901	89.9708

## Sheet: Figure 2
Raw data for EMSA experiments
Fig. 2b	SL3-HP3
			Fraction of bound RNA (%)
	TIA1 Con.(μM)	rep1	rep2	rep3
	0	0	0	0
	0.1	1.30544	0.623662	0.523372
	0.25	3.38829	3.96971	1.00952
	0.5	3.97669	4.23051	5.57507
	1	7.26327	7.38331	8.39847
	2.5	54.4666	54.4046	51.2723
	5	63.7412	63.6102	61.0775
	10	66.7947	70.599	68.8282
Fig. 2c	SL3-HP-C7
			Fraction of bound RNA (%)
	TIA1 Con.(μM)	rep1	rep2	rep3
	0	0	0	0
	0.1	1.00092	0.446265	1.8049
	0.25	2.25958	3.66899	2.01581
	0.5	4.86615	4.70844	7.27483
	1	37.1254	29.881	34.4412
	2.5	65.8661	63.7024	71.176
	5	71.183	66.7567	78.7103
	10	72.4175	68.1161	75.1035
Fig. 2d	SL3-HP-U7
			Fraction of bound RNA (%)
	TIA1 Con.(μM)	rep1	rep2	rep3
	0	0	0	0
	0.1	9.78417	9.87785	7.847
	0.25	17.0367	24.4721	11.2946
	0.5	40.8432	31.9603	42.6757
	1	89.478	89.7146	87.0814
	2.5	95.6381	96.1372	95.9362
	5	96.472	97.8366	96.6646
	10	96.7051	97.6389	97.5041
Fig. 2e	SL3-TL1
			Fraction of bound RNA (%)
	TIA1 Con.(μM)	rep1	rep2	rep3
	0	0	0	0
	0.1	0.655238	0.672767	0.952504
	0.25	1.52194	1.2799	3.33993
	0.5	5.12372	1.0447	3.52614
	1	16.8688	23.0398	19.6173
	2.5	41.8014	45.3248	46.0298
	5	56.6801	53.8104	60.568
	10	58.0335	60.5988	57.6471
Fig. 2f	SL3-TL-C3
			Fraction of bound RNA (%)
	TIA1 Con.(μM)	rep1	rep2	rep3
	0	0	0	0
	0.1	0.816713	1.02275	1.15005
	0.25	1.92436	2.14557	1.55818
	0.5	7.32632	8.69159	10.9145
	1	26.165	26.4303	24.0856
	2.5	52.5952	55.0132	55.8895
	5	64.4612	60.5773	70.8498
	10	67.413	62.4617	70.277
Fig. 2g	SL3-TL-G3
			Fraction of bound RNA (%)
	TIA1 Con.(μM)	rep1	rep2	rep3
	0	0	0	0
	0.1	0.511803	0.378998	0.599751
	0.25	1.3594	0.963889	1.83421
	0.5	5.72926	9.8173	12.1176
	1	15.0665	16.1301	32.5173
	2.5	41.4475	43.7251	59.4249
	5	52.7218	53.9117	64.8063
	10	60.5815	63.4605	73.3962
Fig. 2h	SL3-GC
			Fraction of bound RNA (%)
	TIA1 Con.(μM)	rep1	rep2	rep3
	0	0	0	0
	0.1	0.602297	0.206944	0.558351
	0.25	0.736141	1.26428	0.598418
	0.5	0.738154	0.808043	0.577738
	1	4.87926	0.578961	8.05861
	2.5	32.678	32.4887	37.1153
	5	49.2913	46.9445	49.4843
	10	51.2008	58.9472	53.5078
Copies of viral RNA yield treated with designed ASOs in Huh7.5.1 cells for 24 h
Fig. 2i	ASOs
	ASOs	Copies
		rep1	rep2	rep3	rep4	rep5
	scramble	8.96319e+08	8.74387e+08	8.25211e+08	8.52066e+08	8.84332e+08
	ASO-SL2/3	4.4612e+08	5.0199e+08	4.13089e+08	--	--
	ASO-HP	4.17649e+08	3.88426e+08	3.59881e+08	--	--
	ASO-TL	4.64667e+08	5.03579e+08	3.77309e+08	--	--
	ASO-TRS	6.30924e+07	6.3568e+07	1.56821e+08	--	--

## Sheet: Figure 4
Raw data for the relative binding free energy changes caused by single nucleotide mutations
Fig. 4a	The relative binding free enery changes ΔΔGcalc
	mutations	ΔGbound (kJ/mol)							ΔGfree (kJ/mol)							ΔΔGcalc (kcal/mol)
		dup1	dup2	dup3	dup4	dup5	mean	s.d.	dup1	dup2	dup3	dup4	dup5	mean	s.d.	mean	s.d.
	U67A	-46	-45.38	-43.09	-47.89	-46.1	-45.692	1.72918	-57.35	-57.45	-56.51	-58.04	-57.73	-57.416	0.573219	2.8021	0.435401
	U67C	-404.57	-406.48	-405.06	-403.95	-406.29	-405.27	1.09327	-420.01	-419.17	-421.2	-420.83	-420.82	-420.406	0.816413	3.61759	0.326116
	U67G	-250.85	-249.6	-249.81	-254.47	-252.96	-251.538	2.11151	-269.33	-266.02	-267.8	-266.96	-268	-267.622	1.23455	3.84417	0.584592
	A68C	-361.25	-354.93	-361.35	-354.67	-355.77	-357.594	3.40762	-360.36	-358.65	-360.7	-359.93	-361.62	-360.252	1.09017	0.635277	0.855105
	A68G	-214.74	-215.3	-215.95	-219.18	-220.67	-217.168	2.60674	-214.67	-217.39	-215.14	-214.49	-215.71	-215.48	1.16756	-0.403442	0.682665
	A68U	58.96	60.82	65.07	60.6	63.66	61.822	2.48073	70.17	70.53	68.45	69.08	69.42	69.53	0.835254	-1.84226	0.625614
	A69C	-364.35	-364.03	-365.19	-364.98	-364.5	-364.61	0.47154	-362.05	-363.35	-362.59	-363.65	-362.08	-362.744	0.730466	-0.445985	0.207802
	A69G	-215.87	-219.36	-218.65	-213.19	-219.23	-217.26	2.67955	-204.8	-203.98	-204.74	-203.71	-204.75	-204.396	0.512474	-3.07457	0.652036
	A69U	61.24	61.72	61.49	61.64	60.2	61.258	0.619048	75.39	74.73	75.4	76.23	76.31	75.612	0.659788	-3.43069	0.216236
	U76A	-52.8	-50.76	-55.38	-53.11	-54.55	-53.32	1.77656	-61.91	-65.4	-65.23	-67.71	-71.49	-66.348	3.54047	3.11377	0.946748
	U76C	-411.92	-410.95	-410.47	-412.66	-411.09	-411.418	0.86889	-408.5	-411.1	-410.84	-408.21	-413.56	-410.442	2.18326	-0.23327	0.561617
	U76G	-255.13	-257.94	-253.29	-253.22	-257.27	-255.37	2.19211	-273.96	-274.95	-271.25	-276.07	-276.06	-274.458	1.99664	4.56214	0.70868
	U77A	-45.51	-46.66	-45.75	-42.61	-44.38	-44.982	1.55508	-55.14	-54	-59.39	-55.67	-51.27	-55.094	2.94148	2.41683	0.795232
	U77C	-406.32	-403.81	-407.8	-404.81	-404.2	-405.388	1.65241	-421.03	-412.99	-413.99	-413.24	-413.59	-414.968	3.40961	2.28967	0.905573
	U77G	-255.09	-252.09	-250.92	-252.05	-251.36	-252.302	1.63391	-268.03	-264.2	-264.09	-266.54	-267.47	-266.066	1.83301	3.28967	0.586884
	U78A	-39.54	-42.11	-45.32	-40.33	-43.77	-42.214	2.38636	-57.14	-57.76	-58.66	-56.97	-56.28	-57.362	0.896783	3.62046	0.609298
	U78C	-413.26	-411.84	-410.36	-412.5	-411.13	-411.818	1.13403	-419.38	-420.53	-422.69	-424.26	-417.93	-420.958	2.53698	2.18451	0.664173
	U78G	-251.85	-248.24	-248.71	-250.88	-251.08	-250.152	1.58189	-266.81	-267.68	-268.09	-266.44	-270.11	-267.826	1.43709	4.22419	0.510802
Fig. 4b	The relative binding free enery changes ΔΔGexp
	mutations	Kd (μM)		ΔΔGexp (kcal/mol)
		mean	s.d.	mean	s.d.
	WT	0.78	0.09	1.3655e-06	0.0978857
	U67C	3.34	1.04	0.85067	0.205104
	A68C	0.73	0.08	-0.0392867	0.0954356
	A68G	0.9	0.11	0.0851046	0.100862
	A68U	0.46	0.05	-0.314953	0.0950641
	A69C	0.42	0.04	-0.368711	0.0896857
	U76A	6.16	1.85	1.21758	0.198186
	U76G	3.87	1.25	0.936967	0.212473
	U77A	4.66	1.54	1.04678	0.217266
	U77C	1.28	0.18	0.294401	0.109284
	U77G	5.77	1.46	1.18418	0.169595
	U78A	7.54	2.12	1.34068	0.186406
	U78C	1.34	0.19	0.321682	0.109836

## Sheet: Figure 5
Raw data for EMSA experiments
Fig. 5b	RousettusHKU9
			Fraction of bound RNA (%)
	TIA1 Con.(μM)	rep1	rep2	rep3
	0	0	0	0
	0.1	14.4607	14.8166	6.24379
	0.25	18.1751	22.8305	23.5738
	0.5	60.4836	59.6215	59.82
	1	74.1653	79.4903	80.5045
	2.5	90.5542	90.5237	92.2719
	5	91.8586	92.9891	94.9967
	10	93.8664	94.9906	95.4592
Fig. 5c	MERS
			Fraction of bound RNA (%)
	TIA1 Con.(μM)	rep1	rep2	rep3
	0	0	0	0
	0.1	19.1774	16.755	24.9177
	0.25	25.8522	34.951	38.2696
	0.5	75.163	70.9826	69.6931
	1	87.9591	87.0396	87.6274
	2.5	94.0888	92.8019	92.5371
	5	95.8674	94.7202	94.3483
	10	96.3033	95.9616	95.4909

## Sheet: Supplementary Figure 2
uncropped scans of gels for purity of recombinant TIA1 protein.
Supplementary Fig. 2a	His-SUMO-TIA1 (93-274aa)
Supplementary Fig. 2b	His-SUMO tag was cut
Supplementary Fig. 2c	TIA1 (93-274aa) was further purified
Supplementary Fig. 2d	recombinant TIA1 (93-274aa) proteins

## Sheet: Supplementary Figure 3
Uncropped scans of gels for EMSA experiments
	Supplementary Fig. 3a	Cy3 labeled U11			Supplementary Fig. 3b	Cy3 labeled SL2+SL3

## Sheet: Supplementary Figure 4
Raw data and uncropped scans of gels for EMSA experiments
Figure S4b	C21
			Fraction of bound RNA (%)
	TIA1 Con.(μM)	rep1	rep2	rep3
	0	0	0	0
	0.1	0.393299	1.4041	1.82582
	0.25	1.69633	0.600781	1.71796
	0.5	2.41774	0.197752	2.36158
	1	4.34367	1.60186	4.64139
	2.5	12.8282	12.3653	11.1368
	5	23.6197	22.7332	24.9912
	10	37.7762	38.0737	39.7317

## Sheet: Supplementary Figure 14
Raw data for EMSA experiments
Figure S14	U67C
			Fraction of bound RNA (%)
	TIA1 Con.(μM)	rep1	rep2	rep3
	0	0	0	0
	0.1	0.322645	0.331145	0.291581
	0.25	1.03607	1.79229	1.52873
	0.5	4.29419	3.71443	3.00002
	1	10.3062	11.2128	12.7678
	2.5	78.5635	74.8002	73.1856
	5	87.4024	82.1671	80.9949
	10	85.117	87.1512	84.2204
	A68C
			Fraction of bound RNA (%)
	TIA1 Con.(μM)	rep1	rep2	rep3
	0	0	0	0
	0.1	9.4794	5.0573	8.5153
	0.25	15.2206	14.3955	19.5859
	0.5	47.1188	45.1576	36.8796
	1	67.2778	67.0351	64.1074
	2.5	81.3765	81.985	82.4105
	5	89.6579	87.5791	90.048
	10	91.5443	90.6815	90.8358
	A68G
			Fraction of bound RNA (%)
	TIA1 Con.(μM)	rep1	rep2	rep3
	0	0	0	0
	0.1	7.23832	3.18106	5.81138
	0.25	7.81586	10.4461	15.7239
	0.5	35.708	32.8675	41.3364
	1	58.7814	55.6886	61.7192
	2.5	77.8466	70.0175	79.967
	5	86.6234	82.459	82.889
	10	89.8351	85.3988	88.8613
	A68U
			Fraction of bound RNA (%)
	TIA1 Con.(μM)	rep1	rep2	rep3
	0	0	0	0
	0.1	12.1984	11.74	12.1535
	0.25	27.1207	28.9305	26.026
	0.5	59.0183	61.9645	58.4325
	1	76.9124	78.4704	76.6849
	2.5	89.099	90.143	88.6916
	5	93.5035	92.5176	91.7754
	10	93.9648	95.4405	94.8111
	A69C
			Fraction of bound RNA (%)
	TIA1 Con.(μM)	rep1	rep2	rep3
	0	0	0	0
	0.1	9.00026	12.2306	10.3804
	0.25	36.3529	43.0185	30.4435
	0.5	48.5552	57.8096	55.9887
	1	67.4153	74.5174	70.3522
	2.5	85.7616	84.0733	81.896
	5	88.6017	88.9157	85.9808
	10	91.6712	89.7955	88.1832
	U76A
			Fraction of bound RNA (%)
	TIA1 Con.(μM)	rep1	rep2	rep3
	0	0	0	0
	0.1	0.383947	0.123133	0.352135
	0.25	0.824356	0.682209	0.603791
	0.5	1.03722	1.28972	1.2971
	1	4.87499	4.244	2.79333
	2.5	37.734	38.5464	38.5284
	5	52.8943	58.1272	60.211
	10	64.5008	62.5233	65.3606
	U76G
			Fraction of bound RNA (%)
	TIA1 Con.(μM)	rep1	rep2	rep3
	0	0	0	0
	0.1	1.13862	0.463799	0.271028
	0.25	1.12528	0.64244	1.77233
	0.5	1.11836	2.24209	2.1808
	1	2.83321	6.64126	6.87055
	2.5	56.4023	53.3421	49.7123
	5	65.145	61.5291	61.183
	10	66.2545	62.8961	66.2014
	U77A
			Fraction of bound RNA (%)
	TIA1 Con.(μM)	rep1	rep2	rep3
	0	0	0	0
	0.1	0.106208	0.0993545	0.324774
	0.25	0.273746	0.329457	0.559793
	0.5	0.779354	0.834164	0.700732
	1	5.53962	4.32296	5.07238
	2.5	54.9833	47.5681	54.27
	5	64.2103	66.246	63.235
	10	70.0667	71.3141	69.663
	U77C
			Fraction of bound RNA (%)
	TIA1 Con.(μM)	rep1	rep2	rep3
	0	0	0	0
	0.1	1.31884	1.5267	1.51337
	0.25	3.43783	8.60828	4.21755
	0.5	24.684	19.3582	22.4204
	1	47.2805	51.8689	49.921
	2.5	71.1223	70.6364	72.35
	5	76.0057	77.2034	76.3585
	10	81.1259	83.1121	81.4569
	U77G
			Fraction of bound RNA (%)
	TIA1 Con.(μM)	rep1	rep2	rep3
	0	0	0	0
	0.1	0.136504	0.481916	0.0877753
	0.25	1.32917	0.465409	1.38052
	0.5	3.46092	3.64819	4.01617
	1	5.63203	6.15734	15.9411
	2.5	36.2388	34.3561	39.3998
	5	65.6877	63.082	65.3216
	10	69.8526	73.3562	63.8401
	U78A
			Fraction of bound RNA (%)
	TIA1 Con.(μM)	rep1	rep2	rep3
	0	0	0	0
	0.1	0.0636688	0.373122	0.349666
	0.25	0.280892	1.73079	2.83587
	0.5	0.392624	2.44459	1.80045
	1	2.19345	4.56697	7.26479
	2.5	25.0718	27.7414	27.7941
	5	31.4349	35.8773	31.3412
	10	44.0332	49.3489	49.4272
	U78C
			Fraction of bound RNA (%)
	TIA1 Con.(μM)	rep1	rep2	rep3
	0	0	0	0
	0.1	1.40225	3.69347	1.29654
	0.25	6.20147	6.15803	4.47789
	0.5	16.3577	18.6926	20.5702
	1	43.1139	45.9927	48.2164
	2.5	65.4951	65.336	69.4236
	5	70.8727	69.4938	74.3026
	10	73.9099	76.3854	80.9092
